# Supplementary material for: Achieving Chemical Accuracy in Cyclodextrin Host–Guest Binding via Integrative Atomistic Modelling
Source: Adv Sci (Weinh). 2025 Dec 14;13(10):e19782. doi: 10.1002/advs.202519782 (PMC12915143; doi:10.1002/advs.202519782)
Supplement: Supplementary file 1 — Supporting Information [file ADVS-13-e19782-s003.zip › all_poses/ACD.BK5.pdb]

MODEL        1
ATOM      1  H1  ACD     1      19.470  20.890  38.630  1.00  0.00            
ATOM      2  O1  ACD     1      19.330  20.180  37.990  1.00  0.00            
ATOM      3  C1  ACD     1      20.310  19.190  38.210  1.00  0.00            
ATOM      4  H2  ACD     1      20.450  19.010  39.280  1.00  0.00            
ATOM      5  H3  ACD     1      21.250  19.670  37.920  1.00  0.00            
ATOM      6  C2  ACD     1      20.030  17.910  37.510  1.00  0.00            
ATOM      7  H4  ACD     1      20.780  17.110  37.550  1.00  0.00            
ATOM      8  O2  ACD     1      18.810  17.360  38.070  1.00  0.00            
ATOM      9  C3  ACD     1      18.400  16.120  37.590  1.00  0.00            
ATOM     10  H5  ACD     1      17.530  15.770  38.150  1.00  0.00            
ATOM     11  O3  ACD     1      19.460  15.190  37.740  1.00  0.00            
ATOM     12  C4  ACD     1      19.120  13.810  37.890  1.00  0.00            
ATOM     13  H6  ACD     1      18.100  13.600  37.560  1.00  0.00            
ATOM     14  C5  ACD     1      20.020  13.070  36.910  1.00  0.00            
ATOM     15  H7  ACD     1      21.030  13.480  36.990  1.00  0.00            
ATOM     16  O4  ACD     1      19.600  13.170  35.600  1.00  0.00            
ATOM     17  H8  ACD     1      20.280  12.990  34.940  1.00  0.00            
ATOM     18  C6  ACD     1      20.100  11.610  37.350  1.00  0.00            
ATOM     19  H9  ACD     1      19.080  11.220  37.320  1.00  0.00            
ATOM     20  O5  ACD     1      20.910  10.830  36.480  1.00  0.00            
ATOM     21  H10 ACD     1      20.460  10.810  35.630  1.00  0.00            
ATOM     22  C7  ACD     1      20.580  11.510  38.790  1.00  0.00            
ATOM     23  H11 ACD     1      20.610  10.460  39.090  1.00  0.00            
ATOM     24  O6  ACD     1      19.630  12.090  39.600  1.00  0.00            
ATOM     25  C8  ACD     1      19.390  13.480  39.330  1.00  0.00            
ATOM     26  H12 ACD     1      20.280  14.020  39.670  1.00  0.00            
ATOM     27  C9  ACD     1      18.260  13.950  40.210  1.00  0.00            
ATOM     28  H13 ACD     1      18.400  13.550  41.220  1.00  0.00            
ATOM     29  H14 ACD     1      18.250  15.050  40.270  1.00  0.00            
ATOM     30  O7  ACD     1      16.940  13.520  39.810  1.00  0.00            
ATOM     31  H15 ACD     1      16.950  12.590  39.560  1.00  0.00            
ATOM     32  O8  ACD     1      21.940  12.090  38.940  1.00  0.00            
ATOM     33  C10 ACD     1      22.940  11.290  39.620  1.00  0.00            
ATOM     34  H16 ACD     1      22.460  10.510  40.240  1.00  0.00            
ATOM     35  C11 ACD     1      23.780  10.680  38.530  1.00  0.00            
ATOM     36  H17 ACD     1      24.100  11.480  37.860  1.00  0.00            
ATOM     37  O9  ACD     1      22.940   9.750  37.710  1.00  0.00            
ATOM     38  H18 ACD     1      22.240  10.270  37.310  1.00  0.00            
ATOM     39  C12 ACD     1      25.120   9.990  39.040  1.00  0.00            
ATOM     40  H19 ACD     1      24.880   9.080  39.590  1.00  0.00            
ATOM     41  O10 ACD     1      25.950   9.660  37.950  1.00  0.00            
ATOM     42  H20 ACD     1      25.440   9.410  37.180  1.00  0.00            
ATOM     43  C13 ACD     1      25.820  11.040  39.840  1.00  0.00            
ATOM     44  H21 ACD     1      26.710  10.650  40.360  1.00  0.00            
ATOM     45  O11 ACD     1      24.990  11.500  40.890  1.00  0.00            
ATOM     46  C14 ACD     1      23.780  12.200  40.480  1.00  0.00            
ATOM     47  H22 ACD     1      24.090  13.140  39.990  1.00  0.00            
ATOM     48  C15 ACD     1      23.080  12.660  41.780  1.00  0.00            
ATOM     49  H23 ACD     1      22.250  13.300  41.450  1.00  0.00            
ATOM     50  H24 ACD     1      22.740  11.830  42.410  1.00  0.00            
ATOM     51  O12 ACD     1      23.910  13.300  42.620  1.00  0.00            
ATOM     52  H25 ACD     1      24.660  12.770  42.900  1.00  0.00            
ATOM     53  O13 ACD     1      26.200  12.180  39.040  1.00  0.00            
ATOM     54  C16 ACD     1      27.470  12.560  38.810  1.00  0.00            
ATOM     55  H26 ACD     1      28.080  11.810  39.330  1.00  0.00            
ATOM     56  C17 ACD     1      27.700  12.570  37.340  1.00  0.00            
ATOM     57  H27 ACD     1      26.880  13.110  36.840  1.00  0.00            
ATOM     58  O14 ACD     1      27.770  11.260  36.860  1.00  0.00            
ATOM     59  H28 ACD     1      27.040  10.730  37.200  1.00  0.00            
ATOM     60  C18 ACD     1      28.930  13.400  37.080  1.00  0.00            
ATOM     61  H29 ACD     1      29.790  12.940  37.580  1.00  0.00            
ATOM     62  O15 ACD     1      29.160  13.450  35.670  1.00  0.00            
ATOM     63  H30 ACD     1      28.280  13.610  35.310  1.00  0.00            
ATOM     64  C19 ACD     1      28.800  14.870  37.570  1.00  0.00            
ATOM     65  H31 ACD     1      29.710  15.440  37.370  1.00  0.00            
ATOM     66  O16 ACD     1      28.800  14.700  38.920  1.00  0.00            
ATOM     67  C20 ACD     1      27.640  13.950  39.440  1.00  0.00            
ATOM     68  H32 ACD     1      26.670  14.440  39.260  1.00  0.00            
ATOM     69  C21 ACD     1      27.830  13.830  40.910  1.00  0.00            
ATOM     70  H33 ACD     1      27.070  13.200  41.390  1.00  0.00            
ATOM     71  H34 ACD     1      28.780  13.320  41.130  1.00  0.00            
ATOM     72  O17 ACD     1      27.760  15.150  41.530  1.00  0.00            
ATOM     73  H35 ACD     1      28.420  15.730  41.140  1.00  0.00            
ATOM     74  O18 ACD     1      27.560  15.470  37.020  1.00  0.00            
ATOM     75  C22 ACD     1      27.610  16.170  35.750  1.00  0.00            
ATOM     76  H36 ACD     1      28.620  16.130  35.330  1.00  0.00            
ATOM     77  C23 ACD     1      26.610  15.650  34.750  1.00  0.00            
ATOM     78  H37 ACD     1      25.620  15.520  35.190  1.00  0.00            
ATOM     79  O19 ACD     1      27.100  14.410  34.200  1.00  0.00            
ATOM     80  H38 ACD     1      26.470  14.260  33.490  1.00  0.00            
ATOM     81  C24 ACD     1      26.430  16.540  33.540  1.00  0.00            
ATOM     82  H39 ACD     1      27.410  16.640  33.060  1.00  0.00            
ATOM     83  O20 ACD     1      25.430  15.920  32.740  1.00  0.00            
ATOM     84  H40 ACD     1      25.370  16.520  31.990  1.00  0.00            
ATOM     85  C25 ACD     1      26.160  17.950  33.990  1.00  0.00            
ATOM     86  H41 ACD     1      26.180  18.620  33.120  1.00  0.00            
ATOM     87  O21 ACD     1      27.230  18.370  34.840  1.00  0.00            
ATOM     88  C26 ACD     1      27.360  17.620  36.050  1.00  0.00            
ATOM     89  H42 ACD     1      26.410  17.720  36.590  1.00  0.00            
ATOM     90  C27 ACD     1      28.380  18.270  36.870  1.00  0.00            
ATOM     91  H43 ACD     1      28.710  17.620  37.690  1.00  0.00            
ATOM     92  H44 ACD     1      29.290  18.380  36.270  1.00  0.00            
ATOM     93  O22 ACD     1      28.020  19.550  37.420  1.00  0.00            
ATOM     94  H45 ACD     1      28.000  20.180  36.690  1.00  0.00            
ATOM     95  O23 ACD     1      24.920  18.120  34.730  1.00  0.00            
ATOM     96  C28 ACD     1      24.090  19.280  34.460  1.00  0.00            
ATOM     97  H46 ACD     1      24.650  20.160  34.120  1.00  0.00            
ATOM     98  C29 ACD     1      23.410  19.540  35.790  1.00  0.00            
ATOM     99  H47 ACD     1      23.190  18.520  36.130  1.00  0.00            
ATOM    100  O24 ACD     1      22.230  20.330  35.760  1.00  0.00            
ATOM    101  C30 ACD     1      24.430  20.220  36.780  1.00  0.00            
ATOM    102  H48 ACD     1      24.050  20.240  37.810  1.00  0.00            
ATOM    103  H49 ACD     1      25.280  19.540  36.760  1.00  0.00            
ATOM    104  O25 ACD     1      24.850  21.450  36.280  1.00  0.00            
ATOM    105  H50 ACD     1      24.100  22.050  36.370  1.00  0.00            
ATOM    106  C31 ACD     1      23.120  18.890  33.370  1.00  0.00            
ATOM    107  H51 ACD     1      22.780  17.880  33.640  1.00  0.00            
ATOM    108  O26 ACD     1      23.730  18.940  32.110  1.00  0.00            
ATOM    109  H52 ACD     1      23.170  18.360  31.590  1.00  0.00            
ATOM    110  C32 ACD     1      21.790  19.700  33.420  1.00  0.00            
ATOM    111  H53 ACD     1      21.940  20.680  32.930  1.00  0.00            
ATOM    112  O27 ACD     1      20.770  19.030  32.670  1.00  0.00            
ATOM    113  H54 ACD     1      20.880  19.370  31.780  1.00  0.00            
ATOM    114  C33 ACD     1      21.240  19.780  34.900  1.00  0.00            
ATOM    115  H55 ACD     1      20.280  20.300  34.900  1.00  0.00            
ATOM    116  O28 ACD     1      20.950  18.410  35.280  1.00  0.00            
ATOM    117  C34 ACD     1      19.740  18.050  35.980  1.00  0.00            
ATOM    118  H56 ACD     1      18.920  18.780  35.870  1.00  0.00            
ATOM    119  C35 ACD     1      19.210  16.800  35.360  1.00  0.00            
ATOM    120  H57 ACD     1      19.920  15.980  35.470  1.00  0.00            
ATOM    121  O29 ACD     1      18.920  17.210  34.030  1.00  0.00            
ATOM    122  H58 ACD     1      19.730  17.610  33.690  1.00  0.00            
ATOM    123  C36 ACD     1      17.940  16.330  36.160  1.00  0.00            
ATOM    124  H59 ACD     1      17.220  17.150  36.130  1.00  0.00            
ATOM    125  O30 ACD     1      17.400  15.140  35.590  1.00  0.00            
ATOM    126  H60 ACD     1      18.110  14.490  35.510  1.00  0.00            
ATOM    127  C1  BK5     2      15.920  12.440  32.870  1.00  0.00            
ATOM    128  C2  BK5     2      16.930  13.450  32.300  1.00  0.00            
ATOM    129  C3  BK5     2      18.370  12.920  32.230  1.00  0.00            
ATOM    130  C4  BK5     2      19.230  13.900  31.530  1.00  0.00            
ATOM    131  N1  BK5     2      18.970  14.500  30.370  1.00  0.00            
ATOM    132  N2  BK5     2      19.990  15.440  30.270  1.00  0.00            
ATOM    133  C5  BK5     2      19.900  16.410  29.260  1.00  0.00            
ATOM    134  C6  BK5     2      20.890  15.350  31.300  1.00  0.00            
ATOM    135  C7  BK5     2      22.160  16.070  31.480  1.00  0.00            
ATOM    136  O1  BK5     2      22.800  16.810  30.770  1.00  0.00            
ATOM    137  N3  BK5     2      22.680  15.690  32.720  1.00  0.00            
ATOM    138  C8  BK5     2      22.110  14.770  33.610  1.00  0.00            
ATOM    139  C9  BK5     2      22.860  14.590  34.890  1.00  0.00            
ATOM    140  C10 BK5     2      22.840  15.560  35.940  1.00  0.00            
ATOM    141  C11 BK5     2      23.520  15.300  37.150  1.00  0.00            
ATOM    142  S1  BK5     2      23.340  16.270  38.540  1.00  0.00            
ATOM    143  O2  BK5     2      23.210  17.680  38.230  1.00  0.00            
ATOM    144  O3  BK5     2      22.230  15.630  39.130  1.00  0.00            
ATOM    145  N4  BK5     2      24.610  16.060  39.620  1.00  0.00            
ATOM    146  C12 BK5     2      25.730  17.060  39.470  1.00  0.00            
ATOM    147  C13 BK5     2      25.500  18.400  40.260  1.00  0.00            
ATOM    148  N5  BK5     2      25.060  18.190  41.630  1.00  0.00            
ATOM    149  C14 BK5     2      24.720  19.500  42.250  1.00  0.00            
ATOM    150  C15 BK5     2      23.890  17.340  41.620  1.00  0.00            
ATOM    151  C16 BK5     2      24.270  15.970  41.070  1.00  0.00            
ATOM    152  C17 BK5     2      24.290  14.140  37.190  1.00  0.00            
ATOM    153  C18 BK5     2      24.300  13.210  36.160  1.00  0.00            
ATOM    154  C19 BK5     2      23.520  13.380  35.010  1.00  0.00            
ATOM    155  O4  BK5     2      23.520  12.420  33.980  1.00  0.00            
ATOM    156  C20 BK5     2      23.820  10.990  34.170  1.00  0.00            
ATOM    157  C21 BK5     2      23.840  10.240  32.870  1.00  0.00            
ATOM    158  N6  BK5     2      21.070  13.990  33.240  1.00  0.00            
ATOM    159  C22 BK5     2      20.430  14.370  32.090  1.00  0.00            
ATOM    160  H1  BK5     2      15.920  12.450  33.970  1.00  0.00            
ATOM    161  H2  BK5     2      14.910  12.700  32.530  1.00  0.00            
ATOM    162  H3  BK5     2      16.250  11.450  32.540  1.00  0.00            
ATOM    163  H4  BK5     2      16.840  14.360  32.910  1.00  0.00            
ATOM    164  H5  BK5     2      16.510  13.720  31.320  1.00  0.00            
ATOM    165  H6  BK5     2      18.310  12.000  31.640  1.00  0.00            
ATOM    166  H7  BK5     2      18.710  12.550  33.210  1.00  0.00            
ATOM    167  H8  BK5     2      19.580  15.930  28.330  1.00  0.00            
ATOM    168  H9  BK5     2      19.250  17.230  29.590  1.00  0.00            
ATOM    169  H10 BK5     2      20.890  16.860  29.160  1.00  0.00            
ATOM    170  H11 BK5     2      23.560  16.130  32.940  1.00  0.00            
ATOM    171  H12 BK5     2      22.280  16.480  35.860  1.00  0.00            
ATOM    172  H13 BK5     2      25.730  17.190  38.380  1.00  0.00            
ATOM    173  H14 BK5     2      26.580  16.480  39.840  1.00  0.00            
ATOM    174  H15 BK5     2      24.770  19.010  39.710  1.00  0.00            
ATOM    175  H16 BK5     2      26.510  18.840  40.320  1.00  0.00            
ATOM    176  H17 BK5     2      25.660  19.930  42.610  1.00  0.00            
ATOM    177  H18 BK5     2      24.220  20.100  41.480  1.00  0.00            
ATOM    178  H19 BK5     2      24.010  19.400  43.080  1.00  0.00            
ATOM    179  H20 BK5     2      23.020  17.780  41.110  1.00  0.00            
ATOM    180  H21 BK5     2      23.520  17.130  42.640  1.00  0.00            
ATOM    181  H22 BK5     2      25.080  15.500  41.630  1.00  0.00            
ATOM    182  H23 BK5     2      23.330  15.420  41.260  1.00  0.00            
ATOM    183  H24 BK5     2      24.910  13.930  38.060  1.00  0.00            
ATOM    184  H25 BK5     2      24.900  12.310  36.250  1.00  0.00            
ATOM    185  H26 BK5     2      23.080  10.590  34.860  1.00  0.00            
ATOM    186  H27 BK5     2      24.820  10.940  34.610  1.00  0.00            
ATOM    187  H28 BK5     2      24.360   9.280  32.980  1.00  0.00            
ATOM    188  H29 BK5     2      22.800   9.940  32.640  1.00  0.00            
ATOM    189  H30 BK5     2      24.250  10.770  32.000  1.00  0.00            
TER
ENDMDL
MODEL        1
ATOM      1  H1  ACD     1      18.760  15.550  36.030  1.00  0.00            
ATOM      2  O1  ACD     1      19.150  15.720  35.170  1.00  0.00            
ATOM      3  C1  ACD     1      20.260  14.850  35.130  1.00  0.00            
ATOM      4  H2  ACD     1      20.550  14.600  36.160  1.00  0.00            
ATOM      5  H3  ACD     1      21.130  15.250  34.600  1.00  0.00            
ATOM      6  C2  ACD     1      20.020  13.600  34.360  1.00  0.00            
ATOM      7  H4  ACD     1      20.880  12.910  34.450  1.00  0.00            
ATOM      8  O2  ACD     1      18.840  13.150  35.100  1.00  0.00            
ATOM      9  C3  ACD     1      18.340  11.880  34.680  1.00  0.00            
ATOM     10  H5  ACD     1      17.480  11.610  35.310  1.00  0.00            
ATOM     11  O3  ACD     1      19.310  10.840  34.680  1.00  0.00            
ATOM     12  C4  ACD     1      18.970   9.690  35.480  1.00  0.00            
ATOM     13  H6  ACD     1      17.880   9.670  35.600  1.00  0.00            
ATOM     14  C5  ACD     1      19.520   8.380  34.740  1.00  0.00            
ATOM     15  H7  ACD     1      20.530   8.640  34.430  1.00  0.00            
ATOM     16  O4  ACD     1      18.740   8.350  33.510  1.00  0.00            
ATOM     17  H8  ACD     1      18.800   9.250  33.180  1.00  0.00            
ATOM     18  C6  ACD     1      19.470   7.110  35.550  1.00  0.00            
ATOM     19  H9  ACD     1      18.400   6.920  35.680  1.00  0.00            
ATOM     20  O5  ACD     1      20.200   6.040  34.960  1.00  0.00            
ATOM     21  H10 ACD     1      19.830   5.800  34.110  1.00  0.00            
ATOM     22  C7  ACD     1      20.050   7.390  36.900  1.00  0.00            
ATOM     23  H11 ACD     1      19.810   6.550  37.560  1.00  0.00            
ATOM     24  O6  ACD     1      19.510   8.550  37.520  1.00  0.00            
ATOM     25  C8  ACD     1      19.650   9.790  36.830  1.00  0.00            
ATOM     26  H12 ACD     1      20.730   9.980  36.740  1.00  0.00            
ATOM     27  C9  ACD     1      19.170  10.950  37.690  1.00  0.00            
ATOM     28  H13 ACD     1      19.640  10.880  38.680  1.00  0.00            
ATOM     29  H14 ACD     1      19.500  11.870  37.200  1.00  0.00            
ATOM     30  O7  ACD     1      17.770  10.870  37.750  1.00  0.00            
ATOM     31  H15 ACD     1      17.630  10.250  38.470  1.00  0.00            
ATOM     32  O8  ACD     1      21.460   7.580  36.800  1.00  0.00            
ATOM     33  C10 ACD     1      22.360   6.750  37.570  1.00  0.00            
ATOM     34  H16 ACD     1      21.790   5.990  38.110  1.00  0.00            
ATOM     35  C11 ACD     1      23.050   5.900  36.550  1.00  0.00            
ATOM     36  H17 ACD     1      23.400   6.610  35.780  1.00  0.00            
ATOM     37  O9  ACD     1      22.220   4.920  35.940  1.00  0.00            
ATOM     38  H18 ACD     1      21.430   5.300  35.560  1.00  0.00            
ATOM     39  C12 ACD     1      24.220   5.210  37.090  1.00  0.00            
ATOM     40  H19 ACD     1      23.930   4.440  37.820  1.00  0.00            
ATOM     41  O10 ACD     1      24.980   4.890  35.970  1.00  0.00            
ATOM     42  H20 ACD     1      24.390   4.420  35.370  1.00  0.00            
ATOM     43  C13 ACD     1      25.150   6.160  37.890  1.00  0.00            
ATOM     44  H21 ACD     1      26.020   5.650  38.320  1.00  0.00            
ATOM     45  O11 ACD     1      24.390   6.770  38.950  1.00  0.00            
ATOM     46  C14 ACD     1      23.310   7.540  38.470  1.00  0.00            
ATOM     47  H22 ACD     1      23.650   8.460  37.970  1.00  0.00            
ATOM     48  C15 ACD     1      22.470   7.990  39.720  1.00  0.00            
ATOM     49  H23 ACD     1      21.540   8.500  39.410  1.00  0.00            
ATOM     50  H24 ACD     1      22.370   7.020  40.220  1.00  0.00            
ATOM     51  O12 ACD     1      23.120   8.820  40.600  1.00  0.00            
ATOM     52  H25 ACD     1      23.990   8.490  40.840  1.00  0.00            
ATOM     53  O13 ACD     1      25.590   7.180  37.010  1.00  0.00            
ATOM     54  C16 ACD     1      27.000   7.500  36.940  1.00  0.00            
ATOM     55  H26 ACD     1      27.630   6.760  37.460  1.00  0.00            
ATOM     56  C17 ACD     1      27.390   7.310  35.490  1.00  0.00            
ATOM     57  H27 ACD     1      26.750   7.930  34.860  1.00  0.00            
ATOM     58  O14 ACD     1      27.370   5.930  35.180  1.00  0.00            
ATOM     59  H28 ACD     1      26.520   5.550  35.430  1.00  0.00            
ATOM     60  C18 ACD     1      28.770   7.920  35.300  1.00  0.00            
ATOM     61  H29 ACD     1      29.520   7.370  35.890  1.00  0.00            
ATOM     62  O15 ACD     1      29.180   7.890  33.850  1.00  0.00            
ATOM     63  H30 ACD     1      28.370   8.190  33.430  1.00  0.00            
ATOM     64  C19 ACD     1      28.720   9.410  35.620  1.00  0.00            
ATOM     65  H31 ACD     1      29.600   9.970  35.280  1.00  0.00            
ATOM     66  O16 ACD     1      28.510   9.540  37.000  1.00  0.00            
ATOM     67  C20 ACD     1      27.310   8.860  37.580  1.00  0.00            
ATOM     68  H32 ACD     1      26.450   9.520  37.410  1.00  0.00            
ATOM     69  C21 ACD     1      27.290   8.890  39.100  1.00  0.00            
ATOM     70  H33 ACD     1      27.650   9.870  39.440  1.00  0.00            
ATOM     71  H34 ACD     1      26.280   8.720  39.480  1.00  0.00            
ATOM     72  O17 ACD     1      28.070   7.770  39.590  1.00  0.00            
ATOM     73  H35 ACD     1      28.000   7.650  40.540  1.00  0.00            
ATOM     74  O18 ACD     1      27.530  10.070  35.010  1.00  0.00            
ATOM     75  C22 ACD     1      27.750  10.850  33.870  1.00  0.00            
ATOM     76  H36 ACD     1      28.780  10.630  33.570  1.00  0.00            
ATOM     77  C23 ACD     1      26.840  10.330  32.740  1.00  0.00            
ATOM     78  H37 ACD     1      25.800  10.330  33.080  1.00  0.00            
ATOM     79  O19 ACD     1      27.150   8.960  32.460  1.00  0.00            
ATOM     80  H38 ACD     1      26.570   8.580  31.800  1.00  0.00            
ATOM     81  C24 ACD     1      26.890  11.170  31.490  1.00  0.00            
ATOM     82  H39 ACD     1      27.910  11.080  31.100  1.00  0.00            
ATOM     83  O20 ACD     1      25.860  10.780  30.550  1.00  0.00            
ATOM     84  H40 ACD     1      25.250  11.500  30.380  1.00  0.00            
ATOM     85  C25 ACD     1      26.590  12.630  31.780  1.00  0.00            
ATOM     86  H41 ACD     1      26.820  13.220  30.880  1.00  0.00            
ATOM     87  O21 ACD     1      27.370  13.150  32.850  1.00  0.00            
ATOM     88  C26 ACD     1      27.420  12.340  34.070  1.00  0.00            
ATOM     89  H42 ACD     1      26.430  12.440  34.550  1.00  0.00            
ATOM     90  C27 ACD     1      28.270  13.140  35.030  1.00  0.00            
ATOM     91  H43 ACD     1      28.400  12.700  36.030  1.00  0.00            
ATOM     92  H44 ACD     1      29.320  13.220  34.720  1.00  0.00            
ATOM     93  O22 ACD     1      27.850  14.440  35.260  1.00  0.00            
ATOM     94  H45 ACD     1      27.750  14.660  34.320  1.00  0.00            
ATOM     95  O23 ACD     1      25.240  12.780  32.180  1.00  0.00            
ATOM     96  C28 ACD     1      24.490  13.920  31.670  1.00  0.00            
ATOM     97  H46 ACD     1      25.140  14.620  31.120  1.00  0.00            
ATOM     98  C29 ACD     1      23.780  14.550  32.820  1.00  0.00            
ATOM     99  H47 ACD     1      23.360  13.770  33.460  1.00  0.00            
ATOM    100  O24 ACD     1      22.680  15.360  32.470  1.00  0.00            
ATOM    101  C30 ACD     1      24.710  15.510  33.640  1.00  0.00            
ATOM    102  H48 ACD     1      24.260  16.040  34.480  1.00  0.00            
ATOM    103  H49 ACD     1      25.580  14.920  33.970  1.00  0.00            
ATOM    104  O25 ACD     1      25.280  16.530  32.880  1.00  0.00            
ATOM    105  H50 ACD     1      24.690  17.290  32.950  1.00  0.00            
ATOM    106  C31 ACD     1      23.570  13.340  30.630  1.00  0.00            
ATOM    107  H51 ACD     1      23.160  12.400  31.030  1.00  0.00            
ATOM    108  O26 ACD     1      24.320  13.020  29.470  1.00  0.00            
ATOM    109  H52 ACD     1      23.770  13.300  28.740  1.00  0.00            
ATOM    110  C32 ACD     1      22.420  14.290  30.300  1.00  0.00            
ATOM    111  H53 ACD     1      22.840  15.200  29.850  1.00  0.00            
ATOM    112  O27 ACD     1      21.370  13.720  29.500  1.00  0.00            
ATOM    113  H54 ACD     1      20.690  13.370  30.080  1.00  0.00            
ATOM    114  C33 ACD     1      21.700  14.750  31.620  1.00  0.00            
ATOM    115  H55 ACD     1      20.900  15.470  31.430  1.00  0.00            
ATOM    116  O28 ACD     1      21.080  13.550  32.240  1.00  0.00            
ATOM    117  C34 ACD     1      19.820  13.770  32.890  1.00  0.00            
ATOM    118  H56 ACD     1      19.450  14.770  32.610  1.00  0.00            
ATOM    119  C35 ACD     1      18.860  12.630  32.320  1.00  0.00            
ATOM    120  H57 ACD     1      19.460  11.740  32.120  1.00  0.00            
ATOM    121  O29 ACD     1      18.460  13.080  31.040  1.00  0.00            
ATOM    122  H58 ACD     1      17.710  12.510  30.850  1.00  0.00            
ATOM    123  C36 ACD     1      17.740  12.220  33.270  1.00  0.00            
ATOM    124  H59 ACD     1      17.090  13.100  33.260  1.00  0.00            
ATOM    125  O30 ACD     1      17.110  11.100  32.700  1.00  0.00            
ATOM    126  H60 ACD     1      16.210  10.980  33.020  1.00  0.00            
ATOM    127  C1  BK5     2      15.500   9.210  30.490  1.00  0.00            
ATOM    128  C2  BK5     2      16.670   9.940  29.840  1.00  0.00            
ATOM    129  C3  BK5     2      17.980   9.230  30.110  1.00  0.00            
ATOM    130  C4  BK5     2      19.120   9.810  29.400  1.00  0.00            
ATOM    131  N1  BK5     2      19.120   9.910  28.080  1.00  0.00            
ATOM    132  N2  BK5     2      20.430  10.210  27.720  1.00  0.00            
ATOM    133  C5  BK5     2      20.790  10.360  26.380  1.00  0.00            
ATOM    134  C6  BK5     2      21.280  10.290  28.890  1.00  0.00            
ATOM    135  C7  BK5     2      22.720  10.190  28.980  1.00  0.00            
ATOM    136  O1  BK5     2      23.450  10.510  28.070  1.00  0.00            
ATOM    137  N3  BK5     2      23.050   9.730  30.220  1.00  0.00            
ATOM    138  C8  BK5     2      22.210   9.790  31.300  1.00  0.00            
ATOM    139  C9  BK5     2      22.870   9.600  32.610  1.00  0.00            
ATOM    140  C10 BK5     2      22.870  10.660  33.540  1.00  0.00            
ATOM    141  C11 BK5     2      23.520  10.490  34.820  1.00  0.00            
ATOM    142  S1  BK5     2      23.590  11.840  36.070  1.00  0.00            
ATOM    143  O2  BK5     2      24.260  13.000  35.520  1.00  0.00            
ATOM    144  O3  BK5     2      22.200  12.090  36.450  1.00  0.00            
ATOM    145  N4  BK5     2      24.400  11.310  37.510  1.00  0.00            
ATOM    146  C12 BK5     2      25.730  11.920  37.840  1.00  0.00            
ATOM    147  C13 BK5     2      25.550  13.330  38.470  1.00  0.00            
ATOM    148  N5  BK5     2      24.650  13.360  39.620  1.00  0.00            
ATOM    149  C14 BK5     2      24.520  14.730  40.230  1.00  0.00            
ATOM    150  C15 BK5     2      23.360  12.760  39.400  1.00  0.00            
ATOM    151  C16 BK5     2      23.460  11.410  38.710  1.00  0.00            
ATOM    152  C17 BK5     2      24.130   9.270  35.070  1.00  0.00            
ATOM    153  C18 BK5     2      24.170   8.260  34.090  1.00  0.00            
ATOM    154  C19 BK5     2      23.480   8.380  32.850  1.00  0.00            
ATOM    155  O4  BK5     2      23.390   7.300  32.050  1.00  0.00            
ATOM    156  C20 BK5     2      22.200   6.610  32.140  1.00  0.00            
ATOM    157  C21 BK5     2      21.840   6.280  30.710  1.00  0.00            
ATOM    158  N6  BK5     2      20.890   9.910  31.280  1.00  0.00            
ATOM    159  C22 BK5     2      20.430  10.040  29.960  1.00  0.00            
ATOM    160  H1  BK5     2      14.670   9.890  30.250  1.00  0.00            
ATOM    161  H2  BK5     2      15.320   8.230  30.040  1.00  0.00            
ATOM    162  H3  BK5     2      15.690   9.080  31.560  1.00  0.00            
ATOM    163  H4  BK5     2      16.580  10.990  30.150  1.00  0.00            
ATOM    164  H5  BK5     2      16.560  10.070  28.760  1.00  0.00            
ATOM    165  H6  BK5     2      17.860   8.150  29.930  1.00  0.00            
ATOM    166  H7  BK5     2      18.240   9.260  31.170  1.00  0.00            
ATOM    167  H8  BK5     2      20.750  11.380  25.980  1.00  0.00            
ATOM    168  H9  BK5     2      21.840  10.090  26.210  1.00  0.00            
ATOM    169  H10 BK5     2      20.180   9.690  25.770  1.00  0.00            
ATOM    170  H11 BK5     2      24.040   9.860  30.350  1.00  0.00            
ATOM    171  H12 BK5     2      22.590  11.650  33.180  1.00  0.00            
ATOM    172  H13 BK5     2      26.440  11.940  37.000  1.00  0.00            
ATOM    173  H14 BK5     2      26.210  11.390  38.670  1.00  0.00            
ATOM    174  H15 BK5     2      25.180  13.950  37.650  1.00  0.00            
ATOM    175  H16 BK5     2      26.580  13.630  38.700  1.00  0.00            
ATOM    176  H17 BK5     2      24.380  15.450  39.410  1.00  0.00            
ATOM    177  H18 BK5     2      23.710  14.810  40.970  1.00  0.00            
ATOM    178  H19 BK5     2      25.440  14.980  40.780  1.00  0.00            
ATOM    179  H20 BK5     2      22.790  13.270  38.610  1.00  0.00            
ATOM    180  H21 BK5     2      22.730  12.760  40.300  1.00  0.00            
ATOM    181  H22 BK5     2      23.900  10.700  39.420  1.00  0.00            
ATOM    182  H23 BK5     2      22.440  11.070  38.510  1.00  0.00            
ATOM    183  H24 BK5     2      24.620   9.000  36.000  1.00  0.00            
ATOM    184  H25 BK5     2      24.720   7.350  34.330  1.00  0.00            
ATOM    185  H26 BK5     2      21.440   7.290  32.550  1.00  0.00            
ATOM    186  H27 BK5     2      22.340   5.680  32.710  1.00  0.00            
ATOM    187  H28 BK5     2      22.380   6.840  29.940  1.00  0.00            
ATOM    188  H29 BK5     2      22.060   5.210  30.570  1.00  0.00            
ATOM    189  H30 BK5     2      20.770   6.470  30.550  1.00  0.00            
TER
ENDMDL
MODEL        1
ATOM      1  H1  ACD     1      18.800  20.380  34.640  1.00  0.00            
ATOM      2  O1  ACD     1      18.460  19.480  34.650  1.00  0.00            
ATOM      3  C1  ACD     1      19.510  18.590  34.700  1.00  0.00            
ATOM      4  H2  ACD     1      19.630  18.310  35.760  1.00  0.00            
ATOM      5  H3  ACD     1      20.420  19.070  34.320  1.00  0.00            
ATOM      6  C2  ACD     1      19.230  17.390  33.890  1.00  0.00            
ATOM      7  H4  ACD     1      20.150  16.800  33.930  1.00  0.00            
ATOM      8  O2  ACD     1      18.290  16.570  34.600  1.00  0.00            
ATOM      9  C3  ACD     1      18.050  15.300  34.070  1.00  0.00            
ATOM     10  H5  ACD     1      17.440  14.720  34.770  1.00  0.00            
ATOM     11  O3  ACD     1      19.230  14.500  33.750  1.00  0.00            
ATOM     12  C4  ACD     1      19.440  13.250  34.490  1.00  0.00            
ATOM     13  H6  ACD     1      18.590  12.960  35.120  1.00  0.00            
ATOM     14  C5  ACD     1      19.740  12.060  33.580  1.00  0.00            
ATOM     15  H7  ACD     1      20.570  12.340  32.920  1.00  0.00            
ATOM     16  O4  ACD     1      18.560  11.670  32.810  1.00  0.00            
ATOM     17  H8  ACD     1      18.370  12.310  32.120  1.00  0.00            
ATOM     18  C6  ACD     1      20.180  10.830  34.370  1.00  0.00            
ATOM     19  H9  ACD     1      19.300  10.490  34.930  1.00  0.00            
ATOM     20  O5  ACD     1      20.620   9.750  33.550  1.00  0.00            
ATOM     21  H10 ACD     1      19.830   9.270  33.300  1.00  0.00            
ATOM     22  C7  ACD     1      21.270  11.190  35.400  1.00  0.00            
ATOM     23  H11 ACD     1      21.480  10.280  35.970  1.00  0.00            
ATOM     24  O6  ACD     1      20.800  12.180  36.200  1.00  0.00            
ATOM     25  C8  ACD     1      20.570  13.440  35.500  1.00  0.00            
ATOM     26  H12 ACD     1      21.470  13.700  34.920  1.00  0.00            
ATOM     27  C9  ACD     1      20.360  14.580  36.480  1.00  0.00            
ATOM     28  H13 ACD     1      21.190  14.660  37.200  1.00  0.00            
ATOM     29  H14 ACD     1      20.290  15.590  36.060  1.00  0.00            
ATOM     30  O7  ACD     1      19.130  14.440  37.230  1.00  0.00            
ATOM     31  H15 ACD     1      19.390  14.480  38.160  1.00  0.00            
ATOM     32  O8  ACD     1      22.490  11.470  34.700  1.00  0.00            
ATOM     33  C10 ACD     1      23.670  10.710  35.030  1.00  0.00            
ATOM     34  H16 ACD     1      23.530   9.930  35.780  1.00  0.00            
ATOM     35  C11 ACD     1      24.020  10.020  33.730  1.00  0.00            
ATOM     36  H17 ACD     1      23.760  10.720  32.930  1.00  0.00            
ATOM     37  O9  ACD     1      23.260   8.790  33.620  1.00  0.00            
ATOM     38  H18 ACD     1      22.360   9.060  33.430  1.00  0.00            
ATOM     39  C12 ACD     1      25.550   9.740  33.600  1.00  0.00            
ATOM     40  H19 ACD     1      25.670   8.870  34.260  1.00  0.00            
ATOM     41  O10 ACD     1      26.050   9.300  32.370  1.00  0.00            
ATOM     42  H20 ACD     1      26.320  10.110  31.940  1.00  0.00            
ATOM     43  C13 ACD     1      26.440  10.840  34.020  1.00  0.00            
ATOM     44  H21 ACD     1      27.450  10.450  34.190  1.00  0.00            
ATOM     45  O11 ACD     1      26.050  11.260  35.340  1.00  0.00            
ATOM     46  C14 ACD     1      24.660  11.650  35.610  1.00  0.00            
ATOM     47  H22 ACD     1      24.570  12.610  35.100  1.00  0.00            
ATOM     48  C15 ACD     1      24.400  11.910  37.090  1.00  0.00            
ATOM     49  H23 ACD     1      23.330  12.160  37.120  1.00  0.00            
ATOM     50  H24 ACD     1      24.680  11.030  37.680  1.00  0.00            
ATOM     51  O12 ACD     1      25.050  13.020  37.770  1.00  0.00            
ATOM     52  H25 ACD     1      24.340  13.560  38.120  1.00  0.00            
ATOM     53  O13 ACD     1      26.320  11.890  33.040  1.00  0.00            
ATOM     54  C16 ACD     1      27.480  12.290  32.290  1.00  0.00            
ATOM     55  H26 ACD     1      28.370  11.660  32.440  1.00  0.00            
ATOM     56  C17 ACD     1      27.170  12.280  30.790  1.00  0.00            
ATOM     57  H27 ACD     1      26.130  12.630  30.730  1.00  0.00            
ATOM     58  O14 ACD     1      27.250  10.920  30.190  1.00  0.00            
ATOM     59  H28 ACD     1      28.110  10.560  30.430  1.00  0.00            
ATOM     60  C18 ACD     1      28.080  13.140  29.950  1.00  0.00            
ATOM     61  H29 ACD     1      29.040  12.680  30.170  1.00  0.00            
ATOM     62  O15 ACD     1      27.750  13.300  28.530  1.00  0.00            
ATOM     63  H30 ACD     1      26.830  13.560  28.550  1.00  0.00            
ATOM     64  C19 ACD     1      28.130  14.500  30.560  1.00  0.00            
ATOM     65  H31 ACD     1      28.780  15.160  29.990  1.00  0.00            
ATOM     66  O16 ACD     1      28.630  14.420  31.850  1.00  0.00            
ATOM     67  C20 ACD     1      27.850  13.680  32.770  1.00  0.00            
ATOM     68  H32 ACD     1      26.940  14.230  33.050  1.00  0.00            
ATOM     69  C21 ACD     1      28.730  13.600  34.040  1.00  0.00            
ATOM     70  H33 ACD     1      28.310  12.810  34.670  1.00  0.00            
ATOM     71  H34 ACD     1      29.680  13.160  33.700  1.00  0.00            
ATOM     72  O17 ACD     1      29.050  14.790  34.800  1.00  0.00            
ATOM     73  H35 ACD     1      29.380  15.500  34.250  1.00  0.00            
ATOM     74  O18 ACD     1      26.780  15.050  30.600  1.00  0.00            
ATOM     75  C22 ACD     1      26.360  15.730  29.400  1.00  0.00            
ATOM     76  H36 ACD     1      27.010  15.620  28.520  1.00  0.00            
ATOM     77  C23 ACD     1      25.020  15.100  29.030  1.00  0.00            
ATOM     78  H37 ACD     1      24.420  15.290  29.920  1.00  0.00            
ATOM     79  O19 ACD     1      25.150  13.710  28.590  1.00  0.00            
ATOM     80  H38 ACD     1      24.300  13.380  28.310  1.00  0.00            
ATOM     81  C24 ACD     1      24.410  15.910  27.940  1.00  0.00            
ATOM     82  H39 ACD     1      25.020  15.790  27.040  1.00  0.00            
ATOM     83  O20 ACD     1      23.080  15.350  27.700  1.00  0.00            
ATOM     84  H40 ACD     1      22.790  15.760  26.880  1.00  0.00            
ATOM     85  C25 ACD     1      24.260  17.380  28.500  1.00  0.00            
ATOM     86  H41 ACD     1      23.880  18.060  27.730  1.00  0.00            
ATOM     87  O21 ACD     1      25.560  17.890  28.740  1.00  0.00            
ATOM     88  C26 ACD     1      26.110  17.190  29.790  1.00  0.00            
ATOM     89  H42 ACD     1      25.530  17.200  30.720  1.00  0.00            
ATOM     90  C27 ACD     1      27.420  17.860  30.190  1.00  0.00            
ATOM     91  H43 ACD     1      27.860  17.230  30.970  1.00  0.00            
ATOM     92  H44 ACD     1      28.120  17.950  29.360  1.00  0.00            
ATOM     93  O22 ACD     1      27.220  19.160  30.810  1.00  0.00            
ATOM     94  H45 ACD     1      26.840  19.750  30.150  1.00  0.00            
ATOM     95  O23 ACD     1      23.370  17.480  29.630  1.00  0.00            
ATOM     96  C28 ACD     1      22.620  18.680  29.720  1.00  0.00            
ATOM     97  H46 ACD     1      23.070  19.600  29.320  1.00  0.00            
ATOM     98  C29 ACD     1      22.550  19.000  31.220  1.00  0.00            
ATOM     99  H47 ACD     1      22.500  18.100  31.840  1.00  0.00            
ATOM    100  O24 ACD     1      21.470  19.740  31.660  1.00  0.00            
ATOM    101  C30 ACD     1      23.850  19.650  31.690  1.00  0.00            
ATOM    102  H48 ACD     1      23.730  19.740  32.780  1.00  0.00            
ATOM    103  H49 ACD     1      24.720  18.990  31.590  1.00  0.00            
ATOM    104  O25 ACD     1      24.150  20.840  31.050  1.00  0.00            
ATOM    105  H50 ACD     1      25.000  21.220  31.320  1.00  0.00            
ATOM    106  C31 ACD     1      21.310  18.370  29.050  1.00  0.00            
ATOM    107  H51 ACD     1      21.200  17.340  29.400  1.00  0.00            
ATOM    108  O26 ACD     1      21.350  18.550  27.650  1.00  0.00            
ATOM    109  H52 ACD     1      21.380  17.680  27.240  1.00  0.00            
ATOM    110  C32 ACD     1      20.180  19.180  29.660  1.00  0.00            
ATOM    111  H53 ACD     1      20.250  20.200  29.250  1.00  0.00            
ATOM    112  O27 ACD     1      18.890  18.650  29.200  1.00  0.00            
ATOM    113  H54 ACD     1      19.090  18.350  28.300  1.00  0.00            
ATOM    114  C33 ACD     1      20.240  19.270  31.180  1.00  0.00            
ATOM    115  H55 ACD     1      19.450  19.920  31.550  1.00  0.00            
ATOM    116  O28 ACD     1      20.040  17.940  31.690  1.00  0.00            
ATOM    117  C34 ACD     1      18.810  17.700  32.480  1.00  0.00            
ATOM    118  H56 ACD     1      18.070  18.510  32.470  1.00  0.00            
ATOM    119  C35 ACD     1      18.220  16.440  31.810  1.00  0.00            
ATOM    120  H57 ACD     1      19.110  15.930  31.440  1.00  0.00            
ATOM    121  O29 ACD     1      17.450  16.850  30.660  1.00  0.00            
ATOM    122  H58 ACD     1      17.900  17.590  30.240  1.00  0.00            
ATOM    123  C36 ACD     1      17.350  15.590  32.710  1.00  0.00            
ATOM    124  H59 ACD     1      16.470  16.210  32.910  1.00  0.00            
ATOM    125  O30 ACD     1      16.940  14.440  32.110  1.00  0.00            
ATOM    126  H60 ACD     1      16.930  14.780  31.210  1.00  0.00            
ATOM    127  C1  BK5     2      17.390   9.280  30.710  1.00  0.00            
ATOM    128  C2  BK5     2      17.570  10.500  29.740  1.00  0.00            
ATOM    129  C3  BK5     2      16.590  11.650  30.000  1.00  0.00            
ATOM    130  C4  BK5     2      16.990  12.870  29.190  1.00  0.00            
ATOM    131  N1  BK5     2      16.350  13.390  28.170  1.00  0.00            
ATOM    132  N2  BK5     2      17.240  14.330  27.610  1.00  0.00            
ATOM    133  C5  BK5     2      16.820  15.030  26.390  1.00  0.00            
ATOM    134  C6  BK5     2      18.430  14.420  28.350  1.00  0.00            
ATOM    135  C7  BK5     2      19.560  15.290  28.200  1.00  0.00            
ATOM    136  O1  BK5     2      19.670  16.180  27.390  1.00  0.00            
ATOM    137  N3  BK5     2      20.510  15.100  29.130  1.00  0.00            
ATOM    138  C8  BK5     2      20.410  14.140  30.090  1.00  0.00            
ATOM    139  C9  BK5     2      21.510  14.010  31.050  1.00  0.00            
ATOM    140  C10 BK5     2      21.790  14.960  32.060  1.00  0.00            
ATOM    141  C11 BK5     2      22.940  14.790  32.840  1.00  0.00            
ATOM    142  S1  BK5     2      23.390  15.920  34.230  1.00  0.00            
ATOM    143  O2  BK5     2      22.840  17.240  33.890  1.00  0.00            
ATOM    144  O3  BK5     2      22.940  15.450  35.560  1.00  0.00            
ATOM    145  N4  BK5     2      25.100  16.020  34.590  1.00  0.00            
ATOM    146  C12 BK5     2      25.820  16.940  33.710  1.00  0.00            
ATOM    147  C13 BK5     2      25.930  18.370  34.360  1.00  0.00            
ATOM    148  N5  BK5     2      26.440  18.410  35.770  1.00  0.00            
ATOM    149  C14 BK5     2      26.500  19.810  36.220  1.00  0.00            
ATOM    150  C15 BK5     2      25.700  17.460  36.620  1.00  0.00            
ATOM    151  C16 BK5     2      25.690  16.050  35.970  1.00  0.00            
ATOM    152  C17 BK5     2      23.860  13.740  32.570  1.00  0.00            
ATOM    153  C18 BK5     2      23.560  12.790  31.570  1.00  0.00            
ATOM    154  C19 BK5     2      22.360  12.940  30.890  1.00  0.00            
ATOM    155  O4  BK5     2      22.050  11.960  29.940  1.00  0.00            
ATOM    156  C20 BK5     2      22.110  10.530  30.220  1.00  0.00            
ATOM    157  C21 BK5     2      21.360   9.800  29.070  1.00  0.00            
ATOM    158  N6  BK5     2      19.260  13.420  30.310  1.00  0.00            
ATOM    159  C22 BK5     2      18.250  13.520  29.340  1.00  0.00            
ATOM    160  H1  BK5     2      17.410   9.610  31.760  1.00  0.00            
ATOM    161  H2  BK5     2      16.500   8.650  30.560  1.00  0.00            
ATOM    162  H3  BK5     2      18.250   8.620  30.540  1.00  0.00            
ATOM    163  H4  BK5     2      17.400  10.100  28.730  1.00  0.00            
ATOM    164  H5  BK5     2      18.620  10.810  29.800  1.00  0.00            
ATOM    165  H6  BK5     2      16.550  11.990  31.040  1.00  0.00            
ATOM    166  H7  BK5     2      15.610  11.230  29.760  1.00  0.00            
ATOM    167  H8  BK5     2      16.370  15.990  26.690  1.00  0.00            
ATOM    168  H9  BK5     2      17.680  15.170  25.730  1.00  0.00            
ATOM    169  H10 BK5     2      16.020  14.490  25.870  1.00  0.00            
ATOM    170  H11 BK5     2      21.380  15.610  29.110  1.00  0.00            
ATOM    171  H12 BK5     2      21.110  15.790  32.260  1.00  0.00            
ATOM    172  H13 BK5     2      25.300  16.950  32.740  1.00  0.00            
ATOM    173  H14 BK5     2      26.850  16.620  33.510  1.00  0.00            
ATOM    174  H15 BK5     2      24.950  18.870  34.320  1.00  0.00            
ATOM    175  H16 BK5     2      26.580  18.910  33.660  1.00  0.00            
ATOM    176  H17 BK5     2      27.270  20.390  35.710  1.00  0.00            
ATOM    177  H18 BK5     2      25.590  20.400  36.070  1.00  0.00            
ATOM    178  H19 BK5     2      26.790  19.840  37.270  1.00  0.00            
ATOM    179  H20 BK5     2      24.650  17.740  36.720  1.00  0.00            
ATOM    180  H21 BK5     2      26.050  17.510  37.660  1.00  0.00            
ATOM    181  H22 BK5     2      26.710  15.650  36.000  1.00  0.00            
ATOM    182  H23 BK5     2      25.090  15.360  36.570  1.00  0.00            
ATOM    183  H24 BK5     2      24.770  13.630  33.170  1.00  0.00            
ATOM    184  H25 BK5     2      24.240  11.990  31.290  1.00  0.00            
ATOM    185  H26 BK5     2      21.590  10.240  31.140  1.00  0.00            
ATOM    186  H27 BK5     2      23.140  10.150  30.340  1.00  0.00            
ATOM    187  H28 BK5     2      21.240   8.800  29.500  1.00  0.00            
ATOM    188  H29 BK5     2      20.480  10.310  28.640  1.00  0.00            
ATOM    189  H30 BK5     2      22.100   9.800  28.260  1.00  0.00            
TER
ENDMDL
MODEL        1
ATOM      1  H1  ACD     1      22.710  17.760  32.630  1.00  0.00            
ATOM      2  O1  ACD     1      22.630  16.820  32.440  1.00  0.00            
ATOM      3  C1  ACD     1      23.540  16.280  33.300  1.00  0.00            
ATOM      4  H2  ACD     1      23.600  17.010  34.120  1.00  0.00            
ATOM      5  H3  ACD     1      24.580  16.200  32.960  1.00  0.00            
ATOM      6  C2  ACD     1      23.050  14.960  33.880  1.00  0.00            
ATOM      7  H4  ACD     1      23.830  14.520  34.520  1.00  0.00            
ATOM      8  O2  ACD     1      21.860  15.210  34.680  1.00  0.00            
ATOM      9  C3  ACD     1      21.250  14.120  35.300  1.00  0.00            
ATOM     10  H5  ACD     1      20.350  14.500  35.790  1.00  0.00            
ATOM     11  O3  ACD     1      22.180  13.530  36.170  1.00  0.00            
ATOM     12  C4  ACD     1      21.650  12.910  37.320  1.00  0.00            
ATOM     13  H6  ACD     1      20.550  12.910  37.280  1.00  0.00            
ATOM     14  C5  ACD     1      22.170  11.460  37.330  1.00  0.00            
ATOM     15  H7  ACD     1      23.260  11.560  37.260  1.00  0.00            
ATOM     16  O4  ACD     1      21.660  10.660  36.290  1.00  0.00            
ATOM     17  H8  ACD     1      22.080   9.790  36.230  1.00  0.00            
ATOM     18  C6  ACD     1      21.860  10.850  38.700  1.00  0.00            
ATOM     19  H9  ACD     1      20.770  10.840  38.780  1.00  0.00            
ATOM     20  O5  ACD     1      22.500   9.550  38.780  1.00  0.00            
ATOM     21  H10 ACD     1      22.030   9.000  38.160  1.00  0.00            
ATOM     22  C7  ACD     1      22.310  11.640  39.860  1.00  0.00            
ATOM     23  H11 ACD     1      21.960  11.150  40.770  1.00  0.00            
ATOM     24  O6  ACD     1      21.740  12.970  39.680  1.00  0.00            
ATOM     25  C8  ACD     1      22.150  13.680  38.540  1.00  0.00            
ATOM     26  H12 ACD     1      23.240  13.800  38.560  1.00  0.00            
ATOM     27  C9  ACD     1      21.610  15.090  38.620  1.00  0.00            
ATOM     28  H13 ACD     1      21.940  15.730  39.450  1.00  0.00            
ATOM     29  H14 ACD     1      21.830  15.570  37.660  1.00  0.00            
ATOM     30  O7  ACD     1      20.170  14.960  38.660  1.00  0.00            
ATOM     31  H15 ACD     1      20.000  14.410  39.420  1.00  0.00            
ATOM     32  O8  ACD     1      23.720  11.740  39.930  1.00  0.00            
ATOM     33  C10 ACD     1      24.400  11.250  41.150  1.00  0.00            
ATOM     34  H16 ACD     1      23.700  11.240  41.990  1.00  0.00            
ATOM     35  C11 ACD     1      25.110   9.880  40.820  1.00  0.00            
ATOM     36  H17 ACD     1      25.560  10.060  39.830  1.00  0.00            
ATOM     37  O9  ACD     1      24.180   8.770  40.710  1.00  0.00            
ATOM     38  H18 ACD     1      23.600   9.030  39.990  1.00  0.00            
ATOM     39  C12 ACD     1      26.240   9.570  41.750  1.00  0.00            
ATOM     40  H19 ACD     1      25.890   9.250  42.730  1.00  0.00            
ATOM     41  O10 ACD     1      27.000   8.500  41.220  1.00  0.00            
ATOM     42  H20 ACD     1      26.430   7.730  41.320  1.00  0.00            
ATOM     43  C13 ACD     1      27.170  10.740  41.800  1.00  0.00            
ATOM     44  H21 ACD     1      28.090  10.540  42.350  1.00  0.00            
ATOM     45  O11 ACD     1      26.460  11.810  42.390  1.00  0.00            
ATOM     46  C14 ACD     1      25.400  12.370  41.580  1.00  0.00            
ATOM     47  H22 ACD     1      25.940  12.720  40.690  1.00  0.00            
ATOM     48  C15 ACD     1      24.830  13.630  42.260  1.00  0.00            
ATOM     49  H23 ACD     1      24.150  14.130  41.570  1.00  0.00            
ATOM     50  H24 ACD     1      24.300  13.300  43.160  1.00  0.00            
ATOM     51  O12 ACD     1      25.950  14.410  42.770  1.00  0.00            
ATOM     52  H25 ACD     1      26.380  13.980  43.520  1.00  0.00            
ATOM     53  O13 ACD     1      27.650  11.140  40.470  1.00  0.00            
ATOM     54  C16 ACD     1      29.050  11.420  40.380  1.00  0.00            
ATOM     55  H26 ACD     1      29.560  11.380  41.340  1.00  0.00            
ATOM     56  C17 ACD     1      29.530  10.470  39.350  1.00  0.00            
ATOM     57  H27 ACD     1      28.890  10.530  38.450  1.00  0.00            
ATOM     58  O14 ACD     1      29.540   9.130  39.930  1.00  0.00            
ATOM     59  H28 ACD     1      28.650   8.890  40.190  1.00  0.00            
ATOM     60  C18 ACD     1      30.880  10.860  38.800  1.00  0.00            
ATOM     61  H29 ACD     1      31.550  10.850  39.670  1.00  0.00            
ATOM     62  O15 ACD     1      31.380  10.010  37.750  1.00  0.00            
ATOM     63  H30 ACD     1      30.730   9.950  37.050  1.00  0.00            
ATOM     64  C19 ACD     1      30.780  12.290  38.200  1.00  0.00            
ATOM     65  H31 ACD     1      31.700  12.570  37.670  1.00  0.00            
ATOM     66  O16 ACD     1      30.450  13.210  39.250  1.00  0.00            
ATOM     67  C20 ACD     1      29.250  12.880  39.860  1.00  0.00            
ATOM     68  H32 ACD     1      28.360  13.110  39.240  1.00  0.00            
ATOM     69  C21 ACD     1      29.060  13.910  41.030  1.00  0.00            
ATOM     70  H33 ACD     1      29.020  14.910  40.600  1.00  0.00            
ATOM     71  H34 ACD     1      28.130  13.750  41.600  1.00  0.00            
ATOM     72  O17 ACD     1      30.140  13.850  41.940  1.00  0.00            
ATOM     73  H35 ACD     1      30.930  13.710  41.410  1.00  0.00            
ATOM     74  O18 ACD     1      29.730  12.330  37.250  1.00  0.00            
ATOM     75  C22 ACD     1      30.060  12.230  35.850  1.00  0.00            
ATOM     76  H36 ACD     1      31.100  11.870  35.750  1.00  0.00            
ATOM     77  C23 ACD     1      29.230  11.160  35.150  1.00  0.00            
ATOM     78  H37 ACD     1      28.170  11.370  35.360  1.00  0.00            
ATOM     79  O19 ACD     1      29.640   9.880  35.770  1.00  0.00            
ATOM     80  H38 ACD     1      29.160   9.120  35.430  1.00  0.00            
ATOM     81  C24 ACD     1      29.430  11.090  33.650  1.00  0.00            
ATOM     82  H39 ACD     1      30.470  10.760  33.530  1.00  0.00            
ATOM     83  O20 ACD     1      28.560  10.150  32.990  1.00  0.00            
ATOM     84  H40 ACD     1      28.750   9.280  33.350  1.00  0.00            
ATOM     85  C25 ACD     1      29.140  12.510  32.970  1.00  0.00            
ATOM     86  H41 ACD     1      29.530  12.470  31.950  1.00  0.00            
ATOM     87  O21 ACD     1      29.890  13.520  33.680  1.00  0.00            
ATOM     88  C26 ACD     1      29.820  13.590  35.150  1.00  0.00            
ATOM     89  H42 ACD     1      28.820  13.950  35.440  1.00  0.00            
ATOM     90  C27 ACD     1      30.790  14.680  35.630  1.00  0.00            
ATOM     91  H43 ACD     1      30.730  14.760  36.730  1.00  0.00            
ATOM     92  H44 ACD     1      31.830  14.530  35.310  1.00  0.00            
ATOM     93  O22 ACD     1      30.320  15.910  35.090  1.00  0.00            
ATOM     94  H45 ACD     1      30.400  15.790  34.140  1.00  0.00            
ATOM     95  O23 ACD     1      27.760  12.820  32.960  1.00  0.00            
ATOM     96  C28 ACD     1      27.180  13.260  31.770  1.00  0.00            
ATOM     97  H46 ACD     1      27.890  13.550  30.980  1.00  0.00            
ATOM     98  C29 ACD     1      26.390  14.490  32.020  1.00  0.00            
ATOM     99  H47 ACD     1      25.820  14.270  32.940  1.00  0.00            
ATOM    100  O24 ACD     1      25.400  14.760  31.100  1.00  0.00            
ATOM    101  C30 ACD     1      27.200  15.810  32.240  1.00  0.00            
ATOM    102  H48 ACD     1      26.580  16.460  32.880  1.00  0.00            
ATOM    103  H49 ACD     1      28.110  15.600  32.830  1.00  0.00            
ATOM    104  O25 ACD     1      27.520  16.480  31.000  1.00  0.00            
ATOM    105  H50 ACD     1      27.770  15.870  30.300  1.00  0.00            
ATOM    106  C31 ACD     1      26.280  12.120  31.340  1.00  0.00            
ATOM    107  H51 ACD     1      25.840  11.840  32.310  1.00  0.00            
ATOM    108  O26 ACD     1      27.060  11.060  30.780  1.00  0.00            
ATOM    109  H52 ACD     1      27.730  10.750  31.390  1.00  0.00            
ATOM    110  C32 ACD     1      25.100  12.480  30.480  1.00  0.00            
ATOM    111  H53 ACD     1      25.500  12.730  29.490  1.00  0.00            
ATOM    112  O27 ACD     1      24.070  11.400  30.430  1.00  0.00            
ATOM    113  H54 ACD     1      23.480  11.620  31.150  1.00  0.00            
ATOM    114  C33 ACD     1      24.410  13.740  31.030  1.00  0.00            
ATOM    115  H55 ACD     1      23.550  14.070  30.430  1.00  0.00            
ATOM    116  O28 ACD     1      23.850  13.400  32.240  1.00  0.00            
ATOM    117  C34 ACD     1      22.640  13.930  32.770  1.00  0.00            
ATOM    118  H56 ACD     1      22.090  14.340  31.920  1.00  0.00            
ATOM    119  C35 ACD     1      21.940  12.690  33.340  1.00  0.00            
ATOM    120  H57 ACD     1      22.660  12.050  33.860  1.00  0.00            
ATOM    121  O29 ACD     1      21.380  12.000  32.180  1.00  0.00            
ATOM    122  H58 ACD     1      20.430  11.960  32.290  1.00  0.00            
ATOM    123  C36 ACD     1      20.830  13.160  34.200  1.00  0.00            
ATOM    124  H59 ACD     1      20.180  13.730  33.530  1.00  0.00            
ATOM    125  O30 ACD     1      20.120  12.010  34.770  1.00  0.00            
ATOM    126  H60 ACD     1      20.610  11.520  35.430  1.00  0.00            
ATOM    127  C1  BK5     2      18.010   8.880  34.000  1.00  0.00            
ATOM    128  C2  BK5     2      19.070   8.140  33.190  1.00  0.00            
ATOM    129  C3  BK5     2      20.390   8.890  33.490  1.00  0.00            
ATOM    130  C4  BK5     2      21.640   8.320  32.750  1.00  0.00            
ATOM    131  N1  BK5     2      21.750   7.620  31.640  1.00  0.00            
ATOM    132  N2  BK5     2      23.060   7.630  31.250  1.00  0.00            
ATOM    133  C5  BK5     2      23.460   6.930  29.980  1.00  0.00            
ATOM    134  C6  BK5     2      23.800   8.440  32.130  1.00  0.00            
ATOM    135  C7  BK5     2      25.220   8.750  32.140  1.00  0.00            
ATOM    136  O1  BK5     2      26.030   8.310  31.360  1.00  0.00            
ATOM    137  N3  BK5     2      25.550   9.440  33.250  1.00  0.00            
ATOM    138  C8  BK5     2      24.680   9.830  34.230  1.00  0.00            
ATOM    139  C9  BK5     2      25.290  10.630  35.310  1.00  0.00            
ATOM    140  C10 BK5     2      25.290  12.050  35.280  1.00  0.00            
ATOM    141  C11 BK5     2      25.890  12.680  36.380  1.00  0.00            
ATOM    142  S1  BK5     2      25.850  14.560  36.510  1.00  0.00            
ATOM    143  O2  BK5     2      26.580  15.000  35.300  1.00  0.00            
ATOM    144  O3  BK5     2      24.530  15.100  36.820  1.00  0.00            
ATOM    145  N4  BK5     2      26.850  14.970  37.860  1.00  0.00            
ATOM    146  C12 BK5     2      27.880  16.030  37.500  1.00  0.00            
ATOM    147  C13 BK5     2      27.400  17.460  37.760  1.00  0.00            
ATOM    148  N5  BK5     2      26.810  17.570  39.110  1.00  0.00            
ATOM    149  C14 BK5     2      26.480  18.890  39.580  1.00  0.00            
ATOM    150  C15 BK5     2      25.720  16.570  39.430  1.00  0.00            
ATOM    151  C16 BK5     2      26.230  15.140  39.190  1.00  0.00            
ATOM    152  C17 BK5     2      26.460  11.900  37.430  1.00  0.00            
ATOM    153  C18 BK5     2      26.480  10.540  37.390  1.00  0.00            
ATOM    154  C19 BK5     2      25.960   9.890  36.300  1.00  0.00            
ATOM    155  O4  BK5     2      25.910   8.510  36.200  1.00  0.00            
ATOM    156  C20 BK5     2      25.180   7.970  37.270  1.00  0.00            
ATOM    157  C21 BK5     2      25.320   6.420  37.240  1.00  0.00            
ATOM    158  N6  BK5     2      23.360   9.550  34.220  1.00  0.00            
ATOM    159  C22 BK5     2      22.920   8.840  33.080  1.00  0.00            
ATOM    160  H1  BK5     2      17.110   8.270  33.910  1.00  0.00            
ATOM    161  H2  BK5     2      18.290   8.990  35.060  1.00  0.00            
ATOM    162  H3  BK5     2      17.840   9.880  33.580  1.00  0.00            
ATOM    163  H4  BK5     2      18.830   8.080  32.120  1.00  0.00            
ATOM    164  H5  BK5     2      19.030   7.130  33.600  1.00  0.00            
ATOM    165  H6  BK5     2      20.680   8.810  34.550  1.00  0.00            
ATOM    166  H7  BK5     2      20.210   9.920  33.190  1.00  0.00            
ATOM    167  H8  BK5     2      22.770   7.390  29.260  1.00  0.00            
ATOM    168  H9  BK5     2      24.500   7.170  29.750  1.00  0.00            
ATOM    169  H10 BK5     2      23.170   5.880  30.100  1.00  0.00            
ATOM    170  H11 BK5     2      26.540   9.620  33.220  1.00  0.00            
ATOM    171  H12 BK5     2      24.900  12.560  34.410  1.00  0.00            
ATOM    172  H13 BK5     2      28.260  15.960  36.470  1.00  0.00            
ATOM    173  H14 BK5     2      28.740  15.810  38.130  1.00  0.00            
ATOM    174  H15 BK5     2      26.620  17.760  37.040  1.00  0.00            
ATOM    175  H16 BK5     2      28.230  18.170  37.750  1.00  0.00            
ATOM    176  H17 BK5     2      27.260  19.580  39.230  1.00  0.00            
ATOM    177  H18 BK5     2      25.540  19.150  39.080  1.00  0.00            
ATOM    178  H19 BK5     2      26.230  18.960  40.640  1.00  0.00            
ATOM    179  H20 BK5     2      24.830  16.730  38.810  1.00  0.00            
ATOM    180  H21 BK5     2      25.470  16.670  40.490  1.00  0.00            
ATOM    181  H22 BK5     2      26.910  14.870  40.000  1.00  0.00            
ATOM    182  H23 BK5     2      25.350  14.490  39.220  1.00  0.00            
ATOM    183  H24 BK5     2      26.710  12.480  38.310  1.00  0.00            
ATOM    184  H25 BK5     2      27.060   9.980  38.130  1.00  0.00            
ATOM    185  H26 BK5     2      24.140   8.300  37.220  1.00  0.00            
ATOM    186  H27 BK5     2      25.530   8.350  38.230  1.00  0.00            
ATOM    187  H28 BK5     2      24.940   6.020  38.180  1.00  0.00            
ATOM    188  H29 BK5     2      24.800   6.060  36.340  1.00  0.00            
ATOM    189  H30 BK5     2      26.380   6.210  37.110  1.00  0.00            
TER
ENDMDL
MODEL        1
ATOM      1  H1  ACD     1      12.250  20.530  36.220  1.00  0.00            
ATOM      2  O1  ACD     1      12.710  20.970  36.930  1.00  0.00            
ATOM      3  C1  ACD     1      13.240  19.930  37.730  1.00  0.00            
ATOM      4  H2  ACD     1      12.550  19.090  37.910  1.00  0.00            
ATOM      5  H3  ACD     1      13.530  20.330  38.710  1.00  0.00            
ATOM      6  C2  ACD     1      14.480  19.350  37.080  1.00  0.00            
ATOM      7  H4  ACD     1      14.900  18.600  37.770  1.00  0.00            
ATOM      8  O2  ACD     1      14.130  18.570  35.920  1.00  0.00            
ATOM      9  C3  ACD     1      15.230  17.840  35.390  1.00  0.00            
ATOM     10  H5  ACD     1      14.810  17.140  34.650  1.00  0.00            
ATOM     11  O3  ACD     1      15.900  17.020  36.450  1.00  0.00            
ATOM     12  C4  ACD     1      15.810  15.600  36.300  1.00  0.00            
ATOM     13  H6  ACD     1      15.070  15.250  35.570  1.00  0.00            
ATOM     14  C5  ACD     1      17.100  15.060  35.710  1.00  0.00            
ATOM     15  H7  ACD     1      17.930  15.500  36.280  1.00  0.00            
ATOM     16  O4  ACD     1      17.100  15.530  34.330  1.00  0.00            
ATOM     17  H8  ACD     1      17.150  16.480  34.450  1.00  0.00            
ATOM     18  C6  ACD     1      17.170  13.540  35.790  1.00  0.00            
ATOM     19  H9  ACD     1      16.390  13.200  35.110  1.00  0.00            
ATOM     20  O5  ACD     1      18.460  13.100  35.370  1.00  0.00            
ATOM     21  H10 ACD     1      18.460  13.040  34.410  1.00  0.00            
ATOM     22  C7  ACD     1      16.800  12.990  37.140  1.00  0.00            
ATOM     23  H11 ACD     1      16.660  11.910  37.070  1.00  0.00            
ATOM     24  O6  ACD     1      15.520  13.490  37.490  1.00  0.00            
ATOM     25  C8  ACD     1      15.400  14.960  37.610  1.00  0.00            
ATOM     26  H12 ACD     1      16.070  15.340  38.390  1.00  0.00            
ATOM     27  C9  ACD     1      14.040  15.270  38.000  1.00  0.00            
ATOM     28  H13 ACD     1      13.880  14.450  38.720  1.00  0.00            
ATOM     29  H14 ACD     1      13.940  16.240  38.490  1.00  0.00            
ATOM     30  O7  ACD     1      13.050  15.140  36.950  1.00  0.00            
ATOM     31  H15 ACD     1      13.020  14.310  36.470  1.00  0.00            
ATOM     32  O8  ACD     1      17.780  13.330  38.080  1.00  0.00            
ATOM     33  C10 ACD     1      18.400  12.270  38.750  1.00  0.00            
ATOM     34  H16 ACD     1      18.180  11.330  38.220  1.00  0.00            
ATOM     35  C11 ACD     1      19.910  12.550  38.560  1.00  0.00            
ATOM     36  H17 ACD     1      20.070  13.520  39.040  1.00  0.00            
ATOM     37  O9  ACD     1      20.310  12.570  37.170  1.00  0.00            
ATOM     38  H18 ACD     1      19.610  13.020  36.690  1.00  0.00            
ATOM     39  C12 ACD     1      20.720  11.600  39.340  1.00  0.00            
ATOM     40  H19 ACD     1      20.520  10.600  38.950  1.00  0.00            
ATOM     41  O10 ACD     1      22.080  11.960  39.180  1.00  0.00            
ATOM     42  H20 ACD     1      22.360  12.080  38.270  1.00  0.00            
ATOM     43  C13 ACD     1      20.320  11.790  40.810  1.00  0.00            
ATOM     44  H21 ACD     1      20.870  11.020  41.360  1.00  0.00            
ATOM     45  O11 ACD     1      18.960  11.480  41.110  1.00  0.00            
ATOM     46  C14 ACD     1      17.970  12.140  40.210  1.00  0.00            
ATOM     47  H22 ACD     1      17.800  13.150  40.620  1.00  0.00            
ATOM     48  C15 ACD     1      16.700  11.280  40.350  1.00  0.00            
ATOM     49  H23 ACD     1      15.870  11.820  39.880  1.00  0.00            
ATOM     50  H24 ACD     1      16.910  10.280  39.950  1.00  0.00            
ATOM     51  O12 ACD     1      16.170  11.090  41.670  1.00  0.00            
ATOM     52  H25 ACD     1      16.870  10.660  42.160  1.00  0.00            
ATOM     53  O13 ACD     1      20.720  13.060  41.280  1.00  0.00            
ATOM     54  C16 ACD     1      20.660  13.320  42.720  1.00  0.00            
ATOM     55  H26 ACD     1      21.040  12.420  43.210  1.00  0.00            
ATOM     56  C17 ACD     1      21.740  14.420  42.920  1.00  0.00            
ATOM     57  H27 ACD     1      21.550  15.080  42.070  1.00  0.00            
ATOM     58  O14 ACD     1      23.120  13.890  42.830  1.00  0.00            
ATOM     59  H28 ACD     1      23.270  13.550  41.950  1.00  0.00            
ATOM     60  C18 ACD     1      21.690  15.150  44.220  1.00  0.00            
ATOM     61  H29 ACD     1      21.710  14.520  45.130  1.00  0.00            
ATOM     62  O15 ACD     1      22.700  16.180  44.330  1.00  0.00            
ATOM     63  H30 ACD     1      22.730  16.580  43.460  1.00  0.00            
ATOM     64  C19 ACD     1      20.340  15.810  44.290  1.00  0.00            
ATOM     65  H31 ACD     1      20.240  16.480  45.150  1.00  0.00            
ATOM     66  O16 ACD     1      19.350  14.820  44.380  1.00  0.00            
ATOM     67  C20 ACD     1      19.290  13.750  43.360  1.00  0.00            
ATOM     68  H32 ACD     1      18.600  14.100  42.580  1.00  0.00            
ATOM     69  C21 ACD     1      18.770  12.550  44.020  1.00  0.00            
ATOM     70  H33 ACD     1      18.710  11.690  43.330  1.00  0.00            
ATOM     71  H34 ACD     1      19.480  12.240  44.800  1.00  0.00            
ATOM     72  O17 ACD     1      17.500  12.610  44.570  1.00  0.00            
ATOM     73  H35 ACD     1      17.440  13.320  45.220  1.00  0.00            
ATOM     74  O18 ACD     1      20.110  16.690  43.130  1.00  0.00            
ATOM     75  C22 ACD     1      20.300  18.100  43.370  1.00  0.00            
ATOM     76  H36 ACD     1      20.910  18.370  44.240  1.00  0.00            
ATOM     77  C23 ACD     1      21.070  18.570  42.200  1.00  0.00            
ATOM     78  H37 ACD     1      20.580  18.240  41.270  1.00  0.00            
ATOM     79  O19 ACD     1      22.370  17.910  42.210  1.00  0.00            
ATOM     80  H38 ACD     1      22.870  18.150  41.420  1.00  0.00            
ATOM     81  C24 ACD     1      21.060  20.030  42.210  1.00  0.00            
ATOM     82  H39 ACD     1      21.800  20.270  42.980  1.00  0.00            
ATOM     83  O20 ACD     1      21.530  20.400  40.910  1.00  0.00            
ATOM     84  H40 ACD     1      20.860  20.980  40.550  1.00  0.00            
ATOM     85  C25 ACD     1      19.720  20.680  42.390  1.00  0.00            
ATOM     86  H41 ACD     1      19.890  21.750  42.540  1.00  0.00            
ATOM     87  O21 ACD     1      19.130  20.160  43.540  1.00  0.00            
ATOM     88  C26 ACD     1      18.890  18.780  43.550  1.00  0.00            
ATOM     89  H42 ACD     1      18.260  18.420  42.720  1.00  0.00            
ATOM     90  C27 ACD     1      18.250  18.450  44.910  1.00  0.00            
ATOM     91  H43 ACD     1      18.190  17.370  45.100  1.00  0.00            
ATOM     92  H44 ACD     1      18.830  18.880  45.730  1.00  0.00            
ATOM     93  O22 ACD     1      16.890  18.910  45.020  1.00  0.00            
ATOM     94  H45 ACD     1      16.430  18.490  44.280  1.00  0.00            
ATOM     95  O23 ACD     1      18.940  20.350  41.200  1.00  0.00            
ATOM     96  C28 ACD     1      18.090  21.440  40.880  1.00  0.00            
ATOM     97  H46 ACD     1      18.270  22.310  41.520  1.00  0.00            
ATOM     98  C29 ACD     1      16.580  21.010  40.900  1.00  0.00            
ATOM     99  H47 ACD     1      16.540  20.010  40.460  1.00  0.00            
ATOM    100  O24 ACD     1      15.780  21.880  40.170  1.00  0.00            
ATOM    101  C30 ACD     1      16.020  20.900  42.310  1.00  0.00            
ATOM    102  H48 ACD     1      15.030  20.450  42.190  1.00  0.00            
ATOM    103  H49 ACD     1      16.680  20.230  42.870  1.00  0.00            
ATOM    104  O25 ACD     1      15.850  22.150  43.000  1.00  0.00            
ATOM    105  H50 ACD     1      15.400  22.730  42.390  1.00  0.00            
ATOM    106  C31 ACD     1      18.560  21.660  39.430  1.00  0.00            
ATOM    107  H51 ACD     1      18.510  20.690  38.920  1.00  0.00            
ATOM    108  O26 ACD     1      19.890  22.210  39.510  1.00  0.00            
ATOM    109  H52 ACD     1      19.880  23.140  39.730  1.00  0.00            
ATOM    110  C32 ACD     1      17.530  22.610  38.750  1.00  0.00            
ATOM    111  H53 ACD     1      17.490  23.560  39.310  1.00  0.00            
ATOM    112  O27 ACD     1      17.920  22.900  37.360  1.00  0.00            
ATOM    113  H54 ACD     1      18.370  23.750  37.310  1.00  0.00            
ATOM    114  C33 ACD     1      16.110  21.960  38.800  1.00  0.00            
ATOM    115  H55 ACD     1      15.430  22.610  38.250  1.00  0.00            
ATOM    116  O28 ACD     1      16.210  20.690  38.060  1.00  0.00            
ATOM    117  C34 ACD     1      15.570  20.390  36.790  1.00  0.00            
ATOM    118  H56 ACD     1      15.140  21.270  36.300  1.00  0.00            
ATOM    119  C35 ACD     1      16.670  19.790  35.980  1.00  0.00            
ATOM    120  H57 ACD     1      17.230  19.120  36.650  1.00  0.00            
ATOM    121  O29 ACD     1      17.560  20.860  35.520  1.00  0.00            
ATOM    122  H58 ACD     1      17.680  21.570  36.160  1.00  0.00            
ATOM    123  C36 ACD     1      16.160  18.880  34.870  1.00  0.00            
ATOM    124  H59 ACD     1      15.510  19.420  34.170  1.00  0.00            
ATOM    125  O30 ACD     1      17.230  18.260  34.200  1.00  0.00            
ATOM    126  H60 ACD     1      17.740  18.980  33.810  1.00  0.00            
ATOM    127  C1  BK5     2      21.060  14.310  32.480  1.00  0.00            
ATOM    128  C2  BK5     2      21.350  15.760  33.020  1.00  0.00            
ATOM    129  C3  BK5     2      20.060  16.540  33.260  1.00  0.00            
ATOM    130  C4  BK5     2      20.460  17.860  33.820  1.00  0.00            
ATOM    131  N1  BK5     2      21.180  18.840  33.240  1.00  0.00            
ATOM    132  N2  BK5     2      21.400  19.770  34.270  1.00  0.00            
ATOM    133  C5  BK5     2      22.340  20.890  33.960  1.00  0.00            
ATOM    134  C6  BK5     2      20.850  19.340  35.430  1.00  0.00            
ATOM    135  C7  BK5     2      20.950  20.000  36.680  1.00  0.00            
ATOM    136  O1  BK5     2      21.770  20.900  36.990  1.00  0.00            
ATOM    137  N3  BK5     2      20.160  19.390  37.580  1.00  0.00            
ATOM    138  C8  BK5     2      19.430  18.240  37.290  1.00  0.00            
ATOM    139  C9  BK5     2      18.870  17.540  38.510  1.00  0.00            
ATOM    140  C10 BK5     2      17.620  17.780  39.160  1.00  0.00            
ATOM    141  C11 BK5     2      17.220  17.110  40.370  1.00  0.00            
ATOM    142  S1  BK5     2      15.600  17.350  41.200  1.00  0.00            
ATOM    143  O2  BK5     2      15.840  17.490  42.660  1.00  0.00            
ATOM    144  O3  BK5     2      14.810  18.360  40.490  1.00  0.00            
ATOM    145  N4  BK5     2      14.740  15.860  40.980  1.00  0.00            
ATOM    146  C12 BK5     2      15.290  14.610  41.350  1.00  0.00            
ATOM    147  C13 BK5     2      15.480  14.450  42.930  1.00  0.00            
ATOM    148  N5  BK5     2      14.090  14.400  43.460  1.00  0.00            
ATOM    149  C14 BK5     2      14.020  13.990  44.910  1.00  0.00            
ATOM    150  C15 BK5     2      13.330  15.600  43.110  1.00  0.00            
ATOM    151  C16 BK5     2      13.410  15.890  41.590  1.00  0.00            
ATOM    152  C17 BK5     2      18.130  16.200  40.940  1.00  0.00            
ATOM    153  C18 BK5     2      19.340  15.920  40.300  1.00  0.00            
ATOM    154  C19 BK5     2      19.700  16.620  39.170  1.00  0.00            
ATOM    155  O4  BK5     2      20.830  16.190  38.550  1.00  0.00            
ATOM    156  C20 BK5     2      22.150  16.450  39.070  1.00  0.00            
ATOM    157  C21 BK5     2      23.250  16.050  38.020  1.00  0.00            
ATOM    158  N6  BK5     2      19.450  17.610  36.160  1.00  0.00            
ATOM    159  C22 BK5     2      20.210  18.190  35.190  1.00  0.00            
ATOM    160  H1  BK5     2      20.630  14.360  31.470  1.00  0.00            
ATOM    161  H2  BK5     2      22.030  13.800  32.450  1.00  0.00            
ATOM    162  H3  BK5     2      20.360  13.760  33.110  1.00  0.00            
ATOM    163  H4  BK5     2      21.970  16.310  32.300  1.00  0.00            
ATOM    164  H5  BK5     2      21.800  15.680  34.010  1.00  0.00            
ATOM    165  H6  BK5     2      19.560  16.010  34.070  1.00  0.00            
ATOM    166  H7  BK5     2      19.380  16.590  32.400  1.00  0.00            
ATOM    167  H8  BK5     2      22.840  20.700  33.000  1.00  0.00            
ATOM    168  H9  BK5     2      21.750  21.810  33.880  1.00  0.00            
ATOM    169  H10 BK5     2      23.100  21.090  34.720  1.00  0.00            
ATOM    170  H11 BK5     2      20.280  19.720  38.540  1.00  0.00            
ATOM    171  H12 BK5     2      16.930  18.510  38.750  1.00  0.00            
ATOM    172  H13 BK5     2      16.290  14.460  40.920  1.00  0.00            
ATOM    173  H14 BK5     2      14.710  13.740  41.010  1.00  0.00            
ATOM    174  H15 BK5     2      16.080  15.230  43.400  1.00  0.00            
ATOM    175  H16 BK5     2      16.060  13.540  43.130  1.00  0.00            
ATOM    176  H17 BK5     2      13.010  13.860  45.310  1.00  0.00            
ATOM    177  H18 BK5     2      14.480  13.010  45.040  1.00  0.00            
ATOM    178  H19 BK5     2      14.510  14.730  45.560  1.00  0.00            
ATOM    179  H20 BK5     2      13.650  16.520  43.620  1.00  0.00            
ATOM    180  H21 BK5     2      12.330  15.550  43.560  1.00  0.00            
ATOM    181  H22 BK5     2      12.770  15.180  41.050  1.00  0.00            
ATOM    182  H23 BK5     2      12.930  16.860  41.470  1.00  0.00            
ATOM    183  H24 BK5     2      17.960  15.900  41.970  1.00  0.00            
ATOM    184  H25 BK5     2      19.800  15.070  40.800  1.00  0.00            
ATOM    185  H26 BK5     2      22.320  15.950  40.030  1.00  0.00            
ATOM    186  H27 BK5     2      22.190  17.530  39.260  1.00  0.00            
ATOM    187  H28 BK5     2      24.130  15.890  38.660  1.00  0.00            
ATOM    188  H29 BK5     2      22.940  15.170  37.440  1.00  0.00            
ATOM    189  H30 BK5     2      23.210  16.880  37.310  1.00  0.00            
TER
ENDMDL
MODEL        1
ATOM      1  H1  ACD     1      20.240  18.420  41.090  1.00  0.00            
ATOM      2  O1  ACD     1      20.940  17.840  40.790  1.00  0.00            
ATOM      3  C1  ACD     1      20.860  16.500  41.190  1.00  0.00            
ATOM      4  H2  ACD     1      20.920  16.390  42.280  1.00  0.00            
ATOM      5  H3  ACD     1      21.760  16.030  40.770  1.00  0.00            
ATOM      6  C2  ACD     1      19.690  15.650  40.720  1.00  0.00            
ATOM      7  H4  ACD     1      19.890  14.600  40.970  1.00  0.00            
ATOM      8  O2  ACD     1      18.540  16.060  41.450  1.00  0.00            
ATOM      9  C3  ACD     1      17.310  15.390  41.210  1.00  0.00            
ATOM     10  H5  ACD     1      16.570  15.830  41.880  1.00  0.00            
ATOM     11  O3  ACD     1      17.460  13.950  41.440  1.00  0.00            
ATOM     12  C4  ACD     1      16.810  13.310  42.600  1.00  0.00            
ATOM     13  H6  ACD     1      16.090  13.950  43.120  1.00  0.00            
ATOM     14  C5  ACD     1      15.990  12.140  41.890  1.00  0.00            
ATOM     15  H7  ACD     1      16.690  11.680  41.170  1.00  0.00            
ATOM     16  O4  ACD     1      14.880  12.690  41.180  1.00  0.00            
ATOM     17  H8  ACD     1      14.300  11.980  40.890  1.00  0.00            
ATOM     18  C6  ACD     1      15.690  11.040  42.960  1.00  0.00            
ATOM     19  H9  ACD     1      14.980  11.540  43.630  1.00  0.00            
ATOM     20  O5  ACD     1      15.120   9.820  42.430  1.00  0.00            
ATOM     21  H10 ACD     1      15.680   9.550  41.700  1.00  0.00            
ATOM     22  C7  ACD     1      16.880  10.660  43.880  1.00  0.00            
ATOM     23  H11 ACD     1      16.580   9.990  44.690  1.00  0.00            
ATOM     24  O6  ACD     1      17.350  11.760  44.570  1.00  0.00            
ATOM     25  C8  ACD     1      17.830  12.780  43.680  1.00  0.00            
ATOM     26  H12 ACD     1      18.620  12.340  43.060  1.00  0.00            
ATOM     27  C9  ACD     1      18.470  13.940  44.580  1.00  0.00            
ATOM     28  H13 ACD     1      19.120  13.510  45.350  1.00  0.00            
ATOM     29  H14 ACD     1      19.130  14.610  44.020  1.00  0.00            
ATOM     30  O7  ACD     1      17.470  14.790  45.070  1.00  0.00            
ATOM     31  H15 ACD     1      18.010  15.270  45.710  1.00  0.00            
ATOM     32  O8  ACD     1      17.860   9.910  43.010  1.00  0.00            
ATOM     33  C10 ACD     1      17.850   8.480  43.020  1.00  0.00            
ATOM     34  H16 ACD     1      16.910   8.170  43.500  1.00  0.00            
ATOM     35  C11 ACD     1      17.920   8.110  41.580  1.00  0.00            
ATOM     36  H17 ACD     1      18.670   8.730  41.070  1.00  0.00            
ATOM     37  O9  ACD     1      16.640   8.310  40.910  1.00  0.00            
ATOM     38  H18 ACD     1      16.810   8.150  39.970  1.00  0.00            
ATOM     39  C12 ACD     1      18.380   6.620  41.490  1.00  0.00            
ATOM     40  H19 ACD     1      17.610   5.900  41.790  1.00  0.00            
ATOM     41  O10 ACD     1      18.610   6.300  40.180  1.00  0.00            
ATOM     42  H20 ACD     1      17.740   6.240  39.780  1.00  0.00            
ATOM     43  C13 ACD     1      19.640   6.340  42.400  1.00  0.00            
ATOM     44  H21 ACD     1      19.850   5.270  42.470  1.00  0.00            
ATOM     45  O11 ACD     1      19.260   6.710  43.750  1.00  0.00            
ATOM     46  C14 ACD     1      19.070   8.120  43.940  1.00  0.00            
ATOM     47  H22 ACD     1      20.010   8.570  43.580  1.00  0.00            
ATOM     48  C15 ACD     1      18.860   8.290  45.470  1.00  0.00            
ATOM     49  H23 ACD     1      18.580   9.330  45.650  1.00  0.00            
ATOM     50  H24 ACD     1      18.180   7.510  45.820  1.00  0.00            
ATOM     51  O12 ACD     1      20.120   8.130  46.200  1.00  0.00            
ATOM     52  H25 ACD     1      19.950   8.540  47.050  1.00  0.00            
ATOM     53  O13 ACD     1      20.900   6.940  41.910  1.00  0.00            
ATOM     54  C16 ACD     1      22.030   6.170  41.480  1.00  0.00            
ATOM     55  H26 ACD     1      21.970   5.150  41.890  1.00  0.00            
ATOM     56  C17 ACD     1      22.060   6.130  40.040  1.00  0.00            
ATOM     57  H27 ACD     1      21.790   7.130  39.680  1.00  0.00            
ATOM     58  O14 ACD     1      21.100   5.140  39.650  1.00  0.00            
ATOM     59  H28 ACD     1      20.220   5.540  39.590  1.00  0.00            
ATOM     60  C18 ACD     1      23.500   5.960  39.490  1.00  0.00            
ATOM     61  H29 ACD     1      23.810   4.980  39.890  1.00  0.00            
ATOM     62  O15 ACD     1      23.470   6.040  38.060  1.00  0.00            
ATOM     63  H30 ACD     1      22.810   5.400  37.780  1.00  0.00            
ATOM     64  C19 ACD     1      24.530   6.910  40.100  1.00  0.00            
ATOM     65  H31 ACD     1      25.480   6.550  39.720  1.00  0.00            
ATOM     66  O16 ACD     1      24.470   6.670  41.520  1.00  0.00            
ATOM     67  C20 ACD     1      23.210   6.920  42.140  1.00  0.00            
ATOM     68  H32 ACD     1      23.080   8.010  42.180  1.00  0.00            
ATOM     69  C21 ACD     1      23.370   6.600  43.630  1.00  0.00            
ATOM     70  H33 ACD     1      22.420   6.890  44.090  1.00  0.00            
ATOM     71  H34 ACD     1      23.520   5.530  43.810  1.00  0.00            
ATOM     72  O17 ACD     1      24.360   7.390  44.190  1.00  0.00            
ATOM     73  H35 ACD     1      24.390   7.180  45.120  1.00  0.00            
ATOM     74  O18 ACD     1      24.240   8.260  39.820  1.00  0.00            
ATOM     75  C22 ACD     1      25.110   9.050  39.070  1.00  0.00            
ATOM     76  H36 ACD     1      26.100   8.570  39.060  1.00  0.00            
ATOM     77  C23 ACD     1      24.580   9.260  37.580  1.00  0.00            
ATOM     78  H37 ACD     1      23.530   9.540  37.710  1.00  0.00            
ATOM     79  O19 ACD     1      24.680   8.030  36.790  1.00  0.00            
ATOM     80  H38 ACD     1      24.240   7.300  37.240  1.00  0.00            
ATOM     81  C24 ACD     1      25.290  10.410  36.880  1.00  0.00            
ATOM     82  H39 ACD     1      26.320  10.040  36.790  1.00  0.00            
ATOM     83  O20 ACD     1      24.610  10.780  35.680  1.00  0.00            
ATOM     84  H40 ACD     1      24.710   9.950  35.210  1.00  0.00            
ATOM     85  C25 ACD     1      25.240  11.640  37.800  1.00  0.00            
ATOM     86  H41 ACD     1      25.850  12.450  37.390  1.00  0.00            
ATOM     87  O21 ACD     1      25.950  11.320  38.990  1.00  0.00            
ATOM     88  C26 ACD     1      25.330  10.360  39.830  1.00  0.00            
ATOM     89  H42 ACD     1      24.330  10.740  40.100  1.00  0.00            
ATOM     90  C27 ACD     1      26.200  10.170  41.060  1.00  0.00            
ATOM     91  H43 ACD     1      25.640   9.650  41.850  1.00  0.00            
ATOM     92  H44 ACD     1      27.100   9.600  40.780  1.00  0.00            
ATOM     93  O22 ACD     1      26.640  11.440  41.580  1.00  0.00            
ATOM     94  H45 ACD     1      26.880  12.050  40.880  1.00  0.00            
ATOM     95  O23 ACD     1      23.870  11.950  38.090  1.00  0.00            
ATOM     96  C28 ACD     1      23.360  13.200  37.630  1.00  0.00            
ATOM     97  H46 ACD     1      23.950  13.680  36.840  1.00  0.00            
ATOM     98  C29 ACD     1      23.260  14.200  38.740  1.00  0.00            
ATOM     99  H47 ACD     1      22.550  13.670  39.380  1.00  0.00            
ATOM    100  O24 ACD     1      22.580  15.360  38.290  1.00  0.00            
ATOM    101  C30 ACD     1      24.540  14.520  39.500  1.00  0.00            
ATOM    102  H48 ACD     1      24.300  15.390  40.120  1.00  0.00            
ATOM    103  H49 ACD     1      24.750  13.620  40.100  1.00  0.00            
ATOM    104  O25 ACD     1      25.630  14.900  38.680  1.00  0.00            
ATOM    105  H50 ACD     1      25.540  15.850  38.560  1.00  0.00            
ATOM    106  C31 ACD     1      21.960  12.920  37.070  1.00  0.00            
ATOM    107  H51 ACD     1      21.440  12.490  37.940  1.00  0.00            
ATOM    108  O26 ACD     1      21.960  11.910  36.130  1.00  0.00            
ATOM    109  H52 ACD     1      22.750  11.360  36.180  1.00  0.00            
ATOM    110  C32 ACD     1      21.340  14.240  36.570  1.00  0.00            
ATOM    111  H53 ACD     1      22.050  14.520  35.780  1.00  0.00            
ATOM    112  O27 ACD     1      19.980  14.030  36.050  1.00  0.00            
ATOM    113  H54 ACD     1      19.440  14.360  36.770  1.00  0.00            
ATOM    114  C33 ACD     1      21.330  15.350  37.700  1.00  0.00            
ATOM    115  H55 ACD     1      20.970  16.300  37.300  1.00  0.00            
ATOM    116  O28 ACD     1      20.390  14.820  38.600  1.00  0.00            
ATOM    117  C34 ACD     1      19.410  15.670  39.190  1.00  0.00            
ATOM    118  H56 ACD     1      19.530  16.680  38.790  1.00  0.00            
ATOM    119  C35 ACD     1      18.050  15.090  38.860  1.00  0.00            
ATOM    120  H57 ACD     1      18.080  14.010  39.030  1.00  0.00            
ATOM    121  O29 ACD     1      17.720  15.380  37.450  1.00  0.00            
ATOM    122  H58 ACD     1      16.770  15.350  37.320  1.00  0.00            
ATOM    123  C36 ACD     1      16.910  15.600  39.770  1.00  0.00            
ATOM    124  H59 ACD     1      16.710  16.660  39.580  1.00  0.00            
ATOM    125  O30 ACD     1      15.800  14.730  39.370  1.00  0.00            
ATOM    126  H60 ACD     1      15.990  13.930  39.880  1.00  0.00            
ATOM    127  C1  BK5     2      13.280   7.320  39.450  1.00  0.00            
ATOM    128  C2  BK5     2      13.410   8.450  38.490  1.00  0.00            
ATOM    129  C3  BK5     2      13.620   9.830  39.190  1.00  0.00            
ATOM    130  C4  BK5     2      14.130  10.730  38.120  1.00  0.00            
ATOM    131  N1  BK5     2      13.370  11.360  37.190  1.00  0.00            
ATOM    132  N2  BK5     2      14.260  12.000  36.390  1.00  0.00            
ATOM    133  C5  BK5     2      13.790  12.740  35.220  1.00  0.00            
ATOM    134  C6  BK5     2      15.580  11.870  36.840  1.00  0.00            
ATOM    135  C7  BK5     2      16.800  12.290  36.270  1.00  0.00            
ATOM    136  O1  BK5     2      16.910  12.960  35.300  1.00  0.00            
ATOM    137  N3  BK5     2      17.880  11.990  37.110  1.00  0.00            
ATOM    138  C8  BK5     2      17.750  11.250  38.270  1.00  0.00            
ATOM    139  C9  BK5     2      18.990  10.880  38.880  1.00  0.00            
ATOM    140  C10 BK5     2      19.590  11.600  39.990  1.00  0.00            
ATOM    141  C11 BK5     2      20.820  11.110  40.450  1.00  0.00            
ATOM    142  S1  BK5     2      21.620  12.040  41.920  1.00  0.00            
ATOM    143  O2  BK5     2      23.030  12.340  41.600  1.00  0.00            
ATOM    144  O3  BK5     2      20.760  13.070  42.460  1.00  0.00            
ATOM    145  N4  BK5     2      21.780  10.880  43.180  1.00  0.00            
ATOM    146  C12 BK5     2      23.070  10.290  43.540  1.00  0.00            
ATOM    147  C13 BK5     2      23.860  11.110  44.460  1.00  0.00            
ATOM    148  N5  BK5     2      23.030  11.580  45.600  1.00  0.00            
ATOM    149  C14 BK5     2      23.740  12.470  46.540  1.00  0.00            
ATOM    150  C15 BK5     2      21.720  12.110  45.260  1.00  0.00            
ATOM    151  C16 BK5     2      20.960  11.070  44.380  1.00  0.00            
ATOM    152  C17 BK5     2      21.450  10.090  39.810  1.00  0.00            
ATOM    153  C18 BK5     2      20.870   9.380  38.770  1.00  0.00            
ATOM    154  C19 BK5     2      19.720   9.830  38.230  1.00  0.00            
ATOM    155  O4  BK5     2      18.940   9.160  37.260  1.00  0.00            
ATOM    156  C20 BK5     2      19.390   7.960  36.630  1.00  0.00            
ATOM    157  C21 BK5     2      20.340   8.400  35.450  1.00  0.00            
ATOM    158  N6  BK5     2      16.600  10.740  38.750  1.00  0.00            
ATOM    159  C22 BK5     2      15.480  11.040  37.960  1.00  0.00            
ATOM    160  H1  BK5     2      12.330   7.480  39.970  1.00  0.00            
ATOM    161  H2  BK5     2      13.200   6.410  38.840  1.00  0.00            
ATOM    162  H3  BK5     2      14.120   7.270  40.150  1.00  0.00            
ATOM    163  H4  BK5     2      12.430   8.610  38.040  1.00  0.00            
ATOM    164  H5  BK5     2      14.110   8.190  37.690  1.00  0.00            
ATOM    165  H6  BK5     2      14.440   9.760  39.910  1.00  0.00            
ATOM    166  H7  BK5     2      12.710  10.200  39.680  1.00  0.00            
ATOM    167  H8  BK5     2      12.750  12.440  35.030  1.00  0.00            
ATOM    168  H9  BK5     2      13.850  13.830  35.340  1.00  0.00            
ATOM    169  H10 BK5     2      14.500  12.480  34.430  1.00  0.00            
ATOM    170  H11 BK5     2      18.820  12.220  36.800  1.00  0.00            
ATOM    171  H12 BK5     2      19.250  12.550  40.370  1.00  0.00            
ATOM    172  H13 BK5     2      23.650   9.990  42.670  1.00  0.00            
ATOM    173  H14 BK5     2      22.780   9.360  44.060  1.00  0.00            
ATOM    174  H15 BK5     2      24.210  12.010  43.940  1.00  0.00            
ATOM    175  H16 BK5     2      24.770  10.600  44.800  1.00  0.00            
ATOM    176  H17 BK5     2      24.790  12.180  46.520  1.00  0.00            
ATOM    177  H18 BK5     2      23.600  13.510  46.220  1.00  0.00            
ATOM    178  H19 BK5     2      23.310  12.390  47.550  1.00  0.00            
ATOM    179  H20 BK5     2      21.840  13.110  44.810  1.00  0.00            
ATOM    180  H21 BK5     2      21.230  12.350  46.210  1.00  0.00            
ATOM    181  H22 BK5     2      20.800  10.170  44.980  1.00  0.00            
ATOM    182  H23 BK5     2      19.920  11.320  44.130  1.00  0.00            
ATOM    183  H24 BK5     2      22.390   9.750  40.230  1.00  0.00            
ATOM    184  H25 BK5     2      21.390   8.510  38.390  1.00  0.00            
ATOM    185  H26 BK5     2      18.500   7.370  36.360  1.00  0.00            
ATOM    186  H27 BK5     2      19.970   7.320  37.310  1.00  0.00            
ATOM    187  H28 BK5     2      20.620   7.430  35.020  1.00  0.00            
ATOM    188  H29 BK5     2      19.810   9.020  34.710  1.00  0.00            
ATOM    189  H30 BK5     2      21.270   8.910  35.710  1.00  0.00            
TER
ENDMDL
MODEL        1
ATOM      1  H1  ACD     1      15.790  24.550  36.770  1.00  0.00            
ATOM      2  O1  ACD     1      16.200  23.840  36.250  1.00  0.00            
ATOM      3  C1  ACD     1      15.920  22.490  36.680  1.00  0.00            
ATOM      4  H2  ACD     1      16.110  22.440  37.760  1.00  0.00            
ATOM      5  H3  ACD     1      16.520  21.770  36.110  1.00  0.00            
ATOM      6  C2  ACD     1      14.410  22.160  36.450  1.00  0.00            
ATOM      7  H4  ACD     1      14.160  21.110  36.630  1.00  0.00            
ATOM      8  O2  ACD     1      13.510  22.920  37.260  1.00  0.00            
ATOM      9  C3  ACD     1      12.170  22.630  36.990  1.00  0.00            
ATOM     10  H5  ACD     1      11.490  23.210  37.620  1.00  0.00            
ATOM     11  O3  ACD     1      11.980  21.260  37.220  1.00  0.00            
ATOM     12  C4  ACD     1      11.200  20.890  38.440  1.00  0.00            
ATOM     13  H6  ACD     1      10.490  21.710  38.610  1.00  0.00            
ATOM     14  C5  ACD     1      10.270  19.800  37.950  1.00  0.00            
ATOM     15  H7  ACD     1      10.900  18.970  37.610  1.00  0.00            
ATOM     16  O4  ACD     1       9.420  20.390  36.920  1.00  0.00            
ATOM     17  H8  ACD     1       9.980  20.870  36.300  1.00  0.00            
ATOM     18  C6  ACD     1       9.330  19.250  39.000  1.00  0.00            
ATOM     19  H9  ACD     1       8.640  20.070  39.280  1.00  0.00            
ATOM     20  O5  ACD     1       8.600  18.290  38.450  1.00  0.00            
ATOM     21  H10 ACD     1       8.470  18.720  37.600  1.00  0.00            
ATOM     22  C7  ACD     1      10.160  18.850  40.210  1.00  0.00            
ATOM     23  H11 ACD     1       9.540  18.540  41.050  1.00  0.00            
ATOM     24  O6  ACD     1      11.000  19.940  40.610  1.00  0.00            
ATOM     25  C8  ACD     1      11.930  20.450  39.690  1.00  0.00            
ATOM     26  H12 ACD     1      12.600  19.620  39.430  1.00  0.00            
ATOM     27  C9  ACD     1      12.630  21.610  40.390  1.00  0.00            
ATOM     28  H13 ACD     1      13.070  21.300  41.350  1.00  0.00            
ATOM     29  H14 ACD     1      13.450  22.010  39.770  1.00  0.00            
ATOM     30  O7  ACD     1      11.720  22.700  40.540  1.00  0.00            
ATOM     31  H15 ACD     1      11.610  22.690  41.490  1.00  0.00            
ATOM     32  O8  ACD     1      10.950  17.720  39.910  1.00  0.00            
ATOM     33  C10 ACD     1      10.820  16.620  40.810  1.00  0.00            
ATOM     34  H16 ACD     1      10.160  16.860  41.660  1.00  0.00            
ATOM     35  C11 ACD     1      10.150  15.500  39.980  1.00  0.00            
ATOM     36  H17 ACD     1      10.440  15.550  38.920  1.00  0.00            
ATOM     37  O9  ACD     1       8.750  15.580  39.960  1.00  0.00            
ATOM     38  H18 ACD     1       8.530  16.300  39.360  1.00  0.00            
ATOM     39  C12 ACD     1      10.610  14.130  40.450  1.00  0.00            
ATOM     40  H19 ACD     1      10.160  14.010  41.440  1.00  0.00            
ATOM     41  O10 ACD     1      10.110  13.170  39.470  1.00  0.00            
ATOM     42  H20 ACD     1       9.590  13.600  38.780  1.00  0.00            
ATOM     43  C13 ACD     1      12.080  14.040  40.570  1.00  0.00            
ATOM     44  H21 ACD     1      12.260  13.000  40.880  1.00  0.00            
ATOM     45  O11 ACD     1      12.480  14.910  41.570  1.00  0.00            
ATOM     46  C14 ACD     1      12.240  16.340  41.370  1.00  0.00            
ATOM     47  H22 ACD     1      13.010  16.620  40.630  1.00  0.00            
ATOM     48  C15 ACD     1      12.590  17.120  42.570  1.00  0.00            
ATOM     49  H23 ACD     1      12.470  18.180  42.310  1.00  0.00            
ATOM     50  H24 ACD     1      11.860  16.910  43.370  1.00  0.00            
ATOM     51  O12 ACD     1      13.950  16.860  43.030  1.00  0.00            
ATOM     52  H25 ACD     1      13.990  15.950  43.350  1.00  0.00            
ATOM     53  O13 ACD     1      12.770  14.500  39.410  1.00  0.00            
ATOM     54  C16 ACD     1      13.660  13.540  38.710  1.00  0.00            
ATOM     55  H26 ACD     1      13.640  12.560  39.200  1.00  0.00            
ATOM     56  C17 ACD     1      13.130  13.310  37.320  1.00  0.00            
ATOM     57  H27 ACD     1      13.030  14.320  36.920  1.00  0.00            
ATOM     58  O14 ACD     1      11.850  12.550  37.370  1.00  0.00            
ATOM     59  H28 ACD     1      11.330  13.030  38.030  1.00  0.00            
ATOM     60  C18 ACD     1      14.170  12.560  36.460  1.00  0.00            
ATOM     61  H29 ACD     1      14.270  11.550  36.880  1.00  0.00            
ATOM     62  O15 ACD     1      13.610  12.470  35.130  1.00  0.00            
ATOM     63  H30 ACD     1      12.760  12.010  35.200  1.00  0.00            
ATOM     64  C19 ACD     1      15.490  13.300  36.480  1.00  0.00            
ATOM     65  H31 ACD     1      16.270  12.680  36.020  1.00  0.00            
ATOM     66  O16 ACD     1      15.940  13.430  37.810  1.00  0.00            
ATOM     67  C20 ACD     1      15.100  14.100  38.770  1.00  0.00            
ATOM     68  H32 ACD     1      15.020  15.150  38.440  1.00  0.00            
ATOM     69  C21 ACD     1      15.630  14.180  40.200  1.00  0.00            
ATOM     70  H33 ACD     1      16.700  14.440  40.240  1.00  0.00            
ATOM     71  H34 ACD     1      14.980  14.810  40.820  1.00  0.00            
ATOM     72  O17 ACD     1      15.640  12.840  40.710  1.00  0.00            
ATOM     73  H35 ACD     1      15.620  12.300  39.910  1.00  0.00            
ATOM     74  O18 ACD     1      15.430  14.550  35.780  1.00  0.00            
ATOM     75  C22 ACD     1      16.480  14.700  34.780  1.00  0.00            
ATOM     76  H36 ACD     1      17.070  13.790  34.640  1.00  0.00            
ATOM     77  C23 ACD     1      15.670  15.050  33.530  1.00  0.00            
ATOM     78  H37 ACD     1      15.020  15.900  33.760  1.00  0.00            
ATOM     79  O19 ACD     1      14.970  13.880  33.110  1.00  0.00            
ATOM     80  H38 ACD     1      14.520  13.460  33.850  1.00  0.00            
ATOM     81  C24 ACD     1      16.530  15.680  32.430  1.00  0.00            
ATOM     82  H39 ACD     1      17.180  14.860  32.080  1.00  0.00            
ATOM     83  O20 ACD     1      15.770  16.250  31.410  1.00  0.00            
ATOM     84  H40 ACD     1      15.340  15.490  31.010  1.00  0.00            
ATOM     85  C25 ACD     1      17.440  16.750  32.900  1.00  0.00            
ATOM     86  H41 ACD     1      18.180  17.090  32.160  1.00  0.00            
ATOM     87  O21 ACD     1      18.200  16.260  34.000  1.00  0.00            
ATOM     88  C26 ACD     1      17.450  15.820  35.190  1.00  0.00            
ATOM     89  H42 ACD     1      16.860  16.680  35.530  1.00  0.00            
ATOM     90  C27 ACD     1      18.440  15.440  36.370  1.00  0.00            
ATOM     91  H43 ACD     1      17.850  14.960  37.160  1.00  0.00            
ATOM     92  H44 ACD     1      19.240  14.750  36.090  1.00  0.00            
ATOM     93  O22 ACD     1      18.940  16.680  36.940  1.00  0.00            
ATOM     94  H45 ACD     1      18.090  17.020  37.240  1.00  0.00            
ATOM     95  O23 ACD     1      16.650  17.810  33.360  1.00  0.00            
ATOM     96  C28 ACD     1      16.840  19.190  32.870  1.00  0.00            
ATOM     97  H46 ACD     1      17.720  19.170  32.220  1.00  0.00            
ATOM     98  C29 ACD     1      17.100  20.120  34.060  1.00  0.00            
ATOM     99  H47 ACD     1      16.390  19.840  34.840  1.00  0.00            
ATOM    100  O24 ACD     1      16.860  21.500  33.660  1.00  0.00            
ATOM    101  C30 ACD     1      18.520  19.960  34.550  1.00  0.00            
ATOM    102  H48 ACD     1      18.710  20.480  35.500  1.00  0.00            
ATOM    103  H49 ACD     1      18.570  18.910  34.830  1.00  0.00            
ATOM    104  O25 ACD     1      19.530  20.320  33.600  1.00  0.00            
ATOM    105  H50 ACD     1      20.210  20.760  34.120  1.00  0.00            
ATOM    106  C31 ACD     1      15.560  19.580  32.110  1.00  0.00            
ATOM    107  H51 ACD     1      14.710  19.130  32.640  1.00  0.00            
ATOM    108  O26 ACD     1      15.610  18.880  30.830  1.00  0.00            
ATOM    109  H52 ACD     1      15.500  17.960  31.090  1.00  0.00            
ATOM    110  C32 ACD     1      15.470  21.040  31.860  1.00  0.00            
ATOM    111  H53 ACD     1      16.310  21.310  31.220  1.00  0.00            
ATOM    112  O27 ACD     1      14.170  21.360  31.390  1.00  0.00            
ATOM    113  H54 ACD     1      14.090  20.950  30.520  1.00  0.00            
ATOM    114  C33 ACD     1      15.580  21.770  33.180  1.00  0.00            
ATOM    115  H55 ACD     1      15.550  22.820  32.910  1.00  0.00            
ATOM    116  O28 ACD     1      14.650  21.310  34.140  1.00  0.00            
ATOM    117  C34 ACD     1      14.060  22.300  34.960  1.00  0.00            
ATOM    118  H56 ACD     1      14.210  23.340  34.640  1.00  0.00            
ATOM    119  C35 ACD     1      12.610  22.120  34.620  1.00  0.00            
ATOM    120  H57 ACD     1      12.500  21.040  34.750  1.00  0.00            
ATOM    121  O29 ACD     1      12.370  22.550  33.270  1.00  0.00            
ATOM    122  H58 ACD     1      12.900  22.050  32.640  1.00  0.00            
ATOM    123  C36 ACD     1      11.800  22.900  35.560  1.00  0.00            
ATOM    124  H59 ACD     1      11.890  23.990  35.410  1.00  0.00            
ATOM    125  O30 ACD     1      10.370  22.710  35.430  1.00  0.00            
ATOM    126  H60 ACD     1      10.250  22.530  34.500  1.00  0.00            
ATOM    127  C1  BK5     2       6.900  20.170  34.530  1.00  0.00            
ATOM    128  C2  BK5     2       7.540  19.480  33.340  1.00  0.00            
ATOM    129  C3  BK5     2       8.390  20.410  32.360  1.00  0.00            
ATOM    130  C4  BK5     2       9.320  19.520  31.570  1.00  0.00            
ATOM    131  N1  BK5     2       9.310  19.310  30.260  1.00  0.00            
ATOM    132  N2  BK5     2      10.290  18.450  29.980  1.00  0.00            
ATOM    133  C5  BK5     2      10.400  17.950  28.610  1.00  0.00            
ATOM    134  C6  BK5     2      11.080  18.280  31.100  1.00  0.00            
ATOM    135  C7  BK5     2      12.330  17.570  31.320  1.00  0.00            
ATOM    136  O1  BK5     2      12.980  17.040  30.470  1.00  0.00            
ATOM    137  N3  BK5     2      12.830  17.650  32.580  1.00  0.00            
ATOM    138  C8  BK5     2      12.160  18.280  33.630  1.00  0.00            
ATOM    139  C9  BK5     2      12.590  17.940  34.970  1.00  0.00            
ATOM    140  C10 BK5     2      13.740  18.430  35.690  1.00  0.00            
ATOM    141  C11 BK5     2      14.030  17.950  36.970  1.00  0.00            
ATOM    142  S1  BK5     2      15.630  18.270  37.810  1.00  0.00            
ATOM    143  O2  BK5     2      16.350  16.970  37.790  1.00  0.00            
ATOM    144  O3  BK5     2      16.310  19.390  37.120  1.00  0.00            
ATOM    145  N4  BK5     2      15.290  18.750  39.460  1.00  0.00            
ATOM    146  C12 BK5     2      15.820  17.820  40.510  1.00  0.00            
ATOM    147  C13 BK5     2      17.360  17.870  40.660  1.00  0.00            
ATOM    148  N5  BK5     2      17.680  19.260  41.140  1.00  0.00            
ATOM    149  C14 BK5     2      19.100  19.390  41.310  1.00  0.00            
ATOM    150  C15 BK5     2      17.150  20.330  40.210  1.00  0.00            
ATOM    151  C16 BK5     2      15.650  20.070  39.880  1.00  0.00            
ATOM    152  C17 BK5     2      13.200  17.030  37.570  1.00  0.00            
ATOM    153  C18 BK5     2      12.040  16.570  36.940  1.00  0.00            
ATOM    154  C19 BK5     2      11.690  16.990  35.650  1.00  0.00            
ATOM    155  O4  BK5     2      10.710  16.370  34.900  1.00  0.00            
ATOM    156  C20 BK5     2      10.960  15.000  34.590  1.00  0.00            
ATOM    157  C21 BK5     2       9.740  14.530  33.820  1.00  0.00            
ATOM    158  N6  BK5     2      10.990  18.950  33.410  1.00  0.00            
ATOM    159  C22 BK5     2      10.480  18.830  32.150  1.00  0.00            
ATOM    160  H1  BK5     2       6.450  19.380  35.140  1.00  0.00            
ATOM    161  H2  BK5     2       7.630  20.680  35.180  1.00  0.00            
ATOM    162  H3  BK5     2       6.130  20.870  34.200  1.00  0.00            
ATOM    163  H4  BK5     2       6.760  18.960  32.770  1.00  0.00            
ATOM    164  H5  BK5     2       8.170  18.620  33.640  1.00  0.00            
ATOM    165  H6  BK5     2       8.850  21.290  32.830  1.00  0.00            
ATOM    166  H7  BK5     2       7.710  20.910  31.660  1.00  0.00            
ATOM    167  H8  BK5     2      10.690  18.710  27.890  1.00  0.00            
ATOM    168  H9  BK5     2      11.020  17.050  28.510  1.00  0.00            
ATOM    169  H10 BK5     2       9.360  17.660  28.390  1.00  0.00            
ATOM    170  H11 BK5     2      13.750  17.260  32.760  1.00  0.00            
ATOM    171  H12 BK5     2      14.360  19.170  35.190  1.00  0.00            
ATOM    172  H13 BK5     2      15.540  16.770  40.330  1.00  0.00            
ATOM    173  H14 BK5     2      15.490  18.180  41.500  1.00  0.00            
ATOM    174  H15 BK5     2      17.870  17.670  39.710  1.00  0.00            
ATOM    175  H16 BK5     2      17.640  17.040  41.330  1.00  0.00            
ATOM    176  H17 BK5     2      19.390  18.640  42.070  1.00  0.00            
ATOM    177  H18 BK5     2      19.600  19.100  40.370  1.00  0.00            
ATOM    178  H19 BK5     2      19.500  20.340  41.700  1.00  0.00            
ATOM    179  H20 BK5     2      17.710  20.340  39.260  1.00  0.00            
ATOM    180  H21 BK5     2      17.160  21.270  40.780  1.00  0.00            
ATOM    181  H22 BK5     2      15.080  20.270  40.790  1.00  0.00            
ATOM    182  H23 BK5     2      15.230  20.750  39.130  1.00  0.00            
ATOM    183  H24 BK5     2      13.410  16.590  38.540  1.00  0.00            
ATOM    184  H25 BK5     2      11.450  15.780  37.420  1.00  0.00            
ATOM    185  H26 BK5     2      11.160  14.390  35.480  1.00  0.00            
ATOM    186  H27 BK5     2      11.900  14.940  34.020  1.00  0.00            
ATOM    187  H28 BK5     2       8.920  14.420  34.540  1.00  0.00            
ATOM    188  H29 BK5     2       9.390  15.310  33.130  1.00  0.00            
ATOM    189  H30 BK5     2       9.910  13.630  33.220  1.00  0.00            
TER
ENDMDL
MODEL        1
ATOM      1  H1  ACD     1      19.730  23.410  29.460  1.00  0.00            
ATOM      2  O1  ACD     1      20.450  23.880  29.900  1.00  0.00            
ATOM      3  C1  ACD     1      21.040  22.790  30.680  1.00  0.00            
ATOM      4  H2  ACD     1      20.460  22.630  31.600  1.00  0.00            
ATOM      5  H3  ACD     1      22.080  23.070  30.880  1.00  0.00            
ATOM      6  C2  ACD     1      21.040  21.460  30.050  1.00  0.00            
ATOM      7  H4  ACD     1      21.700  20.820  30.660  1.00  0.00            
ATOM      8  O2  ACD     1      19.720  21.010  29.980  1.00  0.00            
ATOM      9  C3  ACD     1      19.480  19.690  29.540  1.00  0.00            
ATOM     10  H5  ACD     1      18.400  19.550  29.540  1.00  0.00            
ATOM     11  O3  ACD     1      20.090  18.870  30.530  1.00  0.00            
ATOM     12  C4  ACD     1      19.170  18.070  31.290  1.00  0.00            
ATOM     13  H6  ACD     1      18.160  18.170  30.870  1.00  0.00            
ATOM     14  C5  ACD     1      19.700  16.650  31.030  1.00  0.00            
ATOM     15  H7  ACD     1      20.790  16.620  31.050  1.00  0.00            
ATOM     16  O4  ACD     1      19.320  16.200  29.760  1.00  0.00            
ATOM     17  H8  ACD     1      19.740  15.360  29.550  1.00  0.00            
ATOM     18  C6  ACD     1      19.250  15.660  32.100  1.00  0.00            
ATOM     19  H9  ACD     1      18.150  15.630  32.000  1.00  0.00            
ATOM     20  O5  ACD     1      19.950  14.440  31.960  1.00  0.00            
ATOM     21  H10 ACD     1      20.650  14.490  32.600  1.00  0.00            
ATOM     22  C7  ACD     1      19.440  16.150  33.490  1.00  0.00            
ATOM     23  H11 ACD     1      18.960  15.510  34.250  1.00  0.00            
ATOM     24  O6  ACD     1      18.730  17.380  33.530  1.00  0.00            
ATOM     25  C8  ACD     1      19.260  18.440  32.780  1.00  0.00            
ATOM     26  H12 ACD     1      20.230  18.750  33.180  1.00  0.00            
ATOM     27  C9  ACD     1      18.310  19.620  33.020  1.00  0.00            
ATOM     28  H13 ACD     1      18.500  20.320  32.200  1.00  0.00            
ATOM     29  H14 ACD     1      17.260  19.310  33.070  1.00  0.00            
ATOM     30  O7  ACD     1      18.820  20.260  34.220  1.00  0.00            
ATOM     31  H15 ACD     1      18.910  19.510  34.820  1.00  0.00            
ATOM     32  O8  ACD     1      20.880  16.350  33.690  1.00  0.00            
ATOM     33  C10 ACD     1      21.500  15.810  34.870  1.00  0.00            
ATOM     34  H16 ACD     1      20.820  15.220  35.490  1.00  0.00            
ATOM     35  C11 ACD     1      22.590  14.910  34.290  1.00  0.00            
ATOM     36  H17 ACD     1      23.080  15.480  33.490  1.00  0.00            
ATOM     37  O9  ACD     1      22.000  13.720  33.780  1.00  0.00            
ATOM     38  H18 ACD     1      21.950  13.050  34.460  1.00  0.00            
ATOM     39  C12 ACD     1      23.680  14.670  35.290  1.00  0.00            
ATOM     40  H19 ACD     1      23.160  14.120  36.090  1.00  0.00            
ATOM     41  O10 ACD     1      24.690  13.860  34.690  1.00  0.00            
ATOM     42  H20 ACD     1      25.180  14.240  33.950  1.00  0.00            
ATOM     43  C13 ACD     1      24.240  16.030  35.760  1.00  0.00            
ATOM     44  H21 ACD     1      25.070  15.760  36.430  1.00  0.00            
ATOM     45  O11 ACD     1      23.180  16.630  36.530  1.00  0.00            
ATOM     46  C14 ACD     1      22.000  16.920  35.810  1.00  0.00            
ATOM     47  H22 ACD     1      22.130  17.810  35.190  1.00  0.00            
ATOM     48  C15 ACD     1      20.870  17.210  36.860  1.00  0.00            
ATOM     49  H23 ACD     1      19.880  17.220  36.380  1.00  0.00            
ATOM     50  H24 ACD     1      20.930  16.480  37.670  1.00  0.00            
ATOM     51  O12 ACD     1      21.040  18.490  37.580  1.00  0.00            
ATOM     52  H25 ACD     1      21.900  18.540  38.000  1.00  0.00            
ATOM     53  O13 ACD     1      24.760  16.840  34.690  1.00  0.00            
ATOM     54  C16 ACD     1      26.240  16.830  34.450  1.00  0.00            
ATOM     55  H26 ACD     1      26.750  16.070  35.050  1.00  0.00            
ATOM     56  C17 ACD     1      26.490  16.490  33.020  1.00  0.00            
ATOM     57  H27 ACD     1      25.840  17.220  32.520  1.00  0.00            
ATOM     58  O14 ACD     1      26.160  15.080  32.780  1.00  0.00            
ATOM     59  H28 ACD     1      26.810  14.700  32.190  1.00  0.00            
ATOM     60  C18 ACD     1      27.930  16.720  32.530  1.00  0.00            
ATOM     61  H29 ACD     1      28.400  15.840  32.970  1.00  0.00            
ATOM     62  O15 ACD     1      28.090  16.700  31.120  1.00  0.00            
ATOM     63  H30 ACD     1      29.000  16.490  30.890  1.00  0.00            
ATOM     64  C19 ACD     1      28.520  18.070  33.030  1.00  0.00            
ATOM     65  H31 ACD     1      29.610  18.030  32.960  1.00  0.00            
ATOM     66  O16 ACD     1      28.190  18.100  34.390  1.00  0.00            
ATOM     67  C20 ACD     1      26.840  18.140  34.750  1.00  0.00            
ATOM     68  H32 ACD     1      26.350  18.950  34.190  1.00  0.00            
ATOM     69  C21 ACD     1      26.790  18.460  36.260  1.00  0.00            
ATOM     70  H33 ACD     1      25.750  18.160  36.460  1.00  0.00            
ATOM     71  H34 ACD     1      27.520  17.850  36.810  1.00  0.00            
ATOM     72  O17 ACD     1      26.990  19.840  36.510  1.00  0.00            
ATOM     73  H35 ACD     1      27.050  19.860  37.470  1.00  0.00            
ATOM     74  O18 ACD     1      27.950  19.190  32.410  1.00  0.00            
ATOM     75  C22 ACD     1      28.810  20.350  32.120  1.00  0.00            
ATOM     76  H36 ACD     1      29.740  20.240  32.700  1.00  0.00            
ATOM     77  C23 ACD     1      29.090  20.220  30.580  1.00  0.00            
ATOM     78  H37 ACD     1      28.150  19.990  30.070  1.00  0.00            
ATOM     79  O19 ACD     1      30.130  19.280  30.220  1.00  0.00            
ATOM     80  H38 ACD     1      30.040  19.030  29.300  1.00  0.00            
ATOM     81  C24 ACD     1      29.450  21.600  29.950  1.00  0.00            
ATOM     82  H39 ACD     1      30.440  21.960  30.270  1.00  0.00            
ATOM     83  O20 ACD     1      29.350  21.460  28.560  1.00  0.00            
ATOM     84  H40 ACD     1      30.160  21.190  28.130  1.00  0.00            
ATOM     85  C25 ACD     1      28.380  22.590  30.360  1.00  0.00            
ATOM     86  H41 ACD     1      28.630  23.540  29.880  1.00  0.00            
ATOM     87  O21 ACD     1      28.400  22.820  31.730  1.00  0.00            
ATOM     88  C26 ACD     1      28.090  21.660  32.480  1.00  0.00            
ATOM     89  H42 ACD     1      27.010  21.490  32.460  1.00  0.00            
ATOM     90  C27 ACD     1      28.410  22.080  33.940  1.00  0.00            
ATOM     91  H43 ACD     1      28.450  21.230  34.640  1.00  0.00            
ATOM     92  H44 ACD     1      29.390  22.560  34.050  1.00  0.00            
ATOM     93  O22 ACD     1      27.370  22.950  34.390  1.00  0.00            
ATOM     94  H45 ACD     1      26.620  22.380  34.580  1.00  0.00            
ATOM     95  O23 ACD     1      27.130  22.090  29.970  1.00  0.00            
ATOM     96  C28 ACD     1      26.190  22.940  29.220  1.00  0.00            
ATOM     97  H46 ACD     1      26.680  23.890  28.990  1.00  0.00            
ATOM     98  C29 ACD     1      24.990  23.320  30.090  1.00  0.00            
ATOM     99  H47 ACD     1      24.580  22.450  30.610  1.00  0.00            
ATOM    100  O24 ACD     1      23.970  23.920  29.280  1.00  0.00            
ATOM    101  C30 ACD     1      25.410  24.250  31.270  1.00  0.00            
ATOM    102  H48 ACD     1      26.220  23.780  31.840  1.00  0.00            
ATOM    103  H49 ACD     1      25.710  25.190  30.790  1.00  0.00            
ATOM    104  O25 ACD     1      24.310  24.560  32.120  1.00  0.00            
ATOM    105  H50 ACD     1      23.660  23.850  32.070  1.00  0.00            
ATOM    106  C31 ACD     1      25.850  22.240  27.900  1.00  0.00            
ATOM    107  H51 ACD     1      25.580  21.260  28.320  1.00  0.00            
ATOM    108  O26 ACD     1      26.940  22.250  27.030  1.00  0.00            
ATOM    109  H52 ACD     1      27.660  21.870  27.540  1.00  0.00            
ATOM    110  C32 ACD     1      24.610  22.870  27.230  1.00  0.00            
ATOM    111  H53 ACD     1      24.940  23.870  26.910  1.00  0.00            
ATOM    112  O27 ACD     1      24.030  22.260  26.110  1.00  0.00            
ATOM    113  H54 ACD     1      23.530  21.480  26.370  1.00  0.00            
ATOM    114  C33 ACD     1      23.500  23.060  28.250  1.00  0.00            
ATOM    115  H55 ACD     1      22.660  23.630  27.840  1.00  0.00            
ATOM    116  O28 ACD     1      22.980  21.760  28.760  1.00  0.00            
ATOM    117  C34 ACD     1      21.620  21.480  28.640  1.00  0.00            
ATOM    118  H56 ACD     1      21.100  22.250  28.070  1.00  0.00            
ATOM    119  C35 ACD     1      21.480  20.070  28.050  1.00  0.00            
ATOM    120  H57 ACD     1      22.230  19.480  28.600  1.00  0.00            
ATOM    121  O29 ACD     1      21.970  20.000  26.650  1.00  0.00            
ATOM    122  H58 ACD     1      22.080  19.080  26.420  1.00  0.00            
ATOM    123  C36 ACD     1      20.070  19.500  28.180  1.00  0.00            
ATOM    124  H59 ACD     1      19.540  20.150  27.470  1.00  0.00            
ATOM    125  O30 ACD     1      20.000  18.160  27.750  1.00  0.00            
ATOM    126  H60 ACD     1      19.660  17.730  28.550  1.00  0.00            
ATOM    127  C1  BK5     2      22.510  17.870  22.480  1.00  0.00            
ATOM    128  C2  BK5     2      23.920  17.750  23.220  1.00  0.00            
ATOM    129  C3  BK5     2      23.990  18.610  24.490  1.00  0.00            
ATOM    130  C4  BK5     2      25.400  18.500  25.080  1.00  0.00            
ATOM    131  N1  BK5     2      26.570  18.560  24.390  1.00  0.00            
ATOM    132  N2  BK5     2      27.550  18.520  25.320  1.00  0.00            
ATOM    133  C5  BK5     2      28.970  18.680  24.920  1.00  0.00            
ATOM    134  C6  BK5     2      27.050  18.350  26.600  1.00  0.00            
ATOM    135  C7  BK5     2      27.750  18.220  27.860  1.00  0.00            
ATOM    136  O1  BK5     2      28.970  18.120  28.050  1.00  0.00            
ATOM    137  N3  BK5     2      26.910  18.260  28.910  1.00  0.00            
ATOM    138  C8  BK5     2      25.570  18.500  28.830  1.00  0.00            
ATOM    139  C9  BK5     2      24.860  18.450  30.150  1.00  0.00            
ATOM    140  C10 BK5     2      24.830  19.590  31.020  1.00  0.00            
ATOM    141  C11 BK5     2      24.080  19.530  32.230  1.00  0.00            
ATOM    142  S1  BK5     2      23.970  20.920  33.290  1.00  0.00            
ATOM    143  O2  BK5     2      25.280  21.210  33.770  1.00  0.00            
ATOM    144  O3  BK5     2      23.340  21.960  32.460  1.00  0.00            
ATOM    145  N4  BK5     2      22.900  20.540  34.590  1.00  0.00            
ATOM    146  C12 BK5     2      23.540  20.180  35.860  1.00  0.00            
ATOM    147  C13 BK5     2      23.970  21.480  36.640  1.00  0.00            
ATOM    148  N5  BK5     2      22.780  22.450  36.810  1.00  0.00            
ATOM    149  C14 BK5     2      23.160  23.590  37.560  1.00  0.00            
ATOM    150  C15 BK5     2      22.170  22.750  35.510  1.00  0.00            
ATOM    151  C16 BK5     2      21.710  21.430  34.830  1.00  0.00            
ATOM    152  C17 BK5     2      23.370  18.350  32.460  1.00  0.00            
ATOM    153  C18 BK5     2      23.380  17.280  31.580  1.00  0.00            
ATOM    154  C19 BK5     2      24.240  17.250  30.520  1.00  0.00            
ATOM    155  O4  BK5     2      24.180  16.160  29.670  1.00  0.00            
ATOM    156  C20 BK5     2      23.000  16.090  28.860  1.00  0.00            
ATOM    157  C21 BK5     2      23.460  15.100  27.770  1.00  0.00            
ATOM    158  N6  BK5     2      24.880  18.600  27.710  1.00  0.00            
ATOM    159  C22 BK5     2      25.700  18.540  26.500  1.00  0.00            
ATOM    160  H1  BK5     2      21.680  18.350  23.000  1.00  0.00            
ATOM    161  H2  BK5     2      22.680  18.330  21.500  1.00  0.00            
ATOM    162  H3  BK5     2      22.160  16.860  22.210  1.00  0.00            
ATOM    163  H4  BK5     2      24.660  17.880  22.420  1.00  0.00            
ATOM    164  H5  BK5     2      23.990  16.690  23.500  1.00  0.00            
ATOM    165  H6  BK5     2      23.250  18.290  25.230  1.00  0.00            
ATOM    166  H7  BK5     2      23.850  19.650  24.160  1.00  0.00            
ATOM    167  H8  BK5     2      29.060  18.890  23.850  1.00  0.00            
ATOM    168  H9  BK5     2      29.410  19.500  25.500  1.00  0.00            
ATOM    169  H10 BK5     2      29.530  17.770  25.160  1.00  0.00            
ATOM    170  H11 BK5     2      27.390  18.130  29.790  1.00  0.00            
ATOM    171  H12 BK5     2      25.420  20.490  30.870  1.00  0.00            
ATOM    172  H13 BK5     2      24.310  19.470  35.530  1.00  0.00            
ATOM    173  H14 BK5     2      22.870  19.530  36.450  1.00  0.00            
ATOM    174  H15 BK5     2      24.800  21.960  36.120  1.00  0.00            
ATOM    175  H16 BK5     2      24.250  21.140  37.640  1.00  0.00            
ATOM    176  H17 BK5     2      23.760  23.380  38.460  1.00  0.00            
ATOM    177  H18 BK5     2      23.860  24.080  36.870  1.00  0.00            
ATOM    178  H19 BK5     2      22.320  24.260  37.730  1.00  0.00            
ATOM    179  H20 BK5     2      22.830  23.230  34.780  1.00  0.00            
ATOM    180  H21 BK5     2      21.300  23.420  35.540  1.00  0.00            
ATOM    181  H22 BK5     2      20.910  20.920  35.390  1.00  0.00            
ATOM    182  H23 BK5     2      21.300  21.770  33.870  1.00  0.00            
ATOM    183  H24 BK5     2      22.590  18.340  33.220  1.00  0.00            
ATOM    184  H25 BK5     2      22.760  16.420  31.830  1.00  0.00            
ATOM    185  H26 BK5     2      22.890  17.070  28.390  1.00  0.00            
ATOM    186  H27 BK5     2      22.120  15.700  29.390  1.00  0.00            
ATOM    187  H28 BK5     2      23.530  14.100  28.230  1.00  0.00            
ATOM    188  H29 BK5     2      22.880  15.100  26.840  1.00  0.00            
ATOM    189  H30 BK5     2      24.440  15.430  27.420  1.00  0.00            
TER
ENDMDL
MODEL        1
ATOM      1  H1  ACD     1      15.930  16.860  40.750  1.00  0.00            
ATOM      2  O1  ACD     1      16.780  17.270  40.920  1.00  0.00            
ATOM      3  C1  ACD     1      17.810  16.260  40.850  1.00  0.00            
ATOM      4  H2  ACD     1      17.610  15.570  41.680  1.00  0.00            
ATOM      5  H3  ACD     1      18.780  16.610  41.200  1.00  0.00            
ATOM      6  C2  ACD     1      17.810  15.410  39.580  1.00  0.00            
ATOM      7  H4  ACD     1      18.570  14.650  39.780  1.00  0.00            
ATOM      8  O2  ACD     1      16.620  14.610  39.390  1.00  0.00            
ATOM      9  C3  ACD     1      16.570  13.670  38.320  1.00  0.00            
ATOM     10  H5  ACD     1      15.570  13.240  38.390  1.00  0.00            
ATOM     11  O3  ACD     1      17.470  12.640  38.600  1.00  0.00            
ATOM     12  C4  ACD     1      17.000  11.300  38.700  1.00  0.00            
ATOM     13  H6  ACD     1      15.940  11.290  38.980  1.00  0.00            
ATOM     14  C5  ACD     1      17.120  10.680  37.270  1.00  0.00            
ATOM     15  H7  ACD     1      18.090  11.090  36.940  1.00  0.00            
ATOM     16  O4  ACD     1      16.090  11.210  36.430  1.00  0.00            
ATOM     17  H8  ACD     1      16.330  12.100  36.150  1.00  0.00            
ATOM     18  C6  ACD     1      17.320   9.190  37.160  1.00  0.00            
ATOM     19  H9  ACD     1      16.370   8.660  37.330  1.00  0.00            
ATOM     20  O5  ACD     1      17.860   8.920  35.940  1.00  0.00            
ATOM     21  H10 ACD     1      17.250   9.190  35.250  1.00  0.00            
ATOM     22  C7  ACD     1      18.340   8.780  38.240  1.00  0.00            
ATOM     23  H11 ACD     1      18.470   7.690  38.210  1.00  0.00            
ATOM     24  O6  ACD     1      17.880   9.170  39.560  1.00  0.00            
ATOM     25  C8  ACD     1      17.900  10.630  39.750  1.00  0.00            
ATOM     26  H12 ACD     1      18.970  10.880  39.730  1.00  0.00            
ATOM     27  C9  ACD     1      17.380  10.950  41.130  1.00  0.00            
ATOM     28  H13 ACD     1      17.110  12.000  41.300  1.00  0.00            
ATOM     29  H14 ACD     1      16.530  10.340  41.470  1.00  0.00            
ATOM     30  O7  ACD     1      18.380  10.580  42.140  1.00  0.00            
ATOM     31  H15 ACD     1      17.900  10.240  42.900  1.00  0.00            
ATOM     32  O8  ACD     1      19.650   9.270  37.950  1.00  0.00            
ATOM     33  C10 ACD     1      20.700   8.260  37.750  1.00  0.00            
ATOM     34  H16 ACD     1      20.320   7.240  37.800  1.00  0.00            
ATOM     35  C11 ACD     1      21.150   8.340  36.290  1.00  0.00            
ATOM     36  H17 ACD     1      21.110   9.400  36.010  1.00  0.00            
ATOM     37  O9  ACD     1      20.330   7.580  35.480  1.00  0.00            
ATOM     38  H18 ACD     1      19.450   7.800  35.800  1.00  0.00            
ATOM     39  C12 ACD     1      22.570   7.880  36.070  1.00  0.00            
ATOM     40  H19 ACD     1      22.620   6.800  36.290  1.00  0.00            
ATOM     41  O10 ACD     1      22.990   8.270  34.770  1.00  0.00            
ATOM     42  H20 ACD     1      23.170   9.220  34.770  1.00  0.00            
ATOM     43  C13 ACD     1      23.540   8.400  37.180  1.00  0.00            
ATOM     44  H21 ACD     1      24.520   7.920  37.030  1.00  0.00            
ATOM     45  O11 ACD     1      23.040   7.850  38.420  1.00  0.00            
ATOM     46  C14 ACD     1      21.830   8.450  38.820  1.00  0.00            
ATOM     47  H22 ACD     1      21.920   9.530  38.980  1.00  0.00            
ATOM     48  C15 ACD     1      21.330   7.690  40.040  1.00  0.00            
ATOM     49  H23 ACD     1      20.330   7.950  40.420  1.00  0.00            
ATOM     50  H24 ACD     1      21.190   6.650  39.730  1.00  0.00            
ATOM     51  O12 ACD     1      22.220   7.630  41.150  1.00  0.00            
ATOM     52  H25 ACD     1      23.100   7.410  40.830  1.00  0.00            
ATOM     53  O13 ACD     1      23.600   9.870  37.200  1.00  0.00            
ATOM     54  C16 ACD     1      24.700  10.460  36.560  1.00  0.00            
ATOM     55  H26 ACD     1      25.260   9.710  35.980  1.00  0.00            
ATOM     56  C17 ACD     1      24.130  11.500  35.630  1.00  0.00            
ATOM     57  H27 ACD     1      23.560  12.290  36.140  1.00  0.00            
ATOM     58  O14 ACD     1      23.360  10.870  34.620  1.00  0.00            
ATOM     59  H28 ACD     1      23.420  11.510  33.900  1.00  0.00            
ATOM     60  C18 ACD     1      25.320  12.170  35.000  1.00  0.00            
ATOM     61  H29 ACD     1      25.910  11.450  34.430  1.00  0.00            
ATOM     62  O15 ACD     1      24.820  13.110  34.110  1.00  0.00            
ATOM     63  H30 ACD     1      25.360  13.900  34.070  1.00  0.00            
ATOM     64  C19 ACD     1      26.180  12.930  36.060  1.00  0.00            
ATOM     65  H31 ACD     1      27.030  13.340  35.510  1.00  0.00            
ATOM     66  O16 ACD     1      26.600  11.910  37.000  1.00  0.00            
ATOM     67  C20 ACD     1      25.590  11.130  37.660  1.00  0.00            
ATOM     68  H32 ACD     1      24.990  11.890  38.170  1.00  0.00            
ATOM     69  C21 ACD     1      26.190  10.240  38.740  1.00  0.00            
ATOM     70  H33 ACD     1      25.410   9.530  39.060  1.00  0.00            
ATOM     71  H34 ACD     1      26.970   9.610  38.310  1.00  0.00            
ATOM     72  O17 ACD     1      26.790  10.970  39.790  1.00  0.00            
ATOM     73  H35 ACD     1      27.550  10.420  40.030  1.00  0.00            
ATOM     74  O18 ACD     1      25.410  13.930  36.690  1.00  0.00            
ATOM     75  C22 ACD     1      26.060  15.280  36.650  1.00  0.00            
ATOM     76  H36 ACD     1      27.150  15.230  36.550  1.00  0.00            
ATOM     77  C23 ACD     1      25.450  16.060  35.470  1.00  0.00            
ATOM     78  H37 ACD     1      24.400  15.760  35.380  1.00  0.00            
ATOM     79  O19 ACD     1      26.060  15.620  34.240  1.00  0.00            
ATOM     80  H38 ACD     1      26.740  16.220  33.930  1.00  0.00            
ATOM     81  C24 ACD     1      25.270  17.600  35.650  1.00  0.00            
ATOM     82  H39 ACD     1      26.270  17.950  35.370  1.00  0.00            
ATOM     83  O20 ACD     1      24.250  18.100  34.750  1.00  0.00            
ATOM     84  H40 ACD     1      23.500  18.230  35.330  1.00  0.00            
ATOM     85  C25 ACD     1      25.010  17.910  37.150  1.00  0.00            
ATOM     86  H41 ACD     1      25.160  18.990  37.290  1.00  0.00            
ATOM     87  O21 ACD     1      26.000  17.230  38.010  1.00  0.00            
ATOM     88  C26 ACD     1      25.720  15.860  38.020  1.00  0.00            
ATOM     89  H42 ACD     1      24.640  15.710  38.140  1.00  0.00            
ATOM     90  C27 ACD     1      26.650  15.250  39.070  1.00  0.00            
ATOM     91  H43 ACD     1      26.530  14.160  39.100  1.00  0.00            
ATOM     92  H44 ACD     1      27.730  15.390  38.940  1.00  0.00            
ATOM     93  O22 ACD     1      26.200  15.720  40.390  1.00  0.00            
ATOM     94  H45 ACD     1      25.290  15.440  40.490  1.00  0.00            
ATOM     95  O23 ACD     1      23.670  17.510  37.390  1.00  0.00            
ATOM     96  C28 ACD     1      22.690  18.300  38.000  1.00  0.00            
ATOM     97  H46 ACD     1      23.080  19.310  38.170  1.00  0.00            
ATOM     98  C29 ACD     1      22.200  17.620  39.230  1.00  0.00            
ATOM     99  H47 ACD     1      22.060  16.550  39.020  1.00  0.00            
ATOM    100  O24 ACD     1      20.990  18.140  39.710  1.00  0.00            
ATOM    101  C30 ACD     1      23.240  17.700  40.350  1.00  0.00            
ATOM    102  H48 ACD     1      22.810  17.120  41.170  1.00  0.00            
ATOM    103  H49 ACD     1      24.170  17.230  40.020  1.00  0.00            
ATOM    104  O25 ACD     1      23.500  19.060  40.790  1.00  0.00            
ATOM    105  H50 ACD     1      22.660  19.420  41.080  1.00  0.00            
ATOM    106  C31 ACD     1      21.550  18.440  36.990  1.00  0.00            
ATOM    107  H51 ACD     1      21.340  17.460  36.550  1.00  0.00            
ATOM    108  O26 ACD     1      22.060  19.370  36.030  1.00  0.00            
ATOM    109  H52 ACD     1      22.160  20.170  36.550  1.00  0.00            
ATOM    110  C32 ACD     1      20.230  18.980  37.690  1.00  0.00            
ATOM    111  H53 ACD     1      20.360  19.980  38.120  1.00  0.00            
ATOM    112  O27 ACD     1      19.130  19.050  36.740  1.00  0.00            
ATOM    113  H54 ACD     1      19.220  19.770  36.110  1.00  0.00            
ATOM    114  C33 ACD     1      19.850  18.060  38.880  1.00  0.00            
ATOM    115  H55 ACD     1      18.970  18.410  39.430  1.00  0.00            
ATOM    116  O28 ACD     1      19.590  16.670  38.470  1.00  0.00            
ATOM    117  C34 ACD     1      18.270  16.160  38.320  1.00  0.00            
ATOM    118  H56 ACD     1      17.510  16.920  38.140  1.00  0.00            
ATOM    119  C35 ACD     1      18.250  15.260  37.060  1.00  0.00            
ATOM    120  H57 ACD     1      19.020  14.470  37.040  1.00  0.00            
ATOM    121  O29 ACD     1      18.350  16.010  35.860  1.00  0.00            
ATOM    122  H58 ACD     1      19.060  15.770  35.260  1.00  0.00            
ATOM    123  C36 ACD     1      16.890  14.500  37.060  1.00  0.00            
ATOM    124  H59 ACD     1      16.160  15.310  36.950  1.00  0.00            
ATOM    125  O30 ACD     1      16.780  13.710  35.870  1.00  0.00            
ATOM    126  H60 ACD     1      16.450  14.220  35.130  1.00  0.00            
ATOM    127  C1  BK5     2      16.690  19.680  33.160  1.00  0.00            
ATOM    128  C2  BK5     2      18.120  19.490  32.640  1.00  0.00            
ATOM    129  C3  BK5     2      18.800  18.310  33.360  1.00  0.00            
ATOM    130  C4  BK5     2      20.150  17.910  32.760  1.00  0.00            
ATOM    131  N1  BK5     2      20.730  18.350  31.630  1.00  0.00            
ATOM    132  N2  BK5     2      21.760  17.440  31.360  1.00  0.00            
ATOM    133  C5  BK5     2      22.520  17.580  30.200  1.00  0.00            
ATOM    134  C6  BK5     2      21.820  16.540  32.440  1.00  0.00            
ATOM    135  C7  BK5     2      22.610  15.370  32.600  1.00  0.00            
ATOM    136  O1  BK5     2      23.440  15.070  31.770  1.00  0.00            
ATOM    137  N3  BK5     2      22.370  14.670  33.720  1.00  0.00            
ATOM    138  C8  BK5     2      21.450  15.070  34.640  1.00  0.00            
ATOM    139  C9  BK5     2      21.340  14.150  35.740  1.00  0.00            
ATOM    140  C10 BK5     2      21.920  14.450  37.020  1.00  0.00            
ATOM    141  C11 BK5     2      21.740  13.540  38.070  1.00  0.00            
ATOM    142  S1  BK5     2      22.320  13.950  39.740  1.00  0.00            
ATOM    143  O2  BK5     2      23.600  14.580  39.710  1.00  0.00            
ATOM    144  O3  BK5     2      21.160  14.590  40.400  1.00  0.00            
ATOM    145  N4  BK5     2      22.470  12.380  40.560  1.00  0.00            
ATOM    146  C12 BK5     2      21.360  12.170  41.530  1.00  0.00            
ATOM    147  C13 BK5     2      21.520  10.840  42.320  1.00  0.00            
ATOM    148  N5  BK5     2      22.780  10.830  43.030  1.00  0.00            
ATOM    149  C14 BK5     2      22.960   9.640  43.810  1.00  0.00            
ATOM    150  C15 BK5     2      23.850  10.820  41.990  1.00  0.00            
ATOM    151  C16 BK5     2      23.770  12.150  41.220  1.00  0.00            
ATOM    152  C17 BK5     2      21.080  12.330  37.790  1.00  0.00            
ATOM    153  C18 BK5     2      20.610  12.030  36.560  1.00  0.00            
ATOM    154  C19 BK5     2      20.750  12.930  35.500  1.00  0.00            
ATOM    155  O4  BK5     2      20.300  12.550  34.260  1.00  0.00            
ATOM    156  C20 BK5     2      19.080  11.680  34.160  1.00  0.00            
ATOM    157  C21 BK5     2      18.410  11.960  32.800  1.00  0.00            
ATOM    158  N6  BK5     2      20.640  16.120  34.470  1.00  0.00            
ATOM    159  C22 BK5     2      20.880  16.880  33.320  1.00  0.00            
ATOM    160  H1  BK5     2      16.020  18.810  33.100  1.00  0.00            
ATOM    161  H2  BK5     2      16.810  20.050  34.190  1.00  0.00            
ATOM    162  H3  BK5     2      16.160  20.450  32.590  1.00  0.00            
ATOM    163  H4  BK5     2      18.590  20.470  32.780  1.00  0.00            
ATOM    164  H5  BK5     2      18.160  19.350  31.560  1.00  0.00            
ATOM    165  H6  BK5     2      18.100  17.480  33.220  1.00  0.00            
ATOM    166  H7  BK5     2      18.920  18.510  34.440  1.00  0.00            
ATOM    167  H8  BK5     2      23.590  17.480  30.420  1.00  0.00            
ATOM    168  H9  BK5     2      22.150  16.750  29.600  1.00  0.00            
ATOM    169  H10 BK5     2      22.230  18.540  29.740  1.00  0.00            
ATOM    170  H11 BK5     2      22.860  13.830  33.980  1.00  0.00            
ATOM    171  H12 BK5     2      22.550  15.280  37.330  1.00  0.00            
ATOM    172  H13 BK5     2      20.350  12.290  41.120  1.00  0.00            
ATOM    173  H14 BK5     2      21.480  12.930  42.300  1.00  0.00            
ATOM    174  H15 BK5     2      21.500   9.990  41.630  1.00  0.00            
ATOM    175  H16 BK5     2      20.620  10.700  42.930  1.00  0.00            
ATOM    176  H17 BK5     2      23.820   9.680  44.480  1.00  0.00            
ATOM    177  H18 BK5     2      22.080   9.490  44.450  1.00  0.00            
ATOM    178  H19 BK5     2      23.080   8.780  43.140  1.00  0.00            
ATOM    179  H20 BK5     2      23.660  10.030  41.260  1.00  0.00            
ATOM    180  H21 BK5     2      24.850  10.840  42.450  1.00  0.00            
ATOM    181  H22 BK5     2      23.900  12.980  41.930  1.00  0.00            
ATOM    182  H23 BK5     2      24.640  12.100  40.560  1.00  0.00            
ATOM    183  H24 BK5     2      20.870  11.550  38.520  1.00  0.00            
ATOM    184  H25 BK5     2      20.030  11.120  36.410  1.00  0.00            
ATOM    185  H26 BK5     2      18.420  11.910  35.010  1.00  0.00            
ATOM    186  H27 BK5     2      19.470  10.660  34.160  1.00  0.00            
ATOM    187  H28 BK5     2      17.630  11.210  32.600  1.00  0.00            
ATOM    188  H29 BK5     2      17.830  12.890  32.710  1.00  0.00            
ATOM    189  H30 BK5     2      19.090  11.970  31.940  1.00  0.00            
TER
ENDMDL
MODEL        1
ATOM      1  H1  ACD     1      14.640  12.990  39.900  1.00  0.00            
ATOM      2  O1  ACD     1      15.310  13.680  39.950  1.00  0.00            
ATOM      3  C1  ACD     1      16.490  12.920  40.310  1.00  0.00            
ATOM      4  H2  ACD     1      16.250  12.310  41.190  1.00  0.00            
ATOM      5  H3  ACD     1      17.290  13.580  40.680  1.00  0.00            
ATOM      6  C2  ACD     1      16.970  12.050  39.190  1.00  0.00            
ATOM      7  H4  ACD     1      17.900  11.620  39.590  1.00  0.00            
ATOM      8  O2  ACD     1      16.090  10.940  39.120  1.00  0.00            
ATOM      9  C3  ACD     1      16.400  10.020  38.040  1.00  0.00            
ATOM     10  H5  ACD     1      15.580   9.300  38.000  1.00  0.00            
ATOM     11  O3  ACD     1      17.630   9.250  38.400  1.00  0.00            
ATOM     12  C4  ACD     1      17.700   7.760  38.580  1.00  0.00            
ATOM     13  H6  ACD     1      16.710   7.410  38.880  1.00  0.00            
ATOM     14  C5  ACD     1      18.080   7.200  37.220  1.00  0.00            
ATOM     15  H7  ACD     1      18.760   7.980  36.860  1.00  0.00            
ATOM     16  O4  ACD     1      16.960   7.160  36.350  1.00  0.00            
ATOM     17  H8  ACD     1      16.920   8.070  36.040  1.00  0.00            
ATOM     18  C6  ACD     1      18.650   5.760  37.310  1.00  0.00            
ATOM     19  H9  ACD     1      17.870   5.020  37.540  1.00  0.00            
ATOM     20  O5  ACD     1      19.350   5.430  36.060  1.00  0.00            
ATOM     21  H10 ACD     1      18.730   5.400  35.340  1.00  0.00            
ATOM     22  C7  ACD     1      19.750   5.690  38.390  1.00  0.00            
ATOM     23  H11 ACD     1      20.090   4.650  38.450  1.00  0.00            
ATOM     24  O6  ACD     1      19.170   6.060  39.620  1.00  0.00            
ATOM     25  C8  ACD     1      18.610   7.370  39.750  1.00  0.00            
ATOM     26  H12 ACD     1      19.510   7.980  39.600  1.00  0.00            
ATOM     27  C9  ACD     1      17.950   7.630  41.120  1.00  0.00            
ATOM     28  H13 ACD     1      17.070   8.260  40.930  1.00  0.00            
ATOM     29  H14 ACD     1      17.490   6.720  41.540  1.00  0.00            
ATOM     30  O7  ACD     1      18.830   8.240  42.100  1.00  0.00            
ATOM     31  H15 ACD     1      19.180   9.010  41.640  1.00  0.00            
ATOM     32  O8  ACD     1      20.840   6.550  38.110  1.00  0.00            
ATOM     33  C10 ACD     1      22.230   6.050  38.090  1.00  0.00            
ATOM     34  H16 ACD     1      22.260   4.950  38.060  1.00  0.00            
ATOM     35  C11 ACD     1      22.790   6.620  36.760  1.00  0.00            
ATOM     36  H17 ACD     1      22.650   7.700  36.650  1.00  0.00            
ATOM     37  O9  ACD     1      22.020   6.070  35.630  1.00  0.00            
ATOM     38  H18 ACD     1      21.070   5.930  35.740  1.00  0.00            
ATOM     39  C12 ACD     1      24.230   6.210  36.700  1.00  0.00            
ATOM     40  H19 ACD     1      24.380   5.120  36.750  1.00  0.00            
ATOM     41  O10 ACD     1      24.870   6.640  35.500  1.00  0.00            
ATOM     42  H20 ACD     1      24.720   7.590  35.570  1.00  0.00            
ATOM     43  C13 ACD     1      24.920   6.880  37.890  1.00  0.00            
ATOM     44  H21 ACD     1      25.980   6.620  37.770  1.00  0.00            
ATOM     45  O11 ACD     1      24.360   6.170  39.010  1.00  0.00            
ATOM     46  C14 ACD     1      23.030   6.440  39.350  1.00  0.00            
ATOM     47  H22 ACD     1      22.910   7.510  39.570  1.00  0.00            
ATOM     48  C15 ACD     1      22.660   5.480  40.480  1.00  0.00            
ATOM     49  H23 ACD     1      21.570   5.470  40.630  1.00  0.00            
ATOM     50  H24 ACD     1      23.070   4.490  40.280  1.00  0.00            
ATOM     51  O12 ACD     1      23.380   5.900  41.670  1.00  0.00            
ATOM     52  H25 ACD     1      24.260   5.680  41.380  1.00  0.00            
ATOM     53  O13 ACD     1      24.690   8.300  37.960  1.00  0.00            
ATOM     54  C16 ACD     1      25.500   9.310  37.230  1.00  0.00            
ATOM     55  H26 ACD     1      26.170   8.690  36.610  1.00  0.00            
ATOM     56  C17 ACD     1      24.580  10.130  36.360  1.00  0.00            
ATOM     57  H27 ACD     1      23.690  10.380  36.960  1.00  0.00            
ATOM     58  O14 ACD     1      24.100   9.350  35.290  1.00  0.00            
ATOM     59  H28 ACD     1      23.860   9.910  34.540  1.00  0.00            
ATOM     60  C18 ACD     1      25.340  11.370  35.870  1.00  0.00            
ATOM     61  H29 ACD     1      26.190  11.030  35.260  1.00  0.00            
ATOM     62  O15 ACD     1      24.520  12.270  35.070  1.00  0.00            
ATOM     63  H30 ACD     1      25.030  12.870  34.530  1.00  0.00            
ATOM     64  C19 ACD     1      25.980  12.190  36.980  1.00  0.00            
ATOM     65  H31 ACD     1      26.470  12.990  36.410  1.00  0.00            
ATOM     66  O16 ACD     1      26.860  11.340  37.610  1.00  0.00            
ATOM     67  C20 ACD     1      26.200  10.210  38.280  1.00  0.00            
ATOM     68  H32 ACD     1      25.420  10.520  39.000  1.00  0.00            
ATOM     69  C21 ACD     1      27.280   9.390  39.070  1.00  0.00            
ATOM     70  H33 ACD     1      26.830   8.480  39.470  1.00  0.00            
ATOM     71  H34 ACD     1      27.990   8.930  38.370  1.00  0.00            
ATOM     72  O17 ACD     1      27.820  10.010  40.220  1.00  0.00            
ATOM     73  H35 ACD     1      28.580   9.520  40.530  1.00  0.00            
ATOM     74  O18 ACD     1      24.970  12.700  37.820  1.00  0.00            
ATOM     75  C22 ACD     1      25.050  14.060  38.330  1.00  0.00            
ATOM     76  H36 ACD     1      26.030  14.450  38.610  1.00  0.00            
ATOM     77  C23 ACD     1      24.550  14.930  37.170  1.00  0.00            
ATOM     78  H37 ACD     1      23.590  14.500  36.870  1.00  0.00            
ATOM     79  O19 ACD     1      25.480  15.040  36.090  1.00  0.00            
ATOM     80  H38 ACD     1      24.950  15.450  35.390  1.00  0.00            
ATOM     81  C24 ACD     1      24.160  16.320  37.640  1.00  0.00            
ATOM     82  H39 ACD     1      25.100  16.840  37.890  1.00  0.00            
ATOM     83  O20 ACD     1      23.560  17.050  36.620  1.00  0.00            
ATOM     84  H40 ACD     1      22.610  17.100  36.760  1.00  0.00            
ATOM     85  C25 ACD     1      23.200  16.250  38.860  1.00  0.00            
ATOM     86  H41 ACD     1      22.960  17.170  39.390  1.00  0.00            
ATOM     87  O21 ACD     1      23.830  15.510  39.820  1.00  0.00            
ATOM     88  C26 ACD     1      24.120  14.100  39.530  1.00  0.00            
ATOM     89  H42 ACD     1      23.180  13.560  39.350  1.00  0.00            
ATOM     90  C27 ACD     1      24.750  13.500  40.750  1.00  0.00            
ATOM     91  H43 ACD     1      25.210  12.520  40.540  1.00  0.00            
ATOM     92  H44 ACD     1      25.520  14.180  41.120  1.00  0.00            
ATOM     93  O22 ACD     1      23.780  13.230  41.800  1.00  0.00            
ATOM     94  H45 ACD     1      22.900  13.100  41.420  1.00  0.00            
ATOM     95  O23 ACD     1      21.970  15.560  38.530  1.00  0.00            
ATOM     96  C28 ACD     1      20.690  16.200  38.660  1.00  0.00            
ATOM     97  H46 ACD     1      20.910  17.200  39.060  1.00  0.00            
ATOM     98  C29 ACD     1      20.020  15.400  39.700  1.00  0.00            
ATOM     99  H47 ACD     1      20.230  14.330  39.590  1.00  0.00            
ATOM    100  O24 ACD     1      18.600  15.430  39.640  1.00  0.00            
ATOM    101  C30 ACD     1      20.430  15.680  41.100  1.00  0.00            
ATOM    102  H48 ACD     1      19.960  15.030  41.850  1.00  0.00            
ATOM    103  H49 ACD     1      21.510  15.590  41.280  1.00  0.00            
ATOM    104  O25 ACD     1      20.050  17.040  41.440  1.00  0.00            
ATOM    105  H50 ACD     1      19.090  17.050  41.480  1.00  0.00            
ATOM    106  C31 ACD     1      20.070  16.060  37.250  1.00  0.00            
ATOM    107  H51 ACD     1      20.280  15.090  36.780  1.00  0.00            
ATOM    108  O26 ACD     1      20.750  17.050  36.390  1.00  0.00            
ATOM    109  H52 ACD     1      20.180  17.220  35.640  1.00  0.00            
ATOM    110  C32 ACD     1      18.620  16.190  37.400  1.00  0.00            
ATOM    111  H53 ACD     1      18.410  17.180  37.840  1.00  0.00            
ATOM    112  O27 ACD     1      17.810  16.140  36.190  1.00  0.00            
ATOM    113  H54 ACD     1      17.960  16.960  35.720  1.00  0.00            
ATOM    114  C33 ACD     1      18.060  15.100  38.380  1.00  0.00            
ATOM    115  H55 ACD     1      17.000  15.350  38.490  1.00  0.00            
ATOM    116  O28 ACD     1      18.390  13.750  37.870  1.00  0.00            
ATOM    117  C34 ACD     1      17.240  12.840  37.840  1.00  0.00            
ATOM    118  H56 ACD     1      16.310  13.400  37.660  1.00  0.00            
ATOM    119  C35 ACD     1      17.500  11.860  36.680  1.00  0.00            
ATOM    120  H57 ACD     1      18.440  11.290  36.760  1.00  0.00            
ATOM    121  O29 ACD     1      17.470  12.510  35.350  1.00  0.00            
ATOM    122  H58 ACD     1      18.140  13.190  35.260  1.00  0.00            
ATOM    123  C36 ACD     1      16.480  10.680  36.710  1.00  0.00            
ATOM    124  H59 ACD     1      15.540  11.220  36.500  1.00  0.00            
ATOM    125  O30 ACD     1      16.630   9.650  35.700  1.00  0.00            
ATOM    126  H60 ACD     1      16.000   9.870  35.000  1.00  0.00            
ATOM    127  C1  BK5     2      15.790  14.310  31.420  1.00  0.00            
ATOM    128  C2  BK5     2      17.340  14.430  31.580  1.00  0.00            
ATOM    129  C3  BK5     2      17.740  15.240  32.800  1.00  0.00            
ATOM    130  C4  BK5     2      19.200  15.520  32.930  1.00  0.00            
ATOM    131  N1  BK5     2      19.860  16.300  32.130  1.00  0.00            
ATOM    132  N2  BK5     2      21.180  16.210  32.570  1.00  0.00            
ATOM    133  C5  BK5     2      22.210  17.100  31.970  1.00  0.00            
ATOM    134  C6  BK5     2      21.310  15.280  33.550  1.00  0.00            
ATOM    135  C7  BK5     2      22.530  14.800  34.200  1.00  0.00            
ATOM    136  O1  BK5     2      23.690  14.990  33.880  1.00  0.00            
ATOM    137  N3  BK5     2      22.180  13.710  34.940  1.00  0.00            
ATOM    138  C8  BK5     2      20.890  13.280  35.210  1.00  0.00            
ATOM    139  C9  BK5     2      20.850  12.070  36.090  1.00  0.00            
ATOM    140  C10 BK5     2      21.070  12.190  37.520  1.00  0.00            
ATOM    141  C11 BK5     2      21.000  11.050  38.360  1.00  0.00            
ATOM    142  S1  BK5     2      20.940  11.230  40.190  1.00  0.00            
ATOM    143  O2  BK5     2      21.410  12.570  40.540  1.00  0.00            
ATOM    144  O3  BK5     2      19.650  10.710  40.650  1.00  0.00            
ATOM    145  N4  BK5     2      22.010  10.070  40.920  1.00  0.00            
ATOM    146  C12 BK5     2      21.900  10.210  42.380  1.00  0.00            
ATOM    147  C13 BK5     2      22.790   9.290  43.160  1.00  0.00            
ATOM    148  N5  BK5     2      24.150   9.440  42.760  1.00  0.00            
ATOM    149  C14 BK5     2      25.010   8.620  43.530  1.00  0.00            
ATOM    150  C15 BK5     2      24.330   9.250  41.360  1.00  0.00            
ATOM    151  C16 BK5     2      23.410  10.070  40.470  1.00  0.00            
ATOM    152  C17 BK5     2      20.870   9.800  37.750  1.00  0.00            
ATOM    153  C18 BK5     2      20.720   9.640  36.370  1.00  0.00            
ATOM    154  C19 BK5     2      20.620  10.800  35.570  1.00  0.00            
ATOM    155  O4  BK5     2      20.610  10.700  34.160  1.00  0.00            
ATOM    156  C20 BK5     2      19.380  10.280  33.560  1.00  0.00            
ATOM    157  C21 BK5     2      19.630  10.240  32.050  1.00  0.00            
ATOM    158  N6  BK5     2      19.790  13.790  34.680  1.00  0.00            
ATOM    159  C22 BK5     2      20.040  14.850  33.820  1.00  0.00            
ATOM    160  H1  BK5     2      15.490  13.740  30.520  1.00  0.00            
ATOM    161  H2  BK5     2      15.190  13.830  32.200  1.00  0.00            
ATOM    162  H3  BK5     2      15.300  15.280  31.240  1.00  0.00            
ATOM    163  H4  BK5     2      17.680  14.980  30.690  1.00  0.00            
ATOM    164  H5  BK5     2      17.740  13.410  31.590  1.00  0.00            
ATOM    165  H6  BK5     2      17.230  14.820  33.670  1.00  0.00            
ATOM    166  H7  BK5     2      17.410  16.280  32.650  1.00  0.00            
ATOM    167  H8  BK5     2      22.170  18.010  32.580  1.00  0.00            
ATOM    168  H9  BK5     2      23.230  16.710  32.060  1.00  0.00            
ATOM    169  H10 BK5     2      22.060  17.360  30.910  1.00  0.00            
ATOM    170  H11 BK5     2      22.950  13.210  35.360  1.00  0.00            
ATOM    171  H12 BK5     2      21.100  13.170  37.970  1.00  0.00            
ATOM    172  H13 BK5     2      20.890   9.950  42.700  1.00  0.00            
ATOM    173  H14 BK5     2      22.130  11.220  42.770  1.00  0.00            
ATOM    174  H15 BK5     2      22.430   8.270  43.020  1.00  0.00            
ATOM    175  H16 BK5     2      22.770   9.510  44.240  1.00  0.00            
ATOM    176  H17 BK5     2      25.990   9.100  43.480  1.00  0.00            
ATOM    177  H18 BK5     2      24.630   8.620  44.560  1.00  0.00            
ATOM    178  H19 BK5     2      25.090   7.580  43.210  1.00  0.00            
ATOM    179  H20 BK5     2      24.070   8.220  41.110  1.00  0.00            
ATOM    180  H21 BK5     2      25.380   9.490  41.140  1.00  0.00            
ATOM    181  H22 BK5     2      23.810  11.090  40.400  1.00  0.00            
ATOM    182  H23 BK5     2      23.500   9.670  39.460  1.00  0.00            
ATOM    183  H24 BK5     2      20.810   8.970  38.460  1.00  0.00            
ATOM    184  H25 BK5     2      20.690   8.640  35.950  1.00  0.00            
ATOM    185  H26 BK5     2      18.580  11.010  33.750  1.00  0.00            
ATOM    186  H27 BK5     2      19.160   9.280  33.960  1.00  0.00            
ATOM    187  H28 BK5     2      20.040  11.190  31.680  1.00  0.00            
ATOM    188  H29 BK5     2      20.310   9.450  31.720  1.00  0.00            
ATOM    189  H30 BK5     2      18.680  10.180  31.500  1.00  0.00            
TER
ENDMDL
MODEL        1
ATOM      1  H1  ACD     1       9.110  21.070  34.100  1.00  0.00            
ATOM      2  O1  ACD     1       9.970  21.300  33.750  1.00  0.00            
ATOM      3  C1  ACD     1      10.230  20.530  32.560  1.00  0.00            
ATOM      4  H2  ACD     1      11.290  20.620  32.290  1.00  0.00            
ATOM      5  H3  ACD     1       9.600  20.820  31.720  1.00  0.00            
ATOM      6  C2  ACD     1       9.910  19.060  32.800  1.00  0.00            
ATOM      7  H4  ACD     1      10.530  18.610  33.580  1.00  0.00            
ATOM      8  O2  ACD     1       8.560  18.970  33.470  1.00  0.00            
ATOM      9  C3  ACD     1       8.100  17.610  33.760  1.00  0.00            
ATOM     10  H5  ACD     1       7.100  17.690  34.190  1.00  0.00            
ATOM     11  O3  ACD     1       8.950  16.880  34.570  1.00  0.00            
ATOM     12  C4  ACD     1       8.680  16.790  35.960  1.00  0.00            
ATOM     13  H6  ACD     1       7.660  17.180  36.010  1.00  0.00            
ATOM     14  C5  ACD     1       8.700  15.290  36.320  1.00  0.00            
ATOM     15  H7  ACD     1       9.620  14.770  36.000  1.00  0.00            
ATOM     16  O4  ACD     1       7.610  14.750  35.560  1.00  0.00            
ATOM     17  H8  ACD     1       7.390  13.840  35.790  1.00  0.00            
ATOM     18  C6  ACD     1       8.380  15.090  37.780  1.00  0.00            
ATOM     19  H9  ACD     1       7.310  15.320  37.930  1.00  0.00            
ATOM     20  O5  ACD     1       8.560  13.730  38.140  1.00  0.00            
ATOM     21  H10 ACD     1       7.770  13.230  37.930  1.00  0.00            
ATOM     22  C7  ACD     1       9.240  15.970  38.680  1.00  0.00            
ATOM     23  H11 ACD     1       8.860  15.800  39.690  1.00  0.00            
ATOM     24  O6  ACD     1       9.080  17.320  38.290  1.00  0.00            
ATOM     25  C8  ACD     1       9.520  17.610  36.970  1.00  0.00            
ATOM     26  H12 ACD     1      10.540  17.260  36.800  1.00  0.00            
ATOM     27  C9  ACD     1       9.460  19.070  36.840  1.00  0.00            
ATOM     28  H13 ACD     1      10.150  19.480  37.590  1.00  0.00            
ATOM     29  H14 ACD     1       9.690  19.360  35.810  1.00  0.00            
ATOM     30  O7  ACD     1       8.150  19.560  37.150  1.00  0.00            
ATOM     31  H15 ACD     1       7.910  19.390  38.060  1.00  0.00            
ATOM     32  O8  ACD     1      10.530  15.490  38.550  1.00  0.00            
ATOM     33  C10 ACD     1      11.260  14.990  39.670  1.00  0.00            
ATOM     34  H16 ACD     1      10.560  14.830  40.500  1.00  0.00            
ATOM     35  C11 ACD     1      11.900  13.770  39.140  1.00  0.00            
ATOM     36  H17 ACD     1      12.370  13.980  38.170  1.00  0.00            
ATOM     37  O9  ACD     1      10.930  12.710  39.010  1.00  0.00            
ATOM     38  H18 ACD     1      10.150  13.080  38.580  1.00  0.00            
ATOM     39  C12 ACD     1      13.050  13.270  40.000  1.00  0.00            
ATOM     40  H19 ACD     1      12.550  12.840  40.880  1.00  0.00            
ATOM     41  O10 ACD     1      13.770  12.250  39.350  1.00  0.00            
ATOM     42  H20 ACD     1      13.110  11.560  39.310  1.00  0.00            
ATOM     43  C13 ACD     1      14.040  14.310  40.390  1.00  0.00            
ATOM     44  H21 ACD     1      14.740  14.000  41.180  1.00  0.00            
ATOM     45  O11 ACD     1      13.290  15.430  41.000  1.00  0.00            
ATOM     46  C14 ACD     1      12.350  16.070  40.170  1.00  0.00            
ATOM     47  H22 ACD     1      12.880  16.550  39.340  1.00  0.00            
ATOM     48  C15 ACD     1      11.770  17.170  40.940  1.00  0.00            
ATOM     49  H23 ACD     1      11.110  17.670  40.220  1.00  0.00            
ATOM     50  H24 ACD     1      11.240  16.770  41.820  1.00  0.00            
ATOM     51  O12 ACD     1      12.750  18.050  41.440  1.00  0.00            
ATOM     52  H25 ACD     1      13.310  17.550  42.040  1.00  0.00            
ATOM     53  O13 ACD     1      14.830  14.840  39.250  1.00  0.00            
ATOM     54  C16 ACD     1      16.240  14.910  39.390  1.00  0.00            
ATOM     55  H26 ACD     1      16.690  14.500  40.310  1.00  0.00            
ATOM     56  C17 ACD     1      16.550  13.970  38.230  1.00  0.00            
ATOM     57  H27 ACD     1      15.910  14.300  37.410  1.00  0.00            
ATOM     58  O14 ACD     1      16.380  12.570  38.600  1.00  0.00            
ATOM     59  H28 ACD     1      15.510  12.370  38.970  1.00  0.00            
ATOM     60  C18 ACD     1      17.860  14.200  37.640  1.00  0.00            
ATOM     61  H29 ACD     1      18.500  13.890  38.480  1.00  0.00            
ATOM     62  O15 ACD     1      18.010  13.380  36.470  1.00  0.00            
ATOM     63  H30 ACD     1      18.070  12.430  36.550  1.00  0.00            
ATOM     64  C19 ACD     1      18.030  15.730  37.220  1.00  0.00            
ATOM     65  H31 ACD     1      19.020  16.030  36.870  1.00  0.00            
ATOM     66  O16 ACD     1      17.740  16.520  38.420  1.00  0.00            
ATOM     67  C20 ACD     1      16.490  16.390  39.060  1.00  0.00            
ATOM     68  H32 ACD     1      15.730  16.720  38.340  1.00  0.00            
ATOM     69  C21 ACD     1      16.520  17.230  40.410  1.00  0.00            
ATOM     70  H33 ACD     1      15.550  17.030  40.890  1.00  0.00            
ATOM     71  H34 ACD     1      17.210  16.760  41.110  1.00  0.00            
ATOM     72  O17 ACD     1      16.760  18.680  40.300  1.00  0.00            
ATOM     73  H35 ACD     1      17.470  18.880  39.680  1.00  0.00            
ATOM     74  O18 ACD     1      17.050  16.030  36.160  1.00  0.00            
ATOM     75  C22 ACD     1      17.430  15.890  34.750  1.00  0.00            
ATOM     76  H36 ACD     1      18.340  15.280  34.630  1.00  0.00            
ATOM     77  C23 ACD     1      16.300  15.180  34.010  1.00  0.00            
ATOM     78  H37 ACD     1      15.360  15.690  34.250  1.00  0.00            
ATOM     79  O19 ACD     1      16.220  13.800  34.410  1.00  0.00            
ATOM     80  H38 ACD     1      16.810  13.750  35.170  1.00  0.00            
ATOM     81  C24 ACD     1      16.670  15.180  32.520  1.00  0.00            
ATOM     82  H39 ACD     1      17.690  14.780  32.470  1.00  0.00            
ATOM     83  O20 ACD     1      15.770  14.480  31.670  1.00  0.00            
ATOM     84  H40 ACD     1      15.850  13.540  31.850  1.00  0.00            
ATOM     85  C25 ACD     1      16.760  16.640  31.930  1.00  0.00            
ATOM     86  H41 ACD     1      16.880  16.770  30.850  1.00  0.00            
ATOM     87  O21 ACD     1      17.850  17.230  32.700  1.00  0.00            
ATOM     88  C26 ACD     1      17.690  17.300  34.140  1.00  0.00            
ATOM     89  H42 ACD     1      16.790  17.890  34.320  1.00  0.00            
ATOM     90  C27 ACD     1      18.850  17.990  34.790  1.00  0.00            
ATOM     91  H43 ACD     1      18.990  18.980  34.360  1.00  0.00            
ATOM     92  H44 ACD     1      18.600  18.070  35.860  1.00  0.00            
ATOM     93  O22 ACD     1      20.010  17.240  34.440  1.00  0.00            
ATOM     94  H45 ACD     1      20.730  17.880  34.430  1.00  0.00            
ATOM     95  O23 ACD     1      15.520  17.310  32.150  1.00  0.00            
ATOM     96  C28 ACD     1      14.870  17.890  30.990  1.00  0.00            
ATOM     97  H46 ACD     1      15.590  18.250  30.240  1.00  0.00            
ATOM     98  C29 ACD     1      14.050  19.060  31.520  1.00  0.00            
ATOM     99  H47 ACD     1      13.650  18.870  32.530  1.00  0.00            
ATOM    100  O24 ACD     1      12.990  19.540  30.590  1.00  0.00            
ATOM    101  C30 ACD     1      15.000  20.250  31.720  1.00  0.00            
ATOM    102  H48 ACD     1      15.940  19.870  32.160  1.00  0.00            
ATOM    103  H49 ACD     1      15.210  20.640  30.720  1.00  0.00            
ATOM    104  O25 ACD     1      14.440  21.330  32.530  1.00  0.00            
ATOM    105  H50 ACD     1      13.660  21.630  32.070  1.00  0.00            
ATOM    106  C31 ACD     1      13.920  16.860  30.460  1.00  0.00            
ATOM    107  H51 ACD     1      13.500  16.320  31.330  1.00  0.00            
ATOM    108  O26 ACD     1      14.620  15.850  29.680  1.00  0.00            
ATOM    109  H52 ACD     1      14.890  15.170  30.300  1.00  0.00            
ATOM    110  C32 ACD     1      12.760  17.390  29.620  1.00  0.00            
ATOM    111  H53 ACD     1      13.220  17.760  28.700  1.00  0.00            
ATOM    112  O27 ACD     1      11.780  16.330  29.420  1.00  0.00            
ATOM    113  H54 ACD     1      12.300  15.560  29.160  1.00  0.00            
ATOM    114  C33 ACD     1      12.050  18.550  30.210  1.00  0.00            
ATOM    115  H55 ACD     1      11.340  18.760  29.410  1.00  0.00            
ATOM    116  O28 ACD     1      11.440  18.070  31.410  1.00  0.00            
ATOM    117  C34 ACD     1      10.020  18.280  31.530  1.00  0.00            
ATOM    118  H56 ACD     1       9.630  18.850  30.670  1.00  0.00            
ATOM    119  C35 ACD     1       9.340  16.950  31.690  1.00  0.00            
ATOM    120  H57 ACD     1       9.940  16.300  32.330  1.00  0.00            
ATOM    121  O29 ACD     1       9.290  16.320  30.370  1.00  0.00            
ATOM    122  H58 ACD     1      10.130  16.410  29.910  1.00  0.00            
ATOM    123  C36 ACD     1       7.970  17.030  32.370  1.00  0.00            
ATOM    124  H59 ACD     1       7.280  17.610  31.750  1.00  0.00            
ATOM    125  O30 ACD     1       7.450  15.750  32.510  1.00  0.00            
ATOM    126  H60 ACD     1       7.930  15.200  33.130  1.00  0.00            
ATOM    127  C1  BK5     2       5.850  10.820  33.690  1.00  0.00            
ATOM    128  C2  BK5     2       6.830  11.090  32.530  1.00  0.00            
ATOM    129  C3  BK5     2       7.160  12.660  32.300  1.00  0.00            
ATOM    130  C4  BK5     2       8.260  12.850  31.360  1.00  0.00            
ATOM    131  N1  BK5     2       8.300  12.610  30.020  1.00  0.00            
ATOM    132  N2  BK5     2       9.530  12.770  29.600  1.00  0.00            
ATOM    133  C5  BK5     2       9.790  12.620  28.130  1.00  0.00            
ATOM    134  C6  BK5     2      10.440  13.200  30.610  1.00  0.00            
ATOM    135  C7  BK5     2      11.830  13.540  30.630  1.00  0.00            
ATOM    136  O1  BK5     2      12.550  13.410  29.700  1.00  0.00            
ATOM    137  N3  BK5     2      12.210  13.930  31.840  1.00  0.00            
ATOM    138  C8  BK5     2      11.360  13.970  32.900  1.00  0.00            
ATOM    139  C9  BK5     2      12.070  14.450  34.070  1.00  0.00            
ATOM    140  C10 BK5     2      12.190  15.850  34.310  1.00  0.00            
ATOM    141  C11 BK5     2      12.920  16.310  35.390  1.00  0.00            
ATOM    142  S1  BK5     2      13.350  18.110  35.530  1.00  0.00            
ATOM    143  O2  BK5     2      14.530  18.330  34.780  1.00  0.00            
ATOM    144  O3  BK5     2      12.180  18.960  35.280  1.00  0.00            
ATOM    145  N4  BK5     2      13.850  18.510  37.110  1.00  0.00            
ATOM    146  C12 BK5     2      15.170  19.140  37.260  1.00  0.00            
ATOM    147  C13 BK5     2      15.130  20.670  37.060  1.00  0.00            
ATOM    148  N5  BK5     2      14.190  21.270  37.980  1.00  0.00            
ATOM    149  C14 BK5     2      14.190  22.710  37.750  1.00  0.00            
ATOM    150  C15 BK5     2      12.840  20.670  37.790  1.00  0.00            
ATOM    151  C16 BK5     2      12.900  19.160  38.080  1.00  0.00            
ATOM    152  C17 BK5     2      13.580  15.370  36.210  1.00  0.00            
ATOM    153  C18 BK5     2      13.510  14.000  35.980  1.00  0.00            
ATOM    154  C19 BK5     2      12.700  13.500  34.940  1.00  0.00            
ATOM    155  O4  BK5     2      12.640  12.130  34.800  1.00  0.00            
ATOM    156  C20 BK5     2      12.280  11.340  35.930  1.00  0.00            
ATOM    157  C21 BK5     2      12.020   9.940  35.390  1.00  0.00            
ATOM    158  N6  BK5     2      10.080  13.550  32.980  1.00  0.00            
ATOM    159  C22 BK5     2       9.590  13.250  31.730  1.00  0.00            
ATOM    160  H1  BK5     2       4.850  10.480  33.390  1.00  0.00            
ATOM    161  H2  BK5     2       6.250   9.920  34.170  1.00  0.00            
ATOM    162  H3  BK5     2       5.860  11.710  34.340  1.00  0.00            
ATOM    163  H4  BK5     2       6.480  10.570  31.630  1.00  0.00            
ATOM    164  H5  BK5     2       7.700  10.450  32.750  1.00  0.00            
ATOM    165  H6  BK5     2       7.180  13.160  33.280  1.00  0.00            
ATOM    166  H7  BK5     2       6.230  12.940  31.800  1.00  0.00            
ATOM    167  H8  BK5     2       9.430  13.530  27.640  1.00  0.00            
ATOM    168  H9  BK5     2      10.850  12.480  27.920  1.00  0.00            
ATOM    169  H10 BK5     2       9.240  11.750  27.770  1.00  0.00            
ATOM    170  H11 BK5     2      13.200  14.130  31.870  1.00  0.00            
ATOM    171  H12 BK5     2      11.610  16.480  33.640  1.00  0.00            
ATOM    172  H13 BK5     2      15.950  18.620  36.680  1.00  0.00            
ATOM    173  H14 BK5     2      15.600  19.070  38.270  1.00  0.00            
ATOM    174  H15 BK5     2      14.730  20.900  36.060  1.00  0.00            
ATOM    175  H16 BK5     2      16.130  21.120  37.050  1.00  0.00            
ATOM    176  H17 BK5     2      13.630  22.940  36.830  1.00  0.00            
ATOM    177  H18 BK5     2      13.750  23.200  38.630  1.00  0.00            
ATOM    178  H19 BK5     2      15.210  23.070  37.590  1.00  0.00            
ATOM    179  H20 BK5     2      12.450  20.870  36.780  1.00  0.00            
ATOM    180  H21 BK5     2      12.120  20.990  38.550  1.00  0.00            
ATOM    181  H22 BK5     2      13.280  19.000  39.100  1.00  0.00            
ATOM    182  H23 BK5     2      11.940  18.630  38.040  1.00  0.00            
ATOM    183  H24 BK5     2      14.220  15.780  36.980  1.00  0.00            
ATOM    184  H25 BK5     2      14.180  13.300  36.450  1.00  0.00            
ATOM    185  H26 BK5     2      11.300  11.720  36.230  1.00  0.00            
ATOM    186  H27 BK5     2      12.970  11.370  36.790  1.00  0.00            
ATOM    187  H28 BK5     2      11.430   9.300  36.060  1.00  0.00            
ATOM    188  H29 BK5     2      11.530  10.020  34.410  1.00  0.00            
ATOM    189  H30 BK5     2      12.910   9.320  35.220  1.00  0.00            
TER
ENDMDL
MODEL        1
ATOM      1  H1  ACD     1      14.410  17.110  40.700  1.00  0.00            
ATOM      2  O1  ACD     1      14.370  17.390  39.790  1.00  0.00            
ATOM      3  C1  ACD     1      12.960  17.620  39.510  1.00  0.00            
ATOM      4  H2  ACD     1      12.900  17.610  38.410  1.00  0.00            
ATOM      5  H3  ACD     1      12.560  18.540  39.960  1.00  0.00            
ATOM      6  C2  ACD     1      12.110  16.430  39.960  1.00  0.00            
ATOM      7  H4  ACD     1      12.490  15.510  39.500  1.00  0.00            
ATOM      8  O2  ACD     1      12.280  16.360  41.330  1.00  0.00            
ATOM      9  C3  ACD     1      11.530  15.340  42.030  1.00  0.00            
ATOM     10  H5  ACD     1      11.740  15.490  43.090  1.00  0.00            
ATOM     11  O3  ACD     1      11.990  14.070  41.510  1.00  0.00            
ATOM     12  C4  ACD     1      12.830  13.340  42.370  1.00  0.00            
ATOM     13  H6  ACD     1      13.160  13.990  43.190  1.00  0.00            
ATOM     14  C5  ACD     1      12.020  12.280  43.150  1.00  0.00            
ATOM     15  H7  ACD     1      11.350  11.870  42.380  1.00  0.00            
ATOM     16  O4  ACD     1      11.160  12.720  44.180  1.00  0.00            
ATOM     17  H8  ACD     1      11.620  12.830  45.020  1.00  0.00            
ATOM     18  C6  ACD     1      12.890  11.150  43.650  1.00  0.00            
ATOM     19  H9  ACD     1      13.380  11.540  44.550  1.00  0.00            
ATOM     20  O5  ACD     1      12.130  10.010  43.960  1.00  0.00            
ATOM     21  H10 ACD     1      12.020   9.490  43.150  1.00  0.00            
ATOM     22  C7  ACD     1      13.840  10.650  42.590  1.00  0.00            
ATOM     23  H11 ACD     1      14.470   9.860  43.030  1.00  0.00            
ATOM     24  O6  ACD     1      14.640  11.760  42.250  1.00  0.00            
ATOM     25  C8  ACD     1      13.980  12.790  41.510  1.00  0.00            
ATOM     26  H12 ACD     1      13.730  12.380  40.520  1.00  0.00            
ATOM     27  C9  ACD     1      15.010  13.970  41.410  1.00  0.00            
ATOM     28  H13 ACD     1      14.640  14.820  40.830  1.00  0.00            
ATOM     29  H14 ACD     1      15.130  14.330  42.440  1.00  0.00            
ATOM     30  O7  ACD     1      16.230  13.420  40.720  1.00  0.00            
ATOM     31  H15 ACD     1      16.660  12.780  41.300  1.00  0.00            
ATOM     32  O8  ACD     1      13.140  10.300  41.410  1.00  0.00            
ATOM     33  C10 ACD     1      13.290   8.990  40.810  1.00  0.00            
ATOM     34  H16 ACD     1      13.930   8.450  41.530  1.00  0.00            
ATOM     35  C11 ACD     1      11.890   8.330  40.650  1.00  0.00            
ATOM     36  H17 ACD     1      11.300   9.070  40.080  1.00  0.00            
ATOM     37  O9  ACD     1      11.350   8.140  41.990  1.00  0.00            
ATOM     38  H18 ACD     1      10.570   7.620  41.780  1.00  0.00            
ATOM     39  C12 ACD     1      11.970   7.070  39.900  1.00  0.00            
ATOM     40  H19 ACD     1      12.750   6.410  40.290  1.00  0.00            
ATOM     41  O10 ACD     1      10.670   6.390  39.960  1.00  0.00            
ATOM     42  H20 ACD     1      10.100   6.750  39.280  1.00  0.00            
ATOM     43  C13 ACD     1      12.440   7.380  38.490  1.00  0.00            
ATOM     44  H21 ACD     1      12.590   6.430  37.960  1.00  0.00            
ATOM     45  O11 ACD     1      13.760   7.970  38.580  1.00  0.00            
ATOM     46  C14 ACD     1      13.960   9.160  39.460  1.00  0.00            
ATOM     47  H22 ACD     1      13.460  10.010  38.970  1.00  0.00            
ATOM     48  C15 ACD     1      15.450   9.400  39.600  1.00  0.00            
ATOM     49  H23 ACD     1      15.500  10.130  40.410  1.00  0.00            
ATOM     50  H24 ACD     1      15.840   8.440  39.990  1.00  0.00            
ATOM     51  O12 ACD     1      16.170   9.760  38.420  1.00  0.00            
ATOM     52  H25 ACD     1      17.020  10.090  38.740  1.00  0.00            
ATOM     53  O13 ACD     1      11.550   8.340  37.840  1.00  0.00            
ATOM     54  C16 ACD     1      10.510   7.960  36.930  1.00  0.00            
ATOM     55  H26 ACD     1      10.360   6.870  37.010  1.00  0.00            
ATOM     56  C17 ACD     1       9.220   8.500  37.490  1.00  0.00            
ATOM     57  H27 ACD     1       9.260   9.560  37.770  1.00  0.00            
ATOM     58  O14 ACD     1       8.730   7.700  38.590  1.00  0.00            
ATOM     59  H28 ACD     1       7.940   8.130  38.930  1.00  0.00            
ATOM     60  C18 ACD     1       8.220   8.420  36.330  1.00  0.00            
ATOM     61  H29 ACD     1       8.040   7.370  36.090  1.00  0.00            
ATOM     62  O15 ACD     1       7.050   9.080  36.690  1.00  0.00            
ATOM     63  H30 ACD     1       6.310   8.520  36.420  1.00  0.00            
ATOM     64  C19 ACD     1       8.630   9.040  35.030  1.00  0.00            
ATOM     65  H31 ACD     1       7.910   8.760  34.250  1.00  0.00            
ATOM     66  O16 ACD     1       9.870   8.510  34.670  1.00  0.00            
ATOM     67  C20 ACD     1      10.970   8.520  35.620  1.00  0.00            
ATOM     68  H32 ACD     1      11.230   9.570  35.800  1.00  0.00            
ATOM     69  C21 ACD     1      12.190   7.840  34.870  1.00  0.00            
ATOM     70  H33 ACD     1      12.480   8.530  34.070  1.00  0.00            
ATOM     71  H34 ACD     1      12.950   7.580  35.620  1.00  0.00            
ATOM     72  O17 ACD     1      11.710   6.620  34.300  1.00  0.00            
ATOM     73  H35 ACD     1      10.940   6.930  33.820  1.00  0.00            
ATOM     74  O18 ACD     1       8.560  10.450  35.010  1.00  0.00            
ATOM     75  C22 ACD     1       8.790  11.150  33.750  1.00  0.00            
ATOM     76  H36 ACD     1       8.830  10.370  32.980  1.00  0.00            
ATOM     77  C23 ACD     1       7.630  12.100  33.410  1.00  0.00            
ATOM     78  H37 ACD     1       7.260  12.440  34.380  1.00  0.00            
ATOM     79  O19 ACD     1       6.630  11.200  32.890  1.00  0.00            
ATOM     80  H38 ACD     1       5.910  11.090  33.520  1.00  0.00            
ATOM     81  C24 ACD     1       7.950  13.300  32.520  1.00  0.00            
ATOM     82  H39 ACD     1       8.080  12.920  31.500  1.00  0.00            
ATOM     83  O20 ACD     1       6.960  14.210  32.610  1.00  0.00            
ATOM     84  H40 ACD     1       6.910  14.520  33.520  1.00  0.00            
ATOM     85  C25 ACD     1       9.190  13.950  33.060  1.00  0.00            
ATOM     86  H41 ACD     1       9.360  14.850  32.470  1.00  0.00            
ATOM     87  O21 ACD     1      10.280  13.090  32.960  1.00  0.00            
ATOM     88  C26 ACD     1      10.230  11.840  33.680  1.00  0.00            
ATOM     89  H42 ACD     1      10.380  11.930  34.770  1.00  0.00            
ATOM     90  C27 ACD     1      11.200  10.860  33.050  1.00  0.00            
ATOM     91  H43 ACD     1      10.980   9.790  33.080  1.00  0.00            
ATOM     92  H44 ACD     1      11.080  11.030  31.970  1.00  0.00            
ATOM     93  O22 ACD     1      12.480  11.210  33.540  1.00  0.00            
ATOM     94  H45 ACD     1      12.390  11.930  34.160  1.00  0.00            
ATOM     95  O23 ACD     1       9.100  14.320  34.430  1.00  0.00            
ATOM     96  C28 ACD     1       9.260  15.680  34.880  1.00  0.00            
ATOM     97  H46 ACD     1       8.950  16.400  34.110  1.00  0.00            
ATOM     98  C29 ACD     1      10.750  15.860  35.180  1.00  0.00            
ATOM     99  H47 ACD     1      11.210  15.050  35.750  1.00  0.00            
ATOM    100  O24 ACD     1      11.030  17.040  35.960  1.00  0.00            
ATOM    101  C30 ACD     1      11.540  15.920  33.920  1.00  0.00            
ATOM    102  H48 ACD     1      12.570  16.030  34.270  1.00  0.00            
ATOM    103  H49 ACD     1      11.450  14.960  33.390  1.00  0.00            
ATOM    104  O25 ACD     1      11.220  16.970  33.010  1.00  0.00            
ATOM    105  H50 ACD     1      11.060  17.760  33.540  1.00  0.00            
ATOM    106  C31 ACD     1       8.370  15.880  36.050  1.00  0.00            
ATOM    107  H51 ACD     1       8.450  15.110  36.820  1.00  0.00            
ATOM    108  O26 ACD     1       7.000  16.020  35.570  1.00  0.00            
ATOM    109  H52 ACD     1       6.520  16.720  36.020  1.00  0.00            
ATOM    110  C32 ACD     1       8.750  17.180  36.770  1.00  0.00            
ATOM    111  H53 ACD     1       8.560  18.020  36.090  1.00  0.00            
ATOM    112  O27 ACD     1       7.980  17.320  37.940  1.00  0.00            
ATOM    113  H54 ACD     1       8.340  16.730  38.600  1.00  0.00            
ATOM    114  C33 ACD     1      10.300  17.210  37.190  1.00  0.00            
ATOM    115  H55 ACD     1      10.510  18.190  37.640  1.00  0.00            
ATOM    116  O28 ACD     1      10.550  16.130  38.130  1.00  0.00            
ATOM    117  C34 ACD     1      10.640  16.500  39.560  1.00  0.00            
ATOM    118  H56 ACD     1      10.270  17.520  39.750  1.00  0.00            
ATOM    119  C35 ACD     1       9.750  15.500  40.290  1.00  0.00            
ATOM    120  H57 ACD     1      10.050  14.510  39.920  1.00  0.00            
ATOM    121  O29 ACD     1       8.400  15.780  40.110  1.00  0.00            
ATOM    122  H58 ACD     1       7.930  14.960  40.290  1.00  0.00            
ATOM    123  C36 ACD     1      10.070  15.550  41.780  1.00  0.00            
ATOM    124  H59 ACD     1       9.780  16.540  42.170  1.00  0.00            
ATOM    125  O30 ACD     1       9.380  14.480  42.500  1.00  0.00            
ATOM    126  H60 ACD     1      10.010  14.060  43.100  1.00  0.00            
ATOM    127  C1  BK5     2       4.110  17.190  41.360  1.00  0.00            
ATOM    128  C2  BK5     2       4.050  16.030  40.350  1.00  0.00            
ATOM    129  C3  BK5     2       4.600  16.370  39.020  1.00  0.00            
ATOM    130  C4  BK5     2       4.430  15.250  38.020  1.00  0.00            
ATOM    131  N1  BK5     2       3.350  14.980  37.290  1.00  0.00            
ATOM    132  N2  BK5     2       3.560  13.790  36.670  1.00  0.00            
ATOM    133  C5  BK5     2       2.440  13.190  35.910  1.00  0.00            
ATOM    134  C6  BK5     2       4.830  13.370  36.890  1.00  0.00            
ATOM    135  C7  BK5     2       5.500  12.250  36.250  1.00  0.00            
ATOM    136  O1  BK5     2       5.070  11.620  35.290  1.00  0.00            
ATOM    137  N3  BK5     2       6.740  12.110  36.730  1.00  0.00            
ATOM    138  C8  BK5     2       7.320  12.870  37.740  1.00  0.00            
ATOM    139  C9  BK5     2       8.620  12.450  38.190  1.00  0.00            
ATOM    140  C10 BK5     2       9.830  12.750  37.440  1.00  0.00            
ATOM    141  C11 BK5     2      11.080  12.310  37.900  1.00  0.00            
ATOM    142  S1  BK5     2      12.500  12.460  36.770  1.00  0.00            
ATOM    143  O2  BK5     2      12.970  11.100  36.690  1.00  0.00            
ATOM    144  O3  BK5     2      12.210  13.060  35.480  1.00  0.00            
ATOM    145  N4  BK5     2      13.700  13.390  37.590  1.00  0.00            
ATOM    146  C12 BK5     2      15.050  12.790  37.640  1.00  0.00            
ATOM    147  C13 BK5     2      15.840  12.910  36.270  1.00  0.00            
ATOM    148  N5  BK5     2      15.960  14.290  35.870  1.00  0.00            
ATOM    149  C14 BK5     2      16.680  14.510  34.560  1.00  0.00            
ATOM    150  C15 BK5     2      14.670  14.950  35.860  1.00  0.00            
ATOM    151  C16 BK5     2      13.870  14.810  37.160  1.00  0.00            
ATOM    152  C17 BK5     2      11.100  11.800  39.230  1.00  0.00            
ATOM    153  C18 BK5     2       9.950  11.580  39.980  1.00  0.00            
ATOM    154  C19 BK5     2       8.690  11.870  39.440  1.00  0.00            
ATOM    155  O4  BK5     2       7.570  11.670  40.130  1.00  0.00            
ATOM    156  C20 BK5     2       7.480  11.240  41.480  1.00  0.00            
ATOM    157  C21 BK5     2       6.120  11.470  42.020  1.00  0.00            
ATOM    158  N6  BK5     2       6.710  13.970  38.250  1.00  0.00            
ATOM    159  C22 BK5     2       5.400  14.240  37.800  1.00  0.00            
ATOM    160  H1  BK5     2       5.070  17.710  41.270  1.00  0.00            
ATOM    161  H2  BK5     2       3.320  17.950  41.250  1.00  0.00            
ATOM    162  H3  BK5     2       3.990  16.850  42.400  1.00  0.00            
ATOM    163  H4  BK5     2       3.030  15.720  40.120  1.00  0.00            
ATOM    164  H5  BK5     2       4.530  15.100  40.700  1.00  0.00            
ATOM    165  H6  BK5     2       5.650  16.670  39.080  1.00  0.00            
ATOM    166  H7  BK5     2       4.090  17.280  38.690  1.00  0.00            
ATOM    167  H8  BK5     2       1.950  12.430  36.530  1.00  0.00            
ATOM    168  H9  BK5     2       1.610  13.840  35.620  1.00  0.00            
ATOM    169  H10 BK5     2       2.800  12.690  35.000  1.00  0.00            
ATOM    170  H11 BK5     2       7.100  11.200  36.470  1.00  0.00            
ATOM    171  H12 BK5     2       9.750  13.050  36.400  1.00  0.00            
ATOM    172  H13 BK5     2      14.960  11.770  38.050  1.00  0.00            
ATOM    173  H14 BK5     2      15.640  13.330  38.390  1.00  0.00            
ATOM    174  H15 BK5     2      15.290  12.370  35.490  1.00  0.00            
ATOM    175  H16 BK5     2      16.810  12.410  36.410  1.00  0.00            
ATOM    176  H17 BK5     2      16.190  13.880  33.800  1.00  0.00            
ATOM    177  H18 BK5     2      16.580  15.550  34.210  1.00  0.00            
ATOM    178  H19 BK5     2      17.720  14.170  34.660  1.00  0.00            
ATOM    179  H20 BK5     2      14.100  14.620  34.980  1.00  0.00            
ATOM    180  H21 BK5     2      14.890  16.020  35.800  1.00  0.00            
ATOM    181  H22 BK5     2      14.410  15.290  37.990  1.00  0.00            
ATOM    182  H23 BK5     2      12.890  15.290  37.140  1.00  0.00            
ATOM    183  H24 BK5     2      12.110  11.710  39.630  1.00  0.00            
ATOM    184  H25 BK5     2      10.110  11.130  40.960  1.00  0.00            
ATOM    185  H26 BK5     2       8.140  11.860  42.100  1.00  0.00            
ATOM    186  H27 BK5     2       7.720  10.170  41.500  1.00  0.00            
ATOM    187  H28 BK5     2       5.300  11.050  41.420  1.00  0.00            
ATOM    188  H29 BK5     2       6.170  10.930  42.970  1.00  0.00            
ATOM    189  H30 BK5     2       5.910  12.520  42.230  1.00  0.00            
TER
ENDMDL
MODEL        1
ATOM      1  H1  ACD     1      16.590  11.100  40.760  1.00  0.00            
ATOM      2  O1  ACD     1      16.820  12.040  40.690  1.00  0.00            
ATOM      3  C1  ACD     1      18.140  11.920  40.330  1.00  0.00            
ATOM      4  H2  ACD     1      18.790  11.780  41.210  1.00  0.00            
ATOM      5  H3  ACD     1      18.400  12.930  39.980  1.00  0.00            
ATOM      6  C2  ACD     1      18.540  11.010  39.200  1.00  0.00            
ATOM      7  H4  ACD     1      18.480   9.970  39.530  1.00  0.00            
ATOM      8  O2  ACD     1      17.670  11.280  38.130  1.00  0.00            
ATOM      9  C3  ACD     1      17.760  10.320  37.080  1.00  0.00            
ATOM     10  H5  ACD     1      16.930  10.450  36.380  1.00  0.00            
ATOM     11  O3  ACD     1      17.750   8.980  37.550  1.00  0.00            
ATOM     12  C4  ACD     1      16.810   8.070  36.960  1.00  0.00            
ATOM     13  H6  ACD     1      16.360   8.440  36.030  1.00  0.00            
ATOM     14  C5  ACD     1      17.430   6.740  36.660  1.00  0.00            
ATOM     15  H7  ACD     1      17.840   6.330  37.590  1.00  0.00            
ATOM     16  O4  ACD     1      18.280   6.890  35.580  1.00  0.00            
ATOM     17  H8  ACD     1      18.930   7.580  35.760  1.00  0.00            
ATOM     18  C6  ACD     1      16.420   5.680  36.260  1.00  0.00            
ATOM     19  H9  ACD     1      15.910   6.000  35.340  1.00  0.00            
ATOM     20  O5  ACD     1      16.980   4.380  35.990  1.00  0.00            
ATOM     21  H10 ACD     1      17.480   4.570  35.190  1.00  0.00            
ATOM     22  C7  ACD     1      15.320   5.580  37.290  1.00  0.00            
ATOM     23  H11 ACD     1      14.530   5.050  36.750  1.00  0.00            
ATOM     24  O6  ACD     1      14.690   6.860  37.510  1.00  0.00            
ATOM     25  C8  ACD     1      15.570   7.950  37.890  1.00  0.00            
ATOM     26  H12 ACD     1      16.050   7.790  38.870  1.00  0.00            
ATOM     27  C9  ACD     1      14.760   9.230  37.890  1.00  0.00            
ATOM     28  H13 ACD     1      13.930   9.180  38.610  1.00  0.00            
ATOM     29  H14 ACD     1      15.430  10.020  38.240  1.00  0.00            
ATOM     30  O7  ACD     1      14.310   9.540  36.620  1.00  0.00            
ATOM     31  H15 ACD     1      13.610   8.910  36.410  1.00  0.00            
ATOM     32  O8  ACD     1      15.770   5.030  38.530  1.00  0.00            
ATOM     33  C10 ACD     1      15.210   3.850  39.150  1.00  0.00            
ATOM     34  H16 ACD     1      14.210   3.680  38.720  1.00  0.00            
ATOM     35  C11 ACD     1      16.290   2.750  38.860  1.00  0.00            
ATOM     36  H17 ACD     1      17.290   3.160  39.060  1.00  0.00            
ATOM     37  O9  ACD     1      16.220   2.290  37.460  1.00  0.00            
ATOM     38  H18 ACD     1      16.570   3.000  36.910  1.00  0.00            
ATOM     39  C12 ACD     1      16.120   1.530  39.810  1.00  0.00            
ATOM     40  H19 ACD     1      15.090   1.230  39.560  1.00  0.00            
ATOM     41  O10 ACD     1      16.960   0.420  39.550  1.00  0.00            
ATOM     42  H20 ACD     1      17.810   0.700  39.920  1.00  0.00            
ATOM     43  C13 ACD     1      16.150   1.980  41.230  1.00  0.00            
ATOM     44  H21 ACD     1      15.990   1.120  41.880  1.00  0.00            
ATOM     45  O11 ACD     1      15.050   2.880  41.350  1.00  0.00            
ATOM     46  C14 ACD     1      15.110   4.090  40.670  1.00  0.00            
ATOM     47  H22 ACD     1      15.950   4.730  40.980  1.00  0.00            
ATOM     48  C15 ACD     1      13.850   4.920  40.980  1.00  0.00            
ATOM     49  H23 ACD     1      13.930   5.190  42.040  1.00  0.00            
ATOM     50  H24 ACD     1      13.900   5.870  40.440  1.00  0.00            
ATOM     51  O12 ACD     1      12.570   4.360  40.690  1.00  0.00            
ATOM     52  H25 ACD     1      11.940   5.040  40.430  1.00  0.00            
ATOM     53  O13 ACD     1      17.380   2.520  41.670  1.00  0.00            
ATOM     54  C16 ACD     1      18.270   1.750  42.500  1.00  0.00            
ATOM     55  H26 ACD     1      17.880   0.810  42.900  1.00  0.00            
ATOM     56  C17 ACD     1      19.520   1.570  41.700  1.00  0.00            
ATOM     57  H27 ACD     1      19.630   2.570  41.250  1.00  0.00            
ATOM     58  O14 ACD     1      19.270   0.530  40.700  1.00  0.00            
ATOM     59  H28 ACD     1      19.440  -0.320  41.100  1.00  0.00            
ATOM     60  C18 ACD     1      20.830   1.370  42.410  1.00  0.00            
ATOM     61  H29 ACD     1      20.830   0.390  42.900  1.00  0.00            
ATOM     62  O15 ACD     1      21.850   1.530  41.460  1.00  0.00            
ATOM     63  H30 ACD     1      22.100   2.430  41.690  1.00  0.00            
ATOM     64  C19 ACD     1      20.960   2.420  43.510  1.00  0.00            
ATOM     65  H31 ACD     1      21.900   2.240  44.050  1.00  0.00            
ATOM     66  O16 ACD     1      19.870   2.300  44.280  1.00  0.00            
ATOM     67  C20 ACD     1      18.660   2.690  43.680  1.00  0.00            
ATOM     68  H32 ACD     1      18.660   3.740  43.390  1.00  0.00            
ATOM     69  C21 ACD     1      17.600   2.540  44.720  1.00  0.00            
ATOM     70  H33 ACD     1      16.770   3.160  44.350  1.00  0.00            
ATOM     71  H34 ACD     1      17.350   1.500  44.950  1.00  0.00            
ATOM     72  O17 ACD     1      17.950   3.110  45.970  1.00  0.00            
ATOM     73  H35 ACD     1      18.810   2.720  46.170  1.00  0.00            
ATOM     74  O18 ACD     1      21.050   3.650  42.860  1.00  0.00            
ATOM     75  C22 ACD     1      22.190   4.510  43.110  1.00  0.00            
ATOM     76  H36 ACD     1      23.000   3.950  43.600  1.00  0.00            
ATOM     77  C23 ACD     1      22.690   5.050  41.710  1.00  0.00            
ATOM     78  H37 ACD     1      21.880   5.550  41.160  1.00  0.00            
ATOM     79  O19 ACD     1      23.170   3.930  41.000  1.00  0.00            
ATOM     80  H38 ACD     1      23.640   4.240  40.230  1.00  0.00            
ATOM     81  C24 ACD     1      23.770   6.080  41.900  1.00  0.00            
ATOM     82  H39 ACD     1      24.680   5.650  42.330  1.00  0.00            
ATOM     83  O20 ACD     1      24.130   6.690  40.680  1.00  0.00            
ATOM     84  H40 ACD     1      24.370   5.980  40.080  1.00  0.00            
ATOM     85  C25 ACD     1      23.260   7.160  42.880  1.00  0.00            
ATOM     86  H41 ACD     1      24.040   7.880  43.120  1.00  0.00            
ATOM     87  O21 ACD     1      22.950   6.520  44.150  1.00  0.00            
ATOM     88  C26 ACD     1      21.770   5.690  44.070  1.00  0.00            
ATOM     89  H42 ACD     1      20.950   6.280  43.640  1.00  0.00            
ATOM     90  C27 ACD     1      21.600   5.330  45.550  1.00  0.00            
ATOM     91  H43 ACD     1      20.750   4.640  45.630  1.00  0.00            
ATOM     92  H44 ACD     1      22.480   4.880  46.030  1.00  0.00            
ATOM     93  O22 ACD     1      21.180   6.550  46.170  1.00  0.00            
ATOM     94  H45 ACD     1      21.720   7.260  45.820  1.00  0.00            
ATOM     95  O23 ACD     1      22.270   8.000  42.290  1.00  0.00            
ATOM     96  C28 ACD     1      22.520   9.410  42.270  1.00  0.00            
ATOM     97  H46 ACD     1      23.220   9.750  43.050  1.00  0.00            
ATOM     98  C29 ACD     1      21.200  10.020  42.430  1.00  0.00            
ATOM     99  H47 ACD     1      20.400   9.500  41.890  1.00  0.00            
ATOM    100  O24 ACD     1      21.150  11.400  41.920  1.00  0.00            
ATOM    101  C30 ACD     1      20.870  10.090  43.910  1.00  0.00            
ATOM    102  H48 ACD     1      20.910   9.070  44.320  1.00  0.00            
ATOM    103  H49 ACD     1      21.660  10.740  44.320  1.00  0.00            
ATOM    104  O25 ACD     1      19.650  10.740  44.290  1.00  0.00            
ATOM    105  H50 ACD     1      19.730  11.680  44.130  1.00  0.00            
ATOM    106  C31 ACD     1      23.140   9.660  40.930  1.00  0.00            
ATOM    107  H51 ACD     1      22.610   9.020  40.210  1.00  0.00            
ATOM    108  O26 ACD     1      24.510   9.200  40.940  1.00  0.00            
ATOM    109  H52 ACD     1      24.410   8.260  40.750  1.00  0.00            
ATOM    110  C32 ACD     1      23.000  11.120  40.440  1.00  0.00            
ATOM    111  H53 ACD     1      23.510  11.790  41.160  1.00  0.00            
ATOM    112  O27 ACD     1      23.510  11.390  39.110  1.00  0.00            
ATOM    113  H54 ACD     1      22.780  11.080  38.570  1.00  0.00            
ATOM    114  C33 ACD     1      21.570  11.550  40.580  1.00  0.00            
ATOM    115  H55 ACD     1      21.420  12.590  40.300  1.00  0.00            
ATOM    116  O28 ACD     1      20.760  10.670  39.780  1.00  0.00            
ATOM    117  C34 ACD     1      19.930  11.250  38.750  1.00  0.00            
ATOM    118  H56 ACD     1      20.020  12.340  38.670  1.00  0.00            
ATOM    119  C35 ACD     1      20.250  10.580  37.330  1.00  0.00            
ATOM    120  H57 ACD     1      20.390   9.560  37.700  1.00  0.00            
ATOM    121  O29 ACD     1      21.430  11.250  36.870  1.00  0.00            
ATOM    122  H58 ACD     1      21.320  11.400  35.920  1.00  0.00            
ATOM    123  C36 ACD     1      19.110  10.630  36.370  1.00  0.00            
ATOM    124  H59 ACD     1      19.080  11.680  36.030  1.00  0.00            
ATOM    125  O30 ACD     1      19.230   9.730  35.290  1.00  0.00            
ATOM    126  H60 ACD     1      18.450   9.880  34.760  1.00  0.00            
ATOM    127  C1  BK5     2      20.980   6.820  31.110  1.00  0.00            
ATOM    128  C2  BK5     2      22.050   7.580  31.900  1.00  0.00            
ATOM    129  C3  BK5     2      21.570   7.830  33.300  1.00  0.00            
ATOM    130  C4  BK5     2      22.670   8.190  34.250  1.00  0.00            
ATOM    131  N1  BK5     2      23.920   8.530  33.970  1.00  0.00            
ATOM    132  N2  BK5     2      24.540   8.560  35.240  1.00  0.00            
ATOM    133  C5  BK5     2      25.950   9.120  35.260  1.00  0.00            
ATOM    134  C6  BK5     2      23.670   8.150  36.240  1.00  0.00            
ATOM    135  C7  BK5     2      23.850   8.030  37.640  1.00  0.00            
ATOM    136  O1  BK5     2      24.830   8.310  38.270  1.00  0.00            
ATOM    137  N3  BK5     2      22.760   7.550  38.260  1.00  0.00            
ATOM    138  C8  BK5     2      21.590   7.260  37.590  1.00  0.00            
ATOM    139  C9  BK5     2      20.650   6.500  38.430  1.00  0.00            
ATOM    140  C10 BK5     2      19.870   7.200  39.440  1.00  0.00            
ATOM    141  C11 BK5     2      19.020   6.440  40.290  1.00  0.00            
ATOM    142  S1  BK5     2      17.830   7.410  41.330  1.00  0.00            
ATOM    143  O2  BK5     2      18.110   8.810  41.340  1.00  0.00            
ATOM    144  O3  BK5     2      16.530   7.070  40.910  1.00  0.00            
ATOM    145  N4  BK5     2      17.870   6.740  42.920  1.00  0.00            
ATOM    146  C12 BK5     2      18.490   7.610  44.030  1.00  0.00            
ATOM    147  C13 BK5     2      17.480   8.680  44.480  1.00  0.00            
ATOM    148  N5  BK5     2      16.180   8.160  44.850  1.00  0.00            
ATOM    149  C14 BK5     2      15.120   9.130  45.080  1.00  0.00            
ATOM    150  C15 BK5     2      15.720   7.080  43.960  1.00  0.00            
ATOM    151  C16 BK5     2      16.730   6.060  43.510  1.00  0.00            
ATOM    152  C17 BK5     2      19.090   5.040  40.280  1.00  0.00            
ATOM    153  C18 BK5     2      19.920   4.370  39.400  1.00  0.00            
ATOM    154  C19 BK5     2      20.710   5.100  38.470  1.00  0.00            
ATOM    155  O4  BK5     2      21.470   4.360  37.580  1.00  0.00            
ATOM    156  C20 BK5     2      20.740   3.700  36.500  1.00  0.00            
ATOM    157  C21 BK5     2      21.670   3.310  35.420  1.00  0.00            
ATOM    158  N6  BK5     2      21.390   7.370  36.270  1.00  0.00            
ATOM    159  C22 BK5     2      22.510   7.940  35.630  1.00  0.00            
ATOM    160  H1  BK5     2      20.260   7.610  30.880  1.00  0.00            
ATOM    161  H2  BK5     2      21.370   6.280  30.240  1.00  0.00            
ATOM    162  H3  BK5     2      20.490   6.180  31.850  1.00  0.00            
ATOM    163  H4  BK5     2      22.380   8.520  31.430  1.00  0.00            
ATOM    164  H5  BK5     2      22.960   6.970  31.950  1.00  0.00            
ATOM    165  H6  BK5     2      21.010   7.000  33.750  1.00  0.00            
ATOM    166  H7  BK5     2      20.910   8.700  33.220  1.00  0.00            
ATOM    167  H8  BK5     2      26.590   8.310  34.890  1.00  0.00            
ATOM    168  H9  BK5     2      26.120   9.960  34.570  1.00  0.00            
ATOM    169  H10 BK5     2      26.340   9.230  36.280  1.00  0.00            
ATOM    170  H11 BK5     2      22.780   7.340  39.250  1.00  0.00            
ATOM    171  H12 BK5     2      19.820   8.280  39.560  1.00  0.00            
ATOM    172  H13 BK5     2      19.420   8.050  43.640  1.00  0.00            
ATOM    173  H14 BK5     2      18.700   7.060  44.950  1.00  0.00            
ATOM    174  H15 BK5     2      17.350   9.410  43.670  1.00  0.00            
ATOM    175  H16 BK5     2      17.870   9.360  45.260  1.00  0.00            
ATOM    176  H17 BK5     2      14.800   9.620  44.160  1.00  0.00            
ATOM    177  H18 BK5     2      14.200   8.560  45.290  1.00  0.00            
ATOM    178  H19 BK5     2      15.250   9.820  45.920  1.00  0.00            
ATOM    179  H20 BK5     2      15.380   7.640  43.080  1.00  0.00            
ATOM    180  H21 BK5     2      14.900   6.600  44.510  1.00  0.00            
ATOM    181  H22 BK5     2      17.020   5.490  44.400  1.00  0.00            
ATOM    182  H23 BK5     2      16.220   5.270  42.950  1.00  0.00            
ATOM    183  H24 BK5     2      18.390   4.470  40.890  1.00  0.00            
ATOM    184  H25 BK5     2      19.980   3.290  39.280  1.00  0.00            
ATOM    185  H26 BK5     2      20.000   4.400  36.070  1.00  0.00            
ATOM    186  H27 BK5     2      20.030   2.950  36.860  1.00  0.00            
ATOM    187  H28 BK5     2      22.350   4.040  34.960  1.00  0.00            
ATOM    188  H29 BK5     2      22.350   2.540  35.790  1.00  0.00            
ATOM    189  H30 BK5     2      21.190   2.830  34.550  1.00  0.00            
TER
ENDMDL
MODEL        1
ATOM      1  H1  ACD     1      15.320   7.560  40.030  1.00  0.00            
ATOM      2  O1  ACD     1      15.980   8.250  40.130  1.00  0.00            
ATOM      3  C1  ACD     1      17.170   7.780  39.490  1.00  0.00            
ATOM      4  H2  ACD     1      17.330   6.710  39.680  1.00  0.00            
ATOM      5  H3  ACD     1      17.940   8.460  39.870  1.00  0.00            
ATOM      6  C2  ACD     1      17.120   7.920  38.030  1.00  0.00            
ATOM      7  H4  ACD     1      18.170   7.780  37.750  1.00  0.00            
ATOM      8  O2  ACD     1      16.390   6.850  37.400  1.00  0.00            
ATOM      9  C3  ACD     1      16.420   6.830  35.950  1.00  0.00            
ATOM     10  H5  ACD     1      15.730   6.020  35.690  1.00  0.00            
ATOM     11  O3  ACD     1      17.800   6.560  35.490  1.00  0.00            
ATOM     12  C4  ACD     1      18.060   5.160  35.150  1.00  0.00            
ATOM     13  H6  ACD     1      17.180   4.510  35.270  1.00  0.00            
ATOM     14  C5  ACD     1      18.340   5.240  33.710  1.00  0.00            
ATOM     15  H7  ACD     1      19.010   6.060  33.420  1.00  0.00            
ATOM     16  O4  ACD     1      17.100   5.480  33.010  1.00  0.00            
ATOM     17  H8  ACD     1      17.000   6.430  33.110  1.00  0.00            
ATOM     18  C6  ACD     1      19.010   3.970  33.270  1.00  0.00            
ATOM     19  H9  ACD     1      18.250   3.200  33.440  1.00  0.00            
ATOM     20  O5  ACD     1      19.440   3.960  31.950  1.00  0.00            
ATOM     21  H10 ACD     1      18.620   4.040  31.470  1.00  0.00            
ATOM     22  C7  ACD     1      20.190   3.610  34.140  1.00  0.00            
ATOM     23  H11 ACD     1      20.680   2.660  33.920  1.00  0.00            
ATOM     24  O6  ACD     1      19.750   3.470  35.460  1.00  0.00            
ATOM     25  C8  ACD     1      19.150   4.620  36.080  1.00  0.00            
ATOM     26  H12 ACD     1      19.850   5.460  36.170  1.00  0.00            
ATOM     27  C9  ACD     1      18.660   4.200  37.410  1.00  0.00            
ATOM     28  H13 ACD     1      17.960   4.950  37.800  1.00  0.00            
ATOM     29  H14 ACD     1      18.010   3.320  37.320  1.00  0.00            
ATOM     30  O7  ACD     1      19.820   3.930  38.320  1.00  0.00            
ATOM     31  H15 ACD     1      19.910   4.670  38.930  1.00  0.00            
ATOM     32  O8  ACD     1      21.210   4.660  34.010  1.00  0.00            
ATOM     33  C10 ACD     1      22.580   4.270  33.870  1.00  0.00            
ATOM     34  H16 ACD     1      22.780   3.360  33.290  1.00  0.00            
ATOM     35  C11 ACD     1      23.080   5.490  33.050  1.00  0.00            
ATOM     36  H17 ACD     1      22.730   6.440  33.480  1.00  0.00            
ATOM     37  O9  ACD     1      22.510   5.270  31.720  1.00  0.00            
ATOM     38  H18 ACD     1      21.620   5.610  31.810  1.00  0.00            
ATOM     39  C12 ACD     1      24.570   5.610  33.040  1.00  0.00            
ATOM     40  H19 ACD     1      24.820   4.610  32.660  1.00  0.00            
ATOM     41  O10 ACD     1      24.960   6.760  32.270  1.00  0.00            
ATOM     42  H20 ACD     1      24.430   7.500  32.570  1.00  0.00            
ATOM     43  C13 ACD     1      25.110   5.600  34.440  1.00  0.00            
ATOM     44  H21 ACD     1      26.190   5.640  34.300  1.00  0.00            
ATOM     45  O11 ACD     1      24.660   4.390  35.110  1.00  0.00            
ATOM     46  C14 ACD     1      23.230   4.210  35.270  1.00  0.00            
ATOM     47  H22 ACD     1      22.780   4.980  35.910  1.00  0.00            
ATOM     48  C15 ACD     1      23.110   2.800  35.860  1.00  0.00            
ATOM     49  H23 ACD     1      23.680   2.790  36.800  1.00  0.00            
ATOM     50  H24 ACD     1      22.080   2.660  36.200  1.00  0.00            
ATOM     51  O12 ACD     1      23.480   1.650  35.110  1.00  0.00            
ATOM     52  H25 ACD     1      24.420   1.520  35.200  1.00  0.00            
ATOM     53  O13 ACD     1      24.760   6.830  35.150  1.00  0.00            
ATOM     54  C16 ACD     1      25.430   8.050  34.970  1.00  0.00            
ATOM     55  H26 ACD     1      26.140   7.990  34.130  1.00  0.00            
ATOM     56  C17 ACD     1      24.450   9.140  34.610  1.00  0.00            
ATOM     57  H27 ACD     1      23.620   9.010  35.320  1.00  0.00            
ATOM     58  O14 ACD     1      23.960   9.000  33.290  1.00  0.00            
ATOM     59  H28 ACD     1      23.430   9.760  33.020  1.00  0.00            
ATOM     60  C18 ACD     1      24.980  10.530  34.900  1.00  0.00            
ATOM     61  H29 ACD     1      25.810  10.560  34.180  1.00  0.00            
ATOM     62  O15 ACD     1      23.940  11.560  34.730  1.00  0.00            
ATOM     63  H30 ACD     1      24.060  12.210  35.420  1.00  0.00            
ATOM     64  C19 ACD     1      25.600  10.730  36.370  1.00  0.00            
ATOM     65  H31 ACD     1      26.170  11.670  36.370  1.00  0.00            
ATOM     66  O16 ACD     1      26.590   9.670  36.430  1.00  0.00            
ATOM     67  C20 ACD     1      26.230   8.270  36.210  1.00  0.00            
ATOM     68  H32 ACD     1      25.690   7.960  37.110  1.00  0.00            
ATOM     69  C21 ACD     1      27.540   7.520  36.110  1.00  0.00            
ATOM     70  H33 ACD     1      27.280   6.530  35.720  1.00  0.00            
ATOM     71  H34 ACD     1      28.150   7.990  35.330  1.00  0.00            
ATOM     72  O17 ACD     1      28.230   7.340  37.350  1.00  0.00            
ATOM     73  H35 ACD     1      28.820   8.090  37.370  1.00  0.00            
ATOM     74  O18 ACD     1      24.600  10.540  37.400  1.00  0.00            
ATOM     75  C22 ACD     1      24.410  11.670  38.270  1.00  0.00            
ATOM     76  H36 ACD     1      25.360  12.070  38.630  1.00  0.00            
ATOM     77  C23 ACD     1      23.630  12.750  37.620  1.00  0.00            
ATOM     78  H37 ACD     1      22.770  12.180  37.230  1.00  0.00            
ATOM     79  O19 ACD     1      24.380  13.350  36.490  1.00  0.00            
ATOM     80  H38 ACD     1      24.930  14.100  36.750  1.00  0.00            
ATOM     81  C24 ACD     1      23.050  13.800  38.560  1.00  0.00            
ATOM     82  H39 ACD     1      23.830  14.400  39.030  1.00  0.00            
ATOM     83  O20 ACD     1      22.210  14.550  37.770  1.00  0.00            
ATOM     84  H40 ACD     1      22.590  14.630  36.890  1.00  0.00            
ATOM     85  C25 ACD     1      22.200  13.090  39.650  1.00  0.00            
ATOM     86  H41 ACD     1      21.760  13.770  40.380  1.00  0.00            
ATOM     87  O21 ACD     1      23.070  12.110  40.330  1.00  0.00            
ATOM     88  C26 ACD     1      23.630  11.120  39.460  1.00  0.00            
ATOM     89  H42 ACD     1      22.810  10.500  39.050  1.00  0.00            
ATOM     90  C27 ACD     1      24.490  10.170  40.320  1.00  0.00            
ATOM     91  H43 ACD     1      25.020   9.510  39.610  1.00  0.00            
ATOM     92  H44 ACD     1      25.170  10.770  40.930  1.00  0.00            
ATOM     93  O22 ACD     1      23.670   9.380  41.200  1.00  0.00            
ATOM     94  H45 ACD     1      22.850   9.220  40.710  1.00  0.00            
ATOM     95  O23 ACD     1      21.100  12.390  39.030  1.00  0.00            
ATOM     96  C28 ACD     1      19.850  12.470  39.590  1.00  0.00            
ATOM     97  H46 ACD     1      19.690  13.270  40.330  1.00  0.00            
ATOM     98  C29 ACD     1      19.410  11.150  40.200  1.00  0.00            
ATOM     99  H47 ACD     1      19.860  10.330  39.650  1.00  0.00            
ATOM    100  O24 ACD     1      18.030  10.940  40.180  1.00  0.00            
ATOM    101  C30 ACD     1      19.880  10.920  41.640  1.00  0.00            
ATOM    102  H48 ACD     1      19.470   9.960  41.980  1.00  0.00            
ATOM    103  H49 ACD     1      20.960  10.790  41.670  1.00  0.00            
ATOM    104  O25 ACD     1      19.430  11.910  42.580  1.00  0.00            
ATOM    105  H50 ACD     1      19.260  11.430  43.390  1.00  0.00            
ATOM    106  C31 ACD     1      18.970  12.910  38.400  1.00  0.00            
ATOM    107  H51 ACD     1      19.150  12.290  37.510  1.00  0.00            
ATOM    108  O26 ACD     1      19.230  14.290  38.150  1.00  0.00            
ATOM    109  H52 ACD     1      20.150  14.450  37.920  1.00  0.00            
ATOM    110  C32 ACD     1      17.470  12.660  38.690  1.00  0.00            
ATOM    111  H53 ACD     1      17.140  13.230  39.560  1.00  0.00            
ATOM    112  O27 ACD     1      16.890  13.110  37.480  1.00  0.00            
ATOM    113  H54 ACD     1      17.490  13.860  37.370  1.00  0.00            
ATOM    114  C33 ACD     1      17.280  11.220  39.020  1.00  0.00            
ATOM    115  H55 ACD     1      16.230  11.090  39.300  1.00  0.00            
ATOM    116  O28 ACD     1      17.660  10.360  38.000  1.00  0.00            
ATOM    117  C34 ACD     1      16.690   9.330  37.570  1.00  0.00            
ATOM    118  H56 ACD     1      15.690   9.490  38.000  1.00  0.00            
ATOM    119  C35 ACD     1      16.630   9.360  36.020  1.00  0.00            
ATOM    120  H57 ACD     1      17.670   9.310  35.680  1.00  0.00            
ATOM    121  O29 ACD     1      16.100  10.650  35.630  1.00  0.00            
ATOM    122  H58 ACD     1      16.530  11.380  36.080  1.00  0.00            
ATOM    123  C36 ACD     1      15.960   8.150  35.370  1.00  0.00            
ATOM    124  H59 ACD     1      14.860   8.210  35.440  1.00  0.00            
ATOM    125  O30 ACD     1      16.310   8.150  33.930  1.00  0.00            
ATOM    126  H60 ACD     1      15.660   8.700  33.480  1.00  0.00            
ATOM    127  C1  BK5     2      16.090  12.660  31.460  1.00  0.00            
ATOM    128  C2  BK5     2      15.910  12.280  32.960  1.00  0.00            
ATOM    129  C3  BK5     2      16.200  13.420  33.960  1.00  0.00            
ATOM    130  C4  BK5     2      17.560  13.940  34.050  1.00  0.00            
ATOM    131  N1  BK5     2      17.860  15.170  33.720  1.00  0.00            
ATOM    132  N2  BK5     2      19.210  15.320  33.960  1.00  0.00            
ATOM    133  C5  BK5     2      19.850  16.600  33.880  1.00  0.00            
ATOM    134  C6  BK5     2      19.770  14.200  34.510  1.00  0.00            
ATOM    135  C7  BK5     2      21.130  13.860  34.980  1.00  0.00            
ATOM    136  O1  BK5     2      22.090  14.570  35.060  1.00  0.00            
ATOM    137  N3  BK5     2      21.240  12.510  35.260  1.00  0.00            
ATOM    138  C8  BK5     2      20.170  11.680  35.310  1.00  0.00            
ATOM    139  C9  BK5     2      20.590  10.320  35.570  1.00  0.00            
ATOM    140  C10 BK5     2      20.770   9.790  36.900  1.00  0.00            
ATOM    141  C11 BK5     2      21.130   8.470  37.010  1.00  0.00            
ATOM    142  S1  BK5     2      21.180   7.650  38.650  1.00  0.00            
ATOM    143  O2  BK5     2      21.400   8.630  39.710  1.00  0.00            
ATOM    144  O3  BK5     2      20.000   6.850  38.760  1.00  0.00            
ATOM    145  N4  BK5     2      22.370   6.400  38.660  1.00  0.00            
ATOM    146  C12 BK5     2      22.240   5.310  39.680  1.00  0.00            
ATOM    147  C13 BK5     2      23.270   4.230  39.400  1.00  0.00            
ATOM    148  N5  BK5     2      24.630   4.680  39.200  1.00  0.00            
ATOM    149  C14 BK5     2      25.550   3.650  38.770  1.00  0.00            
ATOM    150  C15 BK5     2      24.750   5.890  38.340  1.00  0.00            
ATOM    151  C16 BK5     2      23.740   6.970  38.670  1.00  0.00            
ATOM    152  C17 BK5     2      21.330   7.680  35.880  1.00  0.00            
ATOM    153  C18 BK5     2      21.030   8.200  34.570  1.00  0.00            
ATOM    154  C19 BK5     2      20.670   9.540  34.400  1.00  0.00            
ATOM    155  O4  BK5     2      20.370  10.130  33.200  1.00  0.00            
ATOM    156  C20 BK5     2      19.110   9.850  32.540  1.00  0.00            
ATOM    157  C21 BK5     2      19.350  10.330  31.100  1.00  0.00            
ATOM    158  N6  BK5     2      18.930  12.050  35.030  1.00  0.00            
ATOM    159  C22 BK5     2      18.760  13.310  34.510  1.00  0.00            
ATOM    160  H1  BK5     2      15.240  13.150  30.970  1.00  0.00            
ATOM    161  H2  BK5     2      16.980  13.290  31.330  1.00  0.00            
ATOM    162  H3  BK5     2      16.250  11.740  30.880  1.00  0.00            
ATOM    163  H4  BK5     2      16.620  11.460  33.090  1.00  0.00            
ATOM    164  H5  BK5     2      14.890  11.920  33.110  1.00  0.00            
ATOM    165  H6  BK5     2      15.750  13.050  34.890  1.00  0.00            
ATOM    166  H7  BK5     2      15.580  14.280  33.690  1.00  0.00            
ATOM    167  H8  BK5     2      19.500  17.130  32.980  1.00  0.00            
ATOM    168  H9  BK5     2      19.570  17.300  34.670  1.00  0.00            
ATOM    169  H10 BK5     2      20.940  16.580  33.740  1.00  0.00            
ATOM    170  H11 BK5     2      22.140  12.100  35.460  1.00  0.00            
ATOM    171  H12 BK5     2      20.610  10.420  37.770  1.00  0.00            
ATOM    172  H13 BK5     2      21.250   4.860  39.770  1.00  0.00            
ATOM    173  H14 BK5     2      22.390   5.770  40.670  1.00  0.00            
ATOM    174  H15 BK5     2      22.860   3.660  38.570  1.00  0.00            
ATOM    175  H16 BK5     2      23.140   3.530  40.230  1.00  0.00            
ATOM    176  H17 BK5     2      26.540   4.090  38.620  1.00  0.00            
ATOM    177  H18 BK5     2      25.530   2.830  39.510  1.00  0.00            
ATOM    178  H19 BK5     2      25.280   3.210  37.800  1.00  0.00            
ATOM    179  H20 BK5     2      24.600   5.600  37.290  1.00  0.00            
ATOM    180  H21 BK5     2      25.770   6.280  38.450  1.00  0.00            
ATOM    181  H22 BK5     2      23.880   7.470  39.630  1.00  0.00            
ATOM    182  H23 BK5     2      23.980   7.760  37.940  1.00  0.00            
ATOM    183  H24 BK5     2      21.530   6.620  35.950  1.00  0.00            
ATOM    184  H25 BK5     2      21.130   7.540  33.720  1.00  0.00            
ATOM    185  H26 BK5     2      18.400  10.520  33.040  1.00  0.00            
ATOM    186  H27 BK5     2      18.930   8.780  32.360  1.00  0.00            
ATOM    187  H28 BK5     2      19.800  11.330  31.060  1.00  0.00            
ATOM    188  H29 BK5     2      20.010   9.700  30.490  1.00  0.00            
ATOM    189  H30 BK5     2      18.430  10.360  30.490  1.00  0.00            
TER
ENDMDL
MODEL        1
ATOM      1  H1  ACD     1      16.990   4.740  33.700  1.00  0.00            
ATOM      2  O1  ACD     1      16.790   5.500  34.270  1.00  0.00            
ATOM      3  C1  ACD     1      15.960   6.360  33.600  1.00  0.00            
ATOM      4  H2  ACD     1      16.520   7.030  32.930  1.00  0.00            
ATOM      5  H3  ACD     1      15.540   7.010  34.380  1.00  0.00            
ATOM      6  C2  ACD     1      14.840   5.650  32.790  1.00  0.00            
ATOM      7  H4  ACD     1      15.380   5.110  32.010  1.00  0.00            
ATOM      8  O2  ACD     1      14.030   4.870  33.600  1.00  0.00            
ATOM      9  C3  ACD     1      13.050   4.180  32.870  1.00  0.00            
ATOM     10  H5  ACD     1      12.480   3.610  33.620  1.00  0.00            
ATOM     11  O3  ACD     1      13.730   3.350  31.930  1.00  0.00            
ATOM     12  C4  ACD     1      13.530   1.920  32.130  1.00  0.00            
ATOM     13  H6  ACD     1      12.860   1.760  32.980  1.00  0.00            
ATOM     14  C5  ACD     1      12.980   1.280  30.810  1.00  0.00            
ATOM     15  H7  ACD     1      13.620   1.690  30.020  1.00  0.00            
ATOM     16  O4  ACD     1      11.640   1.880  30.670  1.00  0.00            
ATOM     17  H8  ACD     1      11.620   2.840  30.590  1.00  0.00            
ATOM     18  C6  ACD     1      12.980  -0.280  30.790  1.00  0.00            
ATOM     19  H9  ACD     1      12.170  -0.620  31.440  1.00  0.00            
ATOM     20  O5  ACD     1      12.840  -0.710  29.420  1.00  0.00            
ATOM     21  H10 ACD     1      11.940  -0.590  29.120  1.00  0.00            
ATOM     22  C7  ACD     1      14.320  -0.800  31.270  1.00  0.00            
ATOM     23  H11 ACD     1      14.150  -1.870  31.470  1.00  0.00            
ATOM     24  O6  ACD     1      14.590  -0.210  32.460  1.00  0.00            
ATOM     25  C8  ACD     1      14.830   1.240  32.490  1.00  0.00            
ATOM     26  H12 ACD     1      15.680   1.480  31.830  1.00  0.00            
ATOM     27  C9  ACD     1      15.300   1.490  33.930  1.00  0.00            
ATOM     28  H13 ACD     1      15.600   2.540  34.020  1.00  0.00            
ATOM     29  H14 ACD     1      14.430   1.250  34.560  1.00  0.00            
ATOM     30  O7  ACD     1      16.400   0.650  34.330  1.00  0.00            
ATOM     31  H15 ACD     1      16.180  -0.260  34.090  1.00  0.00            
ATOM     32  O8  ACD     1      15.330  -0.650  30.400  1.00  0.00            
ATOM     33  C10 ACD     1      15.980  -1.730  29.790  1.00  0.00            
ATOM     34  H16 ACD     1      15.550  -2.700  30.090  1.00  0.00            
ATOM     35  C11 ACD     1      15.670  -1.700  28.320  1.00  0.00            
ATOM     36  H17 ACD     1      15.340  -0.690  28.070  1.00  0.00            
ATOM     37  O9  ACD     1      14.450  -2.520  28.120  1.00  0.00            
ATOM     38  H18 ACD     1      13.730  -2.030  28.520  1.00  0.00            
ATOM     39  C12 ACD     1      16.730  -2.270  27.360  1.00  0.00            
ATOM     40  H19 ACD     1      16.610  -3.350  27.480  1.00  0.00            
ATOM     41  O10 ACD     1      16.570  -1.850  26.020  1.00  0.00            
ATOM     42  H20 ACD     1      17.130  -1.100  25.820  1.00  0.00            
ATOM     43  C13 ACD     1      18.120  -1.920  27.860  1.00  0.00            
ATOM     44  H21 ACD     1      18.770  -2.560  27.250  1.00  0.00            
ATOM     45  O11 ACD     1      18.220  -2.320  29.180  1.00  0.00            
ATOM     46  C14 ACD     1      17.480  -1.610  30.170  1.00  0.00            
ATOM     47  H22 ACD     1      17.720  -0.540  30.160  1.00  0.00            
ATOM     48  C15 ACD     1      17.870  -2.120  31.540  1.00  0.00            
ATOM     49  H23 ACD     1      17.210  -1.700  32.300  1.00  0.00            
ATOM     50  H24 ACD     1      17.920  -3.210  31.650  1.00  0.00            
ATOM     51  O12 ACD     1      19.160  -1.760  32.020  1.00  0.00            
ATOM     52  H25 ACD     1      19.310  -2.220  32.850  1.00  0.00            
ATOM     53  O13 ACD     1      18.320  -0.520  27.640  1.00  0.00            
ATOM     54  C16 ACD     1      19.420   0.100  26.960  1.00  0.00            
ATOM     55  H26 ACD     1      19.960  -0.700  26.430  1.00  0.00            
ATOM     56  C17 ACD     1      18.850   1.030  26.030  1.00  0.00            
ATOM     57  H27 ACD     1      18.130   1.700  26.520  1.00  0.00            
ATOM     58  O14 ACD     1      18.130   0.250  25.050  1.00  0.00            
ATOM     59  H28 ACD     1      17.610   0.810  24.460  1.00  0.00            
ATOM     60  C18 ACD     1      19.870   2.040  25.400  1.00  0.00            
ATOM     61  H29 ACD     1      20.640   1.410  24.950  1.00  0.00            
ATOM     62  O15 ACD     1      19.240   2.860  24.410  1.00  0.00            
ATOM     63  H30 ACD     1      18.460   3.190  24.860  1.00  0.00            
ATOM     64  C19 ACD     1      20.510   2.840  26.550  1.00  0.00            
ATOM     65  H31 ACD     1      21.200   3.540  26.070  1.00  0.00            
ATOM     66  O16 ACD     1      21.140   1.940  27.470  1.00  0.00            
ATOM     67  C20 ACD     1      20.290   0.860  28.040  1.00  0.00            
ATOM     68  H32 ACD     1      19.530   1.280  28.710  1.00  0.00            
ATOM     69  C21 ACD     1      21.190  -0.130  28.800  1.00  0.00            
ATOM     70  H33 ACD     1      21.670   0.590  29.480  1.00  0.00            
ATOM     71  H34 ACD     1      20.600  -0.800  29.430  1.00  0.00            
ATOM     72  O17 ACD     1      21.930  -0.900  27.900  1.00  0.00            
ATOM     73  H35 ACD     1      22.350  -1.580  28.440  1.00  0.00            
ATOM     74  O18 ACD     1      19.590   3.680  27.330  1.00  0.00            
ATOM     75  C22 ACD     1      19.210   4.930  26.770  1.00  0.00            
ATOM     76  H36 ACD     1      19.620   5.170  25.770  1.00  0.00            
ATOM     77  C23 ACD     1      17.700   5.010  26.460  1.00  0.00            
ATOM     78  H37 ACD     1      17.150   4.860  27.400  1.00  0.00            
ATOM     79  O19 ACD     1      17.200   4.110  25.460  1.00  0.00            
ATOM     80  H38 ACD     1      16.260   4.280  25.400  1.00  0.00            
ATOM     81  C24 ACD     1      17.330   6.430  26.050  1.00  0.00            
ATOM     82  H39 ACD     1      17.700   6.700  25.060  1.00  0.00            
ATOM     83  O20 ACD     1      15.910   6.470  25.800  1.00  0.00            
ATOM     84  H40 ACD     1      15.710   7.260  25.280  1.00  0.00            
ATOM     85  C25 ACD     1      17.810   7.450  27.050  1.00  0.00            
ATOM     86  H41 ACD     1      17.500   8.420  26.630  1.00  0.00            
ATOM     87  O21 ACD     1      19.250   7.290  27.180  1.00  0.00            
ATOM     88  C26 ACD     1      19.620   6.060  27.750  1.00  0.00            
ATOM     89  H42 ACD     1      19.180   5.920  28.750  1.00  0.00            
ATOM     90  C27 ACD     1      21.120   6.000  27.950  1.00  0.00            
ATOM     91  H43 ACD     1      21.330   6.680  28.790  1.00  0.00            
ATOM     92  H44 ACD     1      21.530   5.050  28.300  1.00  0.00            
ATOM     93  O22 ACD     1      21.820   6.410  26.760  1.00  0.00            
ATOM     94  H45 ACD     1      21.710   7.360  26.660  1.00  0.00            
ATOM     95  O23 ACD     1      17.150   7.160  28.300  1.00  0.00            
ATOM     96  C28 ACD     1      16.940   8.380  29.010  1.00  0.00            
ATOM     97  H46 ACD     1      17.600   9.210  28.720  1.00  0.00            
ATOM     98  C29 ACD     1      17.340   8.180  30.480  1.00  0.00            
ATOM     99  H47 ACD     1      17.240   7.100  30.630  1.00  0.00            
ATOM    100  O24 ACD     1      16.460   8.860  31.380  1.00  0.00            
ATOM    101  C30 ACD     1      18.800   8.510  30.730  1.00  0.00            
ATOM    102  H48 ACD     1      19.440   8.290  29.860  1.00  0.00            
ATOM    103  H49 ACD     1      18.930   9.560  30.990  1.00  0.00            
ATOM    104  O25 ACD     1      19.320   7.710  31.810  1.00  0.00            
ATOM    105  H50 ACD     1      18.950   6.830  31.700  1.00  0.00            
ATOM    106  C31 ACD     1      15.540   8.860  28.610  1.00  0.00            
ATOM    107  H51 ACD     1      15.040   7.880  28.560  1.00  0.00            
ATOM    108  O26 ACD     1      15.470   9.700  27.490  1.00  0.00            
ATOM    109  H52 ACD     1      14.700   9.400  26.990  1.00  0.00            
ATOM    110  C32 ACD     1      14.810   9.460  29.770  1.00  0.00            
ATOM    111  H53 ACD     1      15.160  10.480  29.930  1.00  0.00            
ATOM    112  O27 ACD     1      13.360   9.320  29.550  1.00  0.00            
ATOM    113  H54 ACD     1      13.090   8.540  30.050  1.00  0.00            
ATOM    114  C33 ACD     1      15.100   8.710  31.040  1.00  0.00            
ATOM    115  H55 ACD     1      14.480   9.260  31.750  1.00  0.00            
ATOM    116  O28 ACD     1      14.680   7.330  31.010  1.00  0.00            
ATOM    117  C34 ACD     1      13.950   6.710  32.100  1.00  0.00            
ATOM    118  H56 ACD     1      13.560   7.390  32.870  1.00  0.00            
ATOM    119  C35 ACD     1      12.780   6.120  31.390  1.00  0.00            
ATOM    120  H57 ACD     1      13.140   5.500  30.560  1.00  0.00            
ATOM    121  O29 ACD     1      11.920   7.160  30.900  1.00  0.00            
ATOM    122  H58 ACD     1      11.410   6.820  30.150  1.00  0.00            
ATOM    123  C36 ACD     1      12.020   5.140  32.210  1.00  0.00            
ATOM    124  H59 ACD     1      11.550   5.680  33.040  1.00  0.00            
ATOM    125  O30 ACD     1      11.140   4.450  31.400  1.00  0.00            
ATOM    126  H60 ACD     1      10.440   5.100  31.330  1.00  0.00            
ATOM    127  C1  BK5     2       9.270   2.390  26.370  1.00  0.00            
ATOM    128  C2  BK5     2       9.390   2.330  27.910  1.00  0.00            
ATOM    129  C3  BK5     2       9.220   3.630  28.670  1.00  0.00            
ATOM    130  C4  BK5     2       9.900   4.820  28.000  1.00  0.00            
ATOM    131  N1  BK5     2       9.380   5.870  27.260  1.00  0.00            
ATOM    132  N2  BK5     2      10.400   6.740  26.940  1.00  0.00            
ATOM    133  C5  BK5     2      10.230   8.000  26.200  1.00  0.00            
ATOM    134  C6  BK5     2      11.590   6.210  27.410  1.00  0.00            
ATOM    135  C7  BK5     2      12.910   6.660  27.210  1.00  0.00            
ATOM    136  O1  BK5     2      13.230   7.750  26.800  1.00  0.00            
ATOM    137  N3  BK5     2      13.870   5.820  27.590  1.00  0.00            
ATOM    138  C8  BK5     2      13.560   4.580  28.130  1.00  0.00            
ATOM    139  C9  BK5     2      14.700   3.710  28.470  1.00  0.00            
ATOM    140  C10 BK5     2      15.670   4.180  29.390  1.00  0.00            
ATOM    141  C11 BK5     2      16.790   3.370  29.750  1.00  0.00            
ATOM    142  S1  BK5     2      17.910   3.780  31.200  1.00  0.00            
ATOM    143  O2  BK5     2      18.310   5.120  30.980  1.00  0.00            
ATOM    144  O3  BK5     2      17.300   3.480  32.500  1.00  0.00            
ATOM    145  N4  BK5     2      19.300   2.800  31.010  1.00  0.00            
ATOM    146  C12 BK5     2      20.600   3.460  30.710  1.00  0.00            
ATOM    147  C13 BK5     2      21.440   3.510  32.050  1.00  0.00            
ATOM    148  N5  BK5     2      21.420   2.260  32.840  1.00  0.00            
ATOM    149  C14 BK5     2      22.170   2.340  34.120  1.00  0.00            
ATOM    150  C15 BK5     2      20.030   1.750  33.060  1.00  0.00            
ATOM    151  C16 BK5     2      19.330   1.510  31.710  1.00  0.00            
ATOM    152  C17 BK5     2      16.930   2.150  29.050  1.00  0.00            
ATOM    153  C18 BK5     2      16.080   1.770  28.030  1.00  0.00            
ATOM    154  C19 BK5     2      14.940   2.530  27.760  1.00  0.00            
ATOM    155  O4  BK5     2      14.050   2.170  26.670  1.00  0.00            
ATOM    156  C20 BK5     2      13.670   0.830  26.390  1.00  0.00            
ATOM    157  C21 BK5     2      12.960   0.910  24.970  1.00  0.00            
ATOM    158  N6  BK5     2      12.320   4.170  28.430  1.00  0.00            
ATOM    159  C22 BK5     2      11.300   5.000  28.000  1.00  0.00            
ATOM    160  H1  BK5     2      10.240   2.640  25.920  1.00  0.00            
ATOM    161  H2  BK5     2       8.990   1.380  26.080  1.00  0.00            
ATOM    162  H3  BK5     2       8.500   3.130  26.110  1.00  0.00            
ATOM    163  H4  BK5     2      10.380   1.910  28.120  1.00  0.00            
ATOM    164  H5  BK5     2       8.710   1.550  28.250  1.00  0.00            
ATOM    165  H6  BK5     2       9.580   3.450  29.690  1.00  0.00            
ATOM    166  H7  BK5     2       8.140   3.830  28.720  1.00  0.00            
ATOM    167  H8  BK5     2      10.880   7.970  25.320  1.00  0.00            
ATOM    168  H9  BK5     2       9.180   8.230  26.000  1.00  0.00            
ATOM    169  H10 BK5     2      10.500   8.860  26.820  1.00  0.00            
ATOM    170  H11 BK5     2      14.780   6.230  27.400  1.00  0.00            
ATOM    171  H12 BK5     2      15.580   5.160  29.850  1.00  0.00            
ATOM    172  H13 BK5     2      20.490   4.470  30.300  1.00  0.00            
ATOM    173  H14 BK5     2      21.150   2.820  30.010  1.00  0.00            
ATOM    174  H15 BK5     2      20.990   4.310  32.660  1.00  0.00            
ATOM    175  H16 BK5     2      22.480   3.760  31.820  1.00  0.00            
ATOM    176  H17 BK5     2      23.040   2.980  33.960  1.00  0.00            
ATOM    177  H18 BK5     2      21.550   2.720  34.950  1.00  0.00            
ATOM    178  H19 BK5     2      22.490   1.320  34.370  1.00  0.00            
ATOM    179  H20 BK5     2      19.330   2.390  33.610  1.00  0.00            
ATOM    180  H21 BK5     2      20.050   0.820  33.650  1.00  0.00            
ATOM    181  H22 BK5     2      19.960   0.770  31.180  1.00  0.00            
ATOM    182  H23 BK5     2      18.360   1.000  31.780  1.00  0.00            
ATOM    183  H24 BK5     2      17.710   1.470  29.360  1.00  0.00            
ATOM    184  H25 BK5     2      16.340   0.920  27.410  1.00  0.00            
ATOM    185  H26 BK5     2      13.010   0.490  27.200  1.00  0.00            
ATOM    186  H27 BK5     2      14.610   0.280  26.330  1.00  0.00            
ATOM    187  H28 BK5     2      12.490  -0.060  24.730  1.00  0.00            
ATOM    188  H29 BK5     2      12.240   1.710  24.760  1.00  0.00            
ATOM    189  H30 BK5     2      13.700   1.130  24.200  1.00  0.00            
TER
ENDMDL
MODEL        1
ATOM      1  H1  ACD     1      15.720  16.020  36.060  1.00  0.00            
ATOM      2  O1  ACD     1      16.240  15.740  35.310  1.00  0.00            
ATOM      3  C1  ACD     1      17.100  14.650  35.730  1.00  0.00            
ATOM      4  H2  ACD     1      17.870  15.100  36.360  1.00  0.00            
ATOM      5  H3  ACD     1      17.620  14.180  34.890  1.00  0.00            
ATOM      6  C2  ACD     1      16.320  13.700  36.520  1.00  0.00            
ATOM      7  H4  ACD     1      15.760  14.180  37.330  1.00  0.00            
ATOM      8  O2  ACD     1      15.380  12.950  35.660  1.00  0.00            
ATOM      9  C3  ACD     1      14.450  12.140  36.450  1.00  0.00            
ATOM     10  H5  ACD     1      13.690  11.740  35.760  1.00  0.00            
ATOM     11  O3  ACD     1      13.700  12.880  37.500  1.00  0.00            
ATOM     12  C4  ACD     1      12.280  13.010  37.320  1.00  0.00            
ATOM     13  H6  ACD     1      12.020  12.360  36.480  1.00  0.00            
ATOM     14  C5  ACD     1      11.620  12.440  38.610  1.00  0.00            
ATOM     15  H7  ACD     1      12.080  12.870  39.510  1.00  0.00            
ATOM     16  O4  ACD     1      11.880  11.020  38.620  1.00  0.00            
ATOM     17  H8  ACD     1      12.820  10.830  38.610  1.00  0.00            
ATOM     18  C6  ACD     1      10.080  12.710  38.610  1.00  0.00            
ATOM     19  H9  ACD     1       9.630  11.990  37.900  1.00  0.00            
ATOM     20  O5  ACD     1       9.490  12.390  39.900  1.00  0.00            
ATOM     21  H10 ACD     1       9.590  13.120  40.510  1.00  0.00            
ATOM     22  C7  ACD     1       9.780  14.200  38.320  1.00  0.00            
ATOM     23  H11 ACD     1       8.700  14.310  38.220  1.00  0.00            
ATOM     24  O6  ACD     1      10.450  14.500  37.080  1.00  0.00            
ATOM     25  C8  ACD     1      11.890  14.460  37.010  1.00  0.00            
ATOM     26  H12 ACD     1      12.420  15.020  37.790  1.00  0.00            
ATOM     27  C9  ACD     1      12.360  14.870  35.690  1.00  0.00            
ATOM     28  H13 ACD     1      13.450  14.950  35.570  1.00  0.00            
ATOM     29  H14 ACD     1      12.180  14.110  34.920  1.00  0.00            
ATOM     30  O7  ACD     1      11.720  16.070  35.360  1.00  0.00            
ATOM     31  H15 ACD     1      10.820  15.850  35.100  1.00  0.00            
ATOM     32  O8  ACD     1      10.240  14.970  39.400  1.00  0.00            
ATOM     33  C10 ACD     1       9.400  15.930  39.990  1.00  0.00            
ATOM     34  H16 ACD     1       8.380  15.850  39.600  1.00  0.00            
ATOM     35  C11 ACD     1       9.330  15.470  41.420  1.00  0.00            
ATOM     36  H17 ACD     1      10.340  15.260  41.780  1.00  0.00            
ATOM     37  O9  ACD     1       8.610  14.230  41.630  1.00  0.00            
ATOM     38  H18 ACD     1       8.420  14.170  42.580  1.00  0.00            
ATOM     39  C12 ACD     1       8.770  16.620  42.340  1.00  0.00            
ATOM     40  H19 ACD     1       7.720  16.830  42.110  1.00  0.00            
ATOM     41  O10 ACD     1       8.940  16.310  43.720  1.00  0.00            
ATOM     42  H20 ACD     1       8.320  16.900  44.150  1.00  0.00            
ATOM     43  C13 ACD     1       9.520  17.900  42.040  1.00  0.00            
ATOM     44  H21 ACD     1       9.060  18.760  42.530  1.00  0.00            
ATOM     45  O11 ACD     1       9.390  18.170  40.670  1.00  0.00            
ATOM     46  C14 ACD     1      10.030  17.280  39.800  1.00  0.00            
ATOM     47  H22 ACD     1      11.080  17.200  40.110  1.00  0.00            
ATOM     48  C15 ACD     1       9.820  17.780  38.350  1.00  0.00            
ATOM     49  H23 ACD     1      10.350  18.730  38.180  1.00  0.00            
ATOM     50  H24 ACD     1      10.290  17.020  37.710  1.00  0.00            
ATOM     51  O12 ACD     1       8.460  17.900  38.060  1.00  0.00            
ATOM     52  H25 ACD     1       8.220  18.760  38.410  1.00  0.00            
ATOM     53  O13 ACD     1      10.950  17.880  42.440  1.00  0.00            
ATOM     54  C16 ACD     1      11.480  18.890  43.290  1.00  0.00            
ATOM     55  H26 ACD     1      10.660  19.480  43.720  1.00  0.00            
ATOM     56  C17 ACD     1      12.160  18.090  44.470  1.00  0.00            
ATOM     57  H27 ACD     1      12.700  17.240  44.030  1.00  0.00            
ATOM     58  O14 ACD     1      11.170  17.570  45.320  1.00  0.00            
ATOM     59  H28 ACD     1      10.560  17.040  44.800  1.00  0.00            
ATOM     60  C18 ACD     1      13.270  18.840  45.110  1.00  0.00            
ATOM     61  H29 ACD     1      12.740  19.630  45.660  1.00  0.00            
ATOM     62  O15 ACD     1      13.980  17.990  46.010  1.00  0.00            
ATOM     63  H30 ACD     1      14.220  17.230  45.480  1.00  0.00            
ATOM     64  C19 ACD     1      14.230  19.380  44.120  1.00  0.00            
ATOM     65  H31 ACD     1      15.010  19.950  44.620  1.00  0.00            
ATOM     66  O16 ACD     1      13.550  20.280  43.260  1.00  0.00            
ATOM     67  C20 ACD     1      12.470  19.780  42.470  1.00  0.00            
ATOM     68  H32 ACD     1      12.930  19.120  41.720  1.00  0.00            
ATOM     69  C21 ACD     1      11.700  20.900  41.790  1.00  0.00            
ATOM     70  H33 ACD     1      10.770  20.560  41.300  1.00  0.00            
ATOM     71  H34 ACD     1      11.420  21.630  42.560  1.00  0.00            
ATOM     72  O17 ACD     1      12.430  21.630  40.850  1.00  0.00            
ATOM     73  H35 ACD     1      13.190  22.060  41.270  1.00  0.00            
ATOM     74  O18 ACD     1      14.810  18.250  43.500  1.00  0.00            
ATOM     75  C22 ACD     1      16.110  17.830  43.820  1.00  0.00            
ATOM     76  H36 ACD     1      16.450  18.190  44.800  1.00  0.00            
ATOM     77  C23 ACD     1      16.140  16.290  43.720  1.00  0.00            
ATOM     78  H37 ACD     1      15.890  16.000  42.690  1.00  0.00            
ATOM     79  O19 ACD     1      15.290  15.690  44.740  1.00  0.00            
ATOM     80  H38 ACD     1      15.770  14.870  44.870  1.00  0.00            
ATOM     81  C24 ACD     1      17.570  15.830  43.880  1.00  0.00            
ATOM     82  H39 ACD     1      17.830  16.290  44.850  1.00  0.00            
ATOM     83  O20 ACD     1      17.490  14.410  43.980  1.00  0.00            
ATOM     84  H40 ACD     1      18.370  14.130  43.720  1.00  0.00            
ATOM     85  C25 ACD     1      18.470  16.370  42.840  1.00  0.00            
ATOM     86  H41 ACD     1      19.500  16.070  43.040  1.00  0.00            
ATOM     87  O21 ACD     1      18.340  17.780  42.780  1.00  0.00            
ATOM     88  C26 ACD     1      17.070  18.380  42.730  1.00  0.00            
ATOM     89  H42 ACD     1      16.550  18.150  41.790  1.00  0.00            
ATOM     90  C27 ACD     1      17.200  19.890  42.760  1.00  0.00            
ATOM     91  H43 ACD     1      17.910  20.200  41.980  1.00  0.00            
ATOM     92  H44 ACD     1      16.290  20.450  42.530  1.00  0.00            
ATOM     93  O22 ACD     1      17.760  20.330  44.050  1.00  0.00            
ATOM     94  H45 ACD     1      17.900  21.240  43.770  1.00  0.00            
ATOM     95  O23 ACD     1      18.110  15.770  41.590  1.00  0.00            
ATOM     96  C28 ACD     1      19.090  15.090  40.880  1.00  0.00            
ATOM     97  H46 ACD     1      20.130  15.270  41.190  1.00  0.00            
ATOM     98  C29 ACD     1      19.010  15.560  39.380  1.00  0.00            
ATOM     99  H47 ACD     1      17.980  15.640  39.030  1.00  0.00            
ATOM    100  O24 ACD     1      19.650  14.640  38.510  1.00  0.00            
ATOM    101  C30 ACD     1      19.640  16.970  39.220  1.00  0.00            
ATOM    102  H48 ACD     1      19.220  17.670  39.950  1.00  0.00            
ATOM    103  H49 ACD     1      20.690  16.930  39.510  1.00  0.00            
ATOM    104  O25 ACD     1      19.590  17.420  37.890  1.00  0.00            
ATOM    105  H50 ACD     1      18.670  17.550  37.650  1.00  0.00            
ATOM    106  C31 ACD     1      18.840  13.530  40.960  1.00  0.00            
ATOM    107  H51 ACD     1      17.780  13.310  40.790  1.00  0.00            
ATOM    108  O26 ACD     1      19.240  13.170  42.330  1.00  0.00            
ATOM    109  H52 ACD     1      18.760  12.440  42.740  1.00  0.00            
ATOM    110  C32 ACD     1      19.600  12.720  39.850  1.00  0.00            
ATOM    111  H53 ACD     1      20.680  12.930  39.930  1.00  0.00            
ATOM    112  O27 ACD     1      19.340  11.360  39.890  1.00  0.00            
ATOM    113  H54 ACD     1      19.750  11.000  40.670  1.00  0.00            
ATOM    114  C33 ACD     1      19.210  13.280  38.530  1.00  0.00            
ATOM    115  H55 ACD     1      19.730  12.820  37.690  1.00  0.00            
ATOM    116  O28 ACD     1      17.790  13.300  38.380  1.00  0.00            
ATOM    117  C34 ACD     1      17.220  12.640  37.230  1.00  0.00            
ATOM    118  H56 ACD     1      17.980  12.340  36.500  1.00  0.00            
ATOM    119  C35 ACD     1      16.400  11.550  37.830  1.00  0.00            
ATOM    120  H57 ACD     1      15.950  11.940  38.750  1.00  0.00            
ATOM    121  O29 ACD     1      17.290  10.480  38.150  1.00  0.00            
ATOM    122  H58 ACD     1      18.010  10.860  38.670  1.00  0.00            
ATOM    123  C36 ACD     1      15.320  11.030  36.970  1.00  0.00            
ATOM    124  H59 ACD     1      15.730  10.470  36.120  1.00  0.00            
ATOM    125  O30 ACD     1      14.390  10.180  37.630  1.00  0.00            
ATOM    126  H60 ACD     1      14.860   9.370  37.810  1.00  0.00            
ATOM    127  C1  BK5     2      12.060   6.760  42.060  1.00  0.00            
ATOM    128  C2  BK5     2      12.460   6.890  40.620  1.00  0.00            
ATOM    129  C3  BK5     2      12.950   8.290  40.350  1.00  0.00            
ATOM    130  C4  BK5     2      14.400   8.490  40.810  1.00  0.00            
ATOM    131  N1  BK5     2      15.210   7.660  41.380  1.00  0.00            
ATOM    132  N2  BK5     2      16.320   8.350  41.820  1.00  0.00            
ATOM    133  C5  BK5     2      17.250   7.630  42.660  1.00  0.00            
ATOM    134  C6  BK5     2      16.140   9.740  41.600  1.00  0.00            
ATOM    135  C7  BK5     2      16.790  10.850  42.220  1.00  0.00            
ATOM    136  O1  BK5     2      17.820  10.850  42.850  1.00  0.00            
ATOM    137  N3  BK5     2      16.020  11.960  42.220  1.00  0.00            
ATOM    138  C8  BK5     2      15.010  12.140  41.360  1.00  0.00            
ATOM    139  C9  BK5     2      14.470  13.540  41.290  1.00  0.00            
ATOM    140  C10 BK5     2      15.010  14.460  40.380  1.00  0.00            
ATOM    141  C11 BK5     2      14.510  15.780  40.300  1.00  0.00            
ATOM    142  S1  BK5     2      15.190  16.970  39.170  1.00  0.00            
ATOM    143  O2  BK5     2      16.530  17.290  39.640  1.00  0.00            
ATOM    144  O3  BK5     2      15.210  16.570  37.790  1.00  0.00            
ATOM    145  N4  BK5     2      14.280  18.410  39.230  1.00  0.00            
ATOM    146  C12 BK5     2      15.050  19.610  39.290  1.00  0.00            
ATOM    147  C13 BK5     2      15.600  20.060  37.900  1.00  0.00            
ATOM    148  N5  BK5     2      14.560  20.230  36.860  1.00  0.00            
ATOM    149  C14 BK5     2      15.070  20.610  35.520  1.00  0.00            
ATOM    150  C15 BK5     2      13.570  19.170  36.830  1.00  0.00            
ATOM    151  C16 BK5     2      13.180  18.620  38.170  1.00  0.00            
ATOM    152  C17 BK5     2      13.460  16.070  41.190  1.00  0.00            
ATOM    153  C18 BK5     2      12.890  15.130  42.060  1.00  0.00            
ATOM    154  C19 BK5     2      13.400  13.810  42.160  1.00  0.00            
ATOM    155  O4  BK5     2      12.860  12.880  42.960  1.00  0.00            
ATOM    156  C20 BK5     2      11.770  12.040  42.640  1.00  0.00            
ATOM    157  C21 BK5     2      11.680  10.910  43.740  1.00  0.00            
ATOM    158  N6  BK5     2      14.360  11.080  40.850  1.00  0.00            
ATOM    159  C22 BK5     2      14.890   9.800  40.980  1.00  0.00            
ATOM    160  H1  BK5     2      11.550   5.790  42.130  1.00  0.00            
ATOM    161  H2  BK5     2      12.860   6.890  42.790  1.00  0.00            
ATOM    162  H3  BK5     2      11.310   7.520  42.340  1.00  0.00            
ATOM    163  H4  BK5     2      11.540   6.620  40.090  1.00  0.00            
ATOM    164  H5  BK5     2      13.240   6.150  40.410  1.00  0.00            
ATOM    165  H6  BK5     2      12.260   8.990  40.830  1.00  0.00            
ATOM    166  H7  BK5     2      12.880   8.450  39.270  1.00  0.00            
ATOM    167  H8  BK5     2      17.860   8.290  43.300  1.00  0.00            
ATOM    168  H9  BK5     2      16.750   6.870  43.270  1.00  0.00            
ATOM    169  H10 BK5     2      17.910   7.150  41.930  1.00  0.00            
ATOM    170  H11 BK5     2      16.460  12.780  42.620  1.00  0.00            
ATOM    171  H12 BK5     2      15.790  14.250  39.660  1.00  0.00            
ATOM    172  H13 BK5     2      15.800  19.470  40.080  1.00  0.00            
ATOM    173  H14 BK5     2      14.430  20.410  39.690  1.00  0.00            
ATOM    174  H15 BK5     2      16.350  19.330  37.570  1.00  0.00            
ATOM    175  H16 BK5     2      16.120  21.020  37.930  1.00  0.00            
ATOM    176  H17 BK5     2      15.790  21.440  35.520  1.00  0.00            
ATOM    177  H18 BK5     2      15.380  19.710  34.970  1.00  0.00            
ATOM    178  H19 BK5     2      14.210  20.950  34.930  1.00  0.00            
ATOM    179  H20 BK5     2      13.880  18.430  36.080  1.00  0.00            
ATOM    180  H21 BK5     2      12.700  19.580  36.300  1.00  0.00            
ATOM    181  H22 BK5     2      12.420  19.320  38.540  1.00  0.00            
ATOM    182  H23 BK5     2      12.710  17.660  37.930  1.00  0.00            
ATOM    183  H24 BK5     2      13.100  17.090  41.240  1.00  0.00            
ATOM    184  H25 BK5     2      12.090  15.390  42.750  1.00  0.00            
ATOM    185  H26 BK5     2      12.100  11.660  41.670  1.00  0.00            
ATOM    186  H27 BK5     2      10.860  12.640  42.580  1.00  0.00            
ATOM    187  H28 BK5     2      11.590   9.970  43.180  1.00  0.00            
ATOM    188  H29 BK5     2      12.570  10.910  44.380  1.00  0.00            
ATOM    189  H30 BK5     2      10.790  11.030  44.370  1.00  0.00            
TER
ENDMDL
MODEL        1
ATOM      1  H1  ACD     1      17.660   9.600  34.630  1.00  0.00            
ATOM      2  O1  ACD     1      17.080   9.190  33.980  1.00  0.00            
ATOM      3  C1  ACD     1      15.850   9.860  34.250  1.00  0.00            
ATOM      4  H2  ACD     1      15.150   9.800  33.410  1.00  0.00            
ATOM      5  H3  ACD     1      15.940  10.950  34.290  1.00  0.00            
ATOM      6  C2  ACD     1      15.310   9.520  35.630  1.00  0.00            
ATOM      7  H4  ACD     1      15.390   8.430  35.740  1.00  0.00            
ATOM      8  O2  ACD     1      16.220  10.030  36.590  1.00  0.00            
ATOM      9  C3  ACD     1      16.030   9.640  37.960  1.00  0.00            
ATOM     10  H5  ACD     1      16.790  10.130  38.570  1.00  0.00            
ATOM     11  O3  ACD     1      16.140   8.160  38.100  1.00  0.00            
ATOM     12  C4  ACD     1      17.160   7.580  38.880  1.00  0.00            
ATOM     13  H6  ACD     1      17.910   8.360  39.040  1.00  0.00            
ATOM     14  C5  ACD     1      16.550   7.320  40.240  1.00  0.00            
ATOM     15  H7  ACD     1      15.490   7.100  40.080  1.00  0.00            
ATOM     16  O4  ACD     1      16.490   8.510  41.050  1.00  0.00            
ATOM     17  H8  ACD     1      16.890   8.400  41.920  1.00  0.00            
ATOM     18  C6  ACD     1      17.170   6.090  41.020  1.00  0.00            
ATOM     19  H9  ACD     1      18.120   6.420  41.450  1.00  0.00            
ATOM     20  O5  ACD     1      16.270   5.530  41.970  1.00  0.00            
ATOM     21  H10 ACD     1      15.710   4.950  41.440  1.00  0.00            
ATOM     22  C7  ACD     1      17.300   4.910  40.010  1.00  0.00            
ATOM     23  H11 ACD     1      17.830   4.060  40.460  1.00  0.00            
ATOM     24  O6  ACD     1      18.130   5.380  38.970  1.00  0.00            
ATOM     25  C8  ACD     1      17.570   6.400  38.060  1.00  0.00            
ATOM     26  H12 ACD     1      16.700   5.970  37.550  1.00  0.00            
ATOM     27  C9  ACD     1      18.680   6.830  37.080  1.00  0.00            
ATOM     28  H13 ACD     1      18.290   7.690  36.510  1.00  0.00            
ATOM     29  H14 ACD     1      19.590   7.150  37.600  1.00  0.00            
ATOM     30  O7  ACD     1      18.980   5.730  36.240  1.00  0.00            
ATOM     31  H15 ACD     1      19.130   4.960  36.790  1.00  0.00            
ATOM     32  O8  ACD     1      16.040   4.560  39.520  1.00  0.00            
ATOM     33  C10 ACD     1      15.620   3.170  39.530  1.00  0.00            
ATOM     34  H16 ACD     1      16.250   2.520  40.140  1.00  0.00            
ATOM     35  C11 ACD     1      14.200   3.110  40.250  1.00  0.00            
ATOM     36  H17 ACD     1      13.560   3.790  39.670  1.00  0.00            
ATOM     37  O9  ACD     1      14.280   3.360  41.600  1.00  0.00            
ATOM     38  H18 ACD     1      13.380   3.410  41.930  1.00  0.00            
ATOM     39  C12 ACD     1      13.650   1.680  40.120  1.00  0.00            
ATOM     40  H19 ACD     1      14.300   0.910  40.560  1.00  0.00            
ATOM     41  O10 ACD     1      12.380   1.510  40.840  1.00  0.00            
ATOM     42  H20 ACD     1      11.820   2.260  40.630  1.00  0.00            
ATOM     43  C13 ACD     1      13.570   1.390  38.620  1.00  0.00            
ATOM     44  H21 ACD     1      13.200   0.390  38.370  1.00  0.00            
ATOM     45  O11 ACD     1      14.870   1.420  38.100  1.00  0.00            
ATOM     46  C14 ACD     1      15.470   2.640  38.070  1.00  0.00            
ATOM     47  H22 ACD     1      14.830   3.330  37.520  1.00  0.00            
ATOM     48  C15 ACD     1      16.780   2.480  37.340  1.00  0.00            
ATOM     49  H23 ACD     1      17.240   3.470  37.490  1.00  0.00            
ATOM     50  H24 ACD     1      17.480   1.830  37.880  1.00  0.00            
ATOM     51  O12 ACD     1      16.770   2.110  35.970  1.00  0.00            
ATOM     52  H25 ACD     1      15.970   1.600  35.820  1.00  0.00            
ATOM     53  O13 ACD     1      12.700   2.420  38.020  1.00  0.00            
ATOM     54  C16 ACD     1      11.330   2.080  37.710  1.00  0.00            
ATOM     55  H26 ACD     1      11.070   1.110  38.150  1.00  0.00            
ATOM     56  C17 ACD     1      10.430   3.160  38.300  1.00  0.00            
ATOM     57  H27 ACD     1      10.700   4.160  37.940  1.00  0.00            
ATOM     58  O14 ACD     1      10.610   3.080  39.740  1.00  0.00            
ATOM     59  H28 ACD     1       9.910   3.650  40.090  1.00  0.00            
ATOM     60  C18 ACD     1       8.940   2.960  37.890  1.00  0.00            
ATOM     61  H29 ACD     1       8.630   1.940  38.180  1.00  0.00            
ATOM     62  O15 ACD     1       8.180   4.020  38.420  1.00  0.00            
ATOM     63  H30 ACD     1       7.620   3.690  39.130  1.00  0.00            
ATOM     64  C19 ACD     1       8.930   3.050  36.430  1.00  0.00            
ATOM     65  H31 ACD     1       7.940   2.760  36.070  1.00  0.00            
ATOM     66  O16 ACD     1       9.710   1.970  35.870  1.00  0.00            
ATOM     67  C20 ACD     1      11.140   2.070  36.150  1.00  0.00            
ATOM     68  H32 ACD     1      11.480   3.070  35.850  1.00  0.00            
ATOM     69  C21 ACD     1      11.980   0.960  35.450  1.00  0.00            
ATOM     70  H33 ACD     1      12.020   1.220  34.390  1.00  0.00            
ATOM     71  H34 ACD     1      13.020   1.120  35.790  1.00  0.00            
ATOM     72  O17 ACD     1      11.570  -0.350  35.700  1.00  0.00            
ATOM     73  H35 ACD     1      12.390  -0.850  35.630  1.00  0.00            
ATOM     74  O18 ACD     1       9.310   4.270  35.820  1.00  0.00            
ATOM     75  C22 ACD     1       8.300   4.880  35.030  1.00  0.00            
ATOM     76  H36 ACD     1       7.410   4.280  34.790  1.00  0.00            
ATOM     77  C23 ACD     1       7.730   6.150  35.740  1.00  0.00            
ATOM     78  H37 ACD     1       8.510   6.740  36.240  1.00  0.00            
ATOM     79  O19 ACD     1       6.810   5.670  36.740  1.00  0.00            
ATOM     80  H38 ACD     1       7.260   5.080  37.350  1.00  0.00            
ATOM     81  C24 ACD     1       7.050   7.090  34.720  1.00  0.00            
ATOM     82  H39 ACD     1       6.100   6.730  34.280  1.00  0.00            
ATOM     83  O20 ACD     1       6.830   8.360  35.380  1.00  0.00            
ATOM     84  H40 ACD     1       7.660   8.850  35.340  1.00  0.00            
ATOM     85  C25 ACD     1       8.060   7.350  33.580  1.00  0.00            
ATOM     86  H41 ACD     1       7.630   8.010  32.820  1.00  0.00            
ATOM     87  O21 ACD     1       8.020   6.110  32.980  1.00  0.00            
ATOM     88  C26 ACD     1       8.910   5.200  33.680  1.00  0.00            
ATOM     89  H42 ACD     1       9.900   5.660  33.800  1.00  0.00            
ATOM     90  C27 ACD     1       9.080   3.900  32.940  1.00  0.00            
ATOM     91  H43 ACD     1       9.740   3.150  33.400  1.00  0.00            
ATOM     92  H44 ACD     1       8.140   3.350  32.810  1.00  0.00            
ATOM     93  O22 ACD     1       9.750   4.100  31.690  1.00  0.00            
ATOM     94  H45 ACD     1       9.170   4.040  30.930  1.00  0.00            
ATOM     95  O23 ACD     1       9.260   7.910  34.150  1.00  0.00            
ATOM     96  C28 ACD     1       9.820   9.040  33.490  1.00  0.00            
ATOM     97  H46 ACD     1       9.230   9.520  32.690  1.00  0.00            
ATOM     98  C29 ACD     1      11.170   8.530  33.030  1.00  0.00            
ATOM     99  H47 ACD     1      11.670   7.900  33.770  1.00  0.00            
ATOM    100  O24 ACD     1      12.180   9.540  32.760  1.00  0.00            
ATOM    101  C30 ACD     1      10.960   7.700  31.760  1.00  0.00            
ATOM    102  H48 ACD     1      11.960   7.390  31.410  1.00  0.00            
ATOM    103  H49 ACD     1      10.420   6.810  32.090  1.00  0.00            
ATOM    104  O25 ACD     1      10.360   8.540  30.750  1.00  0.00            
ATOM    105  H50 ACD     1      11.100   8.740  30.170  1.00  0.00            
ATOM    106  C31 ACD     1       9.970  10.110  34.550  1.00  0.00            
ATOM    107  H51 ACD     1      10.220   9.540  35.450  1.00  0.00            
ATOM    108  O26 ACD     1       8.750  10.860  34.680  1.00  0.00            
ATOM    109  H52 ACD     1       8.520  11.420  33.930  1.00  0.00            
ATOM    110  C32 ACD     1      11.170  11.030  34.280  1.00  0.00            
ATOM    111  H53 ACD     1      10.830  11.600  33.410  1.00  0.00            
ATOM    112  O27 ACD     1      11.350  11.870  35.370  1.00  0.00            
ATOM    113  H54 ACD     1      11.690  11.430  36.150  1.00  0.00            
ATOM    114  C33 ACD     1      12.440  10.340  33.920  1.00  0.00            
ATOM    115  H55 ACD     1      13.190  11.050  33.540  1.00  0.00            
ATOM    116  O28 ACD     1      12.950   9.510  35.020  1.00  0.00            
ATOM    117  C34 ACD     1      13.960  10.140  35.890  1.00  0.00            
ATOM    118  H56 ACD     1      13.940  11.230  35.720  1.00  0.00            
ATOM    119  C35 ACD     1      13.610   9.850  37.330  1.00  0.00            
ATOM    120  H57 ACD     1      13.370   8.780  37.390  1.00  0.00            
ATOM    121  O29 ACD     1      12.400  10.620  37.720  1.00  0.00            
ATOM    122  H58 ACD     1      11.980  10.090  38.400  1.00  0.00            
ATOM    123  C36 ACD     1      14.690  10.240  38.400  1.00  0.00            
ATOM    124  H59 ACD     1      14.740  11.330  38.310  1.00  0.00            
ATOM    125  O30 ACD     1      14.400   9.730  39.670  1.00  0.00            
ATOM    126  H60 ACD     1      15.150   9.360  40.150  1.00  0.00            
ATOM    127  C1  BK5     2      10.530  13.740  38.870  1.00  0.00            
ATOM    128  C2  BK5     2       9.460  12.650  39.190  1.00  0.00            
ATOM    129  C3  BK5     2       8.660  12.110  37.950  1.00  0.00            
ATOM    130  C4  BK5     2       7.760  10.950  38.400  1.00  0.00            
ATOM    131  N1  BK5     2       6.520  10.940  38.770  1.00  0.00            
ATOM    132  N2  BK5     2       6.280   9.600  39.010  1.00  0.00            
ATOM    133  C5  BK5     2       4.910   9.130  39.380  1.00  0.00            
ATOM    134  C6  BK5     2       7.340   8.810  38.850  1.00  0.00            
ATOM    135  C7  BK5     2       7.640   7.350  39.070  1.00  0.00            
ATOM    136  O1  BK5     2       6.940   6.520  39.580  1.00  0.00            
ATOM    137  N3  BK5     2       8.890   7.060  38.730  1.00  0.00            
ATOM    138  C8  BK5     2       9.790   7.930  38.170  1.00  0.00            
ATOM    139  C9  BK5     2      11.100   7.220  38.010  1.00  0.00            
ATOM    140  C10 BK5     2      11.500   6.680  36.760  1.00  0.00            
ATOM    141  C11 BK5     2      12.760   5.970  36.720  1.00  0.00            
ATOM    142  S1  BK5     2      13.350   5.150  35.180  1.00  0.00            
ATOM    143  O2  BK5     2      13.830   3.790  35.270  1.00  0.00            
ATOM    144  O3  BK5     2      12.320   5.360  34.170  1.00  0.00            
ATOM    145  N4  BK5     2      14.720   6.000  34.480  1.00  0.00            
ATOM    146  C12 BK5     2      16.140   5.550  34.780  1.00  0.00            
ATOM    147  C13 BK5     2      16.630   4.580  33.660  1.00  0.00            
ATOM    148  N5  BK5     2      16.490   5.210  32.370  1.00  0.00            
ATOM    149  C14 BK5     2      17.170   4.380  31.380  1.00  0.00            
ATOM    150  C15 BK5     2      15.180   5.670  32.040  1.00  0.00            
ATOM    151  C16 BK5     2      14.620   6.590  33.170  1.00  0.00            
ATOM    152  C17 BK5     2      13.550   5.900  37.900  1.00  0.00            
ATOM    153  C18 BK5     2      13.120   6.430  39.100  1.00  0.00            
ATOM    154  C19 BK5     2      11.900   7.110  39.170  1.00  0.00            
ATOM    155  O4  BK5     2      11.480   7.780  40.300  1.00  0.00            
ATOM    156  C20 BK5     2      12.150   7.660  41.570  1.00  0.00            
ATOM    157  C21 BK5     2      11.560   8.760  42.460  1.00  0.00            
ATOM    158  N6  BK5     2       9.540   9.210  37.940  1.00  0.00            
ATOM    159  C22 BK5     2       8.270   9.650  38.310  1.00  0.00            
ATOM    160  H1  BK5     2      10.810  14.280  39.780  1.00  0.00            
ATOM    161  H2  BK5     2      11.420  13.370  38.350  1.00  0.00            
ATOM    162  H3  BK5     2      10.110  14.550  38.250  1.00  0.00            
ATOM    163  H4  BK5     2       8.810  12.980  40.010  1.00  0.00            
ATOM    164  H5  BK5     2      10.030  11.840  39.670  1.00  0.00            
ATOM    165  H6  BK5     2       9.360  11.760  37.180  1.00  0.00            
ATOM    166  H7  BK5     2       8.060  12.960  37.610  1.00  0.00            
ATOM    167  H8  BK5     2       4.620   9.630  40.310  1.00  0.00            
ATOM    168  H9  BK5     2       4.200   9.380  38.580  1.00  0.00            
ATOM    169  H10 BK5     2       4.930   8.040  39.490  1.00  0.00            
ATOM    170  H11 BK5     2       9.170   6.120  38.970  1.00  0.00            
ATOM    171  H12 BK5     2      10.840   6.780  35.900  1.00  0.00            
ATOM    172  H13 BK5     2      16.260   5.030  35.730  1.00  0.00            
ATOM    173  H14 BK5     2      16.810   6.390  34.980  1.00  0.00            
ATOM    174  H15 BK5     2      16.020   3.670  33.630  1.00  0.00            
ATOM    175  H16 BK5     2      17.670   4.290  33.880  1.00  0.00            
ATOM    176  H17 BK5     2      18.240   4.320  31.610  1.00  0.00            
ATOM    177  H18 BK5     2      16.780   3.350  31.350  1.00  0.00            
ATOM    178  H19 BK5     2      17.100   4.680  30.330  1.00  0.00            
ATOM    179  H20 BK5     2      14.560   4.760  32.000  1.00  0.00            
ATOM    180  H21 BK5     2      15.140   6.170  31.060  1.00  0.00            
ATOM    181  H22 BK5     2      15.170   7.540  33.090  1.00  0.00            
ATOM    182  H23 BK5     2      13.600   6.750  32.780  1.00  0.00            
ATOM    183  H24 BK5     2      14.500   5.380  37.820  1.00  0.00            
ATOM    184  H25 BK5     2      13.760   6.280  39.970  1.00  0.00            
ATOM    185  H26 BK5     2      13.240   7.730  41.450  1.00  0.00            
ATOM    186  H27 BK5     2      11.980   6.680  42.040  1.00  0.00            
ATOM    187  H28 BK5     2      11.780   9.740  42.030  1.00  0.00            
ATOM    188  H29 BK5     2      10.480   8.660  42.600  1.00  0.00            
ATOM    189  H30 BK5     2      11.990   8.750  43.480  1.00  0.00            
TER
ENDMDL
MODEL        1
ATOM      1  H1  ACD     1      17.150  12.480   3.260  1.00  0.00            
ATOM      2  O1  ACD     1      16.740  12.880   4.030  1.00  0.00            
ATOM      3  C1  ACD     1      17.660  13.570   4.790  1.00  0.00            
ATOM      4  H2  ACD     1      18.100  12.860   5.490  1.00  0.00            
ATOM      5  H3  ACD     1      17.160  14.420   5.280  1.00  0.00            
ATOM      6  C2  ACD     1      18.740  14.170   3.940  1.00  0.00            
ATOM      7  H4  ACD     1      19.080  13.310   3.350  1.00  0.00            
ATOM      8  O2  ACD     1      17.990  15.040   3.050  1.00  0.00            
ATOM      9  C3  ACD     1      18.780  15.670   2.110  1.00  0.00            
ATOM     10  H5  ACD     1      18.070  16.210   1.480  1.00  0.00            
ATOM     11  O3  ACD     1      19.570  14.640   1.410  1.00  0.00            
ATOM     12  C4  ACD     1      19.500  14.680  -0.000  1.00  0.00            
ATOM     13  H6  ACD     1      19.430  15.720  -0.350  1.00  0.00            
ATOM     14  C5  ACD     1      20.950  14.180  -0.360  1.00  0.00            
ATOM     15  H7  ACD     1      21.220  13.270   0.180  1.00  0.00            
ATOM     16  O4  ACD     1      21.890  15.250  -0.070  1.00  0.00            
ATOM     17  H8  ACD     1      22.690  14.820   0.250  1.00  0.00            
ATOM     18  C6  ACD     1      20.870  13.800  -1.870  1.00  0.00            
ATOM     19  H9  ACD     1      20.580  14.720  -2.400  1.00  0.00            
ATOM     20  O5  ACD     1      22.110  13.230  -2.400  1.00  0.00            
ATOM     21  H10 ACD     1      21.990  12.320  -2.670  1.00  0.00            
ATOM     22  C7  ACD     1      19.840  12.840  -2.260  1.00  0.00            
ATOM     23  H11 ACD     1      19.780  12.660  -3.340  1.00  0.00            
ATOM     24  O6  ACD     1      18.590  13.400  -1.890  1.00  0.00            
ATOM     25  C8  ACD     1      18.400  13.720  -0.520  1.00  0.00            
ATOM     26  H12 ACD     1      18.420  12.780   0.050  1.00  0.00            
ATOM     27  C9  ACD     1      16.980  14.200  -0.310  1.00  0.00            
ATOM     28  H13 ACD     1      16.400  13.350  -0.680  1.00  0.00            
ATOM     29  H14 ACD     1      16.860  14.270   0.780  1.00  0.00            
ATOM     30  O7  ACD     1      16.600  15.410  -1.060  1.00  0.00            
ATOM     31  H15 ACD     1      16.960  15.390  -1.950  1.00  0.00            
ATOM     32  O8  ACD     1      20.060  11.510  -1.610  1.00  0.00            
ATOM     33  C10 ACD     1      19.920  10.340  -2.450  1.00  0.00            
ATOM     34  H16 ACD     1      19.440  10.560  -3.420  1.00  0.00            
ATOM     35  C11 ACD     1      21.320   9.830  -2.730  1.00  0.00            
ATOM     36  H17 ACD     1      21.810   9.850  -1.750  1.00  0.00            
ATOM     37  O9  ACD     1      22.070  10.680  -3.570  1.00  0.00            
ATOM     38  H18 ACD     1      22.730  10.120  -3.980  1.00  0.00            
ATOM     39  C12 ACD     1      21.370   8.340  -3.230  1.00  0.00            
ATOM     40  H19 ACD     1      21.030   8.130  -4.260  1.00  0.00            
ATOM     41  O10 ACD     1      22.650   7.860  -3.070  1.00  0.00            
ATOM     42  H20 ACD     1      22.950   7.820  -2.160  1.00  0.00            
ATOM     43  C13 ACD     1      20.420   7.460  -2.300  1.00  0.00            
ATOM     44  H21 ACD     1      20.360   6.450  -2.720  1.00  0.00            
ATOM     45  O11 ACD     1      19.130   8.020  -2.380  1.00  0.00            
ATOM     46  C14 ACD     1      19.010   9.310  -1.750  1.00  0.00            
ATOM     47  H22 ACD     1      19.390   9.370  -0.720  1.00  0.00            
ATOM     48  C15 ACD     1      17.570   9.780  -1.880  1.00  0.00            
ATOM     49  H23 ACD     1      17.440  10.750  -1.390  1.00  0.00            
ATOM     50  H24 ACD     1      17.370  10.120  -2.900  1.00  0.00            
ATOM     51  O12 ACD     1      16.670   8.800  -1.520  1.00  0.00            
ATOM     52  H25 ACD     1      16.720   8.130  -2.210  1.00  0.00            
ATOM     53  O13 ACD     1      20.930   7.550  -0.930  1.00  0.00            
ATOM     54  C16 ACD     1      21.150   6.410  -0.110  1.00  0.00            
ATOM     55  H26 ACD     1      21.130   5.530  -0.760  1.00  0.00            
ATOM     56  C17 ACD     1      22.560   6.460   0.520  1.00  0.00            
ATOM     57  H27 ACD     1      22.620   7.370   1.140  1.00  0.00            
ATOM     58  O14 ACD     1      23.650   6.370  -0.370  1.00  0.00            
ATOM     59  H28 ACD     1      24.490   6.550   0.050  1.00  0.00            
ATOM     60  C18 ACD     1      22.730   5.380   1.560  1.00  0.00            
ATOM     61  H29 ACD     1      22.470   4.380   1.200  1.00  0.00            
ATOM     62  O15 ACD     1      24.050   5.320   2.230  1.00  0.00            
ATOM     63  H30 ACD     1      24.320   6.200   2.510  1.00  0.00            
ATOM     64  C19 ACD     1      21.650   5.620   2.570  1.00  0.00            
ATOM     65  H31 ACD     1      21.760   4.930   3.410  1.00  0.00            
ATOM     66  O16 ACD     1      20.340   5.350   1.930  1.00  0.00            
ATOM     67  C20 ACD     1      19.970   6.310   0.910  1.00  0.00            
ATOM     68  H32 ACD     1      19.850   7.300   1.370  1.00  0.00            
ATOM     69  C21 ACD     1      18.620   6.020   0.270  1.00  0.00            
ATOM     70  H33 ACD     1      17.820   6.090   1.020  1.00  0.00            
ATOM     71  H34 ACD     1      18.400   6.830  -0.440  1.00  0.00            
ATOM     72  O17 ACD     1      18.590   4.770  -0.390  1.00  0.00            
ATOM     73  H35 ACD     1      17.690   4.640  -0.690  1.00  0.00            
ATOM     74  O18 ACD     1      21.620   6.940   3.110  1.00  0.00            
ATOM     75  C22 ACD     1      22.430   7.280   4.310  1.00  0.00            
ATOM     76  H36 ACD     1      23.050   6.410   4.580  1.00  0.00            
ATOM     77  C23 ACD     1      23.340   8.390   4.040  1.00  0.00            
ATOM     78  H37 ACD     1      22.800   9.240   3.610  1.00  0.00            
ATOM     79  O19 ACD     1      24.340   7.890   3.040  1.00  0.00            
ATOM     80  H38 ACD     1      24.750   8.690   2.700  1.00  0.00            
ATOM     81  C24 ACD     1      24.070   8.910   5.260  1.00  0.00            
ATOM     82  H39 ACD     1      24.720   8.090   5.610  1.00  0.00            
ATOM     83  O20 ACD     1      24.790  10.090   4.910  1.00  0.00            
ATOM     84  H40 ACD     1      25.570  10.160   5.460  1.00  0.00            
ATOM     85  C25 ACD     1      23.130   9.210   6.430  1.00  0.00            
ATOM     86  H41 ACD     1      23.620   9.390   7.390  1.00  0.00            
ATOM     87  O21 ACD     1      22.340   8.040   6.630  1.00  0.00            
ATOM     88  C26 ACD     1      21.500   7.620   5.550  1.00  0.00            
ATOM     89  H42 ACD     1      20.880   8.410   5.120  1.00  0.00            
ATOM     90  C27 ACD     1      20.690   6.420   5.850  1.00  0.00            
ATOM     91  H43 ACD     1      20.480   5.760   5.000  1.00  0.00            
ATOM     92  H44 ACD     1      21.220   5.800   6.580  1.00  0.00            
ATOM     93  O22 ACD     1      19.460   6.860   6.450  1.00  0.00            
ATOM     94  H45 ACD     1      19.650   7.050   7.370  1.00  0.00            
ATOM     95  O23 ACD     1      22.230  10.200   6.060  1.00  0.00            
ATOM     96  C28 ACD     1      21.970  11.260   6.990  1.00  0.00            
ATOM     97  H46 ACD     1      22.010  10.960   8.050  1.00  0.00            
ATOM     98  C29 ACD     1      20.490  11.610   6.690  1.00  0.00            
ATOM     99  H47 ACD     1      20.370  11.670   5.600  1.00  0.00            
ATOM    100  O24 ACD     1      20.160  12.910   7.320  1.00  0.00            
ATOM    101  C30 ACD     1      19.500  10.450   7.190  1.00  0.00            
ATOM    102  H48 ACD     1      19.580   9.540   6.580  1.00  0.00            
ATOM    103  H49 ACD     1      19.790  10.110   8.190  1.00  0.00            
ATOM    104  O25 ACD     1      18.140  10.820   6.960  1.00  0.00            
ATOM    105  H50 ACD     1      18.030  11.210   6.090  1.00  0.00            
ATOM    106  C31 ACD     1      22.960  12.460   6.810  1.00  0.00            
ATOM    107  H51 ACD     1      23.130  12.490   5.730  1.00  0.00            
ATOM    108  O26 ACD     1      24.180  12.230   7.500  1.00  0.00            
ATOM    109  H52 ACD     1      24.650  11.670   6.880  1.00  0.00            
ATOM    110  C32 ACD     1      22.320  13.840   7.100  1.00  0.00            
ATOM    111  H53 ACD     1      22.450  14.110   8.150  1.00  0.00            
ATOM    112  O27 ACD     1      23.090  14.870   6.370  1.00  0.00            
ATOM    113  H54 ACD     1      22.560  15.260   5.670  1.00  0.00            
ATOM    114  C33 ACD     1      20.830  14.020   6.810  1.00  0.00            
ATOM    115  H55 ACD     1      20.410  14.860   7.370  1.00  0.00            
ATOM    116  O28 ACD     1      20.670  14.010   5.360  1.00  0.00            
ATOM    117  C34 ACD     1      19.790  14.930   4.750  1.00  0.00            
ATOM    118  H56 ACD     1      19.250  15.450   5.550  1.00  0.00            
ATOM    119  C35 ACD     1      20.630  15.700   3.790  1.00  0.00            
ATOM    120  H57 ACD     1      21.300  15.030   3.220  1.00  0.00            
ATOM    121  O29 ACD     1      21.450  16.650   4.500  1.00  0.00            
ATOM    122  H58 ACD     1      21.040  17.070   5.260  1.00  0.00            
ATOM    123  C36 ACD     1      19.700  16.520   2.910  1.00  0.00            
ATOM    124  H59 ACD     1      19.120  17.200   3.550  1.00  0.00            
ATOM    125  O30 ACD     1      20.380  17.260   1.930  1.00  0.00            
ATOM    126  H60 ACD     1      20.960  16.590   1.550  1.00  0.00            
ATOM    127  C1  BK5     2      25.330  16.570  -0.130  1.00  0.00            
ATOM    128  C2  BK5     2      24.950  17.820   0.700  1.00  0.00            
ATOM    129  C3  BK5     2      24.000  17.560   1.850  1.00  0.00            
ATOM    130  C4  BK5     2      24.710  16.660   2.880  1.00  0.00            
ATOM    131  N1  BK5     2      25.610  17.130   3.790  1.00  0.00            
ATOM    132  N2  BK5     2      25.950  15.950   4.400  1.00  0.00            
ATOM    133  C5  BK5     2      27.180  15.840   5.120  1.00  0.00            
ATOM    134  C6  BK5     2      25.130  14.890   4.050  1.00  0.00            
ATOM    135  C7  BK5     2      25.240  13.540   4.500  1.00  0.00            
ATOM    136  O1  BK5     2      25.930  13.160   5.400  1.00  0.00            
ATOM    137  N3  BK5     2      24.480  12.720   3.670  1.00  0.00            
ATOM    138  C8  BK5     2      23.680  13.190   2.680  1.00  0.00            
ATOM    139  C9  BK5     2      22.790  12.110   2.230  1.00  0.00            
ATOM    140  C10 BK5     2      21.450  11.900   2.760  1.00  0.00            
ATOM    141  C11 BK5     2      20.690  10.800   2.250  1.00  0.00            
ATOM    142  S1  BK5     2      18.920  10.620   2.730  1.00  0.00            
ATOM    143  O2  BK5     2      18.810  10.880   4.170  1.00  0.00            
ATOM    144  O3  BK5     2      18.090  11.510   1.930  1.00  0.00            
ATOM    145  N4  BK5     2      18.250   9.120   2.360  1.00  0.00            
ATOM    146  C12 BK5     2      18.230   8.090   3.470  1.00  0.00            
ATOM    147  C13 BK5     2      17.100   8.240   4.450  1.00  0.00            
ATOM    148  N5  BK5     2      15.820   8.280   3.750  1.00  0.00            
ATOM    149  C14 BK5     2      14.640   8.350   4.660  1.00  0.00            
ATOM    150  C15 BK5     2      15.780   9.190   2.690  1.00  0.00            
ATOM    151  C16 BK5     2      16.960   9.030   1.720  1.00  0.00            
ATOM    152  C17 BK5     2      21.250  10.030   1.210  1.00  0.00            
ATOM    153  C18 BK5     2      22.530  10.300   0.640  1.00  0.00            
ATOM    154  C19 BK5     2      23.270  11.350   1.160  1.00  0.00            
ATOM    155  O4  BK5     2      24.510  11.470   0.640  1.00  0.00            
ATOM    156  C20 BK5     2      24.820  11.510  -0.780  1.00  0.00            
ATOM    157  C21 BK5     2      26.320  11.790  -1.040  1.00  0.00            
ATOM    158  N6  BK5     2      23.550  14.420   2.250  1.00  0.00            
ATOM    159  C22 BK5     2      24.370  15.300   3.060  1.00  0.00            
ATOM    160  H1  BK5     2      26.230  16.060   0.240  1.00  0.00            
ATOM    161  H2  BK5     2      24.530  15.820  -0.050  1.00  0.00            
ATOM    162  H3  BK5     2      25.550  16.690  -1.190  1.00  0.00            
ATOM    163  H4  BK5     2      24.600  18.590   0.010  1.00  0.00            
ATOM    164  H5  BK5     2      25.890  18.220   1.100  1.00  0.00            
ATOM    165  H6  BK5     2      23.060  17.230   1.400  1.00  0.00            
ATOM    166  H7  BK5     2      23.830  18.520   2.350  1.00  0.00            
ATOM    167  H8  BK5     2      27.060  15.310   6.070  1.00  0.00            
ATOM    168  H9  BK5     2      27.840  15.290   4.450  1.00  0.00            
ATOM    169  H10 BK5     2      27.610  16.830   5.330  1.00  0.00            
ATOM    170  H11 BK5     2      24.500  11.720   3.800  1.00  0.00            
ATOM    171  H12 BK5     2      21.020  12.590   3.480  1.00  0.00            
ATOM    172  H13 BK5     2      19.200   8.080   3.970  1.00  0.00            
ATOM    173  H14 BK5     2      18.080   7.090   3.040  1.00  0.00            
ATOM    174  H15 BK5     2      17.220   9.200   4.960  1.00  0.00            
ATOM    175  H16 BK5     2      17.170   7.400   5.150  1.00  0.00            
ATOM    176  H17 BK5     2      14.710   7.540   5.390  1.00  0.00            
ATOM    177  H18 BK5     2      14.440   9.300   5.160  1.00  0.00            
ATOM    178  H19 BK5     2      13.770   8.120   4.040  1.00  0.00            
ATOM    179  H20 BK5     2      15.770  10.200   3.100  1.00  0.00            
ATOM    180  H21 BK5     2      14.830   9.010   2.170  1.00  0.00            
ATOM    181  H22 BK5     2      16.870   8.080   1.180  1.00  0.00            
ATOM    182  H23 BK5     2      16.770   9.770   0.930  1.00  0.00            
ATOM    183  H24 BK5     2      20.720   9.160   0.810  1.00  0.00            
ATOM    184  H25 BK5     2      22.850   9.580  -0.100  1.00  0.00            
ATOM    185  H26 BK5     2      24.170  12.260  -1.250  1.00  0.00            
ATOM    186  H27 BK5     2      24.480  10.580  -1.250  1.00  0.00            
ATOM    187  H28 BK5     2      26.480  11.520  -2.090  1.00  0.00            
ATOM    188  H29 BK5     2      26.570  12.840  -0.840  1.00  0.00            
ATOM    189  H30 BK5     2      26.830  11.080  -0.380  1.00  0.00            
TER
ENDMDL
MODEL        1
ATOM      1  H1  ACD     1      31.760  22.450  34.410  1.00  0.00            
ATOM      2  O1  ACD     1      31.410  22.550  35.300  1.00  0.00            
ATOM      3  C1  ACD     1      32.350  23.340  36.010  1.00  0.00            
ATOM      4  H2  ACD     1      32.550  22.850  36.960  1.00  0.00            
ATOM      5  H3  ACD     1      31.960  24.360  36.150  1.00  0.00            
ATOM      6  C2  ACD     1      33.580  23.420  35.150  1.00  0.00            
ATOM      7  H4  ACD     1      34.070  22.440  35.240  1.00  0.00            
ATOM      8  O2  ACD     1      33.350  23.840  33.780  1.00  0.00            
ATOM      9  C3  ACD     1      34.410  23.760  32.890  1.00  0.00            
ATOM     10  H5  ACD     1      34.040  24.160  31.940  1.00  0.00            
ATOM     11  O3  ACD     1      34.920  22.480  32.840  1.00  0.00            
ATOM     12  C4  ACD     1      34.910  21.620  31.680  1.00  0.00            
ATOM     13  H6  ACD     1      34.350  22.060  30.840  1.00  0.00            
ATOM     14  C5  ACD     1      36.390  21.450  31.410  1.00  0.00            
ATOM     15  H7  ACD     1      36.870  21.240  32.380  1.00  0.00            
ATOM     16  O4  ACD     1      37.000  22.650  30.870  1.00  0.00            
ATOM     17  H8  ACD     1      36.800  22.770  29.940  1.00  0.00            
ATOM     18  C6  ACD     1      36.710  20.220  30.530  1.00  0.00            
ATOM     19  H9  ACD     1      36.230  20.460  29.580  1.00  0.00            
ATOM     20  O5  ACD     1      38.090  19.970  30.250  1.00  0.00            
ATOM     21  H10 ACD     1      38.540  19.620  31.020  1.00  0.00            
ATOM     22  C7  ACD     1      36.080  18.970  31.080  1.00  0.00            
ATOM     23  H11 ACD     1      36.140  18.110  30.400  1.00  0.00            
ATOM     24  O6  ACD     1      34.670  19.200  31.140  1.00  0.00            
ATOM     25  C8  ACD     1      34.230  20.290  32.060  1.00  0.00            
ATOM     26  H12 ACD     1      34.550  20.070  33.090  1.00  0.00            
ATOM     27  C9  ACD     1      32.670  20.390  32.010  1.00  0.00            
ATOM     28  H13 ACD     1      32.180  19.410  32.110  1.00  0.00            
ATOM     29  H14 ACD     1      32.300  21.050  32.800  1.00  0.00            
ATOM     30  O7  ACD     1      32.180  20.910  30.730  1.00  0.00            
ATOM     31  H15 ACD     1      32.640  20.490  30.000  1.00  0.00            
ATOM     32  O8  ACD     1      36.530  18.550  32.370  1.00  0.00            
ATOM     33  C10 ACD     1      37.460  17.420  32.440  1.00  0.00            
ATOM     34  H16 ACD     1      37.850  17.190  31.440  1.00  0.00            
ATOM     35  C11 ACD     1      38.600  17.910  33.210  1.00  0.00            
ATOM     36  H17 ACD     1      38.120  18.410  34.060  1.00  0.00            
ATOM     37  O9  ACD     1      39.330  18.930  32.480  1.00  0.00            
ATOM     38  H18 ACD     1      39.640  19.670  33.000  1.00  0.00            
ATOM     39  C12 ACD     1      39.460  16.760  33.770  1.00  0.00            
ATOM     40  H19 ACD     1      40.130  16.330  33.010  1.00  0.00            
ATOM     41  O10 ACD     1      40.330  17.240  34.850  1.00  0.00            
ATOM     42  H20 ACD     1      40.130  16.580  35.520  1.00  0.00            
ATOM     43  C13 ACD     1      38.630  15.660  34.410  1.00  0.00            
ATOM     44  H21 ACD     1      39.230  14.750  34.580  1.00  0.00            
ATOM     45  O11 ACD     1      37.720  15.210  33.340  1.00  0.00            
ATOM     46  C14 ACD     1      36.710  16.200  33.070  1.00  0.00            
ATOM     47  H22 ACD     1      36.220  16.450  34.020  1.00  0.00            
ATOM     48  C15 ACD     1      35.600  15.590  32.120  1.00  0.00            
ATOM     49  H23 ACD     1      35.080  14.770  32.630  1.00  0.00            
ATOM     50  H24 ACD     1      34.900  16.350  31.760  1.00  0.00            
ATOM     51  O12 ACD     1      36.120  15.000  30.920  1.00  0.00            
ATOM     52  H25 ACD     1      36.790  14.370  31.210  1.00  0.00            
ATOM     53  O13 ACD     1      38.000  16.060  35.560  1.00  0.00            
ATOM     54  C16 ACD     1      37.960  15.170  36.700  1.00  0.00            
ATOM     55  H26 ACD     1      38.160  14.140  36.370  1.00  0.00            
ATOM     56  C17 ACD     1      38.980  15.720  37.740  1.00  0.00            
ATOM     57  H27 ACD     1      38.810  16.790  37.880  1.00  0.00            
ATOM     58  O14 ACD     1      40.260  15.410  37.190  1.00  0.00            
ATOM     59  H28 ACD     1      40.540  14.530  37.450  1.00  0.00            
ATOM     60  C18 ACD     1      38.840  15.210  39.160  1.00  0.00            
ATOM     61  H29 ACD     1      38.970  14.120  39.210  1.00  0.00            
ATOM     62  O15 ACD     1      39.640  15.830  40.090  1.00  0.00            
ATOM     63  H30 ACD     1      39.350  16.740  40.090  1.00  0.00            
ATOM     64  C19 ACD     1      37.360  15.520  39.550  1.00  0.00            
ATOM     65  H31 ACD     1      37.230  15.110  40.560  1.00  0.00            
ATOM     66  O16 ACD     1      36.380  14.930  38.670  1.00  0.00            
ATOM     67  C20 ACD     1      36.550  15.200  37.260  1.00  0.00            
ATOM     68  H32 ACD     1      36.130  16.190  37.080  1.00  0.00            
ATOM     69  C21 ACD     1      35.720  14.240  36.510  1.00  0.00            
ATOM     70  H33 ACD     1      34.670  14.340  36.820  1.00  0.00            
ATOM     71  H34 ACD     1      35.840  14.480  35.450  1.00  0.00            
ATOM     72  O17 ACD     1      36.180  12.840  36.670  1.00  0.00            
ATOM     73  H35 ACD     1      35.440  12.230  36.750  1.00  0.00            
ATOM     74  O18 ACD     1      37.030  16.910  39.550  1.00  0.00            
ATOM     75  C22 ACD     1      36.820  17.620  40.710  1.00  0.00            
ATOM     76  H36 ACD     1      36.950  16.970  41.590  1.00  0.00            
ATOM     77  C23 ACD     1      37.750  18.810  40.810  1.00  0.00            
ATOM     78  H37 ACD     1      37.830  19.360  39.870  1.00  0.00            
ATOM     79  O19 ACD     1      39.070  18.240  41.210  1.00  0.00            
ATOM     80  H38 ACD     1      39.040  17.870  42.100  1.00  0.00            
ATOM     81  C24 ACD     1      37.310  19.850  41.740  1.00  0.00            
ATOM     82  H39 ACD     1      37.170  19.650  42.810  1.00  0.00            
ATOM     83  O20 ACD     1      38.150  20.950  41.630  1.00  0.00            
ATOM     84  H40 ACD     1      38.240  21.160  40.700  1.00  0.00            
ATOM     85  C25 ACD     1      35.910  20.250  41.280  1.00  0.00            
ATOM     86  H41 ACD     1      35.600  21.040  41.970  1.00  0.00            
ATOM     87  O21 ACD     1      35.080  19.120  41.460  1.00  0.00            
ATOM     88  C26 ACD     1      35.380  18.030  40.580  1.00  0.00            
ATOM     89  H42 ACD     1      35.120  18.420  39.590  1.00  0.00            
ATOM     90  C27 ACD     1      34.370  16.880  40.910  1.00  0.00            
ATOM     91  H43 ACD     1      33.380  17.340  40.970  1.00  0.00            
ATOM     92  H44 ACD     1      34.390  16.100  40.140  1.00  0.00            
ATOM     93  O22 ACD     1      34.460  16.340  42.220  1.00  0.00            
ATOM     94  H45 ACD     1      34.330  17.060  42.840  1.00  0.00            
ATOM     95  O23 ACD     1      35.830  20.810  40.030  1.00  0.00            
ATOM     96  C28 ACD     1      35.770  22.250  39.940  1.00  0.00            
ATOM     97  H46 ACD     1      36.060  22.670  40.910  1.00  0.00            
ATOM     98  C29 ACD     1      34.330  22.790  39.520  1.00  0.00            
ATOM     99  H47 ACD     1      33.990  22.300  38.600  1.00  0.00            
ATOM    100  O24 ACD     1      34.230  24.200  39.180  1.00  0.00            
ATOM    101  C30 ACD     1      33.350  22.350  40.590  1.00  0.00            
ATOM    102  H48 ACD     1      33.340  21.250  40.650  1.00  0.00            
ATOM    103  H49 ACD     1      33.610  22.680  41.600  1.00  0.00            
ATOM    104  O25 ACD     1      32.020  22.710  40.290  1.00  0.00            
ATOM    105  H50 ACD     1      31.790  22.090  39.590  1.00  0.00            
ATOM    106  C31 ACD     1      36.770  22.780  38.950  1.00  0.00            
ATOM    107  H51 ACD     1      36.620  22.340  37.960  1.00  0.00            
ATOM    108  O26 ACD     1      38.110  22.400  39.320  1.00  0.00            
ATOM    109  H52 ACD     1      38.640  23.200  39.290  1.00  0.00            
ATOM    110  C32 ACD     1      36.650  24.260  38.700  1.00  0.00            
ATOM    111  H53 ACD     1      36.780  24.830  39.630  1.00  0.00            
ATOM    112  O27 ACD     1      37.670  24.730  37.800  1.00  0.00            
ATOM    113  H54 ACD     1      37.290  24.970  36.950  1.00  0.00            
ATOM    114  C33 ACD     1      35.200  24.610  38.210  1.00  0.00            
ATOM    115  H55 ACD     1      35.140  25.690  38.080  1.00  0.00            
ATOM    116  O28 ACD     1      34.950  23.900  37.000  1.00  0.00            
ATOM    117  C34 ACD     1      34.540  24.450  35.730  1.00  0.00            
ATOM    118  H56 ACD     1      34.050  25.400  36.000  1.00  0.00            
ATOM    119  C35 ACD     1      35.760  24.600  34.880  1.00  0.00            
ATOM    120  H57 ACD     1      36.300  23.640  34.960  1.00  0.00            
ATOM    121  O29 ACD     1      36.590  25.600  35.350  1.00  0.00            
ATOM    122  H58 ACD     1      36.390  26.430  34.910  1.00  0.00            
ATOM    123  C36 ACD     1      35.500  24.700  33.390  1.00  0.00            
ATOM    124  H59 ACD     1      34.980  25.660  33.290  1.00  0.00            
ATOM    125  O30 ACD     1      36.710  24.650  32.640  1.00  0.00            
ATOM    126  H60 ACD     1      36.720  23.760  32.270  1.00  0.00            
ATOM    127  C1  BK5     2      43.640  20.560  32.850  1.00  0.00            
ATOM    128  C2  BK5     2      43.230  21.080  31.440  1.00  0.00            
ATOM    129  C3  BK5     2      41.770  21.450  31.300  1.00  0.00            
ATOM    130  C4  BK5     2      41.410  22.720  31.970  1.00  0.00            
ATOM    131  N1  BK5     2      42.020  23.910  31.930  1.00  0.00            
ATOM    132  N2  BK5     2      41.330  24.680  32.870  1.00  0.00            
ATOM    133  C5  BK5     2      41.670  26.110  33.010  1.00  0.00            
ATOM    134  C6  BK5     2      40.310  23.950  33.520  1.00  0.00            
ATOM    135  C7  BK5     2      39.590  24.270  34.740  1.00  0.00            
ATOM    136  O1  BK5     2      39.880  25.250  35.390  1.00  0.00            
ATOM    137  N3  BK5     2      38.790  23.240  35.080  1.00  0.00            
ATOM    138  C8  BK5     2      38.690  22.020  34.460  1.00  0.00            
ATOM    139  C9  BK5     2      38.010  20.900  35.200  1.00  0.00            
ATOM    140  C10 BK5     2      36.630  20.690  35.210  1.00  0.00            
ATOM    141  C11 BK5     2      36.010  19.760  36.130  1.00  0.00            
ATOM    142  S1  BK5     2      34.240  19.560  36.280  1.00  0.00            
ATOM    143  O2  BK5     2      33.960  19.960  37.650  1.00  0.00            
ATOM    144  O3  BK5     2      33.490  20.100  35.130  1.00  0.00            
ATOM    145  N4  BK5     2      34.040  17.870  36.250  1.00  0.00            
ATOM    146  C12 BK5     2      33.290  17.200  37.360  1.00  0.00            
ATOM    147  C13 BK5     2      31.770  17.360  36.970  1.00  0.00            
ATOM    148  N5  BK5     2      31.520  16.650  35.670  1.00  0.00            
ATOM    149  C14 BK5     2      30.120  16.420  35.490  1.00  0.00            
ATOM    150  C15 BK5     2      32.250  17.210  34.510  1.00  0.00            
ATOM    151  C16 BK5     2      33.750  17.240  34.920  1.00  0.00            
ATOM    152  C17 BK5     2      36.880  19.170  37.050  1.00  0.00            
ATOM    153  C18 BK5     2      38.240  19.330  37.080  1.00  0.00            
ATOM    154  C19 BK5     2      38.840  20.200  36.170  1.00  0.00            
ATOM    155  O4  BK5     2      40.190  20.600  36.290  1.00  0.00            
ATOM    156  C20 BK5     2      41.030  20.360  37.430  1.00  0.00            
ATOM    157  C21 BK5     2      42.330  21.100  37.170  1.00  0.00            
ATOM    158  N6  BK5     2      39.390  21.720  33.370  1.00  0.00            
ATOM    159  C22 BK5     2      40.350  22.670  32.950  1.00  0.00            
ATOM    160  H1  BK5     2      44.670  20.200  32.900  1.00  0.00            
ATOM    161  H2  BK5     2      43.580  21.400  33.550  1.00  0.00            
ATOM    162  H3  BK5     2      42.840  19.910  33.220  1.00  0.00            
ATOM    163  H4  BK5     2      43.530  20.300  30.730  1.00  0.00            
ATOM    164  H5  BK5     2      43.840  21.970  31.240  1.00  0.00            
ATOM    165  H6  BK5     2      41.220  20.600  31.730  1.00  0.00            
ATOM    166  H7  BK5     2      41.480  21.430  30.240  1.00  0.00            
ATOM    167  H8  BK5     2      41.760  26.550  32.010  1.00  0.00            
ATOM    168  H9  BK5     2      40.870  26.610  33.580  1.00  0.00            
ATOM    169  H10 BK5     2      42.600  26.210  33.580  1.00  0.00            
ATOM    170  H11 BK5     2      38.370  23.430  35.980  1.00  0.00            
ATOM    171  H12 BK5     2      35.950  21.200  34.530  1.00  0.00            
ATOM    172  H13 BK5     2      33.520  17.810  38.240  1.00  0.00            
ATOM    173  H14 BK5     2      33.670  16.180  37.470  1.00  0.00            
ATOM    174  H15 BK5     2      31.360  18.370  36.910  1.00  0.00            
ATOM    175  H16 BK5     2      31.110  16.960  37.760  1.00  0.00            
ATOM    176  H17 BK5     2      29.590  15.920  36.320  1.00  0.00            
ATOM    177  H18 BK5     2      29.580  17.290  35.100  1.00  0.00            
ATOM    178  H19 BK5     2      30.150  15.680  34.690  1.00  0.00            
ATOM    179  H20 BK5     2      31.980  18.220  34.190  1.00  0.00            
ATOM    180  H21 BK5     2      32.180  16.410  33.760  1.00  0.00            
ATOM    181  H22 BK5     2      34.150  16.230  34.850  1.00  0.00            
ATOM    182  H23 BK5     2      34.320  17.740  34.130  1.00  0.00            
ATOM    183  H24 BK5     2      36.450  18.470  37.770  1.00  0.00            
ATOM    184  H25 BK5     2      38.830  18.870  37.870  1.00  0.00            
ATOM    185  H26 BK5     2      41.300  19.300  37.470  1.00  0.00            
ATOM    186  H27 BK5     2      40.720  20.730  38.410  1.00  0.00            
ATOM    187  H28 BK5     2      43.160  20.690  37.760  1.00  0.00            
ATOM    188  H29 BK5     2      42.760  20.970  36.170  1.00  0.00            
ATOM    189  H30 BK5     2      42.140  22.160  37.340  1.00  0.00            
TER
ENDMDL
MODEL        1
ATOM      1  H1  ACD     1      20.880  28.300  32.990  1.00  0.00            
ATOM      2  O1  ACD     1      20.000  27.950  32.850  1.00  0.00            
ATOM      3  C1  ACD     1      20.150  26.930  31.920  1.00  0.00            
ATOM      4  H2  ACD     1      20.430  27.280  30.920  1.00  0.00            
ATOM      5  H3  ACD     1      19.190  26.420  31.780  1.00  0.00            
ATOM      6  C2  ACD     1      21.290  25.990  32.390  1.00  0.00            
ATOM      7  H4  ACD     1      22.160  26.620  32.600  1.00  0.00            
ATOM      8  O2  ACD     1      20.910  25.260  33.560  1.00  0.00            
ATOM      9  C3  ACD     1      21.880  24.490  34.060  1.00  0.00            
ATOM     10  H5  ACD     1      21.520  24.160  35.040  1.00  0.00            
ATOM     11  O3  ACD     1      23.090  25.280  34.310  1.00  0.00            
ATOM     12  C4  ACD     1      23.500  25.570  35.660  1.00  0.00            
ATOM     13  H6  ACD     1      23.010  24.940  36.400  1.00  0.00            
ATOM     14  C5  ACD     1      24.940  25.080  35.770  1.00  0.00            
ATOM     15  H7  ACD     1      25.410  25.650  34.960  1.00  0.00            
ATOM     16  O4  ACD     1      24.990  23.710  35.510  1.00  0.00            
ATOM     17  H8  ACD     1      24.390  23.430  34.810  1.00  0.00            
ATOM     18  C6  ACD     1      25.560  25.320  37.180  1.00  0.00            
ATOM     19  H9  ACD     1      25.040  24.700  37.920  1.00  0.00            
ATOM     20  O5  ACD     1      26.940  25.050  37.320  1.00  0.00            
ATOM     21  H10 ACD     1      27.100  24.100  37.240  1.00  0.00            
ATOM     22  C7  ACD     1      25.310  26.780  37.590  1.00  0.00            
ATOM     23  H11 ACD     1      25.710  26.710  38.600  1.00  0.00            
ATOM     24  O6  ACD     1      23.930  27.130  37.500  1.00  0.00            
ATOM     25  C8  ACD     1      23.290  27.010  36.220  1.00  0.00            
ATOM     26  H12 ACD     1      23.900  27.680  35.610  1.00  0.00            
ATOM     27  C9  ACD     1      21.840  27.380  36.330  1.00  0.00            
ATOM     28  H13 ACD     1      21.320  27.220  35.380  1.00  0.00            
ATOM     29  H14 ACD     1      21.330  26.780  37.100  1.00  0.00            
ATOM     30  O7  ACD     1      21.730  28.740  36.710  1.00  0.00            
ATOM     31  H15 ACD     1      20.820  29.040  36.590  1.00  0.00            
ATOM     32  O8  ACD     1      26.110  27.660  36.830  1.00  0.00            
ATOM     33  C10 ACD     1      26.790  28.680  37.570  1.00  0.00            
ATOM     34  H16 ACD     1      26.640  28.570  38.660  1.00  0.00            
ATOM     35  C11 ACD     1      28.290  28.390  37.290  1.00  0.00            
ATOM     36  H17 ACD     1      28.390  28.030  36.260  1.00  0.00            
ATOM     37  O9  ACD     1      28.870  27.350  38.210  1.00  0.00            
ATOM     38  H18 ACD     1      28.380  26.560  37.960  1.00  0.00            
ATOM     39  C12 ACD     1      29.110  29.740  37.370  1.00  0.00            
ATOM     40  H19 ACD     1      29.420  29.980  38.390  1.00  0.00            
ATOM     41  O10 ACD     1      30.390  29.560  36.700  1.00  0.00            
ATOM     42  H20 ACD     1      30.340  29.640  35.740  1.00  0.00            
ATOM     43  C13 ACD     1      28.470  30.910  36.770  1.00  0.00            
ATOM     44  H21 ACD     1      29.140  31.770  36.870  1.00  0.00            
ATOM     45  O11 ACD     1      27.220  31.110  37.350  1.00  0.00            
ATOM     46  C14 ACD     1      26.230  30.060  37.180  1.00  0.00            
ATOM     47  H22 ACD     1      25.960  29.840  36.140  1.00  0.00            
ATOM     48  C15 ACD     1      24.900  30.280  37.970  1.00  0.00            
ATOM     49  H23 ACD     1      24.220  29.560  37.500  1.00  0.00            
ATOM     50  H24 ACD     1      24.950  30.130  39.060  1.00  0.00            
ATOM     51  O12 ACD     1      24.490  31.690  37.730  1.00  0.00            
ATOM     52  H25 ACD     1      24.590  32.030  38.620  1.00  0.00            
ATOM     53  O13 ACD     1      28.170  30.680  35.390  1.00  0.00            
ATOM     54  C16 ACD     1      28.660  31.500  34.310  1.00  0.00            
ATOM     55  H26 ACD     1      29.490  32.140  34.630  1.00  0.00            
ATOM     56  C17 ACD     1      29.170  30.540  33.280  1.00  0.00            
ATOM     57  H27 ACD     1      28.290  29.930  33.040  1.00  0.00            
ATOM     58  O14 ACD     1      30.310  29.810  33.770  1.00  0.00            
ATOM     59  H28 ACD     1      30.510  29.030  33.240  1.00  0.00            
ATOM     60  C18 ACD     1      29.450  31.350  32.000  1.00  0.00            
ATOM     61  H29 ACD     1      30.150  32.130  32.320  1.00  0.00            
ATOM     62  O15 ACD     1      30.070  30.610  30.990  1.00  0.00            
ATOM     63  H30 ACD     1      29.520  29.880  30.700  1.00  0.00            
ATOM     64  C19 ACD     1      28.150  31.960  31.500  1.00  0.00            
ATOM     65  H31 ACD     1      28.440  32.530  30.610  1.00  0.00            
ATOM     66  O16 ACD     1      27.740  32.890  32.550  1.00  0.00            
ATOM     67  C20 ACD     1      27.490  32.440  33.870  1.00  0.00            
ATOM     68  H32 ACD     1      26.580  31.830  33.870  1.00  0.00            
ATOM     69  C21 ACD     1      27.210  33.710  34.780  1.00  0.00            
ATOM     70  H33 ACD     1      26.470  34.340  34.270  1.00  0.00            
ATOM     71  H34 ACD     1      26.790  33.260  35.690  1.00  0.00            
ATOM     72  O17 ACD     1      28.480  34.370  35.160  1.00  0.00            
ATOM     73  H35 ACD     1      28.420  35.310  35.340  1.00  0.00            
ATOM     74  O18 ACD     1      27.240  30.900  31.260  1.00  0.00            
ATOM     75  C22 ACD     1      27.280  30.450  29.900  1.00  0.00            
ATOM     76  H36 ACD     1      28.150  30.910  29.430  1.00  0.00            
ATOM     77  C23 ACD     1      27.440  28.940  29.890  1.00  0.00            
ATOM     78  H37 ACD     1      26.540  28.570  30.410  1.00  0.00            
ATOM     79  O19 ACD     1      28.630  28.490  30.520  1.00  0.00            
ATOM     80  H38 ACD     1      28.550  27.530  30.550  1.00  0.00            
ATOM     81  C24 ACD     1      27.210  28.370  28.490  1.00  0.00            
ATOM     82  H39 ACD     1      28.060  28.740  27.900  1.00  0.00            
ATOM     83  O20 ACD     1      27.230  26.940  28.550  1.00  0.00            
ATOM     84  H40 ACD     1      28.050  26.620  28.950  1.00  0.00            
ATOM     85  C25 ACD     1      25.910  28.860  27.790  1.00  0.00            
ATOM     86  H41 ACD     1      25.900  28.440  26.770  1.00  0.00            
ATOM     87  O21 ACD     1      26.030  30.280  27.890  1.00  0.00            
ATOM     88  C26 ACD     1      26.100  30.910  29.170  1.00  0.00            
ATOM     89  H42 ACD     1      25.220  30.620  29.760  1.00  0.00            
ATOM     90  C27 ACD     1      26.150  32.400  29.060  1.00  0.00            
ATOM     91  H43 ACD     1      25.140  32.660  28.710  1.00  0.00            
ATOM     92  H44 ACD     1      26.170  32.820  30.070  1.00  0.00            
ATOM     93  O22 ACD     1      27.070  32.900  28.160  1.00  0.00            
ATOM     94  H45 ACD     1      27.140  33.850  28.210  1.00  0.00            
ATOM     95  O23 ACD     1      24.800  28.390  28.550  1.00  0.00            
ATOM     96  C28 ACD     1      23.850  27.560  27.910  1.00  0.00            
ATOM     97  H46 ACD     1      23.770  27.770  26.840  1.00  0.00            
ATOM     98  C29 ACD     1      22.490  27.900  28.500  1.00  0.00            
ATOM     99  H47 ACD     1      22.680  28.050  29.580  1.00  0.00            
ATOM    100  O24 ACD     1      21.550  26.790  28.390  1.00  0.00            
ATOM    101  C30 ACD     1      21.950  29.190  27.960  1.00  0.00            
ATOM    102  H48 ACD     1      21.340  29.440  28.840  1.00  0.00            
ATOM    103  H49 ACD     1      22.620  30.060  27.840  1.00  0.00            
ATOM    104  O25 ACD     1      21.170  29.080  26.810  1.00  0.00            
ATOM    105  H50 ACD     1      20.890  29.960  26.530  1.00  0.00            
ATOM    106  C31 ACD     1      24.210  26.050  28.050  1.00  0.00            
ATOM    107  H51 ACD     1      24.680  25.970  29.040  1.00  0.00            
ATOM    108  O26 ACD     1      25.280  25.670  27.100  1.00  0.00            
ATOM    109  H52 ACD     1      26.150  25.860  27.470  1.00  0.00            
ATOM    110  C32 ACD     1      23.050  25.070  28.000  1.00  0.00            
ATOM    111  H53 ACD     1      22.680  25.060  26.970  1.00  0.00            
ATOM    112  O27 ACD     1      23.370  23.710  28.380  1.00  0.00            
ATOM    113  H54 ACD     1      24.100  23.380  27.850  1.00  0.00            
ATOM    114  C33 ACD     1      21.880  25.520  28.940  1.00  0.00            
ATOM    115  H55 ACD     1      20.970  24.910  28.880  1.00  0.00            
ATOM    116  O28 ACD     1      22.300  25.650  30.300  1.00  0.00            
ATOM    117  C34 ACD     1      21.510  24.980  31.310  1.00  0.00            
ATOM    118  H56 ACD     1      20.530  24.580  31.030  1.00  0.00            
ATOM    119  C35 ACD     1      22.500  23.960  31.840  1.00  0.00            
ATOM    120  H57 ACD     1      23.430  24.460  32.140  1.00  0.00            
ATOM    121  O29 ACD     1      22.760  23.000  30.840  1.00  0.00            
ATOM    122  H58 ACD     1      23.030  23.390  30.010  1.00  0.00            
ATOM    123  C36 ACD     1      22.100  23.320  33.150  1.00  0.00            
ATOM    124  H59 ACD     1      21.260  22.630  33.070  1.00  0.00            
ATOM    125  O30 ACD     1      23.170  22.510  33.590  1.00  0.00            
ATOM    126  H60 ACD     1      23.550  22.170  32.780  1.00  0.00            
ATOM    127  C1  BK5     2      26.810  19.490  35.830  1.00  0.00            
ATOM    128  C2  BK5     2      27.090  19.790  34.380  1.00  0.00            
ATOM    129  C3  BK5     2      26.020  20.830  33.900  1.00  0.00            
ATOM    130  C4  BK5     2      26.160  21.120  32.480  1.00  0.00            
ATOM    131  N1  BK5     2      26.120  20.240  31.490  1.00  0.00            
ATOM    132  N2  BK5     2      26.360  20.990  30.390  1.00  0.00            
ATOM    133  C5  BK5     2      26.610  20.420  29.070  1.00  0.00            
ATOM    134  C6  BK5     2      26.240  22.330  30.680  1.00  0.00            
ATOM    135  C7  BK5     2      26.480  23.410  29.860  1.00  0.00            
ATOM    136  O1  BK5     2      26.780  23.350  28.680  1.00  0.00            
ATOM    137  N3  BK5     2      26.330  24.620  30.540  1.00  0.00            
ATOM    138  C8  BK5     2      26.020  24.740  31.880  1.00  0.00            
ATOM    139  C9  BK5     2      26.030  26.050  32.430  1.00  0.00            
ATOM    140  C10 BK5     2      24.920  26.920  32.330  1.00  0.00            
ATOM    141  C11 BK5     2      25.080  28.260  32.820  1.00  0.00            
ATOM    142  S1  BK5     2      23.710  29.440  32.560  1.00  0.00            
ATOM    143  O2  BK5     2      23.460  29.740  31.170  1.00  0.00            
ATOM    144  O3  BK5     2      22.510  28.850  33.170  1.00  0.00            
ATOM    145  N4  BK5     2      24.010  30.880  33.420  1.00  0.00            
ATOM    146  C12 BK5     2      24.080  32.190  32.690  1.00  0.00            
ATOM    147  C13 BK5     2      22.630  32.670  32.290  1.00  0.00            
ATOM    148  N5  BK5     2      21.950  32.950  33.580  1.00  0.00            
ATOM    149  C14 BK5     2      20.590  33.390  33.350  1.00  0.00            
ATOM    150  C15 BK5     2      21.940  31.790  34.520  1.00  0.00            
ATOM    151  C16 BK5     2      23.350  31.160  34.700  1.00  0.00            
ATOM    152  C17 BK5     2      26.210  28.640  33.470  1.00  0.00            
ATOM    153  C18 BK5     2      27.260  27.720  33.660  1.00  0.00            
ATOM    154  C19 BK5     2      27.180  26.480  33.050  1.00  0.00            
ATOM    155  O4  BK5     2      28.330  25.720  32.890  1.00  0.00            
ATOM    156  C20 BK5     2      28.590  24.820  33.960  1.00  0.00            
ATOM    157  C21 BK5     2      29.550  23.680  33.460  1.00  0.00            
ATOM    158  N6  BK5     2      25.870  23.660  32.690  1.00  0.00            
ATOM    159  C22 BK5     2      26.040  22.480  32.010  1.00  0.00            
ATOM    160  H1  BK5     2      26.520  20.410  36.340  1.00  0.00            
ATOM    161  H2  BK5     2      25.920  18.840  35.910  1.00  0.00            
ATOM    162  H3  BK5     2      27.720  19.020  36.230  1.00  0.00            
ATOM    163  H4  BK5     2      27.020  18.830  33.850  1.00  0.00            
ATOM    164  H5  BK5     2      28.090  20.240  34.330  1.00  0.00            
ATOM    165  H6  BK5     2      26.090  21.750  34.500  1.00  0.00            
ATOM    166  H7  BK5     2      25.000  20.500  34.140  1.00  0.00            
ATOM    167  H8  BK5     2      26.350  19.360  29.080  1.00  0.00            
ATOM    168  H9  BK5     2      25.840  20.860  28.440  1.00  0.00            
ATOM    169  H10 BK5     2      27.610  20.770  28.780  1.00  0.00            
ATOM    170  H11 BK5     2      26.430  25.500  30.050  1.00  0.00            
ATOM    171  H12 BK5     2      24.030  26.620  31.780  1.00  0.00            
ATOM    172  H13 BK5     2      24.660  32.080  31.760  1.00  0.00            
ATOM    173  H14 BK5     2      24.500  32.970  33.340  1.00  0.00            
ATOM    174  H15 BK5     2      22.100  31.900  31.730  1.00  0.00            
ATOM    175  H16 BK5     2      22.800  33.470  31.560  1.00  0.00            
ATOM    176  H17 BK5     2      20.080  33.560  34.300  1.00  0.00            
ATOM    177  H18 BK5     2      20.540  34.360  32.840  1.00  0.00            
ATOM    178  H19 BK5     2      20.060  32.650  32.740  1.00  0.00            
ATOM    179  H20 BK5     2      21.220  31.040  34.180  1.00  0.00            
ATOM    180  H21 BK5     2      21.540  32.200  35.460  1.00  0.00            
ATOM    181  H22 BK5     2      24.070  31.840  35.180  1.00  0.00            
ATOM    182  H23 BK5     2      23.350  30.280  35.360  1.00  0.00            
ATOM    183  H24 BK5     2      26.290  29.630  33.920  1.00  0.00            
ATOM    184  H25 BK5     2      28.210  28.050  34.060  1.00  0.00            
ATOM    185  H26 BK5     2      27.630  24.400  34.290  1.00  0.00            
ATOM    186  H27 BK5     2      28.950  25.390  34.830  1.00  0.00            
ATOM    187  H28 BK5     2      29.050  23.090  32.680  1.00  0.00            
ATOM    188  H29 BK5     2      30.580  24.000  33.290  1.00  0.00            
ATOM    189  H30 BK5     2      29.620  22.880  34.210  1.00  0.00            
TER
ENDMDL
MODEL        1
ATOM      1  H1  ACD     1      30.880  20.930  29.720  1.00  0.00            
ATOM      2  O1  ACD     1      31.380  21.360  30.420  1.00  0.00            
ATOM      3  C1  ACD     1      30.480  21.730  31.430  1.00  0.00            
ATOM      4  H2  ACD     1      29.640  22.280  30.970  1.00  0.00            
ATOM      5  H3  ACD     1      31.040  22.310  32.170  1.00  0.00            
ATOM      6  C2  ACD     1      29.930  20.490  32.160  1.00  0.00            
ATOM      7  H4  ACD     1      29.130  20.890  32.800  1.00  0.00            
ATOM      8  O2  ACD     1      29.290  19.580  31.200  1.00  0.00            
ATOM      9  C3  ACD     1      28.910  18.250  31.680  1.00  0.00            
ATOM     10  H5  ACD     1      28.630  17.650  30.810  1.00  0.00            
ATOM     11  O3  ACD     1      27.780  18.310  32.560  1.00  0.00            
ATOM     12  C4  ACD     1      26.890  17.210  32.600  1.00  0.00            
ATOM     13  H6  ACD     1      27.220  16.370  31.980  1.00  0.00            
ATOM     14  C5  ACD     1      26.840  16.790  34.120  1.00  0.00            
ATOM     15  H7  ACD     1      27.050  17.720  34.670  1.00  0.00            
ATOM     16  O4  ACD     1      27.880  15.810  34.470  1.00  0.00            
ATOM     17  H8  ACD     1      27.900  15.740  35.430  1.00  0.00            
ATOM     18  C6  ACD     1      25.490  16.170  34.490  1.00  0.00            
ATOM     19  H9  ACD     1      25.520  15.150  34.090  1.00  0.00            
ATOM     20  O5  ACD     1      25.390  16.080  35.920  1.00  0.00            
ATOM     21  H10 ACD     1      26.160  15.630  36.280  1.00  0.00            
ATOM     22  C7  ACD     1      24.250  16.750  33.910  1.00  0.00            
ATOM     23  H11 ACD     1      23.350  16.130  34.000  1.00  0.00            
ATOM     24  O6  ACD     1      24.470  16.860  32.550  1.00  0.00            
ATOM     25  C8  ACD     1      25.540  17.750  32.190  1.00  0.00            
ATOM     26  H12 ACD     1      25.330  18.720  32.640  1.00  0.00            
ATOM     27  C9  ACD     1      25.390  17.910  30.680  1.00  0.00            
ATOM     28  H13 ACD     1      26.180  18.570  30.310  1.00  0.00            
ATOM     29  H14 ACD     1      25.550  16.970  30.140  1.00  0.00            
ATOM     30  O7  ACD     1      24.070  18.570  30.300  1.00  0.00            
ATOM     31  H15 ACD     1      23.370  18.080  30.740  1.00  0.00            
ATOM     32  O8  ACD     1      23.990  18.000  34.530  1.00  0.00            
ATOM     33  C10 ACD     1      22.660  18.260  35.010  1.00  0.00            
ATOM     34  H16 ACD     1      22.050  17.460  34.570  1.00  0.00            
ATOM     35  C11 ACD     1      22.690  18.020  36.510  1.00  0.00            
ATOM     36  H17 ACD     1      23.510  18.630  36.920  1.00  0.00            
ATOM     37  O9  ACD     1      22.850  16.660  36.810  1.00  0.00            
ATOM     38  H18 ACD     1      23.690  16.310  36.490  1.00  0.00            
ATOM     39  C12 ACD     1      21.410  18.580  37.130  1.00  0.00            
ATOM     40  H19 ACD     1      20.570  18.040  36.680  1.00  0.00            
ATOM     41  O10 ACD     1      21.480  18.550  38.560  1.00  0.00            
ATOM     42  H20 ACD     1      21.890  19.350  38.870  1.00  0.00            
ATOM     43  C13 ACD     1      21.240  20.030  36.660  1.00  0.00            
ATOM     44  H21 ACD     1      20.410  20.570  37.120  1.00  0.00            
ATOM     45  O11 ACD     1      21.000  20.020  35.240  1.00  0.00            
ATOM     46  C14 ACD     1      22.170  19.660  34.500  1.00  0.00            
ATOM     47  H22 ACD     1      23.000  20.360  34.650  1.00  0.00            
ATOM     48  C15 ACD     1      21.800  19.660  33.020  1.00  0.00            
ATOM     49  H23 ACD     1      22.690  19.480  32.410  1.00  0.00            
ATOM     50  H24 ACD     1      21.100  18.820  32.860  1.00  0.00            
ATOM     51  O12 ACD     1      21.210  20.950  32.580  1.00  0.00            
ATOM     52  H25 ACD     1      20.920  20.880  31.670  1.00  0.00            
ATOM     53  O13 ACD     1      22.370  20.850  36.980  1.00  0.00            
ATOM     54  C16 ACD     1      22.170  21.940  37.890  1.00  0.00            
ATOM     55  H26 ACD     1      21.160  21.940  38.330  1.00  0.00            
ATOM     56  C17 ACD     1      23.030  21.720  39.100  1.00  0.00            
ATOM     57  H27 ACD     1      23.980  21.350  38.700  1.00  0.00            
ATOM     58  O14 ACD     1      22.560  20.720  40.010  1.00  0.00            
ATOM     59  H28 ACD     1      23.300  20.280  40.440  1.00  0.00            
ATOM     60  C18 ACD     1      23.430  22.940  39.900  1.00  0.00            
ATOM     61  H29 ACD     1      22.550  23.490  40.270  1.00  0.00            
ATOM     62  O15 ACD     1      24.310  22.730  40.950  1.00  0.00            
ATOM     63  H30 ACD     1      25.010  22.270  40.490  1.00  0.00            
ATOM     64  C19 ACD     1      24.070  23.970  38.950  1.00  0.00            
ATOM     65  H31 ACD     1      24.330  24.910  39.440  1.00  0.00            
ATOM     66  O16 ACD     1      23.020  24.230  38.020  1.00  0.00            
ATOM     67  C20 ACD     1      22.520  23.240  37.170  1.00  0.00            
ATOM     68  H32 ACD     1      23.380  23.180  36.480  1.00  0.00            
ATOM     69  C21 ACD     1      21.300  23.690  36.430  1.00  0.00            
ATOM     70  H33 ACD     1      20.740  22.940  35.850  1.00  0.00            
ATOM     71  H34 ACD     1      20.630  24.110  37.190  1.00  0.00            
ATOM     72  O17 ACD     1      21.600  24.730  35.450  1.00  0.00            
ATOM     73  H35 ACD     1      22.540  24.890  35.470  1.00  0.00            
ATOM     74  O18 ACD     1      25.220  23.430  38.350  1.00  0.00            
ATOM     75  C22 ACD     1      26.490  23.700  38.950  1.00  0.00            
ATOM     76  H36 ACD     1      26.330  24.150  39.930  1.00  0.00            
ATOM     77  C23 ACD     1      27.260  22.390  39.000  1.00  0.00            
ATOM     78  H37 ACD     1      27.280  22.030  37.960  1.00  0.00            
ATOM     79  O19 ACD     1      26.620  21.530  39.960  1.00  0.00            
ATOM     80  H38 ACD     1      27.280  20.960  40.360  1.00  0.00            
ATOM     81  C24 ACD     1      28.670  22.630  39.460  1.00  0.00            
ATOM     82  H39 ACD     1      28.720  23.220  40.390  1.00  0.00            
ATOM     83  O20 ACD     1      29.360  21.390  39.560  1.00  0.00            
ATOM     84  H40 ACD     1      30.080  21.680  38.990  1.00  0.00            
ATOM     85  C25 ACD     1      29.320  23.520  38.410  1.00  0.00            
ATOM     86  H41 ACD     1      30.290  23.840  38.790  1.00  0.00            
ATOM     87  O21 ACD     1      28.610  24.740  38.240  1.00  0.00            
ATOM     88  C26 ACD     1      27.240  24.670  38.000  1.00  0.00            
ATOM     89  H42 ACD     1      27.060  24.340  36.960  1.00  0.00            
ATOM     90  C27 ACD     1      26.780  26.080  38.040  1.00  0.00            
ATOM     91  H43 ACD     1      27.490  26.690  37.470  1.00  0.00            
ATOM     92  H44 ACD     1      25.780  26.080  37.580  1.00  0.00            
ATOM     93  O22 ACD     1      26.710  26.650  39.380  1.00  0.00            
ATOM     94  H45 ACD     1      26.310  27.530  39.390  1.00  0.00            
ATOM     95  O23 ACD     1      29.580  22.830  37.230  1.00  0.00            
ATOM     96  C28 ACD     1      30.930  22.830  36.670  1.00  0.00            
ATOM     97  H46 ACD     1      31.600  23.530  37.190  1.00  0.00            
ATOM     98  C29 ACD     1      30.880  23.290  35.170  1.00  0.00            
ATOM     99  H47 ACD     1      29.920  22.950  34.780  1.00  0.00            
ATOM    100  O24 ACD     1      32.000  22.740  34.380  1.00  0.00            
ATOM    101  C30 ACD     1      30.800  24.830  35.050  1.00  0.00            
ATOM    102  H48 ACD     1      29.880  25.180  35.540  1.00  0.00            
ATOM    103  H49 ACD     1      31.750  25.260  35.370  1.00  0.00            
ATOM    104  O25 ACD     1      30.660  25.150  33.730  1.00  0.00            
ATOM    105  H50 ACD     1      31.520  25.360  33.370  1.00  0.00            
ATOM    106  C31 ACD     1      31.520  21.470  36.940  1.00  0.00            
ATOM    107  H51 ACD     1      30.810  20.640  36.840  1.00  0.00            
ATOM    108  O26 ACD     1      32.040  21.400  38.270  1.00  0.00            
ATOM    109  H52 ACD     1      32.860  20.890  38.330  1.00  0.00            
ATOM    110  C32 ACD     1      32.620  21.100  35.930  1.00  0.00            
ATOM    111  H53 ACD     1      33.550  21.640  36.150  1.00  0.00            
ATOM    112  O27 ACD     1      32.920  19.650  36.040  1.00  0.00            
ATOM    113  H54 ACD     1      33.560  19.600  36.750  1.00  0.00            
ATOM    114  C33 ACD     1      32.230  21.350  34.490  1.00  0.00            
ATOM    115  H55 ACD     1      33.010  21.030  33.790  1.00  0.00            
ATOM    116  O28 ACD     1      31.010  20.680  34.220  1.00  0.00            
ATOM    117  C34 ACD     1      31.030  19.890  33.040  1.00  0.00            
ATOM    118  H56 ACD     1      31.990  19.960  32.500  1.00  0.00            
ATOM    119  C35 ACD     1      30.700  18.470  33.440  1.00  0.00            
ATOM    120  H57 ACD     1      29.830  18.540  34.110  1.00  0.00            
ATOM    121  O29 ACD     1      31.800  17.920  34.150  1.00  0.00            
ATOM    122  H58 ACD     1      32.040  18.500  34.870  1.00  0.00            
ATOM    123  C36 ACD     1      30.220  17.610  32.270  1.00  0.00            
ATOM    124  H59 ACD     1      30.960  17.500  31.460  1.00  0.00            
ATOM    125  O30 ACD     1      29.880  16.340  32.690  1.00  0.00            
ATOM    126  H60 ACD     1      29.710  16.520  33.610  1.00  0.00            
ATOM    127  C1  BK5     2      30.580  12.780  36.280  1.00  0.00            
ATOM    128  C2  BK5     2      31.620  13.470  35.380  1.00  0.00            
ATOM    129  C3  BK5     2      31.410  14.980  35.170  1.00  0.00            
ATOM    130  C4  BK5     2      31.800  15.780  36.380  1.00  0.00            
ATOM    131  N1  BK5     2      32.920  15.810  37.080  1.00  0.00            
ATOM    132  N2  BK5     2      32.710  16.600  38.080  1.00  0.00            
ATOM    133  C5  BK5     2      33.810  16.830  39.010  1.00  0.00            
ATOM    134  C6  BK5     2      31.480  17.300  38.030  1.00  0.00            
ATOM    135  C7  BK5     2      31.050  18.360  38.800  1.00  0.00            
ATOM    136  O1  BK5     2      31.670  18.890  39.650  1.00  0.00            
ATOM    137  N3  BK5     2      29.880  18.850  38.420  1.00  0.00            
ATOM    138  C8  BK5     2      29.280  18.400  37.290  1.00  0.00            
ATOM    139  C9  BK5     2      28.040  19.060  37.060  1.00  0.00            
ATOM    140  C10 BK5     2      27.880  20.170  36.170  1.00  0.00            
ATOM    141  C11 BK5     2      26.640  20.670  35.940  1.00  0.00            
ATOM    142  S1  BK5     2      26.370  22.130  34.830  1.00  0.00            
ATOM    143  O2  BK5     2      25.530  23.110  35.450  1.00  0.00            
ATOM    144  O3  BK5     2      27.580  22.640  34.170  1.00  0.00            
ATOM    145  N4  BK5     2      25.480  21.500  33.490  1.00  0.00            
ATOM    146  C12 BK5     2      24.210  22.210  33.280  1.00  0.00            
ATOM    147  C13 BK5     2      24.430  23.640  32.600  1.00  0.00            
ATOM    148  N5  BK5     2      25.180  23.550  31.380  1.00  0.00            
ATOM    149  C14 BK5     2      25.520  24.880  30.850  1.00  0.00            
ATOM    150  C15 BK5     2      26.360  22.720  31.510  1.00  0.00            
ATOM    151  C16 BK5     2      26.120  21.330  32.170  1.00  0.00            
ATOM    152  C17 BK5     2      25.590  20.230  36.770  1.00  0.00            
ATOM    153  C18 BK5     2      25.750  19.250  37.750  1.00  0.00            
ATOM    154  C19 BK5     2      26.990  18.610  37.910  1.00  0.00            
ATOM    155  O4  BK5     2      27.150  17.610  38.880  1.00  0.00            
ATOM    156  C20 BK5     2      26.070  16.810  39.410  1.00  0.00            
ATOM    157  C21 BK5     2      26.590  15.510  39.970  1.00  0.00            
ATOM    158  N6  BK5     2      29.730  17.390  36.500  1.00  0.00            
ATOM    159  C22 BK5     2      30.910  16.780  36.890  1.00  0.00            
ATOM    160  H1  BK5     2      30.630  13.230  37.280  1.00  0.00            
ATOM    161  H2  BK5     2      29.590  12.960  35.840  1.00  0.00            
ATOM    162  H3  BK5     2      30.750  11.700  36.380  1.00  0.00            
ATOM    163  H4  BK5     2      31.750  12.980  34.400  1.00  0.00            
ATOM    164  H5  BK5     2      32.610  13.320  35.820  1.00  0.00            
ATOM    165  H6  BK5     2      30.340  15.100  34.990  1.00  0.00            
ATOM    166  H7  BK5     2      32.020  15.290  34.310  1.00  0.00            
ATOM    167  H8  BK5     2      34.080  17.890  38.900  1.00  0.00            
ATOM    168  H9  BK5     2      33.530  16.780  40.080  1.00  0.00            
ATOM    169  H10 BK5     2      34.610  16.130  38.770  1.00  0.00            
ATOM    170  H11 BK5     2      29.440  19.580  38.950  1.00  0.00            
ATOM    171  H12 BK5     2      28.760  20.470  35.610  1.00  0.00            
ATOM    172  H13 BK5     2      23.640  22.410  34.190  1.00  0.00            
ATOM    173  H14 BK5     2      23.570  21.710  32.540  1.00  0.00            
ATOM    174  H15 BK5     2      25.050  24.280  33.240  1.00  0.00            
ATOM    175  H16 BK5     2      23.460  24.150  32.490  1.00  0.00            
ATOM    176  H17 BK5     2      25.940  24.820  29.840  1.00  0.00            
ATOM    177  H18 BK5     2      24.530  25.340  30.680  1.00  0.00            
ATOM    178  H19 BK5     2      26.130  25.460  31.550  1.00  0.00            
ATOM    179  H20 BK5     2      27.140  23.220  32.090  1.00  0.00            
ATOM    180  H21 BK5     2      26.730  22.590  30.480  1.00  0.00            
ATOM    181  H22 BK5     2      25.490  20.760  31.470  1.00  0.00            
ATOM    182  H23 BK5     2      27.110  20.850  32.230  1.00  0.00            
ATOM    183  H24 BK5     2      24.630  20.710  36.600  1.00  0.00            
ATOM    184  H25 BK5     2      24.860  19.130  38.370  1.00  0.00            
ATOM    185  H26 BK5     2      25.400  16.710  38.550  1.00  0.00            
ATOM    186  H27 BK5     2      25.630  17.290  40.290  1.00  0.00            
ATOM    187  H28 BK5     2      25.760  14.840  40.220  1.00  0.00            
ATOM    188  H29 BK5     2      27.150  14.980  39.200  1.00  0.00            
ATOM    189  H30 BK5     2      27.330  15.560  40.780  1.00  0.00            
TER
ENDMDL
MODEL        1
ATOM      1  H1  ACD     1      20.230  16.030   2.240  1.00  0.00            
ATOM      2  O1  ACD     1      19.940  16.610   2.950  1.00  0.00            
ATOM      3  C1  ACD     1      21.000  17.520   3.220  1.00  0.00            
ATOM      4  H2  ACD     1      21.590  17.220   4.090  1.00  0.00            
ATOM      5  H3  ACD     1      20.590  18.470   3.600  1.00  0.00            
ATOM      6  C2  ACD     1      21.900  17.690   2.040  1.00  0.00            
ATOM      7  H4  ACD     1      22.170  16.720   1.580  1.00  0.00            
ATOM      8  O2  ACD     1      21.190  18.490   1.130  1.00  0.00            
ATOM      9  C3  ACD     1      21.780  18.810  -0.100  1.00  0.00            
ATOM     10  H5  ACD     1      21.080  19.470  -0.630  1.00  0.00            
ATOM     11  O3  ACD     1      22.140  17.560  -0.800  1.00  0.00            
ATOM     12  C4  ACD     1      21.570  17.400  -2.110  1.00  0.00            
ATOM     13  H6  ACD     1      21.300  18.330  -2.620  1.00  0.00            
ATOM     14  C5  ACD     1      22.720  16.870  -3.020  1.00  0.00            
ATOM     15  H7  ACD     1      23.150  15.980  -2.530  1.00  0.00            
ATOM     16  O4  ACD     1      23.660  17.910  -3.210  1.00  0.00            
ATOM     17  H8  ACD     1      24.250  18.100  -2.470  1.00  0.00            
ATOM     18  C6  ACD     1      22.230  16.400  -4.350  1.00  0.00            
ATOM     19  H9  ACD     1      21.790  17.290  -4.820  1.00  0.00            
ATOM     20  O5  ACD     1      23.300  15.870  -5.150  1.00  0.00            
ATOM     21  H10 ACD     1      23.940  16.580  -5.060  1.00  0.00            
ATOM     22  C7  ACD     1      21.130  15.350  -4.060  1.00  0.00            
ATOM     23  H11 ACD     1      20.840  15.090  -5.080  1.00  0.00            
ATOM     24  O6  ACD     1      20.010  15.930  -3.320  1.00  0.00            
ATOM     25  C8  ACD     1      20.410  16.400  -2.030  1.00  0.00            
ATOM     26  H12 ACD     1      20.790  15.570  -1.430  1.00  0.00            
ATOM     27  C9  ACD     1      19.230  16.910  -1.300  1.00  0.00            
ATOM     28  H13 ACD     1      18.510  16.080  -1.250  1.00  0.00            
ATOM     29  H14 ACD     1      19.470  17.050  -0.240  1.00  0.00            
ATOM     30  O7  ACD     1      18.650  18.010  -1.910  1.00  0.00            
ATOM     31  H15 ACD     1      18.470  17.750  -2.820  1.00  0.00            
ATOM     32  O8  ACD     1      21.570  14.140  -3.510  1.00  0.00            
ATOM     33  C10 ACD     1      21.240  12.880  -4.160  1.00  0.00            
ATOM     34  H16 ACD     1      20.620  12.870  -5.070  1.00  0.00            
ATOM     35  C11 ACD     1      22.550  12.330  -4.610  1.00  0.00            
ATOM     36  H17 ACD     1      23.270  12.400  -3.790  1.00  0.00            
ATOM     37  O9  ACD     1      23.130  13.140  -5.670  1.00  0.00            
ATOM     38  H18 ACD     1      23.160  14.040  -5.350  1.00  0.00            
ATOM     39  C12 ACD     1      22.440  10.820  -4.990  1.00  0.00            
ATOM     40  H19 ACD     1      21.840  10.690  -5.900  1.00  0.00            
ATOM     41  O10 ACD     1      23.790  10.210  -5.220  1.00  0.00            
ATOM     42  H20 ACD     1      23.660   9.490  -5.830  1.00  0.00            
ATOM     43  C13 ACD     1      21.880  10.110  -3.750  1.00  0.00            
ATOM     44  H21 ACD     1      21.760   9.040  -3.980  1.00  0.00            
ATOM     45  O11 ACD     1      20.570  10.690  -3.440  1.00  0.00            
ATOM     46  C14 ACD     1      20.530  12.060  -3.090  1.00  0.00            
ATOM     47  H22 ACD     1      20.870  12.280  -2.080  1.00  0.00            
ATOM     48  C15 ACD     1      19.080  12.530  -3.060  1.00  0.00            
ATOM     49  H23 ACD     1      18.960  13.460  -2.490  1.00  0.00            
ATOM     50  H24 ACD     1      18.580  12.700  -4.020  1.00  0.00            
ATOM     51  O12 ACD     1      18.280  11.660  -2.290  1.00  0.00            
ATOM     52  H25 ACD     1      18.200  10.820  -2.740  1.00  0.00            
ATOM     53  O13 ACD     1      22.730  10.340  -2.610  1.00  0.00            
ATOM     54  C16 ACD     1      23.180   9.270  -1.790  1.00  0.00            
ATOM     55  H26 ACD     1      22.950   8.340  -2.320  1.00  0.00            
ATOM     56  C17 ACD     1      24.660   9.470  -1.620  1.00  0.00            
ATOM     57  H27 ACD     1      24.600  10.540  -1.390  1.00  0.00            
ATOM     58  O14 ACD     1      25.240   9.120  -2.900  1.00  0.00            
ATOM     59  H28 ACD     1      24.710   9.640  -3.510  1.00  0.00            
ATOM     60  C18 ACD     1      25.330   8.820  -0.460  1.00  0.00            
ATOM     61  H29 ACD     1      25.290   7.740  -0.630  1.00  0.00            
ATOM     62  O15 ACD     1      26.600   9.280  -0.370  1.00  0.00            
ATOM     63  H30 ACD     1      27.130   8.550  -0.030  1.00  0.00            
ATOM     64  C19 ACD     1      24.500   9.020   0.820  1.00  0.00            
ATOM     65  H31 ACD     1      24.840   8.250   1.520  1.00  0.00            
ATOM     66  O16 ACD     1      23.120   8.630   0.570  1.00  0.00            
ATOM     67  C20 ACD     1      22.480   9.320  -0.500  1.00  0.00            
ATOM     68  H32 ACD     1      22.480  10.360  -0.160  1.00  0.00            
ATOM     69  C21 ACD     1      21.080   8.840  -0.510  1.00  0.00            
ATOM     70  H33 ACD     1      20.480   8.760   0.400  1.00  0.00            
ATOM     71  H34 ACD     1      20.600   9.600  -1.140  1.00  0.00            
ATOM     72  O17 ACD     1      20.960   7.570  -1.190  1.00  0.00            
ATOM     73  H35 ACD     1      21.090   6.880  -0.530  1.00  0.00            
ATOM     74  O18 ACD     1      24.500  10.380   1.320  1.00  0.00            
ATOM     75  C22 ACD     1      25.640  10.850   2.110  1.00  0.00            
ATOM     76  H36 ACD     1      26.370  10.030   2.150  1.00  0.00            
ATOM     77  C23 ACD     1      26.250  12.100   1.520  1.00  0.00            
ATOM     78  H37 ACD     1      25.500  12.880   1.340  1.00  0.00            
ATOM     79  O19 ACD     1      26.810  11.750   0.160  1.00  0.00            
ATOM     80  H38 ACD     1      26.670  10.850  -0.160  1.00  0.00            
ATOM     81  C24 ACD     1      27.280  12.620   2.580  1.00  0.00            
ATOM     82  H39 ACD     1      27.950  11.760   2.750  1.00  0.00            
ATOM     83  O20 ACD     1      27.960  13.780   2.110  1.00  0.00            
ATOM     84  H40 ACD     1      28.910  13.820   2.280  1.00  0.00            
ATOM     85  C25 ACD     1      26.620  12.830   3.920  1.00  0.00            
ATOM     86  H41 ACD     1      27.370  13.190   4.630  1.00  0.00            
ATOM     87  O21 ACD     1      26.040  11.640   4.410  1.00  0.00            
ATOM     88  C26 ACD     1      25.020  11.120   3.520  1.00  0.00            
ATOM     89  H42 ACD     1      24.230  11.880   3.410  1.00  0.00            
ATOM     90  C27 ACD     1      24.400   9.920   4.160  1.00  0.00            
ATOM     91  H43 ACD     1      23.860   9.220   3.520  1.00  0.00            
ATOM     92  H44 ACD     1      25.360   9.460   4.440  1.00  0.00            
ATOM     93  O22 ACD     1      23.570  10.250   5.260  1.00  0.00            
ATOM     94  H45 ACD     1      23.930  10.870   5.900  1.00  0.00            
ATOM     95  O23 ACD     1      25.650  13.790   3.770  1.00  0.00            
ATOM     96  C28 ACD     1      25.580  14.850   4.690  1.00  0.00            
ATOM     97  H46 ACD     1      25.940  14.530   5.670  1.00  0.00            
ATOM     98  C29 ACD     1      24.110  15.240   4.800  1.00  0.00            
ATOM     99  H47 ACD     1      23.610  15.010   3.850  1.00  0.00            
ATOM    100  O24 ACD     1      23.740  16.550   5.200  1.00  0.00            
ATOM    101  C30 ACD     1      23.360  14.210   5.670  1.00  0.00            
ATOM    102  H48 ACD     1      23.830  13.220   5.650  1.00  0.00            
ATOM    103  H49 ACD     1      23.330  14.560   6.710  1.00  0.00            
ATOM    104  O25 ACD     1      22.060  14.060   5.250  1.00  0.00            
ATOM    105  H50 ACD     1      22.040  14.080   4.280  1.00  0.00            
ATOM    106  C31 ACD     1      26.410  15.990   4.070  1.00  0.00            
ATOM    107  H51 ACD     1      26.230  15.950   2.990  1.00  0.00            
ATOM    108  O26 ACD     1      27.850  15.830   4.190  1.00  0.00            
ATOM    109  H52 ACD     1      28.290  16.400   3.560  1.00  0.00            
ATOM    110  C32 ACD     1      25.980  17.400   4.360  1.00  0.00            
ATOM    111  H53 ACD     1      26.400  17.570   5.360  1.00  0.00            
ATOM    112  O27 ACD     1      26.580  18.380   3.470  1.00  0.00            
ATOM    113  H54 ACD     1      27.530  18.450   3.610  1.00  0.00            
ATOM    114  C33 ACD     1      24.420  17.540   4.420  1.00  0.00            
ATOM    115  H55 ACD     1      24.060  18.510   4.780  1.00  0.00            
ATOM    116  O28 ACD     1      23.970  17.330   3.090  1.00  0.00            
ATOM    117  C34 ACD     1      23.270  18.350   2.370  1.00  0.00            
ATOM    118  H56 ACD     1      23.180  19.250   3.000  1.00  0.00            
ATOM    119  C35 ACD     1      24.020  18.830   1.160  1.00  0.00            
ATOM    120  H57 ACD     1      24.390  17.910   0.680  1.00  0.00            
ATOM    121  O29 ACD     1      25.120  19.540   1.660  1.00  0.00            
ATOM    122  H58 ACD     1      25.620  19.020   2.290  1.00  0.00            
ATOM    123  C36 ACD     1      23.080  19.620   0.210  1.00  0.00            
ATOM    124  H59 ACD     1      22.760  20.520   0.770  1.00  0.00            
ATOM    125  O30 ACD     1      23.840  19.970  -0.970  1.00  0.00            
ATOM    126  H60 ACD     1      23.110  20.060  -1.600  1.00  0.00            
ATOM    127  C1  BK5     2      28.290  18.980  37.280  1.00  0.00            
ATOM    128  C2  BK5     2      27.420  20.160  37.670  1.00  0.00            
ATOM    129  C3  BK5     2      26.420  19.830  38.810  1.00  0.00            
ATOM    130  C4  BK5     2      27.100  19.550  40.110  1.00  0.00            
ATOM    131  N1  BK5     2      28.100  20.200  40.700  1.00  0.00            
ATOM    132  N2  BK5     2      28.390  19.510  41.820  1.00  0.00            
ATOM    133  C5  BK5     2      29.310  20.060  42.770  1.00  0.00            
ATOM    134  C6  BK5     2      27.820  18.270  41.870  1.00  0.00            
ATOM    135  C7  BK5     2      27.970  17.200  42.840  1.00  0.00            
ATOM    136  O1  BK5     2      28.750  17.140  43.800  1.00  0.00            
ATOM    137  N3  BK5     2      27.150  16.170  42.500  1.00  0.00            
ATOM    138  C8  BK5     2      26.240  16.240  41.510  1.00  0.00            
ATOM    139  C9  BK5     2      25.310  15.150  41.420  1.00  0.00            
ATOM    140  C10 BK5     2      24.190  14.980  42.290  1.00  0.00            
ATOM    141  C11 BK5     2      23.230  13.950  42.050  1.00  0.00            
ATOM    142  S1  BK5     2      21.770  13.920  43.020  1.00  0.00            
ATOM    143  O2  BK5     2      22.270  13.870  44.370  1.00  0.00            
ATOM    144  O3  BK5     2      20.840  14.960  42.580  1.00  0.00            
ATOM    145  N4  BK5     2      20.980  12.420  42.810  1.00  0.00            
ATOM    146  C12 BK5     2      21.250  11.440  43.920  1.00  0.00            
ATOM    147  C13 BK5     2      20.280  11.660  45.130  1.00  0.00            
ATOM    148  N5  BK5     2      18.900  11.550  44.590  1.00  0.00            
ATOM    149  C14 BK5     2      17.880  11.610  45.600  1.00  0.00            
ATOM    150  C15 BK5     2      18.630  12.520  43.510  1.00  0.00            
ATOM    151  C16 BK5     2      19.570  12.350  42.300  1.00  0.00            
ATOM    152  C17 BK5     2      23.490  13.010  40.990  1.00  0.00            
ATOM    153  C18 BK5     2      24.680  13.170  40.210  1.00  0.00            
ATOM    154  C19 BK5     2      25.510  14.230  40.410  1.00  0.00            
ATOM    155  O4  BK5     2      26.550  14.400  39.540  1.00  0.00            
ATOM    156  C20 BK5     2      26.270  15.040  38.340  1.00  0.00            
ATOM    157  C21 BK5     2      27.650  14.950  37.640  1.00  0.00            
ATOM    158  N6  BK5     2      25.930  17.320  40.770  1.00  0.00            
ATOM    159  C22 BK5     2      26.910  18.290  40.840  1.00  0.00            
ATOM    160  H1  BK5     2      27.760  18.070  36.980  1.00  0.00            
ATOM    161  H2  BK5     2      28.920  19.260  36.420  1.00  0.00            
ATOM    162  H3  BK5     2      29.000  18.760  38.090  1.00  0.00            
ATOM    163  H4  BK5     2      26.850  20.380  36.750  1.00  0.00            
ATOM    164  H5  BK5     2      27.900  21.100  37.940  1.00  0.00            
ATOM    165  H6  BK5     2      25.800  18.970  38.540  1.00  0.00            
ATOM    166  H7  BK5     2      25.680  20.630  38.920  1.00  0.00            
ATOM    167  H8  BK5     2      30.210  20.230  42.160  1.00  0.00            
ATOM    168  H9  BK5     2      28.930  21.040  43.080  1.00  0.00            
ATOM    169  H10 BK5     2      29.600  19.470  43.640  1.00  0.00            
ATOM    170  H11 BK5     2      27.110  15.290  43.000  1.00  0.00            
ATOM    171  H12 BK5     2      24.050  15.770  43.020  1.00  0.00            
ATOM    172  H13 BK5     2      22.310  11.450  44.230  1.00  0.00            
ATOM    173  H14 BK5     2      21.200  10.420  43.550  1.00  0.00            
ATOM    174  H15 BK5     2      20.360  12.700  45.480  1.00  0.00            
ATOM    175  H16 BK5     2      20.600  11.020  45.950  1.00  0.00            
ATOM    176  H17 BK5     2      16.960  11.320  45.080  1.00  0.00            
ATOM    177  H18 BK5     2      18.070  10.910  46.410  1.00  0.00            
ATOM    178  H19 BK5     2      17.830  12.620  46.020  1.00  0.00            
ATOM    179  H20 BK5     2      18.720  13.530  43.940  1.00  0.00            
ATOM    180  H21 BK5     2      17.600  12.490  43.130  1.00  0.00            
ATOM    181  H22 BK5     2      19.430  11.290  42.070  1.00  0.00            
ATOM    182  H23 BK5     2      19.360  13.080  41.520  1.00  0.00            
ATOM    183  H24 BK5     2      22.740  12.270  40.730  1.00  0.00            
ATOM    184  H25 BK5     2      25.000  12.480  39.430  1.00  0.00            
ATOM    185  H26 BK5     2      25.910  16.070  38.500  1.00  0.00            
ATOM    186  H27 BK5     2      25.530  14.540  37.700  1.00  0.00            
ATOM    187  H28 BK5     2      27.870  13.950  37.250  1.00  0.00            
ATOM    188  H29 BK5     2      27.750  15.560  36.730  1.00  0.00            
ATOM    189  H30 BK5     2      28.460  15.190  38.340  1.00  0.00            
TER
ENDMDL
MODEL        1
ATOM      1  H1  ACD     1      16.060  25.510  33.080  1.00  0.00            
ATOM      2  O1  ACD     1      16.820  25.010  33.400  1.00  0.00            
ATOM      3  C1  ACD     1      16.640  23.700  32.910  1.00  0.00            
ATOM      4  H2  ACD     1      17.520  23.070  33.080  1.00  0.00            
ATOM      5  H3  ACD     1      16.490  23.640  31.820  1.00  0.00            
ATOM      6  C2  ACD     1      15.390  23.040  33.440  1.00  0.00            
ATOM      7  H4  ACD     1      15.330  22.960  34.540  1.00  0.00            
ATOM      8  O2  ACD     1      14.250  23.670  32.960  1.00  0.00            
ATOM      9  C3  ACD     1      12.990  23.070  33.300  1.00  0.00            
ATOM     10  H5  ACD     1      12.300  23.840  32.930  1.00  0.00            
ATOM     11  O3  ACD     1      12.940  22.840  34.690  1.00  0.00            
ATOM     12  C4  ACD     1      11.910  23.470  35.410  1.00  0.00            
ATOM     13  H6  ACD     1      11.310  24.140  34.780  1.00  0.00            
ATOM     14  C5  ACD     1      10.920  22.390  35.970  1.00  0.00            
ATOM     15  H7  ACD     1      11.460  21.510  36.340  1.00  0.00            
ATOM     16  O4  ACD     1      10.020  21.920  34.920  1.00  0.00            
ATOM     17  H8  ACD     1      10.410  21.560  34.120  1.00  0.00            
ATOM     18  C6  ACD     1      10.080  23.020  37.110  1.00  0.00            
ATOM     19  H9  ACD     1       9.490  23.850  36.700  1.00  0.00            
ATOM     20  O5  ACD     1       9.130  22.140  37.760  1.00  0.00            
ATOM     21  H10 ACD     1       9.690  21.720  38.420  1.00  0.00            
ATOM     22  C7  ACD     1      11.060  23.580  38.080  1.00  0.00            
ATOM     23  H11 ACD     1      10.450  24.000  38.880  1.00  0.00            
ATOM     24  O6  ACD     1      11.780  24.660  37.440  1.00  0.00            
ATOM     25  C8  ACD     1      12.630  24.300  36.450  1.00  0.00            
ATOM     26  H12 ACD     1      13.430  23.710  36.920  1.00  0.00            
ATOM     27  C9  ACD     1      13.240  25.490  35.810  1.00  0.00            
ATOM     28  H13 ACD     1      13.910  25.200  34.990  1.00  0.00            
ATOM     29  H14 ACD     1      12.440  26.030  35.290  1.00  0.00            
ATOM     30  O7  ACD     1      13.870  26.390  36.690  1.00  0.00            
ATOM     31  H15 ACD     1      14.680  26.740  36.310  1.00  0.00            
ATOM     32  O8  ACD     1      11.930  22.580  38.520  1.00  0.00            
ATOM     33  C10 ACD     1      11.660  22.080  39.860  1.00  0.00            
ATOM     34  H16 ACD     1      10.700  22.440  40.260  1.00  0.00            
ATOM     35  C11 ACD     1      11.680  20.520  39.920  1.00  0.00            
ATOM     36  H17 ACD     1      12.670  20.260  39.540  1.00  0.00            
ATOM     37  O9  ACD     1      10.560  20.150  39.080  1.00  0.00            
ATOM     38  H18 ACD     1      10.250  19.270  39.320  1.00  0.00            
ATOM     39  C12 ACD     1      11.620  20.050  41.390  1.00  0.00            
ATOM     40  H19 ACD     1      10.600  20.310  41.710  1.00  0.00            
ATOM     41  O10 ACD     1      11.740  18.710  41.410  1.00  0.00            
ATOM     42  H20 ACD     1      11.270  18.250  40.710  1.00  0.00            
ATOM     43  C13 ACD     1      12.760  20.670  42.230  1.00  0.00            
ATOM     44  H21 ACD     1      12.460  20.460  43.270  1.00  0.00            
ATOM     45  O11 ACD     1      12.660  22.080  42.060  1.00  0.00            
ATOM     46  C14 ACD     1      12.720  22.690  40.720  1.00  0.00            
ATOM     47  H22 ACD     1      13.700  22.420  40.280  1.00  0.00            
ATOM     48  C15 ACD     1      12.680  24.230  40.780  1.00  0.00            
ATOM     49  H23 ACD     1      13.460  24.610  41.450  1.00  0.00            
ATOM     50  H24 ACD     1      13.020  24.620  39.810  1.00  0.00            
ATOM     51  O12 ACD     1      11.420  24.730  41.160  1.00  0.00            
ATOM     52  H25 ACD     1      11.360  25.660  40.920  1.00  0.00            
ATOM     53  O13 ACD     1      14.020  20.140  41.850  1.00  0.00            
ATOM     54  C16 ACD     1      14.840  19.480  42.870  1.00  0.00            
ATOM     55  H26 ACD     1      14.360  19.690  43.830  1.00  0.00            
ATOM     56  C17 ACD     1      14.860  18.010  42.410  1.00  0.00            
ATOM     57  H27 ACD     1      14.860  18.080  41.310  1.00  0.00            
ATOM     58  O14 ACD     1      13.590  17.410  42.760  1.00  0.00            
ATOM     59  H28 ACD     1      12.930  17.890  42.250  1.00  0.00            
ATOM     60  C18 ACD     1      16.080  17.240  42.940  1.00  0.00            
ATOM     61  H29 ACD     1      15.950  17.040  44.020  1.00  0.00            
ATOM     62  O15 ACD     1      16.200  16.000  42.250  1.00  0.00            
ATOM     63  H30 ACD     1      15.320  15.600  42.260  1.00  0.00            
ATOM     64  C19 ACD     1      17.310  18.100  42.640  1.00  0.00            
ATOM     65  H31 ACD     1      18.150  17.530  43.040  1.00  0.00            
ATOM     66  O16 ACD     1      17.240  19.270  43.360  1.00  0.00            
ATOM     67  C20 ACD     1      16.210  20.190  42.970  1.00  0.00            
ATOM     68  H32 ACD     1      16.490  20.700  42.040  1.00  0.00            
ATOM     69  C21 ACD     1      16.280  21.280  43.960  1.00  0.00            
ATOM     70  H33 ACD     1      15.500  22.020  43.750  1.00  0.00            
ATOM     71  H34 ACD     1      16.110  20.820  44.950  1.00  0.00            
ATOM     72  O17 ACD     1      17.470  22.050  43.810  1.00  0.00            
ATOM     73  H35 ACD     1      18.210  21.480  44.010  1.00  0.00            
ATOM     74  O18 ACD     1      17.450  18.340  41.300  1.00  0.00            
ATOM     75  C22 ACD     1      18.660  18.140  40.660  1.00  0.00            
ATOM     76  H36 ACD     1      19.390  17.680  41.330  1.00  0.00            
ATOM     77  C23 ACD     1      18.370  17.090  39.600  1.00  0.00            
ATOM     78  H37 ACD     1      17.460  17.300  39.040  1.00  0.00            
ATOM     79  O19 ACD     1      18.190  15.810  40.230  1.00  0.00            
ATOM     80  H38 ACD     1      17.420  15.860  40.810  1.00  0.00            
ATOM     81  C24 ACD     1      19.440  17.100  38.550  1.00  0.00            
ATOM     82  H39 ACD     1      20.340  16.780  39.080  1.00  0.00            
ATOM     83  O20 ACD     1      19.150  16.240  37.420  1.00  0.00            
ATOM     84  H40 ACD     1      18.470  16.710  36.920  1.00  0.00            
ATOM     85  C25 ACD     1      19.630  18.460  37.950  1.00  0.00            
ATOM     86  H41 ACD     1      20.400  18.390  37.180  1.00  0.00            
ATOM     87  O21 ACD     1      19.980  19.370  38.950  1.00  0.00            
ATOM     88  C26 ACD     1      19.110  19.530  40.020  1.00  0.00            
ATOM     89  H42 ACD     1      18.160  19.920  39.610  1.00  0.00            
ATOM     90  C27 ACD     1      19.600  20.560  41.050  1.00  0.00            
ATOM     91  H43 ACD     1      20.040  21.390  40.480  1.00  0.00            
ATOM     92  H44 ACD     1      18.780  20.970  41.640  1.00  0.00            
ATOM     93  O22 ACD     1      20.590  20.040  41.990  1.00  0.00            
ATOM     94  H45 ACD     1      20.120  19.510  42.640  1.00  0.00            
ATOM     95  O23 ACD     1      18.440  18.850  37.330  1.00  0.00            
ATOM     96  C28 ACD     1      18.560  18.950  35.900  1.00  0.00            
ATOM     97  H46 ACD     1      19.440  18.440  35.490  1.00  0.00            
ATOM     98  C29 ACD     1      18.580  20.390  35.440  1.00  0.00            
ATOM     99  H47 ACD     1      17.710  20.960  35.800  1.00  0.00            
ATOM    100  O24 ACD     1      18.520  20.510  34.090  1.00  0.00            
ATOM    101  C30 ACD     1      19.850  21.020  35.910  1.00  0.00            
ATOM    102  H48 ACD     1      19.760  22.070  35.610  1.00  0.00            
ATOM    103  H49 ACD     1      20.000  20.920  36.990  1.00  0.00            
ATOM    104  O25 ACD     1      21.030  20.340  35.330  1.00  0.00            
ATOM    105  H50 ACD     1      21.060  20.670  34.430  1.00  0.00            
ATOM    106  C31 ACD     1      17.390  18.330  35.200  1.00  0.00            
ATOM    107  H51 ACD     1      16.510  18.750  35.700  1.00  0.00            
ATOM    108  O26 ACD     1      17.460  16.870  35.420  1.00  0.00            
ATOM    109  H52 ACD     1      16.810  16.480  34.820  1.00  0.00            
ATOM    110  C32 ACD     1      17.310  18.590  33.690  1.00  0.00            
ATOM    111  H53 ACD     1      18.180  18.030  33.310  1.00  0.00            
ATOM    112  O27 ACD     1      16.090  18.110  33.030  1.00  0.00            
ATOM    113  H54 ACD     1      16.040  17.160  32.910  1.00  0.00            
ATOM    114  C33 ACD     1      17.360  20.080  33.360  1.00  0.00            
ATOM    115  H55 ACD     1      17.420  20.180  32.270  1.00  0.00            
ATOM    116  O28 ACD     1      16.220  20.830  33.860  1.00  0.00            
ATOM    117  C34 ACD     1      15.490  21.590  32.960  1.00  0.00            
ATOM    118  H56 ACD     1      15.910  21.560  31.950  1.00  0.00            
ATOM    119  C35 ACD     1      14.120  20.840  32.820  1.00  0.00            
ATOM    120  H57 ACD     1      13.990  20.430  33.840  1.00  0.00            
ATOM    121  O29 ACD     1      14.240  19.730  31.910  1.00  0.00            
ATOM    122  H58 ACD     1      14.750  19.080  32.390  1.00  0.00            
ATOM    123  C36 ACD     1      12.970  21.780  32.460  1.00  0.00            
ATOM    124  H59 ACD     1      12.920  22.100  31.420  1.00  0.00            
ATOM    125  O30 ACD     1      11.850  21.100  32.790  1.00  0.00            
ATOM    126  H60 ACD     1      11.840  20.150  32.710  1.00  0.00            
ATOM    127  C1  BK5     2      17.690  12.560  35.420  1.00  0.00            
ATOM    128  C2  BK5     2      16.460  13.040  36.230  1.00  0.00            
ATOM    129  C3  BK5     2      16.920  13.820  37.530  1.00  0.00            
ATOM    130  C4  BK5     2      15.800  13.930  38.500  1.00  0.00            
ATOM    131  N1  BK5     2      15.280  12.880  39.210  1.00  0.00            
ATOM    132  N2  BK5     2      14.170  13.340  39.930  1.00  0.00            
ATOM    133  C5  BK5     2      13.220  12.440  40.640  1.00  0.00            
ATOM    134  C6  BK5     2      14.090  14.760  39.680  1.00  0.00            
ATOM    135  C7  BK5     2      13.100  15.820  39.950  1.00  0.00            
ATOM    136  O1  BK5     2      12.210  15.600  40.770  1.00  0.00            
ATOM    137  N3  BK5     2      13.340  17.080  39.460  1.00  0.00            
ATOM    138  C8  BK5     2      14.470  17.300  38.730  1.00  0.00            
ATOM    139  C9  BK5     2      14.510  18.660  38.210  1.00  0.00            
ATOM    140  C10 BK5     2      15.390  19.710  38.610  1.00  0.00            
ATOM    141  C11 BK5     2      15.400  20.940  37.870  1.00  0.00            
ATOM    142  S1  BK5     2      16.410  22.240  38.540  1.00  0.00            
ATOM    143  O2  BK5     2      16.060  22.310  40.040  1.00  0.00            
ATOM    144  O3  BK5     2      17.880  21.980  38.360  1.00  0.00            
ATOM    145  N4  BK5     2      16.070  23.780  37.920  1.00  0.00            
ATOM    146  C12 BK5     2      16.130  24.920  38.790  1.00  0.00            
ATOM    147  C13 BK5     2      17.600  25.440  38.780  1.00  0.00            
ATOM    148  N5  BK5     2      18.100  25.780  37.470  1.00  0.00            
ATOM    149  C14 BK5     2      19.390  26.530  37.560  1.00  0.00            
ATOM    150  C15 BK5     2      18.050  24.670  36.550  1.00  0.00            
ATOM    151  C16 BK5     2      16.600  24.090  36.520  1.00  0.00            
ATOM    152  C17 BK5     2      14.480  21.120  36.840  1.00  0.00            
ATOM    153  C18 BK5     2      13.670  20.100  36.470  1.00  0.00            
ATOM    154  C19 BK5     2      13.640  18.880  37.140  1.00  0.00            
ATOM    155  O4  BK5     2      12.790  17.910  36.740  1.00  0.00            
ATOM    156  C20 BK5     2      13.110  17.230  35.480  1.00  0.00            
ATOM    157  C21 BK5     2      12.040  16.230  35.220  1.00  0.00            
ATOM    158  N6  BK5     2      15.330  16.380  38.300  1.00  0.00            
ATOM    159  C22 BK5     2      15.090  15.080  38.790  1.00  0.00            
ATOM    160  H1  BK5     2      18.100  11.660  35.900  1.00  0.00            
ATOM    161  H2  BK5     2      17.290  12.290  34.430  1.00  0.00            
ATOM    162  H3  BK5     2      18.510  13.280  35.310  1.00  0.00            
ATOM    163  H4  BK5     2      15.780  12.210  36.450  1.00  0.00            
ATOM    164  H5  BK5     2      15.890  13.750  35.610  1.00  0.00            
ATOM    165  H6  BK5     2      17.400  14.780  37.340  1.00  0.00            
ATOM    166  H7  BK5     2      17.710  13.170  37.930  1.00  0.00            
ATOM    167  H8  BK5     2      13.630  12.100  41.600  1.00  0.00            
ATOM    168  H9  BK5     2      12.300  13.000  40.830  1.00  0.00            
ATOM    169  H10 BK5     2      12.940  11.590  40.000  1.00  0.00            
ATOM    170  H11 BK5     2      12.660  17.830  39.540  1.00  0.00            
ATOM    171  H12 BK5     2      15.880  19.630  39.580  1.00  0.00            
ATOM    172  H13 BK5     2      15.870  24.680  39.830  1.00  0.00            
ATOM    173  H14 BK5     2      15.490  25.730  38.420  1.00  0.00            
ATOM    174  H15 BK5     2      18.200  24.610  39.190  1.00  0.00            
ATOM    175  H16 BK5     2      17.670  26.340  39.390  1.00  0.00            
ATOM    176  H17 BK5     2      20.050  26.060  38.300  1.00  0.00            
ATOM    177  H18 BK5     2      19.890  26.560  36.580  1.00  0.00            
ATOM    178  H19 BK5     2      19.160  27.520  37.960  1.00  0.00            
ATOM    179  H20 BK5     2      18.760  23.920  36.930  1.00  0.00            
ATOM    180  H21 BK5     2      18.380  24.920  35.530  1.00  0.00            
ATOM    181  H22 BK5     2      15.900  24.710  35.940  1.00  0.00            
ATOM    182  H23 BK5     2      16.790  23.140  36.020  1.00  0.00            
ATOM    183  H24 BK5     2      14.520  21.950  36.150  1.00  0.00            
ATOM    184  H25 BK5     2      13.020  20.340  35.640  1.00  0.00            
ATOM    185  H26 BK5     2      14.090  16.740  35.540  1.00  0.00            
ATOM    186  H27 BK5     2      13.160  17.960  34.660  1.00  0.00            
ATOM    187  H28 BK5     2      11.060  16.730  35.260  1.00  0.00            
ATOM    188  H29 BK5     2      12.100  15.780  34.220  1.00  0.00            
ATOM    189  H30 BK5     2      12.090  15.470  36.010  1.00  0.00            
TER
ENDMDL
MODEL        1
ATOM      1  H1  ACD     1      18.880  28.040  33.830  1.00  0.00            
ATOM      2  O1  ACD     1      19.650  27.570  34.160  1.00  0.00            
ATOM      3  C1  ACD     1      19.830  26.380  33.540  1.00  0.00            
ATOM      4  H2  ACD     1      20.690  25.830  33.930  1.00  0.00            
ATOM      5  H3  ACD     1      20.010  26.450  32.460  1.00  0.00            
ATOM      6  C2  ACD     1      18.590  25.530  33.710  1.00  0.00            
ATOM      7  H4  ACD     1      18.390  25.530  34.790  1.00  0.00            
ATOM      8  O2  ACD     1      17.420  26.180  33.100  1.00  0.00            
ATOM      9  C3  ACD     1      16.170  25.400  33.030  1.00  0.00            
ATOM     10  H5  ACD     1      15.370  25.980  32.550  1.00  0.00            
ATOM     11  O3  ACD     1      15.820  25.100  34.370  1.00  0.00            
ATOM     12  C4  ACD     1      14.600  25.600  34.910  1.00  0.00            
ATOM     13  H6  ACD     1      14.170  26.380  34.260  1.00  0.00            
ATOM     14  C5  ACD     1      13.690  24.390  35.050  1.00  0.00            
ATOM     15  H7  ACD     1      14.360  23.670  35.540  1.00  0.00            
ATOM     16  O4  ACD     1      13.300  23.910  33.800  1.00  0.00            
ATOM     17  H8  ACD     1      14.110  23.700  33.340  1.00  0.00            
ATOM     18  C6  ACD     1      12.530  24.610  36.080  1.00  0.00            
ATOM     19  H9  ACD     1      11.960  25.380  35.560  1.00  0.00            
ATOM     20  O5  ACD     1      11.790  23.430  36.230  1.00  0.00            
ATOM     21  H10 ACD     1      12.370  22.670  36.350  1.00  0.00            
ATOM     22  C7  ACD     1      13.150  25.100  37.370  1.00  0.00            
ATOM     23  H11 ACD     1      12.380  25.360  38.110  1.00  0.00            
ATOM     24  O6  ACD     1      13.720  26.340  37.130  1.00  0.00            
ATOM     25  C8  ACD     1      14.940  26.290  36.250  1.00  0.00            
ATOM     26  H12 ACD     1      15.720  25.710  36.760  1.00  0.00            
ATOM     27  C9  ACD     1      15.350  27.750  35.840  1.00  0.00            
ATOM     28  H13 ACD     1      16.190  27.740  35.140  1.00  0.00            
ATOM     29  H14 ACD     1      14.430  28.240  35.490  1.00  0.00            
ATOM     30  O7  ACD     1      15.910  28.370  37.000  1.00  0.00            
ATOM     31  H15 ACD     1      15.150  28.830  37.370  1.00  0.00            
ATOM     32  O8  ACD     1      14.140  24.210  37.920  1.00  0.00            
ATOM     33  C10 ACD     1      13.500  23.230  38.820  1.00  0.00            
ATOM     34  H16 ACD     1      12.410  23.290  38.920  1.00  0.00            
ATOM     35  C11 ACD     1      13.810  21.770  38.270  1.00  0.00            
ATOM     36  H17 ACD     1      14.910  21.740  38.290  1.00  0.00            
ATOM     37  O9  ACD     1      13.480  21.530  36.900  1.00  0.00            
ATOM     38  H18 ACD     1      13.710  20.590  36.880  1.00  0.00            
ATOM     39  C12 ACD     1      13.320  20.740  39.280  1.00  0.00            
ATOM     40  H19 ACD     1      12.220  20.780  39.340  1.00  0.00            
ATOM     41  O10 ACD     1      13.630  19.460  38.740  1.00  0.00            
ATOM     42  H20 ACD     1      13.060  18.840  39.200  1.00  0.00            
ATOM     43  C13 ACD     1      13.880  20.990  40.720  1.00  0.00            
ATOM     44  H21 ACD     1      13.550  20.320  41.510  1.00  0.00            
ATOM     45  O11 ACD     1      13.530  22.280  41.110  1.00  0.00            
ATOM     46  C14 ACD     1      14.060  23.360  40.320  1.00  0.00            
ATOM     47  H22 ACD     1      15.140  23.190  40.220  1.00  0.00            
ATOM     48  C15 ACD     1      13.870  24.750  41.000  1.00  0.00            
ATOM     49  H23 ACD     1      14.410  24.690  41.960  1.00  0.00            
ATOM     50  H24 ACD     1      14.260  25.530  40.340  1.00  0.00            
ATOM     51  O12 ACD     1      12.550  25.060  41.290  1.00  0.00            
ATOM     52  H25 ACD     1      12.410  25.790  41.900  1.00  0.00            
ATOM     53  O13 ACD     1      15.320  20.830  40.730  1.00  0.00            
ATOM     54  C16 ACD     1      15.940  20.300  41.870  1.00  0.00            
ATOM     55  H26 ACD     1      15.220  20.360  42.700  1.00  0.00            
ATOM     56  C17 ACD     1      16.440  18.890  41.460  1.00  0.00            
ATOM     57  H27 ACD     1      16.760  18.800  40.410  1.00  0.00            
ATOM     58  O14 ACD     1      15.330  17.960  41.640  1.00  0.00            
ATOM     59  H28 ACD     1      15.220  17.530  40.790  1.00  0.00            
ATOM     60  C18 ACD     1      17.630  18.450  42.230  1.00  0.00            
ATOM     61  H29 ACD     1      17.300  18.130  43.220  1.00  0.00            
ATOM     62  O15 ACD     1      18.210  17.260  41.580  1.00  0.00            
ATOM     63  H30 ACD     1      18.420  16.620  42.270  1.00  0.00            
ATOM     64  C19 ACD     1      18.700  19.510  42.340  1.00  0.00            
ATOM     65  H31 ACD     1      19.400  18.970  42.980  1.00  0.00            
ATOM     66  O16 ACD     1      18.100  20.670  42.900  1.00  0.00            
ATOM     67  C20 ACD     1      17.070  21.250  42.100  1.00  0.00            
ATOM     68  H32 ACD     1      17.430  21.490  41.090  1.00  0.00            
ATOM     69  C21 ACD     1      16.530  22.470  42.860  1.00  0.00            
ATOM     70  H33 ACD     1      15.630  22.820  42.340  1.00  0.00            
ATOM     71  H34 ACD     1      16.140  22.310  43.880  1.00  0.00            
ATOM     72  O17 ACD     1      17.410  23.570  42.900  1.00  0.00            
ATOM     73  H35 ACD     1      18.040  23.490  42.180  1.00  0.00            
ATOM     74  O18 ACD     1      19.230  19.830  41.060  1.00  0.00            
ATOM     75  C22 ACD     1      20.630  20.070  40.960  1.00  0.00            
ATOM     76  H36 ACD     1      21.130  19.750  41.880  1.00  0.00            
ATOM     77  C23 ACD     1      20.970  19.180  39.760  1.00  0.00            
ATOM     78  H37 ACD     1      20.190  19.320  39.000  1.00  0.00            
ATOM     79  O19 ACD     1      20.920  17.820  40.200  1.00  0.00            
ATOM     80  H38 ACD     1      20.120  17.790  40.730  1.00  0.00            
ATOM     81  C24 ACD     1      22.330  19.560  39.120  1.00  0.00            
ATOM     82  H39 ACD     1      23.150  19.320  39.820  1.00  0.00            
ATOM     83  O20 ACD     1      22.650  18.760  37.970  1.00  0.00            
ATOM     84  H40 ACD     1      21.980  18.870  37.280  1.00  0.00            
ATOM     85  C25 ACD     1      22.330  21.050  38.850  1.00  0.00            
ATOM     86  H41 ACD     1      23.310  21.280  38.430  1.00  0.00            
ATOM     87  O21 ACD     1      22.200  21.690  40.150  1.00  0.00            
ATOM     88  C26 ACD     1      20.980  21.570  40.840  1.00  0.00            
ATOM     89  H42 ACD     1      20.120  21.980  40.290  1.00  0.00            
ATOM     90  C27 ACD     1      21.090  22.200  42.190  1.00  0.00            
ATOM     91  H43 ACD     1      21.000  23.290  42.060  1.00  0.00            
ATOM     92  H44 ACD     1      20.190  22.030  42.800  1.00  0.00            
ATOM     93  O22 ACD     1      22.330  21.720  42.840  1.00  0.00            
ATOM     94  H45 ACD     1      23.120  22.080  42.430  1.00  0.00            
ATOM     95  O23 ACD     1      21.280  21.410  37.910  1.00  0.00            
ATOM     96  C28 ACD     1      21.500  21.420  36.500  1.00  0.00            
ATOM     97  H46 ACD     1      22.500  21.040  36.220  1.00  0.00            
ATOM     98  C29 ACD     1      21.500  22.890  35.950  1.00  0.00            
ATOM     99  H47 ACD     1      20.570  23.370  36.280  1.00  0.00            
ATOM    100  O24 ACD     1      21.630  22.970  34.490  1.00  0.00            
ATOM    101  C30 ACD     1      22.550  23.810  36.590  1.00  0.00            
ATOM    102  H48 ACD     1      22.470  24.770  36.050  1.00  0.00            
ATOM    103  H49 ACD     1      22.340  23.920  37.660  1.00  0.00            
ATOM    104  O25 ACD     1      23.860  23.290  36.300  1.00  0.00            
ATOM    105  H50 ACD     1      23.980  23.220  35.350  1.00  0.00            
ATOM    106  C31 ACD     1      20.450  20.540  35.770  1.00  0.00            
ATOM    107  H51 ACD     1      19.460  20.780  36.180  1.00  0.00            
ATOM    108  O26 ACD     1      20.800  19.160  36.020  1.00  0.00            
ATOM    109  H52 ACD     1      20.000  18.660  36.140  1.00  0.00            
ATOM    110  C32 ACD     1      20.390  20.840  34.270  1.00  0.00            
ATOM    111  H53 ACD     1      21.260  20.350  33.820  1.00  0.00            
ATOM    112  O27 ACD     1      19.180  20.380  33.670  1.00  0.00            
ATOM    113  H54 ACD     1      19.030  19.450  33.860  1.00  0.00            
ATOM    114  C33 ACD     1      20.510  22.350  33.870  1.00  0.00            
ATOM    115  H55 ACD     1      20.660  22.360  32.780  1.00  0.00            
ATOM    116  O28 ACD     1      19.390  23.180  34.170  1.00  0.00            
ATOM    117  C34 ACD     1      18.850  24.130  33.170  1.00  0.00            
ATOM    118  H56 ACD     1      19.480  24.230  32.280  1.00  0.00            
ATOM    119  C35 ACD     1      17.560  23.400  32.760  1.00  0.00            
ATOM    120  H57 ACD     1      17.170  22.980  33.690  1.00  0.00            
ATOM    121  O29 ACD     1      17.930  22.310  31.820  1.00  0.00            
ATOM    122  H58 ACD     1      18.530  21.790  32.350  1.00  0.00            
ATOM    123  C36 ACD     1      16.490  24.220  32.090  1.00  0.00            
ATOM    124  H59 ACD     1      16.990  24.640  31.210  1.00  0.00            
ATOM    125  O30 ACD     1      15.370  23.360  31.830  1.00  0.00            
ATOM    126  H60 ACD     1      15.630  22.780  31.110  1.00  0.00            
ATOM    127  C1  BK5     2      22.770  14.720  36.250  1.00  0.00            
ATOM    128  C2  BK5     2      21.380  14.610  36.930  1.00  0.00            
ATOM    129  C3  BK5     2      20.790  15.970  37.250  1.00  0.00            
ATOM    130  C4  BK5     2      19.440  15.810  37.950  1.00  0.00            
ATOM    131  N1  BK5     2      19.060  14.820  38.750  1.00  0.00            
ATOM    132  N2  BK5     2      17.790  15.090  39.080  1.00  0.00            
ATOM    133  C5  BK5     2      17.110  14.290  40.030  1.00  0.00            
ATOM    134  C6  BK5     2      17.370  16.230  38.460  1.00  0.00            
ATOM    135  C7  BK5     2      16.140  17.000  38.620  1.00  0.00            
ATOM    136  O1  BK5     2      15.090  16.670  39.220  1.00  0.00            
ATOM    137  N3  BK5     2      16.220  18.190  38.020  1.00  0.00            
ATOM    138  C8  BK5     2      17.370  18.700  37.510  1.00  0.00            
ATOM    139  C9  BK5     2      17.270  20.130  37.210  1.00  0.00            
ATOM    140  C10 BK5     2      17.800  21.160  38.020  1.00  0.00            
ATOM    141  C11 BK5     2      17.630  22.500  37.680  1.00  0.00            
ATOM    142  S1  BK5     2      18.420  23.660  38.780  1.00  0.00            
ATOM    143  O2  BK5     2      17.870  23.490  40.140  1.00  0.00            
ATOM    144  O3  BK5     2      19.870  23.540  38.700  1.00  0.00            
ATOM    145  N4  BK5     2      17.960  25.230  38.270  1.00  0.00            
ATOM    146  C12 BK5     2      17.420  26.130  39.340  1.00  0.00            
ATOM    147  C13 BK5     2      18.540  26.910  40.050  1.00  0.00            
ATOM    148  N5  BK5     2      19.500  27.570  39.130  1.00  0.00            
ATOM    149  C14 BK5     2      20.570  28.260  39.870  1.00  0.00            
ATOM    150  C15 BK5     2      20.050  26.730  38.070  1.00  0.00            
ATOM    151  C16 BK5     2      18.900  25.880  37.310  1.00  0.00            
ATOM    152  C17 BK5     2      16.990  22.890  36.530  1.00  0.00            
ATOM    153  C18 BK5     2      16.370  21.930  35.700  1.00  0.00            
ATOM    154  C19 BK5     2      16.560  20.520  35.970  1.00  0.00            
ATOM    155  O4  BK5     2      15.880  19.520  35.400  1.00  0.00            
ATOM    156  C20 BK5     2      15.060  19.640  34.230  1.00  0.00            
ATOM    157  C21 BK5     2      15.950  20.030  33.030  1.00  0.00            
ATOM    158  N6  BK5     2      18.490  18.000  37.240  1.00  0.00            
ATOM    159  C22 BK5     2      18.410  16.750  37.810  1.00  0.00            
ATOM    160  H1  BK5     2      23.480  15.460  36.660  1.00  0.00            
ATOM    161  H2  BK5     2      23.230  13.740  36.400  1.00  0.00            
ATOM    162  H3  BK5     2      22.740  14.850  35.160  1.00  0.00            
ATOM    163  H4  BK5     2      21.400  13.950  37.810  1.00  0.00            
ATOM    164  H5  BK5     2      20.760  14.170  36.140  1.00  0.00            
ATOM    165  H6  BK5     2      20.690  16.670  36.410  1.00  0.00            
ATOM    166  H7  BK5     2      21.490  16.440  37.950  1.00  0.00            
ATOM    167  H8  BK5     2      16.960  14.770  41.000  1.00  0.00            
ATOM    168  H9  BK5     2      16.150  13.960  39.620  1.00  0.00            
ATOM    169  H10 BK5     2      17.650  13.370  40.300  1.00  0.00            
ATOM    170  H11 BK5     2      15.440  18.820  38.100  1.00  0.00            
ATOM    171  H12 BK5     2      18.480  20.880  38.820  1.00  0.00            
ATOM    172  H13 BK5     2      16.760  25.730  40.120  1.00  0.00            
ATOM    173  H14 BK5     2      16.850  26.900  38.800  1.00  0.00            
ATOM    174  H15 BK5     2      19.020  26.200  40.730  1.00  0.00            
ATOM    175  H16 BK5     2      17.990  27.540  40.760  1.00  0.00            
ATOM    176  H17 BK5     2      20.970  27.830  40.800  1.00  0.00            
ATOM    177  H18 BK5     2      21.450  28.490  39.270  1.00  0.00            
ATOM    178  H19 BK5     2      20.130  29.180  40.260  1.00  0.00            
ATOM    179  H20 BK5     2      20.730  25.990  38.510  1.00  0.00            
ATOM    180  H21 BK5     2      20.580  27.330  37.320  1.00  0.00            
ATOM    181  H22 BK5     2      18.270  26.570  36.730  1.00  0.00            
ATOM    182  H23 BK5     2      19.380  25.240  36.560  1.00  0.00            
ATOM    183  H24 BK5     2      16.950  23.950  36.320  1.00  0.00            
ATOM    184  H25 BK5     2      15.740  22.170  34.850  1.00  0.00            
ATOM    185  H26 BK5     2      14.250  20.330  34.510  1.00  0.00            
ATOM    186  H27 BK5     2      14.540  18.680  34.090  1.00  0.00            
ATOM    187  H28 BK5     2      16.340  19.060  32.690  1.00  0.00            
ATOM    188  H29 BK5     2      15.300  20.460  32.260  1.00  0.00            
ATOM    189  H30 BK5     2      16.760  20.670  33.390  1.00  0.00            
TER
ENDMDL
MODEL        1
ATOM      1  H1  ACD     1      21.310  29.550  36.410  1.00  0.00            
ATOM      2  O1  ACD     1      21.600  28.870  37.020  1.00  0.00            
ATOM      3  C1  ACD     1      21.970  27.770  36.210  1.00  0.00            
ATOM      4  H2  ACD     1      22.250  27.030  36.970  1.00  0.00            
ATOM      5  H3  ACD     1      22.830  28.060  35.590  1.00  0.00            
ATOM      6  C2  ACD     1      20.850  27.220  35.340  1.00  0.00            
ATOM      7  H4  ACD     1      20.080  26.830  36.020  1.00  0.00            
ATOM      8  O2  ACD     1      20.300  28.310  34.530  1.00  0.00            
ATOM      9  C3  ACD     1      19.220  27.920  33.720  1.00  0.00            
ATOM     10  H5  ACD     1      18.820  28.840  33.270  1.00  0.00            
ATOM     11  O3  ACD     1      18.240  27.270  34.560  1.00  0.00            
ATOM     12  C4  ACD     1      16.900  27.770  34.730  1.00  0.00            
ATOM     13  H6  ACD     1      16.920  28.700  34.150  1.00  0.00            
ATOM     14  C5  ACD     1      15.940  26.770  34.150  1.00  0.00            
ATOM     15  H7  ACD     1      16.230  25.790  34.550  1.00  0.00            
ATOM     16  O4  ACD     1      16.120  26.850  32.730  1.00  0.00            
ATOM     17  H8  ACD     1      17.040  26.730  32.470  1.00  0.00            
ATOM     18  C6  ACD     1      14.480  27.150  34.540  1.00  0.00            
ATOM     19  H9  ACD     1      14.320  28.200  34.300  1.00  0.00            
ATOM     20  O5  ACD     1      13.490  26.290  33.950  1.00  0.00            
ATOM     21  H10 ACD     1      13.610  25.490  34.460  1.00  0.00            
ATOM     22  C7  ACD     1      14.400  27.210  36.060  1.00  0.00            
ATOM     23  H11 ACD     1      13.400  27.430  36.460  1.00  0.00            
ATOM     24  O6  ACD     1      15.230  28.260  36.490  1.00  0.00            
ATOM     25  C8  ACD     1      16.600  28.090  36.160  1.00  0.00            
ATOM     26  H12 ACD     1      17.020  27.330  36.830  1.00  0.00            
ATOM     27  C9  ACD     1      17.400  29.380  36.380  1.00  0.00            
ATOM     28  H13 ACD     1      18.470  29.250  36.160  1.00  0.00            
ATOM     29  H14 ACD     1      17.040  30.080  35.610  1.00  0.00            
ATOM     30  O7  ACD     1      17.270  29.900  37.690  1.00  0.00            
ATOM     31  H15 ACD     1      16.430  29.640  38.060  1.00  0.00            
ATOM     32  O8  ACD     1      14.840  26.030  36.730  1.00  0.00            
ATOM     33  C10 ACD     1      13.880  25.040  37.100  1.00  0.00            
ATOM     34  H16 ACD     1      12.960  25.400  36.610  1.00  0.00            
ATOM     35  C11 ACD     1      14.270  23.720  36.470  1.00  0.00            
ATOM     36  H17 ACD     1      15.280  23.400  36.740  1.00  0.00            
ATOM     37  O9  ACD     1      14.280  24.010  35.070  1.00  0.00            
ATOM     38  H18 ACD     1      14.110  23.170  34.640  1.00  0.00            
ATOM     39  C12 ACD     1      13.340  22.690  37.010  1.00  0.00            
ATOM     40  H19 ACD     1      12.380  22.830  36.500  1.00  0.00            
ATOM     41  O10 ACD     1      13.720  21.300  36.510  1.00  0.00            
ATOM     42  H20 ACD     1      13.470  20.660  37.180  1.00  0.00            
ATOM     43  C13 ACD     1      13.180  22.640  38.500  1.00  0.00            
ATOM     44  H21 ACD     1      12.350  21.990  38.790  1.00  0.00            
ATOM     45  O11 ACD     1      12.950  23.950  39.050  1.00  0.00            
ATOM     46  C14 ACD     1      13.870  24.930  38.670  1.00  0.00            
ATOM     47  H22 ACD     1      14.850  24.530  38.960  1.00  0.00            
ATOM     48  C15 ACD     1      13.530  26.260  39.300  1.00  0.00            
ATOM     49  H23 ACD     1      13.420  26.140  40.390  1.00  0.00            
ATOM     50  H24 ACD     1      14.330  27.000  39.150  1.00  0.00            
ATOM     51  O12 ACD     1      12.250  26.700  38.890  1.00  0.00            
ATOM     52  H25 ACD     1      11.600  26.040  39.140  1.00  0.00            
ATOM     53  O13 ACD     1      14.370  22.120  39.110  1.00  0.00            
ATOM     54  C16 ACD     1      14.280  20.950  39.930  1.00  0.00            
ATOM     55  H26 ACD     1      13.250  20.860  40.290  1.00  0.00            
ATOM     56  C17 ACD     1      14.670  19.720  39.100  1.00  0.00            
ATOM     57  H27 ACD     1      15.390  20.140  38.380  1.00  0.00            
ATOM     58  O14 ACD     1      13.450  19.210  38.440  1.00  0.00            
ATOM     59  H28 ACD     1      12.880  18.830  39.120  1.00  0.00            
ATOM     60  C18 ACD     1      15.340  18.600  39.880  1.00  0.00            
ATOM     61  H29 ACD     1      14.530  18.270  40.550  1.00  0.00            
ATOM     62  O15 ACD     1      15.740  17.710  38.860  1.00  0.00            
ATOM     63  H30 ACD     1      14.980  17.370  38.380  1.00  0.00            
ATOM     64  C19 ACD     1      16.460  19.180  40.790  1.00  0.00            
ATOM     65  H31 ACD     1      17.000  18.410  41.350  1.00  0.00            
ATOM     66  O16 ACD     1      15.740  20.040  41.670  1.00  0.00            
ATOM     67  C20 ACD     1      15.200  21.170  41.130  1.00  0.00            
ATOM     68  H32 ACD     1      16.080  21.670  40.710  1.00  0.00            
ATOM     69  C21 ACD     1      14.550  22.030  42.180  1.00  0.00            
ATOM     70  H33 ACD     1      13.940  22.850  41.790  1.00  0.00            
ATOM     71  H34 ACD     1      13.930  21.360  42.800  1.00  0.00            
ATOM     72  O17 ACD     1      15.560  22.550  43.090  1.00  0.00            
ATOM     73  H35 ACD     1      15.890  23.310  42.620  1.00  0.00            
ATOM     74  O18 ACD     1      17.480  19.870  40.080  1.00  0.00            
ATOM     75  C22 ACD     1      18.880  19.720  40.420  1.00  0.00            
ATOM     76  H36 ACD     1      18.910  19.110  41.330  1.00  0.00            
ATOM     77  C23 ACD     1      19.620  19.070  39.210  1.00  0.00            
ATOM     78  H37 ACD     1      19.270  19.540  38.280  1.00  0.00            
ATOM     79  O19 ACD     1      19.220  17.670  38.880  1.00  0.00            
ATOM     80  H38 ACD     1      18.310  17.610  38.580  1.00  0.00            
ATOM     81  C24 ACD     1      21.120  19.190  39.250  1.00  0.00            
ATOM     82  H39 ACD     1      21.440  18.570  40.090  1.00  0.00            
ATOM     83  O20 ACD     1      21.530  18.670  37.940  1.00  0.00            
ATOM     84  H40 ACD     1      20.890  17.950  37.860  1.00  0.00            
ATOM     85  C25 ACD     1      21.450  20.730  39.500  1.00  0.00            
ATOM     86  H41 ACD     1      22.530  20.870  39.620  1.00  0.00            
ATOM     87  O21 ACD     1      20.870  21.190  40.730  1.00  0.00            
ATOM     88  C26 ACD     1      19.430  21.140  40.740  1.00  0.00            
ATOM     89  H42 ACD     1      19.060  21.820  39.960  1.00  0.00            
ATOM     90  C27 ACD     1      18.890  21.710  42.000  1.00  0.00            
ATOM     91  H43 ACD     1      19.260  22.740  42.110  1.00  0.00            
ATOM     92  H44 ACD     1      17.790  21.830  42.000  1.00  0.00            
ATOM     93  O22 ACD     1      19.200  20.900  43.140  1.00  0.00            
ATOM     94  H45 ACD     1      19.310  21.580  43.810  1.00  0.00            
ATOM     95  O23 ACD     1      20.990  21.420  38.310  1.00  0.00            
ATOM     96  C28 ACD     1      21.980  21.960  37.380  1.00  0.00            
ATOM     97  H46 ACD     1      22.870  21.320  37.390  1.00  0.00            
ATOM     98  C29 ACD     1      22.330  23.440  37.690  1.00  0.00            
ATOM     99  H47 ACD     1      21.400  24.030  37.680  1.00  0.00            
ATOM    100  O24 ACD     1      23.150  23.950  36.640  1.00  0.00            
ATOM    101  C30 ACD     1      23.070  23.490  38.990  1.00  0.00            
ATOM    102  H48 ACD     1      23.360  24.540  39.120  1.00  0.00            
ATOM    103  H49 ACD     1      22.410  23.120  39.780  1.00  0.00            
ATOM    104  O25 ACD     1      24.210  22.660  38.970  1.00  0.00            
ATOM    105  H50 ACD     1      24.420  22.620  39.910  1.00  0.00            
ATOM    106  C31 ACD     1      21.330  21.860  35.980  1.00  0.00            
ATOM    107  H51 ACD     1      20.390  22.420  36.010  1.00  0.00            
ATOM    108  O26 ACD     1      21.110  20.510  35.600  1.00  0.00            
ATOM    109  H52 ACD     1      20.810  19.940  36.310  1.00  0.00            
ATOM    110  C32 ACD     1      22.200  22.650  34.920  1.00  0.00            
ATOM    111  H53 ACD     1      23.220  22.290  34.720  1.00  0.00            
ATOM    112  O27 ACD     1      21.450  22.690  33.700  1.00  0.00            
ATOM    113  H54 ACD     1      21.220  21.820  33.370  1.00  0.00            
ATOM    114  C33 ACD     1      22.630  24.030  35.340  1.00  0.00            
ATOM    115  H55 ACD     1      23.410  24.450  34.700  1.00  0.00            
ATOM    116  O28 ACD     1      21.380  24.850  35.350  1.00  0.00            
ATOM    117  C34 ACD     1      21.350  26.040  34.500  1.00  0.00            
ATOM    118  H56 ACD     1      22.310  26.370  34.090  1.00  0.00            
ATOM    119  C35 ACD     1      20.320  25.730  33.340  1.00  0.00            
ATOM    120  H57 ACD     1      19.510  25.190  33.860  1.00  0.00            
ATOM    121  O29 ACD     1      21.010  24.930  32.350  1.00  0.00            
ATOM    122  H58 ACD     1      21.120  24.060  32.750  1.00  0.00            
ATOM    123  C36 ACD     1      19.750  26.980  32.700  1.00  0.00            
ATOM    124  H59 ACD     1      20.470  27.500  32.050  1.00  0.00            
ATOM    125  O30 ACD     1      18.690  26.610  31.770  1.00  0.00            
ATOM    126  H60 ACD     1      19.020  25.960  31.140  1.00  0.00            
ATOM    127  C1  BK5     2      20.120  14.980  33.330  1.00  0.00            
ATOM    128  C2  BK5     2      20.500  15.090  34.810  1.00  0.00            
ATOM    129  C3  BK5     2      19.950  16.330  35.510  1.00  0.00            
ATOM    130  C4  BK5     2      18.450  16.450  35.500  1.00  0.00            
ATOM    131  N1  BK5     2      17.520  15.540  35.390  1.00  0.00            
ATOM    132  N2  BK5     2      16.320  16.130  35.340  1.00  0.00            
ATOM    133  C5  BK5     2      15.080  15.330  35.240  1.00  0.00            
ATOM    134  C6  BK5     2      16.450  17.490  35.560  1.00  0.00            
ATOM    135  C7  BK5     2      15.400  18.480  35.700  1.00  0.00            
ATOM    136  O1  BK5     2      14.220  18.330  35.710  1.00  0.00            
ATOM    137  N3  BK5     2      15.960  19.700  35.940  1.00  0.00            
ATOM    138  C8  BK5     2      17.260  19.970  36.030  1.00  0.00            
ATOM    139  C9  BK5     2      17.670  21.470  36.080  1.00  0.00            
ATOM    140  C10 BK5     2      17.930  22.140  37.300  1.00  0.00            
ATOM    141  C11 BK5     2      18.210  23.510  37.350  1.00  0.00            
ATOM    142  S1  BK5     2      18.470  24.320  38.960  1.00  0.00            
ATOM    143  O2  BK5     2      17.370  24.040  39.990  1.00  0.00            
ATOM    144  O3  BK5     2      19.800  23.920  39.370  1.00  0.00            
ATOM    145  N4  BK5     2      18.620  25.980  38.700  1.00  0.00            
ATOM    146  C12 BK5     2      17.750  26.790  39.650  1.00  0.00            
ATOM    147  C13 BK5     2      18.390  26.930  41.080  1.00  0.00            
ATOM    148  N5  BK5     2      19.820  27.340  41.060  1.00  0.00            
ATOM    149  C14 BK5     2      20.400  27.400  42.360  1.00  0.00            
ATOM    150  C15 BK5     2      20.700  26.800  39.940  1.00  0.00            
ATOM    151  C16 BK5     2      20.000  26.550  38.580  1.00  0.00            
ATOM    152  C17 BK5     2      18.030  24.230  36.170  1.00  0.00            
ATOM    153  C18 BK5     2      17.710  23.620  35.010  1.00  0.00            
ATOM    154  C19 BK5     2      17.570  22.240  34.940  1.00  0.00            
ATOM    155  O4  BK5     2      17.220  21.580  33.780  1.00  0.00            
ATOM    156  C20 BK5     2      16.810  22.170  32.570  1.00  0.00            
ATOM    157  C21 BK5     2      16.550  21.070  31.500  1.00  0.00            
ATOM    158  N6  BK5     2      18.250  19.000  35.960  1.00  0.00            
ATOM    159  C22 BK5     2      17.830  17.720  35.680  1.00  0.00            
ATOM    160  H1  BK5     2      20.730  15.670  32.730  1.00  0.00            
ATOM    161  H2  BK5     2      20.400  14.000  32.920  1.00  0.00            
ATOM    162  H3  BK5     2      19.040  15.070  33.170  1.00  0.00            
ATOM    163  H4  BK5     2      21.590  15.110  34.960  1.00  0.00            
ATOM    164  H5  BK5     2      20.110  14.230  35.370  1.00  0.00            
ATOM    165  H6  BK5     2      20.320  17.210  34.960  1.00  0.00            
ATOM    166  H7  BK5     2      20.340  16.430  36.540  1.00  0.00            
ATOM    167  H8  BK5     2      14.880  14.590  36.030  1.00  0.00            
ATOM    168  H9  BK5     2      14.180  15.950  35.220  1.00  0.00            
ATOM    169  H10 BK5     2      15.020  14.820  34.270  1.00  0.00            
ATOM    170  H11 BK5     2      15.320  20.430  36.230  1.00  0.00            
ATOM    171  H12 BK5     2      17.820  21.510  38.180  1.00  0.00            
ATOM    172  H13 BK5     2      16.770  26.290  39.630  1.00  0.00            
ATOM    173  H14 BK5     2      17.600  27.830  39.330  1.00  0.00            
ATOM    174  H15 BK5     2      18.210  25.920  41.490  1.00  0.00            
ATOM    175  H16 BK5     2      17.730  27.610  41.640  1.00  0.00            
ATOM    176  H17 BK5     2      20.720  26.420  42.730  1.00  0.00            
ATOM    177  H18 BK5     2      21.300  28.010  42.190  1.00  0.00            
ATOM    178  H19 BK5     2      19.750  27.920  43.070  1.00  0.00            
ATOM    179  H20 BK5     2      20.930  25.760  40.210  1.00  0.00            
ATOM    180  H21 BK5     2      21.650  27.320  39.820  1.00  0.00            
ATOM    181  H22 BK5     2      19.840  27.500  38.050  1.00  0.00            
ATOM    182  H23 BK5     2      20.610  25.850  38.000  1.00  0.00            
ATOM    183  H24 BK5     2      18.410  25.250  36.110  1.00  0.00            
ATOM    184  H25 BK5     2      17.640  24.170  34.070  1.00  0.00            
ATOM    185  H26 BK5     2      17.530  22.920  32.190  1.00  0.00            
ATOM    186  H27 BK5     2      15.910  22.690  32.920  1.00  0.00            
ATOM    187  H28 BK5     2      16.370  21.610  30.570  1.00  0.00            
ATOM    188  H29 BK5     2      17.440  20.450  31.310  1.00  0.00            
ATOM    189  H30 BK5     2      15.710  20.390  31.690  1.00  0.00            
TER
ENDMDL
MODEL        1
ATOM      1  H1  ACD     1      35.900  29.140  30.030  1.00  0.00            
ATOM      2  O1  ACD     1      35.340  29.700  30.580  1.00  0.00            
ATOM      3  C1  ACD     1      36.160  30.880  30.770  1.00  0.00            
ATOM      4  H2  ACD     1      35.380  31.600  31.060  1.00  0.00            
ATOM      5  H3  ACD     1      36.590  31.270  29.840  1.00  0.00            
ATOM      6  C2  ACD     1      37.370  30.800  31.760  1.00  0.00            
ATOM      7  H4  ACD     1      37.190  30.100  32.590  1.00  0.00            
ATOM      8  O2  ACD     1      38.520  30.270  31.030  1.00  0.00            
ATOM      9  C3  ACD     1      39.740  30.100  31.830  1.00  0.00            
ATOM     10  H5  ACD     1      40.550  29.710  31.200  1.00  0.00            
ATOM     11  O3  ACD     1      39.490  29.200  32.930  1.00  0.00            
ATOM     12  C4  ACD     1      40.270  28.010  33.110  1.00  0.00            
ATOM     13  H6  ACD     1      40.740  27.730  32.150  1.00  0.00            
ATOM     14  C5  ACD     1      41.300  28.180  34.240  1.00  0.00            
ATOM     15  H7  ACD     1      40.770  28.650  35.080  1.00  0.00            
ATOM     16  O4  ACD     1      42.300  29.130  33.660  1.00  0.00            
ATOM     17  H8  ACD     1      41.810  29.910  33.380  1.00  0.00            
ATOM     18  C6  ACD     1      41.900  26.900  34.860  1.00  0.00            
ATOM     19  H9  ACD     1      42.520  26.400  34.100  1.00  0.00            
ATOM     20  O5  ACD     1      42.710  27.090  36.070  1.00  0.00            
ATOM     21  H10 ACD     1      43.510  27.590  35.880  1.00  0.00            
ATOM     22  C7  ACD     1      40.790  25.970  35.200  1.00  0.00            
ATOM     23  H11 ACD     1      41.290  25.020  35.410  1.00  0.00            
ATOM     24  O6  ACD     1      39.950  25.770  34.080  1.00  0.00            
ATOM     25  C8  ACD     1      39.330  26.910  33.480  1.00  0.00            
ATOM     26  H12 ACD     1      38.600  27.320  34.200  1.00  0.00            
ATOM     27  C9  ACD     1      38.590  26.520  32.260  1.00  0.00            
ATOM     28  H13 ACD     1      38.440  27.340  31.540  1.00  0.00            
ATOM     29  H14 ACD     1      39.230  25.840  31.690  1.00  0.00            
ATOM     30  O7  ACD     1      37.440  25.750  32.640  1.00  0.00            
ATOM     31  H15 ACD     1      37.710  24.870  32.910  1.00  0.00            
ATOM     32  O8  ACD     1      39.970  26.480  36.290  1.00  0.00            
ATOM     33  C10 ACD     1      39.940  25.770  37.540  1.00  0.00            
ATOM     34  H16 ACD     1      40.560  24.880  37.390  1.00  0.00            
ATOM     35  C11 ACD     1      40.560  26.590  38.670  1.00  0.00            
ATOM     36  H17 ACD     1      40.230  27.620  38.490  1.00  0.00            
ATOM     37  O9  ACD     1      42.020  26.440  38.620  1.00  0.00            
ATOM     38  H18 ACD     1      42.320  26.610  37.720  1.00  0.00            
ATOM     39  C12 ACD     1      40.020  26.370  40.110  1.00  0.00            
ATOM     40  H19 ACD     1      40.500  25.450  40.460  1.00  0.00            
ATOM     41  O10 ACD     1      40.450  27.410  41.010  1.00  0.00            
ATOM     42  H20 ACD     1      40.190  28.270  40.680  1.00  0.00            
ATOM     43  C13 ACD     1      38.560  26.230  40.140  1.00  0.00            
ATOM     44  H21 ACD     1      38.190  25.770  41.060  1.00  0.00            
ATOM     45  O11 ACD     1      38.290  25.160  39.250  1.00  0.00            
ATOM     46  C14 ACD     1      38.430  25.490  37.880  1.00  0.00            
ATOM     47  H22 ACD     1      37.750  26.330  37.700  1.00  0.00            
ATOM     48  C15 ACD     1      37.940  24.290  37.020  1.00  0.00            
ATOM     49  H23 ACD     1      36.870  24.080  37.140  1.00  0.00            
ATOM     50  H24 ACD     1      38.050  24.660  35.990  1.00  0.00            
ATOM     51  O12 ACD     1      38.710  23.100  37.190  1.00  0.00            
ATOM     52  H25 ACD     1      38.200  22.360  36.870  1.00  0.00            
ATOM     53  O13 ACD     1      37.880  27.420  39.710  1.00  0.00            
ATOM     54  C16 ACD     1      37.470  28.350  40.840  1.00  0.00            
ATOM     55  H26 ACD     1      38.010  28.020  41.730  1.00  0.00            
ATOM     56  C17 ACD     1      38.010  29.800  40.560  1.00  0.00            
ATOM     57  H27 ACD     1      37.710  30.030  39.530  1.00  0.00            
ATOM     58  O14 ACD     1      39.430  29.750  40.620  1.00  0.00            
ATOM     59  H28 ACD     1      39.780  30.390  41.250  1.00  0.00            
ATOM     60  C18 ACD     1      37.360  30.850  41.490  1.00  0.00            
ATOM     61  H29 ACD     1      37.750  30.650  42.490  1.00  0.00            
ATOM     62  O15 ACD     1      37.630  32.120  41.010  1.00  0.00            
ATOM     63  H30 ACD     1      37.350  32.830  41.590  1.00  0.00            
ATOM     64  C19 ACD     1      35.800  30.760  41.590  1.00  0.00            
ATOM     65  H31 ACD     1      35.430  31.400  42.400  1.00  0.00            
ATOM     66  O16 ACD     1      35.460  29.400  41.920  1.00  0.00            
ATOM     67  C20 ACD     1      35.910  28.370  41.000  1.00  0.00            
ATOM     68  H32 ACD     1      35.520  28.460  39.980  1.00  0.00            
ATOM     69  C21 ACD     1      35.400  26.980  41.480  1.00  0.00            
ATOM     70  H33 ACD     1      35.860  26.150  40.920  1.00  0.00            
ATOM     71  H34 ACD     1      35.700  26.930  42.540  1.00  0.00            
ATOM     72  O17 ACD     1      34.030  26.850  41.410  1.00  0.00            
ATOM     73  H35 ACD     1      33.640  27.470  42.030  1.00  0.00            
ATOM     74  O18 ACD     1      35.250  31.110  40.280  1.00  0.00            
ATOM     75  C22 ACD     1      34.030  31.840  40.120  1.00  0.00            
ATOM     76  H36 ACD     1      33.470  31.740  41.050  1.00  0.00            
ATOM     77  C23 ACD     1      34.440  33.300  39.950  1.00  0.00            
ATOM     78  H37 ACD     1      35.280  33.150  39.260  1.00  0.00            
ATOM     79  O19 ACD     1      34.770  33.880  41.280  1.00  0.00            
ATOM     80  H38 ACD     1      35.490  34.510  41.170  1.00  0.00            
ATOM     81  C24 ACD     1      33.580  34.180  39.110  1.00  0.00            
ATOM     82  H39 ACD     1      32.720  34.500  39.720  1.00  0.00            
ATOM     83  O20 ACD     1      34.340  35.290  38.640  1.00  0.00            
ATOM     84  H40 ACD     1      34.780  35.100  37.810  1.00  0.00            
ATOM     85  C25 ACD     1      33.080  33.460  37.840  1.00  0.00            
ATOM     86  H41 ACD     1      32.460  34.170  37.290  1.00  0.00            
ATOM     87  O21 ACD     1      32.420  32.280  38.190  1.00  0.00            
ATOM     88  C26 ACD     1      33.260  31.370  38.910  1.00  0.00            
ATOM     89  H42 ACD     1      34.080  31.000  38.280  1.00  0.00            
ATOM     90  C27 ACD     1      32.470  30.110  39.210  1.00  0.00            
ATOM     91  H43 ACD     1      33.060  29.370  39.750  1.00  0.00            
ATOM     92  H44 ACD     1      31.750  30.440  39.960  1.00  0.00            
ATOM     93  O22 ACD     1      31.830  29.420  38.150  1.00  0.00            
ATOM     94  H45 ACD     1      32.490  29.490  37.460  1.00  0.00            
ATOM     95  O23 ACD     1      34.150  33.190  36.990  1.00  0.00            
ATOM     96  C28 ACD     1      34.150  33.660  35.620  1.00  0.00            
ATOM     97  H46 ACD     1      33.330  34.400  35.550  1.00  0.00            
ATOM     98  C29 ACD     1      34.030  32.480  34.650  1.00  0.00            
ATOM     99  H47 ACD     1      34.820  31.770  34.920  1.00  0.00            
ATOM    100  O24 ACD     1      34.320  32.910  33.290  1.00  0.00            
ATOM    101  C30 ACD     1      32.690  31.820  34.690  1.00  0.00            
ATOM    102  H48 ACD     1      32.670  31.090  33.870  1.00  0.00            
ATOM    103  H49 ACD     1      32.500  31.320  35.660  1.00  0.00            
ATOM    104  O25 ACD     1      31.750  32.790  34.490  1.00  0.00            
ATOM    105  H50 ACD     1      31.790  33.050  33.560  1.00  0.00            
ATOM    106  C31 ACD     1      35.420  34.400  35.380  1.00  0.00            
ATOM    107  H51 ACD     1      36.230  33.730  35.690  1.00  0.00            
ATOM    108  O26 ACD     1      35.420  35.640  36.120  1.00  0.00            
ATOM    109  H52 ACD     1      35.880  36.250  35.540  1.00  0.00            
ATOM    110  C32 ACD     1      35.780  34.670  33.850  1.00  0.00            
ATOM    111  H53 ACD     1      35.080  35.440  33.500  1.00  0.00            
ATOM    112  O27 ACD     1      37.060  35.270  33.620  1.00  0.00            
ATOM    113  H54 ACD     1      36.890  36.210  33.730  1.00  0.00            
ATOM    114  C33 ACD     1      35.670  33.410  33.000  1.00  0.00            
ATOM    115  H55 ACD     1      35.660  33.690  31.940  1.00  0.00            
ATOM    116  O28 ACD     1      36.660  32.440  33.290  1.00  0.00            
ATOM    117  C34 ACD     1      37.740  32.120  32.330  1.00  0.00            
ATOM    118  H56 ACD     1      37.910  32.840  31.510  1.00  0.00            
ATOM    119  C35 ACD     1      38.950  32.050  33.210  1.00  0.00            
ATOM    120  H57 ACD     1      38.770  31.550  34.170  1.00  0.00            
ATOM    121  O29 ACD     1      39.280  33.350  33.560  1.00  0.00            
ATOM    122  H58 ACD     1      38.620  33.720  34.150  1.00  0.00            
ATOM    123  C36 ACD     1      40.080  31.470  32.340  1.00  0.00            
ATOM    124  H59 ACD     1      40.300  32.120  31.480  1.00  0.00            
ATOM    125  O30 ACD     1      41.320  31.370  33.010  1.00  0.00            
ATOM    126  H60 ACD     1      41.790  32.190  33.180  1.00  0.00            
ATOM    127  C1  BK5     2      42.620  37.130  34.500  1.00  0.00            
ATOM    128  C2  BK5     2      41.420  37.340  35.460  1.00  0.00            
ATOM    129  C3  BK5     2      40.090  36.810  34.960  1.00  0.00            
ATOM    130  C4  BK5     2      39.120  36.830  36.090  1.00  0.00            
ATOM    131  N1  BK5     2      38.660  37.880  36.730  1.00  0.00            
ATOM    132  N2  BK5     2      38.020  37.350  37.800  1.00  0.00            
ATOM    133  C5  BK5     2      37.520  38.200  38.870  1.00  0.00            
ATOM    134  C6  BK5     2      38.100  35.950  37.880  1.00  0.00            
ATOM    135  C7  BK5     2      37.690  35.090  38.940  1.00  0.00            
ATOM    136  O1  BK5     2      37.270  35.390  40.040  1.00  0.00            
ATOM    137  N3  BK5     2      37.600  33.770  38.440  1.00  0.00            
ATOM    138  C8  BK5     2      38.160  33.390  37.260  1.00  0.00            
ATOM    139  C9  BK5     2      38.180  31.990  37.030  1.00  0.00            
ATOM    140  C10 BK5     2      36.940  31.210  37.030  1.00  0.00            
ATOM    141  C11 BK5     2      36.950  29.820  36.810  1.00  0.00            
ATOM    142  S1  BK5     2      35.520  28.670  36.790  1.00  0.00            
ATOM    143  O2  BK5     2      35.740  27.730  37.850  1.00  0.00            
ATOM    144  O3  BK5     2      34.270  29.410  36.740  1.00  0.00            
ATOM    145  N4  BK5     2      35.670  27.740  35.360  1.00  0.00            
ATOM    146  C12 BK5     2      35.070  26.370  35.340  1.00  0.00            
ATOM    147  C13 BK5     2      33.710  26.270  34.540  1.00  0.00            
ATOM    148  N5  BK5     2      33.600  27.040  33.290  1.00  0.00            
ATOM    149  C14 BK5     2      32.260  27.020  32.650  1.00  0.00            
ATOM    150  C15 BK5     2      34.040  28.370  33.560  1.00  0.00            
ATOM    151  C16 BK5     2      35.540  28.430  34.040  1.00  0.00            
ATOM    152  C17 BK5     2      38.230  29.180  36.780  1.00  0.00            
ATOM    153  C18 BK5     2      39.400  29.900  36.960  1.00  0.00            
ATOM    154  C19 BK5     2      39.340  31.260  37.100  1.00  0.00            
ATOM    155  O4  BK5     2      40.480  31.970  37.290  1.00  0.00            
ATOM    156  C20 BK5     2      41.320  32.170  36.180  1.00  0.00            
ATOM    157  C21 BK5     2      42.330  33.270  36.630  1.00  0.00            
ATOM    158  N6  BK5     2      38.670  34.280  36.370  1.00  0.00            
ATOM    159  C22 BK5     2      38.560  35.630  36.650  1.00  0.00            
ATOM    160  H1  BK5     2      43.470  37.740  34.840  1.00  0.00            
ATOM    161  H2  BK5     2      43.020  36.100  34.540  1.00  0.00            
ATOM    162  H3  BK5     2      42.350  37.330  33.460  1.00  0.00            
ATOM    163  H4  BK5     2      41.320  38.370  35.800  1.00  0.00            
ATOM    164  H5  BK5     2      41.650  36.790  36.380  1.00  0.00            
ATOM    165  H6  BK5     2      40.150  35.760  34.640  1.00  0.00            
ATOM    166  H7  BK5     2      39.640  37.470  34.200  1.00  0.00            
ATOM    167  H8  BK5     2      36.630  37.720  39.300  1.00  0.00            
ATOM    168  H9  BK5     2      38.260  38.320  39.680  1.00  0.00            
ATOM    169  H10 BK5     2      37.190  39.210  38.620  1.00  0.00            
ATOM    170  H11 BK5     2      37.340  33.070  39.120  1.00  0.00            
ATOM    171  H12 BK5     2      35.980  31.710  37.140  1.00  0.00            
ATOM    172  H13 BK5     2      34.980  26.030  36.380  1.00  0.00            
ATOM    173  H14 BK5     2      35.860  25.750  34.890  1.00  0.00            
ATOM    174  H15 BK5     2      32.990  26.730  35.230  1.00  0.00            
ATOM    175  H16 BK5     2      33.530  25.210  34.320  1.00  0.00            
ATOM    176  H17 BK5     2      31.560  27.520  33.340  1.00  0.00            
ATOM    177  H18 BK5     2      32.250  27.510  31.670  1.00  0.00            
ATOM    178  H19 BK5     2      32.040  25.950  32.530  1.00  0.00            
ATOM    179  H20 BK5     2      33.480  28.820  34.390  1.00  0.00            
ATOM    180  H21 BK5     2      34.090  28.970  32.640  1.00  0.00            
ATOM    181  H22 BK5     2      36.170  27.990  33.260  1.00  0.00            
ATOM    182  H23 BK5     2      35.770  29.490  34.160  1.00  0.00            
ATOM    183  H24 BK5     2      38.330  28.110  36.690  1.00  0.00            
ATOM    184  H25 BK5     2      40.360  29.430  37.130  1.00  0.00            
ATOM    185  H26 BK5     2      40.640  32.550  35.400  1.00  0.00            
ATOM    186  H27 BK5     2      41.810  31.240  35.880  1.00  0.00            
ATOM    187  H28 BK5     2      42.040  34.260  36.260  1.00  0.00            
ATOM    188  H29 BK5     2      42.450  33.270  37.720  1.00  0.00            
ATOM    189  H30 BK5     2      43.340  33.240  36.190  1.00  0.00            
TER
ENDMDL
MODEL        1
ATOM      1  H1  ACD     1      21.500  29.140  37.340  1.00  0.00            
ATOM      2  O1  ACD     1      21.830  28.340  37.760  1.00  0.00            
ATOM      3  C1  ACD     1      21.930  27.240  36.830  1.00  0.00            
ATOM      4  H2  ACD     1      22.500  26.480  37.390  1.00  0.00            
ATOM      5  H3  ACD     1      22.550  27.460  35.960  1.00  0.00            
ATOM      6  C2  ACD     1      20.570  26.840  36.420  1.00  0.00            
ATOM      7  H4  ACD     1      19.940  26.800  37.320  1.00  0.00            
ATOM      8  O2  ACD     1      20.050  27.980  35.680  1.00  0.00            
ATOM      9  C3  ACD     1      18.800  27.850  35.100  1.00  0.00            
ATOM     10  H5  ACD     1      18.600  28.810  34.600  1.00  0.00            
ATOM     11  O3  ACD     1      17.770  27.370  36.020  1.00  0.00            
ATOM     12  C4  ACD     1      16.770  28.300  36.310  1.00  0.00            
ATOM     13  H6  ACD     1      16.890  29.120  35.600  1.00  0.00            
ATOM     14  C5  ACD     1      15.450  27.520  36.030  1.00  0.00            
ATOM     15  H7  ACD     1      15.500  26.630  36.660  1.00  0.00            
ATOM     16  O4  ACD     1      15.350  27.200  34.630  1.00  0.00            
ATOM     17  H8  ACD     1      16.240  26.920  34.400  1.00  0.00            
ATOM     18  C6  ACD     1      14.210  28.220  36.570  1.00  0.00            
ATOM     19  H9  ACD     1      14.100  29.240  36.180  1.00  0.00            
ATOM     20  O5  ACD     1      12.990  27.470  36.380  1.00  0.00            
ATOM     21  H10 ACD     1      13.270  26.560  36.540  1.00  0.00            
ATOM     22  C7  ACD     1      14.540  28.280  38.080  1.00  0.00            
ATOM     23  H11 ACD     1      13.670  28.680  38.610  1.00  0.00            
ATOM     24  O6  ACD     1      15.590  29.210  38.210  1.00  0.00            
ATOM     25  C8  ACD     1      16.860  28.720  37.780  1.00  0.00            
ATOM     26  H12 ACD     1      17.200  27.890  38.420  1.00  0.00            
ATOM     27  C9  ACD     1      17.900  29.820  37.910  1.00  0.00            
ATOM     28  H13 ACD     1      18.740  29.650  37.230  1.00  0.00            
ATOM     29  H14 ACD     1      17.440  30.730  37.510  1.00  0.00            
ATOM     30  O7  ACD     1      18.350  30.150  39.250  1.00  0.00            
ATOM     31  H15 ACD     1      18.990  30.860  39.180  1.00  0.00            
ATOM     32  O8  ACD     1      14.850  27.030  38.800  1.00  0.00            
ATOM     33  C10 ACD     1      13.840  26.350  39.550  1.00  0.00            
ATOM     34  H16 ACD     1      12.860  26.760  39.270  1.00  0.00            
ATOM     35  C11 ACD     1      13.810  24.950  38.960  1.00  0.00            
ATOM     36  H17 ACD     1      14.730  24.460  39.280  1.00  0.00            
ATOM     37  O9  ACD     1      13.650  25.030  37.480  1.00  0.00            
ATOM     38  H18 ACD     1      13.440  24.180  37.070  1.00  0.00            
ATOM     39  C12 ACD     1      12.820  24.070  39.660  1.00  0.00            
ATOM     40  H19 ACD     1      11.810  24.480  39.520  1.00  0.00            
ATOM     41  O10 ACD     1      12.830  22.710  39.160  1.00  0.00            
ATOM     42  H20 ACD     1      12.670  22.740  38.210  1.00  0.00            
ATOM     43  C13 ACD     1      13.180  23.930  41.160  1.00  0.00            
ATOM     44  H21 ACD     1      12.480  23.270  41.680  1.00  0.00            
ATOM     45  O11 ACD     1      13.220  25.270  41.650  1.00  0.00            
ATOM     46  C14 ACD     1      14.100  26.210  41.080  1.00  0.00            
ATOM     47  H22 ACD     1      15.110  25.790  41.110  1.00  0.00            
ATOM     48  C15 ACD     1      14.020  27.560  41.820  1.00  0.00            
ATOM     49  H23 ACD     1      14.160  27.280  42.870  1.00  0.00            
ATOM     50  H24 ACD     1      14.910  28.140  41.520  1.00  0.00            
ATOM     51  O12 ACD     1      12.830  28.260  41.500  1.00  0.00            
ATOM     52  H25 ACD     1      12.920  29.130  41.890  1.00  0.00            
ATOM     53  O13 ACD     1      14.530  23.390  41.430  1.00  0.00            
ATOM     54  C16 ACD     1      14.630  22.400  42.490  1.00  0.00            
ATOM     55  H26 ACD     1      13.820  22.560  43.220  1.00  0.00            
ATOM     56  C17 ACD     1      14.300  20.940  41.930  1.00  0.00            
ATOM     57  H27 ACD     1      14.870  20.900  41.000  1.00  0.00            
ATOM     58  O14 ACD     1      12.920  20.920  41.630  1.00  0.00            
ATOM     59  H28 ACD     1      12.760  21.410  40.820  1.00  0.00            
ATOM     60  C18 ACD     1      14.700  19.840  42.870  1.00  0.00            
ATOM     61  H29 ACD     1      14.050  19.780  43.750  1.00  0.00            
ATOM     62  O15 ACD     1      14.770  18.560  42.240  1.00  0.00            
ATOM     63  H30 ACD     1      13.940  18.570  41.750  1.00  0.00            
ATOM     64  C19 ACD     1      16.160  20.100  43.350  1.00  0.00            
ATOM     65  H31 ACD     1      16.620  19.300  43.940  1.00  0.00            
ATOM     66  O16 ACD     1      16.190  21.330  44.030  1.00  0.00            
ATOM     67  C20 ACD     1      15.960  22.510  43.240  1.00  0.00            
ATOM     68  H32 ACD     1      16.810  22.590  42.550  1.00  0.00            
ATOM     69  C21 ACD     1      15.940  23.680  44.300  1.00  0.00            
ATOM     70  H33 ACD     1      15.550  24.580  43.810  1.00  0.00            
ATOM     71  H34 ACD     1      15.250  23.420  45.120  1.00  0.00            
ATOM     72  O17 ACD     1      17.240  23.980  44.730  1.00  0.00            
ATOM     73  H35 ACD     1      17.540  24.420  43.930  1.00  0.00            
ATOM     74  O18 ACD     1      16.970  20.310  42.210  1.00  0.00            
ATOM     75  C22 ACD     1      18.050  19.430  41.930  1.00  0.00            
ATOM     76  H36 ACD     1      18.030  18.610  42.660  1.00  0.00            
ATOM     77  C23 ACD     1      17.810  18.900  40.490  1.00  0.00            
ATOM     78  H37 ACD     1      17.420  19.630  39.770  1.00  0.00            
ATOM     79  O19 ACD     1      16.850  17.850  40.630  1.00  0.00            
ATOM     80  H38 ACD     1      16.170  18.100  41.260  1.00  0.00            
ATOM     81  C24 ACD     1      19.120  18.460  39.880  1.00  0.00            
ATOM     82  H39 ACD     1      19.540  17.630  40.460  1.00  0.00            
ATOM     83  O20 ACD     1      19.020  18.040  38.510  1.00  0.00            
ATOM     84  H40 ACD     1      18.390  17.310  38.500  1.00  0.00            
ATOM     85  C25 ACD     1      20.160  19.550  40.010  1.00  0.00            
ATOM     86  H41 ACD     1      21.020  19.100  39.500  1.00  0.00            
ATOM     87  O21 ACD     1      20.450  19.700  41.380  1.00  0.00            
ATOM     88  C26 ACD     1      19.370  20.190  42.120  1.00  0.00            
ATOM     89  H42 ACD     1      19.210  21.220  41.760  1.00  0.00            
ATOM     90  C27 ACD     1      19.770  20.260  43.570  1.00  0.00            
ATOM     91  H43 ACD     1      20.750  20.760  43.600  1.00  0.00            
ATOM     92  H44 ACD     1      19.070  20.890  44.130  1.00  0.00            
ATOM     93  O22 ACD     1      19.880  18.970  44.190  1.00  0.00            
ATOM     94  H45 ACD     1      19.780  19.090  45.130  1.00  0.00            
ATOM     95  O23 ACD     1      19.800  20.820  39.360  1.00  0.00            
ATOM     96  C28 ACD     1      20.750  21.300  38.410  1.00  0.00            
ATOM     97  H46 ACD     1      21.560  20.570  38.270  1.00  0.00            
ATOM     98  C29 ACD     1      21.330  22.670  38.900  1.00  0.00            
ATOM     99  H47 ACD     1      20.470  23.240  39.280  1.00  0.00            
ATOM    100  O24 ACD     1      22.030  23.410  37.870  1.00  0.00            
ATOM    101  C30 ACD     1      22.300  22.550  40.090  1.00  0.00            
ATOM    102  H48 ACD     1      22.570  23.570  40.390  1.00  0.00            
ATOM    103  H49 ACD     1      21.750  22.200  40.970  1.00  0.00            
ATOM    104  O25 ACD     1      23.340  21.650  39.890  1.00  0.00            
ATOM    105  H50 ACD     1      23.690  21.340  40.730  1.00  0.00            
ATOM    106  C31 ACD     1      20.020  21.330  37.070  1.00  0.00            
ATOM    107  H51 ACD     1      19.010  21.740  37.110  1.00  0.00            
ATOM    108  O26 ACD     1      19.800  19.990  36.540  1.00  0.00            
ATOM    109  H52 ACD     1      19.230  19.580  37.190  1.00  0.00            
ATOM    110  C32 ACD     1      20.880  22.140  36.110  1.00  0.00            
ATOM    111  H53 ACD     1      21.780  21.520  36.060  1.00  0.00            
ATOM    112  O27 ACD     1      20.330  22.280  34.740  1.00  0.00            
ATOM    113  H54 ACD     1      20.350  21.390  34.380  1.00  0.00            
ATOM    114  C33 ACD     1      21.410  23.450  36.590  1.00  0.00            
ATOM    115  H55 ACD     1      22.170  23.840  35.900  1.00  0.00            
ATOM    116  O28 ACD     1      20.400  24.440  36.540  1.00  0.00            
ATOM    117  C34 ACD     1      20.470  25.530  35.600  1.00  0.00            
ATOM    118  H56 ACD     1      21.450  25.460  35.110  1.00  0.00            
ATOM    119  C35 ACD     1      19.300  25.430  34.570  1.00  0.00            
ATOM    120  H57 ACD     1      18.480  24.970  35.130  1.00  0.00            
ATOM    121  O29 ACD     1      19.540  24.640  33.390  1.00  0.00            
ATOM    122  H58 ACD     1      19.710  23.760  33.730  1.00  0.00            
ATOM    123  C36 ACD     1      18.900  26.820  34.010  1.00  0.00            
ATOM    124  H59 ACD     1      19.680  27.110  33.290  1.00  0.00            
ATOM    125  O30 ACD     1      17.650  26.740  33.370  1.00  0.00            
ATOM    126  H60 ACD     1      17.660  26.080  32.670  1.00  0.00            
ATOM    127  C1  BK5     2      18.570  17.620  33.190  1.00  0.00            
ATOM    128  C2  BK5     2      17.250  17.400  33.970  1.00  0.00            
ATOM    129  C3  BK5     2      17.530  17.390  35.490  1.00  0.00            
ATOM    130  C4  BK5     2      16.240  17.500  36.260  1.00  0.00            
ATOM    131  N1  BK5     2      15.250  16.650  36.340  1.00  0.00            
ATOM    132  N2  BK5     2      14.260  17.270  36.980  1.00  0.00            
ATOM    133  C5  BK5     2      12.930  16.650  37.150  1.00  0.00            
ATOM    134  C6  BK5     2      14.700  18.490  37.510  1.00  0.00            
ATOM    135  C7  BK5     2      13.900  19.480  38.210  1.00  0.00            
ATOM    136  O1  BK5     2      12.730  19.430  38.490  1.00  0.00            
ATOM    137  N3  BK5     2      14.680  20.580  38.430  1.00  0.00            
ATOM    138  C8  BK5     2      15.910  20.750  37.840  1.00  0.00            
ATOM    139  C9  BK5     2      16.530  22.010  38.010  1.00  0.00            
ATOM    140  C10 BK5     2      17.080  22.480  39.240  1.00  0.00
[truncated: 1,843,594 more chars]
