# Supplementary material for: Achieving Chemical Accuracy in Cyclodextrin Host–Guest Binding via Integrative Atomistic Modelling
Source: Adv Sci (Weinh). 2025 Dec 14;13(10):e19782. doi: 10.1002/advs.202519782 (PMC12915143; doi:10.1002/advs.202519782)
Supplement: Supplementary file 1 — Supporting Information [file ADVS-13-e19782-s003.zip › all_poses/ACD.BU7.pdb]

MODEL        1
ATOM      1  H1  ACD     1      25.050  21.860  26.440  1.00  0.00            
ATOM      2  O1  ACD     1      24.840  21.930  25.510  1.00  0.00            
ATOM      3  C1  ACD     1      26.020  21.540  24.800  1.00  0.00            
ATOM      4  H2  ACD     1      26.800  22.120  25.320  1.00  0.00            
ATOM      5  H3  ACD     1      25.990  22.020  23.820  1.00  0.00            
ATOM      6  C2  ACD     1      26.430  20.080  24.840  1.00  0.00            
ATOM      7  H4  ACD     1      27.450  20.030  24.440  1.00  0.00            
ATOM      8  O2  ACD     1      26.500  19.830  26.260  1.00  0.00            
ATOM      9  C3  ACD     1      26.680  18.500  26.700  1.00  0.00            
ATOM     10  H5  ACD     1      26.710  18.530  27.790  1.00  0.00            
ATOM     11  O3  ACD     1      27.920  18.000  26.200  1.00  0.00            
ATOM     12  C4  ACD     1      28.720  17.230  27.050  1.00  0.00            
ATOM     13  H6  ACD     1      28.140  16.950  27.940  1.00  0.00            
ATOM     14  C5  ACD     1      29.120  15.940  26.300  1.00  0.00            
ATOM     15  H7  ACD     1      29.640  16.250  25.380  1.00  0.00            
ATOM     16  O4  ACD     1      27.940  15.190  25.990  1.00  0.00            
ATOM     17  H8  ACD     1      28.090  14.260  25.800  1.00  0.00            
ATOM     18  C6  ACD     1      30.130  15.140  27.210  1.00  0.00            
ATOM     19  H9  ACD     1      29.650  14.810  28.140  1.00  0.00            
ATOM     20  O5  ACD     1      30.690  13.970  26.410  1.00  0.00            
ATOM     21  H10 ACD     1      30.940  14.330  25.560  1.00  0.00            
ATOM     22  C7  ACD     1      31.350  15.960  27.630  1.00  0.00            
ATOM     23  H11 ACD     1      31.960  15.510  28.430  1.00  0.00            
ATOM     24  O6  ACD     1      30.740  17.150  28.200  1.00  0.00            
ATOM     25  C8  ACD     1      29.940  18.010  27.470  1.00  0.00            
ATOM     26  H12 ACD     1      30.500  18.260  26.560  1.00  0.00            
ATOM     27  C9  ACD     1      29.690  19.170  28.330  1.00  0.00            
ATOM     28  H13 ACD     1      30.650  19.390  28.820  1.00  0.00            
ATOM     29  H14 ACD     1      29.430  20.020  27.690  1.00  0.00            
ATOM     30  O7  ACD     1      28.760  18.930  29.360  1.00  0.00            
ATOM     31  H15 ACD     1      29.170  18.350  30.000  1.00  0.00            
ATOM     32  O8  ACD     1      32.160  16.270  26.500  1.00  0.00            
ATOM     33  C10 ACD     1      33.560  16.440  26.630  1.00  0.00            
ATOM     34  H16 ACD     1      34.010  15.960  27.510  1.00  0.00            
ATOM     35  C11 ACD     1      34.010  15.940  25.290  1.00  0.00            
ATOM     36  H17 ACD     1      33.290  16.220  24.520  1.00  0.00            
ATOM     37  O9  ACD     1      33.930  14.480  25.380  1.00  0.00            
ATOM     38  H18 ACD     1      34.550  14.170  26.040  1.00  0.00            
ATOM     39  C12 ACD     1      35.370  16.460  24.870  1.00  0.00            
ATOM     40  H19 ACD     1      36.130  16.170  25.600  1.00  0.00            
ATOM     41  O10 ACD     1      35.880  15.990  23.640  1.00  0.00            
ATOM     42  H20 ACD     1      35.360  16.300  22.880  1.00  0.00            
ATOM     43  C13 ACD     1      35.310  18.000  24.860  1.00  0.00            
ATOM     44  H21 ACD     1      36.310  18.420  24.710  1.00  0.00            
ATOM     45  O11 ACD     1      34.960  18.370  26.170  1.00  0.00            
ATOM     46  C14 ACD     1      33.680  18.020  26.590  1.00  0.00            
ATOM     47  H22 ACD     1      32.950  18.410  25.870  1.00  0.00            
ATOM     48  C15 ACD     1      33.590  18.590  27.990  1.00  0.00            
ATOM     49  H23 ACD     1      32.650  18.260  28.470  1.00  0.00            
ATOM     50  H24 ACD     1      34.360  18.130  28.610  1.00  0.00            
ATOM     51  O12 ACD     1      33.540  20.050  28.060  1.00  0.00            
ATOM     52  H25 ACD     1      34.470  20.280  28.010  1.00  0.00            
ATOM     53  O13 ACD     1      34.340  18.580  23.950  1.00  0.00            
ATOM     54  C16 ACD     1      34.720  19.680  23.090  1.00  0.00            
ATOM     55  H26 ACD     1      35.740  19.970  23.360  1.00  0.00            
ATOM     56  C17 ACD     1      34.670  19.150  21.660  1.00  0.00            
ATOM     57  H27 ACD     1      33.680  18.720  21.470  1.00  0.00            
ATOM     58  O14 ACD     1      35.590  18.060  21.460  1.00  0.00            
ATOM     59  H28 ACD     1      36.420  18.360  21.850  1.00  0.00            
ATOM     60  C18 ACD     1      34.870  20.240  20.610  1.00  0.00            
ATOM     61  H29 ACD     1      35.900  20.610  20.550  1.00  0.00            
ATOM     62  O15 ACD     1      34.510  19.610  19.330  1.00  0.00            
ATOM     63  H30 ACD     1      33.590  19.340  19.270  1.00  0.00            
ATOM     64  C19 ACD     1      33.920  21.340  20.890  1.00  0.00            
ATOM     65  H31 ACD     1      34.200  22.130  20.190  1.00  0.00            
ATOM     66  O16 ACD     1      34.140  21.850  22.240  1.00  0.00            
ATOM     67  C20 ACD     1      33.760  20.880  23.300  1.00  0.00            
ATOM     68  H32 ACD     1      32.710  20.560  23.250  1.00  0.00            
ATOM     69  C21 ACD     1      34.080  21.570  24.630  1.00  0.00            
ATOM     70  H33 ACD     1      34.150  20.860  25.470  1.00  0.00            
ATOM     71  H34 ACD     1      35.100  21.960  24.650  1.00  0.00            
ATOM     72  O17 ACD     1      33.150  22.610  24.890  1.00  0.00            
ATOM     73  H35 ACD     1      33.360  23.340  24.300  1.00  0.00            
ATOM     74  O18 ACD     1      32.600  20.790  20.790  1.00  0.00            
ATOM     75  C22 ACD     1      31.770  21.480  19.880  1.00  0.00            
ATOM     76  H36 ACD     1      32.320  22.020  19.100  1.00  0.00            
ATOM     77  C23 ACD     1      31.000  20.360  19.080  1.00  0.00            
ATOM     78  H37 ACD     1      30.470  19.750  19.830  1.00  0.00            
ATOM     79  O19 ACD     1      31.950  19.510  18.320  1.00  0.00            
ATOM     80  H38 ACD     1      31.390  19.120  17.640  1.00  0.00            
ATOM     81  C24 ACD     1      29.890  20.890  18.260  1.00  0.00            
ATOM     82  H39 ACD     1      30.430  21.500  17.520  1.00  0.00            
ATOM     83  O20 ACD     1      29.230  19.820  17.580  1.00  0.00            
ATOM     84  H40 ACD     1      28.600  20.200  16.960  1.00  0.00            
ATOM     85  C25 ACD     1      28.860  21.780  19.040  1.00  0.00            
ATOM     86  H41 ACD     1      28.040  22.260  18.500  1.00  0.00            
ATOM     87  O21 ACD     1      29.630  22.730  19.730  1.00  0.00            
ATOM     88  C26 ACD     1      30.750  22.440  20.610  1.00  0.00            
ATOM     89  H42 ACD     1      30.330  21.870  21.440  1.00  0.00            
ATOM     90  C27 ACD     1      31.460  23.670  21.110  1.00  0.00            
ATOM     91  H43 ACD     1      30.780  24.350  21.640  1.00  0.00            
ATOM     92  H44 ACD     1      32.070  23.310  21.950  1.00  0.00            
ATOM     93  O22 ACD     1      32.230  24.350  20.150  1.00  0.00            
ATOM     94  H45 ACD     1      32.430  25.200  20.560  1.00  0.00            
ATOM     95  O23 ACD     1      28.230  21.090  20.030  1.00  0.00            
ATOM     96  C28 ACD     1      26.870  20.650  19.910  1.00  0.00            
ATOM     97  H46 ACD     1      26.480  21.030  18.960  1.00  0.00            
ATOM     98  C29 ACD     1      26.150  21.260  21.160  1.00  0.00            
ATOM     99  H47 ACD     1      26.850  21.080  21.980  1.00  0.00            
ATOM    100  O24 ACD     1      24.940  20.560  21.560  1.00  0.00            
ATOM    101  C30 ACD     1      26.020  22.770  21.030  1.00  0.00            
ATOM    102  H48 ACD     1      25.620  22.950  20.020  1.00  0.00            
ATOM    103  H49 ACD     1      25.250  23.080  21.740  1.00  0.00            
ATOM    104  O25 ACD     1      27.250  23.430  21.350  1.00  0.00            
ATOM    105  H50 ACD     1      27.960  22.800  21.190  1.00  0.00            
ATOM    106  C31 ACD     1      26.850  19.100  19.860  1.00  0.00            
ATOM    107  H51 ACD     1      27.660  18.790  20.520  1.00  0.00            
ATOM    108  O26 ACD     1      27.060  18.720  18.510  1.00  0.00            
ATOM    109  H52 ACD     1      27.910  19.080  18.250  1.00  0.00            
ATOM    110  C32 ACD     1      25.530  18.590  20.410  1.00  0.00            
ATOM    111  H53 ACD     1      24.680  18.820  19.760  1.00  0.00            
ATOM    112  O27 ACD     1      25.620  17.200  20.650  1.00  0.00            
ATOM    113  H54 ACD     1      26.410  17.040  21.170  1.00  0.00            
ATOM    114  C33 ACD     1      25.070  19.220  21.790  1.00  0.00            
ATOM    115  H55 ACD     1      24.050  18.880  22.020  1.00  0.00            
ATOM    116  O28 ACD     1      26.000  18.930  22.850  1.00  0.00            
ATOM    117  C34 ACD     1      25.420  19.180  24.120  1.00  0.00            
ATOM    118  H56 ACD     1      24.450  19.690  24.120  1.00  0.00            
ATOM    119  C35 ACD     1      25.260  17.740  24.790  1.00  0.00            
ATOM    120  H57 ACD     1      26.110  17.080  24.570  1.00  0.00            
ATOM    121  O29 ACD     1      24.040  17.130  24.300  1.00  0.00            
ATOM    122  H58 ACD     1      24.110  16.680  23.450  1.00  0.00            
ATOM    123  C36 ACD     1      25.390  17.750  26.350  1.00  0.00            
ATOM    124  H59 ACD     1      24.510  18.260  26.750  1.00  0.00            
ATOM    125  O30 ACD     1      25.450  16.410  26.850  1.00  0.00            
ATOM    126  H60 ACD     1      26.360  16.130  26.700  1.00  0.00            
ATOM    127  C1  BU7     2      36.340  16.670  13.990  1.00  0.00            
ATOM    128  C2  BU7     2      35.660  16.290  15.360  1.00  0.00            
ATOM    129  C3  BU7     2      36.440  16.720  16.670  1.00  0.00            
ATOM    130  C4  BU7     2      35.600  16.690  17.960  1.00  0.00            
ATOM    131  C5  BU7     2      35.040  15.220  18.380  1.00  0.00            
ATOM    132  C6  BU7     2      34.320  15.180  19.760  1.00  0.00            
ATOM    133  O1  BU7     2      35.150  15.440  20.860  1.00  0.00            
ATOM    134  C7  BU7     2      33.180  16.100  19.880  1.00  0.00            
ATOM    135  C8  BU7     2      32.320  16.020  20.870  1.00  0.00            
ATOM    136  C9  BU7     2      31.050  16.840  20.940  1.00  0.00            
ATOM    137  C10 BU7     2      30.960  17.830  22.170  1.00  0.00            
ATOM    138  O2  BU7     2      31.610  17.300  23.280  1.00  0.00            
ATOM    139  C11 BU7     2      29.440  18.030  22.590  1.00  0.00            
ATOM    140  C12 BU7     2      28.850  16.720  22.080  1.00  0.00            
ATOM    141  O3  BU7     2      27.710  16.360  22.390  1.00  0.00            
ATOM    142  C13 BU7     2      29.770  15.970  21.140  1.00  0.00            
ATOM    143  C14 BU7     2      29.110  15.460  19.820  1.00  0.00            
ATOM    144  C15 BU7     2      30.130  14.840  18.780  1.00  0.00            
ATOM    145  C16 BU7     2      29.520  14.110  17.600  1.00  0.00            
ATOM    146  C17 BU7     2      28.450  14.920  16.790  1.00  0.00            
ATOM    147  C18 BU7     2      29.110  15.970  15.970  1.00  0.00            
ATOM    148  C19 BU7     2      28.010  16.670  15.150  1.00  0.00            
ATOM    149  C20 BU7     2      28.470  17.720  14.150  1.00  0.00            
ATOM    150  O4  BU7     2      29.600  18.050  13.930  1.00  0.00            
ATOM    151  O5  BU7     2      27.450  18.180  13.390  1.00  0.00            
ATOM    152  H1  BU7     2      37.400  16.400  13.920  1.00  0.00            
ATOM    153  H2  BU7     2      35.790  16.370  13.090  1.00  0.00            
ATOM    154  H3  BU7     2      36.200  17.760  13.930  1.00  0.00            
ATOM    155  H4  BU7     2      35.470  15.210  15.440  1.00  0.00            
ATOM    156  H5  BU7     2      34.620  16.610  15.460  1.00  0.00            
ATOM    157  H6  BU7     2      36.800  17.730  16.440  1.00  0.00            
ATOM    158  H7  BU7     2      37.330  16.100  16.800  1.00  0.00            
ATOM    159  H8  BU7     2      34.840  17.450  17.760  1.00  0.00            
ATOM    160  H9  BU7     2      36.250  17.160  18.720  1.00  0.00            
ATOM    161  H10 BU7     2      35.880  14.520  18.460  1.00  0.00            
ATOM    162  H11 BU7     2      34.440  14.920  17.520  1.00  0.00            
ATOM    163  H12 BU7     2      33.990  14.130  19.840  1.00  0.00            
ATOM    164  H13 BU7     2      35.290  16.390  20.710  1.00  0.00            
ATOM    165  H14 BU7     2      33.020  16.700  18.990  1.00  0.00            
ATOM    166  H15 BU7     2      32.460  15.380  21.740  1.00  0.00            
ATOM    167  H16 BU7     2      31.000  17.490  20.060  1.00  0.00            
ATOM    168  H17 BU7     2      31.330  18.840  21.960  1.00  0.00            
ATOM    169  H18 BU7     2      31.910  18.070  23.790  1.00  0.00            
ATOM    170  H19 BU7     2      28.960  18.900  22.110  1.00  0.00            
ATOM    171  H20 BU7     2      29.260  18.210  23.660  1.00  0.00            
ATOM    172  H21 BU7     2      30.030  15.040  21.660  1.00  0.00            
ATOM    173  H22 BU7     2      28.750  16.330  19.260  1.00  0.00            
ATOM    174  H23 BU7     2      28.200  14.870  19.970  1.00  0.00            
ATOM    175  H24 BU7     2      30.680  14.010  19.240  1.00  0.00            
ATOM    176  H25 BU7     2      30.810  15.610  18.380  1.00  0.00            
ATOM    177  H26 BU7     2      29.100  13.230  18.110  1.00  0.00            
ATOM    178  H27 BU7     2      30.320  13.720  16.950  1.00  0.00            
ATOM    179  H28 BU7     2      27.760  15.380  17.510  1.00  0.00            
ATOM    180  H29 BU7     2      27.890  14.330  16.060  1.00  0.00            
ATOM    181  H30 BU7     2      29.880  15.570  15.290  1.00  0.00            
ATOM    182  H31 BU7     2      29.620  16.700  16.610  1.00  0.00            
ATOM    183  H32 BU7     2      27.290  17.150  15.820  1.00  0.00            
ATOM    184  H33 BU7     2      27.470  15.900  14.580  1.00  0.00            
ATOM    185  H34 BU7     2      26.640  17.900  13.850  1.00  0.00            
TER
ENDMDL
MODEL        1
ATOM      1  H1  ACD     1      25.500  21.660  25.010  1.00  0.00            
ATOM      2  O1  ACD     1      25.670  20.720  24.940  1.00  0.00            
ATOM      3  C1  ACD     1      27.090  20.600  25.010  1.00  0.00            
ATOM      4  H2  ACD     1      27.600  21.040  25.880  1.00  0.00            
ATOM      5  H3  ACD     1      27.540  21.000  24.080  1.00  0.00            
ATOM      6  C2  ACD     1      27.520  19.160  24.950  1.00  0.00            
ATOM      7  H4  ACD     1      28.510  19.210  24.490  1.00  0.00            
ATOM      8  O2  ACD     1      27.600  18.590  26.280  1.00  0.00            
ATOM      9  C3  ACD     1      28.220  17.340  26.410  1.00  0.00            
ATOM     10  H5  ACD     1      28.200  17.140  27.480  1.00  0.00            
ATOM     11  O3  ACD     1      29.580  17.400  25.920  1.00  0.00            
ATOM     12  C4  ACD     1      30.620  17.110  26.860  1.00  0.00            
ATOM     13  H6  ACD     1      30.360  16.420  27.670  1.00  0.00            
ATOM     14  C5  ACD     1      31.680  16.550  26.060  1.00  0.00            
ATOM     15  H7  ACD     1      31.880  17.290  25.270  1.00  0.00            
ATOM     16  O4  ACD     1      31.220  15.220  25.630  1.00  0.00            
ATOM     17  H8  ACD     1      31.580  14.960  24.780  1.00  0.00            
ATOM     18  C6  ACD     1      32.990  16.400  26.900  1.00  0.00            
ATOM     19  H9  ACD     1      32.930  15.680  27.720  1.00  0.00            
ATOM     20  O5  ACD     1      33.980  15.970  26.000  1.00  0.00            
ATOM     21  H10 ACD     1      34.020  16.580  25.260  1.00  0.00            
ATOM     22  C7  ACD     1      33.330  17.760  27.430  1.00  0.00            
ATOM     23  H11 ACD     1      34.140  17.600  28.150  1.00  0.00            
ATOM     24  O6  ACD     1      32.200  18.220  28.210  1.00  0.00            
ATOM     25  C8  ACD     1      31.000  18.460  27.500  1.00  0.00            
ATOM     26  H12 ACD     1      31.130  19.180  26.680  1.00  0.00            
ATOM     27  C9  ACD     1      29.960  19.060  28.550  1.00  0.00            
ATOM     28  H13 ACD     1      30.610  19.580  29.260  1.00  0.00            
ATOM     29  H14 ACD     1      29.260  19.650  27.940  1.00  0.00            
ATOM     30  O7  ACD     1      29.190  18.140  29.270  1.00  0.00            
ATOM     31  H15 ACD     1      28.390  18.560  29.590  1.00  0.00            
ATOM     32  O8  ACD     1      33.730  18.650  26.360  1.00  0.00            
ATOM     33  C10 ACD     1      34.900  19.420  26.640  1.00  0.00            
ATOM     34  H16 ACD     1      35.510  19.010  27.450  1.00  0.00            
ATOM     35  C11 ACD     1      35.820  19.400  25.430  1.00  0.00            
ATOM     36  H17 ACD     1      35.200  19.370  24.520  1.00  0.00            
ATOM     37  O9  ACD     1      36.670  18.230  25.330  1.00  0.00            
ATOM     38  H18 ACD     1      37.240  18.210  24.560  1.00  0.00            
ATOM     39  C12 ACD     1      36.750  20.610  25.320  1.00  0.00            
ATOM     40  H19 ACD     1      37.520  20.550  26.100  1.00  0.00            
ATOM     41  O10 ACD     1      37.310  20.650  24.010  1.00  0.00            
ATOM     42  H20 ACD     1      36.600  20.830  23.380  1.00  0.00            
ATOM     43  C13 ACD     1      35.900  21.830  25.450  1.00  0.00            
ATOM     44  H21 ACD     1      36.490  22.710  25.180  1.00  0.00            
ATOM     45  O11 ACD     1      35.440  21.890  26.740  1.00  0.00            
ATOM     46  C14 ACD     1      34.470  20.870  27.070  1.00  0.00            
ATOM     47  H22 ACD     1      33.600  21.260  26.530  1.00  0.00            
ATOM     48  C15 ACD     1      34.280  20.960  28.530  1.00  0.00            
ATOM     49  H23 ACD     1      33.460  20.280  28.790  1.00  0.00            
ATOM     50  H24 ACD     1      35.220  20.570  28.960  1.00  0.00            
ATOM     51  O12 ACD     1      34.040  22.310  28.960  1.00  0.00            
ATOM     52  H25 ACD     1      34.480  22.960  28.390  1.00  0.00            
ATOM     53  O13 ACD     1      34.780  21.830  24.560  1.00  0.00            
ATOM     54  C16 ACD     1      34.660  23.020  23.780  1.00  0.00            
ATOM     55  H26 ACD     1      35.340  23.860  23.990  1.00  0.00            
ATOM     56  C17 ACD     1      34.850  22.550  22.280  1.00  0.00            
ATOM     57  H27 ACD     1      34.120  21.740  22.150  1.00  0.00            
ATOM     58  O14 ACD     1      36.130  22.050  21.990  1.00  0.00            
ATOM     59  H28 ACD     1      36.190  21.690  21.100  1.00  0.00            
ATOM     60  C18 ACD     1      34.560  23.730  21.370  1.00  0.00            
ATOM     61  H29 ACD     1      35.230  24.570  21.600  1.00  0.00            
ATOM     62  O15 ACD     1      34.600  23.310  20.040  1.00  0.00            
ATOM     63  H30 ACD     1      33.750  22.860  20.010  1.00  0.00            
ATOM     64  C19 ACD     1      33.200  24.300  21.600  1.00  0.00            
ATOM     65  H31 ACD     1      32.910  25.230  21.100  1.00  0.00            
ATOM     66  O16 ACD     1      33.120  24.630  22.970  1.00  0.00            
ATOM     67  C20 ACD     1      33.210  23.560  23.880  1.00  0.00            
ATOM     68  H32 ACD     1      32.410  22.840  23.650  1.00  0.00            
ATOM     69  C21 ACD     1      33.010  24.090  25.290  1.00  0.00            
ATOM     70  H33 ACD     1      33.250  23.350  26.060  1.00  0.00            
ATOM     71  H34 ACD     1      33.700  24.950  25.380  1.00  0.00            
ATOM     72  O17 ACD     1      31.710  24.500  25.630  1.00  0.00            
ATOM     73  H35 ACD     1      31.660  25.460  25.530  1.00  0.00            
ATOM     74  O18 ACD     1      32.210  23.330  21.230  1.00  0.00            
ATOM     75  C22 ACD     1      30.980  23.710  20.710  1.00  0.00            
ATOM     76  H36 ACD     1      30.930  24.790  20.530  1.00  0.00            
ATOM     77  C23 ACD     1      30.880  23.120  19.340  1.00  0.00            
ATOM     78  H37 ACD     1      30.910  22.030  19.460  1.00  0.00            
ATOM     79  O19 ACD     1      32.010  23.440  18.390  1.00  0.00            
ATOM     80  H38 ACD     1      31.950  22.920  17.580  1.00  0.00            
ATOM     81  C24 ACD     1      29.490  23.520  18.790  1.00  0.00            
ATOM     82  H39 ACD     1      29.410  24.570  18.480  1.00  0.00            
ATOM     83  O20 ACD     1      29.210  22.800  17.550  1.00  0.00            
ATOM     84  H40 ACD     1      29.280  21.890  17.870  1.00  0.00            
ATOM     85  C25 ACD     1      28.370  23.090  19.710  1.00  0.00            
ATOM     86  H41 ACD     1      27.460  23.410  19.200  1.00  0.00            
ATOM     87  O21 ACD     1      28.560  23.730  20.960  1.00  0.00            
ATOM     88  C26 ACD     1      29.770  23.300  21.600  1.00  0.00            
ATOM     89  H42 ACD     1      29.740  22.230  21.840  1.00  0.00            
ATOM     90  C27 ACD     1      29.680  24.120  22.910  1.00  0.00            
ATOM     91  H43 ACD     1      28.840  23.820  23.540  1.00  0.00            
ATOM     92  H44 ACD     1      30.630  23.860  23.410  1.00  0.00            
ATOM     93  O22 ACD     1      29.620  25.520  22.670  1.00  0.00            
ATOM     94  H45 ACD     1      29.450  26.010  23.480  1.00  0.00            
ATOM     95  O23 ACD     1      28.380  21.640  19.860  1.00  0.00            
ATOM     96  C28 ACD     1      27.110  20.910  20.050  1.00  0.00            
ATOM     97  H46 ACD     1      26.430  21.240  19.250  1.00  0.00            
ATOM     98  C29 ACD     1      26.360  21.210  21.390  1.00  0.00            
ATOM     99  H47 ACD     1      27.150  21.210  22.150  1.00  0.00            
ATOM    100  O24 ACD     1      25.380  20.270  21.800  1.00  0.00            
ATOM    101  C30 ACD     1      25.550  22.540  21.280  1.00  0.00            
ATOM    102  H48 ACD     1      26.210  23.420  21.200  1.00  0.00            
ATOM    103  H49 ACD     1      24.850  22.520  20.440  1.00  0.00            
ATOM    104  O25 ACD     1      24.770  22.680  22.500  1.00  0.00            
ATOM    105  H50 ACD     1      24.290  21.850  22.560  1.00  0.00            
ATOM    106  C31 ACD     1      27.290  19.340  19.830  1.00  0.00            
ATOM    107  H51 ACD     1      28.260  18.940  20.160  1.00  0.00            
ATOM    108  O26 ACD     1      27.260  19.020  18.410  1.00  0.00            
ATOM    109  H52 ACD     1      26.500  19.350  17.930  1.00  0.00            
ATOM    110  C32 ACD     1      26.260  18.440  20.480  1.00  0.00            
ATOM    111  H53 ACD     1      25.330  18.310  19.910  1.00  0.00            
ATOM    112  O27 ACD     1      26.740  17.100  20.610  1.00  0.00            
ATOM    113  H54 ACD     1      26.660  16.830  21.530  1.00  0.00            
ATOM    114  C33 ACD     1      25.820  18.930  21.850  1.00  0.00            
ATOM    115  H55 ACD     1      25.030  18.320  22.290  1.00  0.00            
ATOM    116  O28 ACD     1      26.940  18.740  22.670  1.00  0.00            
ATOM    117  C34 ACD     1      26.740  18.270  24.030  1.00  0.00            
ATOM    118  H56 ACD     1      25.690  18.400  24.300  1.00  0.00            
ATOM    119  C35 ACD     1      27.190  16.840  24.130  1.00  0.00            
ATOM    120  H57 ACD     1      28.120  16.840  23.540  1.00  0.00            
ATOM    121  O29 ACD     1      26.270  16.120  23.270  1.00  0.00            
ATOM    122  H58 ACD     1      25.470  15.860  23.730  1.00  0.00            
ATOM    123  C36 ACD     1      27.390  16.340  25.580  1.00  0.00            
ATOM    124  H59 ACD     1      26.380  16.250  26.000  1.00  0.00            
ATOM    125  O30 ACD     1      28.030  15.120  25.620  1.00  0.00            
ATOM    126  H60 ACD     1      28.920  15.380  25.410  1.00  0.00            
ATOM    127  C1  BU7     2      39.190  24.300  15.150  1.00  0.00            
ATOM    128  C2  BU7     2      38.920  22.880  15.820  1.00  0.00            
ATOM    129  C3  BU7     2      37.440  22.500  15.980  1.00  0.00            
ATOM    130  C4  BU7     2      37.260  21.440  17.130  1.00  0.00            
ATOM    131  C5  BU7     2      35.800  21.160  17.500  1.00  0.00            
ATOM    132  C6  BU7     2      35.630  20.180  18.730  1.00  0.00            
ATOM    133  O1  BU7     2      36.350  20.530  19.910  1.00  0.00            
ATOM    134  C7  BU7     2      34.170  20.030  19.130  1.00  0.00            
ATOM    135  C8  BU7     2      33.720  19.510  20.300  1.00  0.00            
ATOM    136  C9  BU7     2      32.210  19.200  20.460  1.00  0.00            
ATOM    137  C10 BU7     2      31.600  19.640  21.880  1.00  0.00            
ATOM    138  O2  BU7     2      32.540  19.470  22.890  1.00  0.00            
ATOM    139  C11 BU7     2      30.470  18.600  22.210  1.00  0.00            
ATOM    140  C12 BU7     2      30.810  17.370  21.410  1.00  0.00            
ATOM    141  O3  BU7     2      30.240  16.300  21.550  1.00  0.00            
ATOM    142  C13 BU7     2      31.950  17.690  20.370  1.00  0.00            
ATOM    143  C14 BU7     2      31.590  17.300  18.910  1.00  0.00            
ATOM    144  C15 BU7     2      32.260  15.970  18.450  1.00  0.00            
ATOM    145  C16 BU7     2      32.070  15.670  16.940  1.00  0.00            
ATOM    146  C17 BU7     2      32.690  16.650  15.890  1.00  0.00            
ATOM    147  C18 BU7     2      34.110  17.070  16.260  1.00  0.00            
ATOM    148  C19 BU7     2      34.850  17.740  15.090  1.00  0.00            
ATOM    149  C20 BU7     2      36.250  18.240  15.460  1.00  0.00            
ATOM    150  O4  BU7     2      36.770  18.010  16.500  1.00  0.00            
ATOM    151  O5  BU7     2      36.760  19.120  14.590  1.00  0.00            
ATOM    152  H1  BU7     2      38.760  25.020  15.850  1.00  0.00            
ATOM    153  H2  BU7     2      40.260  24.470  15.010  1.00  0.00            
ATOM    154  H3  BU7     2      38.700  24.370  14.170  1.00  0.00            
ATOM    155  H4  BU7     2      39.400  22.950  16.810  1.00  0.00            
ATOM    156  H5  BU7     2      39.400  22.030  15.320  1.00  0.00            
ATOM    157  H6  BU7     2      37.220  22.070  15.000  1.00  0.00            
ATOM    158  H7  BU7     2      36.910  23.440  16.140  1.00  0.00            
ATOM    159  H8  BU7     2      37.760  21.850  18.020  1.00  0.00            
ATOM    160  H9  BU7     2      37.840  20.540  16.920  1.00  0.00            
ATOM    161  H10 BU7     2      35.360  20.780  16.570  1.00  0.00            
ATOM    162  H11 BU7     2      35.270  22.100  17.700  1.00  0.00            
ATOM    163  H12 BU7     2      35.760  19.160  18.340  1.00  0.00            
ATOM    164  H13 BU7     2      37.110  19.930  19.850  1.00  0.00            
ATOM    165  H14 BU7     2      33.540  20.280  18.280  1.00  0.00            
ATOM    166  H15 BU7     2      34.510  19.250  20.990  1.00  0.00            
ATOM    167  H16 BU7     2      31.590  19.770  19.760  1.00  0.00            
ATOM    168  H17 BU7     2      31.270  20.690  21.870  1.00  0.00            
ATOM    169  H18 BU7     2      32.250  20.050  23.620  1.00  0.00            
ATOM    170  H19 BU7     2      29.460  18.940  21.980  1.00  0.00            
ATOM    171  H20 BU7     2      30.520  18.330  23.270  1.00  0.00            
ATOM    172  H21 BU7     2      32.810  17.130  20.740  1.00  0.00            
ATOM    173  H22 BU7     2      31.900  18.080  18.210  1.00  0.00            
ATOM    174  H23 BU7     2      30.500  17.310  18.780  1.00  0.00            
ATOM    175  H24 BU7     2      31.930  15.040  18.910  1.00  0.00            
ATOM    176  H25 BU7     2      33.330  16.060  18.680  1.00  0.00            
ATOM    177  H26 BU7     2      30.980  15.640  16.830  1.00  0.00            
ATOM    178  H27 BU7     2      32.450  14.660  16.780  1.00  0.00            
ATOM    179  H28 BU7     2      32.010  17.470  15.640  1.00  0.00            
ATOM    180  H29 BU7     2      32.820  16.100  14.950  1.00  0.00            
ATOM    181  H30 BU7     2      34.730  16.220  16.580  1.00  0.00            
ATOM    182  H31 BU7     2      34.100  17.700  17.160  1.00  0.00            
ATOM    183  H32 BU7     2      34.290  18.660  14.890  1.00  0.00            
ATOM    184  H33 BU7     2      34.770  17.090  14.210  1.00  0.00            
ATOM    185  H34 BU7     2      36.090  19.110  13.890  1.00  0.00            
TER
ENDMDL
MODEL        1
ATOM      1  H1  ACD     1      24.730  18.990  26.220  1.00  0.00            
ATOM      2  O1  ACD     1      24.820  19.920  25.980  1.00  0.00            
ATOM      3  C1  ACD     1      26.080  20.090  25.360  1.00  0.00            
ATOM      4  H2  ACD     1      26.780  20.310  26.170  1.00  0.00            
ATOM      5  H3  ACD     1      26.030  21.020  24.780  1.00  0.00            
ATOM      6  C2  ACD     1      26.470  18.880  24.520  1.00  0.00            
ATOM      7  H4  ACD     1      27.510  19.060  24.230  1.00  0.00            
ATOM      8  O2  ACD     1      26.310  17.700  25.310  1.00  0.00            
ATOM      9  C3  ACD     1      26.660  16.430  24.790  1.00  0.00            
ATOM     10  H5  ACD     1      26.350  15.660  25.510  1.00  0.00            
ATOM     11  O3  ACD     1      28.080  16.360  24.500  1.00  0.00            
ATOM     12  C4  ACD     1      28.750  15.160  24.780  1.00  0.00            
ATOM     13  H6  ACD     1      28.080  14.300  24.870  1.00  0.00            
ATOM     14  C5  ACD     1      29.590  14.790  23.600  1.00  0.00            
ATOM     15  H7  ACD     1      29.960  15.710  23.140  1.00  0.00            
ATOM     16  O4  ACD     1      28.670  14.290  22.570  1.00  0.00            
ATOM     17  H8  ACD     1      29.200  13.900  21.870  1.00  0.00            
ATOM     18  C6  ACD     1      30.690  13.790  23.990  1.00  0.00            
ATOM     19  H9  ACD     1      30.190  12.850  24.260  1.00  0.00            
ATOM     20  O5  ACD     1      31.520  13.370  22.920  1.00  0.00            
ATOM     21  H10 ACD     1      31.890  14.180  22.560  1.00  0.00            
ATOM     22  C7  ACD     1      31.530  14.310  25.150  1.00  0.00            
ATOM     23  H11 ACD     1      32.300  13.600  25.450  1.00  0.00            
ATOM     24  O6  ACD     1      30.610  14.350  26.240  1.00  0.00            
ATOM     25  C8  ACD     1      29.570  15.310  26.060  1.00  0.00            
ATOM     26  H12 ACD     1      30.060  16.290  26.120  1.00  0.00            
ATOM     27  C9  ACD     1      28.640  15.190  27.230  1.00  0.00            
ATOM     28  H13 ACD     1      29.150  15.430  28.170  1.00  0.00            
ATOM     29  H14 ACD     1      27.830  15.930  27.220  1.00  0.00            
ATOM     30  O7  ACD     1      28.020  13.920  27.320  1.00  0.00            
ATOM     31  H15 ACD     1      28.780  13.380  27.550  1.00  0.00            
ATOM     32  O8  ACD     1      32.030  15.630  24.730  1.00  0.00            
ATOM     33  C10 ACD     1      33.400  15.990  25.100  1.00  0.00            
ATOM     34  H16 ACD     1      33.820  15.060  25.510  1.00  0.00            
ATOM     35  C11 ACD     1      34.220  16.200  23.860  1.00  0.00            
ATOM     36  H17 ACD     1      33.540  16.820  23.270  1.00  0.00            
ATOM     37  O9  ACD     1      34.590  14.950  23.200  1.00  0.00            
ATOM     38  H18 ACD     1      35.140  15.160  22.440  1.00  0.00            
ATOM     39  C12 ACD     1      35.470  17.020  24.160  1.00  0.00            
ATOM     40  H19 ACD     1      36.270  16.390  24.570  1.00  0.00            
ATOM     41  O10 ACD     1      36.060  17.470  22.930  1.00  0.00            
ATOM     42  H20 ACD     1      35.790  18.390  22.850  1.00  0.00            
ATOM     43  C13 ACD     1      35.160  18.200  25.050  1.00  0.00            
ATOM     44  H21 ACD     1      36.090  18.690  25.330  1.00  0.00            
ATOM     45  O11 ACD     1      34.600  17.740  26.280  1.00  0.00            
ATOM     46  C14 ACD     1      33.350  17.150  26.080  1.00  0.00            
ATOM     47  H22 ACD     1      32.610  17.870  25.680  1.00  0.00            
ATOM     48  C15 ACD     1      32.820  16.600  27.370  1.00  0.00            
ATOM     49  H23 ACD     1      31.760  16.300  27.330  1.00  0.00            
ATOM     50  H24 ACD     1      33.430  15.730  27.630  1.00  0.00            
ATOM     51  O12 ACD     1      32.880  17.620  28.370  1.00  0.00            
ATOM     52  H25 ACD     1      33.740  18.040  28.310  1.00  0.00            
ATOM     53  O13 ACD     1      34.270  19.070  24.340  1.00  0.00            
ATOM     54  C16 ACD     1      34.550  20.410  24.380  1.00  0.00            
ATOM     55  H26 ACD     1      35.560  20.590  24.790  1.00  0.00            
ATOM     56  C17 ACD     1      34.720  20.760  22.920  1.00  0.00            
ATOM     57  H27 ACD     1      33.750  20.480  22.490  1.00  0.00            
ATOM     58  O14 ACD     1      35.760  20.120  22.220  1.00  0.00            
ATOM     59  H28 ACD     1      35.670  20.550  21.360  1.00  0.00            
ATOM     60  C18 ACD     1      34.850  22.230  22.650  1.00  0.00            
ATOM     61  H29 ACD     1      35.830  22.640  22.950  1.00  0.00            
ATOM     62  O15 ACD     1      34.700  22.510  21.280  1.00  0.00            
ATOM     63  H30 ACD     1      34.090  23.240  21.170  1.00  0.00            
ATOM     64  C19 ACD     1      33.720  22.950  23.380  1.00  0.00            
ATOM     65  H31 ACD     1      33.880  24.020  23.220  1.00  0.00            
ATOM     66  O16 ACD     1      33.810  22.710  24.750  1.00  0.00            
ATOM     67  C20 ACD     1      33.590  21.320  25.120  1.00  0.00            
ATOM     68  H32 ACD     1      32.570  21.110  24.800  1.00  0.00            
ATOM     69  C21 ACD     1      33.650  21.230  26.630  1.00  0.00            
ATOM     70  H33 ACD     1      33.710  20.150  26.830  1.00  0.00            
ATOM     71  H34 ACD     1      34.630  21.630  26.940  1.00  0.00            
ATOM     72  O17 ACD     1      32.500  21.720  27.310  1.00  0.00            
ATOM     73  H35 ACD     1      31.690  21.280  27.040  1.00  0.00            
ATOM     74  O18 ACD     1      32.500  22.540  22.750  1.00  0.00            
ATOM     75  C22 ACD     1      31.600  23.570  22.500  1.00  0.00            
ATOM     76  H36 ACD     1      31.900  24.440  23.090  1.00  0.00            
ATOM     77  C23 ACD     1      31.610  23.810  21.020  1.00  0.00            
ATOM     78  H37 ACD     1      31.450  22.870  20.480  1.00  0.00            
ATOM     79  O19 ACD     1      32.750  24.420  20.530  1.00  0.00            
ATOM     80  H38 ACD     1      32.530  24.550  19.600  1.00  0.00            
ATOM     81  C24 ACD     1      30.370  24.590  20.660  1.00  0.00            
ATOM     82  H39 ACD     1      30.640  25.650  20.810  1.00  0.00            
ATOM     83  O20 ACD     1      30.140  24.340  19.300  1.00  0.00            
ATOM     84  H40 ACD     1      29.710  23.490  19.220  1.00  0.00            
ATOM     85  C25 ACD     1      29.020  24.320  21.450  1.00  0.00            
ATOM     86  H41 ACD     1      28.340  25.170  21.450  1.00  0.00            
ATOM     87  O21 ACD     1      29.270  24.080  22.800  1.00  0.00            
ATOM     88  C26 ACD     1      30.230  23.140  23.090  1.00  0.00            
ATOM     89  H42 ACD     1      29.950  22.190  22.620  1.00  0.00            
ATOM     90  C27 ACD     1      30.140  22.990  24.590  1.00  0.00            
ATOM     91  H43 ACD     1      29.090  22.940  24.900  1.00  0.00            
ATOM     92  H44 ACD     1      30.700  22.060  24.800  1.00  0.00            
ATOM     93  O22 ACD     1      30.800  23.960  25.320  1.00  0.00            
ATOM     94  H45 ACD     1      30.250  24.740  25.170  1.00  0.00            
ATOM     95  O23 ACD     1      28.420  23.190  20.880  1.00  0.00            
ATOM     96  C28 ACD     1      27.010  22.980  21.110  1.00  0.00            
ATOM     97  H46 ACD     1      26.360  23.800  20.780  1.00  0.00            
ATOM     98  C29 ACD     1      26.640  22.680  22.620  1.00  0.00            
ATOM     99  H47 ACD     1      27.430  22.110  23.120  1.00  0.00            
ATOM    100  O24 ACD     1      25.390  21.970  22.680  1.00  0.00            
ATOM    101  C30 ACD     1      26.360  23.980  23.380  1.00  0.00            
ATOM    102  H48 ACD     1      27.020  24.770  22.990  1.00  0.00            
ATOM    103  H49 ACD     1      25.300  24.240  23.410  1.00  0.00            
ATOM    104  O25 ACD     1      26.590  23.740  24.830  1.00  0.00            
ATOM    105  H50 ACD     1      25.960  23.100  25.160  1.00  0.00            
ATOM    106  C31 ACD     1      26.720  21.730  20.190  1.00  0.00            
ATOM    107  H51 ACD     1      27.560  21.040  20.340  1.00  0.00            
ATOM    108  O26 ACD     1      26.740  22.130  18.860  1.00  0.00            
ATOM    109  H52 ACD     1      25.860  22.490  18.680  1.00  0.00            
ATOM    110  C32 ACD     1      25.460  20.930  20.480  1.00  0.00            
ATOM    111  H53 ACD     1      24.720  21.570  19.980  1.00  0.00            
ATOM    112  O27 ACD     1      25.450  19.680  19.800  1.00  0.00            
ATOM    113  H54 ACD     1      26.050  19.070  20.230  1.00  0.00            
ATOM    114  C33 ACD     1      25.270  20.730  21.960  1.00  0.00            
ATOM    115  H55 ACD     1      24.270  20.310  22.120  1.00  0.00            
ATOM    116  O28 ACD     1      26.280  19.720  22.340  1.00  0.00            
ATOM    117  C34 ACD     1      25.730  18.710  23.210  1.00  0.00            
ATOM    118  H56 ACD     1      24.660  18.810  23.450  1.00  0.00            
ATOM    119  C35 ACD     1      26.100  17.290  22.510  1.00  0.00            
ATOM    120  H57 ACD     1      27.150  17.310  22.180  1.00  0.00            
ATOM    121  O29 ACD     1      25.400  17.040  21.300  1.00  0.00            
ATOM    122  H58 ACD     1      24.490  17.000  21.600  1.00  0.00            
ATOM    123  C36 ACD     1      25.850  16.200  23.520  1.00  0.00            
ATOM    124  H59 ACD     1      24.780  16.170  23.760  1.00  0.00            
ATOM    125  O30 ACD     1      26.090  14.850  23.000  1.00  0.00            
ATOM    126  H60 ACD     1      27.020  14.770  22.780  1.00  0.00            
ATOM    127  C1  BU7     2      38.640  18.120  13.440  1.00  0.00            
ATOM    128  C2  BU7     2      38.550  18.050  14.970  1.00  0.00            
ATOM    129  C3  BU7     2      37.110  18.210  15.530  1.00  0.00            
ATOM    130  C4  BU7     2      37.030  18.830  16.930  1.00  0.00            
ATOM    131  C5  BU7     2      35.580  19.060  17.390  1.00  0.00            
ATOM    132  C6  BU7     2      35.400  19.010  18.970  1.00  0.00            
ATOM    133  O1  BU7     2      36.430  19.870  19.560  1.00  0.00            
ATOM    134  C7  BU7     2      34.070  19.550  19.390  1.00  0.00            
ATOM    135  C8  BU7     2      33.070  18.910  20.040  1.00  0.00            
ATOM    136  C9  BU7     2      31.630  19.430  20.180  1.00  0.00            
ATOM    137  C10 BU7     2      31.170  19.350  21.620  1.00  0.00            
ATOM    138  O2  BU7     2      31.790  18.260  22.340  1.00  0.00            
ATOM    139  C11 BU7     2      29.640  19.170  21.610  1.00  0.00            
ATOM    140  C12 BU7     2      29.320  18.690  20.200  1.00  0.00            
ATOM    141  O3  BU7     2      28.160  18.420  19.880  1.00  0.00            
ATOM    142  C13 BU7     2      30.650  18.540  19.410  1.00  0.00            
ATOM    143  C14 BU7     2      30.420  18.960  17.960  1.00  0.00            
ATOM    144  C15 BU7     2      29.530  18.000  17.180  1.00  0.00            
ATOM    145  C16 BU7     2      29.370  18.330  15.690  1.00  0.00            
ATOM    146  C17 BU7     2      30.590  18.700  14.850  1.00  0.00            
ATOM    147  C18 BU7     2      31.590  17.560  14.650  1.00  0.00            
ATOM    148  C19 BU7     2      32.900  17.970  13.890  1.00  0.00            
ATOM    149  C20 BU7     2      33.870  16.800  13.910  1.00  0.00            
ATOM    150  O4  BU7     2      34.010  16.050  14.850  1.00  0.00            
ATOM    151  O5  BU7     2      34.510  16.630  12.730  1.00  0.00            
ATOM    152  H1  BU7     2      38.580  19.170  13.130  1.00  0.00            
ATOM    153  H2  BU7     2      39.630  17.820  13.070  1.00  0.00            
ATOM    154  H3  BU7     2      37.930  17.430  12.970  1.00  0.00            
ATOM    155  H4  BU7     2      39.270  18.800  15.310  1.00  0.00            
ATOM    156  H5  BU7     2      38.940  17.140  15.450  1.00  0.00            
ATOM    157  H6  BU7     2      36.560  17.260  15.600  1.00  0.00            
ATOM    158  H7  BU7     2      36.450  18.720  14.800  1.00  0.00            
ATOM    159  H8  BU7     2      37.610  19.750  17.090  1.00  0.00            
ATOM    160  H9  BU7     2      37.360  18.050  17.630  1.00  0.00            
ATOM    161  H10 BU7     2      34.960  18.260  16.950  1.00  0.00            
ATOM    162  H11 BU7     2      35.240  20.040  17.040  1.00  0.00            
ATOM    163  H12 BU7     2      35.540  18.010  19.400  1.00  0.00            
ATOM    164  H13 BU7     2      36.880  19.290  20.190  1.00  0.00            
ATOM    165  H14 BU7     2      33.780  20.470  18.900  1.00  0.00            
ATOM    166  H15 BU7     2      33.240  17.940  20.510  1.00  0.00            
ATOM    167  H16 BU7     2      31.550  20.490  19.870  1.00  0.00            
ATOM    168  H17 BU7     2      31.400  20.350  22.010  1.00  0.00            
ATOM    169  H18 BU7     2      31.400  18.140  23.220  1.00  0.00            
ATOM    170  H19 BU7     2      29.120  20.110  21.820  1.00  0.00            
ATOM    171  H20 BU7     2      29.320  18.370  22.290  1.00  0.00            
ATOM    172  H21 BU7     2      31.010  17.510  19.420  1.00  0.00            
ATOM    173  H22 BU7     2      31.400  19.020  17.470  1.00  0.00            
ATOM    174  H23 BU7     2      30.050  19.990  17.870  1.00  0.00            
ATOM    175  H24 BU7     2      28.470  18.050  17.480  1.00  0.00            
ATOM    176  H25 BU7     2      29.720  16.940  17.390  1.00  0.00            
ATOM    177  H26 BU7     2      28.770  19.250  15.610  1.00  0.00            
ATOM    178  H27 BU7     2      28.810  17.520  15.200  1.00  0.00            
ATOM    179  H28 BU7     2      31.060  19.550  15.360  1.00  0.00            
ATOM    180  H29 BU7     2      30.320  19.120  13.870  1.00  0.00            
ATOM    181  H30 BU7     2      31.110  16.720  14.140  1.00  0.00            
ATOM    182  H31 BU7     2      31.930  17.190  15.630  1.00  0.00            
ATOM    183  H32 BU7     2      33.450  18.810  14.330  1.00  0.00            
ATOM    184  H33 BU7     2      32.700  18.250  12.850  1.00  0.00            
ATOM    185  H34 BU7     2      34.610  17.520  12.360  1.00  0.00            
TER
ENDMDL
MODEL        1
ATOM      1  H1  ACD     1      26.500  22.610  24.790  1.00  0.00            
ATOM      2  O1  ACD     1      26.570  22.500  25.740  1.00  0.00            
ATOM      3  C1  ACD     1      25.330  22.160  26.310  1.00  0.00            
ATOM      4  H2  ACD     1      24.870  21.530  25.540  1.00  0.00            
ATOM      5  H3  ACD     1      24.670  23.020  26.510  1.00  0.00            
ATOM      6  C2  ACD     1      25.470  21.440  27.560  1.00  0.00            
ATOM      7  H4  ACD     1      26.510  21.170  27.760  1.00  0.00            
ATOM      8  O2  ACD     1      24.990  22.300  28.620  1.00  0.00            
ATOM      9  C3  ACD     1      24.940  21.740  29.900  1.00  0.00            
ATOM     10  H5  ACD     1      24.480  22.550  30.480  1.00  0.00            
ATOM     11  O3  ACD     1      26.230  21.400  30.390  1.00  0.00            
ATOM     12  C4  ACD     1      27.350  22.260  30.610  1.00  0.00            
ATOM     13  H6  ACD     1      27.470  22.470  31.680  1.00  0.00            
ATOM     14  C5  ACD     1      28.590  21.430  30.330  1.00  0.00            
ATOM     15  H7  ACD     1      28.390  20.910  29.390  1.00  0.00            
ATOM     16  O4  ACD     1      28.620  20.330  31.360  1.00  0.00            
ATOM     17  H8  ACD     1      27.820  19.800  31.460  1.00  0.00            
ATOM     18  C6  ACD     1      29.920  22.280  30.300  1.00  0.00            
ATOM     19  H9  ACD     1      30.090  22.510  31.360  1.00  0.00            
ATOM     20  O5  ACD     1      31.100  21.660  29.720  1.00  0.00            
ATOM     21  H10 ACD     1      31.330  21.020  30.400  1.00  0.00            
ATOM     22  C7  ACD     1      29.700  23.560  29.500  1.00  0.00            
ATOM     23  H11 ACD     1      30.580  24.200  29.630  1.00  0.00            
ATOM     24  O6  ACD     1      28.590  24.230  30.050  1.00  0.00            
ATOM     25  C8  ACD     1      27.310  23.560  29.910  1.00  0.00            
ATOM     26  H12 ACD     1      27.150  23.290  28.860  1.00  0.00            
ATOM     27  C9  ACD     1      26.230  24.580  30.370  1.00  0.00            
ATOM     28  H13 ACD     1      26.500  25.570  29.980  1.00  0.00            
ATOM     29  H14 ACD     1      25.190  24.400  30.070  1.00  0.00            
ATOM     30  O7  ACD     1      26.150  24.640  31.840  1.00  0.00            
ATOM     31  H15 ACD     1      26.990  25.060  32.070  1.00  0.00            
ATOM     32  O8  ACD     1      29.550  23.260  28.140  1.00  0.00            
ATOM     33  C10 ACD     1      30.110  24.240  27.240  1.00  0.00            
ATOM     34  H16 ACD     1      30.300  25.190  27.740  1.00  0.00            
ATOM     35  C11 ACD     1      31.460  23.720  26.800  1.00  0.00            
ATOM     36  H17 ACD     1      31.260  22.730  26.360  1.00  0.00            
ATOM     37  O9  ACD     1      32.330  23.560  27.930  1.00  0.00            
ATOM     38  H18 ACD     1      32.130  22.770  28.440  1.00  0.00            
ATOM     39  C12 ACD     1      32.020  24.530  25.610  1.00  0.00            
ATOM     40  H19 ACD     1      32.180  25.550  25.990  1.00  0.00            
ATOM     41  O10 ACD     1      33.110  23.930  25.070  1.00  0.00            
ATOM     42  H20 ACD     1      33.600  23.480  25.770  1.00  0.00            
ATOM     43  C13 ACD     1      31.050  24.630  24.490  1.00  0.00            
ATOM     44  H21 ACD     1      31.430  25.300  23.720  1.00  0.00            
ATOM     45  O11 ACD     1      29.890  25.240  25.040  1.00  0.00            
ATOM     46  C14 ACD     1      29.210  24.500  26.040  1.00  0.00            
ATOM     47  H22 ACD     1      28.920  23.560  25.570  1.00  0.00            
ATOM     48  C15 ACD     1      27.940  25.310  26.300  1.00  0.00            
ATOM     49  H23 ACD     1      27.420  25.590  25.370  1.00  0.00            
ATOM     50  H24 ACD     1      27.310  24.570  26.820  1.00  0.00            
ATOM     51  O12 ACD     1      28.150  26.480  27.050  1.00  0.00            
ATOM     52  H25 ACD     1      27.450  27.110  26.840  1.00  0.00            
ATOM     53  O13 ACD     1      30.760  23.360  23.870  1.00  0.00            
ATOM     54  C16 ACD     1      30.630  23.310  22.460  1.00  0.00            
ATOM     55  H26 ACD     1      30.630  24.290  21.970  1.00  0.00            
ATOM     56  C17 ACD     1      31.780  22.420  22.030  1.00  0.00            
ATOM     57  H27 ACD     1      31.670  21.450  22.520  1.00  0.00            
ATOM     58  O14 ACD     1      33.080  23.020  22.330  1.00  0.00            
ATOM     59  H28 ACD     1      33.070  23.430  23.200  1.00  0.00            
ATOM     60  C18 ACD     1      31.640  22.010  20.540  1.00  0.00            
ATOM     61  H29 ACD     1      31.800  22.820  19.810  1.00  0.00            
ATOM     62  O15 ACD     1      32.600  21.000  20.180  1.00  0.00            
ATOM     63  H30 ACD     1      32.140  20.190  20.430  1.00  0.00            
ATOM     64  C19 ACD     1      30.260  21.440  20.340  1.00  0.00            
ATOM     65  H31 ACD     1      30.160  21.320  19.250  1.00  0.00            
ATOM     66  O16 ACD     1      29.270  22.390  20.810  1.00  0.00            
ATOM     67  C20 ACD     1      29.280  22.580  22.210  1.00  0.00            
ATOM     68  H32 ACD     1      29.200  21.620  22.720  1.00  0.00            
ATOM     69  C21 ACD     1      28.170  23.570  22.600  1.00  0.00            
ATOM     70  H33 ACD     1      28.440  24.330  23.340  1.00  0.00            
ATOM     71  H34 ACD     1      27.980  24.170  21.700  1.00  0.00            
ATOM     72  O17 ACD     1      26.890  23.090  23.010  1.00  0.00            
ATOM     73  H35 ACD     1      26.420  22.820  22.220  1.00  0.00            
ATOM     74  O18 ACD     1      30.090  20.100  20.840  1.00  0.00            
ATOM     75  C22 ACD     1      29.180  19.170  20.300  1.00  0.00            
ATOM     76  H36 ACD     1      29.540  18.920  19.290  1.00  0.00            
ATOM     77  C23 ACD     1      29.470  17.920  21.160  1.00  0.00            
ATOM     78  H37 ACD     1      29.520  18.200  22.220  1.00  0.00            
ATOM     79  O19 ACD     1      30.640  17.250  20.730  1.00  0.00            
ATOM     80  H38 ACD     1      30.730  16.490  21.310  1.00  0.00            
ATOM     81  C24 ACD     1      28.290  16.950  21.100  1.00  0.00            
ATOM     82  H39 ACD     1      28.060  16.540  20.120  1.00  0.00            
ATOM     83  O20 ACD     1      28.420  15.950  22.070  1.00  0.00            
ATOM     84  H40 ACD     1      28.110  16.330  22.900  1.00  0.00            
ATOM     85  C25 ACD     1      26.940  17.650  21.360  1.00  0.00            
ATOM     86  H41 ACD     1      26.130  16.940  21.200  1.00  0.00            
ATOM     87  O21 ACD     1      26.750  18.560  20.350  1.00  0.00            
ATOM     88  C26 ACD     1      27.700  19.690  20.280  1.00  0.00            
ATOM     89  H42 ACD     1      27.480  20.390  21.090  1.00  0.00            
ATOM     90  C27 ACD     1      27.350  20.390  18.970  1.00  0.00            
ATOM     91  H43 ACD     1      27.970  21.300  18.910  1.00  0.00            
ATOM     92  H44 ACD     1      27.520  19.700  18.130  1.00  0.00            
ATOM     93  O22 ACD     1      26.000  20.890  18.990  1.00  0.00            
ATOM     94  H45 ACD     1      25.470  20.090  18.930  1.00  0.00            
ATOM     95  O23 ACD     1      26.810  18.200  22.650  1.00  0.00            
ATOM     96  C28 ACD     1      25.600  18.140  23.310  1.00  0.00            
ATOM     97  H46 ACD     1      24.900  17.670  22.610  1.00  0.00            
ATOM     98  C29 ACD     1      25.000  19.480  23.690  1.00  0.00            
ATOM     99  H47 ACD     1      25.750  20.170  24.110  1.00  0.00            
ATOM    100  O24 ACD     1      23.890  19.270  24.530  1.00  0.00            
ATOM    101  C30 ACD     1      24.400  20.250  22.550  1.00  0.00            
ATOM    102  H48 ACD     1      24.990  20.040  21.650  1.00  0.00            
ATOM    103  H49 ACD     1      23.400  19.810  22.450  1.00  0.00            
ATOM    104  O25 ACD     1      24.300  21.690  22.730  1.00  0.00            
ATOM    105  H50 ACD     1      23.940  21.970  21.880  1.00  0.00            
ATOM    106  C31 ACD     1      25.860  17.270  24.560  1.00  0.00            
ATOM    107  H51 ACD     1      26.760  17.580  25.110  1.00  0.00            
ATOM    108  O26 ACD     1      25.970  15.850  24.260  1.00  0.00            
ATOM    109  H52 ACD     1      26.080  15.370  25.090  1.00  0.00            
ATOM    110  C32 ACD     1      24.620  17.220  25.450  1.00  0.00            
ATOM    111  H53 ACD     1      23.880  16.650  24.880  1.00  0.00            
ATOM    112  O27 ACD     1      24.930  16.480  26.610  1.00  0.00            
ATOM    113  H54 ACD     1      25.810  16.710  26.910  1.00  0.00            
ATOM    114  C33 ACD     1      24.100  18.650  25.730  1.00  0.00            
ATOM    115  H55 ACD     1      23.120  18.470  26.180  1.00  0.00            
ATOM    116  O28 ACD     1      25.130  19.310  26.570  1.00  0.00            
ATOM    117  C34 ACD     1      24.520  20.210  27.430  1.00  0.00            
ATOM    118  H56 ACD     1      23.540  20.560  27.070  1.00  0.00            
ATOM    119  C35 ACD     1      24.480  19.490  28.780  1.00  0.00            
ATOM    120  H57 ACD     1      25.460  19.130  29.110  1.00  0.00            
ATOM    121  O29 ACD     1      23.610  18.350  28.820  1.00  0.00            
ATOM    122  H58 ACD     1      23.900  17.650  28.230  1.00  0.00            
ATOM    123  C36 ACD     1      24.080  20.510  29.880  1.00  0.00            
ATOM    124  H59 ACD     1      23.090  20.890  29.600  1.00  0.00            
ATOM    125  O30 ACD     1      24.070  20.020  31.200  1.00  0.00            
ATOM    126  H60 ACD     1      24.980  19.790  31.370  1.00  0.00            
ATOM    127  C1  BU7     2      38.510  17.060  28.530  1.00  0.00            
ATOM    128  C2  BU7     2      37.480  18.220  28.230  1.00  0.00            
ATOM    129  C3  BU7     2      36.160  17.830  27.550  1.00  0.00            
ATOM    130  C4  BU7     2      35.070  18.920  27.690  1.00  0.00            
ATOM    131  C5  BU7     2      35.490  20.200  26.910  1.00  0.00            
ATOM    132  C6  BU7     2      34.420  21.230  27.040  1.00  0.00            
ATOM    133  O1  BU7     2      34.880  22.550  26.690  1.00  0.00            
ATOM    134  C7  BU7     2      33.280  20.950  26.140  1.00  0.00            
ATOM    135  C8  BU7     2      32.150  20.340  26.420  1.00  0.00            
ATOM    136  C9  BU7     2      31.090  20.010  25.330  1.00  0.00            
ATOM    137  C10 BU7     2      29.610  20.580  25.720  1.00  0.00            
ATOM    138  O2  BU7     2      29.320  20.720  27.110  1.00  0.00            
ATOM    139  C11 BU7     2      28.660  19.440  25.260  1.00  0.00            
ATOM    140  C12 BU7     2      29.520  18.250  24.940  1.00  0.00            
ATOM    141  O3  BU7     2      29.020  17.190  24.620  1.00  0.00            
ATOM    142  C13 BU7     2      31.000  18.510  25.110  1.00  0.00            
ATOM    143  C14 BU7     2      31.780  17.980  23.810  1.00  0.00            
ATOM    144  C15 BU7     2      33.330  18.100  23.970  1.00  0.00            
ATOM    145  C16 BU7     2      34.130  17.390  22.810  1.00  0.00            
ATOM    146  C17 BU7     2      34.040  18.080  21.450  1.00  0.00            
ATOM    147  C18 BU7     2      34.520  17.190  20.270  1.00  0.00            
ATOM    148  C19 BU7     2      34.420  17.900  18.890  1.00  0.00            
ATOM    149  C20 BU7     2      35.460  18.910  18.810  1.00  0.00            
ATOM    150  O4  BU7     2      36.580  18.800  19.220  1.00  0.00            
ATOM    151  O5  BU7     2      34.930  20.180  18.540  1.00  0.00            
ATOM    152  H1  BU7     2      38.680  16.440  27.640  1.00  0.00            
ATOM    153  H2  BU7     2      39.460  17.430  28.940  1.00  0.00            
ATOM    154  H3  BU7     2      38.040  16.360  29.230  1.00  0.00            
ATOM    155  H4  BU7     2      38.020  18.980  27.650  1.00  0.00            
ATOM    156  H5  BU7     2      37.270  18.720  29.190  1.00  0.00            
ATOM    157  H6  BU7     2      35.800  16.920  28.040  1.00  0.00            
ATOM    158  H7  BU7     2      36.390  17.660  26.490  1.00  0.00            
ATOM    159  H8  BU7     2      34.730  18.920  28.730  1.00  0.00            
ATOM    160  H9  BU7     2      34.200  18.510  27.160  1.00  0.00            
ATOM    161  H10 BU7     2      35.740  20.000  25.860  1.00  0.00            
ATOM    162  H11 BU7     2      36.400  20.640  27.340  1.00  0.00            
ATOM    163  H12 BU7     2      34.070  21.200  28.080  1.00  0.00            
ATOM    164  H13 BU7     2      35.660  22.610  27.270  1.00  0.00            
ATOM    165  H14 BU7     2      33.360  21.150  25.070  1.00  0.00            
ATOM    166  H15 BU7     2      31.930  20.040  27.450  1.00  0.00            
ATOM    167  H16 BU7     2      31.210  20.300  24.280  1.00  0.00            
ATOM    168  H17 BU7     2      29.470  21.500  25.130  1.00  0.00            
ATOM    169  H18 BU7     2      29.480  21.660  27.300  1.00  0.00            
ATOM    170  H19 BU7     2      28.150  19.800  24.360  1.00  0.00            
ATOM    171  H20 BU7     2      27.770  19.340  25.910  1.00  0.00            
ATOM    172  H21 BU7     2      31.300  17.920  25.990  1.00  0.00            
ATOM    173  H22 BU7     2      31.480  18.590  22.950  1.00  0.00            
ATOM    174  H23 BU7     2      31.460  16.960  23.560  1.00  0.00            
ATOM    175  H24 BU7     2      33.770  17.620  24.850  1.00  0.00            
ATOM    176  H25 BU7     2      33.620  19.150  24.100  1.00  0.00            
ATOM    177  H26 BU7     2      33.690  16.380  22.810  1.00  0.00            
ATOM    178  H27 BU7     2      35.180  17.340  23.130  1.00  0.00            
ATOM    179  H28 BU7     2      34.630  19.000  21.580  1.00  0.00            
ATOM    180  H29 BU7     2      33.010  18.370  21.220  1.00  0.00            
ATOM    181  H30 BU7     2      33.840  16.330  20.320  1.00  0.00            
ATOM    182  H31 BU7     2      35.560  16.870  20.390  1.00  0.00            
ATOM    183  H32 BU7     2      33.390  18.260  18.800  1.00  0.00            
ATOM    184  H33 BU7     2      34.490  17.140  18.100  1.00  0.00            
ATOM    185  H34 BU7     2      34.010  20.000  18.300  1.00  0.00            
TER
ENDMDL
MODEL        1
ATOM      1  H1  ACD     1      31.250  14.620  15.590  1.00  0.00            
ATOM      2  O1  ACD     1      32.040  14.840  15.070  1.00  0.00            
ATOM      3  C1  ACD     1      33.100  15.190  16.050  1.00  0.00            
ATOM      4  H2  ACD     1      32.730  15.820  16.860  1.00  0.00            
ATOM      5  H3  ACD     1      33.900  15.790  15.580  1.00  0.00            
ATOM      6  C2  ACD     1      33.680  13.950  16.670  1.00  0.00            
ATOM      7  H4  ACD     1      34.440  14.220  17.410  1.00  0.00            
ATOM      8  O2  ACD     1      32.590  13.290  17.350  1.00  0.00            
ATOM      9  C3  ACD     1      32.840  12.020  17.900  1.00  0.00            
ATOM     10  H5  ACD     1      31.940  11.680  18.420  1.00  0.00            
ATOM     11  O3  ACD     1      33.860  12.230  18.900  1.00  0.00            
ATOM     12  C4  ACD     1      33.400  12.290  20.260  1.00  0.00            
ATOM     13  H6  ACD     1      32.380  11.890  20.340  1.00  0.00            
ATOM     14  C5  ACD     1      34.240  11.320  21.100  1.00  0.00            
ATOM     15  H7  ACD     1      35.260  11.360  20.690  1.00  0.00            
ATOM     16  O4  ACD     1      33.670  10.070  20.830  1.00  0.00            
ATOM     17  H8  ACD     1      33.900   9.370  21.450  1.00  0.00            
ATOM     18  C6  ACD     1      34.110  11.570  22.610  1.00  0.00            
ATOM     19  H9  ACD     1      33.080  11.420  22.970  1.00  0.00            
ATOM     20  O5  ACD     1      34.990  10.810  23.320  1.00  0.00            
ATOM     21  H10 ACD     1      35.880  11.010  23.020  1.00  0.00            
ATOM     22  C7  ACD     1      34.380  13.110  22.840  1.00  0.00            
ATOM     23  H11 ACD     1      34.340  13.180  23.930  1.00  0.00            
ATOM     24  O6  ACD     1      33.310  13.790  22.180  1.00  0.00            
ATOM     25  C8  ACD     1      33.380  13.770  20.750  1.00  0.00            
ATOM     26  H12 ACD     1      34.340  14.220  20.460  1.00  0.00            
ATOM     27  C9  ACD     1      32.230  14.620  20.210  1.00  0.00            
ATOM     28  H13 ACD     1      32.060  15.580  20.710  1.00  0.00            
ATOM     29  H14 ACD     1      32.380  14.860  19.150  1.00  0.00            
ATOM     30  O7  ACD     1      31.030  13.870  20.310  1.00  0.00            
ATOM     31  H15 ACD     1      31.000  13.540  21.210  1.00  0.00            
ATOM     32  O8  ACD     1      35.700  13.550  22.440  1.00  0.00            
ATOM     33  C10 ACD     1      36.670  13.720  23.430  1.00  0.00            
ATOM     34  H16 ACD     1      36.350  13.300  24.390  1.00  0.00            
ATOM     35  C11 ACD     1      37.820  12.970  22.790  1.00  0.00            
ATOM     36  H17 ACD     1      37.740  13.200  21.720  1.00  0.00            
ATOM     37  O9  ACD     1      37.720  11.530  22.980  1.00  0.00            
ATOM     38  H18 ACD     1      38.260  11.140  22.290  1.00  0.00            
ATOM     39  C12 ACD     1      39.260  13.460  23.130  1.00  0.00            
ATOM     40  H19 ACD     1      39.660  12.850  23.950  1.00  0.00            
ATOM     41  O10 ACD     1      40.060  13.220  22.010  1.00  0.00            
ATOM     42  H20 ACD     1      39.650  13.710  21.300  1.00  0.00            
ATOM     43  C13 ACD     1      39.330  14.990  23.420  1.00  0.00            
ATOM     44  H21 ACD     1      40.260  15.240  23.950  1.00  0.00            
ATOM     45  O11 ACD     1      38.250  15.410  24.270  1.00  0.00            
ATOM     46  C14 ACD     1      36.970  15.210  23.630  1.00  0.00            
ATOM     47  H22 ACD     1      36.920  15.750  22.670  1.00  0.00            
ATOM     48  C15 ACD     1      35.910  15.770  24.490  1.00  0.00            
ATOM     49  H23 ACD     1      35.000  15.620  23.900  1.00  0.00            
ATOM     50  H24 ACD     1      35.900  15.160  25.400  1.00  0.00            
ATOM     51  O12 ACD     1      36.130  17.200  24.730  1.00  0.00            
ATOM     52  H25 ACD     1      36.990  17.310  25.140  1.00  0.00            
ATOM     53  O13 ACD     1      39.300  15.930  22.330  1.00  0.00            
ATOM     54  C16 ACD     1      40.240  17.000  22.270  1.00  0.00            
ATOM     55  H26 ACD     1      40.510  17.390  23.250  1.00  0.00            
ATOM     56  C17 ACD     1      41.540  16.360  21.610  1.00  0.00            
ATOM     57  H27 ACD     1      41.180  15.600  20.910  1.00  0.00            
ATOM     58  O14 ACD     1      42.360  15.690  22.590  1.00  0.00            
ATOM     59  H28 ACD     1      42.870  16.310  23.110  1.00  0.00            
ATOM     60  C18 ACD     1      42.280  17.460  20.800  1.00  0.00            
ATOM     61  H29 ACD     1      42.660  18.150  21.560  1.00  0.00            
ATOM     62  O15 ACD     1      43.410  17.080  19.950  1.00  0.00            
ATOM     63  H30 ACD     1      43.940  16.500  20.510  1.00  0.00            
ATOM     64  C19 ACD     1      41.410  18.200  19.920  1.00  0.00            
ATOM     65  H31 ACD     1      41.930  18.920  19.280  1.00  0.00            
ATOM     66  O16 ACD     1      40.510  18.920  20.780  1.00  0.00            
ATOM     67  C20 ACD     1      39.590  18.080  21.410  1.00  0.00            
ATOM     68  H32 ACD     1      38.960  17.580  20.670  1.00  0.00            
ATOM     69  C21 ACD     1      38.640  19.010  22.160  1.00  0.00            
ATOM     70  H33 ACD     1      38.130  18.480  22.980  1.00  0.00            
ATOM     71  H34 ACD     1      39.290  19.720  22.680  1.00  0.00            
ATOM     72  O17 ACD     1      37.680  19.630  21.290  1.00  0.00            
ATOM     73  H35 ACD     1      37.100  18.920  20.990  1.00  0.00            
ATOM     74  O18 ACD     1      40.670  17.340  19.060  1.00  0.00            
ATOM     75  C22 ACD     1      40.500  17.780  17.710  1.00  0.00            
ATOM     76  H36 ACD     1      41.080  18.700  17.600  1.00  0.00            
ATOM     77  C23 ACD     1      41.120  16.650  16.800  1.00  0.00            
ATOM     78  H37 ACD     1      40.680  15.670  17.030  1.00  0.00            
ATOM     79  O19 ACD     1      42.500  16.580  17.100  1.00  0.00            
ATOM     80  H38 ACD     1      42.530  16.430  18.050  1.00  0.00            
ATOM     81  C24 ACD     1      40.930  17.020  15.330  1.00  0.00            
ATOM     82  H39 ACD     1      41.470  17.960  15.130  1.00  0.00            
ATOM     83  O20 ACD     1      41.340  15.950  14.460  1.00  0.00            
ATOM     84  H40 ACD     1      41.250  16.210  13.540  1.00  0.00            
ATOM     85  C25 ACD     1      39.460  17.360  14.980  1.00  0.00            
ATOM     86  H41 ACD     1      39.270  17.830  14.010  1.00  0.00            
ATOM     87  O21 ACD     1      38.960  18.320  15.930  1.00  0.00            
ATOM     88  C26 ACD     1      38.990  18.060  17.300  1.00  0.00            
ATOM     89  H42 ACD     1      38.430  17.150  17.520  1.00  0.00            
ATOM     90  C27 ACD     1      38.400  19.240  17.950  1.00  0.00            
ATOM     91  H43 ACD     1      37.330  19.280  17.730  1.00  0.00            
ATOM     92  H44 ACD     1      38.560  19.300  19.040  1.00  0.00            
ATOM     93  O22 ACD     1      38.930  20.490  17.410  1.00  0.00            
ATOM     94  H45 ACD     1      38.580  20.540  16.510  1.00  0.00            
ATOM     95  O23 ACD     1      38.650  16.200  15.150  1.00  0.00            
ATOM     96  C28 ACD     1      37.800  15.730  14.130  1.00  0.00            
ATOM     97  H46 ACD     1      38.170  16.120  13.170  1.00  0.00            
ATOM     98  C29 ACD     1      36.390  16.230  14.290  1.00  0.00            
ATOM     99  H47 ACD     1      36.230  16.240  15.380  1.00  0.00            
ATOM    100  O24 ACD     1      35.470  15.420  13.640  1.00  0.00            
ATOM    101  C30 ACD     1      36.130  17.700  13.820  1.00  0.00            
ATOM    102  H48 ACD     1      37.020  18.290  14.090  1.00  0.00            
ATOM    103  H49 ACD     1      35.910  17.720  12.740  1.00  0.00            
ATOM    104  O25 ACD     1      35.040  18.300  14.580  1.00  0.00            
ATOM    105  H50 ACD     1      35.270  19.200  14.360  1.00  0.00            
ATOM    106  C31 ACD     1      37.990  14.170  14.060  1.00  0.00            
ATOM    107  H51 ACD     1      37.830  13.770  15.060  1.00  0.00            
ATOM    108  O26 ACD     1      39.250  13.820  13.540  1.00  0.00            
ATOM    109  H52 ACD     1      39.760  14.630  13.670  1.00  0.00            
ATOM    110  C32 ACD     1      36.910  13.500  13.180  1.00  0.00            
ATOM    111  H53 ACD     1      36.810  13.920  12.170  1.00  0.00            
ATOM    112  O27 ACD     1      37.100  12.130  13.090  1.00  0.00            
ATOM    113  H54 ACD     1      38.040  12.010  12.900  1.00  0.00            
ATOM    114  C33 ACD     1      35.610  13.970  13.790  1.00  0.00            
ATOM    115  H55 ACD     1      34.730  13.540  13.300  1.00  0.00            
ATOM    116  O28 ACD     1      35.470  13.670  15.190  1.00  0.00            
ATOM    117  C34 ACD     1      34.280  13.050  15.560  1.00  0.00            
ATOM    118  H56 ACD     1      33.570  13.010  14.720  1.00  0.00            
ATOM    119  C35 ACD     1      34.550  11.630  16.100  1.00  0.00            
ATOM    120  H57 ACD     1      35.260  11.820  16.920  1.00  0.00            
ATOM    121  O29 ACD     1      35.060  10.750  14.960  1.00  0.00            
ATOM    122  H58 ACD     1      35.630  11.270  14.390  1.00  0.00            
ATOM    123  C36 ACD     1      33.320  11.070  16.740  1.00  0.00            
ATOM    124  H59 ACD     1      32.470  11.020  16.040  1.00  0.00            
ATOM    125  O30 ACD     1      33.620   9.770  17.410  1.00  0.00            
ATOM    126  H60 ACD     1      33.600  10.010  18.340  1.00  0.00            
ATOM    127  C1  BU7     2      48.060  16.390  18.920  1.00  0.00            
ATOM    128  C2  BU7     2      47.450  14.980  19.140  1.00  0.00            
ATOM    129  C3  BU7     2      46.060  14.780  18.450  1.00  0.00            
ATOM    130  C4  BU7     2      45.210  13.410  18.740  1.00  0.00            
ATOM    131  C5  BU7     2      43.670  13.640  18.730  1.00  0.00            
ATOM    132  C6  BU7     2      42.900  12.330  19.040  1.00  0.00            
ATOM    133  O1  BU7     2      43.190  11.880  20.320  1.00  0.00            
ATOM    134  C7  BU7     2      41.440  12.520  18.910  1.00  0.00            
ATOM    135  C8  BU7     2      40.900  12.820  17.730  1.00  0.00            
ATOM    136  C9  BU7     2      39.450  13.010  17.380  1.00  0.00            
ATOM    137  C10 BU7     2      38.620  14.070  18.210  1.00  0.00            
ATOM    138  O2  BU7     2      38.940  14.250  19.600  1.00  0.00            
ATOM    139  C11 BU7     2      37.180  13.500  18.190  1.00  0.00            
ATOM    140  C12 BU7     2      37.410  11.980  18.330  1.00  0.00            
ATOM    141  O3  BU7     2      36.690  11.130  18.840  1.00  0.00            
ATOM    142  C13 BU7     2      38.720  11.660  17.640  1.00  0.00            
ATOM    143  C14 BU7     2      38.620  10.780  16.350  1.00  0.00            
ATOM    144  C15 BU7     2      38.650   9.240  16.470  1.00  0.00            
ATOM    145  C16 BU7     2      38.270   8.480  15.190  1.00  0.00            
ATOM    146  C17 BU7     2      39.320   8.590  14.070  1.00  0.00            
ATOM    147  C18 BU7     2      40.760   8.190  14.380  1.00  0.00            
ATOM    148  C19 BU7     2      40.900   6.760  15.050  1.00  0.00            
ATOM    149  C20 BU7     2      40.250   5.640  14.250  1.00  0.00            
ATOM    150  O4  BU7     2      39.090   5.340  14.400  1.00  0.00            
ATOM    151  O5  BU7     2      40.980   5.160  13.200  1.00  0.00            
ATOM    152  H1  BU7     2      47.300  17.140  19.180  1.00  0.00            
ATOM    153  H2  BU7     2      48.900  16.650  19.580  1.00  0.00            
ATOM    154  H3  BU7     2      48.270  16.750  17.910  1.00  0.00            
ATOM    155  H4  BU7     2      47.450  14.750  20.210  1.00  0.00            
ATOM    156  H5  BU7     2      48.140  14.290  18.640  1.00  0.00            
ATOM    157  H6  BU7     2      46.360  14.850  17.400  1.00  0.00            
ATOM    158  H7  BU7     2      45.410  15.650  18.550  1.00  0.00            
ATOM    159  H8  BU7     2      45.530  12.860  19.630  1.00  0.00            
ATOM    160  H9  BU7     2      45.520  12.670  17.990  1.00  0.00            
ATOM    161  H10 BU7     2      43.330  14.040  17.770  1.00  0.00            
ATOM    162  H11 BU7     2      43.390  14.490  19.360  1.00  0.00            
ATOM    163  H12 BU7     2      43.190  11.530  18.340  1.00  0.00            
ATOM    164  H13 BU7     2      42.960  12.620  20.910  1.00  0.00            
ATOM    165  H14 BU7     2      40.900  12.360  19.840  1.00  0.00            
ATOM    166  H15 BU7     2      41.390  13.080  16.790  1.00  0.00            
ATOM    167  H16 BU7     2      39.430  13.290  16.330  1.00  0.00            
ATOM    168  H17 BU7     2      38.610  15.000  17.640  1.00  0.00            
ATOM    169  H18 BU7     2      38.400  15.040  19.780  1.00  0.00            
ATOM    170  H19 BU7     2      36.780  13.630  17.180  1.00  0.00            
ATOM    171  H20 BU7     2      36.540  13.870  19.000  1.00  0.00            
ATOM    172  H21 BU7     2      39.220  11.080  18.420  1.00  0.00            
ATOM    173  H22 BU7     2      39.450  11.050  15.680  1.00  0.00            
ATOM    174  H23 BU7     2      37.740  11.120  15.780  1.00  0.00            
ATOM    175  H24 BU7     2      37.820   8.960  17.130  1.00  0.00            
ATOM    176  H25 BU7     2      39.590   8.970  16.960  1.00  0.00            
ATOM    177  H26 BU7     2      37.310   8.860  14.810  1.00  0.00            
ATOM    178  H27 BU7     2      38.040   7.440  15.440  1.00  0.00            
ATOM    179  H28 BU7     2      39.310   9.620  13.690  1.00  0.00            
ATOM    180  H29 BU7     2      38.900   8.000  13.230  1.00  0.00            
ATOM    181  H30 BU7     2      41.200   8.880  15.110  1.00  0.00            
ATOM    182  H31 BU7     2      41.400   8.320  13.500  1.00  0.00            
ATOM    183  H32 BU7     2      40.580   6.690  16.100  1.00  0.00            
ATOM    184  H33 BU7     2      41.990   6.560  15.070  1.00  0.00            
ATOM    185  H34 BU7     2      41.860   5.530  13.370  1.00  0.00            
TER
ENDMDL
MODEL        1
ATOM      1  H1  ACD     1      29.680  15.960  33.200  1.00  0.00            
ATOM      2  O1  ACD     1      29.830  15.340  32.480  1.00  0.00            
ATOM      3  C1  ACD     1      30.960  15.770  31.750  1.00  0.00            
ATOM      4  H2  ACD     1      31.900  15.450  32.210  1.00  0.00            
ATOM      5  H3  ACD     1      30.940  16.860  31.590  1.00  0.00            
ATOM      6  C2  ACD     1      30.950  14.960  30.420  1.00  0.00            
ATOM      7  H4  ACD     1      31.690  15.200  29.650  1.00  0.00            
ATOM      8  O2  ACD     1      31.400  13.670  30.960  1.00  0.00            
ATOM      9  C3  ACD     1      31.330  12.570  30.050  1.00  0.00            
ATOM     10  H5  ACD     1      31.650  11.710  30.640  1.00  0.00            
ATOM     11  O3  ACD     1      32.350  12.730  28.960  1.00  0.00            
ATOM     12  C4  ACD     1      32.880  11.530  28.340  1.00  0.00            
ATOM     13  H6  ACD     1      32.340  10.640  28.710  1.00  0.00            
ATOM     14  C5  ACD     1      32.530  11.570  26.790  1.00  0.00            
ATOM     15  H7  ACD     1      32.830  12.580  26.480  1.00  0.00            
ATOM     16  O4  ACD     1      31.070  11.400  26.530  1.00  0.00            
ATOM     17  H8  ACD     1      30.970  11.420  25.580  1.00  0.00            
ATOM     18  C6  ACD     1      33.320  10.480  26.080  1.00  0.00            
ATOM     19  H9  ACD     1      32.920   9.510  26.400  1.00  0.00            
ATOM     20  O5  ACD     1      33.230  10.600  24.670  1.00  0.00            
ATOM     21  H10 ACD     1      33.950  11.210  24.480  1.00  0.00            
ATOM     22  C7  ACD     1      34.820  10.620  26.400  1.00  0.00            
ATOM     23  H11 ACD     1      35.430   9.790  26.020  1.00  0.00            
ATOM     24  O6  ACD     1      34.920  10.430  27.760  1.00  0.00            
ATOM     25  C8  ACD     1      34.370  11.390  28.610  1.00  0.00            
ATOM     26  H12 ACD     1      34.830  12.360  28.360  1.00  0.00            
ATOM     27  C9  ACD     1      34.700  11.030  29.990  1.00  0.00            
ATOM     28  H13 ACD     1      35.790  11.070  30.050  1.00  0.00            
ATOM     29  H14 ACD     1      34.290  11.870  30.570  1.00  0.00            
ATOM     30  O7  ACD     1      34.070   9.960  30.500  1.00  0.00            
ATOM     31  H15 ACD     1      34.130   9.210  29.900  1.00  0.00            
ATOM     32  O8  ACD     1      35.230  11.850  25.890  1.00  0.00            
ATOM     33  C10 ACD     1      36.490  12.100  25.350  1.00  0.00            
ATOM     34  H16 ACD     1      37.020  11.150  25.200  1.00  0.00            
ATOM     35  C11 ACD     1      36.230  12.530  23.880  1.00  0.00            
ATOM     36  H17 ACD     1      35.390  13.240  23.900  1.00  0.00            
ATOM     37  O9  ACD     1      35.890  11.370  23.140  1.00  0.00            
ATOM     38  H18 ACD     1      35.810  11.640  22.230  1.00  0.00            
ATOM     39  C12 ACD     1      37.460  13.220  23.280  1.00  0.00            
ATOM     40  H19 ACD     1      38.270  12.480  23.230  1.00  0.00            
ATOM     41  O10 ACD     1      37.110  13.660  21.940  1.00  0.00            
ATOM     42  H20 ACD     1      36.690  14.500  22.130  1.00  0.00            
ATOM     43  C13 ACD     1      37.950  14.370  24.110  1.00  0.00            
ATOM     44  H21 ACD     1      38.830  14.820  23.640  1.00  0.00            
ATOM     45  O11 ACD     1      38.230  13.810  25.390  1.00  0.00            
ATOM     46  C14 ACD     1      37.190  13.240  26.140  1.00  0.00            
ATOM     47  H22 ACD     1      36.480  14.030  26.410  1.00  0.00            
ATOM     48  C15 ACD     1      37.770  12.670  27.480  1.00  0.00            
ATOM     49  H23 ACD     1      37.050  12.050  28.030  1.00  0.00            
ATOM     50  H24 ACD     1      38.540  11.970  27.130  1.00  0.00            
ATOM     51  O12 ACD     1      38.380  13.600  28.310  1.00  0.00            
ATOM     52  H25 ACD     1      37.720  14.260  28.540  1.00  0.00            
ATOM     53  O13 ACD     1      36.830  15.240  24.160  1.00  0.00            
ATOM     54  C16 ACD     1      37.100  16.640  24.000  1.00  0.00            
ATOM     55  H26 ACD     1      38.080  16.860  23.570  1.00  0.00            
ATOM     56  C17 ACD     1      36.100  16.960  22.800  1.00  0.00            
ATOM     57  H27 ACD     1      35.160  16.490  23.130  1.00  0.00            
ATOM     58  O14 ACD     1      36.610  16.430  21.630  1.00  0.00            
ATOM     59  H28 ACD     1      36.000  16.460  20.880  1.00  0.00            
ATOM     60  C18 ACD     1      35.950  18.470  22.700  1.00  0.00            
ATOM     61  H29 ACD     1      36.920  18.810  22.300  1.00  0.00            
ATOM     62  O15 ACD     1      34.810  18.720  21.770  1.00  0.00            
ATOM     63  H30 ACD     1      33.990  18.780  22.270  1.00  0.00            
ATOM     64  C19 ACD     1      35.610  19.080  24.040  1.00  0.00            
ATOM     65  H31 ACD     1      35.700  20.160  23.930  1.00  0.00            
ATOM     66  O16 ACD     1      36.540  18.740  25.050  1.00  0.00            
ATOM     67  C20 ACD     1      36.740  17.320  25.240  1.00  0.00            
ATOM     68  H32 ACD     1      35.790  16.820  25.490  1.00  0.00            
ATOM     69  C21 ACD     1      37.820  17.130  26.310  1.00  0.00            
ATOM     70  H33 ACD     1      37.920  16.040  26.390  1.00  0.00            
ATOM     71  H34 ACD     1      38.780  17.510  25.950  1.00  0.00            
ATOM     72  O17 ACD     1      37.400  17.610  27.560  1.00  0.00            
ATOM     73  H35 ACD     1      37.690  18.530  27.550  1.00  0.00            
ATOM     74  O18 ACD     1      34.330  18.710  24.430  1.00  0.00            
ATOM     75  C22 ACD     1      33.380  19.730  24.620  1.00  0.00            
ATOM     76  H36 ACD     1      33.640  20.600  24.000  1.00  0.00            
ATOM     77  C23 ACD     1      32.000  19.250  24.010  1.00  0.00            
ATOM     78  H37 ACD     1      31.830  18.290  24.520  1.00  0.00            
ATOM     79  O19 ACD     1      32.070  19.200  22.560  1.00  0.00            
ATOM     80  H38 ACD     1      31.240  19.430  22.130  1.00  0.00            
ATOM     81  C24 ACD     1      30.880  20.180  24.430  1.00  0.00            
ATOM     82  H39 ACD     1      31.000  21.190  24.010  1.00  0.00            
ATOM     83  O20 ACD     1      29.610  19.590  24.160  1.00  0.00            
ATOM     84  H40 ACD     1      29.480  18.910  24.840  1.00  0.00            
ATOM     85  C25 ACD     1      30.950  20.370  25.940  1.00  0.00            
ATOM     86  H41 ACD     1      30.220  21.110  26.290  1.00  0.00            
ATOM     87  O21 ACD     1      32.250  20.900  26.370  1.00  0.00            
ATOM     88  C26 ACD     1      33.370  20.050  26.120  1.00  0.00            
ATOM     89  H42 ACD     1      33.050  19.150  26.670  1.00  0.00            
ATOM     90  C27 ACD     1      34.480  20.860  26.830  1.00  0.00            
ATOM     91  H43 ACD     1      34.150  21.210  27.810  1.00  0.00            
ATOM     92  H44 ACD     1      35.370  20.230  26.960  1.00  0.00            
ATOM     93  O22 ACD     1      34.860  21.970  26.050  1.00  0.00            
ATOM     94  H45 ACD     1      35.750  21.840  25.700  1.00  0.00            
ATOM     95  O23 ACD     1      30.610  19.100  26.540  1.00  0.00            
ATOM     96  C28 ACD     1      29.650  19.050  27.690  1.00  0.00            
ATOM     97  H46 ACD     1      29.240  20.040  27.950  1.00  0.00            
ATOM     98  C29 ACD     1      30.490  18.540  28.900  1.00  0.00            
ATOM     99  H47 ACD     1      31.190  17.780  28.540  1.00  0.00            
ATOM    100  O24 ACD     1      29.640  18.020  29.920  1.00  0.00            
ATOM    101  C30 ACD     1      31.270  19.700  29.550  1.00  0.00            
ATOM    102  H48 ACD     1      31.670  20.380  28.790  1.00  0.00            
ATOM    103  H49 ACD     1      30.600  20.280  30.190  1.00  0.00            
ATOM    104  O25 ACD     1      32.420  19.070  30.210  1.00  0.00            
ATOM    105  H50 ACD     1      32.650  19.650  30.950  1.00  0.00            
ATOM    106  C31 ACD     1      28.630  18.080  27.240  1.00  0.00            
ATOM    107  H51 ACD     1      29.230  17.290  26.760  1.00  0.00            
ATOM    108  O26 ACD     1      27.800  18.680  26.260  1.00  0.00            
ATOM    109  H52 ACD     1      27.250  18.010  25.840  1.00  0.00            
ATOM    110  C32 ACD     1      27.810  17.530  28.370  1.00  0.00            
ATOM    111  H53 ACD     1      27.100  18.320  28.680  1.00  0.00            
ATOM    112  O27 ACD     1      27.130  16.400  27.830  1.00  0.00            
ATOM    113  H54 ACD     1      27.720  15.670  28.060  1.00  0.00            
ATOM    114  C33 ACD     1      28.720  17.030  29.500  1.00  0.00            
ATOM    115  H55 ACD     1      28.170  16.710  30.400  1.00  0.00            
ATOM    116  O28 ACD     1      29.420  15.950  28.940  1.00  0.00            
ATOM    117  C34 ACD     1      29.570  14.820  29.720  1.00  0.00            
ATOM    118  H56 ACD     1      28.730  14.820  30.430  1.00  0.00            
ATOM    119  C35 ACD     1      29.470  13.620  28.780  1.00  0.00            
ATOM    120  H57 ACD     1      30.260  13.780  28.030  1.00  0.00            
ATOM    121  O29 ACD     1      28.210  13.410  28.220  1.00  0.00            
ATOM    122  H58 ACD     1      27.660  13.020  28.900  1.00  0.00            
ATOM    123  C36 ACD     1      29.940  12.420  29.500  1.00  0.00            
ATOM    124  H59 ACD     1      29.240  12.420  30.340  1.00  0.00            
ATOM    125  O30 ACD     1      29.770  11.180  28.840  1.00  0.00            
ATOM    126  H60 ACD     1      30.270  11.340  28.040  1.00  0.00            
ATOM    127  C1  BU7     2      33.010  11.860  15.380  1.00  0.00            
ATOM    128  C2  BU7     2      33.480  12.590  16.610  1.00  0.00            
ATOM    129  C3  BU7     2      34.430  13.750  16.310  1.00  0.00            
ATOM    130  C4  BU7     2      34.970  14.370  17.630  1.00  0.00            
ATOM    131  C5  BU7     2      33.850  14.660  18.600  1.00  0.00            
ATOM    132  C6  BU7     2      34.420  15.390  19.810  1.00  0.00            
ATOM    133  O1  BU7     2      34.990  16.670  19.540  1.00  0.00            
ATOM    134  C7  BU7     2      33.290  15.590  20.780  1.00  0.00            
ATOM    135  C8  BU7     2      33.100  15.130  22.040  1.00  0.00            
ATOM    136  C9  BU7     2      32.040  15.580  23.070  1.00  0.00            
ATOM    137  C10 BU7     2      32.580  15.730  24.540  1.00  0.00            
ATOM    138  O2  BU7     2      33.460  14.640  24.910  1.00  0.00            
ATOM    139  C11 BU7     2      31.370  15.510  25.460  1.00  0.00            
ATOM    140  C12 BU7     2      30.240  15.050  24.560  1.00  0.00            
ATOM    141  O3  BU7     2      29.110  15.040  24.980  1.00  0.00            
ATOM    142  C13 BU7     2      30.760  14.690  23.180  1.00  0.00            
ATOM    143  C14 BU7     2      29.770  15.170  22.100  1.00  0.00            
ATOM    144  C15 BU7     2      28.600  14.170  21.840  1.00  0.00            
ATOM    145  C16 BU7     2      27.420  14.680  20.890  1.00  0.00            
ATOM    146  C17 BU7     2      27.930  15.180  19.520  1.00  0.00            
ATOM    147  C18 BU7     2      28.620  14.140  18.650  1.00  0.00            
ATOM    148  C19 BU7     2      29.220  14.990  17.470  1.00  0.00            
ATOM    149  C20 BU7     2      29.810  14.190  16.370  1.00  0.00            
ATOM    150  O4  BU7     2      30.050  13.010  16.440  1.00  0.00            
ATOM    151  O5  BU7     2      29.760  14.830  15.200  1.00  0.00            
ATOM    152  H1  BU7     2      32.220  12.340  14.790  1.00  0.00            
ATOM    153  H2  BU7     2      33.850  11.750  14.670  1.00  0.00            
ATOM    154  H3  BU7     2      32.680  10.830  15.570  1.00  0.00            
ATOM    155  H4  BU7     2      33.950  11.830  17.250  1.00  0.00            
ATOM    156  H5  BU7     2      32.550  12.870  17.120  1.00  0.00            
ATOM    157  H6  BU7     2      34.070  14.600  15.720  1.00  0.00            
ATOM    158  H7  BU7     2      35.320  13.340  15.810  1.00  0.00            
ATOM    159  H8  BU7     2      35.460  15.300  17.310  1.00  0.00            
ATOM    160  H9  BU7     2      35.680  13.680  18.100  1.00  0.00            
ATOM    161  H10 BU7     2      33.390  13.750  19.000  1.00  0.00            
ATOM    162  H11 BU7     2      33.070  15.320  18.200  1.00  0.00            
ATOM    163  H12 BU7     2      35.250  14.780  20.210  1.00  0.00            
ATOM    164  H13 BU7     2      34.130  17.100  19.380  1.00  0.00            
ATOM    165  H14 BU7     2      32.560  16.330  20.490  1.00  0.00            
ATOM    166  H15 BU7     2      33.830  14.440  22.460  1.00  0.00            
ATOM    167  H16 BU7     2      31.640  16.560  22.750  1.00  0.00            
ATOM    168  H17 BU7     2      33.020  16.730  24.660  1.00  0.00            
ATOM    169  H18 BU7     2      33.780  14.830  25.810  1.00  0.00            
ATOM    170  H19 BU7     2      31.070  16.370  26.080  1.00  0.00            
ATOM    171  H20 BU7     2      31.490  14.620  26.080  1.00  0.00            
ATOM    172  H21 BU7     2      31.020  13.630  23.100  1.00  0.00            
ATOM    173  H22 BU7     2      30.300  15.360  21.160  1.00  0.00            
ATOM    174  H23 BU7     2      29.310  16.120  22.380  1.00  0.00            
ATOM    175  H24 BU7     2      28.250  13.810  22.810  1.00  0.00            
ATOM    176  H25 BU7     2      29.040  13.250  21.420  1.00  0.00            
ATOM    177  H26 BU7     2      26.870  15.450  21.430  1.00  0.00            
ATOM    178  H27 BU7     2      26.640  13.920  20.770  1.00  0.00            
ATOM    179  H28 BU7     2      28.630  16.020  19.650  1.00  0.00            
ATOM    180  H29 BU7     2      27.140  15.710  18.960  1.00  0.00            
ATOM    181  H30 BU7     2      27.940  13.370  18.260  1.00  0.00            
ATOM    182  H31 BU7     2      29.350  13.570  19.230  1.00  0.00            
ATOM    183  H32 BU7     2      29.880  15.800  17.810  1.00  0.00            
ATOM    184  H33 BU7     2      28.290  15.390  17.050  1.00  0.00            
ATOM    185  H34 BU7     2      29.330  15.700  15.260  1.00  0.00            
TER
ENDMDL
MODEL        1
ATOM      1  H1  ACD     1      33.420  15.850  33.100  1.00  0.00            
ATOM      2  O1  ACD     1      32.880  16.270  32.420  1.00  0.00            
ATOM      3  C1  ACD     1      33.510  17.300  31.640  1.00  0.00            
ATOM      4  H2  ACD     1      33.780  18.160  32.260  1.00  0.00            
ATOM      5  H3  ACD     1      32.710  17.630  30.970  1.00  0.00            
ATOM      6  C2  ACD     1      34.790  16.850  30.950  1.00  0.00            
ATOM      7  H4  ACD     1      35.180  17.650  30.300  1.00  0.00            
ATOM      8  O2  ACD     1      35.780  16.810  31.960  1.00  0.00            
ATOM      9  C3  ACD     1      37.050  16.320  31.660  1.00  0.00            
ATOM     10  H5  ACD     1      37.590  16.220  32.610  1.00  0.00            
ATOM     11  O3  ACD     1      37.650  17.200  30.740  1.00  0.00            
ATOM     12  C4  ACD     1      38.640  18.060  31.180  1.00  0.00            
ATOM     13  H6  ACD     1      38.670  18.270  32.260  1.00  0.00            
ATOM     14  C5  ACD     1      40.040  17.510  30.910  1.00  0.00            
ATOM     15  H7  ACD     1      40.310  17.320  29.860  1.00  0.00            
ATOM     16  O4  ACD     1      40.240  16.300  31.680  1.00  0.00            
ATOM     17  H8  ACD     1      40.260  16.500  32.620  1.00  0.00            
ATOM     18  C6  ACD     1      41.070  18.560  31.350  1.00  0.00            
ATOM     19  H9  ACD     1      40.910  18.770  32.410  1.00  0.00            
ATOM     20  O5  ACD     1      42.430  18.040  31.070  1.00  0.00            
ATOM     21  H10 ACD     1      42.630  17.220  31.540  1.00  0.00            
ATOM     22  C7  ACD     1      40.960  19.820  30.460  1.00  0.00            
ATOM     23  H11 ACD     1      41.680  20.610  30.690  1.00  0.00            
ATOM     24  O6  ACD     1      39.610  20.350  30.770  1.00  0.00            
ATOM     25  C8  ACD     1      38.430  19.480  30.510  1.00  0.00            
ATOM     26  H12 ACD     1      38.260  19.320  29.430  1.00  0.00            
ATOM     27  C9  ACD     1      37.240  20.260  31.030  1.00  0.00            
ATOM     28  H13 ACD     1      37.140  21.150  30.400  1.00  0.00            
ATOM     29  H14 ACD     1      36.350  19.650  30.810  1.00  0.00            
ATOM     30  O7  ACD     1      37.250  20.550  32.440  1.00  0.00            
ATOM     31  H15 ACD     1      37.880  21.250  32.660  1.00  0.00            
ATOM     32  O8  ACD     1      41.000  19.470  29.130  1.00  0.00            
ATOM     33  C10 ACD     1      41.590  20.360  28.170  1.00  0.00            
ATOM     34  H16 ACD     1      41.950  21.280  28.660  1.00  0.00            
ATOM     35  C11 ACD     1      42.770  19.610  27.540  1.00  0.00            
ATOM     36  H17 ACD     1      42.440  18.760  26.930  1.00  0.00            
ATOM     37  O9  ACD     1      43.600  19.170  28.570  1.00  0.00            
ATOM     38  H18 ACD     1      43.160  18.730  29.300  1.00  0.00            
ATOM     39  C12 ACD     1      43.510  20.490  26.570  1.00  0.00            
ATOM     40  H19 ACD     1      43.880  21.380  27.100  1.00  0.00            
ATOM     41  O10 ACD     1      44.560  19.840  25.940  1.00  0.00            
ATOM     42  H20 ACD     1      44.200  19.070  25.500  1.00  0.00            
ATOM     43  C13 ACD     1      42.500  21.080  25.520  1.00  0.00            
ATOM     44  H21 ACD     1      42.910  21.910  24.930  1.00  0.00            
ATOM     45  O11 ACD     1      41.430  21.620  26.310  1.00  0.00            
ATOM     46  C14 ACD     1      40.600  20.780  27.110  1.00  0.00            
ATOM     47  H22 ACD     1      40.170  19.930  26.560  1.00  0.00            
ATOM     48  C15 ACD     1      39.490  21.640  27.630  1.00  0.00            
ATOM     49  H23 ACD     1      39.130  21.090  28.520  1.00  0.00            
ATOM     50  H24 ACD     1      39.780  22.610  28.040  1.00  0.00            
ATOM     51  O12 ACD     1      38.390  21.730  26.710  1.00  0.00            
ATOM     52  H25 ACD     1      38.610  22.080  25.840  1.00  0.00            
ATOM     53  O13 ACD     1      42.070  20.070  24.610  1.00  0.00            
ATOM     54  C16 ACD     1      41.380  20.400  23.300  1.00  0.00            
ATOM     55  H26 ACD     1      42.180  20.940  22.780  1.00  0.00            
ATOM     56  C17 ACD     1      41.130  19.070  22.640  1.00  0.00            
ATOM     57  H27 ACD     1      40.630  18.460  23.410  1.00  0.00            
ATOM     58  O14 ACD     1      42.420  18.530  22.110  1.00  0.00            
ATOM     59  H28 ACD     1      42.250  17.640  21.790  1.00  0.00            
ATOM     60  C18 ACD     1      40.060  19.170  21.590  1.00  0.00            
ATOM     61  H29 ACD     1      40.560  19.580  20.700  1.00  0.00            
ATOM     62  O15 ACD     1      39.750  17.820  21.300  1.00  0.00            
ATOM     63  H30 ACD     1      38.950  17.660  21.810  1.00  0.00            
ATOM     64  C19 ACD     1      38.780  19.930  22.010  1.00  0.00            
ATOM     65  H31 ACD     1      38.220  20.050  21.070  1.00  0.00            
ATOM     66  O16 ACD     1      39.230  21.170  22.440  1.00  0.00            
ATOM     67  C20 ACD     1      40.130  21.300  23.490  1.00  0.00            
ATOM     68  H32 ACD     1      39.690  21.080  24.470  1.00  0.00            
ATOM     69  C21 ACD     1      40.410  22.780  23.530  1.00  0.00            
ATOM     70  H33 ACD     1      41.320  23.020  24.100  1.00  0.00            
ATOM     71  H34 ACD     1      40.700  23.070  22.510  1.00  0.00            
ATOM     72  O17 ACD     1      39.330  23.520  24.100  1.00  0.00            
ATOM     73  H35 ACD     1      39.770  24.200  24.630  1.00  0.00            
ATOM     74  O18 ACD     1      37.950  19.220  23.010  1.00  0.00            
ATOM     75  C22 ACD     1      36.510  19.230  22.750  1.00  0.00            
ATOM     76  H36 ACD     1      36.380  19.710  21.770  1.00  0.00            
ATOM     77  C23 ACD     1      36.070  17.770  22.720  1.00  0.00            
ATOM     78  H37 ACD     1      36.440  17.330  23.650  1.00  0.00            
ATOM     79  O19 ACD     1      36.680  17.160  21.610  1.00  0.00            
ATOM     80  H38 ACD     1      36.010  17.140  20.920  1.00  0.00            
ATOM     81  C24 ACD     1      34.530  17.620  22.810  1.00  0.00            
ATOM     82  H39 ACD     1      34.180  17.910  21.810  1.00  0.00            
ATOM     83  O20 ACD     1      34.260  16.300  23.080  1.00  0.00            
ATOM     84  H40 ACD     1      34.720  15.790  22.410  1.00  0.00            
ATOM     85  C25 ACD     1      34.000  18.490  23.970  1.00  0.00            
ATOM     86  H41 ACD     1      32.910  18.520  23.840  1.00  0.00            
ATOM     87  O21 ACD     1      34.420  19.850  23.830  1.00  0.00            
ATOM     88  C26 ACD     1      35.830  20.040  23.820  1.00  0.00            
ATOM     89  H42 ACD     1      36.160  19.660  24.800  1.00  0.00            
ATOM     90  C27 ACD     1      36.060  21.520  23.750  1.00  0.00            
ATOM     91  H43 ACD     1      35.320  22.010  24.390  1.00  0.00            
ATOM     92  H44 ACD     1      37.050  21.820  24.140  1.00  0.00            
ATOM     93  O22 ACD     1      36.050  22.050  22.380  1.00  0.00            
ATOM     94  H45 ACD     1      36.570  22.850  22.480  1.00  0.00            
ATOM     95  O23 ACD     1      34.420  17.920  25.200  1.00  0.00            
ATOM     96  C28 ACD     1      33.380  17.840  26.160  1.00  0.00            
ATOM     97  H46 ACD     1      32.550  18.480  25.860  1.00  0.00            
ATOM     98  C29 ACD     1      33.940  18.310  27.470  1.00  0.00            
ATOM     99  H47 ACD     1      34.940  17.860  27.570  1.00  0.00            
ATOM    100  O24 ACD     1      33.100  17.900  28.580  1.00  0.00            
ATOM    101  C30 ACD     1      34.140  19.870  27.420  1.00  0.00            
ATOM    102  H48 ACD     1      34.960  19.960  26.690  1.00  0.00            
ATOM    103  H49 ACD     1      33.230  20.330  27.010  1.00  0.00            
ATOM    104  O25 ACD     1      34.590  20.520  28.660  1.00  0.00            
ATOM    105  H50 ACD     1      34.190  19.990  29.350  1.00  0.00            
ATOM    106  C31 ACD     1      33.050  16.380  26.270  1.00  0.00            
ATOM    107  H51 ACD     1      33.920  15.750  26.520  1.00  0.00            
ATOM    108  O26 ACD     1      32.610  15.940  24.980  1.00  0.00            
ATOM    109  H52 ACD     1      33.320  16.040  24.330  1.00  0.00            
ATOM    110  C32 ACD     1      32.040  16.200  27.410  1.00  0.00            
ATOM    111  H53 ACD     1      31.260  16.960  27.310  1.00  0.00            
ATOM    112  O27 ACD     1      31.590  14.830  27.420  1.00  0.00            
ATOM    113  H54 ACD     1      30.920  14.840  26.730  1.00  0.00            
ATOM    114  C33 ACD     1      32.800  16.480  28.730  1.00  0.00            
ATOM    115  H55 ACD     1      32.060  16.250  29.500  1.00  0.00            
ATOM    116  O28 ACD     1      33.960  15.650  28.910  1.00  0.00            
ATOM    117  C34 ACD     1      34.670  15.540  30.160  1.00  0.00            
ATOM    118  H56 ACD     1      34.130  14.800  30.760  1.00  0.00            
ATOM    119  C35 ACD     1      36.040  15.020  29.770  1.00  0.00            
ATOM    120  H57 ACD     1      36.600  15.600  29.030  1.00  0.00            
ATOM    121  O29 ACD     1      35.730  13.760  29.160  1.00  0.00            
ATOM    122  H58 ACD     1      34.940  13.760  28.610  1.00  0.00            
ATOM    123  C36 ACD     1      36.850  14.910  31.030  1.00  0.00            
ATOM    124  H59 ACD     1      36.370  14.210  31.720  1.00  0.00            
ATOM    125  O30 ACD     1      38.170  14.390  30.820  1.00  0.00            
ATOM    126  H60 ACD     1      38.740  15.130  30.580  1.00  0.00            
ATOM    127  C1  BU7     2      47.660  16.890  31.380  1.00  0.00            
ATOM    128  C2  BU7     2      47.060  15.960  30.320  1.00  0.00            
ATOM    129  C3  BU7     2      45.510  16.090  30.050  1.00  0.00            
ATOM    130  C4  BU7     2      44.980  15.210  28.830  1.00  0.00            
ATOM    131  C5  BU7     2      43.530  15.450  28.470  1.00  0.00            
ATOM    132  C6  BU7     2      43.090  14.760  27.150  1.00  0.00            
ATOM    133  O1  BU7     2      43.220  13.340  27.240  1.00  0.00            
ATOM    134  C7  BU7     2      41.620  15.090  26.850  1.00  0.00            
ATOM    135  C8  BU7     2      41.190  15.860  25.860  1.00  0.00            
ATOM    136  C9  BU7     2      39.660  16.090  25.450  1.00  0.00            
ATOM    137  C10 BU7     2      38.890  17.060  26.320  1.00  0.00            
ATOM    138  O2  BU7     2      39.250  16.930  27.730  1.00  0.00            
ATOM    139  C11 BU7     2      37.380  16.690  26.220  1.00  0.00            
ATOM    140  C12 BU7     2      37.370  15.290  25.720  1.00  0.00            
ATOM    141  O3  BU7     2      36.300  14.650  25.620  1.00  0.00            
ATOM    142  C13 BU7     2      38.750  14.780  25.430  1.00  0.00            
ATOM    143  C14 BU7     2      38.840  14.000  24.060  1.00  0.00            
ATOM    144  C15 BU7     2      38.120  14.680  22.840  1.00  0.00            
ATOM    145  C16 BU7     2      38.450  13.900  21.570  1.00  0.00            
ATOM    146  C17 BU7     2      37.540  14.120  20.330  1.00  0.00            
ATOM    147  C18 BU7     2      37.880  13.230  19.080  1.00  0.00            
ATOM    148  C19 BU7     2      36.910  13.450  17.920  1.00  0.00            
ATOM    149  C20 BU7     2      37.160  14.790  17.170  1.00  0.00            
ATOM    150  O4  BU7     2      36.800  15.810  17.540  1.00  0.00            
ATOM    151  O5  BU7     2      38.090  14.730  16.180  1.00  0.00            
ATOM    152  H1  BU7     2      47.070  16.760  32.300  1.00  0.00            
ATOM    153  H2  BU7     2      48.700  16.700  31.670  1.00  0.00            
ATOM    154  H3  BU7     2      47.490  17.900  31.000  1.00  0.00            
ATOM    155  H4  BU7     2      47.210  14.900  30.560  1.00  0.00            
ATOM    156  H5  BU7     2      47.660  16.230  29.440  1.00  0.00            
ATOM    157  H6  BU7     2      45.270  17.120  29.760  1.00  0.00            
ATOM    158  H7  BU7     2      44.890  15.880  30.930  1.00  0.00            
ATOM    159  H8  BU7     2      45.160  14.160  29.090  1.00  0.00            
ATOM    160  H9  BU7     2      45.600  15.490  27.970  1.00  0.00            
ATOM    161  H10 BU7     2      43.340  16.530  28.350  1.00  0.00            
ATOM    162  H11 BU7     2      42.950  15.160  29.350  1.00  0.00            
ATOM    163  H12 BU7     2      43.670  15.190  26.320  1.00  0.00            
ATOM    164  H13 BU7     2      42.530  13.080  27.870  1.00  0.00            
ATOM    165  H14 BU7     2      40.950  14.580  27.530  1.00  0.00            
ATOM    166  H15 BU7     2      41.860  16.480  25.270  1.00  0.00            
ATOM    167  H16 BU7     2      39.710  16.420  24.400  1.00  0.00            
ATOM    168  H17 BU7     2      39.120  18.060  25.940  1.00  0.00            
ATOM    169  H18 BU7     2      40.160  17.240  27.880  1.00  0.00            
ATOM    170  H19 BU7     2      36.800  17.370  25.580  1.00  0.00            
ATOM    171  H20 BU7     2      36.910  16.600  27.200  1.00  0.00            
ATOM    172  H21 BU7     2      39.100  14.090  26.200  1.00  0.00            
ATOM    173  H22 BU7     2      38.440  12.990  24.210  1.00  0.00            
ATOM    174  H23 BU7     2      39.910  13.940  23.850  1.00  0.00            
ATOM    175  H24 BU7     2      38.370  15.750  22.850  1.00  0.00            
ATOM    176  H25 BU7     2      37.040  14.590  22.950  1.00  0.00            
ATOM    177  H26 BU7     2      38.580  12.840  21.830  1.00  0.00            
ATOM    178  H27 BU7     2      39.460  14.240  21.310  1.00  0.00            
ATOM    179  H28 BU7     2      37.490  15.170  20.050  1.00  0.00            
ATOM    180  H29 BU7     2      36.530  13.930  20.720  1.00  0.00            
ATOM    181  H30 BU7     2      37.800  12.190  19.410  1.00  0.00            
ATOM    182  H31 BU7     2      38.860  13.610  18.770  1.00  0.00            
ATOM    183  H32 BU7     2      35.850  13.520  18.210  1.00  0.00            
ATOM    184  H33 BU7     2      36.970  12.620  17.210  1.00  0.00            
ATOM    185  H34 BU7     2      38.450  13.830  16.070  1.00  0.00            
TER
ENDMDL
MODEL        1
ATOM      1  H1  ACD     1      28.350  22.930  18.370  1.00  0.00            
ATOM      2  O1  ACD     1      28.730  23.050  17.490  1.00  0.00            
ATOM      3  C1  ACD     1      28.360  22.190  16.460  1.00  0.00            
ATOM      4  H2  ACD     1      28.960  22.510  15.600  1.00  0.00            
ATOM      5  H3  ACD     1      27.310  22.270  16.160  1.00  0.00            
ATOM      6  C2  ACD     1      28.680  20.780  16.850  1.00  0.00            
ATOM      7  H4  ACD     1      29.610  20.810  17.440  1.00  0.00            
ATOM      8  O2  ACD     1      27.550  20.380  17.660  1.00  0.00            
ATOM      9  C3  ACD     1      27.570  19.030  18.180  1.00  0.00            
ATOM     10  H5  ACD     1      26.680  18.920  18.820  1.00  0.00            
ATOM     11  O3  ACD     1      28.730  18.910  19.030  1.00  0.00            
ATOM     12  C4  ACD     1      28.560  18.890  20.440  1.00  0.00            
ATOM     13  H6  ACD     1      27.580  19.360  20.570  1.00  0.00            
ATOM     14  C5  ACD     1      28.530  17.410  20.870  1.00  0.00            
ATOM     15  H7  ACD     1      29.440  16.910  20.510  1.00  0.00            
ATOM     16  O4  ACD     1      27.390  16.770  20.230  1.00  0.00            
ATOM     17  H8  ACD     1      27.570  16.840  19.290  1.00  0.00            
ATOM     18  C6  ACD     1      28.480  17.160  22.320  1.00  0.00            
ATOM     19  H9  ACD     1      27.530  17.600  22.660  1.00  0.00            
ATOM     20  O5  ACD     1      28.380  15.810  22.720  1.00  0.00            
ATOM     21  H10 ACD     1      29.270  15.450  22.800  1.00  0.00            
ATOM     22  C7  ACD     1      29.570  17.980  23.020  1.00  0.00            
ATOM     23  H11 ACD     1      29.320  17.960  24.080  1.00  0.00            
ATOM     24  O6  ACD     1      29.470  19.280  22.550  1.00  0.00            
ATOM     25  C8  ACD     1      29.690  19.560  21.170  1.00  0.00            
ATOM     26  H12 ACD     1      30.680  19.170  20.890  1.00  0.00            
ATOM     27  C9  ACD     1      29.670  21.050  21.030  1.00  0.00            
ATOM     28  H13 ACD     1      29.630  21.210  19.950  1.00  0.00            
ATOM     29  H14 ACD     1      28.870  21.470  21.640  1.00  0.00            
ATOM     30  O7  ACD     1      30.870  21.590  21.540  1.00  0.00            
ATOM     31  H15 ACD     1      30.620  21.800  22.450  1.00  0.00            
ATOM     32  O8  ACD     1      30.850  17.470  22.670  1.00  0.00            
ATOM     33  C10 ACD     1      31.880  17.480  23.680  1.00  0.00            
ATOM     34  H16 ACD     1      31.550  16.950  24.590  1.00  0.00            
ATOM     35  C11 ACD     1      33.000  16.650  23.000  1.00  0.00            
ATOM     36  H17 ACD     1      33.040  17.010  21.970  1.00  0.00            
ATOM     37  O9  ACD     1      32.820  15.300  22.940  1.00  0.00            
ATOM     38  H18 ACD     1      32.380  14.990  23.740  1.00  0.00            
ATOM     39  C12 ACD     1      34.320  16.970  23.610  1.00  0.00            
ATOM     40  H19 ACD     1      34.270  16.650  24.660  1.00  0.00            
ATOM     41  O10 ACD     1      35.480  16.310  22.950  1.00  0.00            
ATOM     42  H20 ACD     1      35.300  15.430  22.620  1.00  0.00            
ATOM     43  C13 ACD     1      34.610  18.440  23.650  1.00  0.00            
ATOM     44  H21 ACD     1      35.580  18.510  24.140  1.00  0.00            
ATOM     45  O11 ACD     1      33.630  19.010  24.470  1.00  0.00            
ATOM     46  C14 ACD     1      32.290  18.870  24.050  1.00  0.00            
ATOM     47  H22 ACD     1      32.060  19.470  23.160  1.00  0.00            
ATOM     48  C15 ACD     1      31.560  19.450  25.220  1.00  0.00            
ATOM     49  H23 ACD     1      30.470  19.510  25.130  1.00  0.00            
ATOM     50  H24 ACD     1      31.790  18.890  26.130  1.00  0.00            
ATOM     51  O12 ACD     1      32.020  20.810  25.420  1.00  0.00            
ATOM     52  H25 ACD     1      32.830  20.650  25.910  1.00  0.00            
ATOM     53  O13 ACD     1      34.620  19.020  22.280  1.00  0.00            
ATOM     54  C16 ACD     1      35.630  19.970  22.050  1.00  0.00            
ATOM     55  H26 ACD     1      36.100  20.260  23.000  1.00  0.00            
ATOM     56  C17 ACD     1      36.570  19.250  21.080  1.00  0.00            
ATOM     57  H27 ACD     1      35.990  18.860  20.240  1.00  0.00            
ATOM     58  O14 ACD     1      37.330  18.240  21.790  1.00  0.00            
ATOM     59  H28 ACD     1      36.720  17.640  22.230  1.00  0.00            
ATOM     60  C18 ACD     1      37.400  20.320  20.390  1.00  0.00            
ATOM     61  H29 ACD     1      37.980  20.870  21.150  1.00  0.00            
ATOM     62  O15 ACD     1      38.320  19.730  19.430  1.00  0.00            
ATOM     63  H30 ACD     1      38.210  18.810  19.680  1.00  0.00            
ATOM     64  C19 ACD     1      36.600  21.460  19.780  1.00  0.00            
ATOM     65  H31 ACD     1      37.310  22.160  19.340  1.00  0.00            
ATOM     66  O16 ACD     1      35.840  22.060  20.830  1.00  0.00            
ATOM     67  C20 ACD     1      34.910  21.100  21.410  1.00  0.00            
ATOM     68  H32 ACD     1      34.210  20.660  20.700  1.00  0.00            
ATOM     69  C21 ACD     1      34.130  21.920  22.420  1.00  0.00            
ATOM     70  H33 ACD     1      33.560  21.270  23.110  1.00  0.00            
ATOM     71  H34 ACD     1      34.850  22.460  23.050  1.00  0.00            
ATOM     72  O17 ACD     1      33.280  22.900  21.810  1.00  0.00            
ATOM     73  H35 ACD     1      32.410  22.540  21.610  1.00  0.00            
ATOM     74  O18 ACD     1      35.710  21.040  18.770  1.00  0.00            
ATOM     75  C22 ACD     1      34.790  21.980  18.220  1.00  0.00            
ATOM     76  H36 ACD     1      34.280  22.540  19.020  1.00  0.00            
ATOM     77  C23 ACD     1      35.500  22.830  17.240  1.00  0.00            
ATOM     78  H37 ACD     1      35.880  22.170  16.440  1.00  0.00            
ATOM     79  O19 ACD     1      36.550  23.620  17.830  1.00  0.00            
ATOM     80  H38 ACD     1      36.140  24.190  18.490  1.00  0.00            
ATOM     81  C24 ACD     1      34.510  23.730  16.540  1.00  0.00            
ATOM     82  H39 ACD     1      33.980  24.330  17.290  1.00  0.00            
ATOM     83  O20 ACD     1      34.960  24.690  15.600  1.00  0.00            
ATOM     84  H40 ACD     1      35.510  24.240  14.950  1.00  0.00            
ATOM     85  C25 ACD     1      33.490  22.930  15.830  1.00  0.00            
ATOM     86  H41 ACD     1      32.740  23.680  15.600  1.00  0.00            
ATOM     87  O21 ACD     1      32.880  22.010  16.730  1.00  0.00            
ATOM     88  C26 ACD     1      33.780  21.140  17.320  1.00  0.00            
ATOM     89  H42 ACD     1      34.270  20.580  16.520  1.00  0.00            
ATOM     90  C27 ACD     1      32.910  20.230  18.220  1.00  0.00            
ATOM     91  H43 ACD     1      33.590  19.540  18.730  1.00  0.00            
ATOM     92  H44 ACD     1      32.360  20.840  18.950  1.00  0.00            
ATOM     93  O22 ACD     1      31.920  19.430  17.410  1.00  0.00            
ATOM     94  H45 ACD     1      31.610  19.820  16.590  1.00  0.00            
ATOM     95  O23 ACD     1      33.900  22.340  14.530  1.00  0.00            
ATOM     96  C28 ACD     1      32.940  21.720  13.670  1.00  0.00            
ATOM     97  H46 ACD     1      33.260  21.810  12.630  1.00  0.00            
ATOM     98  C29 ACD     1      31.530  22.300  13.870  1.00  0.00            
ATOM     99  H47 ACD     1      31.220  22.370  14.920  1.00  0.00            
ATOM    100  O24 ACD     1      30.540  21.480  13.150  1.00  0.00            
ATOM    101  C30 ACD     1      31.490  23.730  13.310  1.00  0.00            
ATOM    102  H48 ACD     1      32.330  24.330  13.690  1.00  0.00            
ATOM    103  H49 ACD     1      31.540  23.650  12.220  1.00  0.00            
ATOM    104  O25 ACD     1      30.310  24.360  13.810  1.00  0.00            
ATOM    105  H50 ACD     1      29.770  24.560  13.030  1.00  0.00            
ATOM    106  C31 ACD     1      33.020  20.260  13.960  1.00  0.00            
ATOM    107  H51 ACD     1      33.000  20.110  15.050  1.00  0.00            
ATOM    108  O26 ACD     1      34.200  19.780  13.310  1.00  0.00            
ATOM    109  H52 ACD     1      34.180  18.820  13.340  1.00  0.00            
ATOM    110  C32 ACD     1      31.810  19.540  13.420  1.00  0.00            
ATOM    111  H53 ACD     1      31.830  19.530  12.320  1.00  0.00            
ATOM    112  O27 ACD     1      31.650  18.240  13.880  1.00  0.00            
ATOM    113  H54 ACD     1      30.850  18.210  14.410  1.00  0.00            
ATOM    114  C33 ACD     1      30.490  20.130  13.720  1.00  0.00            
ATOM    115  H55 ACD     1      29.690  19.570  13.220  1.00  0.00            
ATOM    116  O28 ACD     1      30.290  20.260  15.110  1.00  0.00            
ATOM    117  C34 ACD     1      28.910  19.940  15.550  1.00  0.00            
ATOM    118  H56 ACD     1      28.160  20.170  14.780  1.00  0.00            
ATOM    119  C35 ACD     1      28.750  18.450  16.010  1.00  0.00            
ATOM    120  H57 ACD     1      29.630  18.190  16.620  1.00  0.00            
ATOM    121  O29 ACD     1      28.810  17.660  14.760  1.00  0.00            
ATOM    122  H58 ACD     1      28.130  16.990  14.790  1.00  0.00            
ATOM    123  C36 ACD     1      27.600  18.080  16.980  1.00  0.00            
ATOM    124  H59 ACD     1      26.680  18.300  16.430  1.00  0.00            
ATOM    125  O30 ACD     1      27.600  16.720  17.390  1.00  0.00            
ATOM    126  H60 ACD     1      27.540  16.200  16.580  1.00  0.00            
ATOM    127  C1  BU7     2      40.270  16.810  18.000  1.00  0.00            
ATOM    128  C2  BU7     2      39.360  16.400  19.130  1.00  0.00            
ATOM    129  C3  BU7     2      38.910  14.930  19.040  1.00  0.00            
ATOM    130  C4  BU7     2      37.810  14.620  20.030  1.00  0.00            
ATOM    131  C5  BU7     2      36.920  13.400  19.720  1.00  0.00            
ATOM    132  C6  BU7     2      35.510  13.320  20.480  1.00  0.00            
ATOM    133  O1  BU7     2      35.560  13.700  21.790  1.00  0.00            
ATOM    134  C7  BU7     2      34.480  14.150  19.690  1.00  0.00            
ATOM    135  C8  BU7     2      34.250  15.440  19.770  1.00  0.00            
ATOM    136  C9  BU7     2      33.230  16.150  18.920  1.00  0.00            
ATOM    137  C10 BU7     2      31.730  16.140  19.430  1.00  0.00            
ATOM    138  O2  BU7     2      31.510  15.010  20.320  1.00  0.00            
ATOM    139  C11 BU7     2      30.750  15.820  18.370  1.00  0.00            
ATOM    140  C12 BU7     2      31.610  15.750  17.140  1.00  0.00            
ATOM    141  O3  BU7     2      31.130  15.690  16.020  1.00  0.00            
ATOM    142  C13 BU7     2      33.090  15.850  17.410  1.00  0.00            
ATOM    143  C14 BU7     2      33.940  16.840  16.460  1.00  0.00            
ATOM    144  C15 BU7     2      35.440  16.830  16.680  1.00  0.00            
ATOM    145  C16 BU7     2      36.000  18.100  15.980  1.00  0.00            
ATOM    146  C17 BU7     2      37.540  18.240  16.150  1.00  0.00            
ATOM    147  C18 BU7     2      38.140  19.520  15.490  1.00  0.00            
ATOM    148  C19 BU7     2      39.530  19.840  16.020  1.00  0.00            
ATOM    149  C20 BU7     2      39.950  21.070  15.350  1.00  0.00            
ATOM    150  O4  BU7     2      40.220  21.150  14.180  1.00  0.00            
ATOM    151  O5  BU7     2      39.580  22.180  15.990  1.00  0.00            
ATOM    152  H1  BU7     2      40.770  17.750  18.240  1.00  0.00            
ATOM    153  H2  BU7     2      41.070  16.130  17.680  1.00  0.00            
ATOM    154  H3  BU7     2      39.770  16.980  17.040  1.00  0.00            
ATOM    155  H4  BU7     2      38.440  17.000  19.130  1.00  0.00            
ATOM    156  H5  BU7     2      39.950  16.530  20.040  1.00  0.00            
ATOM    157  H6  BU7     2      39.740  14.220  19.070  1.00  0.00            
ATOM    158  H7  BU7     2      38.430  14.750  18.070  1.00  0.00            
ATOM    159  H8  BU7     2      37.200  15.520  20.140  1.00  0.00            
ATOM    160  H9  BU7     2      38.170  14.490  21.060  1.00  0.00            
ATOM    161  H10 BU7     2      37.480  12.490  19.940  1.00  0.00            
ATOM    162  H11 BU7     2      36.710  13.240  18.650  1.00  0.00            
ATOM    163  H12 BU7     2      35.230  12.280  20.300  1.00  0.00            
ATOM    164  H13 BU7     2      36.260  13.200  22.250  1.00  0.00            
ATOM    165  H14 BU7     2      33.820  13.550  19.060  1.00  0.00            
ATOM    166  H15 BU7     2      34.860  16.160  20.310  1.00  0.00            
ATOM    167  H16 BU7     2      33.480  17.210  18.920  1.00  0.00            
ATOM    168  H17 BU7     2      31.470  17.120  19.860  1.00  0.00            
ATOM    169  H18 BU7     2      32.100  15.120  21.090  1.00  0.00            
ATOM    170  H19 BU7     2      30.130  16.690  18.120  1.00  0.00            
ATOM    171  H20 BU7     2      30.070  14.950  18.380  1.00  0.00            
ATOM    172  H21 BU7     2      33.480  14.850  17.170  1.00  0.00            
ATOM    173  H22 BU7     2      33.610  17.890  16.460  1.00  0.00            
ATOM    174  H23 BU7     2      33.710  16.360  15.500  1.00  0.00            
ATOM    175  H24 BU7     2      35.880  15.940  16.220  1.00  0.00            
ATOM    176  H25 BU7     2      35.570  16.950  17.770  1.00  0.00            
ATOM    177  H26 BU7     2      35.540  18.950  16.510  1.00  0.00            
ATOM    178  H27 BU7     2      35.730  18.130  14.920  1.00  0.00            
ATOM    179  H28 BU7     2      37.950  17.270  15.840  1.00  0.00            
ATOM    180  H29 BU7     2      37.740  18.290  17.220  1.00  0.00            
ATOM    181  H30 BU7     2      37.430  20.340  15.620  1.00  0.00            
ATOM    182  H31 BU7     2      38.110  19.360  14.410  1.00  0.00            
ATOM    183  H32 BU7     2      40.280  19.110  15.680  1.00  0.00            
ATOM    184  H33 BU7     2      39.610  20.010  17.100  1.00  0.00            
ATOM    185  H34 BU7     2      39.640  22.040  16.950  1.00  0.00            
TER
ENDMDL
MODEL        1
ATOM      1  H1  ACD     1      28.250  11.810  24.470  1.00  0.00            
ATOM      2  O1  ACD     1      28.690  11.080  24.020  1.00  0.00            
ATOM      3  C1  ACD     1      29.440  11.760  23.090  1.00  0.00            
ATOM      4  H2  ACD     1      30.000  12.510  23.670  1.00  0.00            
ATOM      5  H3  ACD     1      28.830  12.310  22.370  1.00  0.00            
ATOM      6  C2  ACD     1      30.440  10.820  22.410  1.00  0.00            
ATOM      7  H4  ACD     1      31.050  11.540  21.860  1.00  0.00            
ATOM      8  O2  ACD     1      31.280  10.100  23.460  1.00  0.00            
ATOM      9  C3  ACD     1      32.260   9.130  22.960  1.00  0.00            
ATOM     10  H5  ACD     1      32.720   8.610  23.810  1.00  0.00            
ATOM     11  O3  ACD     1      33.180   9.850  22.140  1.00  0.00            
ATOM     12  C4  ACD     1      34.590   9.450  22.290  1.00  0.00            
ATOM     13  H6  ACD     1      34.670   8.460  22.750  1.00  0.00            
ATOM     14  C5  ACD     1      35.100   9.330  20.880  1.00  0.00            
ATOM     15  H7  ACD     1      34.610  10.040  20.200  1.00  0.00            
ATOM     16  O4  ACD     1      34.770   7.970  20.430  1.00  0.00            
ATOM     17  H8  ACD     1      35.110   7.980  19.540  1.00  0.00            
ATOM     18  C6  ACD     1      36.630   9.530  20.790  1.00  0.00            
ATOM     19  H9  ACD     1      37.150   8.760  21.370  1.00  0.00            
ATOM     20  O5  ACD     1      36.930   9.500  19.350  1.00  0.00            
ATOM     21  H10 ACD     1      37.070  10.430  19.140  1.00  0.00            
ATOM     22  C7  ACD     1      36.970  10.880  21.400  1.00  0.00            
ATOM     23  H11 ACD     1      38.050  11.080  21.390  1.00  0.00            
ATOM     24  O6  ACD     1      36.650  10.780  22.770  1.00  0.00            
ATOM     25  C8  ACD     1      35.250  10.620  23.140  1.00  0.00            
ATOM     26  H12 ACD     1      34.640  11.520  23.000  1.00  0.00            
ATOM     27  C9  ACD     1      35.150  10.300  24.620  1.00  0.00            
ATOM     28  H13 ACD     1      35.550  11.150  25.190  1.00  0.00            
ATOM     29  H14 ACD     1      34.090  10.410  24.840  1.00  0.00            
ATOM     30  O7  ACD     1      35.740   9.010  25.060  1.00  0.00            
ATOM     31  H15 ACD     1      35.610   8.900  26.010  1.00  0.00            
ATOM     32  O8  ACD     1      36.240  11.920  20.790  1.00  0.00            
ATOM     33  C10 ACD     1      36.930  13.200  20.690  1.00  0.00            
ATOM     34  H16 ACD     1      37.910  13.110  21.170  1.00  0.00            
ATOM     35  C11 ACD     1      37.090  13.370  19.200  1.00  0.00            
ATOM     36  H17 ACD     1      36.100  13.200  18.760  1.00  0.00            
ATOM     37  O9  ACD     1      38.020  12.450  18.710  1.00  0.00            
ATOM     38  H18 ACD     1      38.840  12.660  19.170  1.00  0.00            
ATOM     39  C12 ACD     1      37.530  14.800  18.890  1.00  0.00            
ATOM     40  H19 ACD     1      38.470  14.970  19.440  1.00  0.00            
ATOM     41  O10 ACD     1      37.720  15.100  17.560  1.00  0.00            
ATOM     42  H20 ACD     1      36.820  15.290  17.270  1.00  0.00            
ATOM     43  C13 ACD     1      36.470  15.760  19.490  1.00  0.00            
ATOM     44  H21 ACD     1      36.850  16.780  19.410  1.00  0.00            
ATOM     45  O11 ACD     1      36.470  15.560  20.860  1.00  0.00            
ATOM     46  C14 ACD     1      36.100  14.270  21.360  1.00  0.00            
ATOM     47  H22 ACD     1      35.020  14.110  21.190  1.00  0.00            
ATOM     48  C15 ACD     1      36.470  14.180  22.850  1.00  0.00            
ATOM     49  H23 ACD     1      36.360  13.190  23.310  1.00  0.00            
ATOM     50  H24 ACD     1      37.530  14.450  22.950  1.00  0.00            
ATOM     51  O12 ACD     1      35.680  15.050  23.620  1.00  0.00            
ATOM     52  H25 ACD     1      36.070  15.930  23.700  1.00  0.00            
ATOM     53  O13 ACD     1      35.180  15.630  18.850  1.00  0.00            
ATOM     54  C16 ACD     1      34.470  16.830  18.370  1.00  0.00            
ATOM     55  H26 ACD     1      35.160  17.660  18.570  1.00  0.00            
ATOM     56  C17 ACD     1      34.170  16.670  16.870  1.00  0.00            
ATOM     57  H27 ACD     1      33.720  15.690  16.710  1.00  0.00            
ATOM     58  O14 ACD     1      35.390  16.820  16.160  1.00  0.00            
ATOM     59  H28 ACD     1      35.570  17.760  16.260  1.00  0.00            
ATOM     60  C18 ACD     1      33.100  17.680  16.430  1.00  0.00            
ATOM     61  H29 ACD     1      33.490  18.700  16.350  1.00  0.00            
ATOM     62  O15 ACD     1      32.580  17.350  15.070  1.00  0.00            
ATOM     63  H30 ACD     1      33.250  17.460  14.380  1.00  0.00            
ATOM     64  C19 ACD     1      31.930  17.700  17.400  1.00  0.00            
ATOM     65  H31 ACD     1      31.130  18.400  17.160  1.00  0.00            
ATOM     66  O16 ACD     1      32.450  18.090  18.660  1.00  0.00            
ATOM     67  C20 ACD     1      33.190  17.040  19.210  1.00  0.00            
ATOM     68  H32 ACD     1      32.660  16.070  19.250  1.00  0.00            
ATOM     69  C21 ACD     1      33.600  17.300  20.640  1.00  0.00            
ATOM     70  H33 ACD     1      32.620  17.580  21.040  1.00  0.00            
ATOM     71  H34 ACD     1      34.060  16.390  21.040  1.00  0.00            
ATOM     72  O17 ACD     1      34.450  18.440  20.880  1.00  0.00            
ATOM     73  H35 ACD     1      34.130  19.270  20.510  1.00  0.00            
ATOM     74  O18 ACD     1      31.310  16.440  17.390  1.00  0.00            
ATOM     75  C22 ACD     1      29.900  16.430  17.140  1.00  0.00            
ATOM     76  H36 ACD     1      29.560  17.350  16.650  1.00  0.00            
ATOM     77  C23 ACD     1      29.620  15.350  16.100  1.00  0.00            
ATOM     78  H37 ACD     1      30.040  14.440  16.550  1.00  0.00            
ATOM     79  O19 ACD     1      30.230  15.710  14.840  1.00  0.00            
ATOM     80  H38 ACD     1      31.070  16.100  15.070  1.00  0.00            
ATOM     81  C24 ACD     1      28.100  15.140  15.940  1.00  0.00            
ATOM     82  H39 ACD     1      27.600  16.010  15.500  1.00  0.00            
ATOM     83  O20 ACD     1      27.830  14.050  15.070  1.00  0.00            
ATOM     84  H40 ACD     1      27.980  13.230  15.540  1.00  0.00            
ATOM     85  C25 ACD     1      27.510  14.790  17.320  1.00  0.00            
ATOM     86  H41 ACD     1      26.460  14.510  17.250  1.00  0.00            
ATOM     87  O21 ACD     1      27.700  15.940  18.190  1.00  0.00            
ATOM     88  C26 ACD     1      29.050  16.350  18.360  1.00  0.00            
ATOM     89  H42 ACD     1      29.510  15.720  19.130  1.00  0.00            
ATOM     90  C27 ACD     1      29.090  17.710  19.110  1.00  0.00            
ATOM     91  H43 ACD     1      28.430  17.580  19.980  1.00  0.00            
ATOM     92  H44 ACD     1      30.060  17.930  19.570  1.00  0.00            
ATOM     93  O22 ACD     1      28.500  18.860  18.370  1.00  0.00            
ATOM     94  H45 ACD     1      27.610  18.630  18.090  1.00  0.00            
ATOM     95  O23 ACD     1      28.200  13.730  17.920  1.00  0.00            
ATOM     96  C28 ACD     1      27.500  12.580  18.290  1.00  0.00            
ATOM     97  H46 ACD     1      26.470  12.580  17.930  1.00  0.00            
ATOM     98  C29 ACD     1      27.510  12.590  19.840  1.00  0.00            
ATOM     99  H47 ACD     1      28.540  12.900  20.000  1.00  0.00            
ATOM    100  O24 ACD     1      27.140  11.240  20.340  1.00  0.00            
ATOM    101  C30 ACD     1      26.570  13.660  20.400  1.00  0.00            
ATOM    102  H48 ACD     1      26.560  13.730  21.490  1.00  0.00            
ATOM    103  H49 ACD     1      26.870  14.690  20.140  1.00  0.00            
ATOM    104  O25 ACD     1      25.230  13.570  19.920  1.00  0.00            
ATOM    105  H50 ACD     1      24.810  14.430  19.970  1.00  0.00            
ATOM    106  C31 ACD     1      28.290  11.420  17.720  1.00  0.00            
ATOM    107  H51 ACD     1      29.300  11.650  18.090  1.00  0.00            
ATOM    108  O26 ACD     1      28.330  11.350  16.290  1.00  0.00            
ATOM    109  H52 ACD     1      28.600  10.430  16.150  1.00  0.00            
ATOM    110  C32 ACD     1      27.890  10.070  18.400  1.00  0.00            
ATOM    111  H53 ACD     1      26.840   9.840  18.170  1.00  0.00            
ATOM    112  O27 ACD     1      28.800   8.980  18.020  1.00  0.00            
ATOM    113  H54 ACD     1      29.230   8.720  18.840  1.00  0.00            
ATOM    114  C33 ACD     1      27.970  10.170  19.930  1.00  0.00            
ATOM    115  H55 ACD     1      27.490   9.280  20.330  1.00  0.00            
ATOM    116  O28 ACD     1      29.320  10.310  20.290  1.00  0.00            
ATOM    117  C34 ACD     1      29.820   9.720  21.440  1.00  0.00            
ATOM    118  H56 ACD     1      28.990   9.340  22.050  1.00  0.00            
ATOM    119  C35 ACD     1      30.750   8.560  21.020  1.00  0.00            
ATOM    120  H57 ACD     1      31.520   8.970  20.350  1.00  0.00            
ATOM    121  O29 ACD     1      30.020   7.570  20.270  1.00  0.00            
ATOM    122  H58 ACD     1      29.600   7.080  20.990  1.00  0.00            
ATOM    123  C36 ACD     1      31.530   8.020  22.240  1.00  0.00            
ATOM    124  H59 ACD     1      30.830   7.540  22.940  1.00  0.00            
ATOM    125  O30 ACD     1      32.420   6.980  21.750  1.00  0.00            
ATOM    126  H60 ACD     1      33.010   7.430  21.140  1.00  0.00            
ATOM    127  C1  BU7     2      34.900  13.920  14.130  1.00  0.00            
ATOM    128  C2  BU7     2      34.750  12.570  14.830  1.00  0.00            
ATOM    129  C3  BU7     2      34.410  12.680  16.350  1.00  0.00            
ATOM    130  C4  BU7     2      32.920  13.070  16.670  1.00  0.00            
ATOM    131  C5  BU7     2      32.570  13.150  18.130  1.00  0.00            
ATOM    132  C6  BU7     2      33.060  12.010  18.990  1.00  0.00            
ATOM    133  O1  BU7     2      32.820  12.160  20.360  1.00  0.00            
ATOM    134  C7  BU7     2      32.490  10.690  18.540  1.00  0.00            
ATOM    135  C8  BU7     2      33.220   9.710  18.000  1.00  0.00            
ATOM    136  C9  BU7     2      32.650   8.490  17.350  1.00  0.00            
ATOM    137  C10 BU7     2      33.520   7.200  17.500  1.00  0.00            
ATOM    138  O2  BU7     2      34.900   7.420  17.530  1.00  0.00            
ATOM    139  C11 BU7     2      33.190   6.430  16.150  1.00  0.00            
ATOM    140  C12 BU7     2      32.720   7.400  15.150  1.00  0.00            
ATOM    141  O3  BU7     2      32.650   7.100  13.940  1.00  0.00            
ATOM    142  C13 BU7     2      32.460   8.760  15.850  1.00  0.00            
ATOM    143  C14 BU7     2      31.050   9.290  15.600  1.00  0.00            
ATOM    144  C15 BU7     2      30.620   9.520  14.070  1.00  0.00            
ATOM    145  C16 BU7     2      31.620  10.430  13.410  1.00  0.00            
ATOM    146  C17 BU7     2      31.290  11.010  12.030  1.00  0.00            
ATOM    147  C18 BU7     2      32.080  12.290  11.670  1.00  0.00            
ATOM    148  C19 BU7     2      31.520  12.890  10.350  1.00  0.00            
ATOM    149  C20 BU7     2      32.370  13.950   9.800  1.00  0.00            
ATOM    150  O4  BU7     2      33.040  13.900   8.780  1.00  0.00            
ATOM    151  O5  BU7     2      32.000  15.170  10.260  1.00  0.00            
ATOM    152  H1  BU7     2      35.640  14.600  14.580  1.00  0.00            
ATOM    153  H2  BU7     2      35.160  13.870  13.070  1.00  0.00            
ATOM    154  H3  BU7     2      33.960  14.480  14.170  1.00  0.00            
ATOM    155  H4  BU7     2      35.770  12.180  14.930  1.00  0.00            
ATOM    156  H5  BU7     2      34.190  11.810  14.260  1.00  0.00            
ATOM    157  H6  BU7     2      35.030  13.490  16.760  1.00  0.00            
ATOM    158  H7  BU7     2      34.610  11.720  16.830  1.00  0.00            
ATOM    159  H8  BU7     2      32.310  12.330  16.130  1.00  0.00            
ATOM    160  H9  BU7     2      32.640  13.970  16.110  1.00  0.00            
ATOM    161  H10 BU7     2      31.480  13.300  18.210  1.00  0.00            
ATOM    162  H11 BU7     2      32.990  14.110  18.460  1.00  0.00            
ATOM    163  H12 BU7     2      34.140  11.830  19.020  1.00  0.00            
ATOM    164  H13 BU7     2      33.050  11.340  20.840  1.00  0.00            
ATOM    165  H14 BU7     2      31.400  10.740  18.610  1.00  0.00            
ATOM    166  H15 BU7     2      34.300   9.860  18.010  1.00  0.00            
ATOM    167  H16 BU7     2      31.730   8.320  17.920  1.00  0.00            
ATOM    168  H17 BU7     2      33.300   6.550  18.350  1.00  0.00            
ATOM    169  H18 BU7     2      35.120   7.830  16.670  1.00  0.00            
ATOM    170  H19 BU7     2      32.370   5.720  16.340  1.00  0.00            
ATOM    171  H20 BU7     2      33.990   5.800  15.740  1.00  0.00            
ATOM    172  H21 BU7     2      33.200   9.520  15.550  1.00  0.00            
ATOM    173  H22 BU7     2      30.930  10.190  16.210  1.00  0.00            
ATOM    174  H23 BU7     2      30.370   8.580  16.070  1.00  0.00            
ATOM    175  H24 BU7     2      29.650  10.030  14.150  1.00  0.00            
ATOM    176  H25 BU7     2      30.650   8.510  13.640  1.00  0.00            
ATOM    177  H26 BU7     2      32.560   9.870  13.330  1.00  0.00            
ATOM    178  H27 BU7     2      31.860  11.200  14.160  1.00  0.00            
ATOM    179  H28 BU7     2      30.280  11.420  12.130  1.00  0.00            
ATOM    180  H29 BU7     2      31.290  10.260  11.230  1.00  0.00            
ATOM    181  H30 BU7     2      33.090  11.920  11.450  1.00  0.00            
ATOM    182  H31 BU7     2      32.020  13.050  12.470  1.00  0.00            
ATOM    183  H32 BU7     2      30.480  13.240  10.380  1.00  0.00            
ATOM    184  H33 BU7     2      31.540  12.090   9.600  1.00  0.00            
ATOM    185  H34 BU7     2      31.360  14.910  10.950  1.00  0.00            
TER
ENDMDL
MODEL        1
ATOM      1  H1  ACD     1      22.550  26.590  23.090  1.00  0.00            
ATOM      2  O1  ACD     1      22.760  26.050  22.320  1.00  0.00            
ATOM      3  C1  ACD     1      24.220  25.960  22.270  1.00  0.00            
ATOM      4  H2  ACD     1      24.530  25.490  23.200  1.00  0.00            
ATOM      5  H3  ACD     1      24.600  26.990  22.160  1.00  0.00            
ATOM      6  C2  ACD     1      24.780  25.040  21.280  1.00  0.00            
ATOM      7  H4  ACD     1      25.860  25.020  21.440  1.00  0.00            
ATOM      8  O2  ACD     1      24.380  23.750  21.690  1.00  0.00            
ATOM      9  C3  ACD     1      24.690  22.640  20.910  1.00  0.00            
ATOM     10  H5  ACD     1      24.350  21.670  21.300  1.00  0.00            
ATOM     11  O3  ACD     1      26.150  22.560  20.870  1.00  0.00            
ATOM     12  C4  ACD     1      26.760  21.470  21.510  1.00  0.00            
ATOM     13  H6  ACD     1      26.010  20.800  21.950  1.00  0.00            
ATOM     14  C5  ACD     1      27.490  20.740  20.350  1.00  0.00            
ATOM     15  H7  ACD     1      28.210  21.450  19.930  1.00  0.00            
ATOM     16  O4  ACD     1      26.610  20.270  19.440  1.00  0.00            
ATOM     17  H8  ACD     1      27.100  19.630  18.910  1.00  0.00            
ATOM     18  C6  ACD     1      28.160  19.590  20.970  1.00  0.00            
ATOM     19  H9  ACD     1      27.310  18.950  21.260  1.00  0.00            
ATOM     20  O5  ACD     1      28.910  18.920  20.070  1.00  0.00            
ATOM     21  H10 ACD     1      29.660  19.530  20.060  1.00  0.00            
ATOM     22  C7  ACD     1      29.160  20.010  22.040  1.00  0.00            
ATOM     23  H11 ACD     1      29.560  19.120  22.540  1.00  0.00            
ATOM     24  O6  ACD     1      28.440  20.780  23.100  1.00  0.00            
ATOM     25  C8  ACD     1      27.640  21.910  22.650  1.00  0.00            
ATOM     26  H12 ACD     1      28.280  22.710  22.240  1.00  0.00            
ATOM     27  C9  ACD     1      26.880  22.470  23.870  1.00  0.00            
ATOM     28  H13 ACD     1      26.550  23.450  23.500  1.00  0.00            
ATOM     29  H14 ACD     1      26.000  21.850  24.080  1.00  0.00            
ATOM     30  O7  ACD     1      27.600  22.620  25.070  1.00  0.00            
ATOM     31  H15 ACD     1      27.800  21.780  25.490  1.00  0.00            
ATOM     32  O8  ACD     1      30.270  20.760  21.470  1.00  0.00            
ATOM     33  C10 ACD     1      31.380  21.040  22.360  1.00  0.00            
ATOM     34  H16 ACD     1      30.970  21.150  23.380  1.00  0.00            
ATOM     35  C11 ACD     1      32.330  19.790  22.190  1.00  0.00            
ATOM     36  H17 ACD     1      32.350  19.700  21.100  1.00  0.00            
ATOM     37  O9  ACD     1      31.790  18.610  22.810  1.00  0.00            
ATOM     38  H18 ACD     1      32.270  17.830  22.500  1.00  0.00            
ATOM     39  C12 ACD     1      33.740  20.070  22.700  1.00  0.00            
ATOM     40  H19 ACD     1      33.770  20.060  23.790  1.00  0.00            
ATOM     41  O10 ACD     1      34.660  19.040  22.260  1.00  0.00            
ATOM     42  H20 ACD     1      34.790  19.230  21.330  1.00  0.00            
ATOM     43  C13 ACD     1      34.240  21.420  22.230  1.00  0.00            
ATOM     44  H21 ACD     1      35.200  21.570  22.730  1.00  0.00            
ATOM     45  O11 ACD     1      33.330  22.460  22.610  1.00  0.00            
ATOM     46  C14 ACD     1      32.010  22.300  21.950  1.00  0.00            
ATOM     47  H22 ACD     1      32.240  22.320  20.880  1.00  0.00            
ATOM     48  C15 ACD     1      31.210  23.470  22.340  1.00  0.00            
ATOM     49  H23 ACD     1      31.720  24.430  22.160  1.00  0.00            
ATOM     50  H24 ACD     1      30.350  23.350  21.680  1.00  0.00            
ATOM     51  O12 ACD     1      30.790  23.390  23.700  1.00  0.00            
ATOM     52  H25 ACD     1      29.910  23.030  23.810  1.00  0.00            
ATOM     53  O13 ACD     1      34.630  21.270  20.840  1.00  0.00            
ATOM     54  C16 ACD     1      35.450  22.270  20.160  1.00  0.00            
ATOM     55  H26 ACD     1      36.490  21.970  20.300  1.00  0.00            
ATOM     56  C17 ACD     1      34.960  22.210  18.760  1.00  0.00            
ATOM     57  H27 ACD     1      33.870  22.280  18.890  1.00  0.00            
ATOM     58  O14 ACD     1      35.280  20.880  18.140  1.00  0.00            
ATOM     59  H28 ACD     1      35.000  20.190  18.760  1.00  0.00            
ATOM     60  C18 ACD     1      35.430  23.360  17.920  1.00  0.00            
ATOM     61  H29 ACD     1      36.520  23.270  17.830  1.00  0.00            
ATOM     62  O15 ACD     1      34.800  23.320  16.640  1.00  0.00            
ATOM     63  H30 ACD     1      35.020  22.470  16.250  1.00  0.00            
ATOM     64  C19 ACD     1      35.150  24.690  18.610  1.00  0.00            
ATOM     65  H31 ACD     1      35.650  25.510  18.090  1.00  0.00            
ATOM     66  O16 ACD     1      35.900  24.610  19.800  1.00  0.00            
ATOM     67  C20 ACD     1      35.490  23.690  20.800  1.00  0.00            
ATOM     68  H32 ACD     1      34.510  24.030  21.160  1.00  0.00            
ATOM     69  C21 ACD     1      36.530  23.750  21.940  1.00  0.00            
ATOM     70  H33 ACD     1      36.500  24.790  22.290  1.00  0.00            
ATOM     71  H34 ACD     1      36.180  23.060  22.720  1.00  0.00            
ATOM     72  O17 ACD     1      37.870  23.520  21.550  1.00  0.00            
ATOM     73  H35 ACD     1      38.080  24.120  20.820  1.00  0.00            
ATOM     74  O18 ACD     1      33.740  24.910  18.890  1.00  0.00            
ATOM     75  C22 ACD     1      33.150  26.180  18.440  1.00  0.00            
ATOM     76  H36 ACD     1      33.930  26.930  18.240  1.00  0.00            
ATOM     77  C23 ACD     1      32.360  25.830  17.250  1.00  0.00            
ATOM     78  H37 ACD     1      31.630  25.070  17.550  1.00  0.00            
ATOM     79  O19 ACD     1      33.270  25.460  16.230  1.00  0.00            
ATOM     80  H38 ACD     1      33.700  24.650  16.500  1.00  0.00            
ATOM     81  C24 ACD     1      31.530  26.970  16.780  1.00  0.00            
ATOM     82  H39 ACD     1      32.140  27.760  16.320  1.00  0.00            
ATOM     83  O20 ACD     1      30.700  26.590  15.690  1.00  0.00            
ATOM     84  H40 ACD     1      30.290  27.420  15.460  1.00  0.00            
ATOM     85  C25 ACD     1      30.670  27.610  17.910  1.00  0.00            
ATOM     86  H41 ACD     1      30.320  28.570  17.520  1.00  0.00            
ATOM     87  O21 ACD     1      31.530  27.890  19.020  1.00  0.00            
ATOM     88  C26 ACD     1      32.270  26.730  19.520  1.00  0.00            
ATOM     89  H42 ACD     1      31.580  25.930  19.830  1.00  0.00            
ATOM     90  C27 ACD     1      33.060  27.100  20.730  1.00  0.00            
ATOM     91  H43 ACD     1      33.680  26.230  20.990  1.00  0.00            
ATOM     92  H44 ACD     1      33.770  27.880  20.440  1.00  0.00            
ATOM     93  O22 ACD     1      32.210  27.650  21.750  1.00  0.00            
ATOM     94  H45 ACD     1      31.860  26.910  22.250  1.00  0.00            
ATOM     95  O23 ACD     1      29.590  26.750  18.410  1.00  0.00            
ATOM     96  C28 ACD     1      28.610  27.500  19.150  1.00  0.00            
ATOM     97  H46 ACD     1      29.030  28.380  19.660  1.00  0.00            
ATOM     98  C29 ACD     1      28.000  26.660  20.280  1.00  0.00            
ATOM     99  H47 ACD     1      27.780  25.690  19.800  1.00  0.00            
ATOM    100  O24 ACD     1      26.720  27.260  20.780  1.00  0.00            
ATOM    101  C30 ACD     1      29.000  26.580  21.480  1.00  0.00            
ATOM    102  H48 ACD     1      30.000  26.330  21.100  1.00  0.00            
ATOM    103  H49 ACD     1      28.960  27.570  21.930  1.00  0.00            
ATOM    104  O25 ACD     1      28.590  25.540  22.360  1.00  0.00            
ATOM    105  H50 ACD     1      28.340  24.830  21.760  1.00  0.00            
ATOM    106  C31 ACD     1      27.540  27.880  18.160  1.00  0.00            
ATOM    107  H51 ACD     1      27.240  26.970  17.630  1.00  0.00            
ATOM    108  O26 ACD     1      28.050  28.820  17.260  1.00  0.00            
ATOM    109  H52 ACD     1      27.350  29.430  17.000  1.00  0.00            
ATOM    110  C32 ACD     1      26.330  28.490  18.910  1.00  0.00            
ATOM    111  H53 ACD     1      26.660  29.350  19.510  1.00  0.00            
ATOM    112  O27 ACD     1      25.350  28.910  17.960  1.00  0.00            
ATOM    113  H54 ACD     1      24.870  28.120  17.700  1.00  0.00            
ATOM    114  C33 ACD     1      25.750  27.420  19.830  1.00  0.00            
ATOM    115  H55 ACD     1      24.920  27.990  20.270  1.00  0.00            
ATOM    116  O28 ACD     1      25.310  26.270  19.210  1.00  0.00            
ATOM    117  C34 ACD     1      24.390  25.300  19.900  1.00  0.00            
ATOM    118  H56 ACD     1      23.380  25.730  19.930  1.00  0.00            
ATOM    119  C35 ACD     1      24.410  24.100  18.930  1.00  0.00            
ATOM    120  H57 ACD     1      25.430  24.020  18.530  1.00  0.00            
ATOM    121  O29 ACD     1      23.430  24.390  17.840  1.00  0.00            
ATOM    122  H58 ACD     1      23.950  24.060  17.100  1.00  0.00            
ATOM    123  C36 ACD     1      24.010  22.760  19.540  1.00  0.00            
ATOM    124  H59 ACD     1      22.930  22.840  19.750  1.00  0.00            
ATOM    125  O30 ACD     1      24.320  21.710  18.670  1.00  0.00            
ATOM    126  H60 ACD     1      25.110  21.280  19.010  1.00  0.00            
ATOM    127  C1  BU7     2      24.290  22.930  10.380  1.00  0.00            
ATOM    128  C2  BU7     2      24.170  23.360  11.890  1.00  0.00            
ATOM    129  C3  BU7     2      24.130  22.110  12.760  1.00  0.00            
ATOM    130  C4  BU7     2      25.540  21.490  12.870  1.00  0.00            
ATOM    131  C5  BU7     2      25.600  20.230  13.770  1.00  0.00            
ATOM    132  C6  BU7     2      27.000  19.570  13.940  1.00  0.00            
ATOM    133  O1  BU7     2      27.470  19.130  12.640  1.00  0.00            
ATOM    134  C7  BU7     2      28.030  20.530  14.490  1.00  0.00            
ATOM    135  C8  BU7     2      27.980  20.990  15.740  1.00  0.00            
ATOM    136  C9  BU7     2      28.950  22.040  16.340  1.00  0.00            
ATOM    137  C10 BU7     2      30.100  21.450  17.060  1.00  0.00            
ATOM    138  O2  BU7     2      29.880  20.270  17.750  1.00  0.00            
ATOM    139  C11 BU7     2      30.650  22.390  18.070  1.00  0.00            
ATOM    140  C12 BU7     2      29.440  23.290  18.360  1.00  0.00            
ATOM    141  O3  BU7     2      29.350  23.970  19.370  1.00  0.00            
ATOM    142  C13 BU7     2      28.360  23.100  17.240  1.00  0.00            
ATOM    143  C14 BU7     2      27.770  24.340  16.610  1.00  0.00            
ATOM    144  C15 BU7     2      26.700  24.070  15.540  1.00  0.00            
ATOM    145  C16 BU7     2      25.830  25.290  15.260  1.00  0.00            
ATOM    146  C17 BU7     2      26.360  26.530  14.460  1.00  0.00            
ATOM    147  C18 BU7     2      25.430  27.740  14.230  1.00  0.00            
ATOM    148  C19 BU7     2      26.060  28.810  13.320  1.00  0.00            
ATOM    149  C20 BU7     2      27.210  29.540  13.910  1.00  0.00            
ATOM    150  O4  BU7     2      27.040  30.530  14.610  1.00  0.00            
ATOM    151  O5  BU7     2      28.430  28.900  13.840  1.00  0.00            
ATOM    152  H1  BU7     2      24.360  23.820   9.730  1.00  0.00            
ATOM    153  H2  BU7     2      25.210  22.380  10.160  1.00  0.00            
ATOM    154  H3  BU7     2      23.380  22.410  10.060  1.00  0.00            
ATOM    155  H4  BU7     2      23.340  24.060  12.030  1.00  0.00            
ATOM    156  H5  BU7     2      25.070  23.910  12.170  1.00  0.00            
ATOM    157  H6  BU7     2      23.510  21.340  12.270  1.00  0.00            
ATOM    158  H7  BU7     2      23.800  22.310  13.790  1.00  0.00            
ATOM    159  H8  BU7     2      26.260  22.200  13.300  1.00  0.00            
ATOM    160  H9  BU7     2      25.970  21.410  11.860  1.00  0.00            
ATOM    161  H10 BU7     2      24.980  19.430  13.350  1.00  0.00            
ATOM    162  H11 BU7     2      25.170  20.430  14.760  1.00  0.00            
ATOM    163  H12 BU7     2      26.960  18.700  14.590  1.00  0.00            
ATOM    164  H13 BU7     2      28.000  18.330  12.800  1.00  0.00            
ATOM    165  H14 BU7     2      28.700  21.020  13.780  1.00  0.00            
ATOM    166  H15 BU7     2      27.280  20.540  16.440  1.00  0.00            
ATOM    167  H16 BU7     2      29.430  22.580  15.520  1.00  0.00            
ATOM    168  H17 BU7     2      30.880  21.270  16.310  1.00  0.00            
ATOM    169  H18 BU7     2      30.730  20.030  18.170  1.00  0.00            
ATOM    170  H19 BU7     2      31.490  22.920  17.600  1.00  0.00            
ATOM    171  H20 BU7     2      31.050  21.960  19.000  1.00  0.00            
ATOM    172  H21 BU7     2      27.500  22.570  17.680  1.00  0.00            
ATOM    173  H22 BU7     2      28.580  24.930  16.160  1.00  0.00            
ATOM    174  H23 BU7     2      27.470  24.930  17.480  1.00  0.00            
ATOM    175  H24 BU7     2      26.060  23.230  15.820  1.00  0.00            
ATOM    176  H25 BU7     2      27.190  23.660  14.650  1.00  0.00            
ATOM    177  H26 BU7     2      25.440  25.780  16.160  1.00  0.00            
ATOM    178  H27 BU7     2      24.920  24.970  14.730  1.00  0.00            
ATOM    179  H28 BU7     2      26.700  26.140  13.500  1.00  0.00            
ATOM    180  H29 BU7     2      27.200  26.930  15.040  1.00  0.00            
ATOM    181  H30 BU7     2      25.200  28.180  15.210  1.00  0.00            
ATOM    182  H31 BU7     2      24.470  27.420  13.800  1.00  0.00            
ATOM    183  H32 BU7     2      25.250  29.510  13.090  1.00  0.00            
ATOM    184  H33 BU7     2      26.400  28.370  12.370  1.00  0.00            
ATOM    185  H34 BU7     2      28.250  28.280  13.110  1.00  0.00            
TER
ENDMDL
MODEL        1
ATOM      1  H1  ACD     1      29.530  25.170  17.330  1.00  0.00            
ATOM      2  O1  ACD     1      30.390  25.590  17.350  1.00  0.00            
ATOM      3  C1  ACD     1      31.040  25.110  16.200  1.00  0.00            
ATOM      4  H2  ACD     1      31.930  25.700  15.960  1.00  0.00            
ATOM      5  H3  ACD     1      30.360  25.100  15.340  1.00  0.00            
ATOM      6  C2  ACD     1      31.360  23.660  16.450  1.00  0.00            
ATOM      7  H4  ACD     1      32.020  23.690  17.330  1.00  0.00            
ATOM      8  O2  ACD     1      30.080  23.130  16.820  1.00  0.00            
ATOM      9  C3  ACD     1      30.060  21.750  17.010  1.00  0.00            
ATOM     10  H5  ACD     1      29.000  21.630  17.270  1.00  0.00            
ATOM     11  O3  ACD     1      31.050  21.280  18.050  1.00  0.00            
ATOM     12  C4  ACD     1      30.470  21.060  19.300  1.00  0.00            
ATOM     13  H6  ACD     1      29.490  21.530  19.450  1.00  0.00            
ATOM     14  C5  ACD     1      30.320  19.470  19.490  1.00  0.00            
ATOM     15  H7  ACD     1      31.250  18.940  19.280  1.00  0.00            
ATOM     16  O4  ACD     1      29.300  19.040  18.640  1.00  0.00            
ATOM     17  H8  ACD     1      29.490  19.280  17.730  1.00  0.00            
ATOM     18  C6  ACD     1      29.890  19.170  20.940  1.00  0.00            
ATOM     19  H9  ACD     1      28.910  19.580  21.210  1.00  0.00            
ATOM     20  O5  ACD     1      29.860  17.770  21.140  1.00  0.00            
ATOM     21  H10 ACD     1      29.110  17.480  20.610  1.00  0.00            
ATOM     22  C7  ACD     1      30.860  19.750  21.960  1.00  0.00            
ATOM     23  H11 ACD     1      30.510  19.560  22.970  1.00  0.00            
ATOM     24  O6  ACD     1      30.910  21.170  21.650  1.00  0.00            
ATOM     25  C8  ACD     1      31.460  21.590  20.390  1.00  0.00            
ATOM     26  H12 ACD     1      32.480  21.170  20.390  1.00  0.00            
ATOM     27  C9  ACD     1      31.500  23.090  20.390  1.00  0.00            
ATOM     28  H13 ACD     1      32.080  23.490  19.550  1.00  0.00            
ATOM     29  H14 ACD     1      30.480  23.510  20.320  1.00  0.00            
ATOM     30  O7  ACD     1      32.050  23.680  21.580  1.00  0.00            
ATOM     31  H15 ACD     1      31.500  23.360  22.300  1.00  0.00            
ATOM     32  O8  ACD     1      32.120  19.150  21.900  1.00  0.00            
ATOM     33  C10 ACD     1      33.020  19.130  23.020  1.00  0.00            
ATOM     34  H16 ACD     1      32.580  18.420  23.740  1.00  0.00            
ATOM     35  C11 ACD     1      34.280  18.560  22.500  1.00  0.00            
ATOM     36  H17 ACD     1      34.500  19.160  21.600  1.00  0.00            
ATOM     37  O9  ACD     1      34.200  17.150  22.120  1.00  0.00            
ATOM     38  H18 ACD     1      33.260  17.000  22.010  1.00  0.00            
ATOM     39  C12 ACD     1      35.450  18.870  23.410  1.00  0.00            
ATOM     40  H19 ACD     1      35.240  18.300  24.330  1.00  0.00            
ATOM     41  O10 ACD     1      36.740  18.460  22.830  1.00  0.00            
ATOM     42  H20 ACD     1      36.720  17.710  22.230  1.00  0.00            
ATOM     43  C13 ACD     1      35.440  20.380  23.810  1.00  0.00            
ATOM     44  H21 ACD     1      36.310  20.590  24.440  1.00  0.00            
ATOM     45  O11 ACD     1      34.330  20.620  24.480  1.00  0.00            
ATOM     46  C14 ACD     1      33.110  20.500  23.760  1.00  0.00            
ATOM     47  H22 ACD     1      33.040  21.290  23.010  1.00  0.00            
ATOM     48  C15 ACD     1      32.020  20.760  24.850  1.00  0.00            
ATOM     49  H23 ACD     1      32.310  21.650  25.420  1.00  0.00            
ATOM     50  H24 ACD     1      31.040  20.970  24.400  1.00  0.00            
ATOM     51  O12 ACD     1      31.800  19.730  25.890  1.00  0.00            
ATOM     52  H25 ACD     1      32.530  19.120  25.990  1.00  0.00            
ATOM     53  O13 ACD     1      35.590  21.230  22.680  1.00  0.00            
ATOM     54  C16 ACD     1      36.650  22.220  22.740  1.00  0.00            
ATOM     55  H26 ACD     1      37.000  22.330  23.780  1.00  0.00            
ATOM     56  C17 ACD     1      37.790  21.790  21.830  1.00  0.00            
ATOM     57  H27 ACD     1      37.380  21.580  20.840  1.00  0.00            
ATOM     58  O14 ACD     1      38.380  20.570  22.230  1.00  0.00            
ATOM     59  H28 ACD     1      37.750  19.870  22.410  1.00  0.00            
ATOM     60  C18 ACD     1      38.880  22.890  21.750  1.00  0.00            
ATOM     61  H29 ACD     1      39.270  23.090  22.750  1.00  0.00            
ATOM     62  O15 ACD     1      39.900  22.350  20.880  1.00  0.00            
ATOM     63  H30 ACD     1      39.710  21.400  20.900  1.00  0.00            
ATOM     64  C19 ACD     1      38.180  24.170  21.160  1.00  0.00            
ATOM     65  H31 ACD     1      38.930  24.960  21.040  1.00  0.00            
ATOM     66  O16 ACD     1      37.180  24.520  22.070  1.00  0.00            
ATOM     67  C20 ACD     1      36.080  23.610  22.300  1.00  0.00            
ATOM     68  H32 ACD     1      35.470  23.600  21.390  1.00  0.00            
ATOM     69  C21 ACD     1      35.250  24.310  23.370  1.00  0.00            
ATOM     70  H33 ACD     1      34.300  23.760  23.450  1.00  0.00            
ATOM     71  H34 ACD     1      35.670  24.420  24.380  1.00  0.00            
ATOM     72  O17 ACD     1      34.830  25.520  22.820  1.00  0.00            
ATOM     73  H35 ACD     1      34.660  26.080  23.580  1.00  0.00            
ATOM     74  O18 ACD     1      37.710  23.860  19.840  1.00  0.00            
ATOM     75  C22 ACD     1      36.730  24.800  19.290  1.00  0.00            
ATOM     76  H36 ACD     1      36.070  25.190  20.070  1.00  0.00            
ATOM     77  C23 ACD     1      37.460  25.880  18.570  1.00  0.00            
ATOM     78  H37 ACD     1      38.060  25.430  17.770  1.00  0.00            
ATOM     79  O19 ACD     1      38.400  26.650  19.420  1.00  0.00            
ATOM     80  H38 ACD     1      37.920  26.980  20.190  1.00  0.00            
ATOM     81  C24 ACD     1      36.480  26.810  17.930  1.00  0.00            
ATOM     82  H39 ACD     1      35.820  27.260  18.690  1.00  0.00            
ATOM     83  O20 ACD     1      37.200  27.900  17.300  1.00  0.00            
ATOM     84  H40 ACD     1      37.970  27.480  16.920  1.00  0.00            
ATOM     85  C25 ACD     1      35.610  26.050  16.890  1.00  0.00            
ATOM     86  H41 ACD     1      34.830  26.740  16.530  1.00  0.00            
ATOM     87  O21 ACD     1      34.940  24.970  17.550  1.00  0.00            
ATOM     88  C26 ACD     1      35.860  24.080  18.240  1.00  0.00            
ATOM     89  H42 ACD     1      36.590  23.670  17.530  1.00  0.00            
ATOM     90  C27 ACD     1      34.970  22.950  18.810  1.00  0.00            
ATOM     91  H43 ACD     1      35.610  22.290  19.410  1.00  0.00            
ATOM     92  H44 ACD     1      34.180  23.380  19.430  1.00  0.00            
ATOM     93  O22 ACD     1      34.360  22.100  17.830  1.00  0.00            
ATOM     94  H45 ACD     1      34.080  22.630  17.080  1.00  0.00            
ATOM     95  O23 ACD     1      36.430  25.500  15.800  1.00  0.00            
ATOM     96  C28 ACD     1      35.830  24.990  14.610  1.00  0.00            
ATOM     97  H46 ACD     1      36.450  25.500  13.860  1.00  0.00            
ATOM     98  C29 ACD     1      34.370  25.440  14.320  1.00  0.00            
ATOM     99  H47 ACD     1      33.810  25.520  15.260  1.00  0.00            
ATOM    100  O24 ACD     1      33.740  24.680  13.290  1.00  0.00            
ATOM    101  C30 ACD     1      34.290  26.850  13.680  1.00  0.00            
ATOM    102  H48 ACD     1      34.780  27.600  14.310  1.00  0.00            
ATOM    103  H49 ACD     1      34.900  26.900  12.770  1.00  0.00            
ATOM    104  O25 ACD     1      32.980  27.300  13.430  1.00  0.00            
ATOM    105  H50 ACD     1      32.610  26.990  12.600  1.00  0.00            
ATOM    106  C31 ACD     1      36.000  23.500  14.570  1.00  0.00            
ATOM    107  H51 ACD     1      35.680  23.020  15.510  1.00  0.00            
ATOM    108  O26 ACD     1      37.410  23.040  14.390  1.00  0.00            
ATOM    109  H52 ACD     1      37.640  23.030  13.450  1.00  0.00            
ATOM    110  C32 ACD     1      35.140  22.800  13.460  1.00  0.00            
ATOM    111  H53 ACD     1      35.520  23.050  12.470  1.00  0.00            
ATOM    112  O27 ACD     1      35.160  21.350  13.620  1.00  0.00            
ATOM    113  H54 ACD     1      34.580  21.080  14.330  1.00  0.00            
ATOM    114  C33 ACD     1      33.750  23.280  13.640  1.00  0.00            
ATOM    115  H55 ACD     1      33.060  22.750  12.980  1.00  0.00            
ATOM    116  O28 ACD     1      33.300  23.120  14.990  1.00  0.00            
ATOM    117  C34 ACD     1      31.900  22.920  15.180  1.00  0.00            
ATOM    118  H56 ACD     1      31.270  23.250  14.350  1.00  0.00            
ATOM    119  C35 ACD     1      31.810  21.410  15.320  1.00  0.00            
ATOM    120  H57 ACD     1      32.450  21.080  16.140  1.00  0.00            
ATOM    121  O29 ACD     1      32.160  20.850  14.090  1.00  0.00            
ATOM    122  H58 ACD     1      32.300  19.910  14.250  1.00  0.00            
ATOM    123  C36 ACD     1      30.390  20.970  15.730  1.00  0.00            
ATOM    124  H59 ACD     1      29.680  21.260  14.940  1.00  0.00            
ATOM    125  O30 ACD     1      30.250  19.560  16.110  1.00  0.00            
ATOM    126  H60 ACD     1      30.840  19.050  15.550  1.00  0.00            
ATOM    127  C1  BU7     2      43.630  18.930  20.720  1.00  0.00            
ATOM    128  C2  BU7     2      42.290  18.200  20.940  1.00  0.00            
ATOM    129  C3  BU7     2      41.280  18.460  19.850  1.00  0.00            
ATOM    130  C4  BU7     2      39.930  17.870  20.210  1.00  0.00            
ATOM    131  C5  BU7     2      39.560  16.450  19.800  1.00  0.00            
ATOM    132  C6  BU7     2      38.100  16.080  20.050  1.00  0.00            
ATOM    133  O1  BU7     2      37.680  16.010  21.390  1.00  0.00            
ATOM    134  C7  BU7     2      37.110  16.910  19.330  1.00  0.00            
ATOM    135  C8  BU7     2      36.730  18.150  19.590  1.00  0.00            
ATOM    136  C9  BU7     2      35.630  18.880  18.710  1.00  0.00            
ATOM    137  C10 BU7     2      34.180  18.330  18.910  1.00  0.00            
ATOM    138  O2  BU7     2      34.030  16.930  19.100  1.00  0.00            
ATOM    139  C11 BU7     2      33.480  18.660  17.600  1.00  0.00            
ATOM    140  C12 BU7     2      34.570  18.850  16.580  1.00  0.00            
ATOM    141  O3  BU7     2      34.360  19.000  15.370  1.00  0.00            
ATOM    142  C13 BU7     2      35.970  18.830  17.220  1.00  0.00            
ATOM    143  C14 BU7     2      36.850  19.920  16.610  1.00  0.00            
ATOM    144  C15 BU7     2      38.220  19.970  17.290  1.00  0.00            
ATOM    145  C16 BU7     2      39.180  20.900  16.530  1.00  0.00            
ATOM    146  C17 BU7     2      40.600  20.870  17.080  1.00  0.00            
ATOM    147  C18 BU7     2      41.570  21.820  16.310  1.00  0.00            
ATOM    148  C19 BU7     2      42.930  21.700  16.880  1.00  0.00            
ATOM    149  C20 BU7     2      44.070  22.530  16.240  1.00  0.00            
ATOM    150  O4  BU7     2      44.490  23.540  16.720  1.00  0.00            
ATOM    151  O5  BU7     2      44.340  22.350  14.910  1.00  0.00            
ATOM    152  H1  BU7     2      43.490  19.890  20.210  1.00  0.00            
ATOM    153  H2  BU7     2      44.190  19.050  21.660  1.00  0.00            
ATOM    154  H3  BU7     2      44.230  18.360  20.000  1.00  0.00            
ATOM    155  H4  BU7     2      41.820  18.390  21.920  1.00  0.00            
ATOM    156  H5  BU7     2      42.460  17.120  20.970  1.00  0.00            
ATOM    157  H6  BU7     2      41.520  18.000  18.880  1.00  0.00            
ATOM    158  H7  BU7     2      41.100  19.530  19.700  1.00  0.00            
ATOM    159  H8  BU7     2      39.210  18.550  19.740  1.00  0.00            
ATOM    160  H9  BU7     2      39.730  18.030  21.280  1.00  0.00            
ATOM    161  H10 BU7     2      40.130  15.760  20.440  1.00  0.00            
ATOM    162  H11 BU7     2      39.850  16.250  18.760  1.00  0.00            
ATOM    163  H12 BU7     2      38.090  15.060  19.660  1.00  0.00            
ATOM    164  H13 BU7     2      38.190  15.260  21.740  1.00  0.00            
ATOM    165  H14 BU7     2      36.660  16.330  18.530  1.00  0.00            
ATOM    166  H15 BU7     2      37.120  18.730  20.430  1.00  0.00            
ATOM    167  H16 BU7     2      35.630  19.920  19.070  1.00  0.00            
ATOM    168  H17 BU7     2      33.840  18.840  19.820  1.00  0.00            
ATOM    169  H18 BU7     2      34.530  16.720  19.910  1.00  0.00            
ATOM    170  H19 BU7     2      32.850  19.550  17.730  1.00  0.00            
ATOM    171  H20 BU7     2      32.800  17.860  17.270  1.00  0.00            
ATOM    172  H21 BU7     2      36.380  17.860  16.920  1.00  0.00            
ATOM    173  H22 BU7     2      36.290  20.850  16.500  1.00  0.00            
ATOM    174  H23 BU7     2      36.990  19.540  15.580  1.00  0.00            
ATOM    175  H24 BU7     2      38.770  19.020  17.330  1.00  0.00            
ATOM    176  H25 BU7     2      38.210  20.250  18.350  1.00  0.00            
ATOM    177  H26 BU7     2      38.830  21.940  16.610  1.00  0.00            
ATOM    178  H27 BU7     2      39.200  20.620  15.470  1.00  0.00            
ATOM    179  H28 BU7     2      41.050  19.890  16.890  1.00  0.00            
ATOM    180  H29 BU7     2      40.530  21.110  18.150  1.00  0.00            
ATOM    181  H30 BU7     2      41.210  22.850  16.440  1.00  0.00            
ATOM    182  H31 BU7     2      41.650  21.720  15.220  1.00  0.00            
ATOM    183  H32 BU7     2      43.180  20.650  16.720  1.00  0.00            
ATOM    184  H33 BU7     2      42.960  21.800  17.970  1.00  0.00            
ATOM    185  H34 BU7     2      43.970  21.480  14.710  1.00  0.00            
TER
ENDMDL
MODEL        1
ATOM      1  H1  ACD     1      40.000  21.990  24.450  1.00  0.00            
ATOM      2  O1  ACD     1      39.710  21.360  23.780  1.00  0.00            
ATOM      3  C1  ACD     1      39.890  21.820  22.470  1.00  0.00            
ATOM      4  H2  ACD     1      39.120  21.350  21.850  1.00  0.00            
ATOM      5  H3  ACD     1      40.850  21.520  22.030  1.00  0.00            
ATOM      6  C2  ACD     1      39.810  23.340  22.440  1.00  0.00            
ATOM      7  H4  ACD     1      39.080  23.850  23.090  1.00  0.00            
ATOM      8  O2  ACD     1      41.100  23.760  22.840  1.00  0.00            
ATOM      9  C3  ACD     1      41.340  25.120  22.800  1.00  0.00            
ATOM     10  H5  ACD     1      42.380  25.320  23.110  1.00  0.00            
ATOM     11  O3  ACD     1      40.450  25.810  23.630  1.00  0.00            
ATOM     12  C4  ACD     1      41.020  26.280  24.880  1.00  0.00            
ATOM     13  H6  ACD     1      42.020  25.840  25.000  1.00  0.00            
ATOM     14  C5  ACD     1      41.220  27.780  24.690  1.00  0.00            
ATOM     15  H7  ACD     1      40.220  28.100  24.360  1.00  0.00            
ATOM     16  O4  ACD     1      42.290  28.040  23.780  1.00  0.00            
ATOM     17  H8  ACD     1      41.970  27.730  22.930  1.00  0.00            
ATOM     18  C6  ACD     1      41.450  28.420  26.060  1.00  0.00            
ATOM     19  H9  ACD     1      42.420  28.020  26.390  1.00  0.00            
ATOM     20  O5  ACD     1      41.470  29.850  25.960  1.00  0.00            
ATOM     21  H10 ACD     1      40.590  30.200  26.150  1.00  0.00            
ATOM     22  C7  ACD     1      40.290  28.070  27.000  1.00  0.00            
ATOM     23  H11 ACD     1      40.540  28.500  27.970  1.00  0.00            
ATOM     24  O6  ACD     1      40.350  26.710  27.140  1.00  0.00            
ATOM     25  C8  ACD     1      40.040  25.910  25.960  1.00  0.00            
ATOM     26  H12 ACD     1      39.060  26.200  25.580  1.00  0.00            
ATOM     27  C9  ACD     1      40.030  24.460  26.300  1.00  0.00            
ATOM     28  H13 ACD     1      39.440  24.270  27.210  1.00  0.00            
ATOM     29  H14 ACD     1      39.560  23.920  25.480  1.00  0.00            
ATOM     30  O7  ACD     1      41.390  23.990  26.470  1.00  0.00            
ATOM     31  H15 ACD     1      41.290  23.070  26.710  1.00  0.00            
ATOM     32  O8  ACD     1      38.950  28.560  26.690  1.00  0.00            
ATOM     33  C10 ACD     1      38.140  28.940  27.750  1.00  0.00            
ATOM     34  H16 ACD     1      38.380  28.510  28.730  1.00  0.00            
ATOM     35  C11 ACD     1      38.140  30.440  27.820  1.00  0.00            
ATOM     36  H17 ACD     1      37.790  30.970  26.930  1.00  0.00            
ATOM     37  O9  ACD     1      39.500  30.880  28.170  1.00  0.00            
ATOM     38  H18 ACD     1      39.670  30.790  29.110  1.00  0.00            
ATOM     39  C12 ACD     1      37.070  30.970  28.870  1.00  0.00            
ATOM     40  H19 ACD     1      37.440  30.840  29.900  1.00  0.00            
ATOM     41  O10 ACD     1      36.850  32.380  28.670  1.00  0.00            
ATOM     42  H20 ACD     1      36.520  32.590  27.790  1.00  0.00            
ATOM     43  C13 ACD     1      35.680  30.250  28.790  1.00  0.00            
ATOM     44  H21 ACD     1      35.120  30.560  29.670  1.00  0.00            
ATOM     45  O11 ACD     1      35.910  28.840  28.620  1.00  0.00            
ATOM     46  C14 ACD     1      36.690  28.470  27.500  1.00  0.00            
ATOM     47  H22 ACD     1      36.280  29.070  26.680  1.00  0.00            
ATOM     48  C15 ACD     1      36.540  26.930  27.410  1.00  0.00            
ATOM     49  H23 ACD     1      35.510  26.550  27.400  1.00  0.00            
ATOM     50  H24 ACD     1      36.900  26.690  26.400  1.00  0.00            
ATOM     51  O12 ACD     1      37.280  26.250  28.460  1.00  0.00            
ATOM     52  H25 ACD     1      36.610  26.010  29.110  1.00  0.00            
ATOM     53  O13 ACD     1      35.000  30.750  27.630  1.00  0.00            
ATOM     54  C16 ACD     1      33.620  30.500  27.290  1.00  0.00            
ATOM     55  H26 ACD     1      32.990  31.340  27.610  1.00  0.00            
ATOM     56  C17 ACD     1      33.480  30.580  25.740  1.00  0.00            
ATOM     57  H27 ACD     1      34.110  29.760  25.370  1.00  0.00            
ATOM     58  O14 ACD     1      33.910  31.850  25.290  1.00  0.00            
ATOM     59  H28 ACD     1      33.790  32.020  24.350  1.00  0.00            
ATOM     60  C18 ACD     1      32.060  30.170  25.240  1.00  0.00            
ATOM     61  H29 ACD     1      31.340  30.880  25.660  1.00  0.00            
ATOM     62  O15 ACD     1      32.070  30.050  23.800  1.00  0.00            
ATOM     63  H30 ACD     1      32.550  30.800  23.440  1.00  0.00            
ATOM     64  C19 ACD     1      31.610  28.910  25.810  1.00  0.00            
ATOM     65  H31 ACD     1      30.620  28.540  25.550  1.00  0.00            
ATOM     66  O16 ACD     1      31.600  29.010  27.260  1.00  0.00            
ATOM     67  C20 ACD     1      32.910  29.200  27.790  1.00  0.00            
ATOM     68  H32 ACD     1      33.460  28.300  27.480  1.00  0.00            
ATOM     69  C21 ACD     1      32.670  29.220  29.350  1.00  0.00            
ATOM     70  H33 ACD     1      31.860  28.520  29.580  1.00  0.00            
ATOM     71  H34 ACD     1      33.570  28.900  29.890  1.00  0.00            
ATOM     72  O17 ACD     1      32.270  30.480  29.950  1.00  0.00            
ATOM     73  H35 ACD     1      32.420  30.360  30.900  1.00  0.00            
ATOM     74  O18 ACD     1      32.600  27.940  25.460  1.00  0.00            
ATOM     75  C22 ACD     1      32.040  26.720  25.090  1.00  0.00            
ATOM     76  H36 ACD     1      31.040  26.520  25.480  1.00  0.00            
ATOM     77  C23 ACD     1      32.000  26.710  23.520  1.00  0.00            
ATOM     78  H37 ACD     1      32.970  26.910  23.040  1.00  0.00            
ATOM     79  O19 ACD     1      31.000  27.610  23.080  1.00  0.00            
ATOM     80  H38 ACD     1      31.320  28.460  23.390  1.00  0.00            
ATOM     81  C24 ACD     1      31.670  25.370  23.060  1.00  0.00            
ATOM     82  H39 ACD     1      30.780  24.950  23.550  1.00  0.00            
ATOM     83  O20 ACD     1      31.710  25.310  21.640  1.00  0.00            
ATOM     84  H40 ACD     1      31.090  25.940  21.280  1.00  0.00            
ATOM     85  C25 ACD     1      32.700  24.340  23.620  1.00  0.00            
ATOM     86  H41 ACD     1      32.430  23.330  23.290  1.00  0.00            
ATOM     87  O21 ACD     1      32.680  24.360  25.040  1.00  0.00            
ATOM     88  C26 ACD     1      32.980  25.650  25.580  1.00  0.00            
ATOM     89  H42 ACD     1      33.990  25.880  25.200  1.00  0.00            
ATOM     90  C27 ACD     1      32.930  25.420  27.090  1.00  0.00            
ATOM     91  H43 ACD     1      33.070  26.410  27.540  1.00  0.00            
ATOM     92  H44 ACD     1      31.990  24.960  27.410  1.00  0.00            
ATOM     93  O22 ACD     1      34.040  24.600  27.440  1.00  0.00            
ATOM     94  H45 ACD     1      34.050  23.970  26.710  1.00  0.00            
ATOM     95  O23 ACD     1      34.040  24.640  23.200  1.00  0.00            
ATOM     96  C28 ACD     1      34.760  23.540  22.600  1.00  0.00            
ATOM     97  H46 ACD     1      34.280  22.560  22.730  1.00  0.00            
ATOM     98  C29 ACD     1      36.150  23.540  23.270  1.00  0.00            
ATOM     99  H47 ACD     1      36.550  24.560  23.240  1.00  0.00            
ATOM    100  O24 ACD     1      36.890  22.500  22.480  1.00  0.00            
ATOM    101  C30 ACD     1      36.110  23.000  24.700  1.00  0.00            
ATOM    102  H48 ACD     1      35.520  23.720  25.280  1.00  0.00            
ATOM    103  H49 ACD     1      35.590  22.040  24.660  1.00  0.00            
ATOM    104  O25 ACD     1      37.390  22.820  25.180  1.00  0.00            
ATOM    105  H50 ACD     1      37.700  22.120  24.600  1.00  0.00            
ATOM    106  C31 ACD     1      34.810  23.730  21.110  1.00  0.00            
ATOM    107  H51 ACD     1      35.360  24.660  20.900  1.00  0.00            
ATOM    108  O26 ACD     1      33.520  23.760  20.490  1.00  0.00            
ATOM    109  H52 ACD     1      32.990  24.350  21.020  1.00  0.00            
ATOM    110  C32 ACD     1      35.670  22.670  20.490  1.00  0.00            
ATOM    111  H53 ACD     1      35.120  21.730  20.630  1.00  0.00            
ATOM    112  O27 ACD     1      35.760  23.020  19.110  1.00  0.00            
ATOM    113  H54 ACD     1      34.880  23.370  18.920  1.00  0.00            
ATOM    114  C33 ACD     1      37.050  22.670  21.100  1.00  0.00            
ATOM    115  H55 ACD     1      37.590  21.790  20.740  1.00  0.00            
ATOM    116  O28 ACD     1      37.830  23.850  20.900  1.00  0.00            
ATOM    117  C34 ACD     1      39.350  23.770  21.020  1.00  0.00            
ATOM    118  H56 ACD     1      39.700  22.980  20.340  1.00  0.00            
ATOM    119  C35 ACD     1      39.860  25.180  20.730  1.00  0.00            
ATOM    120  H57 ACD     1      39.050  25.750  21.220  1.00  0.00            
ATOM    121  O29 ACD     1      39.890  25.380  19.300  1.00  0.00            
ATOM    122  H58 ACD     1      39.170  24.990  18.790  1.00  0.00            
ATOM    123  C36 ACD     1      41.220  25.650  21.380  1.00  0.00            
ATOM    124  H59 ACD     1      42.070  25.220  20.840  1.00  0.00            
ATOM    125  O30 ACD     1      41.400  27.100  21.370  1.00  0.00            
ATOM    126  H60 ACD     1      41.280  27.350  20.450  1.00  0.00            
ATOM    127  C1  BU7     2      34.960  38.790  23.490  1.00  0.00            
ATOM    128  C2  BU7     2      33.950  37.580  23.520  1.00  0.00            
ATOM    129  C3  BU7     2      34.540  36.190  23.230  1.00  0.00            
ATOM    130  C4  BU7     2      35.240  35.610  24.460  1.00  0.00            
ATOM    131  C5  BU7     2      35.970  34.350  24.030  1.00  0.00            
ATOM    132  C6  BU7     2      36.900  33.860  25.090  1.00  0.00            
ATOM    133  O1  BU7     2      36.220  33.300  26.190  1.00  0.00            
ATOM    134  C7  BU7     2      37.810  32.710  24.710  1.00  0.00            
ATOM    135  C8  BU7     2      37.580  31.780  23.780  1.00  0.00            
ATOM    136  C9  BU7     2      38.710  30.800  23.410  1.00  0.00            
ATOM    137  C10 BU7     2      39.980  31.450  22.800  1.00  0.00            
ATOM    138  O2  BU7     2      39.680  32.720  22.220  1.00  0.00            
ATOM    139  C11 BU7     2      40.510  30.480  21.720  1.00  0.00            
ATOM    140  C12 BU7     2      39.370  29.620  21.440  1.00  0.00            
ATOM    141  O3  BU7     2      39.260  28.900  20.400  1.00  0.00            
ATOM    142  C13 BU7     2      38.210  29.750  22.440  1.00  0.00            
ATOM    143  C14 BU7     2      37.820  28.390  23.030  1.00  0.00            
ATOM    144  C15 BU7     2      36.300  28.210  23.400  1.00  0.00            
ATOM    145  C16 BU7     2      35.130  28.820  22.490  1.00  0.00            
ATOM    146  C17 BU7     2      34.860  28.140  21.140  1.00  0.00            
ATOM    147  C18 BU7     2      33.500  28.670  20.500  1.00  0.00            
ATOM    148  C19 BU7     2      33.480  28.480  19.000  1.00  0.00            
ATOM    149  C20 BU7     2      34.470  29.300  18.200  1.00  0.00            
ATOM    150  O4  BU7     2      35.540  28.840  17.750  1.00  0.00            
ATOM    151  O5  BU7     2      34.090  30.570  18.040  1.00  0.00            
ATOM    152  H1  BU7     2      35.920  38.420  23.870  1.00  0.00            
ATOM    153  H2  BU7     2      35.100  39.040  22.440  1.00  0.00            
ATOM    154  H3  BU7     2      34.510  39.630  24.020  1.00  0.00            
ATOM    155  H4  BU7     2      33.180  37.760  22.760  1.00  0.00            
ATOM    156  H5  BU7     2      33.390  37.440  24.450  1.00  0.00            
ATOM    157  H6  BU7     2      35.240  36.230  22.390  1.00  0.00            
ATOM    158  H7  BU7     2      33.670  35.580  22.930  1.00  0.00            
ATOM    159  H8  BU7     2      34.620  35.360  25.330  1.00  0.00            
ATOM    160  H9  BU7     2      35.970  36.380  24.760  1.00  0.00            
ATOM    161  H10 BU7     2      36.360  34.490  23.020  1.00  0.00            
ATOM    162  H11 BU7     2      35.220  33.550  23.950  1.00  0.00            
ATOM    163  H12 BU7     2      37.510  34.700  25.460  1.00  0.00            
ATOM    164  H13 BU7     2      35.630  32.610  25.840  1.00  0.00            
ATOM    165  H14 BU7     2      38.680  32.650  25.350  1.00  0.00            
ATOM    166  H15 BU7     2      36.620  31.830  23.260  1.00  0.00            
ATOM    167  H16 BU7     2      39.040  30.370  24.360  1.00  0.00            
ATOM    168  H17 BU7     2      40.760  31.550  23.560  1.00  0.00            
ATOM    169  H18 BU7     2      40.080  33.340  22.850  1.00  0.00            
ATOM    170  H19 BU7     2      41.370  29.890  22.060  1.00  0.00            
ATOM    171  H20 BU7     2      40.850  30.950  20.790  1.00  0.00            
ATOM    172  H21 BU7     2      37.420  30.140  21.770  1.00  0.00            
ATOM    173  H22 BU7     2      38.440  28.130  23.900  1.00  0.00            
ATOM    174  H23 BU7     2      38.000  27.570  22.330  1.00  0.00            
ATOM    175  H24 BU7     2      36.090  28.570  24.410  1.00  0.00            
ATOM    176  H25 BU7     2      36.150  27.130  23.470  1.00  0.00            
ATOM    177  H26 BU7     2      35.280  29.900  22.340  1.00  0.00            
ATOM    178  H27 BU7     2      34.290  28.760  23.190  1.00  0.00            
ATOM    179  H28 BU7     2      34.840  27.080  21.400  1.00  0.00            
ATOM    180  H29 BU7     2      35.710  28.220  20.460  1.00  0.00            
ATOM    181  H30 BU7     2      33.510  29.720  20.800  1.00  0.00            
ATOM    182  H31 BU7     2      32.670  28.100  20.930  1.00  0.00            
ATOM    183  H32 BU7     2      32.480  28.680  18.620  1.00  0.00            
ATOM    184  H33 BU7     2      33.780  27.450  18.790  1.00  0.00            
ATOM    185  H34 BU7     2      33.240  30.570  18.520  1.00  0.00            
TER
ENDMDL
MODEL        1
ATOM      1  H1  ACD     1      28.170  23.310   5.120  1.00  0.00            
ATOM      2  O1  ACD     1      27.940  22.540   4.600  1.00  0.00            
ATOM      3  C1  ACD     1      26.860  21.920   5.260  1.00  0.00            
ATOM      4  H2  ACD     1      26.590  20.900   4.970  1.00  0.00            
ATOM      5  H3  ACD     1      26.010  22.580   5.060  1.00  0.00            
ATOM      6  C2  ACD     1      27.100  21.910   6.740  1.00  0.00            
ATOM      7  H4  ACD     1      27.670  21.010   7.020  1.00  0.00            
ATOM      8  O2  ACD     1      27.770  23.130   7.130  1.00  0.00            
ATOM      9  C3  ACD     1      28.110  23.170   8.510  1.00  0.00            
ATOM     10  H5  ACD     1      28.610  24.130   8.660  1.00  0.00            
ATOM     11  O3  ACD     1      28.890  22.050   8.840  1.00  0.00            
ATOM     12  C4  ACD     1      30.260  22.180   8.730  1.00  0.00            
ATOM     13  H6  ACD     1      30.590  23.060   9.290  1.00  0.00            
ATOM     14  C5  ACD     1      30.720  20.880   9.380  1.00  0.00            
ATOM     15  H7  ACD     1      30.140  20.120   8.840  1.00  0.00            
ATOM     16  O4  ACD     1      30.510  20.950  10.800  1.00  0.00            
ATOM     17  H8  ACD     1      29.580  20.850  11.000  1.00  0.00            
ATOM     18  C6  ACD     1      32.220  20.610   9.130  1.00  0.00            
ATOM     19  H9  ACD     1      32.780  21.490   9.490  1.00  0.00            
ATOM     20  O5  ACD     1      32.680  19.300   9.650  1.00  0.00            
ATOM     21  H10 ACD     1      32.400  19.310  10.570  1.00  0.00            
ATOM     22  C7  ACD     1      32.350  20.660   7.640  1.00  0.00            
ATOM     23  H11 ACD     1      33.370  20.390   7.350  1.00  0.00            
ATOM     24  O6  ACD     1      32.120  21.930   7.160  1.00  0.00            
ATOM     25  C8  ACD     1      30.760  22.350   7.290  1.00  0.00            
ATOM     26  H12 ACD     1      30.070  21.710   6.720  1.00  0.00            
ATOM     27  C9  ACD     1      30.710  23.790   6.830  1.00  0.00            
ATOM     28  H13 ACD     1      29.750  24.240   7.120  1.00  0.00            
ATOM     29  H14 ACD     1      31.550  24.350   7.260  1.00  0.00            
ATOM     30  O7  ACD     1      30.940  23.950   5.440  1.00  0.00            
ATOM     31  H15 ACD     1      31.640  23.320   5.250  1.00  0.00            
ATOM     32  O8  ACD     1      31.420  19.790   7.050  1.00  0.00            
ATOM     33  C10 ACD     1      31.760  18.980   5.950  1.00  0.00            
ATOM     34  H16 ACD     1      32.700  19.280   5.470  1.00  0.00            
ATOM     35  C11 ACD     1      31.960  17.600   6.550  1.00  0.00            
ATOM     36  H17 ACD     1      31.040  17.220   7.010  1.00  0.00            
ATOM     37  O9  ACD     1      33.110  17.660   7.480  1.00  0.00            
ATOM     38  H18 ACD     1      32.930  18.100   8.310  1.00  0.00            
ATOM     39  C12 ACD     1      32.280  16.670   5.430  1.00  0.00            
ATOM     40  H19 ACD     1      33.200  17.090   4.990  1.00  0.00            
ATOM     41  O10 ACD     1      32.520  15.320   5.790  1.00  0.00            
ATOM     42  H20 ACD     1      33.270  15.410   6.380  1.00  0.00            
ATOM     43  C13 ACD     1      31.180  16.690   4.480  1.00  0.00            
ATOM     44  H21 ACD     1      31.560  16.130   3.620  1.00  0.00            
ATOM     45  O11 ACD     1      30.990  18.020   4.000  1.00  0.00            
ATOM     46  C14 ACD     1      30.640  18.990   4.900  1.00  0.00            
ATOM     47  H22 ACD     1      29.660  18.720   5.310  1.00  0.00            
ATOM     48  C15 ACD     1      30.550  20.330   4.140  1.00  0.00            
ATOM     49  H23 ACD     1      30.350  21.150   4.840  1.00  0.00            
ATOM     50  H24 ACD     1      31.480  20.520   3.590  1.00  0.00            
ATOM     51  O12 ACD     1      29.490  20.220   3.190  1.00  0.00            
ATOM     52  H25 ACD     1      28.790  20.690   3.650  1.00  0.00            
ATOM     53  O13 ACD     1      29.900  16.140   4.980  1.00  0.00            
ATOM     54  C16 ACD     1      29.380  15.030   4.290  1.00  0.00            
ATOM     55  H26 ACD     1      30.050  14.810   3.450  1.00  0.00            
ATOM     56  C17 ACD     1      29.330  13.930   5.330  1.00  0.00            
ATOM     57  H27 ACD     1      28.890  14.320   6.260  1.00  0.00            
ATOM     58  O14 ACD     1      30.580  13.460   5.690  1.00  0.00            
ATOM     59  H28 ACD     1      31.270  14.110   5.800  1.00  0.00            
ATOM     60  C18 ACD     1      28.460  12.760   4.800  1.00  0.00            
ATOM     61  H29 ACD     1      29.080  12.310   4.010  1.00  0.00            
ATOM     62  O15 ACD     1      28.260  11.700   5.800  1.00  0.00            
ATOM     63  H30 ACD     1      27.820  12.150   6.520  1.00  0.00            
ATOM     64  C19 ACD     1      27.190  13.220   4.130  1.00  0.00            
ATOM     65  H31 ACD     1      26.790  12.430   3.490  1.00  0.00            
ATOM     66  O16 ACD     1      27.430  14.340   3.270  1.00  0.00            
ATOM     67  C20 ACD     1      28.010  15.450   3.860  1.00  0.00            
ATOM     68  H32 ACD     1      27.390  15.840   4.680  1.00  0.00            
ATOM     69  C21 ACD     1      28.140  16.430   2.680  1.00  0.00            
ATOM     70  H33 ACD     1      28.620  17.350   3.040  1.00  0.00            
ATOM     71  H34 ACD     1      28.820  16.010   1.940  1.00  0.00            
ATOM     72  O17 ACD     1      26.910  16.850   1.980  1.00  0.00            
ATOM     73  H35 ACD     1      26.330  16.090   1.950  1.00  0.00            
ATOM     74  O18 ACD     1      26.200  13.520   5.050  1.00  0.00            
ATOM     75  C22 ACD     1      24.750  13.500   4.900  1.00  0.00            
ATOM     76  H36 ACD     1      24.380  12.540   4.510  1.00  0.00            
ATOM     77  C23 ACD     1      24.290  13.840   6.290  1.00  0.00            
ATOM     78  H37 ACD     1      24.940  14.630   6.690  1.00  0.00            
ATOM     79  O19 ACD     1      24.320  12.720   7.160  1.00  0.00            
ATOM     80  H38 ACD     1      25.250  12.560   7.350  1.00  0.00            
ATOM     81  C24 ACD     1      22.890  14.450   6.220  1.00  0.00            
ATOM     82  H39 ACD     1      22.130  13.740   5.850  1.00  0.00            
ATOM     83  O20 ACD     1      22.500  14.890   7.530  1.00  0.00            
ATOM     84  H40 ACD     1      22.530  14.050   7.990  1.00  0.00            
ATOM     85  C25 ACD     1      22.830  15.600   5.190  1.00  0.00            
ATOM     86  H41 ACD     1      21.840  16.060   5.190  1.00  0.00            
ATOM     87  O21 ACD     1      23.120  15.080   3.930  1.00  0.00            
ATOM     88  C26 ACD     1      24.430  14.570   3.810  1.00  0.00            
ATOM     89  H42 ACD     1      25.200  15.340   3.920  1.00  0.00            
ATOM     90  C27 ACD     1      24.520  14.000   2.460  1.00  0.00            
ATOM     91  H43 ACD     1      25.250  13.180   2.470  1.00  0.00            
ATOM     92  H44 ACD     1      23.600  13.470   2.190  1.00  0.00            
ATOM     93  O22 ACD     1      24.810  14.930   1.400  1.00  0.00            
ATOM     94  H45 ACD     1      24.130  15.600   1.350  1.00  0.00            
ATOM     95  O23 ACD     1      23.840  16.600   5.560  1.00  0.00            
ATOM     96  C28 ACD     1      23.320  17.920   5.690  1.00  0.00            
ATOM     97  H46 ACD     1      22.330  18.080   5.240  1.00  0.00            
ATOM     98  C29 ACD     1      24.410  18.870   5.110  1.00  0.00            
ATOM     99  H47 ACD     1      25.340  18.660   5.650  1.00  0.00            
ATOM    100  O24 ACD     1      24.070  20.260   5.270  1.00  0.00            
ATOM    101  C30 ACD     1      24.650  18.570   3.630  1.00  0.00            
ATOM    102  H48 ACD     1      24.880  17.500   3.500  1.00  0.00            
ATOM    103  H49 ACD     1      23.750  18.690   3.010  1.00  0.00            
ATOM    104  O25 ACD     1      25.770  19.350   3.010  1.00  0.00            
ATOM    105  H50 ACD     1      26.340  18.840   2.430  1.00  0.00            
ATOM    106  C31 ACD     1      23.180  18.230   7.160  1.00  0.00            
ATOM    107  H51 ACD     1      24.060  18.020   7.780  1.00  0.00            
ATOM    108  O26 ACD     1      21.970  17.480   7.690  1.00  0.00            
ATOM    109  H52 ACD     1      22.160  16.550   7.540  1.00  0.00            
ATOM    110  C32 ACD     1      22.910  19.760   7.280  1.00  0.00            
ATOM    111  H53 ACD     1      21.970  19.940   6.740  1.00  0.00            
ATOM    112  O27 ACD     1      22.700  20.160   8.590  1.00  0.00            
ATOM    113  H54 ACD     1      22.060  19.560   8.970  1.00  0.00            
ATOM    114  C33 ACD     1      23.950  20.620   6.640  1.00  0.00            
ATOM    115  H55 ACD     1      23.480  21.600   6.780  1.00  0.00            
ATOM    116  O28 ACD     1      25.190  20.620   7.420  1.00  0.00            
ATOM    117  C34 ACD     1      25.800  21.870   7.550  1.00  0.00            
ATOM    118  H56 ACD     1      25.150  22.640   7.100  1.00  0.00            
ATOM    119  C35 ACD     1      25.940  22.100   9.070  1.00  0.00            
ATOM    120  H57 ACD     1      26.560  21.300   9.490  1.00  0.00            
ATOM    121  O29 ACD     1      24.630  22.140   9.630  1.00  0.00            
ATOM    122  H58 ACD     1      24.180  21.380   9.260  1.00  0.00            
ATOM    123  C36 ACD     1      26.730  23.330   9.360  1.00  0.00            
ATOM    124  H59 ACD     1      26.210  24.230   9.000  1.00  0.00            
ATOM    125  O30 ACD     1      26.990  23.510  10.720  1.00  0.00            
ATOM    126  H60 ACD     1      27.470  22.700  10.880  1.00  0.00            
ATOM    127  C1  BU7     2      31.030  16.740  13.040  1.00  0.00            
ATOM    128  C2  BU7     2      31.330  17.670  14.250  1.00  0.00            
ATOM    129  C3  BU7     2      30.060  18.460  14.690  1.00  0.00            
ATOM    130  C4  BU7     2      29.430  19.360  13.580  1.00  0.00            
ATOM    131  C5  BU7     2      28.160  20.120  14.110  1.00  0.00            
ATOM    132  C6  BU7     2      27.360  20.930  13.100  1.00  0.00            
ATOM    133  O1  BU7     2      28.220  21.660  12.160  1.00  0.00            
ATOM    134  C7  BU7     2      26.450  20.020  12.340  1.00  0.00            
ATOM    135  C8  BU7     2      26.720  19.480  11.150  1.00  0.00            
ATOM    136  C9  BU7     2      25.800  18.420  10.420  1.00  0.00            
ATOM    137  C10 BU7     2      24.760  17.770  11.390  1.00  0.00            
ATOM    138  O2  BU7     2      25.290  17.340  12.660  1.00  0.00            
ATOM    139  C11 BU7     2      24.440  16.490  10.620  1.00  0.00            
ATOM    140  C12 BU7     2      25.710  16.070   9.840  1.00  0.00            
ATOM    141  O3  BU7     2      25.800  14.960   9.320  1.00  0.00            
ATOM    142  C13 BU7     2      26.740  17.190   9.890  1.00  0.00            
ATOM    143  C14 BU7     2      27.460  17.480   8.560  1.00  0.00            
ATOM    144  C15 BU7     2      28.540  16.420   8.280  1.00  0.00            
ATOM    145  C16 BU7     2      29.590  16.030   9.380  1.00  0.00            
ATOM    146  C17 BU7     2      30.620  14.920   8.870  1.00  0.00            
ATOM    147  C18 BU7     2      31.870  14.730   9.750  1.00  0.00            
ATOM    148  C19 BU7     2      31.700  13.730  11.030  1.00  0.00            
ATOM    149  C20 BU7     2      31.830  12.270  10.600  1.00  0.00            
ATOM    150  O4  BU7     2      32.660  11.940   9.730  1.00  0.00            
ATOM    151  O5  BU7     2      31.340  11.360  11.440  1.00  0.00            
ATOM    152  H1  BU7     2      31.780  15.950  12.890  1.00  0.00            
ATOM    153  H2  BU7     2      30.090  16.210  13.220  1.00  0.00            
ATOM    154  H3  BU7     2      30.980  17.340  12.120  1.00  0.00            
ATOM    155  H4  BU7     2      32.090  18.430  14.010  1.00  0.00            
ATOM    156  H5  BU7     2      31.730  17.010  15.020  1.00  0.00            
ATOM    157  H6  BU7     2      30.190  19.150  15.520  1.00  0.00            
ATOM    158  H7  BU7     2      29.350  17.680  14.990  1.00  0.00            
ATOM    159  H8  BU7     2      29.200  18.720  12.720  1.00  0.00            
ATOM    160  H9  BU7     2      30.180  20.140  13.390  1.00  0.00            
ATOM    161  H10 BU7     2      28.410  20.730  14.980  1.00  0.00            
ATOM    162  H11 BU7     2      27.510  19.320  14.500  1.00  0.00            
ATOM    163  H12 BU7     2      26.780  21.660  13.680  1.00  0.00            
ATOM    164  H13 BU7     2      28.650  22.300  12.760  1.00  0.00            
ATOM    165  H14 BU7     2      25.560  19.840  12.950  1.00  0.00            
ATOM    166  H15 BU7     2      27.660  19.740  10.680  1.00  0.00            
ATOM    167  H16 BU7     2      25.210  18.810   9.580  1.00  0.00            
ATOM    168  H17 BU7     2      23.820  18.320  11.520  1.00  0.00            
ATOM    169  H18 BU7     2      24.720  17.790  13.310  1.00  0.00            
ATOM    170  H19 BU7     2      23.660  16.680   9.880  1.00  0.00            
ATOM    171  H20 BU7     2      24.100  15.690  11.290  1.00  0.00            
ATOM    172  H21 BU7     2      27.450  16.890  10.670  1.00  0.00            
ATOM    173  H22 BU7     2      27.900  18.490   8.540  1.00  0.00            
ATOM    174  H23 BU7     2      26.600  17.490   7.880  1.00  0.00            
ATOM    175  H24 BU7     2      29.060  16.710   7.360  1.00  0.00            
ATOM    176  H25 BU7     2      28.060  15.570   7.770  1.00  0.00            
ATOM    177  H26 BU7     2      29.070  15.840  10.320  1.00  0.00            
ATOM    178  H27 BU7     2      30.150  16.940   9.620  1.00  0.00            
ATOM    179  H28 BU7     2      30.910  15.220   7.850  1.00  0.00            
ATOM    180  H29 BU7     2      30.130  13.940   8.830  1.00  0.00            
ATOM    181  H30 BU7     2      32.350  15.620  10.170  1.00  0.00            
ATOM    182  H31 BU7     2      32.750  14.400   9.180  1.00  0.00            
ATOM    183  H32 BU7     2      30.770  13.920  11.570  1.00  0.00            
ATOM    184  H33 BU7     2      32.480  13.810  11.800  1.00  0.00            
ATOM    185  H34 BU7     2      31.630  10.500  11.100  1.00  0.00            
TER
ENDMDL
MODEL        1
ATOM      1  H1  ACD     1      33.700  27.710  12.990  1.00  0.00            
ATOM      2  O1  ACD     1      34.570  27.350  13.170  1.00  0.00            
ATOM      3  C1  ACD     1      35.080  26.720  11.980  1.00  0.00            
ATOM      4  H2  ACD     1      36.150  26.680  12.200  1.00  0.00            
ATOM      5  H3  ACD     1      35.070  27.330  11.070  1.00  0.00            
ATOM      6  C2  ACD     1      34.610  25.330  11.690  1.00  0.00            
ATOM      7  H4  ACD     1      34.790  24.620  12.510  1.00  0.00            
ATOM      8  O2  ACD     1      33.190  25.350  11.550  1.00  0.00            
ATOM      9  C3  ACD     1      32.610  24.100  11.560  1.00  0.00            
ATOM     10  H5  ACD     1      31.530  24.240  11.610  1.00  0.00            
ATOM     11  O3  ACD     1      33.010  23.300  12.670  1.00  0.00            
ATOM     12  C4  ACD     1      32.100  22.910  13.740  1.00  0.00            
ATOM     13  H6  ACD     1      31.100  23.280  13.490  1.00  0.00            
ATOM     14  C5  ACD     1      32.030  21.400  13.830  1.00  0.00            
ATOM     15  H7  ACD     1      33.020  21.030  14.110  1.00  0.00            
ATOM     16  O4  ACD     1      31.570  20.830  12.530  1.00  0.00            
ATOM     17  H8  ACD     1      32.030  21.390  11.900  1.00  0.00            
ATOM     18  C6  ACD     1      31.080  21.070  15.060  1.00  0.00            
ATOM     19  H9  ACD     1      30.100  21.510  14.860  1.00  0.00            
ATOM     20  O5  ACD     1      30.990  19.690  15.220  1.00  0.00            
ATOM     21  H10 ACD     1      31.730  19.480  15.800  1.00  0.00            
ATOM     22  C7  ACD     1      31.660  21.720  16.320  1.00  0.00            
ATOM     23  H11 ACD     1      31.050  21.660  17.230  1.00  0.00            
ATOM     24  O6  ACD     1      31.740  23.150  16.130  1.00  0.00            
ATOM     25  C8  ACD     1      32.540  23.520  15.040  1.00  0.00            
ATOM     26  H12 ACD     1      33.520  23.090  15.280  1.00  0.00            
ATOM     27  C9  ACD     1      32.490  25.050  14.950  1.00  0.00            
ATOM     28  H13 ACD     1      33.280  25.420  14.280  1.00  0.00            
ATOM     29  H14 ACD     1      31.480  25.320  14.600  1.00  0.00            
ATOM     30  O7  ACD     1      32.780  25.580  16.300  1.00  0.00            
ATOM     31  H15 ACD     1      31.950  25.700  16.780  1.00  0.00            
ATOM     32  O8  ACD     1      32.910  21.110  16.620  1.00  0.00            
ATOM     33  C10 ACD     1      33.310  20.720  17.950  1.00  0.00            
ATOM     34  H16 ACD     1      32.470  20.260  18.480  1.00  0.00            
ATOM     35  C11 ACD     1      34.310  19.650  17.720  1.00  0.00            
ATOM     36  H17 ACD     1      35.020  20.020  16.970  1.00  0.00            
ATOM     37  O9  ACD     1      33.580  18.440  17.220  1.00  0.00            
ATOM     38  H18 ACD     1      34.200  17.870  16.770  1.00  0.00            
ATOM     39  C12 ACD     1      35.180  19.430  18.980  1.00  0.00            
ATOM     40  H19 ACD     1      34.550  19.060  19.800  1.00  0.00            
ATOM     41  O10 ACD     1      36.190  18.450  18.710  1.00  0.00            
ATOM     42  H20 ACD     1      35.710  17.650  18.930  1.00  0.00            
ATOM     43  C13 ACD     1      35.810  20.730  19.370  1.00  0.00            
ATOM     44  H21 ACD     1      36.440  20.580  20.250  1.00  0.00            
ATOM     45  O11 ACD     1      34.780  21.670  19.780  1.00  0.00            
ATOM     46  C14 ACD     1      33.820  21.950  18.760  1.00  0.00            
ATOM     47  H22 ACD     1      34.340  22.540  17.980  1.00  0.00            
ATOM     48  C15 ACD     1      32.590  22.660  19.350  1.00  0.00            
ATOM     49  H23 ACD     1      32.840  23.700  19.600  1.00  0.00            
ATOM     50  H24 ACD     1      31.840  22.800  18.570  1.00  0.00            
ATOM     51  O12 ACD     1      32.030  21.900  20.470  1.00  0.00            
ATOM     52  H25 ACD     1      32.670  21.820  21.180  1.00  0.00            
ATOM     53  O13 ACD     1      36.570  21.200  18.310  1.00  0.00            
ATOM     54  C16 ACD     1      38.010  21.400  18.600  1.00  0.00            
ATOM     55  H26 ACD     1      38.250  21.290  19.660  1.00  0.00            
ATOM     56  C17 ACD     1      38.790  20.410  17.820  1.00  0.00            
ATOM     57  H27 ACD     1      38.390  20.410  16.800  1.00  0.00            
ATOM     58  O14 ACD     1      38.710  19.120  18.430  1.00  0.00            
ATOM     59  H28 ACD     1      37.770  18.960  18.560  1.00  0.00            
ATOM     60  C18 ACD     1      40.230  20.780  17.650  1.00  0.00            
ATOM     61  H29 ACD     1      40.830  20.720  18.570  1.00  0.00            
ATOM     62  O15 ACD     1      40.700  19.790  16.800  1.00  0.00            
ATOM     63  H30 ACD     1      40.170  19.030  17.040  1.00  0.00            
ATOM     64  C19 ACD     1      40.460  22.180  17.160  1.00  0.00            
ATOM     65  H31 ACD     1      41.540  22.380  17.080  1.00  0.00            
ATOM     66  O16 ACD     1      39.760  23.100  18.030  1.00  0.00            
ATOM     67  C20 ACD     1      38.360  22.840  18.200  1.00  0.00            
ATOM     68  H32 ACD     1      37.950  23.180  17.240  1.00  0.00            
ATOM     69  C21 ACD     1      37.790  23.690  19.290  1.00  0.00            
ATOM     70  H33 ACD     1      36.750  23.350  19.320  1.00  0.00            
ATOM     71  H34 ACD     1      38.360  23.580  20.220  1.00  0.00            
ATOM     72  O17 ACD     1      37.820  25.080  18.830  1.00  0.00            
ATOM     73  H35 ACD     1      36.960  25.210  18.410  1.00  0.00            
ATOM     74  O18 ACD     1      40.010  22.390  15.830  1.00  0.00            
ATOM     75  C22 ACD     1      39.960  23.730  15.320  1.00  0.00            
ATOM     76  H36 ACD     1      39.450  24.410  16.020  1.00  0.00            
ATOM     77  C23 ACD     1      41.340  24.320  14.980  1.00  0.00            
ATOM     78  H37 ACD     1      41.850  23.590  14.340  1.00  0.00            
ATOM     79  O19 ACD     1      42.150  24.430  16.230  1.00  0.00            
ATOM     80  H38 ACD     1      42.950  23.920  16.090  1.00  0.00            
ATOM     81  C24 ACD     1      41.160  25.690  14.360  1.00  0.00            
ATOM     82  H39 ACD     1      40.710  26.140  15.260  1.00  0.00            
ATOM     83  O20 ACD     1      42.360  26.320  13.900  1.00  0.00            
ATOM     84  H40 ACD     1      42.850  25.750  13.300  1.00  0.00            
ATOM     85  C25 ACD     1      40.070  25.800  13.220  1.00  0.00            
ATOM     86  H41 ACD     1      39.760  26.840  13.040  1.00  0.00            
ATOM     87  O21 ACD     1      38.910  25.070  13.640  1.00  0.00            
ATOM     88  C26 ACD     1      39.060  23.680  14.080  1.00  0.00            
ATOM     89  H42 ACD     1      39.590  23.120  13.300  1.00  0.00            
ATOM     90  C27 ACD     1      37.700  23.080  14.240  1.00  0.00            
ATOM     91  H43 ACD     1      37.720  22.110  14.770  1.00  0.00            
ATOM     92  H44 ACD     1      36.980  23.720  14.760  1.00  0.00            
ATOM     93  O22 ACD     1      37.140  22.810  13.040  1.00  0.00            
ATOM     94  H45 ACD     1      37.060  23.610  12.520  1.00  0.00            
ATOM     95  O23 ACD     1      40.620  25.300  12.050  1.00  0.00            
ATOM     96  C28 ACD     1      39.900  25.260  10.780  1.00  0.00            
ATOM     97  H46 ACD     1      40.550  25.560   9.950  1.00  0.00            
ATOM     98  C29 ACD     1      38.700  26.190  10.740  1.00  0.00            
ATOM     99  H47 ACD     1      38.000  26.060  11.580  1.00  0.00            
ATOM    100  O24 ACD     1      37.920  26.100   9.600  1.00  0.00            
ATOM    101  C30 ACD     1      39.110  27.650  10.640  1.00  0.00            
ATOM    102  H48 ACD     1      39.880  27.980  11.340  1.00  0.00            
ATOM    103  H49 ACD     1      39.510  27.880   9.650  1.00  0.00            
ATOM    104  O25 ACD     1      38.010  28.480  11.020  1.00  0.00            
ATOM    105  H50 ACD     1      37.910  28.570  11.970  1.00  0.00            
ATOM    106  C31 ACD     1      39.460  23.790  10.520  1.00  0.00            
ATOM    107  H51 ACD     1      38.760  23.460  11.300  1.00  0.00            
ATOM    108  O26 ACD     1      40.670  22.910  10.370  1.00  0.00            
ATOM    109  H52 ACD     1      41.150  22.980  11.200  1.00  0.00            
ATOM    110  C32 ACD     1      38.550  23.730   9.290  1.00  0.00            
ATOM    111  H53 ACD     1      39.280  24.030   8.520  1.00  0.00            
ATOM    112  O27 ACD     1      37.970  22.480   8.860  1.00  0.00            
ATOM    113  H54 ACD     1      38.620  21.790   8.700  1.00  0.00            
ATOM    114  C33 ACD     1      37.400  24.740   9.420  1.00  0.00            
ATOM    115  H55 ACD     1      36.930  24.780   8.440  1.00  0.00            
ATOM    116  O28 ACD     1      36.600  24.540  10.570  1.00  0.00            
ATOM    117  C34 ACD     1      35.200  24.740  10.410  1.00  0.00            
ATOM    118  H56 ACD     1      34.960  25.360   9.540  1.00  0.00            
ATOM    119  C35 ACD     1      34.660  23.370  10.220  1.00  0.00            
ATOM    120  H57 ACD     1      34.980  22.700  11.020  1.00  0.00            
ATOM    121  O29 ACD     1      35.140  22.800   8.930  1.00  0.00            
ATOM    122  H58 ACD     1      36.060  22.520   8.940  1.00  0.00            
ATOM    123  C36 ACD     1      33.210  23.340  10.340  1.00  0.00            
ATOM    124  H59 ACD     1      32.800  23.860   9.460  1.00  0.00            
ATOM    125  O30 ACD     1      32.710  21.970  10.300  1.00  0.00            
ATOM    126  H60 ACD     1      32.940  21.610   9.440  1.00  0.00            
ATOM    127  C1  BU7     2      44.380  17.340  16.240  1.00  0.00            
ATOM    128  C2  BU7     2      42.850  17.130  16.060  1.00  0.00            
ATOM    129  C3  BU7     2      42.510  15.950  15.110  1.00  0.00            
ATOM    130  C4  BU7     2      41.020  15.810  14.830  1.00  0.00            
ATOM    131  C5  BU7     2      39.950  16.030  15.980  1.00  0.00            
ATOM    132  C6  BU7     2      38.470  15.880  15.570  1.00  0.00            
ATOM    133  O1  BU7     2      37.620  16.010  16.720  1.00  0.00            
ATOM    134  C7  BU7     2      37.960  16.900  14.520  1.00  0.00            
ATOM    135  C8  BU7     2      37.540  18.150  14.770  1.00  0.00            
ATOM    136  C9  BU7     2      37.080  19.240  13.770  1.00  0.00            
ATOM    137  C10 BU7     2      35.620  19.210  13.480  1.00  0.00            
ATOM    138  O2  BU7     2      35.150  17.820  13.460  1.00  0.00            
ATOM    139  C11 BU7     2      35.440  19.810  12.100  1.00  0.00            
ATOM    140  C12 BU7     2      36.740  19.500  11.390  1.00  0.00            
ATOM    141  O3  BU7     2      36.870  19.430  10.180  1.00  0.00            
ATOM    142  C13 BU7     2      37.790  19.220  12.430  1.00  0.00            
ATOM    143  C14 BU7     2      39.020  20.150  12.310  1.00  0.00            
ATOM    144  C15 BU7     2      40.200  19.820  13.260  1.00  0.00            
ATOM    145  C16 BU7     2      41.490  20.640  12.980  1.00  0.00            
ATOM    146  C17 BU7     2      42.650  20.330  13.940  1.00  0.00            
ATOM    147  C18 BU7     2      43.980  21.160  13.760  1.00  0.00            
ATOM    148  C19 BU7     2      45.180  21.060  14.670  1.00  0.00            
ATOM    149  C20 BU7     2      44.910  21.500  16.120  1.00  0.00            
ATOM    150  O4  BU7     2      44.070  22.300  16.510  1.00  0.00            
ATOM    151  O5  BU7     2      45.530  20.740  17.030  1.00  0.00            
ATOM    152  H1  BU7     2      44.930  16.430  15.960  1.00  0.00            
ATOM    153  H2  BU7     2      44.690  18.130  15.550  1.00  0.00            
ATOM    154  H3  BU7     2      44.570  17.690  17.260  1.00  0.00            
ATOM    155  H4  BU7     2      42.380  18.080  15.800  1.00  0.00            
ATOM    156  H5  BU7     2      42.520  16.800  17.060  1.00  0.00            
ATOM    157  H6  BU7     2      42.840  15.050  15.640  1.00  0.00            
ATOM    158  H7  BU7     2      43.160  16.070  14.240  1.00  0.00            
ATOM    159  H8  BU7     2      40.810  14.800  14.460  1.00  0.00            
ATOM    160  H9  BU7     2      40.810  16.460  13.970  1.00  0.00            
ATOM    161  H10 BU7     2      40.080  17.020  16.450  1.00  0.00            
ATOM    162  H11 BU7     2      40.190  15.390  16.840  1.00  0.00            
ATOM    163  H12 BU7     2      38.430  14.820  15.290  1.00  0.00            
ATOM    164  H13 BU7     2      38.000  15.450  17.420  1.00  0.00            
ATOM    165  H14 BU7     2      37.970  16.540  13.490  1.00  0.00            
ATOM    166  H15 BU7     2      37.550  18.550  15.780  1.00  0.00            
ATOM    167  H16 BU7     2      37.270  20.200  14.270  1.00  0.00            
ATOM    168  H17 BU7     2      35.040  19.770  14.230  1.00  0.00            
ATOM    169  H18 BU7     2      35.340  17.460  14.350  1.00  0.00            
ATOM    170  H19 BU7     2      35.360  20.900  12.190  1.00  0.00            
ATOM    171  H20 BU7     2      34.460  19.620  11.660  1.00  0.00            
ATOM    172  H21 BU7     2      38.160  18.240  12.130  1.00  0.00            
ATOM    173  H22 BU7     2      38.820  21.200  12.560  1.00  0.00            
ATOM    174  H23 BU7     2      39.370  20.290  11.280  1.00  0.00            
ATOM    175  H24 BU7     2      40.440  18.750  13.220  1.00  0.00            
ATOM    176  H25 BU7     2      39.880  20.090  14.270  1.00  0.00            
ATOM    177  H26 BU7     2      41.140  21.650  13.190  1.00  0.00            
ATOM    178  H27 BU7     2      41.850  20.470  11.960  1.00  0.00            
ATOM    179  H28 BU7     2      42.990  19.290  13.850  1.00  0.00            
ATOM    180  H29 BU7     2      42.270  20.410  14.970  1.00  0.00            
ATOM    181  H30 BU7     2      43.690  22.220  13.740  1.00  0.00            
ATOM    182  H31 BU7     2      44.380  21.030  12.750  1.00  0.00            
ATOM    183  H32 BU7     2      45.950  21.710  14.250  1.00  0.00            
ATOM    184  H33 BU7     2      45.570  20.030  14.660  1.00  0.00            
ATOM    185  H34 BU7     2      46.150  20.160  16.560  1.00  0.00            
TER
ENDMDL
MODEL        1
ATOM      1  H1  ACD     1      41.220  16.980  23.200  1.00  0.00            
ATOM      2  O1  ACD     1      40.450  16.400  23.210  1.00  0.00            
ATOM      3  C1  ACD     1      39.450  17.070  23.910  1.00  0.00            
ATOM      4  H2  ACD     1      39.900  17.440  24.840  1.00  0.00            
ATOM      5  H3  ACD     1      38.610  16.420  24.150  1.00  0.00            
ATOM      6  C2  ACD     1      38.920  18.290  23.110  1.00  0.00            
ATOM      7  H4  ACD     1      37.940  18.610  23.500  1.00  0.00            
ATOM      8  O2  ACD     1      39.890  19.300  23.150  1.00  0.00            
ATOM      9  C3  ACD     1      39.360  20.500  22.560  1.00  0.00            
ATOM     10  H5  ACD     1      40.180  21.210  22.740  1.00  0.00            
ATOM     11  O3  ACD     1      38.160  20.940  23.140  1.00  0.00            
ATOM     12  C4  ACD     1      38.220  21.900  24.210  1.00  0.00            
ATOM     13  H6  ACD     1      39.260  22.200  24.400  1.00  0.00            
ATOM     14  C5  ACD     1      37.390  23.130  23.850  1.00  0.00            
ATOM     15  H7  ACD     1      36.450  22.810  23.380  1.00  0.00            
ATOM     16  O4  ACD     1      38.090  23.940  22.900  1.00  0.00            
ATOM     17  H8  ACD     1      37.410  24.380  22.370  1.00  0.00            
ATOM     18  C6  ACD     1      37.000  24.010  25.060  1.00  0.00            
ATOM     19  H9  ACD     1      37.910  24.400  25.530  1.00  0.00            
ATOM     20  O5  ACD     1      36.040  25.040  24.760  1.00  0.00            
ATOM     21  H10 ACD     1      36.530  25.740  24.340  1.00  0.00            
ATOM     22  C7  ACD     1      36.380  23.180  26.110  1.00  0.00            
ATOM     23  H11 ACD     1      36.250  23.730  27.050  1.00  0.00            
ATOM     24  O6  ACD     1      37.370  22.300  26.460  1.00  0.00            
ATOM     25  C8  ACD     1      37.660  21.280  25.460  1.00  0.00            
ATOM     26  H12 ACD     1      36.810  20.670  25.140  1.00  0.00            
ATOM     27  C9  ACD     1      38.650  20.380  26.090  1.00  0.00            
ATOM     28  H13 ACD     1      38.820  19.500  25.470  1.00  0.00            
ATOM     29  H14 ACD     1      39.620  20.860  26.280  1.00  0.00            
ATOM     30  O7  ACD     1      38.240  19.870  27.330  1.00  0.00            
ATOM     31  H15 ACD     1      38.270  18.910  27.250  1.00  0.00            
ATOM     32  O8  ACD     1      35.140  22.510  25.610  1.00  0.00            
ATOM     33  C10 ACD     1      33.890  22.980  26.190  1.00  0.00            
ATOM     34  H16 ACD     1      34.140  23.780  26.910  1.00  0.00            
ATOM     35  C11 ACD     1      32.970  23.560  25.180  1.00  0.00            
ATOM     36  H17 ACD     1      32.930  22.890  24.310  1.00  0.00            
ATOM     37  O9  ACD     1      33.380  24.910  24.800  1.00  0.00            
ATOM     38  H18 ACD     1      34.340  24.970  24.740  1.00  0.00            
ATOM     39  C12 ACD     1      31.500  23.570  25.670  1.00  0.00            
ATOM     40  H19 ACD     1      31.520  24.420  26.370  1.00  0.00            
ATOM     41  O10 ACD     1      30.640  23.810  24.540  1.00  0.00            
ATOM     42  H20 ACD     1      30.900  24.540  23.970  1.00  0.00            
ATOM     43  C13 ACD     1      31.070  22.310  26.420  1.00  0.00            
ATOM     44  H21 ACD     1      30.050  22.380  26.810  1.00  0.00            
ATOM     45  O11 ACD     1      31.910  22.070  27.450  1.00  0.00            
ATOM     46  C14 ACD     1      33.270  21.820  27.020  1.00  0.00            
ATOM     47  H22 ACD     1      33.320  20.950  26.360  1.00  0.00            
ATOM     48  C15 ACD     1      34.080  21.510  28.230  1.00  0.00            
ATOM     49  H23 ACD     1      35.120  21.450  27.890  1.00  0.00            
ATOM     50  H24 ACD     1      33.960  22.310  28.980  1.00  0.00            
ATOM     51  O12 ACD     1      33.840  20.260  28.810  1.00  0.00            
ATOM     52  H25 ACD     1      33.540  20.530  29.680  1.00  0.00            
ATOM     53  O13 ACD     1      31.160  21.210  25.580  1.00  0.00            
ATOM     54  C16 ACD     1      29.940  20.470  25.330  1.00  0.00            
ATOM     55  H26 ACD     1      29.060  21.090  25.540  1.00  0.00            
ATOM     56  C17 ACD     1      29.910  20.410  23.810  1.00  0.00            
ATOM     57  H27 ACD     1      30.950  20.140  23.560  1.00  0.00            
ATOM     58  O14 ACD     1      29.500  21.660  23.290  1.00  0.00            
ATOM     59  H28 ACD     1      30.150  22.310  23.580  1.00  0.00            
ATOM     60  C18 ACD     1      29.080  19.300  23.200  1.00  0.00            
ATOM     61  H29 ACD     1      28.080  19.700  23.440  1.00  0.00            
ATOM     62  O15 ACD     1      29.450  19.150  21.770  1.00  0.00            
ATOM     63  H30 ACD     1      29.380  20.050  21.440  1.00  0.00            
ATOM     64  C19 ACD     1      29.250  17.980  23.990  1.00  0.00            
ATOM     65  H31 ACD     1      28.600  17.160  23.660  1.00  0.00            
ATOM     66  O16 ACD     1      29.050  18.240  25.360  1.00  0.00            
ATOM     67  C20 ACD     1      30.000  19.100  25.970  1.00  0.00            
ATOM     68  H32 ACD     1      31.010  18.700  25.810  1.00  0.00            
ATOM     69  C21 ACD     1      29.680  19.210  27.450  1.00  0.00            
ATOM     70  H33 ACD     1      30.390  19.940  27.870  1.00  0.00            
ATOM     71  H34 ACD     1      28.670  19.600  27.600  1.00  0.00            
ATOM     72  O17 ACD     1      29.950  18.030  28.150  1.00  0.00            
ATOM     73  H35 ACD     1      29.800  18.250  29.070  1.00  0.00            
ATOM     74  O18 ACD     1      30.530  17.520  23.720  1.00  0.00            
ATOM     75  C22 ACD     1      30.690  16.210  23.280  1.00  0.00            
ATOM     76  H36 ACD     1      29.790  15.580  23.390  1.00  0.00            
ATOM     77  C23 ACD     1      31.090  16.280  21.810  1.00  0.00            
ATOM     78  H37 ACD     1      31.830  17.090  21.780  1.00  0.00            
ATOM     79  O19 ACD     1      29.900  16.640  21.080  1.00  0.00            
ATOM     80  H38 ACD     1      29.740  17.510  21.450  1.00  0.00            
ATOM     81  C24 ACD     1      31.660  14.920  21.380  1.00  0.00            
ATOM     82  H39 ACD     1      30.970  14.100  21.610  1.00  0.00            
ATOM     83  O20 ACD     1      31.890  14.940  19.960  1.00  0.00            
ATOM     84  H40 ACD     1      31.090  15.370  19.640  1.00  0.00            
ATOM     85  C25 ACD     1      32.820  14.510  22.250  1.00  0.00            
ATOM     86  H41 ACD     1      33.100  13.500  21.940  1.00  0.00            
ATOM     87  O21 ACD     1      32.280  14.410  23.570  1.00  0.00            
ATOM     88  C26 ACD     1      31.770  15.550  24.210  1.00  0.00            
ATOM     89  H42 ACD     1      32.610  16.260  24.280  1.00  0.00            
ATOM     90  C27 ACD     1      31.280  15.270  25.620  1.00  0.00            
ATOM     91  H43 ACD     1      30.520  16.020  25.890  1.00  0.00            
ATOM     92  H44 ACD     1      30.850  14.270  25.740  1.00  0.00            
ATOM     93  O22 ACD     1      32.330  15.300  26.570  1.00  0.00            
ATOM     94  H45 ACD     1      32.810  14.490  26.390  1.00  0.00            
ATOM     95  O23 ACD     1      33.940  15.380  22.080  1.00  0.00            
ATOM     96  C28 ACD     1      35.170  14.750  21.640  1.00  0.00            
ATOM     97  H46 ACD     1      35.110  13.650  21.610  1.00  0.00            
ATOM     98  C29 ACD     1      36.140  15.030  22.770  1.00  0.00            
ATOM     99  H47 ACD     1      35.860  16.060  23.010  1.00  0.00            
ATOM    100  O24 ACD     1      37.460  14.860  22.270  1.00  0.00            
ATOM    101  C30 ACD     1      35.910  14.200  24.020  1.00  0.00            
ATOM    102  H48 ACD     1      36.520  14.530  24.870  1.00  0.00            
ATOM    103  H49 ACD     1      34.850  14.370  24.270  1.00  0.00            
ATOM    104  O25 ACD     1      36.120  12.780  23.810  1.00  0.00            
ATOM    105  H50 ACD     1      35.900  12.330  24.630  1.00  0.00            
ATOM    106  C31 ACD     1      35.370  15.400  20.350  1.00  0.00            
ATOM    107  H51 ACD     1      35.160  16.480  20.310  1.00  0.00            
ATOM    108  O26 ACD     1      34.580  14.770  19.320  1.00  0.00            
ATOM    109  H52 ACD     1      33.670  14.760  19.630  1.00  0.00            
ATOM    110  C32 ACD     1      36.900  15.330  20.010  1.00  0.00            
ATOM    111  H53 ACD     1      37.060  14.290  19.690  1.00  0.00            
ATOM    112  O27 ACD     1      37.320  16.180  18.900  1.00  0.00            
ATOM    113  H54 ACD     1      37.400  17.080  19.240  1.00  0.00            
ATOM    114  C33 ACD     1      37.790  15.650  21.200  1.00  0.00            
ATOM    115  H55 ACD     1      38.820  15.570  20.830  1.00  0.00            
ATOM    116  O28 ACD     1      37.480  17.010  21.590  1.00  0.00            
ATOM    117  C34 ACD     1      38.560  17.900  21.680  1.00  0.00            
ATOM    118  H56 ACD     1      39.390  17.430  21.140  1.00  0.00            
ATOM    119  C35 ACD     1      38.130  19.140  20.890  1.00  0.00            
ATOM    120  H57 ACD     1      37.200  19.430  21.390  1.00  0.00            
ATOM    121  O29 ACD     1      37.840  18.740  19.580  1.00  0.00            
ATOM    122  H58 ACD     1      37.380  19.370  19.020  1.00  0.00            
ATOM    123  C36 ACD     1      39.210  20.270  21.040  1.00  0.00            
ATOM    124  H59 ACD     1      40.150  19.930  20.590  1.00  0.00            
ATOM    125  O30 ACD     1      38.750  21.500  20.480  1.00  0.00            
ATOM    126  H60 ACD     1      37.930  21.680  20.950  1.00  0.00            
ATOM    127  C1  BU7     2      35.650  17.420  26.660  1.00  0.00            
ATOM    128  C2  BU7     2      34.700  18.380  25.950  1.00  0.00            
ATOM    129  C3  BU7     2      34.800  18.410  24.440  1.00  0.00            
ATOM    130  C4  BU7     2      33.900  19.300  23.690  1.00  0.00            
ATOM    131  C5  BU7     2      34.120  19.070  22.220  1.00  0.00            
ATOM    132  C6  BU7     2      33.130  19.890  21.400  1.00  0.00            
ATOM    133  O1  BU7     2      33.380  21.290  21.430  1.00  0.00            
ATOM    134  C7  BU7     2      33.290  19.330  19.980  1.00  0.00            
ATOM    135  C8  BU7     2      32.210  19.110  19.210  1.00  0.00            
ATOM    136  C9  BU7     2      32.300  18.440  17.830  1.00  0.00            
ATOM    137  C10 BU7     2      33.300  19.120  16.850  1.00  0.00            
ATOM    138  O2  BU7     2      33.470  20.490  17.050  1.00  0.00            
ATOM    139  C11 BU7     2      32.620  19.080  15.460  1.00  0.00            
ATOM    140  C12 BU7     2      31.220  18.640  15.650  1.00  0.00            
ATOM    141  O3  BU7     2      30.490  18.560  14.680  1.00  0.00            
ATOM    142  C13 BU7     2      30.900  18.350  17.110  1.00  0.00            
ATOM    143  C14 BU7     2      30.340  16.870  17.310  1.00  0.00            
ATOM    144  C15 BU7     2      28.900  16.520  16.800  1.00  0.00            
ATOM    145  C16 BU7     2      27.710  17.420  17.230  1.00  0.00            
ATOM    146  C17 BU7     2      27.530  17.610  18.690  1.00  0.00            
ATOM    147  C18 BU7     2      26.300  18.480  19.030  1.00  0.00            
ATOM    148  C19 BU7     2      26.470  19.220  20.350  1.00  0.00            
ATOM    149  C20 BU7     2      26.390  18.260  21.510  1.00  0.00            
ATOM    150  O4  BU7     2      26.500  17.020  21.510  1.00  0.00            
ATOM    151  O5  BU7     2      25.820  18.820  22.550  1.00  0.00            
ATOM    152  H1  BU7     2      35.410  17.360  27.730  1.00  0.00            
ATOM    153  H2  BU7     2      35.590  16.390  26.260  1.00  0.00            
ATOM    154  H3  BU7     2      36.680  17.780  26.590  1.00  0.00            
ATOM    155  H4  BU7     2      34.720  19.410  26.300  1.00  0.00            
ATOM    156  H5  BU7     2      33.670  18.200  26.280  1.00  0.00            
ATOM    157  H6  BU7     2      34.560  17.380  24.140  1.00  0.00            
ATOM    158  H7  BU7     2      35.820  18.590  24.080  1.00  0.00            
ATOM    159  H8  BU7     2      34.160  20.340  23.960  1.00  0.00            
ATOM    160  H9  BU7     2      32.870  19.170  24.050  1.00  0.00            
ATOM    161  H10 BU7     2      34.050  18.000  21.950  1.00  0.00            
ATOM    162  H11 BU7     2      35.140  19.360  21.930  1.00  0.00            
ATOM    163  H12 BU7     2      32.090  19.830  21.740  1.00  0.00            
ATOM    164  H13 BU7     2      33.040  21.570  20.560  1.00  0.00            
ATOM    165  H14 BU7     2      34.270  18.950  19.700  1.00  0.00            
ATOM    166  H15 BU7     2      31.240  19.460  19.560  1.00  0.00            
ATOM    167  H16 BU7     2      32.700  17.450  18.080  1.00  0.00            
ATOM    168  H17 BU7     2      34.270  18.600  16.930  1.00  0.00            
ATOM    169  H18 BU7     2      34.200  20.780  16.480  1.00  0.00            
ATOM    170  H19 BU7     2      33.100  18.280  14.880  1.00  0.00            
ATOM    171  H20 BU7     2      32.630  19.990  14.860  1.00  0.00            
ATOM    172  H21 BU7     2      30.270  19.160  17.500  1.00  0.00            
ATOM    173  H22 BU7     2      30.290  16.740  18.400  1.00  0.00            
ATOM    174  H23 BU7     2      31.080  16.190  16.880  1.00  0.00            
ATOM    175  H24 BU7     2      28.610  15.510  17.130  1.00  0.00            
ATOM    176  H25 BU7     2      28.910  16.570  15.710  1.00  0.00            
ATOM    177  H26 BU7     2      26.840  16.980  16.730  1.00  0.00            
ATOM    178  H27 BU7     2      27.860  18.420  16.810  1.00  0.00            
ATOM    179  H28 BU7     2      28.460  18.010  19.120  1.00  0.00            
ATOM    180  H29 BU7     2      27.420  16.580  19.060  1.00  0.00            
ATOM    181  H30 BU7     2      25.390  17.880  19.010  1.00  0.00            
ATOM    182  H31 BU7     2      26.250  19.260  18.270  1.00  0.00            
ATOM    183  H32 BU7     2      25.690  19.980  20.380  1.00  0.00            
ATOM    184  H33 BU7     2      27.450  19.710  20.280  1.00  0.00            
ATOM    185  H34 BU7     2      25.750  18.000  23.070  1.00  0.00            
TER
ENDMDL
MODEL        1
ATOM      1  H1  ACD     1      40.070  12.270  13.830  1.00  0.00            
ATOM      2  O1  ACD     1      39.110  12.280  13.720  1.00  0.00            
ATOM      3  C1  ACD     1      38.520  11.910  14.970  1.00  0.00            
ATOM      4  H2  ACD     1      38.880  12.600  15.740  1.00  0.00            
ATOM      5  H3  ACD     1      38.830  10.920  15.320  1.00  0.00            
ATOM      6  C2  ACD     1      36.990  11.970  15.010  1.00  0.00            
ATOM      7  H4  ACD     1      36.620  13.000  14.880  1.00  0.00            
ATOM      8  O2  ACD     1      36.550  11.200  13.920  1.00  0.00            
ATOM      9  C3  ACD     1      35.220  11.370  13.560  1.00  0.00            
ATOM     10  H5  ACD     1      35.120  10.880  12.590  1.00  0.00            
ATOM     11  O3  ACD     1      34.900  12.720  13.470  1.00  0.00            
ATOM     12  C4  ACD     1      34.570  13.200  12.130  1.00  0.00            
ATOM     13  H6  ACD     1      35.100  12.490  11.480  1.00  0.00            
ATOM     14  C5  ACD     1      33.040  13.210  12.000  1.00  0.00            
ATOM     15  H7  ACD     1      32.670  13.800  12.850  1.00  0.00            
ATOM     16  O4  ACD     1      32.560  11.890  11.910  1.00  0.00            
ATOM     17  H8  ACD     1      32.610  11.620  12.830  1.00  0.00            
ATOM     18  C6  ACD     1      32.650  13.880  10.680  1.00  0.00            
ATOM     19  H9  ACD     1      33.270  13.340   9.950  1.00  0.00            
ATOM     20  O5  ACD     1      31.290  13.900  10.430  1.00  0.00            
ATOM     21  H10 ACD     1      31.090  13.000  10.150  1.00  0.00            
ATOM     22  C7  ACD     1      33.190  15.410  10.750  1.00  0.00            
ATOM     23  H11 ACD     1      32.890  15.880   9.810  1.00  0.00            
ATOM     24  O6  ACD     1      34.580  15.320  10.860  1.00  0.00            
ATOM     25  C8  ACD     1      35.000  14.680  12.130  1.00  0.00            
ATOM     26  H12 ACD     1      34.600  15.260  12.970  1.00  0.00            
ATOM     27  C9  ACD     1      36.460  14.900  12.350  1.00  0.00            
ATOM     28  H13 ACD     1      36.880  14.170  13.060  1.00  0.00            
ATOM     29  H14 ACD     1      36.920  14.680  11.380  1.00  0.00            
ATOM     30  O7  ACD     1      36.900  16.260  12.690  1.00  0.00            
ATOM     31  H15 ACD     1      36.650  16.280  13.620  1.00  0.00            
ATOM     32  O8  ACD     1      32.590  16.200  11.820  1.00  0.00            
ATOM     33  C10 ACD     1      32.440  17.610  11.830  1.00  0.00            
ATOM     34  H16 ACD     1      31.720  17.980  11.090  1.00  0.00            
ATOM     35  C11 ACD     1      31.840  17.760  13.200  1.00  0.00            
ATOM     36  H17 ACD     1      32.510  17.160  13.840  1.00  0.00            
ATOM     37  O9  ACD     1      30.570  17.210  13.210  1.00  0.00            
ATOM     38  H18 ACD     1      30.010  17.430  13.960  1.00  0.00            
ATOM     39  C12 ACD     1      31.830  19.230  13.710  1.00  0.00            
ATOM     40  H19 ACD     1      31.060  19.790  13.170  1.00  0.00            
ATOM     41  O10 ACD     1      31.480  19.310  15.110  1.00  0.00            
ATOM     42  H20 ACD     1      30.620  18.890  15.160  1.00  0.00            
ATOM     43  C13 ACD     1      33.180  19.880  13.520  1.00  0.00            
ATOM     44  H21 ACD     1      33.120  20.940  13.800  1.00  0.00            
ATOM     45  O11 ACD     1      33.610  19.740  12.170  1.00  0.00            
ATOM     46  C14 ACD     1      33.780  18.300  11.760  1.00  0.00            
ATOM     47  H22 ACD     1      34.430  17.850  12.520  1.00  0.00            
ATOM     48  C15 ACD     1      34.390  18.310  10.390  1.00  0.00            
ATOM     49  H23 ACD     1      33.880  17.650   9.680  1.00  0.00            
ATOM     50  H24 ACD     1      34.380  19.290   9.900  1.00  0.00            
ATOM     51  O12 ACD     1      35.810  17.970  10.560  1.00  0.00            
ATOM     52  H25 ACD     1      35.720  17.170  11.090  1.00  0.00            
ATOM     53  O13 ACD     1      34.230  19.290  14.380  1.00  0.00            
ATOM     54  C16 ACD     1      35.070  20.270  14.970  1.00  0.00            
ATOM     55  H26 ACD     1      34.950  21.280  14.570  1.00  0.00            
ATOM     56  C17 ACD     1      34.820  20.140  16.460  1.00  0.00            
ATOM     57  H27 ACD     1      34.800  19.070  16.700  1.00  0.00            
ATOM     58  O14 ACD     1      33.520  20.530  16.780  1.00  0.00            
ATOM     59  H28 ACD     1      32.890  19.960  16.330  1.00  0.00            
ATOM     60  C18 ACD     1      35.870  20.800  17.260  1.00  0.00            
ATOM     61  H29 ACD     1      35.670  21.870  17.190  1.00  0.00            
ATOM     62  O15 ACD     1      35.730  20.520  18.630  1.00  0.00            
ATOM     63  H30 ACD     1      36.580  20.100  18.790  1.00  0.00            
ATOM     64  C19 ACD     1      37.250  20.220  16.810  1.00  0.00            
ATOM     65  H31 ACD     1      38.080  20.790  17.240  1.00  0.00            
ATOM     66  O16 ACD     1      37.480  20.460  15.370  1.00  0.00            
ATOM     67  C20 ACD     1      36.520  19.860  14.520  1.00  0.00            
ATOM     68  H32 ACD     1      36.590  18.770  14.630  1.00  0.00            
ATOM     69  C21 ACD     1      36.860  20.130  13.080  1.00  0.00            
ATOM     70  H33 ACD     1      36.230  19.630  12.330  1.00  0.00            
ATOM     71  H34 ACD     1      36.660  21.200  12.910  1.00  0.00            
ATOM     72  O17 ACD     1      38.300  19.860  12.800  1.00  0.00            
ATOM     73  H35 ACD     1      38.800  20.330  13.470  1.00  0.00            
ATOM     74  O18 ACD     1      37.320  18.860  17.090  1.00  0.00            
ATOM     75  C22 ACD     1      38.590  18.460  17.620  1.00  0.00            
ATOM     76  H36 ACD     1      39.290  19.250  17.320  1.00  0.00            
ATOM     77  C23 ACD     1      38.440  18.390  19.170  1.00  0.00            
ATOM     78  H37 ACD     1      37.530  17.810  19.350  1.00  0.00            
ATOM     79  O19 ACD     1      38.330  19.700  19.740  1.00  0.00            
ATOM     80  H38 ACD     1      38.740  19.710  20.610  1.00  0.00            
ATOM     81  C24 ACD     1      39.580  17.550  19.850  1.00  0.00            
ATOM     82  H39 ACD     1      40.490  18.170  19.820  1.00  0.00            
ATOM     83  O20 ACD     1      39.130  17.360  21.230  1.00  0.00            
ATOM     84  H40 ACD     1      38.420  16.720  21.090  1.00  0.00            
ATOM     85  C25 ACD     1      39.830  16.210  19.130  1.00  0.00            
ATOM     86  H41 ACD     1      40.750  15.740  19.500  1.00  0.00            
ATOM     87  O21 ACD     1      40.060  16.580  17.770  1.00  0.00            
ATOM     88  C26 ACD     1      38.960  17.140  17.050  1.00  0.00            
ATOM     89  H42 ACD     1      38.130  16.420  17.100  1.00  0.00            
ATOM     90  C27 ACD     1      39.370  17.160  15.570  1.00  0.00            
ATOM     91  H43 ACD     1      39.600  16.150  15.210  1.00  0.00            
ATOM     92  H44 ACD     1      38.610  17.570  14.890  1.00  0.00            
ATOM     93  O22 ACD     1      40.570  17.870  15.380  1.00  0.00            
ATOM     94  H45 ACD     1      41.230  17.320  15.810  1.00  0.00            
ATOM     95  O23 ACD     1      38.720  15.410  19.250  1.00  0.00            
ATOM     96  C28 ACD     1      38.720  14.000  19.520  1.00  0.00            
ATOM     97  H46 ACD     1      39.360  13.790  20.400  1.00  0.00            
ATOM     98  C29 ACD     1      39.210  13.290  18.250  1.00  0.00            
ATOM     99  H47 ACD     1      38.780  13.890  17.440  1.00  0.00            
ATOM    100  O24 ACD     1      38.700  11.990  18.100  1.00  0.00            
ATOM    101  C30 ACD     1      40.730  13.110  18.270  1.00  0.00            
ATOM    102  H48 ACD     1      41.250  13.990  18.660  1.00  0.00            
ATOM    103  H49 ACD     1      41.020  12.440  19.090  1.00  0.00            
ATOM    104  O25 ACD     1      41.270  12.720  17.000  1.00  0.00            
ATOM    105  H50 ACD     1      41.890  12.020  17.240  1.00  0.00            
ATOM    106  C31 ACD     1      37.340  13.640  20.000  1.00  0.00            
ATOM    107  H51 ACD     1      36.510  14.080  19.420  1.00  0.00            
ATOM    108  O26 ACD     1      37.240  13.990  21.380  1.00  0.00            
ATOM    109  H52 ACD     1      36.340  13.780  21.650  1.00  0.00            
ATOM    110  C32 ACD     1      36.990  12.230  19.840  1.00  0.00            
ATOM    111  H53 ACD     1      37.560  11.650  20.580  1.00  0.00            
ATOM    112  O27 ACD     1      35.530  12.030  19.970  1.00  0.00            
ATOM    113  H54 ACD     1      35.270  11.950  20.900  1.00  0.00            
ATOM    114  C33 ACD     1      37.310  11.800  18.380  1.00  0.00            
ATOM    115  H55 ACD     1      37.120  10.730  18.390  1.00  0.00            
ATOM    116  O28 ACD     1      36.550  12.350  17.390  1.00  0.00            
ATOM    117  C34 ACD     1      36.310  11.450  16.240  1.00  0.00            
ATOM    118  H56 ACD     1      36.700  10.460  16.500  1.00  0.00            
ATOM    119  C35 ACD     1      34.770  11.450  16.120  1.00  0.00            
ATOM    120  H57 ACD     1      34.440  12.500  16.050  1.00  0.00            
ATOM    121  O29 ACD     1      34.230  10.880  17.390  1.00  0.00            
ATOM    122  H58 ACD     1      34.820  11.160  18.100  1.00  0.00            
ATOM    123  C36 ACD     1      34.390  10.740  14.740  1.00  0.00            
ATOM    124  H59 ACD     1      34.600   9.670  14.820  1.00  0.00            
ATOM    125  O30 ACD     1      32.990  10.930  14.430  1.00  0.00            
ATOM    126  H60 ACD     1      32.430  10.470  15.070  1.00  0.00            
ATOM    127  C1  BU7     2      29.430  22.350  15.480  1.00  0.00            
ATOM    128  C2  BU7     2      28.300  22.290  16.550  1.00  0.00            
ATOM    129  C3  BU7     2      28.760  22.570  17.970  1.00  0.00            
ATOM    130  C4  BU7     2      29.930  21.790  18.510  1.00  0.00            
ATOM    131  C5  BU7     2      29.910  20.230  18.400  1.00  0.00            
ATOM    132  C6  BU7     2      31.140  19.580  19.060  1.00  0.00            
ATOM    133  O1  BU7     2      30.990  19.680  20.520  1.00  0.00            
ATOM    134  C7  BU7     2      31.300  18.110  18.710  1.00  0.00            
ATOM    135  C8  BU7     2      32.550  17.570  18.550  1.00  0.00            
ATOM    136  C9  BU7     2      32.840  16.120  18.060  1.00  0.00            
ATOM    137  C10 BU7     2      34.230  15.620  18.650  1.00  0.00            
ATOM    138  O2  BU7     2      34.690  16.220  19.850  1.00  0.00            
ATOM    139  C11 BU7     2      35.280  15.940  17.580  1.00  0.00            
ATOM    140  C12 BU7     2      34.550  16.240  16.330  1.00  0.00            
ATOM    141  O3  BU7     2      35.110  16.170  15.260  1.00  0.00            
ATOM    142  C13 BU7     2      32.970  16.280  16.510  1.00  0.00            
ATOM    143  C14 BU7     2      32.190  15.080  15.800  1.00  0.00            
ATOM    144  C15 BU7     2      30.670  15.280  15.890  1.00  0.00            
ATOM    145  C16 BU7     2      29.860  13.930  15.820  1.00  0.00            
ATOM    146  C17 BU7     2      30.250  13.160  14.540  1.00  0.00            
ATOM    147  C18 BU7     2      29.150  12.120  14.160  1.00  0.00            
ATOM    148  C19 BU7     2      29.430  11.460  12.800  1.00  0.00            
ATOM    149  C20 BU7     2      28.340  10.520  12.270  1.00  0.00            
ATOM    150  O4  BU7     2      28.250   9.360  12.660  1.00  0.00            
ATOM    151  O5  BU7     2      27.260  11.140  11.640  1.00  0.00            
ATOM    152  H1  BU7     2      29.910  21.360  15.390  1.00  0.00            
ATOM    153  H2  BU7     2      29.130  22.590  14.450  1.00  0.00            
ATOM    154  H3  BU7     2      30.210  23.100  15.650  1.00  0.00            
ATOM    155  H4  BU7     2      27.940  21.250  16.610  1.00  0.00            
ATOM    156  H5  BU7     2      27.530  23.010  16.270  1.00  0.00            
ATOM    157  H6  BU7     2      27.930  22.330  18.650  1.00  0.00            
ATOM    158  H7  BU7     2      28.990  23.640  18.050  1.00  0.00            
ATOM    159  H8  BU7     2      30.020  22.060  19.570  1.00  0.00            
ATOM    160  H9  BU7     2      30.770  22.260  17.990  1.00  0.00            
ATOM    161  H10 BU7     2      29.910  19.980  17.340  1.00  0.00            
ATOM    162  H11 BU7     2      28.990  19.840  18.870  1.00  0.00            
ATOM    163  H12 BU7     2      32.020  20.120  18.700  1.00  0.00            
ATOM    164  H13 BU7     2      31.730  19.170  20.890  1.00  0.00            
ATOM    165  H14 BU7     2      30.450  17.460  18.560  1.00  0.00            
ATOM    166  H15 BU7     2      33.400  18.240  18.650  1.00  0.00            
ATOM    167  H16 BU7     2      31.990  15.490  18.360  1.00  0.00            
ATOM    168  H17 BU7     2      34.260  14.540  18.840  1.00  0.00            
ATOM    169  H18 BU7     2      33.970  16.040  20.490  1.00  0.00            
ATOM    170  H19 BU7     2      35.910  15.080  17.320  1.00  0.00            
ATOM    171  H20 BU7     2      35.900  16.830  17.740  1.00  0.00            
ATOM    172  H21 BU7     2      32.630  17.280  16.210  1.00  0.00            
ATOM    173  H22 BU7     2      32.580  14.190  16.300  1.00  0.00            
ATOM    174  H23 BU7     2      32.530  14.910  14.770  1.00  0.00            
ATOM    175  H24 BU7     2      30.280  15.820  15.020  1.00  0.00            
ATOM    176  H25 BU7     2      30.360  15.910  16.730  1.00  0.00            
ATOM    177  H26 BU7     2      28.780  14.130  15.770  1.00  0.00            
ATOM    178  H27 BU7     2      29.950  13.320  16.730  1.00  0.00            
ATOM    179  H28 BU7     2      31.190  12.690  14.860  1.00  0.00            
ATOM    180  H29 BU7     2      30.420  13.880  13.720  1.00  0.00            
ATOM    181  H30 BU7     2      28.160  12.570  14.310  1.00  0.00            
ATOM    182  H31 BU7     2      29.210  11.300  14.880  1.00  0.00            
ATOM    183  H32 BU7     2      30.380  10.920  12.840  1.00  0.00            
ATOM    184  H33 BU7     2      29.570  12.260  12.060  1.00  0.00            
ATOM    185  H34 BU7     2      27.510  12.080  11.630  1.00  0.00            
TER
ENDMDL
MODEL        1
ATOM      1  H1  ACD     1      27.370  25.230  26.150  1.00  0.00            
ATOM      2  O1  ACD     1      28.250  25.540  25.920  1.00  0.00            
ATOM      3  C1  ACD     1      29.040  24.390  25.850  1.00  0.00            
ATOM      4  H2  ACD     1      29.180  24.110  24.800  1.00  0.00            
ATOM      5  H3  ACD     1      28.380  23.610  26.240  1.00  0.00            
ATOM      6  C2  ACD     1      30.330  24.420  26.650  1.00  0.00            
ATOM      7  H4  ACD     1      30.890  25.270  26.240  1.00  0.00            
ATOM      8  O2  ACD     1      29.960  24.630  28.120  1.00  0.00            
ATOM      9  C3  ACD     1      31.010  24.750  28.960  1.00  0.00            
ATOM     10  H5  ACD     1      30.560  24.880  29.950  1.00  0.00            
ATOM     11  O3  ACD     1      31.720  25.890  28.620  1.00  0.00            
ATOM     12  C4  ACD     1      32.120  26.920  29.560  1.00  0.00            
ATOM     13  H6  ACD     1      32.010  26.700  30.630  1.00  0.00            
ATOM     14  C5  ACD     1      33.670  27.070  29.310  1.00  0.00            
ATOM     15  H7  ACD     1      33.880  27.130  28.230  1.00  0.00            
ATOM     16  O4  ACD     1      34.260  25.910  29.840  1.00  0.00            
ATOM     17  H8  ACD     1      35.220  25.930  29.870  1.00  0.00            
ATOM     18  C6  ACD     1      34.190  28.350  29.930  1.00  0.00            
ATOM     19  H9  ACD     1      34.030  28.260  31.010  1.00  0.00            
ATOM     20  O5  ACD     1      35.540  28.470  29.530  1.00  0.00            
ATOM     21  H10 ACD     1      35.500  28.830  28.640  1.00  0.00            
ATOM     22  C7  ACD     1      33.450  29.500  29.370  1.00  0.00            
ATOM     23  H11 ACD     1      33.920  30.370  29.840  1.00  0.00            
ATOM     24  O6  ACD     1      32.090  29.340  29.830  1.00  0.00            
ATOM     25  C8  ACD     1      31.390  28.250  29.240  1.00  0.00            
ATOM     26  H12 ACD     1      31.510  28.400  28.160  1.00  0.00            
ATOM     27  C9  ACD     1      29.880  28.340  29.630  1.00  0.00            
ATOM     28  H13 ACD     1      29.400  29.090  28.990  1.00  0.00            
ATOM     29  H14 ACD     1      29.380  27.410  29.350  1.00  0.00            
ATOM     30  O7  ACD     1      29.590  28.560  30.970  1.00  0.00            
ATOM     31  H15 ACD     1      29.670  27.740  31.460  1.00  0.00            
ATOM     32  O8  ACD     1      33.550  29.460  27.950  1.00  0.00            
ATOM     33  C10 ACD     1      33.760  30.650  27.240  1.00  0.00            
ATOM     34  H16 ACD     1      33.900  31.480  27.940  1.00  0.00            
ATOM     35  C11 ACD     1      35.050  30.440  26.470  1.00  0.00            
ATOM     36  H17 ACD     1      35.060  29.500  25.890  1.00  0.00            
ATOM     37  O9  ACD     1      36.170  30.320  27.400  1.00  0.00            
ATOM     38  H18 ACD     1      36.620  31.170  27.430  1.00  0.00            
ATOM     39  C12 ACD     1      35.140  31.530  25.390  1.00  0.00            
ATOM     40  H19 ACD     1      35.220  32.490  25.910  1.00  0.00            
ATOM     41  O10 ACD     1      36.250  31.380  24.470  1.00  0.00            
ATOM     42  H20 ACD     1      36.200  30.520  24.050  1.00  0.00            
ATOM     43  C13 ACD     1      33.880  31.820  24.570  1.00  0.00            
ATOM     44  H21 ACD     1      34.040  32.740  24.010  1.00  0.00            
ATOM     45  O11 ACD     1      32.880  32.060  25.470  1.00  0.00            
ATOM     46  C14 ACD     1      32.580  30.990  26.420  1.00  0.00            
ATOM     47  H22 ACD     1      32.330  30.030  25.950  1.00  0.00            
ATOM     48  C15 ACD     1      31.450  31.530  27.250  1.00  0.00            
ATOM     49  H23 ACD     1      31.400  31.110  28.270  1.00  0.00            
ATOM     50  H24 ACD     1      31.460  32.620  27.330  1.00  0.00            
ATOM     51  O12 ACD     1      30.220  31.150  26.720  1.00  0.00            
ATOM     52  H25 ACD     1      29.570  31.440  27.370  1.00  0.00            
ATOM     53  O13 ACD     1      33.500  30.780  23.760  1.00  0.00            
ATOM     54  C16 ACD     1      33.050  31.070  22.430  1.00  0.00            
ATOM     55  H26 ACD     1      32.570  32.050  22.380  1.00  0.00            
ATOM     56  C17 ACD     1      34.290  30.960  21.470  1.00  0.00            
ATOM     57  H27 ACD     1      34.820  30.000  21.520  1.00  0.00            
ATOM     58  O14 ACD     1      35.250  32.050  21.750  1.00  0.00            
ATOM     59  H28 ACD     1      36.120  31.860  21.380  1.00  0.00            
ATOM     60  C18 ACD     1      33.710  31.130  20.050  1.00  0.00            
ATOM     61  H29 ACD     1      33.320  32.150  19.970  1.00  0.00            
ATOM     62  O15 ACD     1      34.810  30.890  19.160  1.00  0.00            
ATOM     63  H30 ACD     1      35.070  29.970  19.250  1.00  0.00            
ATOM     64  C19 ACD     1      32.660  29.990  19.830  1.00  0.00            
ATOM     65  H31 ACD     1      32.320  30.040  18.790  1.00  0.00            
ATOM     66  O16 ACD     1      31.630  30.160  20.700  1.00  0.00            
ATOM     67  C20 ACD     1      32.010  30.060  22.040  1.00  0.00            
ATOM     68  H32 ACD     1      32.320  29.030  22.230  1.00  0.00            
ATOM     69  C21 ACD     1      30.800  30.320  22.830  1.00  0.00            
ATOM     70  H33 ACD     1      29.970  29.640  22.610  1.00  0.00            
ATOM     71  H34 ACD     1      30.980  30.200  23.910  1.00  0.00            
ATOM     72  O17 ACD     1      30.230  31.620  22.590  1.00  0.00            
ATOM     73  H35 ACD     1      29.580  31.720  23.290  1.00  0.00            
ATOM     74  O18 ACD     1      33.300  28.750  20.080  1.00  0.00            
ATOM     75  C22 ACD     1      32.790  27.660  19.290  1.00  0.00            
ATOM     76  H36 ACD     1      32.590  27.930  18.250  1.00  0.00            
ATOM     77  C23 ACD     1      33.930  26.660  19.380  1.00  0.00            
ATOM     78  H37 ACD     1      34.360  26.760  20.390  1.00  0.00            
ATOM     79  O19 ACD     1      34.930  27.110  18.440  1.00  0.00            
ATOM     80  H38 ACD     1      35.620  27.660  18.810  1.00  0.00            
ATOM     81  C24 ACD     1      33.520  25.210  19.170  1.00  0.00            
ATOM     82  H39 ACD     1      33.300  25.100  18.100  1.00  0.00            
ATOM     83  O20 ACD     1      34.700  24.520  19.480  1.00  0.00            
ATOM     84  H40 ACD     1      35.360  24.990  18.970  1.00  0.00            
ATOM     85  C25 ACD     1      32.290  24.820  19.960  1.00  0.00            
ATOM     86  H41 ACD     1      31.980  23.850  19.580  1.00  0.00            
ATOM     87  O21 ACD     1      31.250  25.740  19.660  1.00  0.00            
ATOM     88  C26 ACD     1      31.400  27.130  19.870  1.00  0.00            
ATOM     89  H42 ACD     1      31.410  27.420  20.930  1.00  0.00            
ATOM     90  C27 ACD     1      30.140  27.750  19.350  1.00  0.00            
ATOM     91  H43 ACD     1      29.360  27.110  19.770  1.00  0.00            
ATOM     92  H44 ACD     1      29.900  28.770  19.680  1.00  0.00            
ATOM     93  O22 ACD     1      30.010  27.620  17.960  1.00  0.00            
ATOM     94  H45 ACD     1      30.400  26.780  17.700  1.00  0.00            
ATOM     95  O23 ACD     1      32.470  24.840  21.340  1.00  0.00            
ATOM     96  C28 ACD     1      32.330  23.550  21.920  1.00  0.00            
ATOM     97  H46 ACD     1      32.330  22.750  21.170  1.00  0.00            
ATOM     98  C29 ACD     1      31.030  23.560  22.770  1.00  0.00            
ATOM     99  H47 ACD     1      30.990  24.480  23.370  1.00  0.00            
ATOM    100  O24 ACD     1      30.990  22.460  23.590  1.00  0.00            
ATOM    101  C30 ACD     1      29.750  23.580  21.930  1.00  0.00            
ATOM    102  H48 ACD     1      28.890  23.460  22.590  1.00  0.00            
ATOM    103  H49 ACD     1      29.570  24.500  21.360  1.00  0.00            
ATOM    104  O25 ACD     1      29.730  22.660  20.870  1.00  0.00            
ATOM    105  H50 ACD     1      29.950  21.870  21.370  1.00  0.00            
ATOM    106  C31 ACD     1      33.500  23.370  22.840  1.00  0.00            
ATOM    107  H51 ACD     1      33.740  24.310  23.350  1.00  0.00            
ATOM    108  O26 ACD     1      34.600  23.080  21.890  1.00  0.00            
ATOM    109  H52 ACD     1      34.700  23.740  21.190  1.00  0.00            
ATOM    110  C32 ACD     1      33.330  22.260  23.870  1.00  0.00            
ATOM    111  H53 ACD     1      33.300  21.370  23.230  1.00  0.00            
ATOM    112  O27 ACD     1      34.300  22.280  24.920  1.00  0.00            
ATOM    113  H54 ACD     1      33.760  22.840  25.480  1.00  0.00            
ATOM    114  C33 ACD     1      32.010  22.240  24.500  1.00  0.00            
ATOM    115  H55 ACD     1      31.740  21.340  25.070  1.00  0.00            
ATOM    116  O28 ACD     1      31.990  23.310  25.410  1.00  0.00            
ATOM    117  C34 ACD     1      31.240  23.200  26.610  1.00  0.00            
ATOM    118  H56 ACD     1      30.660  22.270  26.680  1.00  0.00            
ATOM    119  C35 ACD     1      32.350  23.100  27.660  1.00  0.00            
ATOM    120  H57 ACD     1      33.130  23.810  27.360  1.00  0.00            
ATOM    121  O29 ACD     1      32.880  21.720  27.670  1.00  0.00            
ATOM    122  H58 ACD     1      33.720  21.730  28.140  1.00  0.00            
ATOM    123  C36 ACD     1      31.800  23.450  29.080  1.00  0.00            
ATOM    124  H59 ACD     1      31.040  22.710  29.340  1.00  0.00            
ATOM    125  O30 ACD     1      32.790  23.650  30.030  1.00  0.00            
ATOM    126  H60 ACD     1      33.170  24.520  29.950  1.00  0.00            
ATOM    127  C1  BU7     2      41.320  33.720  27.180  1.00  0.00            
ATOM    128  C2  BU7     2      40.260  33.570  26.120  1.00  0.00            
ATOM    129  C3  BU7     2      40.680  32.690  24.910  1.00  0.00            
ATOM    130  C4  BU7     2      40.760  31.110  25.040  1.00  0.00            
ATOM    131  C5  BU7     2      39.390  30.450  25.430  1.00  0.00            
ATOM    132  C6  BU7     2      39.530  28.890  25.570  1.00  0.00            
ATOM    133  O1  BU7     2      39.940  28.460  26.880  1.00  0.00            
ATOM    134  C7  BU7     2      38.200  28.200  25.360  1.00  0.00            
ATOM    135  C8  BU7     2      38.010  27.110  24.650  1.00  0.00            
ATOM    136  C9  BU7     2      36.710  26.540  24.290  1.00  0.00            
ATOM    137  C10 BU7     2      36.020  27.320  23.150  1.00  0.00            
ATOM    138  O2  BU7     2      36.530  28.630  23.060  1.00  0.00            
ATOM    139  C11 BU7     2      34.560  27.470  23.380  1.00  0.00            
ATOM    140  C12 BU7     2      34.230  26.910  24.780  1.00  0.00            
ATOM    141  O3  BU7     2      33.040  26.800  25.070  1.00  0.00            
ATOM    142  C13 BU7     2      35.630  26.560  25.440  1.00  0.00            
ATOM    143  C14 BU7     2      35.610  25.240  26.230  1.00  0.00            
ATOM    144  C15 BU7     2      36.940  24.920  26.910  1.00  0.00            
ATOM    145  C16 BU7     2      36.760  23.440  27.340  1.00  0.00            
ATOM    146  C17 BU7     2      38.160  22.860  27.720  1.00  0.00            
ATOM    147  C18 BU7     2      38.780  23.630  28.980  1.00  0.00            
ATOM    148  C19 BU7     2      40.060  22.910  29.400  1.00  0.00            
ATOM    149  C20 BU7     2      40.550  23.340  30.800  1.00  0.00            
ATOM    150  O4  BU7     2      39.700  23.420  31.750  1.00  0.00            
ATOM    151  O5  BU7     2      41.870  23.280  31.040  1.00  0.00            
ATOM    152  H1  BU7     2      42.020  34.490  26.860  1.00  0.00            
ATOM    153  H2  BU7     2      40.850  33.980  28.140  1.00  0.00            
ATOM    154  H3  BU7     2      41.870  32.790  27.390  1.00  0.00            
ATOM    155  H4  BU7     2      39.880  34.550  25.820  1.00  0.00            
ATOM    156  H5  BU7     2      39.350  33.190  26.610  1.00  0.00            
ATOM    157  H6  BU7     2      41.710  32.950  24.650  1.00  0.00            
ATOM    158  H7  BU7     2      40.080  32.860  24.000  1.00  0.00            
ATOM    159  H8  BU7     2      41.440  30.870  25.860  1.00  0.00            
ATOM    160  H9  BU7     2      41.210  30.660  24.140  1.00  0.00            
ATOM    161  H10 BU7     2      38.720  30.650  24.590  1.00  0.00            
ATOM    162  H11 BU7     2      39.010  30.960  26.330  1.00  0.00            
ATOM    163  H12 BU7     2      40.160  28.520  24.750  1.00  0.00            
ATOM    164  H13 BU7     2      39.210  28.030  27.360  1.00  0.00            
ATOM    165  H14 BU7     2      37.360  28.770  25.770  1.00  0.00            
ATOM    166  H15 BU7     2      38.760  26.490  24.170  1.00  0.00            
ATOM    167  H16 BU7     2      36.900  25.530  23.910  1.00  0.00            
ATOM    168  H17 BU7     2      36.280  26.720  22.270  1.00  0.00            
ATOM    169  H18 BU7     2      37.490  28.480  23.120  1.00  0.00            
ATOM    170  H19 BU7     2      34.000  26.840  22.680  1.00  0.00            
ATOM    171  H20 BU7     2      34.290  28.530  23.390  1.00  0.00            
ATOM    172  H21 BU7     2      35.760  27.370  26.160  1.00  0.00            
ATOM    173  H22 BU7     2      35.330  24.490  25.490  1.00  0.00            
ATOM    174  H23 BU7     2      34.840  25.320  27.010  1.00  0.00            
ATOM    175  H24 BU7     2      36.990  25.490  27.840  1.00  0.00            
ATOM    176  H25 BU7     2      37.820  25.090  26.280  1.00  0.00            
ATOM    177  H26 BU7     2      36.290  22.820  26.570  1.00  0.00            
ATOM    178  H27 BU7     2      36.210  23.400  28.290  1.00  0.00            
ATOM    179  H28 BU7     2      38.790  22.950  26.830  1.00  0.00            
ATOM    180  H29 BU7     2      38.030  21.780  27.910  1.00  0.00            
ATOM    181  H30 BU7     2      38.090  23.630  29.840  1.00  0.00            
ATOM    182  H31 BU7     2      38.940  24.690  28.770  1.00  0.00            
ATOM    183  H32 BU7     2      40.870  23.360  28.810  1.00  0.00            
ATOM    184  H33 BU7     2      39.960  21.820  29.290  1.00  0.00            
ATOM    185  H34 BU7     2      42.160  22.630  30.380  1.00  0.00            
TER
ENDMDL
MODEL        1
ATOM      1  H1  ACD     1      25.820  23.660  32.590  1.00  0.00            
ATOM      2  O1  ACD     1      26.520  23.020  32.730  1.00  0.00            
ATOM      3  C1  ACD     1      25.850  21.800  33.140  1.00  0.00            
ATOM      4  H2  ACD     1      25.490  21.430  32.170  1.00  0.00            
ATOM      5  H3  ACD     1      25.090  22.020  33.900  1.00  0.00            
ATOM      6  C2  ACD     1      26.820  20.780  33.590  1.00  0.00            
ATOM      7  H4  ACD     1      27.600  20.590  32.850  1.00  0.00            
ATOM      8  O2  ACD     1      27.420  21.110  34.830  1.00  0.00            
ATOM      9  C3  ACD     1      28.480  20.190  35.210  1.00  0.00            
ATOM     10  H5  ACD     1      28.900  20.580  36.140  1.00  0.00            
ATOM     11  O3  ACD     1      29.440  20.170  34.130  1.00  0.00            
ATOM     12  C4  ACD     1      30.700  20.880  34.330  1.00  0.00            
ATOM     13  H6  ACD     1      30.760  21.470  35.260  1.00  0.00            
ATOM     14  C5  ACD     1      31.700  19.730  34.230  1.00  0.00            
ATOM     15  H7  ACD     1      31.470  19.220  33.290  1.00  0.00            
ATOM     16  O4  ACD     1      31.590  18.780  35.300  1.00  0.00            
ATOM     17  H8  ACD     1      32.090  18.000  35.040  1.00  0.00            
ATOM     18  C6  ACD     1      33.130  20.200  34.000  1.00  0.00            
ATOM     19  H9  ACD     1      33.480  20.580  34.970  1.00  0.00            
ATOM     20  O5  ACD     1      33.970  19.170  33.450  1.00  0.00            
ATOM     21  H10 ACD     1      34.040  19.290  32.500  1.00  0.00            
ATOM     22  C7  ACD     1      33.170  21.320  32.900  1.00  0.00            
ATOM     23  H11 ACD     1      34.130  21.840  33.020  1.00  0.00            
ATOM     24  O6  ACD     1      32.170  22.280  33.190  1.00  0.00            
ATOM     25  C8  ACD     1      30.790  21.860  33.230  1.00  0.00            
ATOM     26  H12 ACD     1      30.590  21.420  32.250  1.00  0.00            
ATOM     27  C9  ACD     1      29.820  23.040  33.440  1.00  0.00            
ATOM     28  H13 ACD     1      29.860  23.710  32.570  1.00  0.00            
ATOM     29  H14 ACD     1      28.790  22.660  33.440  1.00  0.00            
ATOM     30  O7  ACD     1      30.060  23.650  34.720  1.00  0.00            
ATOM     31  H15 ACD     1      29.190  23.830  35.080  1.00  0.00            
ATOM     32  O8  ACD     1      32.880  20.760  31.590  1.00  0.00            
ATOM     33  C10 ACD     1      33.640  21.130  30.520  1.00  0.00            
ATOM     34  H16 ACD     1      34.580  21.640  30.740  1.00  0.00            
ATOM     35  C11 ACD     1      33.910  19.850  29.840  1.00  0.00            
ATOM     36  H17 ACD     1      33.000  19.230  29.810  1.00  0.00            
ATOM     37  O9  ACD     1      34.820  19.070  30.650  1.00  0.00            
ATOM     38  H18 ACD     1      35.680  19.490  30.660  1.00  0.00            
ATOM     39  C12 ACD     1      34.380  20.060  28.400  1.00  0.00            
ATOM     40  H19 ACD     1      35.360  20.550  28.340  1.00  0.00            
ATOM     41  O10 ACD     1      34.450  18.820  27.730  1.00  0.00            
ATOM     42  H20 ACD     1      35.340  18.490  27.920  1.00  0.00            
ATOM     43  C13 ACD     1      33.400  21.000  27.670  1.00  0.00            
ATOM     44  H21 ACD     1      33.800  21.320  26.710  1.00  0.00            
ATOM     45  O11 ACD     1      33.270  22.140  28.400  1.00  0.00            
ATOM     46  C14 ACD     1      32.790  22.030  29.720  1.00  0.00            
ATOM     47  H22 ACD     1      31.780  21.600  29.700  1.00  0.00            
ATOM     48  C15 ACD     1      32.770  23.490  30.260  1.00  0.00            
ATOM     49  H23 ACD     1      32.310  23.470  31.260  1.00  0.00            
ATOM     50  H24 ACD     1      33.780  23.910  30.320  1.00  0.00            
ATOM     51  O12 ACD     1      32.050  24.350  29.450  1.00  0.00            
ATOM     52  H25 ACD     1      32.190  24.010  28.560  1.00  0.00            
ATOM     53  O13 ACD     1      32.080  20.460  27.590  1.00  0.00            
ATOM     54  C16 ACD     1      31.590  20.100  26.230  1.00  0.00            
ATOM     55  H26 ACD     1      32.350  20.260  25.460  1.00  0.00            
ATOM     56  C17 ACD     1      31.280  18.590  26.230  1.00  0.00            
ATOM     57  H27 ACD     1      30.770  18.320  27.160  1.00  0.00            
ATOM     58  O14 ACD     1      32.470  17.790  26.180  1.00  0.00            
ATOM     59  H28 ACD     1      33.120  18.310  26.660  1.00  0.00            
ATOM     60  C18 ACD     1      30.480  18.210  25.000  1.00  0.00            
ATOM     61  H29 ACD     1      31.060  18.340  24.070  1.00  0.00            
ATOM     62  O15 ACD     1      30.030  16.790  25.080  1.00  0.00            
ATOM     63  H30 ACD     1      30.770  16.170  25.160  1.00  0.00            
ATOM     64  C19 ACD     1      29.230  19.110  24.990  1.00  0.00            
ATOM     65  H31 ACD     1      28.720  18.920  24.040  1.00  0.00            
ATOM     66  O16 ACD     1      29.510  20.530  24.970  1.00  0.00            
ATOM     67  C20 ACD     1      30.370  21.030  26.020  1.00  0.00            
ATOM     68  H32 ACD     1      29.830  21.050  26.970  1.00  0.00            
ATOM     69  C21 ACD     1      30.870  22.450  25.760  1.00  0.00            
ATOM     70  H33 ACD     1      31.520  22.710  26.610  1.00  0.00            
ATOM     71  H34 ACD     1      31.510  22.490  24.870  1.00  0.00            
ATOM     72  O17 ACD     1      29.810  23.360  25.580  1.00  0.00            
ATOM     73  H35 ACD     1      29.370  23.230  24.740  1.00  0.00            
ATOM     74  O18 ACD     1      28.360  18.800  26.030  1.00  0.00            
ATOM     75  C22 ACD     1      26.960  18.580  25.710  1.00  0.00            
ATOM     76  H36 ACD     1      26.740  18.580  24.640  1.00  0.00            
ATOM     77  C23 ACD     1      26.540  17.230  26.300  1.00  0.00            
ATOM     78  H37 ACD     1      26.920  17.120  27.320  1.00  0.00            
ATOM     79  O19 ACD     1      27.080  16.170  25.470  1.00  0.00            
ATOM     80  H38 ACD     1      27.970  16.400  25.180  1.00  0.00            
ATOM     81  C24 ACD     1      25.020  17.120  26.470  1.00  0.00            
ATOM     82  H39 ACD     1      24.570  16.960  25.480  1.00  0.00            
ATOM     83  O20 ACD     1      24.580  15.960  27.260  1.00  0.00            
ATOM     84  H40 ACD     1      24.820  15.220  26.700  1.00  0.00            
ATOM     85  C25 ACD     1      24.390  18.420  27.050  1.00  0.00            
ATOM     86  H41 ACD     1      23.290  18.390  27.040  1.00  0.00            
ATOM     87  O21 ACD     1      24.850  19.580  26.290  1.00  0.00            
ATOM     88  C26 ACD     1      26.280  19.790  26.320  1.00  0.00            
ATOM     89  H42 ACD     1      26.400  19.800  27.410  1.00  0.00            
ATOM     90  C27 ACD     1      26.530  21.140  25.610  1.00  0.00            
ATOM     91  H43 ACD     1      25.860  21.880  26.060  1.00  0.00            
ATOM     92  H44 ACD     1      27.580  21.360  25.860  1.00  0.00            
ATOM     93  O22 ACD     1      26.210  21.130  24.190  1.00  0.00            
ATOM     94  H45 ACD     1      25.400  20.650  24.010  1.00  0.00            
ATOM     95  O23 ACD     1      24.870  18.550  28.390  1.00  0.00            
ATOM     96  C28 ACD     1      23.980  18.600  29.500  1.00  0.00            
ATOM     97  H46 ACD     1      22.910  18.510  29.270  1.00  0.00            
ATOM     98  C29 ACD     1      24.100  19.990  30.190  1.00  0.00            
ATOM     99  H47 ACD     1      25.160  20.260  30.150  1.00  0.00            
ATOM    100  O24 ACD     1      23.620  19.970  31.520  1.00  0.00            
ATOM    101  C30 ACD     1      23.340  21.040  29.430  1.00  0.00            
ATOM    102  H48 ACD     1      23.670  21.050  28.380  1.00  0.00            
ATOM    103  H49 ACD     1      22.250  20.910  29.430  1.00  0.00            
ATOM    104  O25 ACD     1      23.600  22.320  29.920  1.00  0.00            
ATOM    105  H50 ACD     1      23.420  22.250  30.860  1.00  0.00            
ATOM    106  C31 ACD     1      24.190  17.390  30.360  1.00  0.00            
ATOM    107  H51 ACD     1      25.270  17.180  30.430  1.00  0.00            
ATOM    108  O26 ACD     1      23.450  16.330  29.650  1.00  0.00            
ATOM    109  H52 ACD     1      23.900  16.270  28.800  1.00  0.00            
ATOM    110  C32 ACD     1      23.730  17.540  31.840  1.00  0.00            
ATOM    111  H53 ACD     1      22.640  17.380  31.900  1.00  0.00            
ATOM    112  O27 ACD     1      24.350  16.430  32.540  1.00  0.00            
ATOM    113  H54 ACD     1      24.190  15.640  32.000  1.00  0.00            
ATOM    114  C33 ACD     1      24.110  18.920  32.380  1.00  0.00            
ATOM    115  H55 ACD     1      23.600  19.030  33.340  1.00  0.00            
ATOM    116  O28 ACD     1      25.540  19.030  32.540  1.00  0.00            
ATOM    117  C34 ACD     1      26.110  19.410  33.790  1.00  0.00            
ATOM    118  H56 ACD     1      25.340  19.500  34.560  1.00  0.00            
ATOM    119  C35 ACD     1      27.080  18.300  34.240  1.00  0.00            
ATOM    120  H57 ACD     1      27.800  18.220  33.420  1.00  0.00            
ATOM    121  O29 ACD     1      26.280  17.100  34.470  1.00  0.00            
ATOM    122  H58 ACD     1      25.780  16.950  33.660  1.00  0.00            
ATOM    123  C36 ACD     1      27.880  18.820  35.500  1.00  0.00            
ATOM    124  H59 ACD     1      27.170  18.840  36.330  1.00  0.00            
ATOM    125  O30 ACD     1      28.930  17.920  35.860  1.00  0.00            
ATOM    126  H60 ACD     1      29.730  18.290  35.450  1.00  0.00            
ATOM    127  C1  BU7     2      28.000  23.640  29.390  1.00  0.00            
ATOM    128  C2  BU7     2      28.820  22.370  28.990  1.00  0.00            
ATOM    129  C3  BU7     2      28.560  21.270  30.070  1.00  0.00            
ATOM    130  C4  BU7     2      29.210  19.960  29.610  1.00  0.00            
ATOM    131  C5  BU7     2      28.780  18.800  30.570  1.00  0.00            
ATOM    132  C6  BU7     2      29.600  17.550  30.280  1.00  0.00            
ATOM    133  O1  BU7     2      29.890  16.780  31.430  1.00  0.00            
ATOM    134  C7  BU7     2      28.850  16.550  29.440  1.00  0.00            
ATOM    135  C8  BU7     2      27.960  15.590  29.770  1.00  0.00            
ATOM    136  C9  BU7     2      27.550  14.380  28.840  1.00  0.00            
ATOM    137  C10 BU7     2      26.540  13.420  29.490  1.00  0.00            
ATOM    138  O2  BU7     2      26.610  13.390  30.980  1.00  0.00            
ATOM    139  C11 BU7     2      26.830  12.090  28.890  1.00  0.00            
ATOM    140  C12 BU7     2      28.300  12.120  28.580  1.00  0.00            
ATOM    141  O3  BU7     2      29.060  11.130  28.600  1.00  0.00            
ATOM    142  C13 BU7     2      28.820  13.540  28.440  1.00  0.00            
ATOM    143  C14 BU7     2      29.300  13.970  27.020  1.00  0.00            
ATOM    144  C15 BU7     2      30.650  13.330  26.490  1.00  0.00            
ATOM    145  C16 BU7     2      31.860  13.200  27.330  1.00  0.00            
ATOM    146  C17 BU7     2      32.300  14.550  27.920  1.00  0.00            
ATOM    147  C18 BU7     2      33.770  14.610  28.440  1.00  0.00            
ATOM    148  C19 BU7     2      34.070  15.950  29.210  1.00  0.00            
ATOM    149  C20 BU7     2      33.560  15.860  30.660  1.00  0.00            
ATOM    150  O4  BU7     2      32.390  15.740  30.980  1.00  0.00            
ATOM    151  O5  BU7     2      34.510  15.230  31.410  1.00  0.00            
ATOM    152  H1  BU7     2      28.440  24.520  28.890  1.00  0.00            
ATOM    153  H2  BU7     2      26.930  23.580  29.170  1.00  0.00            
ATOM    154  H3  BU7     2      28.150  23.950  30.430  1.00  0.00            
ATOM    155  H4  BU7     2      29.890  22.570  28.860  1.00  0.00            
ATOM    156  H5  BU7     2      28.410  22.090  28.020  1.00  0.00            
ATOM    157  H6  BU7     2      27.480  21.110  30.140  1.00  0.00            
ATOM    158  H7  BU7     2      29.000  21.610  31.010  1.00  0.00            
ATOM    159  H8  BU7     2      30.300  19.960  29.670  1.00  0.00            
ATOM    160  H9  BU7     2      28.880  19.720  28.590  1.00  0.00            
ATOM    161  H10 BU7     2      27.690  18.730  30.460  1.00  0.00            
ATOM    162  H11 BU7     2      28.990  19.140  31.600  1.00  0.00            
ATOM    163  H12 BU7     2      30.600  17.840  29.940  1.00  0.00            
ATOM    164  H13 BU7     2      30.750  16.370  31.240  1.00  0.00            
ATOM    165  H14 BU7     2      29.150  16.540  28.390  1.00  0.00            
ATOM    166  H15 BU7     2      27.600  15.620  30.790  1.00  0.00            
ATOM    167  H16 BU7     2      27.070  14.730  27.920  1.00  0.00            
ATOM    168  H17 BU7     2      25.530  13.590  29.120  1.00  0.00            
ATOM    169  H18 BU7     2      25.710  13.560  31.310  1.00  0.00            
ATOM    170  H19 BU7     2      26.180  12.040  28.000  1.00  0.00            
ATOM    171  H20 BU7     2      26.590  11.170  29.440  1.00  0.00            
ATOM    172  H21 BU7     2      29.700  13.530  29.090  1.00  0.00            
ATOM    173  H22 BU7     2      29.480  15.050  26.960  1.00  0.00            
ATOM    174  H23 BU7     2      28.430  13.660  26.420  1.00  0.00            
ATOM    175  H24 BU7     2      30.960  13.940  25.630  1.00  0.00            
ATOM    176  H25 BU7     2      30.450  12.300  26.150  1.00  0.00            
ATOM    177  H26 BU7     2      32.750  12.840  26.790  1.00  0.00            
ATOM    178  H27 BU7     2      31.730  12.510  28.170  1.00  0.00            
ATOM    179  H28 BU7     2      31.660  14.720  28.790  1.00  0.00            
ATOM    180  H29 BU7     2      32.110  15.330  27.170  1.00  0.00            
ATOM    181  H30 BU7     2      34.480  14.440  27.620  1.00  0.00            
ATOM    182  H31 BU7     2      33.890  13.720  29.080  1.00  0.00            
ATOM    183  H32 BU7     2      33.610  16.800  28.700  1.00  0.00            
ATOM    184  H33 BU7     2      35.160  16.030  29.260  1.00  0.00            
ATOM    185  H34 BU7     2      35.340  15.170  30.900  1.00  0.00            
TER
ENDMDL
MODEL        1
ATOM      1  H1  ACD     1      20.630  31.460  24.660  1.00  0.00            
ATOM      2  O1  ACD     1      21.580  31.520  24.650  1.00  0.00            
ATOM      3  C1  ACD     1      22.130  30.220  24.920  1.00  0.00            
ATOM      4  H2  ACD     1      21.520  29.780  25.720  1.00  0.00            
ATOM      5  H3  ACD     1      23.170  30.260  25.280  1.00  0.00            
ATOM      6  C2  ACD     1      22.010  29.320  23.680  1.00  0.00            
ATOM      7  H4  ACD     1      22.660  28.460  23.920  1.00  0.00            
ATOM      8  O2  ACD     1      20.630  28.940  23.450  1.00  0.00            
ATOM      9  C3  ACD     1      20.430  28.110  22.310  1.00  0.00            
ATOM     10  H5  ACD     1      19.410  27.710  22.290  1.00  0.00            
ATOM     11  O3  ACD     1      21.240  26.930  22.590  1.00  0.00            
ATOM     12  C4  ACD     1      20.800  25.640  22.120  1.00  0.00            
ATOM     13  H6  ACD     1      19.750  25.680  21.790  1.00  0.00            
ATOM     14  C5  ACD     1      21.760  25.100  21.040  1.00  0.00            
ATOM     15  H7  ACD     1      22.770  25.380  21.380  1.00  0.00            
ATOM     16  O4  ACD     1      21.420  25.550  19.710  1.00  0.00            
ATOM     17  H8  ACD     1      21.230  26.500  19.690  1.00  0.00            
ATOM     18  C6  ACD     1      21.700  23.530  21.040  1.00  0.00            
ATOM     19  H9  ACD     1      20.760  23.170  20.600  1.00  0.00            
ATOM     20  O5  ACD     1      22.800  23.080  20.250  1.00  0.00            
ATOM     21  H10 ACD     1      22.730  23.460  19.370  1.00  0.00            
ATOM     22  C7  ACD     1      21.830  22.980  22.430  1.00  0.00            
ATOM     23  H11 ACD     1      21.620  21.910  22.440  1.00  0.00            
ATOM     24  O6  ACD     1      20.740  23.450  23.310  1.00  0.00            
ATOM     25  C8  ACD     1      20.770  24.900  23.410  1.00  0.00            
ATOM     26  H12 ACD     1      21.640  25.210  24.010  1.00  0.00            
ATOM     27  C9  ACD     1      19.620  25.270  24.340  1.00  0.00            
ATOM     28  H13 ACD     1      19.480  26.350  24.420  1.00  0.00            
ATOM     29  H14 ACD     1      18.690  24.810  23.980  1.00  0.00            
ATOM     30  O7  ACD     1      19.880  24.750  25.620  1.00  0.00            
ATOM     31  H15 ACD     1      19.560  23.850  25.680  1.00  0.00            
ATOM     32  O8  ACD     1      23.110  23.340  23.020  1.00  0.00            
ATOM     33  C10 ACD     1      23.980  22.270  23.400  1.00  0.00            
ATOM     34  H16 ACD     1      23.500  21.300  23.240  1.00  0.00            
ATOM     35  C11 ACD     1      25.290  22.320  22.580  1.00  0.00            
ATOM     36  H17 ACD     1      25.610  23.370  22.530  1.00  0.00            
ATOM     37  O9  ACD     1      24.980  21.830  21.240  1.00  0.00            
ATOM     38  H18 ACD     1      24.200  22.310  20.940  1.00  0.00            
ATOM     39  C12 ACD     1      26.390  21.440  23.190  1.00  0.00            
ATOM     40  H19 ACD     1      26.200  20.360  23.100  1.00  0.00            
ATOM     41  O10 ACD     1      27.690  21.620  22.530  1.00  0.00            
ATOM     42  H20 ACD     1      27.560  21.310  21.630  1.00  0.00            
ATOM     43  C13 ACD     1      26.510  21.730  24.670  1.00  0.00            
ATOM     44  H21 ACD     1      27.220  21.040  25.160  1.00  0.00            
ATOM     45  O11 ACD     1      25.250  21.440  25.340  1.00  0.00            
ATOM     46  C14 ACD     1      24.290  22.400  24.960  1.00  0.00            
ATOM     47  H22 ACD     1      24.660  23.410  25.150  1.00  0.00            
ATOM     48  C15 ACD     1      23.060  22.220  25.810  1.00  0.00            
ATOM     49  H23 ACD     1      22.310  22.950  25.490  1.00  0.00            
ATOM     50  H24 ACD     1      22.590  21.230  25.740  1.00  0.00            
ATOM     51  O12 ACD     1      23.320  22.490  27.240  1.00  0.00            
ATOM     52  H25 ACD     1      23.450  23.440  27.320  1.00  0.00            
ATOM     53  O13 ACD     1      26.980  23.070  24.960  1.00  0.00            
ATOM     54  C16 ACD     1      28.120  23.280  25.830  1.00  0.00            
ATOM     55  H26 ACD     1      28.480  22.370  26.330  1.00  0.00            
ATOM     56  C17 ACD     1      29.280  23.810  24.940  1.00  0.00            
ATOM     57  H27 ACD     1      28.940  24.570  24.230  1.00  0.00            
ATOM     58  O14 ACD     1      29.760  22.720  24.140  1.00  0.00            
ATOM     59  H28 ACD     1      29.000  22.450  23.610  1.00  0.00            
ATOM     60  C18 ACD     1      30.370  24.350  25.820  1.00  0.00            
ATOM     61  H29 ACD     1      30.730  23.570  26.510  1.00  0.00            
ATOM     62  O15 ACD     1      31.360  24.860  25.020  1.00  0.00            
ATOM     63  H30 ACD     1      31.590  24.190  24.370  1.00  0.00            
ATOM     64  C19 ACD     1      29.710  25.400  26.730  1.00  0.00            
ATOM     65  H31 ACD     1      30.480  25.820  27.390  1.00  0.00            
ATOM     66  O16 ACD     1      28.770  24.740  27.580  1.00  0.00            
ATOM     67  C20 ACD     1      27.660  24.240  26.900  1.00  0.00            
ATOM     68  H32 ACD     1      27.190  25.130  26.470  1.00  0.00            
ATOM     69  C21 ACD     1      26.640  23.670  27.890  1.00  0.00            
ATOM     70  H33 ACD     1      25.770  23.290  27.340  1.00  0.00            
ATOM     71  H34 ACD     1      27.040  22.780  28.400  1.00  0.00            
ATOM     72  O17 ACD     1      26.310  24.570  28.930  1.00  0.00            
ATOM     73  H35 ACD     1      27.110  25.080  29.120  1.00  0.00            
ATOM     74  O18 ACD     1      29.060  26.480  26.070  1.00  0.00            
ATOM     75  C22 ACD     1      29.510  27.780  26.310  1.00  0.00            
ATOM     76  H36 ACD     1      30.270  27.920  27.090  1.00  0.00            
ATOM     77  C23 ACD     1      30.060  28.220  24.920  1.00  0.00            
ATOM     78  H37 ACD     1      29.400  27.760  24.170  1.00  0.00            
ATOM     79  O19 ACD     1      31.330  27.560  24.730  1.00  0.00            
ATOM     80  H38 ACD     1      31.190  26.670  25.090  1.00  0.00            
ATOM     81  C24 ACD     1      30.190  29.740  24.660  1.00  0.00            
ATOM     82  H39 ACD     1      31.060  30.150  25.180  1.00  0.00            
ATOM     83  O20 ACD     1      30.260  29.910  23.250  1.00  0.00            
ATOM     84  H40 ACD     1      29.380  30.170  22.960  1.00  0.00            
ATOM     85  C25 ACD     1      28.840  30.360  25.050  1.00  0.00            
ATOM     86  H41 ACD     1      28.980  31.440  25.120  1.00  0.00            
ATOM     87  O21 ACD     1      28.500  29.870  26.360  1.00  0.00            
ATOM     88  C26 ACD     1      28.220  28.510  26.580  1.00  0.00            
ATOM     89  H42 ACD     1      27.470  28.100  25.890  1.00  0.00            
ATOM     90  C27 ACD     1      27.560  28.390  28.000  1.00  0.00            
ATOM     91  H43 ACD     1      26.920  29.270  28.140  1.00  0.00            
ATOM     92  H44 ACD     1      26.960  27.490  28.150  1.00  0.00            
ATOM     93  O22 ACD     1      28.620  28.500  29.000  1.00  0.00            
ATOM     94  H45 ACD     1      29.110  29.320  28.970  1.00  0.00            
ATOM     95  O23 ACD     1      27.720  30.110  24.120  1.00  0.00            
ATOM     96  C28 ACD     1      26.990  31.290  23.690  1.00  0.00            
ATOM     97  H46 ACD     1      27.540  32.220  23.880  1.00  0.00            
ATOM     98  C29 ACD     1      25.660  31.360  24.490  1.00  0.00            
ATOM     99  H47 ACD     1      25.360  30.300  24.490  1.00  0.00            
ATOM    100  O24 ACD     1      24.710  32.210  23.750  1.00  0.00            
ATOM    101  C30 ACD     1      25.850  31.920  25.850  1.00  0.00            
ATOM    102  H48 ACD     1      26.850  31.690  26.240  1.00  0.00            
ATOM    103  H49 ACD     1      25.700  33.010  25.870  1.00  0.00            
ATOM    104  O25 ACD     1      24.850  31.500  26.770  1.00  0.00            
ATOM    105  H50 ACD     1      24.960  32.080  27.520  1.00  0.00            
ATOM    106  C31 ACD     1      26.790  31.090  22.180  1.00  0.00            
ATOM    107  H51 ACD     1      26.600  30.020  22.030  1.00  0.00            
ATOM    108  O26 ACD     1      28.060  31.390  21.580  1.00  0.00            
ATOM    109  H52 ACD     1      27.940  31.230  20.640  1.00  0.00            
ATOM    110  C32 ACD     1      25.590  31.910  21.630  1.00  0.00            
ATOM    111  H53 ACD     1      25.750  32.980  21.820  1.00  0.00            
ATOM    112  O27 ACD     1      25.240  31.570  20.310  1.00  0.00            
ATOM    113  H54 ACD     1      24.890  32.330  19.840  1.00  0.00            
ATOM    114  C33 ACD     1      24.390  31.680  22.510  1.00  0.00            
ATOM    115  H55 ACD     1      23.550  32.290  22.170  1.00  0.00            
ATOM    116  O28 ACD     1      23.950  30.300  22.520  1.00  0.00            
ATOM    117  C34 ACD     1      22.550  30.060  22.450  1.00  0.00            
ATOM    118  H56 ACD     1      22.050  31.020  22.240  1.00  0.00            
ATOM    119  C35 ACD     1      22.250  29.300  21.140  1.00  0.00            
ATOM    120  H57 ACD     1      22.900  28.440  21.310  1.00  0.00            
ATOM    121  O29 ACD     1      22.570  30.200  20.030  1.00  0.00            
ATOM    122  H58 ACD     1      23.450  30.530  20.210  1.00  0.00            
ATOM    123  C36 ACD     1      20.820  28.870  21.060  1.00  0.00            
ATOM    124  H59 ACD     1      20.230  29.780  20.900  1.00  0.00            
ATOM    125  O30 ACD     1      20.720  28.060  19.870  1.00  0.00            
ATOM    126  H60 ACD     1      20.930  28.720  19.210  1.00  0.00            
ATOM    127  C1  BU7     2      33.530  21.780  22.640  1.00  0.00            
ATOM    128  C2  BU7     2      32.900  21.570  21.320  1.00  0.00            
ATOM    129  C3  BU7     2      31.360  21.980  21.220  1.00  0.00            
ATOM    130  C4  BU7     2      30.950  21.900  19.770  1.00  0.00            
ATOM    131  C5  BU7     2      29.600  22.580  19.530  1.00  0.00            
ATOM    132  C6  BU7     2      29.510  24.010  20.120  1.00  0.00            
ATOM    133  O1  BU7     2      30.590  24.870  19.740  1.00  0.00            
ATOM    134  C7  BU7     2      28.320  24.780  19.560  1.00  0.00            
ATOM    135  C8  BU7     2      27.110  24.500  19.930  1.00  0.00            
ATOM    136  C9  BU7     2      25.820  25.220  19.430  1.00  0.00            
ATOM    137  C10 BU7     2      25.310  24.710  18.110  1.00  0.00            
ATOM    138  O2  BU7     2      26.340  24.340  17.190  1.00  0.00            
ATOM    139  C11 BU7     2      24.470  25.790  17.520  1.00  0.00            
ATOM    140  C12 BU7     2      24.790  27.070  18.350  1.00  0.00            
ATOM    141  O3  BU7     2      24.350  28.190  18.180  1.00  0.00            
ATOM    142  C13 BU7     2      25.760  26.760  19.490  1.00  0.00            
ATOM    143  C14 BU7     2      25.410  27.260  20.860  1.00  0.00            
ATOM    144  C15 BU7     2      26.470  26.980  21.900  1.00  0.00            
ATOM    145  C16 BU7     2      25.960  27.390  23.290  1.00  0.00            
ATOM    146  C17 BU7     2      24.800  26.480  23.900  1.00  0.00            
ATOM    147  C18 BU7     2      24.510  26.820  25.390  1.00  0.00            
ATOM    148  C19 BU7     2      23.120  26.400  25.940  1.00  0.00            
ATOM    149  C20 BU7     2      22.960  26.620  27.410  1.00  0.00            
ATOM    150  O4  BU7     2      22.760  27.660  27.930  1.00  0.00            
ATOM    151  O5  BU7     2      23.390  25.490  28.080  1.00  0.00            
ATOM    152  H1  BU7     2      32.830  21.550  23.450  1.00  0.00            
ATOM    153  H2  BU7     2      34.450  21.180  22.690  1.00  0.00            
ATOM    154  H3  BU7     2      33.840  22.820  22.790  1.00  0.00            
ATOM    155  H4  BU7     2      32.900  20.500  21.080  1.00  0.00            
ATOM    156  H5  BU7     2      33.460  22.150  20.580  1.00  0.00            
ATOM    157  H6  BU7     2      31.440  22.980  21.650  1.00  0.00            
ATOM    158  H7  BU7     2      30.860  21.240  21.870  1.00  0.00            
ATOM    159  H8  BU7     2      30.960  20.890  19.350  1.00  0.00            
ATOM    160  H9  BU7     2      31.640  22.450  19.120  1.00  0.00            
ATOM    161  H10 BU7     2      28.880  21.880  19.970  1.00  0.00            
ATOM    162  H11 BU7     2      29.330  22.640  18.470  1.00  0.00            
ATOM    163  H12 BU7     2      29.290  23.940  21.200  1.00  0.00            
ATOM    164  H13 BU7     2      30.460  25.590  20.380  1.00  0.00            
ATOM    165  H14 BU7     2      28.540  25.650  18.940  1.00  0.00            
ATOM    166  H15 BU7     2      26.870  23.720  20.650  1.00  0.00            
ATOM    167  H16 BU7     2      24.950  24.950  20.040  1.00  0.00            
ATOM    168  H17 BU7     2      24.640  23.870  18.320  1.00  0.00            
ATOM    169  H18 BU7     2      26.760  25.200  17.020  1.00  0.00            
ATOM    170  H19 BU7     2      23.420  25.480  17.620  1.00  0.00            
ATOM    171  H20 BU7     2      24.640  25.880  16.440  1.00  0.00            
ATOM    172  H21 BU7     2      26.780  27.030  19.180  1.00  0.00            
ATOM    173  H22 BU7     2      24.390  26.990  21.190  1.00  0.00            
ATOM    174  H23 BU7     2      25.420  28.360  20.840  1.00  0.00            
ATOM    175  H24 BU7     2      27.370  27.570  21.680  1.00  0.00            
ATOM    176  H25 BU7     2      26.600  25.900  21.970  1.00  0.00            
ATOM    177  H26 BU7     2      25.580  28.430  23.250  1.00  0.00            
ATOM    178  H27 BU7     2      26.850  27.330  23.930  1.00  0.00            
ATOM    179  H28 BU7     2      25.060  25.420  23.820  1.00  0.00            
ATOM    180  H29 BU7     2      23.890  26.600  23.300  1.00  0.00            
ATOM    181  H30 BU7     2      24.550  27.910  25.510  1.00  0.00            
ATOM    182  H31 BU7     2      25.370  26.530  26.010  1.00  0.00            
ATOM    183  H32 BU7     2      23.060  25.330  25.720  1.00  0.00            
ATOM    184  H33 BU7     2      22.300  26.860  25.370  1.00  0.00            
ATOM    185  H34 BU7     2      23.490  25.750  29.010  1.00  0.00            
TER
ENDMDL
MODEL        1
ATOM      1  H1  ACD     1      30.940  21.460  35.060  1.00  0.00            
ATOM      2  O1  ACD     1      30.020  21.640  34.830  1.00  0.00            
ATOM      3  C1  ACD     1      29.400  20.520  34.230  1.00  0.00            
ATOM      4  H2  ACD     1      28.520  20.810  33.650  1.00  0.00            
ATOM      5  H3  ACD     1      29.040  19.900  35.060  1.00  0.00            
ATOM      6  C2  ACD     1      30.310  19.790  33.290  1.00  0.00            
ATOM      7  H4  ACD     1      30.570  20.380  32.400  1.00  0.00            
ATOM      8  O2  ACD     1      31.560  19.440  33.990  1.00  0.00            
ATOM      9  C3  ACD     1      32.520  18.800  33.210  1.00  0.00            
ATOM     10  H5  ACD     1      33.380  18.690  33.870  1.00  0.00            
ATOM     11  O3  ACD     1      32.870  19.470  32.030  1.00  0.00            
ATOM     12  C4  ACD     1      34.040  20.340  32.300  1.00  0.00            
ATOM     13  H6  ACD     1      34.230  20.370  33.390  1.00  0.00            
ATOM     14  C5  ACD     1      35.230  19.650  31.560  1.00  0.00            
ATOM     15  H7  ACD     1      34.900  19.400  30.550  1.00  0.00            
ATOM     16  O4  ACD     1      35.650  18.420  32.220  1.00  0.00            
ATOM     17  H8  ACD     1      34.840  17.900  32.290  1.00  0.00            
ATOM     18  C6  ACD     1      36.330  20.670  31.240  1.00  0.00            
ATOM     19  H9  ACD     1      36.790  20.860  32.220  1.00  0.00            
ATOM     20  O5  ACD     1      37.300  20.130  30.350  1.00  0.00            
ATOM     21  H10 ACD     1      37.390  19.200  30.570  1.00  0.00            
ATOM     22  C7  ACD     1      35.760  21.920  30.610  1.00  0.00            
ATOM     23  H11 ACD     1      36.570  22.640  30.450  1.00  0.00            
ATOM     24  O6  ACD     1      34.900  22.510  31.510  1.00  0.00            
ATOM     25  C8  ACD     1      33.690  21.750  31.900  1.00  0.00            
ATOM     26  H12 ACD     1      33.060  21.750  31.000  1.00  0.00            
ATOM     27  C9  ACD     1      33.060  22.550  33.060  1.00  0.00            
ATOM     28  H13 ACD     1      32.710  23.460  32.560  1.00  0.00            
ATOM     29  H14 ACD     1      32.250  21.950  33.490  1.00  0.00            
ATOM     30  O7  ACD     1      33.940  23.010  34.090  1.00  0.00            
ATOM     31  H15 ACD     1      33.540  22.950  34.970  1.00  0.00            
ATOM     32  O8  ACD     1      35.130  21.690  29.370  1.00  0.00            
ATOM     33  C10 ACD     1      35.850  22.040  28.220  1.00  0.00            
ATOM     34  H16 ACD     1      36.900  22.230  28.460  1.00  0.00            
ATOM     35  C11 ACD     1      35.830  20.860  27.270  1.00  0.00            
ATOM     36  H17 ACD     1      34.830  20.450  27.440  1.00  0.00            
ATOM     37  O9  ACD     1      36.800  19.910  27.640  1.00  0.00            
ATOM     38  H18 ACD     1      36.810  19.880  28.600  1.00  0.00            
ATOM     39  C12 ACD     1      36.100  21.230  25.840  1.00  0.00            
ATOM     40  H19 ACD     1      37.180  21.350  25.740  1.00  0.00            
ATOM     41  O10 ACD     1      35.770  20.310  24.900  1.00  0.00            
ATOM     42  H20 ACD     1      34.830  20.360  24.740  1.00  0.00            
ATOM     43  C13 ACD     1      35.290  22.450  25.420  1.00  0.00            
ATOM     44  H21 ACD     1      35.620  22.670  24.400  1.00  0.00            
ATOM     45  O11 ACD     1      35.670  23.480  26.300  1.00  0.00            
ATOM     46  C14 ACD     1      35.220  23.270  27.610  1.00  0.00            
ATOM     47  H22 ACD     1      34.140  23.130  27.590  1.00  0.00            
ATOM     48  C15 ACD     1      35.530  24.560  28.410  1.00  0.00            
ATOM     49  H23 ACD     1      35.340  24.260  29.450  1.00  0.00            
ATOM     50  H24 ACD     1      36.580  24.830  28.250  1.00  0.00            
ATOM     51  O12 ACD     1      34.670  25.680  28.090  1.00  0.00            
ATOM     52  H25 ACD     1      34.910  26.010  27.220  1.00  0.00            
ATOM     53  O13 ACD     1      33.900  22.160  25.500  1.00  0.00            
ATOM     54  C16 ACD     1      33.100  22.600  24.470  1.00  0.00            
ATOM     55  H26 ACD     1      33.630  23.220  23.730  1.00  0.00            
ATOM     56  C17 ACD     1      32.470  21.320  23.760  1.00  0.00            
ATOM     57  H27 ACD     1      32.230  20.670  24.600  1.00  0.00            
ATOM     58  O14 ACD     1      33.400  20.590  22.960  1.00  0.00            
ATOM     59  H28 ACD     1      33.010  19.860  22.480  1.00  0.00            
ATOM     60  C18 ACD     1      31.150  21.610  23.040  1.00  0.00            
ATOM     61  H29 ACD     1      31.410  22.040  22.060  1.00  0.00            
ATOM     62  O15 ACD     1      30.430  20.380  22.690  1.00  0.00            
ATOM     63  H30 ACD     1      30.910  20.080  21.910  1.00  0.00            
ATOM     64  C19 ACD     1      30.260  22.540  23.810  1.00  0.00            
ATOM     65  H31 ACD     1      29.370  22.810  23.240  1.00  0.00            
ATOM     66  O16 ACD     1      30.990  23.720  24.160  1.00  0.00            
ATOM     67  C20 ACD     1      32.070  23.490  25.100  1.00  0.00            
ATOM     68  H32 ACD     1      31.690  23.020  26.010  1.00  0.00            
ATOM     69  C21 ACD     1      32.590  24.890  25.410  1.00  0.00            
ATOM     70  H33 ACD     1      33.500  24.780  26.010  1.00  0.00            
ATOM     71  H34 ACD     1      32.870  25.440  24.500  1.00  0.00            
ATOM     72  O17 ACD     1      31.750  25.730  26.220  1.00  0.00            
ATOM     73  H35 ACD     1      32.110  26.620  26.200  1.00  0.00            
ATOM     74  O18 ACD     1      29.790  21.980  25.070  1.00  0.00            
ATOM     75  C22 ACD     1      28.380  21.980  25.280  1.00  0.00            
ATOM     76  H36 ACD     1      27.800  22.470  24.480  1.00  0.00            
ATOM     77  C23 ACD     1      27.920  20.510  25.330  1.00  0.00            
ATOM     78  H37 ACD     1      28.640  19.960  25.950  1.00  0.00            
ATOM     79  O19 ACD     1      28.090  20.020  24.020  1.00  0.00            
ATOM     80  H38 ACD     1      29.020  20.210  23.880  1.00  0.00            
ATOM     81  C24 ACD     1      26.500  20.430  25.990  1.00  0.00            
ATOM     82  H39 ACD     1      25.840  21.020  25.330  1.00  0.00            
ATOM     83  O20 ACD     1      26.030  19.080  26.150  1.00  0.00            
ATOM     84  H40 ACD     1      26.400  18.590  26.900  1.00  0.00            
ATOM     85  C25 ACD     1      26.500  21.130  27.350  1.00  0.00            
ATOM     86  H41 ACD     1      25.490  21.100  27.760  1.00  0.00            
ATOM     87  O21 ACD     1      26.940  22.510  27.250  1.00  0.00            
ATOM     88  C26 ACD     1      28.230  22.740  26.640  1.00  0.00            
ATOM     89  H42 ACD     1      29.020  22.380  27.310  1.00  0.00            
ATOM     90  C27 ACD     1      28.300  24.220  26.610  1.00  0.00            
ATOM     91  H43 ACD     1      28.050  24.640  27.590  1.00  0.00            
ATOM     92  H44 ACD     1      29.320  24.520  26.350  1.00  0.00            
ATOM     93  O22 ACD     1      27.380  24.810  25.660  1.00  0.00            
ATOM     94  H45 ACD     1      27.320  25.730  25.940  1.00  0.00            
ATOM     95  O23 ACD     1      27.370  20.450  28.160  1.00  0.00            
ATOM     96  C28 ACD     1      26.770  19.850  29.270  1.00  0.00            
ATOM     97  H46 ACD     1      25.670  19.770  29.190  1.00  0.00            
ATOM     98  C29 ACD     1      26.980  20.690  30.560  1.00  0.00            
ATOM     99  H47 ACD     1      28.000  21.090  30.620  1.00  0.00            
ATOM    100  O24 ACD     1      26.710  19.930  31.730  1.00  0.00            
ATOM    101  C30 ACD     1      26.080  21.990  30.560  1.00  0.00            
ATOM    102  H48 ACD     1      26.340  22.660  29.730  1.00  0.00            
ATOM    103  H49 ACD     1      25.020  21.710  30.550  1.00  0.00            
ATOM    104  O25 ACD     1      26.500  22.670  31.770  1.00  0.00            
ATOM    105  H50 ACD     1      26.030  22.300  32.530  1.00  0.00            
ATOM    106  C31 ACD     1      27.270  18.340  29.470  1.00  0.00            
ATOM    107  H51 ACD     1      28.350  18.300  29.280  1.00  0.00            
ATOM    108  O26 ACD     1      26.610  17.520  28.470  1.00  0.00            
ATOM    109  H52 ACD     1      25.700  17.380  28.770  1.00  0.00            
ATOM    110  C32 ACD     1      26.940  17.730  30.820  1.00  0.00            
ATOM    111  H53 ACD     1      25.860  17.570  30.910  1.00  0.00            
ATOM    112  O27 ACD     1      27.560  16.520  31.000  1.00  0.00            
ATOM    113  H54 ACD     1      27.490  16.060  30.160  1.00  0.00            
ATOM    114  C33 ACD     1      27.370  18.710  31.870  1.00  0.00            
ATOM    115  H55 ACD     1      27.110  18.190  32.800  1.00  0.00            
ATOM    116  O28 ACD     1      28.770  18.940  31.720  1.00  0.00            
ATOM    117  C34 ACD     1      29.640  18.530  32.790  1.00  0.00            
ATOM    118  H56 ACD     1      29.010  18.040  33.540  1.00  0.00            
ATOM    119  C35 ACD     1      30.600  17.480  32.120  1.00  0.00            
ATOM    120  H57 ACD     1      30.790  17.910  31.130  1.00  0.00            
ATOM    121  O29 ACD     1      30.000  16.230  31.980  1.00  0.00            
ATOM    122  H58 ACD     1      29.190  16.410  31.490  1.00  0.00            
ATOM    123  C36 ACD     1      32.030  17.390  32.860  1.00  0.00            
ATOM    124  H59 ACD     1      31.880  16.760  33.750  1.00  0.00            
ATOM    125  O30 ACD     1      33.060  16.890  31.970  1.00  0.00            
ATOM    126  H60 ACD     1      32.880  17.370  31.160  1.00  0.00            
ATOM    127  C1  BU7     2      30.400  24.670  30.110  1.00  0.00            
ATOM    128  C2  BU7     2      31.190  23.580  29.310  1.00  0.00            
ATOM    129  C3  BU7     2      30.680  22.150  29.400  1.00  0.00            
ATOM    130  C4  BU7     2      31.380  21.110  28.460  1.00  0.00            
ATOM    131  C5  BU7     2      31.130  19.660  28.920  1.00  0.00            
ATOM    132  C6  BU7     2      32.080  18.590  28.290  1.00  0.00            
ATOM    133  O1  BU7     2      32.740  17.750  29.320  1.00  0.00            
ATOM    134  C7  BU7     2      31.340  17.610  27.360  1.00  0.00            
ATOM    135  C8  BU7     2      31.620  17.420  26.050  1.00  0.00            
ATOM    136  C9  BU7     2      30.890  16.360  25.250  1.00  0.00            
ATOM    137  C10 BU7     2      29.320  16.440  25.210  1.00  0.00            
ATOM    138  O2  BU7     2      28.630  16.370  26.480  1.00  0.00            
ATOM    139  C11 BU7     2      29.030  15.140  24.450  1.00  0.00            
ATOM    140  C12 BU7     2      30.170  14.170  24.840  1.00  0.00            
ATOM    141  O3  BU7     2      30.180  12.940  24.720  1.00  0.00            
ATOM    142  C13 BU7     2      31.280  14.970  25.510  1.00  0.00            
ATOM    143  C14 BU7     2      32.740  14.590  25.140  1.00  0.00            
ATOM    144  C15 BU7     2      33.430  13.360  25.890  1.00  0.00            
ATOM    145  C16 BU7     2      33.670  13.410  27.380  1.00  0.00            
ATOM    146  C17 BU7     2      34.880  14.280  27.740  1.00  0.00            
ATOM    147  C18 BU7     2      34.910  14.410  29.290  1.00  0.00            
ATOM    148  C19 BU7     2      36.140  15.050  29.950  1.00  0.00            
ATOM    149  C20 BU7     2      36.490  16.490  29.510  1.00  0.00            
ATOM    150  O4  BU7     2      35.730  17.150  28.800  1.00  0.00            
ATOM    151  O5  BU7     2      37.580  17.150  29.880  1.00  0.00            
ATOM    152  H1  BU7     2      30.910  25.650  30.110  1.00  0.00            
ATOM    153  H2  BU7     2      29.350  24.730  29.790  1.00  0.00            
ATOM    154  H3  BU7     2      30.460  24.490  31.190  1.00  0.00            
ATOM    155  H4  BU7     2      32.220  23.540  29.670  1.00  0.00            
ATOM    156  H5  BU7     2      31.190  23.910  28.260  1.00  0.00            
ATOM    157  H6  BU7     2      29.580  22.080  29.320  1.00  0.00            
ATOM    158  H7  BU7     2      30.930  21.970  30.460  1.00  0.00            
ATOM    159  H8  BU7     2      32.460  21.260  28.310  1.00  0.00            
ATOM    160  H9  BU7     2      31.030  21.310  27.440  1.00  0.00            
ATOM    161  H10 BU7     2      30.080  19.410  28.690  1.00  0.00            
ATOM    162  H11 BU7     2      31.290  19.620  30.010  1.00  0.00            
ATOM    163  H12 BU7     2      32.780  19.170  27.690  1.00  0.00            
ATOM    164  H13 BU7     2      33.580  17.400  28.980  1.00  0.00            
ATOM    165  H14 BU7     2      30.560  17.030  27.840  1.00  0.00            
ATOM    166  H15 BU7     2      32.420  17.980  25.570  1.00  0.00            
ATOM    167  H16 BU7     2      31.280  16.580  24.240  1.00  0.00            
ATOM    168  H17 BU7     2      28.920  17.280  24.630  1.00  0.00            
ATOM    169  H18 BU7     2      27.710  16.240  26.200  1.00  0.00            
ATOM    170  H19 BU7     2      29.080  15.290  23.370  1.00  0.00            
ATOM    171  H20 BU7     2      28.080  14.660  24.730  1.00  0.00            
ATOM    172  H21 BU7     2      31.160  15.010  26.600  1.00  0.00            
ATOM    173  H22 BU7     2      33.340  15.490  25.310  1.00  0.00            
ATOM    174  H23 BU7     2      32.710  14.360  24.060  1.00  0.00            
ATOM    175  H24 BU7     2      34.380  13.200  25.370  1.00  0.00            
ATOM    176  H25 BU7     2      32.780  12.510  25.640  1.00  0.00            
ATOM    177  H26 BU7     2      33.760  12.410  27.800  1.00  0.00            
ATOM    178  H27 BU7     2      32.730  13.850  27.740  1.00  0.00            
ATOM    179  H28 BU7     2      34.930  15.230  27.180  1.00  0.00            
ATOM    180  H29 BU7     2      35.800  13.780  27.410  1.00  0.00            
ATOM    181  H30 BU7     2      34.780  13.370  29.640  1.00  0.00            
ATOM    182  H31 BU7     2      34.000  14.830  29.720  1.00  0.00            
ATOM    183  H32 BU7     2      37.110  14.530  29.850  1.00  0.00            
ATOM    184  H33 BU7     2      35.940  15.030  31.030  1.00  0.00            
ATOM    185  H34 BU7     2      38.090  16.530  30.440  1.00  0.00            
TER
ENDMDL
MODEL        1
ATOM      1  H1  ACD     1      28.770  22.010  34.430  1.00  0.00            
ATOM      2  O1  ACD     1      28.220  22.780  34.270  1.00  0.00            
ATOM      3  C1  ACD     1      29.020  23.860  33.850  1.00  0.00            
ATOM      4  H2  ACD     1      29.890  23.780  34.510  1.00  0.00            
ATOM      5  H3  ACD     1      28.550  24.830  34.050  1.00  0.00            
ATOM      6  C2  ACD     1      29.320  23.760  32.320  1.00  0.00            
ATOM      7  H4  ACD     1      29.520  22.690  32.190  1.00  0.00            
ATOM      8  O2  ACD     1      28.110  24.110  31.570  1.00  0.00            
ATOM      9  C3  ACD     1      28.090  24.010  30.140  1.00  0.00            
ATOM     10  H5  ACD     1      27.090  24.310  29.830  1.00  0.00            
ATOM     11  O3  ACD     1      28.360  22.650  29.770  1.00  0.00            
ATOM     12  C4  ACD     1      27.290  21.880  29.180  1.00  0.00            
ATOM     13  H6  ACD     1      26.340  22.360  29.450  1.00  0.00            
ATOM     14  C5  ACD     1      27.500  21.750  27.690  1.00  0.00            
ATOM     15  H7  ACD     1      28.500  21.320  27.520  1.00  0.00            
ATOM     16  O4  ACD     1      27.330  23.100  27.240  1.00  0.00            
ATOM     17  H8  ACD     1      28.160  23.500  27.490  1.00  0.00            
ATOM     18  C6  ACD     1      26.460  20.870  27.030  1.00  0.00            
ATOM     19  H9  ACD     1      25.460  21.310  27.110  1.00  0.00            
ATOM     20  O5  ACD     1      26.800  20.710  25.620  1.00  0.00            
ATOM     21  H10 ACD     1      26.920  21.590  25.250  1.00  0.00            
ATOM     22  C7  ACD     1      26.410  19.550  27.690  1.00  0.00            
ATOM     23  H11 ACD     1      25.530  19.040  27.290  1.00  0.00            
ATOM     24  O6  ACD     1      26.120  19.790  29.070  1.00  0.00            
ATOM     25  C8  ACD     1      27.180  20.490  29.780  1.00  0.00            
ATOM     26  H12 ACD     1      28.140  19.950  29.710  1.00  0.00            
ATOM     27  C9  ACD     1      26.780  20.620  31.190  1.00  0.00            
ATOM     28  H13 ACD     1      27.350  21.380  31.730  1.00  0.00            
ATOM     29  H14 ACD     1      25.690  20.630  31.310  1.00  0.00            
ATOM     30  O7  ACD     1      27.110  19.310  31.700  1.00  0.00            
ATOM     31  H15 ACD     1      26.840  19.180  32.610  1.00  0.00            
ATOM     32  O8  ACD     1      27.560  18.760  27.570  1.00  0.00            
ATOM     33  C10 ACD     1      27.550  17.360  27.730  1.00  0.00            
ATOM     34  H16 ACD     1      26.760  16.880  27.140  1.00  0.00            
ATOM     35  C11 ACD     1      28.960  16.980  27.200  1.00  0.00            
ATOM     36  H17 ACD     1      29.640  17.740  27.600  1.00  0.00            
ATOM     37  O9  ACD     1      28.970  16.980  25.770  1.00  0.00            
ATOM     38  H18 ACD     1      29.760  16.540  25.440  1.00  0.00            
ATOM     39  C12 ACD     1      29.370  15.600  27.640  1.00  0.00            
ATOM     40  H19 ACD     1      28.630  14.970  27.130  1.00  0.00            
ATOM     41  O10 ACD     1      30.670  15.220  27.260  1.00  0.00            
ATOM     42  H20 ACD     1      31.300  15.510  27.930  1.00  0.00            
ATOM     43  C13 ACD     1      29.160  15.420  29.050  1.00  0.00            
ATOM     44  H21 ACD     1      29.440  14.400  29.330  1.00  0.00            
ATOM     45  O11 ACD     1      27.770  15.610  29.400  1.00  0.00            
ATOM     46  C14 ACD     1      27.280  16.930  29.170  1.00  0.00            
ATOM     47  H22 ACD     1      27.820  17.610  29.830  1.00  0.00            
ATOM     48  C15 ACD     1      25.840  16.830  29.590  1.00  0.00            
ATOM     49  H23 ACD     1      25.130  17.440  29.000  1.00  0.00            
ATOM     50  H24 ACD     1      25.470  15.810  29.390  1.00  0.00            
ATOM     51  O12 ACD     1      25.730  17.210  30.880  1.00  0.00            
ATOM     52  H25 ACD     1      26.300  17.930  31.160  1.00  0.00            
ATOM     53  O13 ACD     1      30.150  16.180  29.720  1.00  0.00            
ATOM     54  C16 ACD     1      30.750  15.590  30.890  1.00  0.00            
ATOM     55  H26 ACD     1      30.420  14.550  31.040  1.00  0.00            
ATOM     56  C17 ACD     1      32.240  15.700  30.610  1.00  0.00            
ATOM     57  H27 ACD     1      32.400  16.700  30.180  1.00  0.00            
ATOM     58  O14 ACD     1      32.600  14.730  29.610  1.00  0.00            
ATOM     59  H28 ACD     1      33.420  14.970  29.170  1.00  0.00            
ATOM     60  C18 ACD     1      33.090  15.510  31.850  1.00  0.00            
ATOM     61  H29 ACD     1      33.060  14.460  32.130  1.00  0.00            
ATOM     62  O15 ACD     1      34.410  15.940  31.600  1.00  0.00            
ATOM     63  H30 ACD     1      34.470  16.730  32.150  1.00  0.00            
ATOM     64  C19 ACD     1      32.640  16.310  33.060  1.00  0.00            
ATOM     65  H31 ACD     1      33.140  15.880  33.940  1.00  0.00            
ATOM     66  O16 ACD     1      31.230  16.060  33.240  1.00  0.00            
ATOM     67  C20 ACD     1      30.350  16.400  32.170  1.00  0.00            
ATOM     68  H32 ACD     1      30.430  17.480  31.980  1.00  0.00            
ATOM     69  C21 ACD     1      28.970  16.160  32.610  1.00  0.00            
ATOM     70  H33 ACD     1      28.690  16.710  33.520  1.00  0.00            
ATOM     71  H34 ACD     1      28.290  16.350  31.770  1.00  0.00            
ATOM     72  O17 ACD     1      28.750  14.770  32.840  1.00  0.00            
ATOM     73  H35 ACD     1      27.860  14.570  32.560  1.00  0.00            
ATOM     74  O18 ACD     1      32.750  17.770  32.850  1.00  0.00            
ATOM     75  C22 ACD     1      33.140  18.510  33.950  1.00  0.00            
ATOM     76  H36 ACD     1      32.880  17.930  34.840  1.00  0.00            
ATOM     77  C23 ACD     1      34.680  18.730  33.930  1.00  0.00            
ATOM     78  H37 ACD     1      34.930  19.310  33.030  1.00  0.00            
ATOM     79  O19 ACD     1      35.380  17.450  33.820  1.00  0.00            
ATOM     80  H38 ACD     1      35.170  16.850  34.540  1.00  0.00            
ATOM     81  C24 ACD     1      35.070  19.490  35.270  1.00  0.00            
ATOM     82  H39 ACD     1      34.790  18.840  36.100  1.00  0.00            
ATOM     83  O20 ACD     1      36.460  19.810  35.260  1.00  0.00            
ATOM     84  H40 ACD     1      36.740  20.380  34.540  1.00  0.00            
ATOM     85  C25 ACD     1      34.340  20.810  35.320  1.00  0.00            
ATOM     86  H41 ACD     1      34.530  21.350  36.250  1.00  0.00            
ATOM     87  O21 ACD     1      32.870  20.550  35.240  1.00  0.00            
ATOM     88  C26 ACD     1      32.440  19.880  34.120  1.00  0.00            
ATOM     89  H42 ACD     1      32.640  20.480  33.230  1.00  0.00            
ATOM     90  C27 ACD     1      30.900  19.720  34.100  1.00  0.00            
ATOM     91  H43 ACD     1      30.500  19.090  33.300  1.00  0.00            
ATOM     92  H44 ACD     1      30.670  19.330  35.100  1.00  0.00            
ATOM     93  O22 ACD     1      30.330  21.040  33.930  1.00  0.00            
ATOM     94  H45 ACD     1      30.380  21.230  32.990  1.00  0.00            
ATOM     95  O23 ACD     1      34.830  21.560  34.270  1.00  0.00            
ATOM     96  C28 ACD     1      34.500  22.970  34.000  1.00  0.00            
ATOM     97  H46 ACD     1      35.320  23.540  34.450  1.00  0.00            
ATOM     98  C29 ACD     1      33.130  23.430  34.500  1.00  0.00            
ATOM     99  H47 ACD     1      32.290  22.770  34.260  1.00  0.00            
ATOM    100  O24 ACD     1      32.990  24.790  34.100  1.00  0.00            
ATOM    101  C30 ACD     1      33.050  23.630  35.980  1.00  0.00            
ATOM    102  H48 ACD     1      33.130  22.650  36.460  1.00  0.00            
ATOM    103  H49 ACD     1      33.840  24.270  36.380  1.00  0.00            
ATOM    104  O25 ACD     1      31.750  24.290  36.270  1.00  0.00            
ATOM    105  H50 ACD     1      31.710  24.950  35.580  1.00  0.00            
ATOM    106  C31 ACD     1      34.640  23.180  32.450  1.00  0.00            
ATOM    107  H51 ACD     1      34.080  22.350  32.000  1.00  0.00            
ATOM    108  O26 ACD     1      36.020  23.110  32.160  1.00  0.00            
ATOM    109  H52 ACD     1      36.320  23.310  31.270  1.00  0.00            
ATOM    110  C32 ACD     1      34.100  24.590  32.090  1.00  0.00            
ATOM    111  H53 ACD     1      34.790  25.370  32.430  1.00  0.00            
ATOM    112  O27 ACD     1      33.940  24.540  30.670  1.00  0.00            
ATOM    113  H54 ACD     1      34.840  24.470  30.330  1.00  0.00            
ATOM    114  C33 ACD     1      32.810  24.950  32.650  1.00  0.00            
ATOM    115  H55 ACD     1      32.510  25.950  32.340  1.00  0.00            
ATOM    116  O28 ACD     1      31.700  24.080  32.320  1.00  0.00            
ATOM    117  C34 ACD     1      30.450  24.600  31.820  1.00  0.00            
ATOM    118  H56 ACD     1      30.390  25.610  32.270  1.00  0.00            
ATOM    119  C35 ACD     1      30.510  24.610  30.280  1.00  0.00            
ATOM    120  H57 ACD     1      30.740  23.570  30.000  1.00  0.00            
ATOM    121  O29 ACD     1      31.520  25.440  29.780  1.00  0.00            
ATOM    122  H58 ACD     1      32.400  25.100  29.940  1.00  0.00            
ATOM    123  C36 ACD     1      29.190  24.910  29.590  1.00  0.00            
ATOM    124  H59 ACD     1      28.910  25.930  29.850  1.00  0.00            
ATOM    125  O30 ACD     1      29.260  24.750  28.190  1.00  0.00            
ATOM    126  H60 ACD     1      30.150  24.980  27.920  1.00  0.00            
ATOM    127  C1  BU7     2      32.690  29.010  24.050  1.00  0.00            
ATOM    128  C2  BU7     2      32.810  27.640  23.310  1.00  0.00            
ATOM    129  C3  BU7     2      33.080  26.550  24.350  1.00  0.00            
ATOM    130  C4  BU7     2      32.910  25.180  23.750  1.00  0.00            
ATOM    131  C5  BU7     2      33.420  24.000  24.570  1.00  0.00            
ATOM    132  C6  BU7     2      32.770  23.810  25.970  1.00  0.00            
ATOM    133  O1  BU7     2      31.370  24.160  26.030  1.00  0.00            
ATOM    134  C7  BU7     2      33.140  22.550  26.600  1.00  0.00            
ATOM    135  C8  BU7     2      32.350  21.950  27.530  1.00  0.00            
ATOM    136  C9  BU7     2      32.820  20.610  28.150  1.00  0.00            
ATOM    137  C10 BU7     2      31.820  19.470  28.010  1.00  0.00            
ATOM    138  O2  BU7     2      31.150  19.350  26.760  1.00  0.00            
ATOM    139  C11 BU7     2      30.800  19.860  29.090  1.00  0.00            
ATOM    140  C12 BU7     2      31.610  20.530  30.150  1.00  0.00            
ATOM    141  O3  BU7     2      31.160  20.910  31.220  1.00  0.00            
ATOM    142  C13 BU7     2      32.930  20.900  29.600  1.00  0.00            
ATOM    143  C14 BU7     2      34.080  20.080  30.300  1.00  0.00            
ATOM    144  C15 BU7     2      35.440  20.480  29.930  1.00  0.00            
ATOM    145  C16 BU7     2      36.580  20.020  30.940  1.00  0.00            
ATOM    146  C17 BU7     2      36.900  18.470  30.920  1.00  0.00            
ATOM    147  C18 BU7     2      38.110  17.960  31.700  1.00  0.00            
ATOM    148  C19 BU7     2      38.630  16.580  31.170  1.00  0.00            
ATOM    149  C20 BU7     2      39.680  15.870  32.150  1.00  0.00            
ATOM    150  O4  BU7     2      40.820  16.250  32.370  1.00  0.00            
ATOM    151  O5  BU7     2      39.250  14.690  32.650  1.00  0.00            
ATOM    152  H1  BU7     2      32.510  29.790  23.300  1.00  0.00            
ATOM    153  H2  BU7     2      31.890  28.970  24.790  1.00  0.00            
ATOM    154  H3  BU7     2      33.640  29.290  24.520  1.00  0.00            
ATOM    155  H4  BU7     2      33.640  27.690  22.600  1.00  0.00            
ATOM    156  H5  BU7     2      31.890  27.340  22.790  1.00  0.00            
ATOM    157  H6  BU7     2      32.460  26.710  25.240  1.00  0.00            
ATOM    158  H7  BU7     2      34.120  26.710  24.680  1.00  0.00            
ATOM    159  H8  BU7     2      33.530  25.170  22.840  1.00  0.00            
ATOM    160  H9  BU7     2      31.860  25.000  23.520  1.00  0.00            
ATOM    161  H10 BU7     2      34.500  24.180  24.680  1.00  0.00            
ATOM    162  H11 BU7     2      33.300  23.120  23.920  1.00  0.00            
ATOM    163  H12 BU7     2      33.280  24.450  26.700  1.00  0.00            
ATOM    164  H13 BU7     2      31.050  23.510  25.380  1.00  0.00            
ATOM    165  H14 BU7     2      34.090  22.120  26.300  1.00  0.00            
ATOM    166  H15 BU7     2      31.410  22.400  27.850  1.00  0.00            
ATOM    167  H16 BU7     2      33.790  20.340  27.710  1.00  0.00            
ATOM    168  H17 BU7     2      32.360  18.560  28.310  1.00  0.00            
ATOM    169  H18 BU7     2      31.880  18.940  26.260  1.00  0.00            
ATOM    170  H19 BU7     2      30.380  18.940  29.520  1.00  0.00            
ATOM    171  H20 BU7     2      30.070  20.520  28.600  1.00  0.00            
ATOM    172  H21 BU7     2      33.050  21.960  29.880  1.00  0.00            
ATOM    173  H22 BU7     2      33.910  19.010  30.110  1.00  0.00            
ATOM    174  H23 BU7     2      33.910  20.140  31.380  1.00  0.00            
ATOM    175  H24 BU7     2      35.570  21.560  29.810  1.00  0.00            
ATOM    176  H25 BU7     2      35.670  20.070  28.940  1.00  0.00            
ATOM    177  H26 BU7     2      36.210  20.410  31.890  1.00  0.00            
ATOM    178  H27 BU7     2      37.550  20.490  30.720  1.00  0.00            
ATOM    179  H28 BU7     2      36.830  18.190  29.860  1.00  0.00            
ATOM    180  H29 BU7     2      35.990  18.080  31.390  1.00  0.00            
ATOM    181  H30 BU7     2      37.880  17.770  32.750  1.00  0.00            
ATOM    182  H31 BU7     2      38.880  18.740  31.680  1.00  0.00            
ATOM    183  H32 BU7     2      39.110  16.800  30.200  1.00  0.00            
ATOM    184  H33 BU7     2      37.780  15.970  30.860  1.00  0.00            
ATOM    185  H34 BU7     2      38.340  14.600  32.310  1.00  0.00            
TER
ENDMDL
MODEL        1
ATOM      1  H1  ACD     1      25.590  14.850  24.110  1.00  0.00            
ATOM      2  O1  ACD     1      25.230  15.690  23.820  1.00  0.00            
ATOM      3  C1  ACD     1      23.840  15.440  23.680  1.00  0.00            
ATOM      4  H2  ACD     1      23.750  14.670  22.910  1.00  0.00            
ATOM      5  H3  ACD     1      23.380  16.350  23.270  1.00  0.00            
ATOM      6  C2  ACD     1      23.080  15.110  24.900  1.00  0.00            
ATOM      7  H4  ACD     1      23.830  14.650  25.560  1.00  0.00            
ATOM      8  O2  ACD     1      22.570  16.290  25.500  1.00  0.00            
ATOM      9  C3  ACD     1      21.750  16.170  26.660  1.00  0.00            
ATOM     10  H5  ACD     1      21.390  17.170  26.950  1.00  0.00            
ATOM     11  O3  ACD     1      22.520  15.550  27.680  1.00  0.00            
ATOM     12  C4  ACD     1      23.460  16.260  28.490  1.00  0.00            
ATOM     13  H6  ACD     1      22.890  16.830  29.240  1.00  0.00            
ATOM     14  C5  ACD     1      24.240  15.090  29.120  1.00  0.00            
ATOM     15  H7  ACD     1      24.400  14.450  28.240  1.00  0.00            
ATOM     16  O4  ACD     1      23.480  14.390  30.070  1.00  0.00            
ATOM     17  H8  ACD     1      22.650  14.100  29.680  1.00  0.00            
ATOM     18  C6  ACD     1      25.560  15.520  29.730  1.00  0.00            
ATOM     19  H9  ACD     1      25.310  16.220  30.540  1.00  0.00            
ATOM     20  O5  ACD     1      26.290  14.380  30.260  1.00  0.00            
ATOM     21  H10 ACD     1      25.640  13.850  30.730  1.00  0.00            
ATOM     22  C7  ACD     1      26.330  16.410  28.760  1.00  0.00            
ATOM     23  H11 ACD     1      27.180  16.850  29.300  1.00  0.00            
ATOM     24  O6  ACD     1      25.550  17.480  28.460  1.00  0.00            
ATOM     25  C8  ACD     1      24.340  17.200  27.670  1.00  0.00            
ATOM     26  H12 ACD     1      24.650  16.760  26.720  1.00  0.00            
ATOM     27  C9  ACD     1      23.740  18.540  27.500  1.00  0.00            
ATOM     28  H13 ACD     1      22.650  18.640  27.410  1.00  0.00            
ATOM     29  H14 ACD     1      24.070  19.200  28.310  1.00  0.00            
ATOM     30  O7  ACD     1      24.240  19.180  26.410  1.00  0.00            
ATOM     31  H15 ACD     1      25.060  19.630  26.640  1.00  0.00            
ATOM     32  O8  ACD     1      26.630  15.670  27.600  1.00  0.00            
ATOM     33  C10 ACD     1      28.050  15.670  27.280  1.00  0.00            
ATOM     34  H16 ACD     1      28.590  16.400  27.890  1.00  0.00            
ATOM     35  C11 ACD     1      28.610  14.340  27.650  1.00  0.00            
ATOM     36  H17 ACD     1      27.920  13.570  27.270  1.00  0.00            
ATOM     37  O9  ACD     1      28.710  14.170  29.130  1.00  0.00            
ATOM     38  H18 ACD     1      27.850  14.320  29.520  1.00  0.00            
ATOM     39  C12 ACD     1      30.000  14.290  27.090  1.00  0.00            
ATOM     40  H19 ACD     1      30.600  15.000  27.680  1.00  0.00            
ATOM     41  O10 ACD     1      30.580  13.030  27.380  1.00  0.00            
ATOM     42  H20 ACD     1      29.790  12.510  27.230  1.00  0.00            
ATOM     43  C13 ACD     1      30.130  14.590  25.580  1.00  0.00            
ATOM     44  H21 ACD     1      31.150  14.700  25.180  1.00  0.00            
ATOM     45  O11 ACD     1      29.420  15.730  25.260  1.00  0.00            
ATOM     46  C14 ACD     1      28.120  15.940  25.850  1.00  0.00            
ATOM     47  H22 ACD     1      27.440  15.220  25.370  1.00  0.00            
ATOM     48  C15 ACD     1      27.700  17.350  25.440  1.00  0.00            
ATOM     49  H23 ACD     1      27.910  17.450  24.370  1.00  0.00            
ATOM     50  H24 ACD     1      26.610  17.420  25.570  1.00  0.00            
ATOM     51  O12 ACD     1      28.350  18.480  26.130  1.00  0.00            
ATOM     52  H25 ACD     1      27.960  19.270  25.730  1.00  0.00            
ATOM     53  O13 ACD     1      29.480  13.610  24.790  1.00  0.00            
ATOM     54  C16 ACD     1      30.240  13.380  23.510  1.00  0.00            
ATOM     55  H26 ACD     1      30.730  14.300  23.150  1.00  0.00            
ATOM     56  C17 ACD     1      31.320  12.310  23.760  1.00  0.00            
ATOM     57  H27 ACD     1      30.830  11.580  24.420  1.00  0.00            
ATOM     58  O14 ACD     1      32.470  12.900  24.370  1.00  0.00            
ATOM     59  H28 ACD     1      32.930  12.250  24.920  1.00  0.00            
ATOM     60  C18 ACD     1      31.770  11.580  22.440  1.00  0.00            
ATOM     61  H29 ACD     1      32.350  12.340  21.890  1.00  0.00            
ATOM     62  O15 ACD     1      32.600  10.440  22.760  1.00  0.00            
ATOM     63  H30 ACD     1      32.200   9.950  23.490  1.00  0.00            
ATOM     64  C19 ACD     1      30.520  11.200  21.610  1.00  0.00            
ATOM     65  H31 ACD     1      31.000  10.850  20.690  1.00  0.00            
ATOM     66  O16 ACD     1      29.810  12.360  21.260  1.00  0.00            
ATOM     67  C20 ACD     1      29.240  13.060  22.380  1.00  0.00            
ATOM     68  H32 ACD     1      28.400  12.470  22.780  1.00  0.00            
ATOM     69  C21 ACD     1      28.490  14.330  21.920  1.00  0.00            
ATOM     70  H33 ACD     1      28.200  14.840  22.850  1.00  0.00            
ATOM     71  H34 ACD     1      29.150  15.010  21.380  1.00  0.00            
ATOM     72  O17 ACD     1      27.360  14.110  21.130  1.00  0.00            
ATOM     73  H35 ACD     1      27.690  13.720  20.310  1.00  0.00            
ATOM     74  O18 ACD     1      29.700  10.250  22.250  1.00  0.00            
ATOM     75  C22 ACD     1      28.770   9.500  21.500  1.00  0.00            
ATOM     76  H36 ACD     1      29.280   8.800  20.830  1.00  0.00            
ATOM     77  C23 ACD     1      27.970   8.790  22.580  1.00  0.00            
ATOM     78  H37 ACD     1      27.750   9.630  23.250  1.00  0.00            
ATOM     79  O19 ACD     1      28.750   7.820  23.350  1.00  0.00            
ATOM     80  H38 ACD     1      28.230   7.160  23.830  1.00  0.00            
ATOM     81  C24 ACD     1      26.600   8.240  22.200  1.00  0.00            
ATOM     82  H39 ACD     1      26.790   7.400  21.520  1.00  0.00            
ATOM     83  O20 ACD     1      25.840   7.760  23.330  1.00  0.00            
ATOM     84  H40 ACD     1      26.240   6.940  23.640  1.00  0.00            
ATOM     85  C25 ACD     1      25.780   9.280  21.410  1.00  0.00            
ATOM     86  H41 ACD     1      24.930   8.700  21.050  1.00  0.00            
ATOM     87  O21 ACD     1      26.610   9.670  20.280  1.00  0.00            
ATOM     88  C26 ACD     1      27.880  10.350  20.610  1.00  0.00            
ATOM     89  H42 ACD     1      27.680  11.300  21.120  1.00  0.00            
ATOM     90  C27 ACD     1      28.550  10.500  19.240  1.00  0.00            
ATOM     91  H43 ACD     1      27.870  11.150  18.670  1.00  0.00            
ATOM     92  H44 ACD     1      29.490  11.060  19.260  1.00  0.00            
ATOM     93  O22 ACD     1      28.650   9.290  18.510  1.00  0.00            
ATOM     94  H45 ACD     1      29.580   9.030  18.500  1.00  0.00            
ATOM     95  O23 ACD     1      25.300  10.330  22.240  1.00  0.00            
ATOM     96  C28 ACD     1      23.960  10.610  21.990  1.00  0.00            
ATOM     97  H46 ACD     1      23.520  10.020  21.180  1.00  0.00            
ATOM     98  C29 ACD     1      23.720  12.080  21.760  1.00  0.00            
ATOM     99  H47 ACD     1      24.320  12.760  22.390  1.00  0.00            
ATOM    100  O24 ACD     1      22.320  12.490  21.860  1.00  0.00            
ATOM    101  C30 ACD     1      24.200  12.390  20.340  1.00  0.00            
ATOM    102  H48 ACD     1      24.490  13.440  20.210  1.00  0.00            
ATOM    103  H49 ACD     1      25.190  11.900  20.340  1.00  0.00            
ATOM    104  O25 ACD     1      23.310  11.820  19.390  1.00  0.00            
ATOM    105  H50 ACD     1      23.650  11.910  18.490  1.00  0.00            
ATOM    106  C31 ACD     1      23.280  10.120  23.280  1.00  0.00            
ATOM    107  H51 ACD     1      23.790  10.510  24.170  1.00  0.00            
ATOM    108  O26 ACD     1      23.340   8.720  23.430  1.00  0.00            
ATOM    109  H52 ACD     1      24.220   8.320  23.400  1.00  0.00            
ATOM    110  C32 ACD     1      21.890  10.650  23.350  1.00  0.00            
ATOM    111  H53 ACD     1      21.290  10.120  22.600  1.00  0.00            
ATOM    112  O27 ACD     1      21.390  10.370  24.610  1.00  0.00            
ATOM    113  H54 ACD     1      21.400  11.250  24.990  1.00  0.00            
ATOM    114  C33 ACD     1      21.840  12.190  23.180  1.00  0.00            
ATOM    115  H55 ACD     1      20.800  12.540  23.220  1.00  0.00            
ATOM    116  O28 ACD     1      22.540  12.860  24.250  1.00  0.00            
ATOM    117  C34 ACD     1      21.950  14.100  24.610  1.00  0.00            
ATOM    118  H56 ACD     1      21.330  14.440  23.780  1.00  0.00            
ATOM    119  C35 ACD     1      21.060  13.880  25.840  1.00  0.00            
ATOM    120  H57 ACD     1      21.740  13.500  26.610  1.00  0.00            
ATOM    121  O29 ACD     1      19.980  13.030  25.490  1.00  0.00            
ATOM    122  H58 ACD     1      19.370  12.970  26.230  1.00  0.00            
ATOM    123  C36 ACD     1      20.520  15.280  26.330  1.00  0.00            
ATOM    124  H59 ACD     1      19.920  15.670  25.500  1.00  0.00            
ATOM    125  O30 ACD     1      19.660  15.170  27.470  1.00  0.00            
ATOM    126  H60 ACD     1      20.180  14.810  28.190  1.00  0.00            
ATOM    127  C1  BU7     2      25.350  11.940  36.410  1.00  0.00            
ATOM    128  C2  BU7     2      25.500  10.580  35.600  1.00  0.00            
ATOM    129  C3  BU7     2      25.780  10.690  34.060  1.00  0.00            
ATOM    130  C4  BU7     2      25.560   9.410  33.250  1.00  0.00            
ATOM    131  C5  BU7     2      25.600   9.520  31.670  1.00  0.00            
ATOM    132  C6  BU7     2      26.880  10.160  31.110  1.00  0.00            
ATOM    133  O1  BU7     2      27.970   9.280  31.200  1.00  0.00            
ATOM    134  C7  BU7     2      26.770  10.440  29.610  1.00  0.00            
ATOM    135  C8  BU7     2      26.330   9.740  28.610  1.00  0.00            
ATOM    136  C9  BU7     2      26.090  10.220  27.140  1.00  0.00            
ATOM    137  C10 BU7     2      27.420  10.280  26.240  1.00  0.00            
ATOM    138  O2  BU7     2      28.570  10.920  26.800  1.00  0.00            
ATOM    139  C11 BU7     2      26.990  11.120  25.100  1.00  0.00            
ATOM    140  C12 BU7     2      26.140  12.210  25.730  1.00  0.00            
ATOM    141  O3  BU7     2      25.910  13.300  25.200  1.00  0.00            
ATOM    142  C13 BU7     2      25.500  11.620  27.020  1.00  0.00            
ATOM    143  C14 BU7     2      23.940  11.620  27.060  1.00  0.00            
ATOM    144  C15 BU7     2      23.380  10.980  28.320  1.00  0.00            
ATOM    145  C16 BU7     2      21.830  11.190  28.310  1.00  0.00            
ATOM    146  C17 BU7     2      21.110  10.590  29.590  1.00  0.00            
ATOM    147  C18 BU7     2      21.570   9.140  29.950  1.00  0.00            
ATOM    148  C19 BU7     2      20.530   8.550  30.920  1.00  0.00            
ATOM    149  C20 BU7     2      21.160   7.330  31.520  1.00  0.00            
ATOM    150  O4  BU7     2      21.270   6.290  30.860  1.00  0.00            
ATOM    151  O5  BU7     2      22.010   7.480  32.600  1.00  0.00            
ATOM    152  H1  BU7     2      26.320  12.440  36.520  1.00  0.00            
ATOM    153  H2  BU7     2      24.760  12.640  35.810  1.00  0.00            
ATOM    154  H3  BU7     2      24.850  11.830  37.390  1.00  0.00            
ATOM    155  H4  BU7     2      24.580  10.010  35.760  1.00  0.00            
ATOM    156  H5  BU7     2      26.280   9.990  36.100  1.00  0.00            
ATOM    157  H6  BU7     2      26.830  10.990  34.020  1.00  0.00            
ATOM    158  H7  BU7     2      25.170  11.510  33.660  1.00  0.00            
ATOM    159  H8  BU7     2      24.590   8.970  33.500  1.00  0.00            
ATOM    160  H9  BU7     2      26.320   8.640  33.470  1.00  0.00            
ATOM    161  H10 BU7     2      24.710  10.030  31.290  1.00  0.00            
ATOM    162  H11 BU7     2      25.540   8.530  31.220  1.00  0.00            
ATOM    163  H12 BU7     2      27.160  11.100  31.600  1.00  0.00            
ATOM    164  H13 BU7     2      28.580   9.820  30.660  1.00  0.00            
ATOM    165  H14 BU7     2      27.220  11.410  29.390  1.00  0.00            
ATOM    166  H15 BU7     2      25.820   8.800  28.820  1.00  0.00            
ATOM    167  H16 BU7     2      25.430   9.470  26.690  1.00  0.00            
ATOM    168  H17 BU7     2      27.690   9.290  25.850  1.00  0.00            
ATOM    169  H18 BU7     2      29.150  10.160  27.000  1.00  0.00            
ATOM    170  H19 BU7     2      26.240  10.630  24.460  1.00  0.00            
ATOM    171  H20 BU7     2      27.840  11.520  24.530  1.00  0.00            
ATOM    172  H21 BU7     2      25.890  12.250  27.820  1.00  0.00            
ATOM    173  H22 BU7     2      23.440  11.100  26.230  1.00  0.00            
ATOM    174  H23 BU7     2      23.610  12.660  26.970  1.00  0.00            
ATOM    175  H24 BU7     2      23.800  11.460  29.220  1.00  0.00            
ATOM    176  H25 BU7     2      23.690   9.930  28.390  1.00  0.00            
ATOM    177  H26 BU7     2      21.340  10.800  27.410  1.00  0.00            
ATOM    178  H27 BU7     2      21.490  12.200  28.090  1.00  0.00            
ATOM    179  H28 BU7     2      20.040  10.710  29.390  1.00  0.00            
ATOM    180  H29 BU7     2      21.310  11.220  30.470  1.00  0.00            
ATOM    181  H30 BU7     2      22.590   9.180  30.340  1.00  0.00            
ATOM    182  H31 BU7     2      21.590   8.550  29.020  1.00  0.00            
ATOM    183  H32 BU7     2      19.580   8.380  30.410  1.00  0.00            
ATOM    184  H33 BU7     2      20.330   9.310  31.690  1.00  0.00            
ATOM    185  H34 BU7     2      22.000   8.410  32.880  1.00  0.00            
TER
ENDMDL
MODEL        1
ATOM      1  H1  ACD     1      23.760   7.190   0.430  1.00  0.00            
ATOM      2  O1  ACD     1      24.350   7.460   1.130  1.00  0.00            
ATOM      3  C1  ACD     1      24.630   8.870   1.030  1.00  0.00            
ATOM      4  H2  ACD     1      23.710   9.460   1.000  1.00  0.00            
ATOM      5  H3  ACD     1      25.040   9.110   0.050  1.00  0.00            
ATOM      6  C2  ACD     1      25.530   9.310   2.180  1.00  0.00            
ATOM      7  H4  ACD     1      25.150   9.050   3.170  1.00  0.00            
ATOM      8  O2  ACD     1      26.800   8.590   2.110  1.00  0.00            
ATOM      9  C3  ACD     1      27.830   8.940   3.060  1.00  0.00            
ATOM     10  H5  ACD     1      28.740   8.350   2.900  1.00  0.00            
ATOM     11  O3  ACD     1      27.270   8.770   4.380  1.00  0.00            
ATOM     12  C4  ACD     1      27.840   7.680   5.130  1.00  0.00            
ATOM     13  H6  ACD     1      28.590   7.170   4.510  1.00  0.00            
ATOM     14  C5  ACD     1      28.500   8.340   6.370  1.00  0.00            
ATOM     15  H7  ACD     1      27.730   8.910   6.890  1.00  0.00            
ATOM     16  O4  ACD     1      29.640   9.070   5.990  1.00  0.00            
ATOM     17  H8  ACD     1      29.450   9.660   5.260  1.00  0.00            
ATOM     18  C6  ACD     1      28.890   7.220   7.370  1.00  0.00            
ATOM     19  H9  ACD     1      29.550   6.560   6.790  1.00  0.00            
ATOM     20  O5  ACD     1      29.550   7.620   8.680  1.00  0.00            
ATOM     21  H10 ACD     1      29.940   8.500   8.650  1.00  0.00            
ATOM     22  C7  ACD     1      27.650   6.260   7.640  1.00  0.00            
ATOM     23  H11 ACD     1      27.930   5.450   8.310  1.00  0.00            
ATOM     24  O6  ACD     1      27.140   5.760   6.440  1.00  0.00            
ATOM     25  C8  ACD     1      26.690   6.780   5.550  1.00  0.00            
ATOM     26  H12 ACD     1      25.860   7.390   5.930  1.00  0.00            
ATOM     27  C9  ACD     1      25.960   6.100   4.310  1.00  0.00            
ATOM     28  H13 ACD     1      25.510   6.910   3.720  1.00  0.00            
ATOM     29  H14 ACD     1      26.710   5.540   3.740  1.00  0.00            
ATOM     30  O7  ACD     1      24.930   5.180   4.720  1.00  0.00            
ATOM     31  H15 ACD     1      25.380   4.370   4.980  1.00  0.00            
ATOM     32  O8  ACD     1      26.660   7.100   8.310  1.00  0.00            
ATOM     33  C10 ACD     1      25.920   6.620   9.440  1.00  0.00            
ATOM     34  H16 ACD     1      26.250   5.600   9.700  1.00  0.00            
ATOM     35  C11 ACD     1      26.300   7.550  10.610  1.00  0.00            
ATOM     36  H17 ACD     1      26.160   8.590  10.300  1.00  0.00            
ATOM     37  O9  ACD     1      27.690   7.370  10.930  1.00  0.00            
ATOM     38  H18 ACD     1      28.160   7.400  10.090  1.00  0.00            
ATOM     39  C12 ACD     1      25.370   7.330  11.800  1.00  0.00            
ATOM     40  H19 ACD     1      25.590   6.370  12.280  1.00  0.00            
ATOM     41  O10 ACD     1      25.470   8.360  12.740  1.00  0.00            
ATOM     42  H20 ACD     1      26.330   8.260  13.150  1.00  0.00            
ATOM     43  C13 ACD     1      23.950   7.420  11.210  1.00  0.00            
ATOM     44  H21 ACD     1      23.160   7.250  11.950  1.00  0.00            
ATOM     45  O11 ACD     1      23.720   6.450  10.270  1.00  0.00            
ATOM     46  C14 ACD     1      24.430   6.650   9.030  1.00  0.00            
ATOM     47  H22 ACD     1      24.280   7.690   8.690  1.00  0.00            
ATOM     48  C15 ACD     1      23.990   5.770   7.910  1.00  0.00            
ATOM     49  H23 ACD     1      24.410   6.010   6.920  1.00  0.00            
ATOM     50  H24 ACD     1      24.170   4.730   8.200  1.00  0.00            
ATOM     51  O12 ACD     1      22.590   5.950   7.580  1.00  0.00            
ATOM     52  H25 ACD     1      22.510   6.820   7.170  1.00  0.00            
ATOM     53  O13 ACD     1      23.690   8.710  10.700  1.00  0.00            
ATOM     54  C16 ACD     1      22.620   9.510  11.200  1.00  0.00            
ATOM     55  H26 ACD     1      22.530   9.170  12.240  1.00  0.00            
ATOM     56  C17 ACD     1      23.130  10.930  11.150  1.00  0.00            
ATOM     57  H27 ACD     1      23.620  11.180  10.190  1.00  0.00            
ATOM     58  O14 ACD     1      24.140  11.130  12.130  1.00  0.00            
ATOM     59  H28 ACD     1      24.730  10.370  12.190  1.00  0.00            
ATOM     60  C18 ACD     1      22.070  11.970  11.420  1.00  0.00            
ATOM     61  H29 ACD     1      21.790  11.850  12.480  1.00  0.00            
ATOM     62  O15 ACD     1      22.450  13.260  11.110  1.00  0.00            
ATOM     63  H30 ACD     1      21.920  13.610  10.390  1.00  0.00            
ATOM     64  C19 ACD     1      20.870  11.710  10.550  1.00  0.00            
ATOM     65  H31 ACD     1      20.160  12.470  10.910  1.00  0.00            
ATOM     66  O16 ACD     1      20.440  10.430  10.810  1.00  0.00            
ATOM     67  C20 ACD     1      21.310   9.390  10.480  1.00  0.00            
ATOM     68  H32 ACD     1      21.550   9.410   9.410  1.00  0.00            
ATOM     69  C21 ACD     1      20.630   8.020  10.780  1.00  0.00            
ATOM     70  H33 ACD     1      19.640   8.190  10.340  1.00  0.00            
ATOM     71  H34 ACD     1      21.090   7.170  10.260  1.00  0.00            
ATOM     72  O17 ACD     1      20.390   7.700  12.190  1.00  0.00            
ATOM     73  H35 ACD     1      19.450   7.820  12.340  1.00  0.00            
ATOM     74  O18 ACD     1      21.270  12.000   9.190  1.00  0.00            
ATOM     75  C22 ACD     1      20.350  12.440   8.220  1.00  0.00            
ATOM     76  H36 ACD     1      19.380  12.630   8.700  1.00  0.00            
ATOM     77  C23 ACD     1      20.960  13.760   7.650  1.00  0.00            
ATOM     78  H37 ACD     1      21.970  13.580   7.260  1.00  0.00            
ATOM     79  O19 ACD     1      20.970  14.770   8.650  1.00  0.00            
ATOM     80  H38 ACD     1      21.160  15.690   8.450  1.00  0.00            
ATOM     81  C24 ACD     1      20.190  14.250   6.400  1.00  0.00            
ATOM     82  H39 ACD     1      19.200  14.370   6.860  1.00  0.00            
ATOM     83  O20 ACD     1      20.640  15.480   5.810  1.00  0.00            
ATOM     84  H40 ACD     1      21.340  15.230   5.190  1.00  0.00            
ATOM     85  C25 ACD     1      20.180  13.030   5.410  1.00  0.00            
ATOM     86  H41 ACD     1      19.630  13.280   4.490  1.00  0.00            
ATOM     87  O21 ACD     1      19.590  11.920   5.970  1.00  0.00            
ATOM     88  C26 ACD     1      20.260  11.410   7.140  1.00  0.00            
ATOM     89  H42 ACD     1      21.290  11.120   6.880  1.00  0.00            
ATOM     90  C27 ACD     1      19.450  10.140   7.410  1.00  0.00            
ATOM     91  H43 ACD     1      20.040   9.640   8.190  1.00  0.00            
ATOM     92  H44 ACD     1      18.420  10.380   7.710  1.00  0.00            
ATOM     93  O22 ACD     1      19.310   9.280   6.300  1.00  0.00            
ATOM     94  H45 ACD     1      19.050   9.850   5.570  1.00  0.00            
ATOM     95  O23 ACD     1      21.480  12.700   4.920  1.00  0.00            
ATOM     96  C28 ACD     1      21.660  12.800   3.530  1.00  0.00            
ATOM     97  H46 ACD     1      20.820  13.330   3.070  1.00  0.00            
ATOM     98  C29 ACD     1      21.830  11.410   2.950  1.00  0.00            
ATOM     99  H47 ACD     1      22.500  10.840   3.610  1.00  0.00            
ATOM    100  O24 ACD     1      22.350  11.480   1.680  1.00  0.00            
ATOM    101  C30 ACD     1      20.560  10.550   2.840  1.00  0.00            
ATOM    102  H48 ACD     1      20.940   9.690   2.280  1.00  0.00            
ATOM    103  H49 ACD     1      20.260  10.230   3.850  1.00  0.00            
ATOM    104  O25 ACD     1      19.510  11.170   2.120  1.00  0.00            
ATOM    105  H50 ACD     1      19.870  11.900   1.600  1.00  0.00            
ATOM    106  C31 ACD     1      22.870  13.740   3.320  1.00  0.00            
ATOM    107  H51 ACD     1      23.700  13.500   4.000  1.00  0.00            
ATOM    108  O26 ACD     1      22.490  15.060   3.660  1.00  0.00            
ATOM    109  H52 ACD     1      23.010  15.760   3.260  1.00  0.00            
ATOM    110  C32 ACD     1      23.550  13.630   1.950  1.00  0.00            
ATOM    111  H53 ACD     1      22.890  13.990   1.140  1.00  0.00            
ATOM    112  O27 ACD     1      24.890  14.240   2.020  1.00  0.00            
ATOM    113  H54 ACD     1      24.830  15.160   2.300  1.00  0.00            
ATOM    114  C33 ACD     1      23.650  12.080   1.590  1.00  0.00            
ATOM    115  H55 ACD     1      24.000  11.900   0.570  1.00  0.00            
ATOM    116  O28 ACD     1      24.540  11.450   2.540  1.00  0.00            
ATOM    117  C34 ACD     1      25.770  10.780   2.080  1.00  0.00            
ATOM    118  H56 ACD     1      25.960  11.030   1.030  1.00  0.00            
ATOM    119  C35 ACD     1      26.970  11.390   2.790  1.00  0.00            
ATOM    120  H57 ACD     1      26.590  11.450   3.820  1.00  0.00            
ATOM    121  O29 ACD     1      27.170  12.690   2.240  1.00  0.00            
ATOM    122  H58 ACD     1      26.320  13.110   2.110  1.00  0.00            
ATOM    123  C36 ACD     1      28.190  10.420   2.820  1.00  0.00            
ATOM    124  H59 ACD     1      28.730  10.510   1.870  1.00  0.00            
ATOM    125  O30 ACD     1      29.050  10.950   3.830  1.00  0.00            
ATOM    126  H60 ACD     1      29.900  10.540   3.660  1.00  0.00            
ATOM    127  C1  BU7     2      28.580  11.300  10.940  1.00  0.00            
ATOM    128  C2  BU7     2      28.320  11.970   9.580  1.00  0.00            
ATOM    129  C3  BU7     2      27.570  11.050   8.570  1.00  0.00            
ATOM    130  C4  BU7     2      26.000  11.180   8.740  1.00  0.00            
ATOM    131  C5  BU7     2      25.180  10.510   7.660  1.00  0.00            
ATOM    132  C6  BU7     2      25.390  11.040   6.230  1.00  0.00            
ATOM    133  O1  BU7     2      24.560  10.320   5.350  1.00  0.00            
ATOM    134  C7  BU7     2      25.090  12.470   6.160  1.00  0.00            
ATOM    135  C8  BU7     2      26.010  13.410   5.910  1.00  0.00            
ATOM    136  C9  BU7     2      25.660  14.910   5.770  1.00  0.00            
ATOM    137  C10 BU7     2      26.530  15.720   4.790  1.00  0.00            
ATOM    138  O2  BU7     2      27.880  15.430   5.060  1.00  0.00            
ATOM    139  C11 BU7     2      26.410  17.210   5.130  1.00  0.00            
ATOM    140  C12 BU7     2      26.120  17.130   6.620  1.00  0.00            
ATOM    141  O3  BU7     2      26.210  18.070   7.350  1.00  0.00            
ATOM    142  C13 BU7     2      25.770  15.710   7.060  1.00  0.00            
ATOM    143  C14 BU7     2      24.520  15.560   8.020  1.00  0.00            
ATOM    144  C15 BU7     2      24.530  16.390   9.420  1.00  0.00            
ATOM    145  C16 BU7     2      25.740  16.120  10.400  1.00  0.00            
ATOM    146  C17 BU7     2      25.710  14.710  10.980  1.00  0.00            
ATOM    147  C18 BU7     2      26.770  14.560  12.070  1.00  0.00            
ATOM    148  C19 BU7     2      26.200  13.570  13.110  1.00  0.00            
ATOM    149  C20 BU7     2      25.060  14.070  13.990  1.00  0.00            
ATOM    150  O4  BU7     2      25.180  14.970  14.830  1.00  0.00            
ATOM    151  O5  BU7     2      23.900  13.410  13.900  1.00  0.00            
ATOM    152  H1  BU7     2      29.170  10.400  10.760  1.00  0.00            
ATOM    153  H2  BU7     2      29.050  11.910  11.720  1.00  0.00            
ATOM    154  H3  BU7     2      27.610  11.010  11.360  1.00  0.00            
ATOM    155  H4  BU7     2      29.280  12.290   9.150  1.00  0.00            
ATOM    156  H5  BU7     2      27.740  12.880   9.740  1.00  0.00            
ATOM    157  H6  BU7     2      27.920  10.010   8.600  1.00  0.00            
ATOM    158  H7  BU7     2      27.890  11.420   7.580  1.00  0.00            
ATOM    159  H8  BU7     2      25.760  12.250   8.720  1.00  0.00            
ATOM    160  H9  BU7     2      25.760  10.840   9.750  1.00  0.00            
ATOM    161  H10 BU7     2      24.110  10.710   7.830  1.00  0.00            
ATOM    162  H11 BU7     2      25.280   9.420   7.590  1.00  0.00            
ATOM    163  H12 BU7     2      26.420  10.750   5.970  1.00  0.00            
ATOM    164  H13 BU7     2      24.840  10.760   4.530  1.00  0.00            
ATOM    165  H14 BU7     2      24.040  12.730   6.060  1.00  0.00            
ATOM    166  H15 BU7     2      27.060  13.130   5.910  1.00  0.00            
ATOM    167  H16 BU7     2      24.620  14.970   5.420  1.00  0.00            
ATOM    168  H17 BU7     2      26.240  15.510   3.760  1.00  0.00            
ATOM    169  H18 BU7     2      28.310  15.870   4.300  1.00  0.00            
ATOM    170  H19 BU7     2      25.560  17.680   4.610  1.00  0.00            
ATOM    171  H20 BU7     2      27.340  17.780   5.030  1.00  0.00            
ATOM    172  H21 BU7     2      26.650  15.400   7.620  1.00  0.00            
ATOM    173  H22 BU7     2      24.450  14.500   8.290  1.00  0.00            
ATOM    174  H23 BU7     2      23.540  15.850   7.610  1.00  0.00            
ATOM    175  H24 BU7     2      23.560  16.190   9.880  1.00  0.00            
ATOM    176  H25 BU7     2      24.580  17.450   9.150  1.00  0.00            
ATOM    177  H26 BU7     2      25.870  16.920  11.130  1.00  0.00            
ATOM    178  H27 BU7     2      26.640  16.100   9.780  1.00  0.00            
ATOM    179  H28 BU7     2      25.880  13.930  10.230  1.00  0.00            
ATOM    180  H29 BU7     2      24.690  14.540  11.350  1.00  0.00            
ATOM    181  H30 BU7     2      26.890  15.490  12.630  1.00  0.00            
ATOM    182  H31 BU7     2      27.740  14.190  11.730  1.00  0.00            
ATOM    183  H32 BU7     2      26.970  13.280  13.840  1.00  0.00            
ATOM    184  H33 BU7     2      25.930  12.670  12.550  1.00  0.00            
ATOM    185  H34 BU7     2      24.030  12.780  13.160  1.00  0.00            
TER
ENDMDL
MODEL        1
ATOM      1  H1  ACD     1      34.690  25.010  16.080  1.00  0.00            
ATOM      2  O1  ACD     1      34.430  25.760  16.640  1.00  0.00            
ATOM      3  C1  ACD     1      34.700  25.300  17.960  1.00  0.00            
ATOM      4  H2  ACD     1      33.960  24.570  18.290  1.00  0.00            
ATOM      5  H3  ACD     1      34.730  26.160  18.650  1.00  0.00            
ATOM      6  C2  ACD     1      36.050  24.620  18.070  1.00  0.00            
ATOM      7  H4  ACD     1      36.090  24.320  19.130  1.00  0.00            
ATOM      8  O2  ACD     1      36.040  23.370  17.390  1.00  0.00            
ATOM      9  C3  ACD     1      37.150  22.550  17.700  1.00  0.00            
ATOM     10  H5  ACD     1      36.950  21.670  17.080  1.00  0.00            
ATOM     11  O3  ACD     1      37.440  22.230  19.070  1.00  0.00            
ATOM     12  C4  ACD     1      37.300  20.880  19.590  1.00  0.00            
ATOM     13  H6  ACD     1      37.370  20.130  18.790  1.00  0.00            
ATOM     14  C5  ACD     1      38.520  20.690  20.540  1.00  0.00            
ATOM     15  H7  ACD     1      38.430  21.600  21.140  1.00  0.00            
ATOM     16  O4  ACD     1      39.710  20.730  19.730  1.00  0.00            
ATOM     17  H8  ACD     1      40.510  20.960  20.220  1.00  0.00            
ATOM     18  C6  ACD     1      38.360  19.390  21.350  1.00  0.00            
ATOM     19  H9  ACD     1      38.320  18.570  20.630  1.00  0.00            
ATOM     20  O5  ACD     1      39.390  19.150  22.320  1.00  0.00            
ATOM     21  H10 ACD     1      39.870  18.370  22.010  1.00  0.00            
ATOM     22  C7  ACD     1      37.060  19.470  22.070  1.00  0.00            
ATOM     23  H11 ACD     1      36.940  18.570  22.690  1.00  0.00            
ATOM     24  O6  ACD     1      36.020  19.600  21.160  1.00  0.00            
ATOM     25  C8  ACD     1      35.960  20.720  20.310  1.00  0.00            
ATOM     26  H12 ACD     1      35.930  21.580  21.000  1.00  0.00            
ATOM     27  C9  ACD     1      34.750  20.800  19.410  1.00  0.00            
ATOM     28  H13 ACD     1      33.900  20.710  20.100  1.00  0.00            
ATOM     29  H14 ACD     1      34.560  21.770  18.940  1.00  0.00            
ATOM     30  O7  ACD     1      34.660  19.840  18.370  1.00  0.00            
ATOM     31  H15 ACD     1      33.980  19.930  17.700  1.00  0.00            
ATOM     32  O8  ACD     1      37.050  20.610  22.880  1.00  0.00            
ATOM     33  C10 ACD     1      36.620  20.490  24.220  1.00  0.00            
ATOM     34  H16 ACD     1      36.340  19.450  24.450  1.00  0.00            
ATOM     35  C11 ACD     1      37.750  20.880  25.160  1.00  0.00            
ATOM     36  H17 ACD     1      38.230  21.830  24.910  1.00  0.00            
ATOM     37  O9  ACD     1      38.730  19.900  24.910  1.00  0.00            
ATOM     38  H18 ACD     1      38.840  19.820  23.960  1.00  0.00            
ATOM     39  C12 ACD     1      37.340  20.930  26.620  1.00  0.00            
ATOM     40  H19 ACD     1      37.010  19.940  26.970  1.00  0.00            
ATOM     41  O10 ACD     1      38.510  21.340  27.360  1.00  0.00            
ATOM     42  H20 ACD     1      38.860  20.580  27.850  1.00  0.00            
ATOM     43  C13 ACD     1      36.180  21.860  26.780  1.00  0.00            
ATOM     44  H21 ACD     1      35.830  21.980  27.810  1.00  0.00            
ATOM     45  O11 ACD     1      35.090  21.360  25.970  1.00  0.00            
ATOM     46  C14 ACD     1      35.380  21.370  24.500  1.00  0.00            
ATOM     47  H22 ACD     1      35.630  22.400  24.220  1.00  0.00            
ATOM     48  C15 ACD     1      34.070  21.000  23.710  1.00  0.00            
ATOM     49  H23 ACD     1      34.150  21.160  22.630  1.00  0.00            
ATOM     50  H24 ACD     1      33.830  19.950  23.920  1.00  0.00            
ATOM     51  O12 ACD     1      33.000  21.790  24.120  1.00  0.00            
ATOM     52  H25 ACD     1      32.840  21.600  25.050  1.00  0.00            
ATOM     53  O13 ACD     1      36.530  23.210  26.260  1.00  0.00            
ATOM     54  C16 ACD     1      36.420  24.360  27.130  1.00  0.00            
ATOM     55  H26 ACD     1      36.180  24.090  28.170  1.00  0.00            
ATOM     56  C17 ACD     1      37.860  24.910  27.210  1.00  0.00            
ATOM     57  H27 ACD     1      38.240  24.980  26.180  1.00  0.00            
ATOM     58  O14 ACD     1      38.700  24.020  27.910  1.00  0.00            
ATOM     59  H28 ACD     1      38.630  23.140  27.510  1.00  0.00            
ATOM     60  C18 ACD     1      37.810  26.220  27.940  1.00  0.00            
ATOM     61  H29 ACD     1      37.440  26.110  28.970  1.00  0.00            
ATOM     62  O15 ACD     1      39.060  26.840  27.930  1.00  0.00            
ATOM     63  H30 ACD     1      39.660  26.090  27.950  1.00  0.00            
ATOM     64  C19 ACD     1      36.750  27.220  27.290  1.00  0.00            
ATOM     65  H31 ACD     1      36.740  28.170  27.840  1.00  0.00            
ATOM     66  O16 ACD     1      35.440  26.650  27.340  1.00  0.00            
ATOM     67  C20 ACD     1      35.370  25.390  26.650  1.00  0.00            
ATOM     68  H32 ACD     1      35.530  25.640  25.600  1.00  0.00            
ATOM     69  C21 ACD     1      33.930  24.940  26.840  1.00  0.00            
ATOM     70  H33 ACD     1      33.910  23.840  26.800  1.00  0.00            
ATOM     71  H34 ACD     1      33.610  25.280  27.830  1.00  0.00            
ATOM     72  O17 ACD     1      33.010  25.390  25.770  1.00  0.00            
ATOM     73  H35 ACD     1      33.130  24.930  24.930  1.00  0.00            
ATOM     74  O18 ACD     1      37.150  27.370  25.910  1.00  0.00            
ATOM     75  C22 ACD     1      37.360  28.670  25.430  1.00  0.00            
ATOM     76  H36 ACD     1      37.200  29.380  26.250  1.00  0.00            
ATOM     77  C23 ACD     1      38.820  28.790  24.880  1.00  0.00            
ATOM     78  H37 ACD     1      39.100  27.880  24.330  1.00  0.00            
ATOM     79  O19 ACD     1      39.700  28.910  26.050  1.00  0.00            
ATOM     80  H38 ACD     1      39.370  28.350  26.760  1.00  0.00            
ATOM     81  C24 ACD     1      39.010  29.950  23.860  1.00  0.00            
ATOM     82  H39 ACD     1      38.960  30.860  24.470  1.00  0.00            
ATOM     83  O20 ACD     1      40.230  29.910  23.080  1.00  0.00            
ATOM     84  H40 ACD     1      40.110  29.200  22.440  1.00  0.00            
ATOM     85  C25 ACD     1      37.860  30.040  22.840  1.00  0.00            
ATOM     86  H41 ACD     1      38.050  30.920  22.230  1.00  0.00            
ATOM     87  O21 ACD     1      36.620  30.040  23.550  1.00  0.00            
ATOM     88  C26 ACD     1      36.320  28.780  24.260  1.00  0.00            
ATOM     89  H42 ACD     1      36.380  27.900  23.610  1.00  0.00            
ATOM     90  C27 ACD     1      34.840  28.930  24.810  1.00  0.00            
ATOM     91  H43 ACD     1      34.610  28.190  25.590  1.00  0.00            
ATOM     92  H44 ACD     1      34.880  29.910  25.300  1.00  0.00            
ATOM     93  O22 ACD     1      33.780  28.900  23.860  1.00  0.00            
ATOM     94  H45 ACD     1      33.160  29.580  24.140  1.00  0.00            
ATOM     95  O23 ACD     1      37.870  28.960  21.940  1.00  0.00            
ATOM     96  C28 ACD     1      37.750  29.350  20.550  1.00  0.00            
ATOM     97  H46 ACD     1      37.770  30.450  20.460  1.00  0.00            
ATOM     98  C29 ACD     1      36.410  28.810  20.040  1.00  0.00            
ATOM     99  H47 ACD     1      36.220  27.860  20.550  1.00  0.00            
ATOM    100  O24 ACD     1      36.360  28.670  18.640  1.00  0.00            
ATOM    101  C30 ACD     1      35.260  29.670  20.410  1.00  0.00            
ATOM    102  H48 ACD     1      34.350  29.210  20.010  1.00  0.00            
ATOM    103  H49 ACD     1      35.350  29.690  21.510  1.00  0.00            
ATOM    104  O25 ACD     1      35.340  30.940  19.800  1.00  0.00            
ATOM    105  H50 ACD     1      34.660  31.010  19.120  1.00  0.00            
ATOM    106  C31 ACD     1      38.950  28.740  19.900  1.00  0.00            
ATOM    107  H51 ACD     1      39.030  27.700  20.250  1.00  0.00            
ATOM    108  O26 ACD     1      40.160  29.380  20.380  1.00  0.00            
ATOM    109  H52 ACD     1      40.310  30.280  20.090  1.00  0.00            
ATOM    110  C32 ACD     1      38.760  28.700  18.400  1.00  0.00            
ATOM    111  H53 ACD     1      38.700  29.750  18.070  1.00  0.00            
ATOM    112  O27 ACD     1      39.820  28.070  17.670  1.00  0.00            
ATOM    113  H54 ACD     1      40.530  28.730  17.690  1.00  0.00            
ATOM    114  C33 ACD     1      37.430  27.950  18.040  1.00  0.00            
ATOM    115  H55 ACD     1      37.350  27.910  16.950  1.00  0.00            
ATOM    116  O28 ACD     1      37.470  26.630  18.520  1.00  0.00            
ATOM    117  C34 ACD     1      37.250  25.430  17.590  1.00  0.00            
ATOM    118  H56 ACD     1      37.080  25.780  16.570  1.00  0.00            
ATOM    119  C35 ACD     1      38.550  24.660  17.680  1.00  0.00            
ATOM    120  H57 ACD     1      38.860  24.610  18.730  1.00  0.00            
ATOM    121  O29 ACD     1      39.560  25.400  17.000  1.00  0.00            
ATOM    122  H58 ACD     1      39.550  26.290  17.370  1.00  0.00            
ATOM    123  C36 ACD     1      38.410  23.220  17.120  1.00  0.00            
ATOM    124  H59 ACD     1      38.240  23.380  16.040  1.00  0.00            
ATOM    125  O30 ACD     1      39.440  22.320  17.380  1.00  0.00            
ATOM    126  H60 ACD     1      39.480  22.270  18.340  1.00  0.00            
ATOM    127  C1  BU7     2      34.050  24.310  21.500  1.00  0.00            
ATOM    128  C2  BU7     2      35.080  24.640  22.630  1.00  0.00            
ATOM    129  C3  BU7     2      36.550  24.470  22.130  1.00  0.00            
ATOM    130  C4  BU7     2      37.570  24.730  23.280  1.00  0.00            
ATOM    131  C5  BU7     2      39.010  24.620  22.770  1.00  0.00            
ATOM    132  C6  BU7     2      40.140  24.700  23.860  1.00  0.00            
ATOM    133  O1  BU7     2      39.980  23.620  24.850  1.00  0.00            
ATOM    134  C7  BU7     2      41.570  24.630  23.280  1.00  0.00            
ATOM    135  C8  BU7     2      42.200  25.750  22.900  1.00  0.00            
ATOM    136  C9  BU7     2      43.560  25.970  22.280  1.00  0.00            
ATOM    137  C10 BU7     2      44.490  24.840  22.660  1.00  0.00            
ATOM    138  O2  BU7     2      44.580  24.460  24.010  1.00  0.00            
ATOM    139  C11 BU7     2      45.800  25.450  22.380  1.00  0.00            
ATOM    140  C12 BU7     2      45.770  26.880  22.740  1.00  0.00            
ATOM    141  O3  BU7     2      46.790  27.590  22.870  1.00  0.00            
ATOM    142  C13 BU7     2      44.260  27.260  22.790  1.00  0.00            
ATOM    143  C14 BU7     2      43.940  28.580  22.080  1.00  0.00            
ATOM    144  C15 BU7     2      44.020  28.530  20.560  1.00  0.00            
ATOM    145  C16 BU7     2      43.700  29.900  19.960  1.00  0.00            
ATOM    146  C17 BU7     2      44.050  30.000  18.450  1.00  0.00            
ATOM    147  C18 BU7     2      43.990  31.380  17.860  1.00  0.00            
ATOM    148  C19 BU7     2      42.650  32.100  18.030  1.00  0.00            
ATOM    149  C20 BU7     2      41.590  31.490  17.110  1.00  0.00            
ATOM    150  O4  BU7     2      41.130  30.370  17.120  1.00  0.00            
ATOM    151  O5  BU7     2      40.790  32.410  16.450  1.00  0.00            
ATOM    152  H1  BU7     2      33.040  24.130  21.910  1.00  0.00            
ATOM    153  H2  BU7     2      33.940  25.230  20.900  1.00  0.00            
ATOM    154  H3  BU7     2      34.470  23.460  20.960  1.00  0.00            
ATOM    155  H4  BU7     2      34.850  24.000  23.490  1.00  0.00            
ATOM    156  H5  BU7     2      34.910  25.670  22.970  1.00  0.00            
ATOM    157  H6  BU7     2      36.670  25.120  21.250  1.00  0.00            
ATOM    158  H7  BU7     2      36.710  23.450  21.750  1.00  0.00            
ATOM    159  H8  BU7     2      37.450  23.940  24.030  1.00  0.00            
ATOM    160  H9  BU7     2      37.440  25.700  23.770  1.00  0.00            
ATOM    161  H10 BU7     2      39.160  25.430  22.040  1.00  0.00            
ATOM    162  H11 BU7     2      39.040  23.680  22.190  1.00  0.00            
ATOM    163  H12 BU7     2      39.960  25.710  24.250  1.00  0.00            
ATOM    164  H13 BU7     2      40.210  22.880  24.250  1.00  0.00            
ATOM    165  H14 BU7     2      41.950  23.610  23.170  1.00  0.00            
ATOM    166  H15 BU7     2      41.720  26.730  22.930  1.00  0.00            
ATOM    167  H16 BU7     2      43.460  25.910  21.190  1.00  0.00            
ATOM    168  H17 BU7     2      44.250  24.010  21.990  1.00  0.00            
ATOM    169  H18 BU7     2      44.220  23.560  24.040  1.00  0.00            
ATOM    170  H19 BU7     2      46.020  25.290  21.310  1.00  0.00            
ATOM    171  H20 BU7     2      46.580  24.870  22.890  1.00  0.00            
ATOM    172  H21 BU7     2      44.000  27.300  23.850  1.00  0.00            
ATOM    173  H22 BU7     2      44.670  29.340  22.380  1.00  0.00            
ATOM    174  H23 BU7     2      42.900  28.800  22.360  1.00  0.00            
ATOM    175  H24 BU7     2      43.180  27.920  20.200  1.00  0.00            
ATOM    176  H25 BU7     2      44.950  28.030  20.280  1.00  0.00            
ATOM    177  H26 BU7     2      44.450  30.540  20.430  1.00  0.00            
ATOM    178  H27 BU7     2      42.710  30.240  20.270  1.00  0.00            
ATOM    179  H28 BU7     2      43.390  29.350  17.860  1.00  0.00            
ATOM    180  H29 BU7     2      45.070  29.600  18.310  1.00  0.00            
ATOM    181  H30 BU7     2      44.260  31.400  16.790  1.00  0.00            
ATOM    182  H31 BU7     2      44.730  32.000  18.380  1.00  0.00            
ATOM    183  H32 BU7     2      42.720  33.140  17.690  1.00  0.00            
ATOM    184  H33 BU7     2      42.270  32.140  19.060  1.00  0.00            
ATOM    185  H34 BU7     2      40.910  33.240  16.950  1.00  0.00            
TER
ENDMDL
MODEL        1
ATOM      1  H1  ACD     1      20.250  12.640  26.190  1.00  0.00            
ATOM      2  O1  ACD     1      19.400  12.780  25.760  1.00  0.00            
ATOM      3  C1  ACD     1      18.520  11.770  26.160  1.00  0.00            
ATOM      4  H2  ACD     1      18.880  10.840  25.710  1.00  0.00            
ATOM      5  H3  ACD     1      17.490  12.020  25.850  1.00  0.00            
ATOM      6  C2  ACD     1      18.510  11.710  27.690  1.00  0.00            
ATOM      7  H4  ACD     1      19.440  12.180  28.050  1.00  0.00            
ATOM      8  O2  ACD     1      17.290  12.380  28.110  1.00  0.00            
ATOM      9  C3  ACD     1      16.970  12.370  29.500  1.00  0.00            
ATOM     10  H5  ACD     1      16.050  12.880  29.800  1.00  0.00            
ATOM     11  O3  ACD     1      18.190  12.830  30.200  1.00  0.00            
ATOM     12  C4  ACD     1      18.360  14.250  30.520  1.00  0.00            
ATOM     13  H6  ACD     1      17.630  14.600  31.270  1.00  0.00            
ATOM     14  C5  ACD     1      19.730  14.290  31.050  1.00  0.00            
ATOM     15  H7  ACD     1      20.370  13.680  30.400  1.00  0.00            
ATOM     16  O4  ACD     1      19.680  13.860  32.380  1.00  0.00            
ATOM     17  H8  ACD     1      19.060  13.130  32.380  1.00  0.00            
ATOM     18  C6  ACD     1      20.320  15.700  31.140  1.00  0.00            
ATOM     19  H9  ACD     1      19.810  16.300  31.910  1.00  0.00            
ATOM     20  O5  ACD     1      21.740  15.720  31.330  1.00  0.00            
ATOM     21  H10 ACD     1      21.970  15.400  32.200  1.00  0.00            
ATOM     22  C7  ACD     1      20.120  16.370  29.800  1.00  0.00            
ATOM     23  H11 ACD     1      20.440  17.420  29.890  1.00  0.00            
ATOM     24  O6  ACD     1      18.830  16.410  29.540  1.00  0.00            
ATOM     25  C8  ACD     1      18.170  15.160  29.310  1.00  0.00            
ATOM     26  H12 ACD     1      18.590  14.570  28.490  1.00  0.00            
ATOM     27  C9  ACD     1      16.610  15.470  29.200  1.00  0.00            
ATOM     28  H13 ACD     1      16.110  14.680  28.620  1.00  0.00            
ATOM     29  H14 ACD     1      16.190  15.580  30.210  1.00  0.00            
ATOM     30  O7  ACD     1      16.320  16.730  28.700  1.00  0.00            
ATOM     31  H15 ACD     1      17.110  17.240  28.860  1.00  0.00            
ATOM     32  O8  ACD     1      20.710  15.670  28.690  1.00  0.00            
ATOM     33  C10 ACD     1      21.360  16.470  27.720  1.00  0.00            
ATOM     34  H16 ACD     1      21.130  17.540  27.780  1.00  0.00            
ATOM     35  C11 ACD     1      22.870  16.450  28.010  1.00  0.00            
ATOM     36  H17 ACD     1      23.250  15.430  27.980  1.00  0.00            
ATOM     37  O9  ACD     1      23.090  16.960  29.310  1.00  0.00            
ATOM     38  H18 ACD     1      22.390  16.640  29.880  1.00  0.00            
ATOM     39  C12 ACD     1      23.580  17.240  26.930  1.00  0.00            
ATOM     40  H19 ACD     1      23.280  18.300  26.880  1.00  0.00            
ATOM     41  O10 ACD     1      24.990  17.090  26.890  1.00  0.00            
ATOM     42  H20 ACD     1      25.170  16.480  26.170  1.00  0.00            
ATOM     43  C13 ACD     1      23.200  16.770  25.570  1.00  0.00            
ATOM     44  H21 ACD     1      23.560  17.370  24.730  1.00  0.00            
ATOM     45  O11 ACD     1      21.820  16.820  25.430  1.00  0.00            
ATOM     46  C14 ACD     1      21.050  15.980  26.310  1.00  0.00            
ATOM     47  H22 ACD     1      21.340  14.920  26.220  1.00  0.00            
ATOM     48  C15 ACD     1      19.580  16.110  25.960  1.00  0.00            
ATOM     49  H23 ACD     1      19.310  15.710  24.970  1.00  0.00            
ATOM     50  H24 ACD     1      18.970  15.630  26.740  1.00  0.00            
ATOM     51  O12 ACD     1      19.170  17.500  25.850  1.00  0.00            
ATOM     52  H25 ACD     1      18.240  17.490  25.620  1.00  0.00            
ATOM     53  O13 ACD     1      23.720  15.490  25.310  1.00  0.00            
ATOM     54  C16 ACD     1      24.370  15.230  24.090  1.00  0.00            
ATOM     55  H26 ACD     1      24.280  16.050  23.370  1.00  0.00            
ATOM     56  C17 ACD     1      25.910  15.190  24.450  1.00  0.00            
ATOM     57  H27 ACD     1      26.030  14.570  25.340  1.00  0.00            
ATOM     58  O14 ACD     1      26.430  16.550  24.660  1.00  0.00            
ATOM     59  H28 ACD     1      27.380  16.640  24.530  1.00  0.00            
ATOM     60  C18 ACD     1      26.760  14.410  23.410  1.00  0.00            
ATOM     61  H29 ACD     1      26.950  15.130  22.610  1.00  0.00            
ATOM     62  O15 ACD     1      27.960  13.980  23.990  1.00  0.00            
ATOM     63  H30 ACD     1      28.300  13.330  23.380  1.00  0.00            
ATOM     64  C19 ACD     1      25.940  13.190  22.890  1.00  0.00            
ATOM     65  H31 ACD     1      26.450  12.820  21.990  1.00  0.00            
ATOM     66  O16 ACD     1      24.700  13.670  22.450  1.00  0.00            
ATOM     67  C20 ACD     1      23.790  13.960  23.520  1.00  0.00            
ATOM     68  H32 ACD     1      23.910  13.210  24.320  1.00  0.00            
ATOM     69  C21 ACD     1      22.300  14.100  23.010  1.00  0.00            
ATOM     70  H33 ACD     1      21.650  14.340  23.850  1.00  0.00            
ATOM     71  H34 ACD     1      22.330  14.820  22.180  1.00  0.00            
ATOM     72  O17 ACD     1      21.800  12.890  22.440  1.00  0.00            
ATOM     73  H35 ACD     1      22.350  12.790  21.660  1.00  0.00            
ATOM     74  O18 ACD     1      25.810  12.130  23.850  1.00  0.00            
ATOM     75  C22 ACD     1      25.750  10.740  23.490  1.00  0.00            
ATOM     76  H36 ACD     1      26.570  10.630  22.770  1.00  0.00            
ATOM     77  C23 ACD     1      26.180   9.990  24.740  1.00  0.00            
ATOM     78  H37 ACD     1      25.680  10.550  25.540  1.00  0.00            
ATOM     79  O19 ACD     1      27.590  10.210  24.900  1.00  0.00            
ATOM     80  H38 ACD     1      27.780  11.150  24.880  1.00  0.00            
ATOM     81  C24 ACD     1      25.750   8.530  24.730  1.00  0.00            
ATOM     82  H39 ACD     1      26.240   8.050  23.870  1.00  0.00            
ATOM     83  O20 ACD     1      26.010   7.890  25.950  1.00  0.00            
ATOM     84  H40 ACD     1      26.910   7.540  25.990  1.00  0.00            
ATOM     85  C25 ACD     1      24.320   8.460  24.410  1.00  0.00            
ATOM     86  H41 ACD     1      24.110   7.380  24.370  1.00  0.00            
ATOM     87  O21 ACD     1      24.000   8.970  23.130  1.00  0.00            
ATOM     88  C26 ACD     1      24.370  10.350  22.930  1.00  0.00            
ATOM     89  H42 ACD     1      23.640  10.950  23.480  1.00  0.00            
ATOM     90  C27 ACD     1      24.200  10.600  21.430  1.00  0.00            
ATOM     91  H43 ACD     1      23.200  10.520  21.000  1.00  0.00            
ATOM     92  H44 ACD     1      24.380  11.680  21.340  1.00  0.00            
ATOM     93  O22 ACD     1      25.140   9.820  20.720  1.00  0.00            
ATOM     94  H45 ACD     1      25.140   8.870  20.860  1.00  0.00            
ATOM     95  O23 ACD     1      23.410   9.120  25.300  1.00  0.00            
ATOM     96  C28 ACD     1      22.240   8.480  25.600  1.00  0.00            
ATOM     97  H46 ACD     1      22.130   7.470  25.170  1.00  0.00            
ATOM     98  C29 ACD     1      21.030   9.280  25.240  1.00  0.00            
ATOM     99  H47 ACD     1      21.120  10.290  25.660  1.00  0.00            
ATOM    100  O24 ACD     1      19.850   8.670  25.780  1.00  0.00            
ATOM    101  C30 ACD     1      20.760   9.420  23.770  1.00  0.00            
ATOM    102  H48 ACD     1      19.930  10.110  23.590  1.00  0.00            
ATOM    103  H49 ACD     1      21.640   9.910  23.340  1.00  0.00            
ATOM    104  O25 ACD     1      20.520   8.120  23.110  1.00  0.00            
ATOM    105  H50 ACD     1      20.710   8.270  22.180  1.00  0.00            
ATOM    106  C31 ACD     1      22.310   8.250  27.020  1.00  0.00            
ATOM    107  H51 ACD     1      22.490   9.200  27.540  1.00  0.00            
ATOM    108  O26 ACD     1      23.520   7.420  27.290  1.00  0.00            
ATOM    109  H52 ACD     1      24.290   7.790  26.860  1.00  0.00            
ATOM    110  C32 ACD     1      21.020   7.670  27.620  1.00  0.00            
ATOM    111  H53 ACD     1      20.850   6.640  27.290  1.00  0.00            
ATOM    112  O27 ACD     1      20.930   7.780  29.040  1.00  0.00            
ATOM    113  H54 ACD     1      20.690   8.700  29.210  1.00  0.00            
ATOM    114  C33 ACD     1      19.740   8.460  27.190  1.00  0.00            
ATOM    115  H55 ACD     1      18.830   7.880  27.370  1.00  0.00            
ATOM    116  O28 ACD     1      19.670   9.650  27.990  1.00  0.00            
ATOM    117  C34 ACD     1      18.400  10.240  28.040  1.00  0.00            
ATOM    118  H56 ACD     1      17.720   9.730  27.350  1.00  0.00            
ATOM    119  C35 ACD     1      17.990  10.080  29.550  1.00  0.00            
ATOM    120  H57 ACD     1      18.740  10.560  30.190  1.00  0.00            
ATOM    121  O29 ACD     1      17.810   8.700  29.880  1.00  0.00            
ATOM    122  H58 ACD     1      17.860   8.560  30.830  1.00  0.00            
ATOM    123  C36 ACD     1      16.740  10.920  29.830  1.00  0.00            
ATOM    124  H59 ACD     1      16.000  10.440  29.180  1.00  0.00            
ATOM    125  O30 ACD     1      16.360  10.710  31.200  1.00  0.00            
ATOM    126  H60 ACD     1      16.890  11.290  31.750  1.00  0.00            
ATOM    127  C1  BU7     2      27.570  13.760  38.560  1.00  0.00            
ATOM    128  C2  BU7     2      26.840  14.510  37.470  1.00  0.00            
ATOM    129  C3  BU7     2      26.750  13.800  36.110  1.00  0.00            
ATOM    130  C4  BU7     2      25.890  14.590  35.110  1.00  0.00            
ATOM    131  C5  BU7     2      25.550  13.910  33.810  1.00  0.00            
ATOM    132  C6  BU7     2      25.300  14.930  32.680  1.00  0.00            
ATOM    133  O1  BU7     2      26.510  15.500  32.240  1.00  0.00            
ATOM    134  C7  BU7     2      24.740  14.240  31.460  1.00  0.00            
ATOM    135  C8  BU7     2      25.170  13.030  30.970  1.00  0.00            
ATOM    136  C9  BU7     2      24.640  12.380  29.750  1.00  0.00            
ATOM    137  C10 BU7     2      25.360  12.810  28.450  1.00  0.00            
ATOM    138  O2  BU7     2      25.780  14.190  28.510  1.00  0.00            
ATOM    139  C11 BU7     2      24.340  12.520  27.330  1.00  0.00            
ATOM    140  C12 BU7     2      23.000  12.510  27.930  1.00  0.00            
ATOM    141  O3  BU7     2      21.990  12.450  27.260  1.00  0.00            
ATOM    142  C13 BU7     2      23.120  12.500  29.460  1.00  0.00            
ATOM    143  C14 BU7     2      22.280  11.340  30.010  1.00  0.00            
ATOM    144  C15 BU7     2      22.270  11.430  31.580  1.00  0.00            
ATOM    145  C16 BU7     2      21.170  10.520  32.180  1.00  0.00            
ATOM    146  C17 BU7     2      20.980  10.730  33.690  1.00  0.00            
ATOM    147  C18 BU7     2      22.100  10.120  34.640  1.00  0.00            
ATOM    148  C19 BU7     2      21.750  10.220  36.140  1.00  0.00            
ATOM    149  C20 BU7     2      22.970   9.970  37.010  1.00  0.00            
ATOM    150  O4  BU7     2      23.820   9.120  36.680  1.00  0.00            
ATOM    151  O5  BU7     2      23.170  10.980  37.880  1.00  0.00            
ATOM    152  H1  BU7     2      28.650  13.960  38.480  1.00  0.00            
ATOM    153  H2  BU7     2      27.240  14.230  39.490  1.00  0.00            
ATOM    154  H3  BU7     2      27.330  12.700  38.450  1.00  0.00            
ATOM    155  H4  BU7     2      27.190  15.550  37.410  1.00  0.00            
ATOM    156  H5  BU7     2      25.820  14.550  37.860  1.00  0.00            
ATOM    157  H6  BU7     2      26.210  12.860  36.290  1.00  0.00            
ATOM    158  H7  BU7     2      27.710  13.590  35.640  1.00  0.00            
ATOM    159  H8  BU7     2      26.370  15.570  34.980  1.00  0.00            
ATOM    160  H9  BU7     2      24.990  14.890  35.660  1.00  0.00            
ATOM    161  H10 BU7     2      24.700  13.230  33.960  1.00  0.00            
ATOM    162  H11 BU7     2      26.350  13.230  33.470  1.00  0.00            
ATOM    163  H12 BU7     2      24.650  15.770  32.980  1.00  0.00            
ATOM    164  H13 BU7     2      26.170  15.900  31.420  1.00  0.00            
ATOM    165  H14 BU7     2      23.930  14.780  30.990  1.00  0.00            
ATOM    166  H15 BU7     2      26.100  12.620  31.340  1.00  0.00            
ATOM    167  H16 BU7     2      24.840  11.310  29.860  1.00  0.00            
ATOM    168  H17 BU7     2      26.300  12.250  28.300  1.00  0.00            
ATOM    169  H18 BU7     2      26.550  14.110  29.100  1.00  0.00            
ATOM    170  H19 BU7     2      24.510  11.580  26.790  1.00  0.00            
ATOM    171  H20 BU7     2      24.310  13.320  26.580  1.00  0.00            
ATOM    172  H21 BU7     2      22.650  13.460  29.720  1.00  0.00            
ATOM    173  H22 BU7     2      22.600  10.350  29.670  1.00  0.00            
ATOM    174  H23 BU7     2      21.250  11.350  29.650  1.00  0.00            
ATOM    175  H24 BU7     2      22.010  12.450  31.860  1.00  0.00            
ATOM    176  H25 BU7     2      23.210  11.160  32.070  1.00  0.00            
ATOM    177  H26 BU7     2      21.380   9.470  31.960  1.00  0.00            
ATOM    178  H27 BU7     2      20.190  10.860  31.810  1.00  0.00            
ATOM    179  H28 BU7     2      20.060  10.300  34.090  1.00  0.00            
ATOM    180  H29 BU7     2      20.860  11.800  33.890  1.00  0.00            
ATOM    181  H30 BU7     2      23.060  10.640  34.570  1.00  0.00            
ATOM    182  H31 BU7     2      22.180   9.040  34.460  1.00  0.00            
ATOM    183  H32 BU7     2      21.030   9.480  36.520  1.00  0.00            
ATOM    184  H33 BU7     2      21.440  11.270  36.160  1.00  0.00            
ATOM    185  H34 BU7     2      22.260  11.140  38.170  1.00  0.00            
TER
ENDMDL
MODEL        1
ATOM      1  H1  ACD     1      18.840  14.930  27.430  1.00  0.00            
ATOM      2  O1  ACD     1      18.030  14.970  26.910  1.00  0.00            
ATOM      3  C1  ACD     1      17.270  13.850  27.130  1.00  0.00            
ATOM      4  H2  ACD     1      17.630  13.140  26.380  1.00  0.00            
ATOM      5  H3  ACD     1      16.210  13.920  26.850  1.00  0.00            
ATOM      6  C2  ACD     1      17.450  13.300  28.510  1.00  0.00            
ATOM      7  H4  ACD     1      18.440  13.420  28.980  1.00  0.00            
ATOM      8  O2  ACD     1      16.600  14.050  29.410  1.00  0.00            
ATOM      9  C3  ACD     1      16.580  13.650  30.740  1.00  0.00            
ATOM     10  H5  ACD     1      15.850  14.270  31.260  1.00  0.00            
ATOM     11  O3  ACD     1      17.850  13.770  31.310  1.00  0.00            
ATOM     12  C4  ACD     1      18.350  15.110  31.600  1.00  0.00            
ATOM     13  H6  ACD     1      17.840  15.470  32.510  1.00  0.00            
ATOM     14  C5  ACD     1      19.810  14.850  31.930  1.00  0.00            
ATOM     15  H7  ACD     1      20.270  14.320  31.090  1.00  0.00            
ATOM     16  O4  ACD     1      19.890  13.980  33.060  1.00  0.00            
ATOM     17  H8  ACD     1      19.020  13.650  33.330  1.00  0.00            
ATOM     18  C6  ACD     1      20.650  16.140  32.100  1.00  0.00            
ATOM     19  H9  ACD     1      20.230  16.610  32.990  1.00  0.00            
ATOM     20  O5  ACD     1      21.990  15.740  32.250  1.00  0.00            
ATOM     21  H10 ACD     1      21.940  14.990  32.840  1.00  0.00            
ATOM     22  C7  ACD     1      20.430  17.010  30.910  1.00  0.00            
ATOM     23  H11 ACD     1      21.010  17.900  31.180  1.00  0.00            
ATOM     24  O6  ACD     1      19.080  17.290  30.690  1.00  0.00            
ATOM     25  C8  ACD     1      18.190  16.200  30.510  1.00  0.00            
ATOM     26  H12 ACD     1      18.290  15.720  29.530  1.00  0.00            
ATOM     27  C9  ACD     1      16.880  16.860  30.420  1.00  0.00            
ATOM     28  H13 ACD     1      16.070  16.110  30.460  1.00  0.00            
ATOM     29  H14 ACD     1      16.720  17.500  31.300  1.00  0.00            
ATOM     30  O7  ACD     1      16.680  17.650  29.230  1.00  0.00            
ATOM     31  H15 ACD     1      17.180  18.470  29.270  1.00  0.00            
ATOM     32  O8  ACD     1      20.900  16.400  29.720  1.00  0.00            
ATOM     33  C10 ACD     1      21.730  17.210  28.860  1.00  0.00            
ATOM     34  H16 ACD     1      21.870  18.240  29.210  1.00  0.00            
ATOM     35  C11 ACD     1      23.110  16.480  28.840  1.00  0.00            
ATOM     36  H17 ACD     1      22.950  15.410  28.650  1.00  0.00            
ATOM     37  O9  ACD     1      23.680  16.670  30.180  1.00  0.00            
ATOM     38  H18 ACD     1      22.980  16.160  30.590  1.00  0.00            
ATOM     39  C12 ACD     1      23.990  16.970  27.640  1.00  0.00            
ATOM     40  H19 ACD     1      24.310  18.020  27.780  1.00  0.00            
ATOM     41  O10 ACD     1      25.150  16.170  27.510  1.00  0.00            
ATOM     42  H20 ACD     1      24.950  15.290  27.180  1.00  0.00            
ATOM     43  C13 ACD     1      23.260  17.210  26.370  1.00  0.00            
ATOM     44  H21 ACD     1      23.880  17.860  25.750  1.00  0.00            
ATOM     45  O11 ACD     1      22.050  17.920  26.660  1.00  0.00            
ATOM     46  C14 ACD     1      21.080  17.240  27.470  1.00  0.00            
ATOM     47  H22 ACD     1      20.950  16.200  27.120  1.00  0.00            
ATOM     48  C15 ACD     1      19.720  17.960  27.460  1.00  0.00            
ATOM     49  H23 ACD     1      19.420  18.060  26.410  1.00  0.00            
ATOM     50  H24 ACD     1      19.060  17.330  28.080  1.00  0.00            
ATOM     51  O12 ACD     1      19.730  19.290  27.930  1.00  0.00            
ATOM     52  H25 ACD     1      20.400  19.860  27.540  1.00  0.00            
ATOM     53  O13 ACD     1      23.020  15.970  25.670  1.00  0.00            
ATOM     54  C16 ACD     1      22.880  16.000  24.320  1.00  0.00            
ATOM     55  H26 ACD     1      22.390  16.950  24.050  1.00  0.00            
ATOM     56  C17 ACD     1      24.310  15.910  23.710  1.00  0.00            
ATOM     57  H27 ACD     1      24.820  15.080  24.220  1.00  0.00            
ATOM     58  O14 ACD     1      24.960  17.140  23.750  1.00  0.00            
ATOM     59  H28 ACD     1      25.890  16.990  23.930  1.00  0.00            
ATOM     60  C18 ACD     1      24.230  15.400  22.260  1.00  0.00            
ATOM     61  H29 ACD     1      23.720  16.160  21.640  1.00  0.00            
ATOM     62  O15 ACD     1      25.550  15.090  21.740  1.00  0.00            
ATOM     63  H30 ACD     1      25.870  15.880  21.300  1.00  0.00            
ATOM     64  C19 ACD     1      23.350  14.170  22.070  1.00  0.00            
ATOM     65  H31 ACD     1      23.420  13.890  21.020  1.00  0.00            
ATOM     66  O16 ACD     1      22.060  14.540  22.400  1.00  0.00            
ATOM     67  C20 ACD     1      21.900  14.920  23.780  1.00  0.00            
ATOM     68  H32 ACD     1      22.100  14.030  24.390  1.00  0.00            
ATOM     69  C21 ACD     1      20.500  15.510  24.050  1.00  0.00            
ATOM     70  H33 ACD     1      20.460  15.860  25.090  1.00  0.00            
ATOM     71  H34 ACD     1      20.300  16.390  23.430  1.00  0.00            
ATOM     72  O17 ACD     1      19.570  14.500  23.900  1.00  0.00            
ATOM     73  H35 ACD     1      18.830  14.800  24.440  1.00  0.00            
ATOM     74  O18 ACD     1      23.870  13.060  22.840  1.00  0.00            
ATOM     75  C22 ACD     1      23.520  11.670  22.610  1.00  0.00            
ATOM     76  H36 ACD     1      24.170  11.210  21.850  1.00  0.00            
ATOM     77  C23 ACD     1      23.850  11.050  23.910  1.00  0.00            
ATOM     78  H37 ACD     1      23.360  11.640  24.700  1.00  0.00            
ATOM     79  O19 ACD     1      25.300  11.020  24.160  1.00  0.00            
ATOM     80  H38 ACD     1      25.720  11.780  23.770  1.00  0.00            
ATOM     81  C24 ACD     1      23.280   9.680  24.120  1.00  0.00            
ATOM     82  H39 ACD     1      23.840   9.080  23.380  1.00  0.00            
ATOM     83  O20 ACD     1      23.500   9.180  25.460  1.00  0.00            
ATOM     84  H40 ACD     1      24.370   9.430  25.770  1.00  0.00            
ATOM     85  C25 ACD     1      21.780   9.660  23.790  1.00  0.00            
ATOM     86  H41 ACD     1      21.530   8.590  23.770  1.00  0.00            
ATOM     87  O21 ACD     1      21.490  10.270  22.550  1.00  0.00            
ATOM     88  C26 ACD     1      22.050  11.540  22.310  1.00  0.00            
ATOM     89  H42 ACD     1      21.500  12.240  22.950  1.00  0.00            
ATOM     90  C27 ACD     1      21.530  11.840  20.910  1.00  0.00            
ATOM     91  H43 ACD     1      20.510  11.470  20.760  1.00  0.00            
ATOM     92  H44 ACD     1      21.340  12.920  20.850  1.00  0.00            
ATOM     93  O22 ACD     1      22.390  11.330  19.880  1.00  0.00            
ATOM     94  H45 ACD     1      22.130  11.690  19.030  1.00  0.00            
ATOM     95  O23 ACD     1      21.090  10.320  24.800  1.00  0.00            
ATOM     96  C28 ACD     1      19.960   9.600  25.300  1.00  0.00            
ATOM     97  H46 ACD     1      19.720   8.700  24.720  1.00  0.00            
ATOM     98  C29 ACD     1      18.820  10.560  25.260  1.00  0.00            
ATOM     99  H47 ACD     1      19.100  11.500  25.730  1.00  0.00            
ATOM    100  O24 ACD     1      17.670  10.100  25.950  1.00  0.00            
ATOM    101  C30 ACD     1      18.330  10.920  23.830  1.00  0.00            
ATOM    102  H48 ACD     1      17.560  11.700  23.780  1.00  0.00            
ATOM    103  H49 ACD     1      19.100  11.440  23.240  1.00  0.00            
ATOM    104  O25 ACD     1      17.860   9.790  23.030  1.00  0.00            
ATOM    105  H50 ACD     1      18.550   9.610  22.390  1.00  0.00            
ATOM    106  C31 ACD     1      20.310   9.280  26.740  1.00  0.00            
ATOM    107  H51 ACD     1      20.760  10.180  27.190  1.00  0.00            
ATOM    108  O26 ACD     1      21.250   8.170  26.880  1.00  0.00            
ATOM    109  H52 ACD     1      22.090   8.390  26.470  1.00  0.00            
ATOM    110  C32 ACD     1      19.010   8.930  27.550  1.00  0.00            
ATOM    111  H53 ACD     1      18.640   7.990  27.100  1.00  0.00            
ATOM    112  O27 ACD     1      19.280   8.840  28.930  1.00  0.00            
ATOM    113  H54 ACD     1      18.840   9.630  29.270  1.00  0.00            
ATOM    114  C33 ACD     1      17.880   9.890  27.340  1.00  0.00            
ATOM    115  H55 ACD     1      16.970   9.450  27.770  1.00  0.00            
ATOM    116  O28 ACD     1      18.300  11.080  28.020  1.00  0.00            
ATOM    117  C34 ACD     1      17.160  11.810  28.570  1.00  0.00            
ATOM    118  H56 ACD     1      16.230  11.690  28.000  1.00  0.00            
ATOM    119  C35 ACD     1      17.000  11.290  29.990  1.00  0.00            
ATOM    120  H57 ACD     1      17.980  11.250  30.490  1.00  0.00            
ATOM    121  O29 ACD     1      16.370   9.970  30.020  1.00  0.00            
ATOM    122  H58 ACD     1      16.220   9.850  30.960  1.00  0.00            
ATOM    123  C36 ACD     1      16.130  12.200  30.800  1.00  0.00            
ATOM    124  H59 ACD     1      15.120  12.170  30.370  1.00  0.00            
ATOM    125  O30 ACD     1      16.070  11.810  32.150  1.00  0.00            
ATOM    126  H60 ACD     1      16.820  12.200  32.610  1.00  0.00            
ATOM    127  C1  BU7     2      24.170  12.200  38.400  1.00  0.00            
ATOM    128  C2  BU7     2      24.860  12.910  37.260  1.00  0.00            
ATOM    129  C3  BU7     2      24.470  12.300  35.870  1.00  0.00            
ATOM    130  C4  BU7     2      25.290  13.040  34.760  1.00  0.00            
ATOM    131  C5  BU7     2      24.880  12.540  33.370  1.00  0.00            
ATOM    132  C6  BU7     2      25.620  13.280  32.240  1.00  0.00            
ATOM    133  O1  BU7     2      26.980  12.910  32.110  1.00  0.00            
ATOM    134  C7  BU7     2      24.920  13.170  30.940  1.00  0.00            
ATOM    135  C8  BU7     2      24.590  12.050  30.340  1.00  0.00            
ATOM    136  C9  BU7     2      23.580  11.950  29.190  1.00  0.00            
ATOM    137  C10 BU7     2      24.030  12.270  27.730  1.00  0.00            
ATOM    138  O2  BU7     2      24.910  13.430  27.670  1.00  0.00            
ATOM    139  C11 BU7     2      22.720  12.490  26.990  1.00  0.00            
ATOM    140  C12 BU7     2      21.740  13.000  27.950  1.00  0.00            
ATOM    141  O3  BU7     2      20.720  13.640  27.620  1.00  0.00            
ATOM    142  C13 BU7     2      22.240  12.680  29.380  1.00  0.00            
ATOM    143  C14 BU7     2      21.180  11.720  30.030  1.00  0.00            
ATOM    144  C15 BU7     2      21.570  11.390  31.480  1.00  0.00            
ATOM    145  C16 BU7     2      20.500  10.680  32.350  1.00  0.00            
ATOM    146  C17 BU7     2      20.830  10.620  33.820  1.00  0.00            
ATOM    147  C18 BU7     2      21.930   9.500  34.100  1.00  0.00            
ATOM    148  C19 BU7     2      22.170   9.390  35.620  1.00  0.00            
ATOM    149  C20 BU7     2      23.550   8.820  35.980  1.00  0.00            
ATOM    150  O4  BU7     2      24.310   8.320  35.220  1.00  0.00            
ATOM    151  O5  BU7     2      23.800   8.610  37.280  1.00  0.00            
ATOM    152  H1  BU7     2      24.610  12.420  39.370  1.00  0.00            
ATOM    153  H2  BU7     2      23.130  12.540  38.480  1.00  0.00            
ATOM    154  H3  BU7     2      24.120  11.110  38.270  1.00  0.00            
ATOM    155  H4  BU7     2      25.930  13.000  37.490  1.00  0.00            
ATOM    156  H5  BU7     2      24.610  13.980  37.310  1.00  0.00            
ATOM    157  H6  BU7     2      23.380  12.270  35.740  1.00  0.00            
ATOM    158  H7  BU7     2      24.860  11.270  35.890  1.00  0.00            
ATOM    159  H8  BU7     2      26.360  12.890  34.940  1.00  0.00            
ATOM    160  H9  BU7     2      24.990  14.090  34.760  1.00  0.00            
ATOM    161  H10 BU7     2      23.800  12.470  33.180  1.00  0.00            
ATOM    162  H11 BU7     2      25.190  11.500  33.250  1.00  0.00            
ATOM    163  H12 BU7     2      25.600  14.340  32.510  1.00  0.00            
ATOM    164  H13 BU7     2      26.860  11.960  31.950  1.00  0.00            
ATOM    165  H14 BU7     2      24.650  14.180  30.620  1.00  0.00            
ATOM    166  H15 BU7     2      24.860  11.120  30.840  1.00  0.00            
ATOM    167  H16 BU7     2      23.300  10.890  29.260  1.00  0.00            
ATOM    168  H17 BU7     2      24.680  11.480  27.340  1.00  0.00            
ATOM    169  H18 BU7     2      25.720  13.230  28.170  1.00  0.00            
ATOM    170  H19 BU7     2      22.310  11.590  26.520  1.00  0.00            
ATOM    171  H20 BU7     2      22.810  13.300  26.240  1.00  0.00            
ATOM    172  H21 BU7     2      22.250  13.620  29.940  1.00  0.00            
ATOM    173  H22 BU7     2      21.180  10.790  29.460  1.00  0.00            
ATOM    174  H23 BU7     2      20.200  12.200  29.900  1.00  0.00            
ATOM    175  H24 BU7     2      21.900  12.290  32.010  1.00  0.00            
ATOM    176  H25 BU7     2      22.460  10.740  31.420  1.00  0.00            
ATOM    177  H26 BU7     2      20.200   9.710  31.920  1.00  0.00            
ATOM    178  H27 BU7     2      19.590  11.290  32.250  1.00  0.00            
ATOM    179  H28 BU7     2      19.900  10.360  34.340  1.00  0.00            
ATOM    180  H29 BU7     2      21.170  11.600  34.170  1.00  0.00            
ATOM    181  H30 BU7     2      22.880   9.950  33.770  1.00  0.00            
ATOM    182  H31 BU7     2      21.770   8.600  33.490  1.00  0.00            
ATOM    183  H32 BU7     2      21.320   8.840  36.060  1.00  0.00            
ATOM    184  H33 BU7     2      22.100  10.350  36.150  1.00  0.00            
ATOM    185  H34 BU7     2      22.990   9.020  37.630  1.00  0.00            
TER
ENDMDL
MODEL        1
ATOM      1  H1  ACD     1      30.010  25.070  14.320  1.00  0.00            
ATOM      2  O1  ACD     1      29.660  24.200  14.110  1.00  0.00            
ATOM      3  C1  ACD     1      29.770  23.370  15.220  1.00  0.00            
ATOM      4  H2  ACD     1      29.850  22.320  14.930  1.00  0.00            
ATOM      5  H3  ACD     1      28.840  23.540  15.780  1.00  0.00            
ATOM      6  C2  ACD     1      31.030  23.670  16.030  1.00  0.00            
ATOM      7  H4  ACD     1      31.890  23.670  15.350  1.00  0.00            
ATOM      8  O2  ACD     1      30.970  24.960  16.670  1.00  0.00            
ATOM      9  C3  ACD     1      32.080  25.240  17.400  1.00  0.00            
ATOM     10  H5  ACD     1      31.920  26.270  17.750  1.00  0.00            
ATOM     11  O3  ACD     1      33.300  25.270  16.660  1.00  0.00            
ATOM     12  C4  ACD     1      33.840  26.470  16.170  1.00  0.00            
ATOM     13  H6  ACD     1      33.400  27.270  16.780  1.00  0.00            
ATOM     14  C5  ACD     1      35.330  26.260  16.440  1.00  0.00            
ATOM     15  H7  ACD     1      35.480  25.210  16.160  1.00  0.00            
ATOM     16  O4  ACD     1      35.580  26.460  17.840  1.00  0.00            
ATOM     17  H8  ACD     1      36.310  25.890  18.090  1.00  0.00            
ATOM     18  C6  ACD     1      36.210  27.120  15.460  1.00  0.00            
ATOM     19  H9  ACD     1      36.300  28.100  15.960  1.00  0.00            
ATOM     20  O5  ACD     1      37.570  26.590  15.490  1.00  0.00            
ATOM     21  H10 ACD     1      38.050  26.780  16.310  1.00  0.00            
ATOM     22  C7  ACD     1      35.740  27.110  14.040  1.00  0.00            
ATOM     23  H11 ACD     1      36.330  27.860  13.490  1.00  0.00            
ATOM     24  O6  ACD     1      34.420  27.570  14.020  1.00  0.00            
ATOM     25  C8  ACD     1      33.480  26.720  14.670  1.00  0.00            
ATOM     26  H12 ACD     1      33.350  25.740  14.180  1.00  0.00            
ATOM     27  C9  ACD     1      32.130  27.390  14.650  1.00  0.00            
ATOM     28  H13 ACD     1      31.340  26.970  15.270  1.00  0.00            
ATOM     29  H14 ACD     1      32.310  28.450  14.880  1.00  0.00            
ATOM     30  O7  ACD     1      31.540  27.390  13.390  1.00  0.00            
ATOM     31  H15 ACD     1      31.820  28.170  12.900  1.00  0.00            
ATOM     32  O8  ACD     1      35.750  25.760  13.460  1.00  0.00            
ATOM     33  C10 ACD     1      36.560  25.730  12.250  1.00  0.00            
ATOM     34  H16 ACD     1      37.040  26.700  12.060  1.00  0.00            
ATOM     35  C11 ACD     1      37.560  24.630  12.480  1.00  0.00            
ATOM     36  H17 ACD     1      37.080  23.700  12.800  1.00  0.00            
ATOM     37  O9  ACD     1      38.410  24.990  13.580  1.00  0.00            
ATOM     38  H18 ACD     1      37.840  25.430  14.210  1.00  0.00            
ATOM     39  C12 ACD     1      38.370  24.410  11.190  1.00  0.00            
ATOM     40  H19 ACD     1      38.770  25.390  10.920  1.00  0.00            
ATOM     41  O10 ACD     1      39.400  23.450  11.300  1.00  0.00            
ATOM     42  H20 ACD     1      39.010  22.580  11.230  1.00  0.00            
ATOM     43  C13 ACD     1      37.380  23.940  10.090  1.00  0.00            
ATOM     44  H21 ACD     1      37.850  23.820   9.110  1.00  0.00            
ATOM     45  O11 ACD     1      36.400  24.990   9.940  1.00  0.00            
ATOM     46  C14 ACD     1      35.700  25.370  11.090  1.00  0.00            
ATOM     47  H22 ACD     1      35.090  24.540  11.460  1.00  0.00            
ATOM     48  C15 ACD     1      34.650  26.450  10.690  1.00  0.00            
ATOM     49  H23 ACD     1      34.040  26.010   9.890  1.00  0.00            
ATOM     50  H24 ACD     1      34.020  26.690  11.570  1.00  0.00            
ATOM     51  O12 ACD     1      35.310  27.600  10.150  1.00  0.00            
ATOM     52  H25 ACD     1      34.780  28.100   9.530  1.00  0.00            
ATOM     53  O13 ACD     1      36.670  22.780  10.500  1.00  0.00            
ATOM     54  C16 ACD     1      36.670  21.610   9.660  1.00  0.00            
ATOM     55  H26 ACD     1      37.330  21.760   8.790  1.00  0.00            
ATOM     56  C17 ACD     1      37.190  20.450  10.470  1.00  0.00            
ATOM     57  H27 ACD     1      36.440  20.360  11.260  1.00  0.00            
ATOM     58  O14 ACD     1      38.540  20.770  10.970  1.00  0.00            
ATOM     59  H28 ACD     1      39.180  20.670  10.260  1.00  0.00            
ATOM     60  C18 ACD     1      37.150  19.150   9.640  1.00  0.00            
ATOM     61  H29 ACD     1      37.700  19.300   8.700  1.00  0.00            
ATOM     62  O15 ACD     1      37.770  18.040  10.320  1.00  0.00            
ATOM     63  H30 ACD     1      38.660  17.880  10.000  1.00  0.00            
ATOM     64  C19 ACD     1      35.710  18.900   9.240  1.00  0.00            
ATOM     65  H31 ACD     1      35.550  18.040   8.580  1.00  0.00            
ATOM     66  O16 ACD     1      35.260  20.030   8.450  1.00  0.00            
ATOM     67  C20 ACD     1      35.230  21.320   9.080  1.00  0.00            
ATOM     68  H32 ACD     1      34.500  21.310   9.900  1.00  0.00            
ATOM     69  C21 ACD     1      34.760  22.450   8.130  1.00  0.00            
ATOM     70  H33 ACD     1      34.690  23.350   8.750  1.00  0.00            
ATOM     71  H34 ACD     1      35.360  22.540   7.220  1.00  0.00            
ATOM     72  O17 ACD     1      33.400  22.170   7.650  1.00  0.00            
ATOM     73  H35 ACD     1      32.930  21.870   8.440  1.00  0.00            
ATOM     74  O18 ACD     1      34.830  18.870  10.360  1.00  0.00            
ATOM     75  C22 ACD     1      34.080  17.770  10.610  1.00  0.00            
ATOM     76  H36 ACD     1      34.170  16.990   9.850  1.00  0.00            
ATOM     77  C23 ACD     1      34.540  17.260  12.050  1.00  0.00            
ATOM     78  H37 ACD     1      34.620  18.230  12.560  1.00  0.00            
ATOM     79  O19 ACD     1      35.870  16.620  11.940  1.00  0.00            
ATOM     80  H38 ACD     1      36.460  17.320  11.620  1.00  0.00            
ATOM     81  C24 ACD     1      33.460  16.440  12.710  1.00  0.00            
ATOM     82  H39 ACD     1      33.290  15.510  12.140  1.00  0.00            
ATOM     83  O20 ACD     1      33.850  16.100  14.080  1.00  0.00            
ATOM     84  H40 ACD     1      33.650  16.750  14.760  1.00  0.00            
ATOM     85  C25 ACD     1      32.180  17.150  12.720  1.00  0.00            
ATOM     86  H41 ACD     1      31.400  16.530  13.170  1.00  0.00            
ATOM     87  O21 ACD     1      31.800  17.410  11.370  1.00  0.00            
ATOM     88  C26 ACD     1      32.620  18.240  10.570  1.00  0.00            
ATOM     89  H42 ACD     1      32.640  19.240  11.020  1.00  0.00            
ATOM     90  C27 ACD     1      32.050  18.360   9.200  1.00  0.00            
ATOM     91  H43 ACD     1      31.020  18.730   9.130  1.00  0.00            
ATOM     92  H44 ACD     1      32.690  19.030   8.610  1.00  0.00            
ATOM     93  O22 ACD     1      32.010  17.060   8.550  1.00  0.00            
ATOM     94  H45 ACD     1      31.500  16.520   9.160  1.00  0.00            
ATOM     95  O23 ACD     1      32.200  18.330  13.440  1.00  0.00            
ATOM     96  C28 ACD     1      31.360  18.480  14.650  1.00  0.00            
ATOM     97  H46 ACD     1      30.720  17.600  14.790  1.00  0.00            
ATOM     98  C29 ACD     1      30.380  19.610  14.530  1.00  0.00            
ATOM     99  H47 ACD     1      30.720  20.600  14.220  1.00  0.00            
ATOM    100  O24 ACD     1      29.780  19.760  15.800  1.00  0.00            
ATOM    101  C30 ACD     1      29.280  19.250  13.550  1.00  0.00            
ATOM    102  H48 ACD     1      29.720  19.250  12.550  1.00  0.00            
ATOM    103  H49 ACD     1      28.880  18.250  13.770  1.00  0.00            
ATOM    104  O25 ACD     1      28.170  20.100  13.560  1.00  0.00            
ATOM    105  H50 ACD     1      27.880  20.150  14.470  1.00  0.00            
ATOM    106  C31 ACD     1      32.290  18.630  15.830  1.00  0.00            
ATOM    107  H51 ACD     1      32.900  19.510  15.600  1.00  0.00            
ATOM    108  O26 ACD     1      33.070  17.470  16.120  1.00  0.00            
ATOM    109  H52 ACD     1      32.750  16.900  16.820  1.00  0.00            
ATOM    110  C32 ACD     1      31.580  19.100  17.140  1.00  0.00            
ATOM    111  H53 ACD     1      30.970  18.280  17.540  1.00  0.00            
ATOM    112  O27 ACD     1      32.500  19.510  18.090  1.00  0.00            
ATOM    113  H54 ACD     1      32.310  20.340  18.540  1.00  0.00            
ATOM    114  C33 ACD     1      30.690  20.220  16.820  1.00  0.00            
ATOM    115  H55 ACD     1      30.110  20.410  17.730  1.00  0.00            
ATOM    116  O28 ACD     1      31.470  21.380  16.520  1.00  0.00            
ATOM    117  C34 ACD     1      31.080  22.610  17.120  1.00  0.00            
ATOM    118  H56 ACD     1      30.090  22.490  17.580  1.00  0.00            
ATOM    119  C35 ACD     1      32.100  22.850  18.210  1.00  0.00            
ATOM    120  H57 ACD     1      33.050  22.660  17.690  1.00  0.00            
ATOM    121  O29 ACD     1      32.000  21.900  19.330  1.00  0.00            
ATOM    122  H58 ACD     1      32.760  22.040  19.900  1.00  0.00            
ATOM    123  C36 ACD     1      32.210  24.320  18.640  1.00  0.00            
ATOM    124  H59 ACD     1      31.360  24.580  19.280  1.00  0.00            
ATOM    125  O30 ACD     1      33.410  24.740  19.330  1.00  0.00            
ATOM    126  H60 ACD     1      33.930  25.010  18.580  1.00  0.00            
ATOM    127  C1  BU7     2      39.850  27.170  23.820  1.00  0.00            
ATOM    128  C2  BU7     2      40.350  25.770  23.340  1.00  0.00            
ATOM    129  C3  BU7     2      39.250  24.760  22.890  1.00  0.00            
ATOM    130  C4  BU7     2      38.350  25.080  21.640  1.00  0.00            
ATOM    131  C5  BU7     2      38.180  23.880  20.680  1.00  0.00            
ATOM    132  C6  BU7     2      37.210  24.090  19.520  1.00  0.00            
ATOM    133  O1  BU7     2      37.730  25.200  18.700  1.00  0.00            
ATOM    134  C7  BU7     2      37.110  22.820  18.660  1.00  0.00            
ATOM    135  C8  BU7     2      35.900  22.360  18.330  1.00  0.00            
ATOM    136  C9  BU7     2      35.600  21.080  17.620  1.00  0.00            
ATOM    137  C10 BU7     2      35.870  19.770  18.470  1.00  0.00            
ATOM    138  O2  BU7     2      37.010  19.800  19.320  1.00  0.00            
ATOM    139  C11 BU7     2      36.100  18.660  17.480  1.00  0.00            
ATOM    140  C12 BU7     2      36.490  19.360  16.150  1.00  0.00            
ATOM    141  O3  BU7     2      36.620  18.700  15.140  1.00  0.00            
ATOM    142  C13 BU7     2      36.520  20.850  16.340  1.00  0.00            
ATOM    143  C14 BU7     2      36.090  21.740  15.080  1.00  0.00            
ATOM    144  C15 BU7     2      34.760  21.440  14.300  1.00  0.00            
ATOM    145  C16 BU7     2      34.340  22.570  13.440  1.00  0.00            
ATOM    146  C17 BU7     2      33.010  22.260  12.690  1.00  0.00            
ATOM    147  C18 BU7     2      32.390  23.380  11.880  1.00  0.00            
ATOM    148  C19 BU7     2      31.000  22.990  11.170  1.00  0.00            
ATOM    149  C20 BU7     2      31.000  21.790  10.250  1.00  0.00            
ATOM    150  O4  BU7     2      31.880  21.400   9.550  1.00  0.00            
ATOM    151  O5  BU7     2      29.800  21.110  10.170  1.00  0.00            
ATOM    152  H1  BU7     2      39.220  27.080  24.710  1.00  0.00            
ATOM    153  H2  BU7     2      40.700  27.840  24.020  1.00  0.00            
ATOM    154  H3  BU7     2      39.170  27.660  23.110  1.00  0.00            
ATOM    155  H4  BU7     2      41.040  25.240  24.000  1.00  0.00            
ATOM    156  H5  BU7     2      40.940  25.980  22.440  1.00  0.00            
ATOM    157  H6  BU7     2      38.550  24.680  23.730  1.00  0.00            
ATOM    158  H7  BU7     2      39.560  23.710  22.840  1.00  0.00            
ATOM    159  H8  BU7     2      38.640  26.040  21.210  1.00  0.00            
ATOM    160  H9  BU7     2      37.330  25.270  22.010  1.00  0.00            
ATOM    161  H10 BU7     2      37.780  23.120  21.360  1.00  0.00            
ATOM    162  H11 BU7     2      39.120  23.490  20.280  1.00  0.00            
ATOM    163  H12 BU7     2      36.240  24.450  19.880  1.00  0.00            
ATOM    164  H13 BU7     2      38.520  24.870  18.250  1.00  0.00            
ATOM    165  H14 BU7     2      38.060  22.440  18.300  1.00  0.00            
ATOM    166  H15 BU7     2      35.010  22.840  18.730  1.00  0.00            
ATOM    167  H16 BU7     2      34.560  21.070  17.280  1.00  0.00            
ATOM    168  H17 BU7     2      35.030  19.410  19.080  1.00  0.00            
ATOM    169  H18 BU7     2      36.700  20.400  20.020  1.00  0.00            
ATOM    170  H19 BU7     2      35.150  18.130  17.290  1.00  0.00            
ATOM    171  H20 BU7     2      36.960  18.090  17.840  1.00  0.00            
ATOM    172  H21 BU7     2      37.490  21.130  16.780  1.00  0.00            
ATOM    173  H22 BU7     2      36.920  21.850  14.370  1.00  0.00            
ATOM    174  H23 BU7     2      36.070  22.780  15.430  1.00  0.00            
ATOM    175  H24 BU7     2      33.920  21.120  14.930  1.00  0.00            
ATOM    176  H25 BU7     2      34.770  20.540  13.690  1.00  0.00            
ATOM    177  H26 BU7     2      35.110  22.700  12.670  1.00  0.00            
ATOM    178  H27 BU7     2      34.210  23.520  13.970  1.00  0.00            
ATOM    179  H28 BU7     2      32.240  21.840  13.350  1.00  0.00            
ATOM    180  H29 BU7     2      33.260  21.380  12.080  1.00  0.00            
ATOM    181  H30 BU7     2      33.030  23.630  11.020  1.00  0.00            
ATOM    182  H31 BU7     2      32.270  24.260  12.520  1.00  0.00            
ATOM    183  H32 BU7     2      30.670  23.830  10.560  1.00  0.00            
ATOM    184  H33 BU7     2      30.240  22.840  11.940  1.00  0.00            
ATOM    185  H34 BU7     2      29.160  21.750  10.520  1.00  0.00            
TER
ENDMDL
MODEL        1
ATOM      1  H1  ACD     1      21.370  14.020  23.880  1.00  0.00            
ATOM      2  O1  ACD     1      20.860  14.770  23.570  1.00  0.00            
ATOM      3  C1  ACD     1      19.800  14.110  22.870  1.00  0.00            
ATOM      4  H2  ACD     1      20.160  13.550  22.000  1.00  0.00            
ATOM      5  H3  ACD     1      19.120  14.880  22.480  1.00  0.00            
ATOM      6  C2  ACD     1      19.190  13.110  23.870  1.00  0.00            
ATOM      7  H4  ACD     1      20.060  12.780  24.450  1.00  0.00            
ATOM      8  O2  ACD     1      18.230  13.850  24.680  1.00  0.00            
ATOM      9  C3  ACD     1      17.480  13.100  25.580  1.00  0.00            
ATOM     10  H5  ACD     1      16.750  13.780  26.030  1.00  0.00            
ATOM     11  O3  ACD     1      18.320  12.570  26.580  1.00  0.00            
ATOM     12  C4  ACD     1      18.970  13.420  27.590  1.00  0.00            
ATOM     13  H6  ACD     1      18.330  13.420  28.480  1.00  0.00            
ATOM     14  C5  ACD     1      20.170  12.550  28.020  1.00  0.00            
ATOM     15  H7  ACD     1      20.600  12.290  27.040  1.00  0.00            
ATOM     16  O4  ACD     1      19.680  11.360  28.660  1.00  0.00            
ATOM     17  H8  ACD     1      18.960  10.910  28.210  1.00  0.00            
ATOM     18  C6  ACD     1      21.190  13.290  28.810  1.00  0.00            
ATOM     19  H9  ACD     1      20.850  13.530  29.820  1.00  0.00            
ATOM     20  O5  ACD     1      22.320  12.350  28.930  1.00  0.00            
ATOM     21  H10 ACD     1      21.930  11.530  29.230  1.00  0.00            
ATOM     22  C7  ACD     1      21.550  14.580  28.110  1.00  0.00            
ATOM     23  H11 ACD     1      22.340  15.160  28.610  1.00  0.00            
ATOM     24  O6  ACD     1      20.390  15.420  28.010  1.00  0.00            
ATOM     25  C8  ACD     1      19.440  14.810  27.060  1.00  0.00            
ATOM     26  H12 ACD     1      19.920  14.720  26.080  1.00  0.00            
ATOM     27  C9  ACD     1      18.320  15.780  26.920  1.00  0.00            
ATOM     28  H13 ACD     1      17.600  15.470  26.140  1.00  0.00            
ATOM     29  H14 ACD     1      17.930  15.680  27.940  1.00  0.00            
ATOM     30  O7  ACD     1      18.850  17.110  26.560  1.00  0.00            
ATOM     31  H15 ACD     1      19.420  17.280  27.320  1.00  0.00            
ATOM     32  O8  ACD     1      22.130  14.270  26.840  1.00  0.00            
ATOM     33  C10 ACD     1      23.430  14.880  26.630  1.00  0.00            
ATOM     34  H16 ACD     1      23.720  15.630  27.380  1.00  0.00            
ATOM     35  C11 ACD     1      24.480  13.810  26.720  1.00  0.00            
ATOM     36  H17 ACD     1      24.240  13.000  26.020  1.00  0.00            
ATOM     37  O9  ACD     1      24.600  13.260  28.070  1.00  0.00            
ATOM     38  H18 ACD     1      23.780  12.960  28.480  1.00  0.00            
ATOM     39  C12 ACD     1      25.820  14.430  26.310  1.00  0.00            
ATOM     40  H19 ACD     1      26.150  15.110  27.100  1.00  0.00            
ATOM     41  O10 ACD     1      26.860  13.500  26.090  1.00  0.00            
ATOM     42  H20 ACD     1      26.460  12.680  25.790  1.00  0.00            
ATOM     43  C13 ACD     1      25.720  15.340  25.050  1.00  0.00            
ATOM     44  H21 ACD     1      26.620  15.970  25.050  1.00  0.00            
ATOM     45  O11 ACD     1      24.630  16.170  24.980  1.00  0.00            
ATOM     46  C14 ACD     1      23.340  15.610  25.360  1.00  0.00            
ATOM     47  H22 ACD     1      23.080  14.920  24.540  1.00  0.00            
ATOM     48  C15 ACD     1      22.400  16.800  25.420  1.00  0.00            
ATOM     49  H23 ACD     1      22.410  17.450  24.530  1.00  0.00            
ATOM     50  H24 ACD     1      21.410  16.330  25.480  1.00  0.00            
ATOM     51  O12 ACD     1      22.580  17.800  26.420  1.00  0.00            
ATOM     52  H25 ACD     1      23.460  18.140  26.230  1.00  0.00            
ATOM     53  O13 ACD     1      25.710  14.460  23.910  1.00  0.00            
ATOM     54  C16 ACD     1      26.370  15.000  22.820  1.00  0.00            
ATOM     55  H26 ACD     1      26.380  16.100  22.870  1.00  0.00            
ATOM     56  C17 ACD     1      27.780  14.370  22.760  1.00  0.00            
ATOM     57  H27 ACD     1      27.690  13.330  23.090  1.00  0.00            
ATOM     58  O14 ACD     1      28.560  14.960  23.810  1.00  0.00            
ATOM     59  H28 ACD     1      28.050  14.710  24.580  1.00  0.00
[truncated: 1,796,168 more chars]
