# Supplementary material for: Achieving Chemical Accuracy in Cyclodextrin Host–Guest Binding via Integrative Atomistic Modelling
Source: Adv Sci (Weinh). 2025 Dec 14;13(10):e19782. doi: 10.1002/advs.202519782 (PMC12915143; doi:10.1002/advs.202519782)
Supplement: Supplementary file 1 — Supporting Information [file ADVS-13-e19782-s003.zip › all_poses/ACD.BV5.pdb]

MODEL        1
ATOM      1  H1  ACD     1      26.400  13.350  17.130  1.00  0.00            
ATOM      2  O1  ACD     1      25.800  13.550  16.400  1.00  0.00            
ATOM      3  C1  ACD     1      26.690  14.070  15.360  1.00  0.00            
ATOM      4  H2  ACD     1      27.300  14.930  15.670  1.00  0.00            
ATOM      5  H3  ACD     1      26.130  14.430  14.490  1.00  0.00            
ATOM      6  C2  ACD     1      27.540  12.950  14.830  1.00  0.00            
ATOM      7  H4  ACD     1      28.250  13.490  14.190  1.00  0.00            
ATOM      8  O2  ACD     1      28.270  12.300  15.910  1.00  0.00            
ATOM      9  C3  ACD     1      29.110  11.280  15.420  1.00  0.00            
ATOM     10  H5  ACD     1      29.580  10.870  16.320  1.00  0.00            
ATOM     11  O3  ACD     1      30.090  11.750  14.520  1.00  0.00            
ATOM     12  C4  ACD     1      31.480  11.410  14.730  1.00  0.00            
ATOM     13  H6  ACD     1      31.560  10.720  15.590  1.00  0.00            
ATOM     14  C5  ACD     1      32.140  10.580  13.620  1.00  0.00            
ATOM     15  H7  ACD     1      31.790  11.090  12.710  1.00  0.00            
ATOM     16  O4  ACD     1      31.670   9.230  13.650  1.00  0.00            
ATOM     17  H8  ACD     1      30.750   9.260  13.950  1.00  0.00            
ATOM     18  C6  ACD     1      33.640  10.560  13.660  1.00  0.00            
ATOM     19  H9  ACD     1      33.950  10.040  14.580  1.00  0.00            
ATOM     20  O5  ACD     1      34.130   9.820  12.530  1.00  0.00            
ATOM     21  H10 ACD     1      33.560   9.050  12.620  1.00  0.00            
ATOM     22  C7  ACD     1      34.100  12.000  13.470  1.00  0.00            
ATOM     23  H11 ACD     1      35.180  11.900  13.390  1.00  0.00            
ATOM     24  O6  ACD     1      33.660  12.750  14.560  1.00  0.00            
ATOM     25  C8  ACD     1      32.280  12.760  14.940  1.00  0.00            
ATOM     26  H12 ACD     1      31.800  13.530  14.320  1.00  0.00            
ATOM     27  C9  ACD     1      32.170  13.230  16.380  1.00  0.00            
ATOM     28  H13 ACD     1      32.460  14.280  16.530  1.00  0.00            
ATOM     29  H14 ACD     1      31.120  13.200  16.690  1.00  0.00            
ATOM     30  O7  ACD     1      32.900  12.440  17.290  1.00  0.00            
ATOM     31  H15 ACD     1      33.860  12.550  17.230  1.00  0.00            
ATOM     32  O8  ACD     1      33.510  12.630  12.250  1.00  0.00            
ATOM     33  C10 ACD     1      34.450  13.240  11.350  1.00  0.00            
ATOM     34  H16 ACD     1      35.490  13.230  11.690  1.00  0.00            
ATOM     35  C11 ACD     1      34.450  12.320  10.110  1.00  0.00            
ATOM     36  H17 ACD     1      33.410  12.150   9.820  1.00  0.00            
ATOM     37  O9  ACD     1      35.020  11.070  10.460  1.00  0.00            
ATOM     38  H18 ACD     1      34.640  10.730  11.270  1.00  0.00            
ATOM     39  C12 ACD     1      35.090  13.080   9.010  1.00  0.00            
ATOM     40  H19 ACD     1      36.080  13.480   9.300  1.00  0.00            
ATOM     41  O10 ACD     1      35.350  12.260   7.870  1.00  0.00            
ATOM     42  H20 ACD     1      34.470  11.880   7.710  1.00  0.00            
ATOM     43  C13 ACD     1      34.280  14.320   8.660  1.00  0.00            
ATOM     44  H21 ACD     1      34.650  14.910   7.820  1.00  0.00            
ATOM     45  O11 ACD     1      34.370  15.200   9.840  1.00  0.00            
ATOM     46  C14 ACD     1      33.890  14.660  11.120  1.00  0.00            
ATOM     47  H22 ACD     1      32.810  14.580  10.920  1.00  0.00            
ATOM     48  C15 ACD     1      34.100  15.660  12.170  1.00  0.00            
ATOM     49  H23 ACD     1      33.760  16.630  11.780  1.00  0.00            
ATOM     50  H24 ACD     1      33.530  15.300  13.040  1.00  0.00            
ATOM     51  O12 ACD     1      35.450  15.810  12.580  1.00  0.00            
ATOM     52  H25 ACD     1      35.500  16.400  13.330  1.00  0.00            
ATOM     53  O13 ACD     1      32.960  13.970   8.260  1.00  0.00            
ATOM     54  C16 ACD     1      32.720  13.940   6.850  1.00  0.00            
ATOM     55  H26 ACD     1      33.610  14.220   6.260  1.00  0.00            
ATOM     56  C17 ACD     1      32.110  12.550   6.470  1.00  0.00            
ATOM     57  H27 ACD     1      31.320  12.300   7.180  1.00  0.00            
ATOM     58  O14 ACD     1      33.200  11.590   6.490  1.00  0.00            
ATOM     59  H28 ACD     1      32.950  10.830   5.960  1.00  0.00            
ATOM     60  C18 ACD     1      31.480  12.710   5.070  1.00  0.00            
ATOM     61  H29 ACD     1      32.350  12.950   4.440  1.00  0.00            
ATOM     62  O15 ACD     1      30.910  11.540   4.670  1.00  0.00            
ATOM     63  H30 ACD     1      31.530  11.040   4.140  1.00  0.00            
ATOM     64  C19 ACD     1      30.420  13.800   5.140  1.00  0.00            
ATOM     65  H31 ACD     1      29.720  13.990   4.320  1.00  0.00            
ATOM     66  O16 ACD     1      31.050  15.030   5.430  1.00  0.00            
ATOM     67  C20 ACD     1      31.730  15.070   6.670  1.00  0.00            
ATOM     68  H32 ACD     1      31.010  15.030   7.500  1.00  0.00            
ATOM     69  C21 ACD     1      32.370  16.480   6.770  1.00  0.00            
ATOM     70  H33 ACD     1      31.620  17.270   6.610  1.00  0.00            
ATOM     71  H34 ACD     1      32.530  16.540   7.850  1.00  0.00            
ATOM     72  O17 ACD     1      33.540  16.650   6.050  1.00  0.00            
ATOM     73  H35 ACD     1      34.010  17.370   6.480  1.00  0.00            
ATOM     74  O18 ACD     1      29.510  13.500   6.250  1.00  0.00            
ATOM     75  C22 ACD     1      28.170  13.140   5.880  1.00  0.00            
ATOM     76  H36 ACD     1      28.010  13.010   4.810  1.00  0.00            
ATOM     77  C23 ACD     1      27.950  11.800   6.590  1.00  0.00            
ATOM     78  H37 ACD     1      28.360  11.870   7.610  1.00  0.00            
ATOM     79  O19 ACD     1      28.580  10.770   5.790  1.00  0.00            
ATOM     80  H38 ACD     1      29.390  11.130   5.420  1.00  0.00            
ATOM     81  C24 ACD     1      26.450  11.420   6.770  1.00  0.00            
ATOM     82  H39 ACD     1      26.130  11.210   5.740  1.00  0.00            
ATOM     83  O20 ACD     1      26.380  10.300   7.580  1.00  0.00            
ATOM     84  H40 ACD     1      27.060  10.500   8.230  1.00  0.00            
ATOM     85  C25 ACD     1      25.640  12.570   7.370  1.00  0.00            
ATOM     86  H41 ACD     1      24.590  12.240   7.310  1.00  0.00            
ATOM     87  O21 ACD     1      25.870  13.610   6.450  1.00  0.00            
ATOM     88  C26 ACD     1      27.160  14.180   6.360  1.00  0.00            
ATOM     89  H42 ACD     1      27.450  14.520   7.370  1.00  0.00            
ATOM     90  C27 ACD     1      27.150  15.410   5.510  1.00  0.00            
ATOM     91  H43 ACD     1      26.340  16.060   5.870  1.00  0.00            
ATOM     92  H44 ACD     1      28.140  15.860   5.600  1.00  0.00            
ATOM     93  O22 ACD     1      26.870  15.080   4.100  1.00  0.00            
ATOM     94  H45 ACD     1      26.060  14.580   4.170  1.00  0.00            
ATOM     95  O23 ACD     1      25.900  12.890   8.680  1.00  0.00            
ATOM     96  C28 ACD     1      24.880  12.840   9.580  1.00  0.00            
ATOM     97  H46 ACD     1      23.910  12.810   9.070  1.00  0.00            
ATOM     98  C29 ACD     1      25.120  14.090  10.360  1.00  0.00            
ATOM     99  H47 ACD     1      26.210  14.160  10.460  1.00  0.00            
ATOM    100  O24 ACD     1      24.580  13.960  11.710  1.00  0.00            
ATOM    101  C30 ACD     1      24.690  15.390   9.630  1.00  0.00            
ATOM    102  H48 ACD     1      24.710  16.120  10.450  1.00  0.00            
ATOM    103  H49 ACD     1      25.500  15.590   8.920  1.00  0.00            
ATOM    104  O25 ACD     1      23.420  15.310   9.000  1.00  0.00            
ATOM    105  H50 ACD     1      23.240  16.170   8.620  1.00  0.00            
ATOM    106  C31 ACD     1      24.900  11.480  10.400  1.00  0.00            
ATOM    107  H51 ACD     1      25.910  11.100  10.600  1.00  0.00            
ATOM    108  O26 ACD     1      24.190  10.470   9.610  1.00  0.00            
ATOM    109  H52 ACD     1      24.540  10.370   8.720  1.00  0.00            
ATOM    110  C32 ACD     1      24.320  11.620  11.730  1.00  0.00            
ATOM    111  H53 ACD     1      23.250  11.830  11.620  1.00  0.00            
ATOM    112  O27 ACD     1      24.250  10.470  12.600  1.00  0.00            
ATOM    113  H54 ACD     1      25.140  10.100  12.630  1.00  0.00            
ATOM    114  C33 ACD     1      24.950  12.840  12.490  1.00  0.00            
ATOM    115  H55 ACD     1      24.430  12.990  13.440  1.00  0.00            
ATOM    116  O28 ACD     1      26.340  12.600  12.790  1.00  0.00            
ATOM    117  C34 ACD     1      26.710  11.900  13.970  1.00  0.00            
ATOM    118  H56 ACD     1      25.820  11.660  14.580  1.00  0.00            
ATOM    119  C35 ACD     1      27.580  10.640  13.640  1.00  0.00            
ATOM    120  H57 ACD     1      28.420  10.910  12.990  1.00  0.00            
ATOM    121  O29 ACD     1      26.700   9.560  13.060  1.00  0.00            
ATOM    122  H58 ACD     1      27.310   8.840  12.840  1.00  0.00            
ATOM    123  C36 ACD     1      28.290  10.180  14.900  1.00  0.00            
ATOM    124  H59 ACD     1      27.660   9.930  15.770  1.00  0.00            
ATOM    125  O30 ACD     1      29.100   9.080  14.630  1.00  0.00            
ATOM    126  H60 ACD     1      29.310   8.580  15.420  1.00  0.00            
ATOM    127  C1  BV5     2      30.620   8.250   6.830  1.00  0.00            
ATOM    128  C2  BV5     2      29.900   8.590   8.170  1.00  0.00            
ATOM    129  C3  BV5     2      30.710   8.690   9.460  1.00  0.00            
ATOM    130  C4  BV5     2      31.850   9.610   9.240  1.00  0.00            
ATOM    131  C5  BV5     2      29.790   9.220  10.580  1.00  0.00            
ATOM    132  C6  BV5     2      29.110  10.590  10.300  1.00  0.00            
ATOM    133  O1  BV5     2      28.170  10.740   9.620  1.00  0.00            
ATOM    134  O2  BV5     2      29.630  11.620  11.040  1.00  0.00            
ATOM    135  C7  BV5     2      29.150  12.920  10.850  1.00  0.00            
ATOM    136  C8  BV5     2      29.820  13.910  11.910  1.00  0.00            
ATOM    137  N1  BV5     2      29.640  15.420  11.690  1.00  0.00            
ATOM    138  C9  BV5     2      28.190  15.640  11.900  1.00  0.00            
ATOM    139  C10 BV5     2      30.230  16.240  12.820  1.00  0.00            
ATOM    140  C11 BV5     2      29.780  15.970  14.350  1.00  0.00            
ATOM    141  C12 BV5     2      30.130  15.890  10.300  1.00  0.00            
ATOM    142  C13 BV5     2      30.620  17.290  10.060  1.00  0.00            
ATOM    143  C14 BV5     2      28.850   8.090  11.060  1.00  0.00            
ATOM    144  C15 BV5     2      27.470   7.930  10.640  1.00  0.00            
ATOM    145  C16 BV5     2      26.670   6.890  11.170  1.00  0.00            
ATOM    146  C17 BV5     2      27.330   6.170  12.180  1.00  0.00            
ATOM    147  C18 BV5     2      28.670   6.220  12.520  1.00  0.00            
ATOM    148  C19 BV5     2      29.490   7.200  12.000  1.00  0.00            
ATOM    149  H1  BV5     2      31.420   8.960   6.610  1.00  0.00            
ATOM    150  H2  BV5     2      31.120   7.270   6.850  1.00  0.00            
ATOM    151  H3  BV5     2      29.820   8.330   6.090  1.00  0.00            
ATOM    152  H4  BV5     2      29.110   7.830   8.220  1.00  0.00            
ATOM    153  H5  BV5     2      29.350   9.520   8.000  1.00  0.00            
ATOM    154  H6  BV5     2      31.120   7.710   9.720  1.00  0.00            
ATOM    155  H7  BV5     2      32.500   9.350   8.400  1.00  0.00            
ATOM    156  H8  BV5     2      31.560  10.640   9.000  1.00  0.00            
ATOM    157  H9  BV5     2      32.410   9.630  10.190  1.00  0.00            
ATOM    158  H10 BV5     2      30.430   9.390  11.450  1.00  0.00            
ATOM    159  H11 BV5     2      28.080  12.950  11.070  1.00  0.00            
ATOM    160  H12 BV5     2      29.390  13.270   9.840  1.00  0.00            
ATOM    161  H13 BV5     2      30.890  13.710  11.950  1.00  0.00            
ATOM    162  H14 BV5     2      29.420  13.590  12.870  1.00  0.00            
ATOM    163  H15 BV5     2      27.610  15.440  11.000  1.00  0.00            
ATOM    164  H16 BV5     2      27.820  14.960  12.680  1.00  0.00            
ATOM    165  H17 BV5     2      28.130  16.700  12.160  1.00  0.00            
ATOM    166  H18 BV5     2      30.110  17.290  12.540  1.00  0.00            
ATOM    167  H19 BV5     2      31.310  16.040  12.770  1.00  0.00            
ATOM    168  H20 BV5     2      29.990  14.920  14.610  1.00  0.00            
ATOM    169  H21 BV5     2      30.260  16.640  15.070  1.00  0.00            
ATOM    170  H22 BV5     2      28.720  16.150  14.540  1.00  0.00            
ATOM    171  H23 BV5     2      29.310  15.620   9.630  1.00  0.00            
ATOM    172  H24 BV5     2      30.820  15.120   9.930  1.00  0.00            
ATOM    173  H25 BV5     2      31.430  17.560  10.750  1.00  0.00            
ATOM    174  H26 BV5     2      30.920  17.430   9.020  1.00  0.00            
ATOM    175  H27 BV5     2      29.780  17.960  10.290  1.00  0.00            
ATOM    176  H28 BV5     2      26.940   8.650  10.020  1.00  0.00            
ATOM    177  H29 BV5     2      25.630   6.820  10.860  1.00  0.00            
ATOM    178  H30 BV5     2      26.760   5.510  12.830  1.00  0.00            
ATOM    179  H31 BV5     2      29.060   5.740  13.410  1.00  0.00            
ATOM    180  H32 BV5     2      30.530   7.240  12.300  1.00  0.00            
TER
ENDMDL
MODEL        1
ATOM      1  H1  ACD     1      28.540  19.070  17.960  1.00  0.00            
ATOM      2  O1  ACD     1      28.930  18.270  17.580  1.00  0.00            
ATOM      3  C1  ACD     1      29.180  18.530  16.150  1.00  0.00            
ATOM      4  H2  ACD     1      29.800  19.430  16.120  1.00  0.00            
ATOM      5  H3  ACD     1      28.250  18.710  15.600  1.00  0.00            
ATOM      6  C2  ACD     1      30.010  17.440  15.580  1.00  0.00            
ATOM      7  H4  ACD     1      30.090  17.640  14.500  1.00  0.00            
ATOM      8  O2  ACD     1      31.340  17.610  16.030  1.00  0.00            
ATOM      9  C3  ACD     1      32.310  16.670  15.550  1.00  0.00            
ATOM     10  H5  ACD     1      33.220  16.920  16.100  1.00  0.00            
ATOM     11  O3  ACD     1      32.500  16.720  14.110  1.00  0.00            
ATOM     12  C4  ACD     1      33.870  16.910  13.690  1.00  0.00            
ATOM     13  H6  ACD     1      34.560  16.920  14.550  1.00  0.00            
ATOM     14  C5  ACD     1      34.330  15.780  12.720  1.00  0.00            
ATOM     15  H7  ACD     1      33.690  15.620  11.840  1.00  0.00            
ATOM     16  O4  ACD     1      34.370  14.630  13.580  1.00  0.00            
ATOM     17  H8  ACD     1      35.100  14.050  13.350  1.00  0.00            
ATOM     18  C6  ACD     1      35.670  16.180  12.190  1.00  0.00            
ATOM     19  H9  ACD     1      36.270  16.490  13.050  1.00  0.00            
ATOM     20  O5  ACD     1      36.370  15.170  11.460  1.00  0.00            
ATOM     21  H10 ACD     1      35.910  14.970  10.640  1.00  0.00            
ATOM     22  C7  ACD     1      35.470  17.480  11.370  1.00  0.00            
ATOM     23  H11 ACD     1      36.400  17.880  10.960  1.00  0.00            
ATOM     24  O6  ACD     1      35.110  18.470  12.320  1.00  0.00            
ATOM     25  C8  ACD     1      33.860  18.280  12.990  1.00  0.00            
ATOM     26  H12 ACD     1      33.020  18.270  12.280  1.00  0.00            
ATOM     27  C9  ACD     1      33.570  19.380  13.970  1.00  0.00            
ATOM     28  H13 ACD     1      33.510  20.330  13.430  1.00  0.00            
ATOM     29  H14 ACD     1      32.570  19.230  14.400  1.00  0.00            
ATOM     30  O7  ACD     1      34.530  19.550  14.980  1.00  0.00            
ATOM     31  H15 ACD     1      35.320  19.890  14.550  1.00  0.00            
ATOM     32  O8  ACD     1      34.480  17.280  10.380  1.00  0.00            
ATOM     33  C10 ACD     1      34.710  17.730   9.060  1.00  0.00            
ATOM     34  H16 ACD     1      35.600  18.360   8.990  1.00  0.00            
ATOM     35  C11 ACD     1      34.790  16.460   8.150  1.00  0.00            
ATOM     36  H17 ACD     1      34.100  15.750   8.620  1.00  0.00            
ATOM     37  O9  ACD     1      36.090  15.910   8.220  1.00  0.00            
ATOM     38  H18 ACD     1      36.090  15.110   7.690  1.00  0.00            
ATOM     39  C12 ACD     1      34.350  16.620   6.710  1.00  0.00            
ATOM     40  H19 ACD     1      35.140  17.220   6.230  1.00  0.00            
ATOM     41  O10 ACD     1      34.340  15.240   6.210  1.00  0.00            
ATOM     42  H20 ACD     1      33.490  14.850   6.450  1.00  0.00            
ATOM     43  C13 ACD     1      32.980  17.370   6.630  1.00  0.00            
ATOM     44  H21 ACD     1      32.710  17.670   5.610  1.00  0.00            
ATOM     45  O11 ACD     1      33.060  18.600   7.340  1.00  0.00            
ATOM     46  C14 ACD     1      33.490  18.620   8.730  1.00  0.00            
ATOM     47  H22 ACD     1      32.640  18.120   9.220  1.00  0.00            
ATOM     48  C15 ACD     1      33.610  20.050   9.340  1.00  0.00            
ATOM     49  H23 ACD     1      32.640  20.560   9.350  1.00  0.00            
ATOM     50  H24 ACD     1      33.920  19.850  10.380  1.00  0.00            
ATOM     51  O12 ACD     1      34.560  20.880   8.760  1.00  0.00            
ATOM     52  H25 ACD     1      34.420  21.770   9.090  1.00  0.00            
ATOM     53  O13 ACD     1      31.890  16.570   7.150  1.00  0.00            
ATOM     54  C16 ACD     1      30.990  15.880   6.250  1.00  0.00            
ATOM     55  H26 ACD     1      31.440  16.030   5.260  1.00  0.00            
ATOM     56  C17 ACD     1      30.890  14.420   6.640  1.00  0.00            
ATOM     57  H27 ACD     1      30.590  14.310   7.690  1.00  0.00            
ATOM     58  O14 ACD     1      32.170  13.810   6.410  1.00  0.00            
ATOM     59  H28 ACD     1      32.120  12.870   6.570  1.00  0.00            
ATOM     60  C18 ACD     1      29.750  13.740   5.880  1.00  0.00            
ATOM     61  H29 ACD     1      29.960  13.860   4.810  1.00  0.00            
ATOM     62  O15 ACD     1      29.590  12.390   6.280  1.00  0.00            
ATOM     63  H30 ACD     1      30.340  11.850   5.980  1.00  0.00            
ATOM     64  C19 ACD     1      28.470  14.430   6.250  1.00  0.00            
ATOM     65  H31 ACD     1      27.660  13.940   5.700  1.00  0.00            
ATOM     66  O16 ACD     1      28.640  15.820   5.750  1.00  0.00            
ATOM     67  C20 ACD     1      29.690  16.650   6.390  1.00  0.00            
ATOM     68  H32 ACD     1      29.500  16.810   7.450  1.00  0.00            
ATOM     69  C21 ACD     1      29.760  18.020   5.660  1.00  0.00            
ATOM     70  H33 ACD     1      28.850  18.630   5.770  1.00  0.00            
ATOM     71  H34 ACD     1      30.590  18.560   6.140  1.00  0.00            
ATOM     72  O17 ACD     1      30.040  18.020   4.320  1.00  0.00            
ATOM     73  H35 ACD     1      29.340  17.560   3.850  1.00  0.00            
ATOM     74  O18 ACD     1      28.190  14.580   7.670  1.00  0.00            
ATOM     75  C22 ACD     1      27.090  13.930   8.170  1.00  0.00            
ATOM     76  H36 ACD     1      26.690  13.230   7.420  1.00  0.00            
ATOM     77  C23 ACD     1      27.540  12.910   9.180  1.00  0.00            
ATOM     78  H37 ACD     1      28.220  13.460   9.840  1.00  0.00            
ATOM     79  O19 ACD     1      28.130  11.710   8.600  1.00  0.00            
ATOM     80  H38 ACD     1      28.950  11.920   8.140  1.00  0.00            
ATOM     81  C24 ACD     1      26.360  12.440   9.990  1.00  0.00            
ATOM     82  H39 ACD     1      25.620  12.010   9.300  1.00  0.00            
ATOM     83  O20 ACD     1      26.660  11.490  10.980  1.00  0.00            
ATOM     84  H40 ACD     1      27.110  10.750  10.560  1.00  0.00            
ATOM     85  C25 ACD     1      25.640  13.570  10.680  1.00  0.00            
ATOM     86  H41 ACD     1      24.840  13.130  11.280  1.00  0.00            
ATOM     87  O21 ACD     1      25.050  14.350   9.700  1.00  0.00            
ATOM     88  C26 ACD     1      25.860  14.850   8.600  1.00  0.00            
ATOM     89  H42 ACD     1      26.250  15.810   8.980  1.00  0.00            
ATOM     90  C27 ACD     1      24.940  15.170   7.400  1.00  0.00            
ATOM     91  H43 ACD     1      23.960  15.610   7.660  1.00  0.00            
ATOM     92  H44 ACD     1      25.510  15.690   6.610  1.00  0.00            
ATOM     93  O22 ACD     1      24.550  13.930   6.860  1.00  0.00            
ATOM     94  H45 ACD     1      24.090  13.430   7.530  1.00  0.00            
ATOM     95  O23 ACD     1      26.500  14.300  11.510  1.00  0.00            
ATOM     96  C28 ACD     1      26.000  14.570  12.860  1.00  0.00            
ATOM     97  H46 ACD     1      24.910  14.430  12.970  1.00  0.00            
ATOM     98  C29 ACD     1      26.240  16.010  13.080  1.00  0.00            
ATOM     99  H47 ACD     1      27.230  16.210  12.660  1.00  0.00            
ATOM    100  O24 ACD     1      26.170  16.360  14.450  1.00  0.00            
ATOM    101  C30 ACD     1      25.110  16.810  12.440  1.00  0.00            
ATOM    102  H48 ACD     1      25.320  17.890  12.480  1.00  0.00            
ATOM    103  H49 ACD     1      25.030  16.510  11.390  1.00  0.00            
ATOM    104  O25 ACD     1      23.940  16.560  13.100  1.00  0.00            
ATOM    105  H50 ACD     1      23.390  17.170  12.600  1.00  0.00            
ATOM    106  C31 ACD     1      26.840  13.690  13.760  1.00  0.00            
ATOM    107  H51 ACD     1      27.890  13.850  13.470  1.00  0.00            
ATOM    108  O26 ACD     1      26.470  12.310  13.540  1.00  0.00            
ATOM    109  H52 ACD     1      26.500  12.180  12.590  1.00  0.00            
ATOM    110  C32 ACD     1      26.690  14.170  15.200  1.00  0.00            
ATOM    111  H53 ACD     1      25.610  14.110  15.420  1.00  0.00            
ATOM    112  O27 ACD     1      27.300  13.450  16.190  1.00  0.00            
ATOM    113  H54 ACD     1      28.260  13.410  16.080  1.00  0.00            
ATOM    114  C33 ACD     1      27.050  15.630  15.320  1.00  0.00            
ATOM    115  H55 ACD     1      26.830  16.000  16.330  1.00  0.00            
ATOM    116  O28 ACD     1      28.400  15.850  14.850  1.00  0.00            
ATOM    117  C34 ACD     1      29.450  15.980  15.760  1.00  0.00            
ATOM    118  H56 ACD     1      29.100  15.860  16.790  1.00  0.00            
ATOM    119  C35 ACD     1      30.470  14.850  15.460  1.00  0.00            
ATOM    120  H57 ACD     1      30.480  14.710  14.380  1.00  0.00            
ATOM    121  O29 ACD     1      30.010  13.660  16.200  1.00  0.00            
ATOM    122  H58 ACD     1      30.600  12.940  15.930  1.00  0.00            
ATOM    123  C36 ACD     1      31.860  15.340  16.040  1.00  0.00            
ATOM    124  H59 ACD     1      31.770  15.410  17.130  1.00  0.00            
ATOM    125  O30 ACD     1      32.920  14.470  15.810  1.00  0.00            
ATOM    126  H60 ACD     1      33.260  14.600  14.920  1.00  0.00            
ATOM    127  C1  BV5     2      32.820   9.640   9.650  1.00  0.00            
ATOM    128  C2  BV5     2      32.280  11.090   9.860  1.00  0.00            
ATOM    129  C3  BV5     2      32.880  11.890  10.980  1.00  0.00            
ATOM    130  C4  BV5     2      34.090  12.740  10.410  1.00  0.00            
ATOM    131  C5  BV5     2      31.930  12.730  11.760  1.00  0.00            
ATOM    132  C6  BV5     2      31.020  13.610  10.810  1.00  0.00            
ATOM    133  O1  BV5     2      30.550  13.250   9.830  1.00  0.00            
ATOM    134  O2  BV5     2      30.910  14.930  11.300  1.00  0.00            
ATOM    135  C7  BV5     2      30.200  15.780  10.460  1.00  0.00            
ATOM    136  C8  BV5     2      29.930  17.050  11.310  1.00  0.00            
ATOM    137  N1  BV5     2      29.140  18.250  10.710  1.00  0.00            
ATOM    138  C9  BV5     2      27.800  17.680  10.310  1.00  0.00            
ATOM    139  C10 BV5     2      29.030  19.290  11.840  1.00  0.00            
ATOM    140  C11 BV5     2      27.890  19.190  12.870  1.00  0.00            
ATOM    141  C12 BV5     2      29.930  18.810   9.560  1.00  0.00            
ATOM    142  C13 BV5     2      29.320  19.840   8.600  1.00  0.00            
ATOM    143  C14 BV5     2      31.120  11.960  12.760  1.00  0.00            
ATOM    144  C15 BV5     2      29.810  11.510  12.450  1.00  0.00            
ATOM    145  C16 BV5     2      29.050  10.770  13.380  1.00  0.00            
ATOM    146  C17 BV5     2      29.700  10.410  14.590  1.00  0.00            
ATOM    147  C18 BV5     2      31.010  10.820  14.940  1.00  0.00            
ATOM    148  C19 BV5     2      31.710  11.660  13.990  1.00  0.00            
ATOM    149  H1  BV5     2      33.770   9.750   9.110  1.00  0.00            
ATOM    150  H2  BV5     2      32.790   9.060  10.590  1.00  0.00            
ATOM    151  H3  BV5     2      32.190   9.100   8.930  1.00  0.00            
ATOM    152  H4  BV5     2      31.220  10.890  10.070  1.00  0.00            
ATOM    153  H5  BV5     2      32.380  11.620   8.900  1.00  0.00            
ATOM    154  H6  BV5     2      33.290  11.240  11.770  1.00  0.00            
ATOM    155  H7  BV5     2      33.720  13.710  10.060  1.00  0.00            
ATOM    156  H8  BV5     2      34.920  12.860  11.130  1.00  0.00            
ATOM    157  H9  BV5     2      34.560  12.190   9.590  1.00  0.00            
ATOM    158  H10 BV5     2      32.530  13.470  12.310  1.00  0.00            
ATOM    159  H11 BV5     2      29.280  15.330  10.070  1.00  0.00            
ATOM    160  H12 BV5     2      30.850  16.000   9.600  1.00  0.00            
ATOM    161  H13 BV5     2      30.830  17.410  11.810  1.00  0.00            
ATOM    162  H14 BV5     2      29.250  16.750  12.110  1.00  0.00            
ATOM    163  H15 BV5     2      27.810  17.040   9.430  1.00  0.00            
ATOM    164  H16 BV5     2      27.430  17.120  11.170  1.00  0.00            
ATOM    165  H17 BV5     2      27.110  18.510  10.160  1.00  0.00            
ATOM    166  H18 BV5     2      28.880  20.230  11.300  1.00  0.00            
ATOM    167  H19 BV5     2      29.960  19.220  12.410  1.00  0.00            
ATOM    168  H20 BV5     2      27.840  18.190  13.300  1.00  0.00            
ATOM    169  H21 BV5     2      28.050  19.990  13.610  1.00  0.00            
ATOM    170  H22 BV5     2      26.930  19.380  12.370  1.00  0.00            
ATOM    171  H23 BV5     2      30.200  17.940   8.970  1.00  0.00            
ATOM    172  H24 BV5     2      30.820  19.250  10.020  1.00  0.00            
ATOM    173  H25 BV5     2      29.180  20.770   9.160  1.00  0.00            
ATOM    174  H26 BV5     2      29.960  20.100   7.750  1.00  0.00            
ATOM    175  H27 BV5     2      28.370  19.480   8.180  1.00  0.00            
ATOM    176  H28 BV5     2      29.410  11.650  11.450  1.00  0.00            
ATOM    177  H29 BV5     2      28.060  10.420  13.100  1.00  0.00            
ATOM    178  H30 BV5     2      29.130   9.840  15.320  1.00  0.00            
ATOM    179  H31 BV5     2      31.460  10.480  15.870  1.00  0.00            
ATOM    180  H32 BV5     2      32.720  12.040  14.120  1.00  0.00            
TER
ENDMDL
MODEL        1
ATOM      1  H1  ACD     1      27.240  15.200  14.630  1.00  0.00            
ATOM      2  O1  ACD     1      26.480  14.810  14.190  1.00  0.00            
ATOM      3  C1  ACD     1      26.700  14.890  12.770  1.00  0.00            
ATOM      4  H2  ACD     1      26.470  15.930  12.520  1.00  0.00            
ATOM      5  H3  ACD     1      26.040  14.230  12.190  1.00  0.00            
ATOM      6  C2  ACD     1      28.150  14.680  12.330  1.00  0.00            
ATOM      7  H4  ACD     1      28.240  14.900  11.260  1.00  0.00            
ATOM      8  O2  ACD     1      28.950  15.610  12.990  1.00  0.00            
ATOM      9  C3  ACD     1      30.320  15.580  12.800  1.00  0.00            
ATOM     10  H5  ACD     1      30.920  16.340  13.300  1.00  0.00            
ATOM     11  O3  ACD     1      30.600  15.810  11.450  1.00  0.00            
ATOM     12  C4  ACD     1      31.200  17.060  11.170  1.00  0.00            
ATOM     13  H6  ACD     1      31.590  17.590  12.050  1.00  0.00            
ATOM     14  C5  ACD     1      32.450  16.720  10.310  1.00  0.00            
ATOM     15  H7  ACD     1      32.080  16.100   9.480  1.00  0.00            
ATOM     16  O4  ACD     1      33.370  15.960  11.080  1.00  0.00            
ATOM     17  H8  ACD     1      32.860  15.520  11.770  1.00  0.00            
ATOM     18  C6  ACD     1      32.970  17.970   9.670  1.00  0.00            
ATOM     19  H9  ACD     1      33.200  18.600  10.530  1.00  0.00            
ATOM     20  O5  ACD     1      34.210  17.680   9.060  1.00  0.00            
ATOM     21  H10 ACD     1      34.830  17.580   9.780  1.00  0.00            
ATOM     22  C7  ACD     1      31.910  18.520   8.770  1.00  0.00            
ATOM     23  H11 ACD     1      32.230  19.450   8.300  1.00  0.00            
ATOM     24  O6  ACD     1      30.820  18.940   9.630  1.00  0.00            
ATOM     25  C8  ACD     1      30.140  17.960  10.460  1.00  0.00            
ATOM     26  H12 ACD     1      29.490  17.260   9.920  1.00  0.00            
ATOM     27  C9  ACD     1      29.260  18.600  11.580  1.00  0.00            
ATOM     28  H13 ACD     1      28.910  17.860  12.310  1.00  0.00            
ATOM     29  H14 ACD     1      29.840  19.260  12.230  1.00  0.00            
ATOM     30  O7  ACD     1      28.090  19.260  10.960  1.00  0.00            
ATOM     31  H15 ACD     1      27.300  19.030  11.460  1.00  0.00            
ATOM     32  O8  ACD     1      31.560  17.550   7.800  1.00  0.00            
ATOM     33  C10 ACD     1      32.130  17.650   6.530  1.00  0.00            
ATOM     34  H16 ACD     1      32.870  18.460   6.430  1.00  0.00            
ATOM     35  C11 ACD     1      32.940  16.350   6.220  1.00  0.00            
ATOM     36  H17 ACD     1      32.310  15.560   6.650  1.00  0.00            
ATOM     37  O9  ACD     1      34.310  16.410   6.690  1.00  0.00            
ATOM     38  H18 ACD     1      34.340  16.770   7.580  1.00  0.00            
ATOM     39  C12 ACD     1      32.990  16.190   4.730  1.00  0.00            
ATOM     40  H19 ACD     1      33.620  17.010   4.350  1.00  0.00            
ATOM     41  O10 ACD     1      33.490  14.910   4.320  1.00  0.00            
ATOM     42  H20 ACD     1      34.350  14.770   4.720  1.00  0.00            
ATOM     43  C13 ACD     1      31.650  16.400   4.100  1.00  0.00            
ATOM     44  H21 ACD     1      31.840  16.240   3.030  1.00  0.00            
ATOM     45  O11 ACD     1      31.310  17.760   4.270  1.00  0.00            
ATOM     46  C14 ACD     1      30.990  18.090   5.590  1.00  0.00            
ATOM     47  H22 ACD     1      30.140  17.460   5.860  1.00  0.00            
ATOM     48  C15 ACD     1      30.660  19.560   5.680  1.00  0.00            
ATOM     49  H23 ACD     1      30.480  19.760   6.740  1.00  0.00            
ATOM     50  H24 ACD     1      31.490  20.160   5.280  1.00  0.00            
ATOM     51  O12 ACD     1      29.650  19.940   4.790  1.00  0.00            
ATOM     52  H25 ACD     1      29.810  19.610   3.890  1.00  0.00            
ATOM     53  O13 ACD     1      30.650  15.500   4.580  1.00  0.00            
ATOM     54  C16 ACD     1      29.970  14.830   3.510  1.00  0.00            
ATOM     55  H26 ACD     1      30.090  15.320   2.540  1.00  0.00            
ATOM     56  C17 ACD     1      30.480  13.360   3.470  1.00  0.00            
ATOM     57  H27 ACD     1      30.430  13.090   4.530  1.00  0.00            
ATOM     58  O14 ACD     1      31.890  13.380   3.050  1.00  0.00            
ATOM     59  H28 ACD     1      32.440  13.990   3.550  1.00  0.00            
ATOM     60  C18 ACD     1      29.650  12.370   2.620  1.00  0.00            
ATOM     61  H29 ACD     1      29.700  12.720   1.580  1.00  0.00            
ATOM     62  O15 ACD     1      30.050  11.000   2.850  1.00  0.00            
ATOM     63  H30 ACD     1      29.580  10.500   2.170  1.00  0.00            
ATOM     64  C19 ACD     1      28.210  12.500   3.190  1.00  0.00            
ATOM     65  H31 ACD     1      27.470  11.910   2.640  1.00  0.00            
ATOM     66  O16 ACD     1      27.710  13.890   3.130  1.00  0.00            
ATOM     67  C20 ACD     1      28.500  14.890   3.880  1.00  0.00            
ATOM     68  H32 ACD     1      28.340  14.690   4.950  1.00  0.00            
ATOM     69  C21 ACD     1      27.920  16.230   3.510  1.00  0.00            
ATOM     70  H33 ACD     1      28.600  17.000   3.900  1.00  0.00            
ATOM     71  H34 ACD     1      27.960  16.490   2.440  1.00  0.00            
ATOM     72  O17 ACD     1      26.590  16.400   3.960  1.00  0.00            
ATOM     73  H35 ACD     1      26.040  15.760   3.500  1.00  0.00            
ATOM     74  O18 ACD     1      28.160  12.050   4.580  1.00  0.00            
ATOM     75  C22 ACD     1      27.460  10.860   4.960  1.00  0.00            
ATOM     76  H36 ACD     1      27.220  10.180   4.130  1.00  0.00            
ATOM     77  C23 ACD     1      28.450  10.060   5.800  1.00  0.00            
ATOM     78  H37 ACD     1      28.840  10.740   6.570  1.00  0.00            
ATOM     79  O19 ACD     1      29.630   9.590   5.090  1.00  0.00            
ATOM     80  H38 ACD     1      29.880  10.260   4.440  1.00  0.00            
ATOM     81  C24 ACD     1      27.730   8.920   6.580  1.00  0.00            
ATOM     82  H39 ACD     1      27.380   8.290   5.760  1.00  0.00            
ATOM     83  O20 ACD     1      28.640   8.210   7.440  1.00  0.00            
ATOM     84  H40 ACD     1      29.450   8.220   6.930  1.00  0.00            
ATOM     85  C25 ACD     1      26.570   9.490   7.410  1.00  0.00            
ATOM     86  H41 ACD     1      26.040   8.670   7.900  1.00  0.00            
ATOM     87  O21 ACD     1      25.660  10.110   6.500  1.00  0.00            
ATOM     88  C26 ACD     1      26.170  11.180   5.740  1.00  0.00            
ATOM     89  H42 ACD     1      26.430  11.960   6.460  1.00  0.00            
ATOM     90  C27 ACD     1      24.990  11.700   4.920  1.00  0.00            
ATOM     91  H43 ACD     1      24.170  11.930   5.600  1.00  0.00            
ATOM     92  H44 ACD     1      25.260  12.570   4.300  1.00  0.00            
ATOM     93  O22 ACD     1      24.490  10.700   3.930  1.00  0.00            
ATOM     94  H45 ACD     1      24.140   9.980   4.470  1.00  0.00            
ATOM     95  O23 ACD     1      27.090  10.520   8.300  1.00  0.00            
ATOM     96  C28 ACD     1      26.640  10.370   9.610  1.00  0.00            
ATOM     97  H46 ACD     1      25.870   9.590   9.680  1.00  0.00            
ATOM     98  C29 ACD     1      26.170  11.720   9.990  1.00  0.00            
ATOM     99  H47 ACD     1      26.910  12.470   9.660  1.00  0.00            
ATOM    100  O24 ACD     1      25.860  11.690  11.380  1.00  0.00            
ATOM    101  C30 ACD     1      24.920  12.150   9.240  1.00  0.00            
ATOM    102  H48 ACD     1      25.170  12.040   8.180  1.00  0.00            
ATOM    103  H49 ACD     1      24.190  11.350   9.430  1.00  0.00            
ATOM    104  O25 ACD     1      24.480  13.500   9.510  1.00  0.00            
ATOM    105  H50 ACD     1      23.550  13.580   9.310  1.00  0.00            
ATOM    106  C31 ACD     1      27.900   9.900  10.360  1.00  0.00            
ATOM    107  H51 ACD     1      28.780  10.510  10.130  1.00  0.00            
ATOM    108  O26 ACD     1      28.230   8.510   9.970  1.00  0.00            
ATOM    109  H52 ACD     1      28.550   8.520   9.060  1.00  0.00            
ATOM    110  C32 ACD     1      27.540   9.980  11.860  1.00  0.00            
ATOM    111  H53 ACD     1      26.700   9.290  12.020  1.00  0.00            
ATOM    112  O27 ACD     1      28.640   9.700  12.700  1.00  0.00            
ATOM    113  H54 ACD     1      29.190  10.480  12.650  1.00  0.00            
ATOM    114  C33 ACD     1      27.070  11.410  12.130  1.00  0.00            
ATOM    115  H55 ACD     1      26.860  11.500  13.200  1.00  0.00            
ATOM    116  O28 ACD     1      28.130  12.400  11.770  1.00  0.00            
ATOM    117  C34 ACD     1      28.660  13.290  12.780  1.00  0.00            
ATOM    118  H56 ACD     1      28.470  12.950  13.800  1.00  0.00            
ATOM    119  C35 ACD     1      30.170  13.120  12.550  1.00  0.00            
ATOM    120  H57 ACD     1      30.340  13.240  11.470  1.00  0.00            
ATOM    121  O29 ACD     1      30.530  11.790  12.870  1.00  0.00            
ATOM    122  H58 ACD     1      31.460  11.620  12.700  1.00  0.00            
ATOM    123  C36 ACD     1      30.930  14.240  13.240  1.00  0.00            
ATOM    124  H59 ACD     1      30.770  14.070  14.310  1.00  0.00            
ATOM    125  O30 ACD     1      32.300  14.180  12.970  1.00  0.00            
ATOM    126  H60 ACD     1      32.680  13.520  13.570  1.00  0.00            
ATOM    127  C1  BV5     2      32.660  10.110   5.340  1.00  0.00            
ATOM    128  C2  BV5     2      31.990  10.730   6.610  1.00  0.00            
ATOM    129  C3  BV5     2      32.920  11.680   7.440  1.00  0.00            
ATOM    130  C4  BV5     2      33.390  12.750   6.470  1.00  0.00            
ATOM    131  C5  BV5     2      32.130  12.280   8.640  1.00  0.00            
ATOM    132  C6  BV5     2      30.760  12.820   8.360  1.00  0.00            
ATOM    133  O1  BV5     2      29.720  12.100   8.310  1.00  0.00            
ATOM    134  O2  BV5     2      30.820  14.130   7.950  1.00  0.00            
ATOM    135  C7  BV5     2      29.680  14.730   7.380  1.00  0.00            
ATOM    136  C8  BV5     2      28.700  15.050   8.540  1.00  0.00            
ATOM    137  N1  BV5     2      27.480  15.960   8.230  1.00  0.00            
ATOM    138  C9  BV5     2      26.790  16.220   9.540  1.00  0.00            
ATOM    139  C10 BV5     2      27.880  17.300   7.710  1.00  0.00            
ATOM    140  C11 BV5     2      26.830  18.510   7.580  1.00  0.00            
ATOM    141  C12 BV5     2      26.550  15.200   7.210  1.00  0.00            
ATOM    142  C13 BV5     2      25.110  15.730   6.860  1.00  0.00            
ATOM    143  C14 BV5     2      32.310  11.470   9.870  1.00  0.00            
ATOM    144  C15 BV5     2      31.560  10.320  10.000  1.00  0.00            
ATOM    145  C16 BV5     2      31.920   9.440  11.070  1.00  0.00            
ATOM    146  C17 BV5     2      33.020   9.710  11.920  1.00  0.00            
ATOM    147  C18 BV5     2      33.660  10.950  11.810  1.00  0.00            
ATOM    148  C19 BV5     2      33.370  11.750  10.700  1.00  0.00            
ATOM    149  H1  BV5     2      33.440   9.410   5.670  1.00  0.00            
ATOM    150  H2  BV5     2      31.950   9.510   4.760  1.00  0.00            
ATOM    151  H3  BV5     2      33.050  10.880   4.670  1.00  0.00            
ATOM    152  H4  BV5     2      31.700   9.880   7.240  1.00  0.00            
ATOM    153  H5  BV5     2      31.100  11.310   6.320  1.00  0.00            
ATOM    154  H6  BV5     2      33.820  11.110   7.690  1.00  0.00            
ATOM    155  H7  BV5     2      32.540  13.110   5.880  1.00  0.00            
ATOM    156  H8  BV5     2      33.810  13.610   7.010  1.00  0.00            
ATOM    157  H9  BV5     2      34.150  12.270   5.840  1.00  0.00            
ATOM    158  H10 BV5     2      32.670  13.220   8.830  1.00  0.00            
ATOM    159  H11 BV5     2      29.280  14.040   6.620  1.00  0.00            
ATOM    160  H12 BV5     2      29.940  15.680   6.910  1.00  0.00            
ATOM    161  H13 BV5     2      29.280  15.530   9.320  1.00  0.00            
ATOM    162  H14 BV5     2      28.320  14.110   8.940  1.00  0.00            
ATOM    163  H15 BV5     2      26.460  15.350  10.100  1.00  0.00            
ATOM    164  H16 BV5     2      27.340  16.920  10.180  1.00  0.00            
ATOM    165  H17 BV5     2      25.880  16.770   9.290  1.00  0.00            
ATOM    166  H18 BV5     2      28.250  17.060   6.710  1.00  0.00            
ATOM    167  H19 BV5     2      28.680  17.760   8.300  1.00  0.00            
ATOM    168  H20 BV5     2      26.190  18.300   6.730  1.00  0.00            
ATOM    169  H21 BV5     2      26.230  18.770   8.470  1.00  0.00            
ATOM    170  H22 BV5     2      27.440  19.420   7.490  1.00  0.00            
ATOM    171  H23 BV5     2      26.370  14.270   7.730  1.00  0.00            
ATOM    172  H24 BV5     2      27.030  14.830   6.300  1.00  0.00            
ATOM    173  H25 BV5     2      24.600  16.290   7.660  1.00  0.00            
ATOM    174  H26 BV5     2      24.970  16.230   5.900  1.00  0.00            
ATOM    175  H27 BV5     2      24.490  14.830   6.720  1.00  0.00            
ATOM    176  H28 BV5     2      30.730  10.190   9.310  1.00  0.00            
ATOM    177  H29 BV5     2      31.400   8.490  11.160  1.00  0.00            
ATOM    178  H30 BV5     2      33.260   9.010  12.710  1.00  0.00            
ATOM    179  H31 BV5     2      34.480  11.100  12.500  1.00  0.00            
ATOM    180  H32 BV5     2      33.990  12.620  10.490  1.00  0.00            
TER
ENDMDL
MODEL        1
ATOM      1  H1  ACD     1      26.860  19.340  17.320  1.00  0.00            
ATOM      2  O1  ACD     1      27.360  18.540  17.170  1.00  0.00            
ATOM      3  C1  ACD     1      28.310  18.670  16.120  1.00  0.00            
ATOM      4  H2  ACD     1      29.100  19.390  16.390  1.00  0.00            
ATOM      5  H3  ACD     1      27.820  19.120  15.240  1.00  0.00            
ATOM      6  C2  ACD     1      28.920  17.320  15.700  1.00  0.00            
ATOM      7  H4  ACD     1      29.550  17.360  14.810  1.00  0.00            
ATOM      8  O2  ACD     1      29.800  17.030  16.720  1.00  0.00            
ATOM      9  C3  ACD     1      30.540  15.810  16.590  1.00  0.00            
ATOM     10  H5  ACD     1      31.200  15.820  17.470  1.00  0.00            
ATOM     11  O3  ACD     1      31.280  15.660  15.400  1.00  0.00            
ATOM     12  C4  ACD     1      32.550  14.980  15.430  1.00  0.00            
ATOM     13  H6  ACD     1      32.710  14.650  16.460  1.00  0.00            
ATOM     14  C5  ACD     1      32.550  13.710  14.590  1.00  0.00            
ATOM     15  H7  ACD     1      32.140  13.870  13.590  1.00  0.00            
ATOM     16  O4  ACD     1      31.690  12.760  15.220  1.00  0.00            
ATOM     17  H8  ACD     1      31.850  11.930  14.770  1.00  0.00            
ATOM     18  C6  ACD     1      34.040  13.150  14.460  1.00  0.00            
ATOM     19  H9  ACD     1      34.380  12.710  15.410  1.00  0.00            
ATOM     20  O5  ACD     1      34.090  12.160  13.470  1.00  0.00            
ATOM     21  H10 ACD     1      33.660  11.340  13.720  1.00  0.00            
ATOM     22  C7  ACD     1      34.990  14.280  13.970  1.00  0.00            
ATOM     23  H11 ACD     1      36.040  13.950  13.960  1.00  0.00            
ATOM     24  O6  ACD     1      34.870  15.350  14.880  1.00  0.00            
ATOM     25  C8  ACD     1      33.610  15.980  15.040  1.00  0.00            
ATOM     26  H12 ACD     1      33.310  16.520  14.140  1.00  0.00            
ATOM     27  C9  ACD     1      33.820  16.960  16.120  1.00  0.00            
ATOM     28  H13 ACD     1      32.840  17.400  16.350  1.00  0.00            
ATOM     29  H14 ACD     1      34.160  16.530  17.070  1.00  0.00            
ATOM     30  O7  ACD     1      34.730  18.030  15.820  1.00  0.00            
ATOM     31  H15 ACD     1      35.530  17.500  15.730  1.00  0.00            
ATOM     32  O8  ACD     1      34.440  14.730  12.700  1.00  0.00            
ATOM     33  C10 ACD     1      35.290  14.940  11.590  1.00  0.00            
ATOM     34  H16 ACD     1      36.330  15.140  11.890  1.00  0.00            
ATOM     35  C11 ACD     1      35.070  13.770  10.630  1.00  0.00            
ATOM     36  H17 ACD     1      33.980  13.680  10.620  1.00  0.00            
ATOM     37  O9  ACD     1      35.620  12.540  11.220  1.00  0.00            
ATOM     38  H18 ACD     1      35.340  12.480  12.140  1.00  0.00            
ATOM     39  C12 ACD     1      35.540  14.040   9.280  1.00  0.00            
ATOM     40  H19 ACD     1      36.640  14.070   9.310  1.00  0.00            
ATOM     41  O10 ACD     1      35.040  13.120   8.310  1.00  0.00            
ATOM     42  H20 ACD     1      35.370  12.260   8.590  1.00  0.00            
ATOM     43  C13 ACD     1      34.960  15.420   8.790  1.00  0.00            
ATOM     44  H21 ACD     1      35.460  15.720   7.870  1.00  0.00            
ATOM     45  O11 ACD     1      35.440  16.430   9.750  1.00  0.00            
ATOM     46  C14 ACD     1      34.860  16.300  11.040  1.00  0.00            
ATOM     47  H22 ACD     1      33.770  16.220  11.140  1.00  0.00            
ATOM     48  C15 ACD     1      35.510  17.440  11.900  1.00  0.00            
ATOM     49  H23 ACD     1      35.260  17.150  12.930  1.00  0.00            
ATOM     50  H24 ACD     1      36.580  17.520  11.690  1.00  0.00            
ATOM     51  O12 ACD     1      35.010  18.700  11.620  1.00  0.00            
ATOM     52  H25 ACD     1      35.510  19.360  12.120  1.00  0.00            
ATOM     53  O13 ACD     1      33.530  15.540   8.650  1.00  0.00            
ATOM     54  C16 ACD     1      33.120  15.740   7.340  1.00  0.00            
ATOM     55  H26 ACD     1      33.790  15.500   6.500  1.00  0.00            
ATOM     56  C17 ACD     1      32.000  14.680   7.150  1.00  0.00            
ATOM     57  H27 ACD     1      31.410  14.590   8.070  1.00  0.00            
ATOM     58  O14 ACD     1      32.600  13.380   6.740  1.00  0.00            
ATOM     59  H28 ACD     1      33.380  13.280   7.290  1.00  0.00            
ATOM     60  C18 ACD     1      31.010  15.120   6.060  1.00  0.00            
ATOM     61  H29 ACD     1      31.510  15.090   5.080  1.00  0.00            
ATOM     62  O15 ACD     1      29.940  14.210   6.170  1.00  0.00            
ATOM     63  H30 ACD     1      30.050  13.530   5.500  1.00  0.00            
ATOM     64  C19 ACD     1      30.530  16.620   6.220  1.00  0.00            
ATOM     65  H31 ACD     1      29.890  16.930   5.400  1.00  0.00            
ATOM     66  O16 ACD     1      31.680  17.370   6.100  1.00  0.00            
ATOM     67  C20 ACD     1      32.650  17.240   7.130  1.00  0.00            
ATOM     68  H32 ACD     1      32.200  17.580   8.080  1.00  0.00            
ATOM     69  C21 ACD     1      33.730  18.270   6.850  1.00  0.00            
ATOM     70  H33 ACD     1      34.480  18.160   7.640  1.00  0.00            
ATOM     71  H34 ACD     1      34.240  18.180   5.890  1.00  0.00            
ATOM     72  O17 ACD     1      33.150  19.580   6.800  1.00  0.00            
ATOM     73  H35 ACD     1      33.900  20.170   6.690  1.00  0.00            
ATOM     74  O18 ACD     1      29.860  16.840   7.460  1.00  0.00            
ATOM     75  C22 ACD     1      28.570  17.340   7.460  1.00  0.00            
ATOM     76  H36 ACD     1      28.200  17.670   6.480  1.00  0.00            
ATOM     77  C23 ACD     1      27.650  16.130   7.750  1.00  0.00            
ATOM     78  H37 ACD     1      28.000  15.730   8.710  1.00  0.00            
ATOM     79  O19 ACD     1      27.610  15.200   6.670  1.00  0.00            
ATOM     80  H38 ACD     1      28.520  14.920   6.490  1.00  0.00            
ATOM     81  C24 ACD     1      26.200  16.690   8.080  1.00  0.00            
ATOM     82  H39 ACD     1      25.780  17.030   7.130  1.00  0.00            
ATOM     83  O20 ACD     1      25.410  15.560   8.590  1.00  0.00            
ATOM     84  H40 ACD     1      25.540  15.620   9.540  1.00  0.00            
ATOM     85  C25 ACD     1      26.240  17.780   9.050  1.00  0.00            
ATOM     86  H41 ACD     1      25.260  18.160   9.320  1.00  0.00            
ATOM     87  O21 ACD     1      27.110  18.860   8.600  1.00  0.00            
ATOM     88  C26 ACD     1      28.470  18.480   8.450  1.00  0.00            
ATOM     89  H42 ACD     1      28.950  18.160   9.380  1.00  0.00            
ATOM     90  C27 ACD     1      29.280  19.680   8.030  1.00  0.00            
ATOM     91  H43 ACD     1      30.290  19.240   7.950  1.00  0.00            
ATOM     92  H44 ACD     1      28.920  20.010   7.050  1.00  0.00            
ATOM     93  O22 ACD     1      29.350  20.640   9.060  1.00  0.00            
ATOM     94  H45 ACD     1      28.420  20.840   9.170  1.00  0.00            
ATOM     95  O23 ACD     1      26.720  17.330  10.350  1.00  0.00            
ATOM     96  C28 ACD     1      25.860  17.540  11.470  1.00  0.00            
ATOM     97  H46 ACD     1      24.960  18.130  11.250  1.00  0.00            
ATOM     98  C29 ACD     1      26.700  18.290  12.540  1.00  0.00            
ATOM     99  H47 ACD     1      27.720  17.900  12.690  1.00  0.00            
ATOM    100  O24 ACD     1      25.970  18.200  13.740  1.00  0.00            
ATOM    101  C30 ACD     1      26.750  19.760  12.190  1.00  0.00            
ATOM    102  H48 ACD     1      27.190  19.950  11.200  1.00  0.00            
ATOM    103  H49 ACD     1      25.750  20.210  12.130  1.00  0.00            
ATOM    104  O25 ACD     1      27.660  20.500  13.090  1.00  0.00            
ATOM    105  H50 ACD     1      27.110  20.950  13.730  1.00  0.00            
ATOM    106  C31 ACD     1      25.300  16.240  12.090  1.00  0.00            
ATOM    107  H51 ACD     1      26.200  15.630  12.150  1.00  0.00            
ATOM    108  O26 ACD     1      24.300  15.780  11.220  1.00  0.00            
ATOM    109  H52 ACD     1      23.610  15.340  11.710  1.00  0.00            
ATOM    110  C32 ACD     1      24.810  16.310  13.510  1.00  0.00            
ATOM    111  H53 ACD     1      23.920  16.960  13.600  1.00  0.00            
ATOM    112  O27 ACD     1      24.590  15.000  13.980  1.00  0.00            
ATOM    113  H54 ACD     1      25.420  14.540  14.070  1.00  0.00            
ATOM    114  C33 ACD     1      25.830  16.970  14.380  1.00  0.00            
ATOM    115  H55 ACD     1      25.470  17.150  15.400  1.00  0.00            
ATOM    116  O28 ACD     1      27.100  16.330  14.310  1.00  0.00            
ATOM    117  C34 ACD     1      27.900  16.200  15.510  1.00  0.00            
ATOM    118  H56 ACD     1      27.220  16.230  16.380  1.00  0.00            
ATOM    119  C35 ACD     1      28.530  14.830  15.520  1.00  0.00            
ATOM    120  H57 ACD     1      29.100  14.600  14.610  1.00  0.00            
ATOM    121  O29 ACD     1      27.390  13.910  15.620  1.00  0.00            
ATOM    122  H58 ACD     1      27.650  13.170  16.170  1.00  0.00            
ATOM    123  C36 ACD     1      29.430  14.780  16.740  1.00  0.00            
ATOM    124  H59 ACD     1      28.840  15.030  17.630  1.00  0.00            
ATOM    125  O30 ACD     1      30.010  13.600  17.040  1.00  0.00            
ATOM    126  H60 ACD     1      30.510  13.320  16.270  1.00  0.00            
ATOM    127  C1  BV5     2      32.330  10.650  10.170  1.00  0.00            
ATOM    128  C2  BV5     2      31.610  11.810  10.920  1.00  0.00            
ATOM    129  C3  BV5     2      30.070  11.610  11.090  1.00  0.00            
ATOM    130  C4  BV5     2      29.710  10.310  11.860  1.00  0.00            
ATOM    131  C5  BV5     2      29.410  12.880  11.700  1.00  0.00            
ATOM    132  C6  BV5     2      29.740  14.190  11.040  1.00  0.00            
ATOM    133  O1  BV5     2      29.650  14.250   9.780  1.00  0.00            
ATOM    134  O2  BV5     2      30.400  15.080  11.850  1.00  0.00            
ATOM    135  C7  BV5     2      30.840  16.260  11.240  1.00  0.00            
ATOM    136  C8  BV5     2      31.530  17.140  12.320  1.00  0.00            
ATOM    137  N1  BV5     2      31.610  18.620  11.970  1.00  0.00            
ATOM    138  C9  BV5     2      30.250  19.120  12.060  1.00  0.00            
ATOM    139  C10 BV5     2      32.400  19.320  13.010  1.00  0.00            
ATOM    140  C11 BV5     2      31.800  19.480  14.400  1.00  0.00            
ATOM    141  C12 BV5     2      32.210  18.840  10.570  1.00  0.00            
ATOM    142  C13 BV5     2      32.590  20.290  10.120  1.00  0.00            
ATOM    143  C14 BV5     2      27.870  12.720  11.750  1.00  0.00            
ATOM    144  C15 BV5     2      27.050  12.930  10.570  1.00  0.00            
ATOM    145  C16 BV5     2      25.660  12.890  10.640  1.00  0.00            
ATOM    146  C17 BV5     2      25.060  12.600  11.830  1.00  0.00            
ATOM    147  C18 BV5     2      25.860  12.330  12.950  1.00  0.00            
ATOM    148  C19 BV5     2      27.250  12.390  12.940  1.00  0.00            
ATOM    149  H1  BV5     2      32.540   9.730  10.750  1.00  0.00            
ATOM    150  H2  BV5     2      31.740  10.240   9.350  1.00  0.00            
ATOM    151  H3  BV5     2      33.330  10.950   9.840  1.00  0.00            
ATOM    152  H4  BV5     2      31.800  12.660  10.250  1.00  0.00            
ATOM    153  H5  BV5     2      32.160  12.060  11.830  1.00  0.00            
ATOM    154  H6  BV5     2      29.570  11.400  10.140  1.00  0.00            
ATOM    155  H7  BV5     2      28.630  10.110  11.810  1.00  0.00            
ATOM    156  H8  BV5     2      30.280   9.500  11.400  1.00  0.00            
ATOM    157  H9  BV5     2      30.030  10.330  12.910  1.00  0.00            
ATOM    158  H10 BV5     2      29.790  12.930  12.730  1.00  0.00            
ATOM    159  H11 BV5     2      29.940  16.760  10.860  1.00  0.00            
ATOM    160  H12 BV5     2      31.470  16.050  10.370  1.00  0.00            
ATOM    161  H13 BV5     2      32.480  16.640  12.510  1.00  0.00            
ATOM    162  H14 BV5     2      30.900  16.980  13.200  1.00  0.00            
ATOM    163  H15 BV5     2      29.640  18.620  11.300  1.00  0.00            
ATOM    164  H16 BV5     2      29.690  18.920  12.980  1.00  0.00            
ATOM    165  H17 BV5     2      30.220  20.190  11.910  1.00  0.00            
ATOM    166  H18 BV5     2      32.570  20.320  12.600  1.00  0.00            
ATOM    167  H19 BV5     2      33.410  18.920  13.120  1.00  0.00            
ATOM    168  H20 BV5     2      31.560  18.510  14.850  1.00  0.00            
ATOM    169  H21 BV5     2      32.500  19.940  15.110  1.00  0.00            
ATOM    170  H22 BV5     2      30.860  20.050  14.370  1.00  0.00            
ATOM    171  H23 BV5     2      31.480  18.450   9.850  1.00  0.00            
ATOM    172  H24 BV5     2      33.060  18.170  10.390  1.00  0.00            
ATOM    173  H25 BV5     2      33.570  20.670  10.430  1.00  0.00            
ATOM    174  H26 BV5     2      32.540  20.270   9.030  1.00  0.00            
ATOM    175  H27 BV5     2      31.790  21.000  10.390  1.00  0.00            
ATOM    176  H28 BV5     2      27.510  13.230   9.630  1.00  0.00            
ATOM    177  H29 BV5     2      25.080  13.030   9.730  1.00  0.00            
ATOM    178  H30 BV5     2      23.990  12.660  12.000  1.00  0.00            
ATOM    179  H31 BV5     2      25.320  12.090  13.860  1.00  0.00            
ATOM    180  H32 BV5     2      27.760  12.080  13.840  1.00  0.00            
TER
ENDMDL
MODEL        1
ATOM      1  H1  ACD     1      23.210  23.940  12.370  1.00  0.00            
ATOM      2  O1  ACD     1      23.200  22.990  12.240  1.00  0.00            
ATOM      3  C1  ACD     1      24.580  22.480  12.320  1.00  0.00            
ATOM      4  H2  ACD     1      25.150  23.010  11.540  1.00  0.00            
ATOM      5  H3  ACD     1      24.440  21.410  12.130  1.00  0.00            
ATOM      6  C2  ACD     1      25.330  22.660  13.640  1.00  0.00            
ATOM      7  H4  ACD     1      26.280  22.140  13.470  1.00  0.00            
ATOM      8  O2  ACD     1      25.550  24.030  13.970  1.00  0.00            
ATOM      9  C3  ACD     1      26.140  24.190  15.240  1.00  0.00            
ATOM     10  H5  ACD     1      26.160  25.290  15.300  1.00  0.00            
ATOM     11  O3  ACD     1      27.470  23.640  15.180  1.00  0.00            
ATOM     12  C4  ACD     1      28.580  24.470  15.370  1.00  0.00            
ATOM     13  H6  ACD     1      28.170  25.370  15.850  1.00  0.00            
ATOM     14  C5  ACD     1      29.530  23.990  16.460  1.00  0.00            
ATOM     15  H7  ACD     1      29.610  22.910  16.300  1.00  0.00            
ATOM     16  O4  ACD     1      28.930  24.190  17.730  1.00  0.00            
ATOM     17  H8  ACD     1      27.980  24.070  17.650  1.00  0.00            
ATOM     18  C6  ACD     1      30.880  24.690  16.440  1.00  0.00            
ATOM     19  H9  ACD     1      30.570  25.690  16.760  1.00  0.00            
ATOM     20  O5  ACD     1      31.820  24.140  17.390  1.00  0.00            
ATOM     21  H10 ACD     1      31.330  24.010  18.210  1.00  0.00            
ATOM     22  C7  ACD     1      31.420  24.660  15.010  1.00  0.00            
ATOM     23  H11 ACD     1      32.350  25.220  14.940  1.00  0.00            
ATOM     24  O6  ACD     1      30.500  25.370  14.200  1.00  0.00            
ATOM     25  C8  ACD     1      29.270  24.700  14.050  1.00  0.00            
ATOM     26  H12 ACD     1      29.450  23.730  13.570  1.00  0.00            
ATOM     27  C9  ACD     1      28.430  25.520  13.090  1.00  0.00            
ATOM     28  H13 ACD     1      29.090  25.760  12.250  1.00  0.00            
ATOM     29  H14 ACD     1      27.630  24.910  12.640  1.00  0.00            
ATOM     30  O7  ACD     1      27.730  26.650  13.590  1.00  0.00            
ATOM     31  H15 ACD     1      28.330  27.400  13.560  1.00  0.00            
ATOM     32  O8  ACD     1      31.660  23.260  14.590  1.00  0.00            
ATOM     33  C10 ACD     1      33.000  23.040  14.160  1.00  0.00            
ATOM     34  H16 ACD     1      33.650  23.920  14.110  1.00  0.00            
ATOM     35  C11 ACD     1      33.650  22.150  15.190  1.00  0.00            
ATOM     36  H17 ACD     1      32.870  21.420  15.430  1.00  0.00            
ATOM     37  O9  ACD     1      34.030  22.800  16.440  1.00  0.00            
ATOM     38  H18 ACD     1      33.320  23.330  16.830  1.00  0.00            
ATOM     39  C12 ACD     1      34.850  21.380  14.670  1.00  0.00            
ATOM     40  H19 ACD     1      35.730  21.980  14.400  1.00  0.00            
ATOM     41  O10 ACD     1      35.210  20.350  15.580  1.00  0.00            
ATOM     42  H20 ACD     1      35.330  20.820  16.410  1.00  0.00            
ATOM     43  C13 ACD     1      34.520  20.680  13.350  1.00  0.00            
ATOM     44  H21 ACD     1      35.390  20.200  12.890  1.00  0.00            
ATOM     45  O11 ACD     1      34.090  21.640  12.410  1.00  0.00            
ATOM     46  C14 ACD     1      32.890  22.320  12.800  1.00  0.00            
ATOM     47  H22 ACD     1      32.150  21.500  12.860  1.00  0.00            
ATOM     48  C15 ACD     1      32.500  23.260  11.660  1.00  0.00            
ATOM     49  H23 ACD     1      31.610  23.860  11.890  1.00  0.00            
ATOM     50  H24 ACD     1      33.320  23.990  11.620  1.00  0.00            
ATOM     51  O12 ACD     1      32.440  22.690  10.390  1.00  0.00            
ATOM     52  H25 ACD     1      32.230  23.380   9.750  1.00  0.00            
ATOM     53  O13 ACD     1      33.460  19.740  13.620  1.00  0.00            
ATOM     54  C16 ACD     1      33.710  18.330  13.360  1.00  0.00            
ATOM     55  H26 ACD     1      34.780  18.070  13.340  1.00  0.00            
ATOM     56  C17 ACD     1      33.100  17.610  14.590  1.00  0.00            
ATOM     57  H27 ACD     1      32.110  18.020  14.830  1.00  0.00            
ATOM     58  O14 ACD     1      33.970  17.650  15.690  1.00  0.00            
ATOM     59  H28 ACD     1      34.220  18.570  15.760  1.00  0.00            
ATOM     60  C18 ACD     1      33.000  16.120  14.250  1.00  0.00            
ATOM     61  H29 ACD     1      33.970  15.600  14.200  1.00  0.00            
ATOM     62  O15 ACD     1      32.220  15.560  15.330  1.00  0.00            
ATOM     63  H30 ACD     1      32.580  15.870  16.170  1.00  0.00            
ATOM     64  C19 ACD     1      32.320  15.730  12.890  1.00  0.00            
ATOM     65  H31 ACD     1      32.370  14.660  12.690  1.00  0.00            
ATOM     66  O16 ACD     1      33.000  16.500  11.900  1.00  0.00            
ATOM     67  C20 ACD     1      32.990  17.980  12.030  1.00  0.00            
ATOM     68  H32 ACD     1      31.990  18.420  12.030  1.00  0.00            
ATOM     69  C21 ACD     1      33.640  18.520  10.830  1.00  0.00            
ATOM     70  H33 ACD     1      33.140  18.010  10.000  1.00  0.00            
ATOM     71  H34 ACD     1      33.560  19.610  10.800  1.00  0.00            
ATOM     72  O17 ACD     1      35.020  18.110  10.790  1.00  0.00            
ATOM     73  H35 ACD     1      35.580  18.890  10.720  1.00  0.00            
ATOM     74  O18 ACD     1      30.950  16.260  12.880  1.00  0.00            
ATOM     75  C22 ACD     1      29.810  15.370  12.720  1.00  0.00            
ATOM     76  H36 ACD     1      30.160  14.420  12.300  1.00  0.00            
ATOM     77  C23 ACD     1      29.080  15.180  14.010  1.00  0.00            
ATOM     78  H37 ACD     1      28.910  16.160  14.470  1.00  0.00            
ATOM     79  O19 ACD     1      29.950  14.390  14.940  1.00  0.00            
ATOM     80  H38 ACD     1      30.710  14.910  15.230  1.00  0.00            
ATOM     81  C24 ACD     1      27.640  14.580  13.800  1.00  0.00            
ATOM     82  H39 ACD     1      27.770  13.520  13.540  1.00  0.00            
ATOM     83  O20 ACD     1      26.720  14.730  14.920  1.00  0.00            
ATOM     84  H40 ACD     1      27.080  14.130  15.580  1.00  0.00            
ATOM     85  C25 ACD     1      26.960  15.380  12.680  1.00  0.00            
ATOM     86  H41 ACD     1      26.060  14.830  12.410  1.00  0.00            
ATOM     87  O21 ACD     1      27.840  15.320  11.560  1.00  0.00            
ATOM     88  C26 ACD     1      28.990  16.110  11.680  1.00  0.00            
ATOM     89  H42 ACD     1      28.660  17.090  12.030  1.00  0.00            
ATOM     90  C27 ACD     1      29.580  16.260  10.260  1.00  0.00            
ATOM     91  H43 ACD     1      30.490  16.880  10.250  1.00  0.00            
ATOM     92  H44 ACD     1      29.920  15.240  10.060  1.00  0.00            
ATOM     93  O22 ACD     1      28.640  16.970   9.350  1.00  0.00            
ATOM     94  H45 ACD     1      27.770  16.570   9.470  1.00  0.00            
ATOM     95  O23 ACD     1      26.610  16.780  13.030  1.00  0.00            
ATOM     96  C28 ACD     1      25.250  17.110  13.400  1.00  0.00            
ATOM     97  H46 ACD     1      24.610  16.240  13.190  1.00  0.00            
ATOM     98  C29 ACD     1      24.990  18.300  12.440  1.00  0.00            
ATOM     99  H47 ACD     1      25.850  18.980  12.470  1.00  0.00            
ATOM    100  O24 ACD     1      23.740  19.080  12.770  1.00  0.00            
ATOM    101  C30 ACD     1      24.890  17.670  11.060  1.00  0.00            
ATOM    102  H48 ACD     1      25.640  16.910  10.810  1.00  0.00            
ATOM    103  H49 ACD     1      23.980  17.050  10.990  1.00  0.00            
ATOM    104  O25 ACD     1      24.910  18.820  10.110  1.00  0.00            
ATOM    105  H50 ACD     1      24.090  19.290  10.300  1.00  0.00            
ATOM    106  C31 ACD     1      25.080  17.610  14.860  1.00  0.00            
ATOM    107  H51 ACD     1      25.930  18.290  14.990  1.00  0.00            
ATOM    108  O26 ACD     1      25.060  16.500  15.820  1.00  0.00            
ATOM    109  H52 ACD     1      25.680  15.880  15.430  1.00  0.00            
ATOM    110  C32 ACD     1      23.740  18.270  14.930  1.00  0.00            
ATOM    111  H53 ACD     1      22.950  17.560  14.680  1.00  0.00            
ATOM    112  O27 ACD     1      23.570  18.660  16.290  1.00  0.00            
ATOM    113  H54 ACD     1      23.950  17.900  16.740  1.00  0.00            
ATOM    114  C33 ACD     1      23.780  19.510  14.080  1.00  0.00            
ATOM    115  H55 ACD     1      22.880  20.120  14.250  1.00  0.00            
ATOM    116  O28 ACD     1      24.810  20.390  14.390  1.00  0.00            
ATOM    117  C34 ACD     1      24.590  21.790  14.680  1.00  0.00            
ATOM    118  H56 ACD     1      23.530  22.070  14.770  1.00  0.00            
ATOM    119  C35 ACD     1      25.210  21.990  16.090  1.00  0.00            
ATOM    120  H57 ACD     1      26.190  21.510  16.070  1.00  0.00            
ATOM    121  O29 ACD     1      24.330  21.390  17.130  1.00  0.00            
ATOM    122  H58 ACD     1      24.370  20.430  17.000  1.00  0.00            
ATOM    123  C36 ACD     1      25.340  23.470  16.310  1.00  0.00            
ATOM    124  H59 ACD     1      24.320  23.860  16.400  1.00  0.00            
ATOM    125  O30 ACD     1      26.030  23.810  17.600  1.00  0.00            
ATOM    126  H60 ACD     1      25.310  23.600  18.200  1.00  0.00            
ATOM    127  C1  BV5     2      32.660  19.980  18.910  1.00  0.00            
ATOM    128  C2  BV5     2      31.150  20.240  18.390  1.00  0.00            
ATOM    129  C3  BV5     2      30.850  19.490  17.120  1.00  0.00            
ATOM    130  C4  BV5     2      31.010  17.900  17.490  1.00  0.00            
ATOM    131  C5  BV5     2      29.460  19.950  16.720  1.00  0.00            
ATOM    132  C6  BV5     2      29.180  19.460  15.340  1.00  0.00            
ATOM    133  O1  BV5     2      28.610  18.380  15.150  1.00  0.00            
ATOM    134  O2  BV5     2      29.290  20.430  14.370  1.00  0.00            
ATOM    135  C7  BV5     2      28.930  20.010  13.050  1.00  0.00            
ATOM    136  C8  BV5     2      29.030  21.240  12.050  1.00  0.00            
ATOM    137  N1  BV5     2      29.050  20.910  10.610  1.00  0.00            
ATOM    138  C9  BV5     2      27.810  20.120  10.260  1.00  0.00            
ATOM    139  C10 BV5     2      29.000  22.230   9.870  1.00  0.00            
ATOM    140  C11 BV5     2      27.810  23.140  10.210  1.00  0.00            
ATOM    141  C12 BV5     2      30.330  20.140  10.260  1.00  0.00            
ATOM    142  C13 BV5     2      30.600  20.030   8.740  1.00  0.00            
ATOM    143  C14 BV5     2      28.330  19.740  17.700  1.00  0.00            
ATOM    144  C15 BV5     2      27.790  18.540  17.950  1.00  0.00            
ATOM    145  C16 BV5     2      26.720  18.410  18.820  1.00  0.00            
ATOM    146  C17 BV5     2      26.260  19.540  19.520  1.00  0.00            
ATOM    147  C18 BV5     2      26.800  20.790  19.360  1.00  0.00            
ATOM    148  C19 BV5     2      27.830  20.930  18.350  1.00  0.00            
ATOM    149  H1  BV5     2      33.380  20.260  18.120  1.00  0.00            
ATOM    150  H2  BV5     2      32.910  20.640  19.750  1.00  0.00            
ATOM    151  H3  BV5     2      32.810  18.920  19.140  1.00  0.00            
ATOM    152  H4  BV5     2      31.060  21.300  18.130  1.00  0.00            
ATOM    153  H5  BV5     2      30.510  20.000  19.250  1.00  0.00            
ATOM    154  H6  BV5     2      31.530  19.710  16.290  1.00  0.00            
ATOM    155  H7  BV5     2      30.390  17.220  16.900  1.00  0.00            
ATOM    156  H8  BV5     2      32.010  17.470  17.350  1.00  0.00            
ATOM    157  H9  BV5     2      30.730  17.740  18.540  1.00  0.00            
ATOM    158  H10 BV5     2      29.450  21.030  16.520  1.00  0.00            
ATOM    159  H11 BV5     2      27.860  19.790  13.030  1.00  0.00            
ATOM    160  H12 BV5     2      29.650  19.230  12.790  1.00  0.00            
ATOM    161  H13 BV5     2      29.920  21.850  12.230  1.00  0.00            
ATOM    162  H14 BV5     2      28.130  21.800  12.300  1.00  0.00            
ATOM    163  H15 BV5     2      28.050  19.090  10.510  1.00  0.00            
ATOM    164  H16 BV5     2      26.860  20.510  10.650  1.00  0.00            
ATOM    165  H17 BV5     2      27.780  20.060   9.170  1.00  0.00            
ATOM    166  H18 BV5     2      29.040  22.010   8.800  1.00  0.00            
ATOM    167  H19 BV5     2      29.950  22.750  10.020  1.00  0.00            
ATOM    168  H20 BV5     2      26.790  22.810   9.960  1.00  0.00            
ATOM    169  H21 BV5     2      27.820  23.500  11.240  1.00  0.00            
ATOM    170  H22 BV5     2      27.940  24.080   9.660  1.00  0.00            
ATOM    171  H23 BV5     2      30.210  19.100  10.570  1.00  0.00            
ATOM    172  H24 BV5     2      31.110  20.450  10.960  1.00  0.00            
ATOM    173  H25 BV5     2      30.820  21.010   8.280  1.00  0.00            
ATOM    174  H26 BV5     2      31.490  19.430   8.540  1.00  0.00            
ATOM    175  H27 BV5     2      29.660  19.670   8.300  1.00  0.00            
ATOM    176  H28 BV5     2      28.240  17.660  17.510  1.00  0.00            
ATOM    177  H29 BV5     2      26.430  17.390  19.050  1.00  0.00            
ATOM    178  H30 BV5     2      25.480  19.380  20.260  1.00  0.00            
ATOM    179  H31 BV5     2      26.420  21.660  19.890  1.00  0.00            
ATOM    180  H32 BV5     2      28.290  21.910  18.260  1.00  0.00            
TER
ENDMDL
MODEL        1
ATOM      1  H1  ACD     1      28.800  16.700  18.290  1.00  0.00            
ATOM      2  O1  ACD     1      27.970  16.320  18.000  1.00  0.00            
ATOM      3  C1  ACD     1      28.280  15.360  17.020  1.00  0.00            
ATOM      4  H2  ACD     1      28.280  15.870  16.040  1.00  0.00            
ATOM      5  H3  ACD     1      27.470  14.620  16.960  1.00  0.00            
ATOM      6  C2  ACD     1      29.680  14.760  17.210  1.00  0.00            
ATOM      7  H4  ACD     1      30.100  14.430  16.240  1.00  0.00            
ATOM      8  O2  ACD     1      30.520  15.830  17.670  1.00  0.00            
ATOM      9  C3  ACD     1      31.880  15.460  17.900  1.00  0.00            
ATOM     10  H5  ACD     1      32.410  16.410  18.050  1.00  0.00            
ATOM     11  O3  ACD     1      32.490  14.700  16.850  1.00  0.00            
ATOM     12  C4  ACD     1      33.430  15.390  16.090  1.00  0.00            
ATOM     13  H6  ACD     1      33.410  16.470  16.300  1.00  0.00            
ATOM     14  C5  ACD     1      34.750  14.770  16.550  1.00  0.00            
ATOM     15  H7  ACD     1      34.530  13.710  16.740  1.00  0.00            
ATOM     16  O4  ACD     1      35.160  15.420  17.710  1.00  0.00            
ATOM     17  H8  ACD     1      36.010  15.040  17.950  1.00  0.00            
ATOM     18  C6  ACD     1      35.790  14.770  15.470  1.00  0.00            
ATOM     19  H9  ACD     1      36.020  15.840  15.400  1.00  0.00            
ATOM     20  O5  ACD     1      37.000  14.140  15.800  1.00  0.00            
ATOM     21  H10 ACD     1      36.880  13.200  15.690  1.00  0.00            
ATOM     22  C7  ACD     1      35.410  14.260  14.140  1.00  0.00            
ATOM     23  H11 ACD     1      36.220  14.460  13.430  1.00  0.00            
ATOM     24  O6  ACD     1      34.360  15.160  13.770  1.00  0.00            
ATOM     25  C8  ACD     1      33.180  15.170  14.580  1.00  0.00            
ATOM     26  H12 ACD     1      32.840  14.130  14.590  1.00  0.00            
ATOM     27  C9  ACD     1      31.990  16.050  14.050  1.00  0.00            
ATOM     28  H13 ACD     1      31.090  16.030  14.680  1.00  0.00            
ATOM     29  H14 ACD     1      32.340  17.070  13.870  1.00  0.00            
ATOM     30  O7  ACD     1      31.600  15.660  12.680  1.00  0.00            
ATOM     31  H15 ACD     1      32.160  16.310  12.220  1.00  0.00            
ATOM     32  O8  ACD     1      35.000  12.860  14.170  1.00  0.00            
ATOM     33  C10 ACD     1      35.730  11.900  13.400  1.00  0.00            
ATOM     34  H16 ACD     1      36.600  12.320  12.880  1.00  0.00            
ATOM     35  C11 ACD     1      36.230  10.830  14.330  1.00  0.00            
ATOM     36  H17 ACD     1      35.320  10.420  14.800  1.00  0.00            
ATOM     37  O9  ACD     1      37.220  11.300  15.310  1.00  0.00            
ATOM     38  H18 ACD     1      37.690  10.580  15.740  1.00  0.00            
ATOM     39  C12 ACD     1      36.890   9.660  13.540  1.00  0.00            
ATOM     40  H19 ACD     1      37.880   9.880  13.110  1.00  0.00            
ATOM     41  O10 ACD     1      37.090   8.460  14.290  1.00  0.00            
ATOM     42  H20 ACD     1      36.300   7.960  14.040  1.00  0.00            
ATOM     43  C13 ACD     1      35.870   9.260  12.440  1.00  0.00            
ATOM     44  H21 ACD     1      36.470   8.640  11.770  1.00  0.00            
ATOM     45  O11 ACD     1      35.430  10.320  11.630  1.00  0.00            
ATOM     46  C14 ACD     1      34.800  11.430  12.220  1.00  0.00            
ATOM     47  H22 ACD     1      33.800  11.160  12.580  1.00  0.00            
ATOM     48  C15 ACD     1      34.700  12.480  11.210  1.00  0.00            
ATOM     49  H23 ACD     1      34.410  13.400  11.750  1.00  0.00            
ATOM     50  H24 ACD     1      35.680  12.630  10.750  1.00  0.00            
ATOM     51  O12 ACD     1      33.700  12.170  10.290  1.00  0.00            
ATOM     52  H25 ACD     1      34.020  11.520   9.670  1.00  0.00            
ATOM     53  O13 ACD     1      34.750   8.620  13.060  1.00  0.00            
ATOM     54  C16 ACD     1      34.170   7.560  12.380  1.00  0.00            
ATOM     55  H26 ACD     1      34.820   7.310  11.530  1.00  0.00            
ATOM     56  C17 ACD     1      34.330   6.390  13.310  1.00  0.00            
ATOM     57  H27 ACD     1      34.280   6.840  14.320  1.00  0.00            
ATOM     58  O14 ACD     1      35.620   5.890  13.320  1.00  0.00            
ATOM     59  H28 ACD     1      35.550   5.110  13.880  1.00  0.00            
ATOM     60  C18 ACD     1      33.350   5.250  13.160  1.00  0.00            
ATOM     61  H29 ACD     1      33.760   4.720  12.290  1.00  0.00            
ATOM     62  O15 ACD     1      33.260   4.410  14.270  1.00  0.00            
ATOM     63  H30 ACD     1      32.870   4.980  14.940  1.00  0.00            
ATOM     64  C19 ACD     1      31.990   5.820  12.850  1.00  0.00            
ATOM     65  H31 ACD     1      31.240   5.090  12.540  1.00  0.00            
ATOM     66  O16 ACD     1      32.110   6.630  11.700  1.00  0.00            
ATOM     67  C20 ACD     1      32.800   7.900  11.910  1.00  0.00            
ATOM     68  H32 ACD     1      32.360   8.590  12.650  1.00  0.00            
ATOM     69  C21 ACD     1      32.810   8.600  10.600  1.00  0.00            
ATOM     70  H33 ACD     1      33.500   9.450  10.610  1.00  0.00            
ATOM     71  H34 ACD     1      33.080   7.870   9.830  1.00  0.00            
ATOM     72  O17 ACD     1      31.520   9.190  10.280  1.00  0.00            
ATOM     73  H35 ACD     1      31.090   8.510   9.760  1.00  0.00            
ATOM     74  O18 ACD     1      31.520   6.540  13.980  1.00  0.00            
ATOM     75  C22 ACD     1      30.390   6.030  14.650  1.00  0.00            
ATOM     76  H36 ACD     1      30.180   5.000  14.360  1.00  0.00            
ATOM     77  C23 ACD     1      30.770   6.230  16.090  1.00  0.00            
ATOM     78  H37 ACD     1      31.060   7.280  16.220  1.00  0.00            
ATOM     79  O19 ACD     1      31.920   5.500  16.540  1.00  0.00            
ATOM     80  H38 ACD     1      31.860   5.390  17.490  1.00  0.00            
ATOM     81  C24 ACD     1      29.480   6.050  16.940  1.00  0.00            
ATOM     82  H39 ACD     1      29.140   5.040  16.690  1.00  0.00            
ATOM     83  O20 ACD     1      29.750   6.280  18.270  1.00  0.00            
ATOM     84  H40 ACD     1      29.500   7.190  18.420  1.00  0.00            
ATOM     85  C25 ACD     1      28.370   7.050  16.490  1.00  0.00            
ATOM     86  H41 ACD     1      27.480   6.820  17.070  1.00  0.00            
ATOM     87  O21 ACD     1      28.060   6.730  15.140  1.00  0.00            
ATOM     88  C26 ACD     1      29.210   6.990  14.290  1.00  0.00            
ATOM     89  H42 ACD     1      29.520   8.020  14.490  1.00  0.00            
ATOM     90  C27 ACD     1      28.760   6.930  12.850  1.00  0.00            
ATOM     91  H43 ACD     1      27.920   7.630  12.850  1.00  0.00            
ATOM     92  H44 ACD     1      29.540   7.400  12.230  1.00  0.00            
ATOM     93  O22 ACD     1      28.340   5.690  12.320  1.00  0.00            
ATOM     94  H45 ACD     1      27.470   5.500  12.680  1.00  0.00            
ATOM     95  O23 ACD     1      28.760   8.410  16.700  1.00  0.00            
ATOM     96  C28 ACD     1      27.790   9.290  17.310  1.00  0.00            
ATOM     97  H46 ACD     1      26.850   8.770  17.560  1.00  0.00            
ATOM     98  C29 ACD     1      27.570  10.420  16.350  1.00  0.00            
ATOM     99  H47 ACD     1      28.580  10.620  15.950  1.00  0.00            
ATOM    100  O24 ACD     1      27.100  11.520  17.050  1.00  0.00            
ATOM    101  C30 ACD     1      26.630  10.070  15.180  1.00  0.00            
ATOM    102  H48 ACD     1      26.970   9.210  14.590  1.00  0.00            
ATOM    103  H49 ACD     1      25.680   9.810  15.660  1.00  0.00            
ATOM    104  O25 ACD     1      26.290  11.110  14.310  1.00  0.00            
ATOM    105  H50 ACD     1      25.720  11.760  14.740  1.00  0.00            
ATOM    106  C31 ACD     1      28.500   9.700  18.580  1.00  0.00            
ATOM    107  H51 ACD     1      29.560   9.800  18.330  1.00  0.00            
ATOM    108  O26 ACD     1      28.510   8.590  19.480  1.00  0.00            
ATOM    109  H52 ACD     1      28.690   8.760  20.410  1.00  0.00            
ATOM    110  C32 ACD     1      27.980  10.990  19.180  1.00  0.00            
ATOM    111  H53 ACD     1      26.970  10.790  19.560  1.00  0.00            
ATOM    112  O27 ACD     1      28.720  11.490  20.340  1.00  0.00            
ATOM    113  H54 ACD     1      29.650  11.650  20.130  1.00  0.00            
ATOM    114  C33 ACD     1      27.850  12.050  18.140  1.00  0.00            
ATOM    115  H55 ACD     1      27.330  12.950  18.500  1.00  0.00            
ATOM    116  O28 ACD     1      29.160  12.430  17.650  1.00  0.00            
ATOM    117  C34 ACD     1      29.710  13.620  18.260  1.00  0.00            
ATOM    118  H56 ACD     1      29.140  13.990  19.130  1.00  0.00            
ATOM    119  C35 ACD     1      31.120  13.260  18.710  1.00  0.00            
ATOM    120  H57 ACD     1      31.600  12.820  17.830  1.00  0.00            
ATOM    121  O29 ACD     1      31.040  12.400  19.850  1.00  0.00            
ATOM    122  H58 ACD     1      31.930  12.290  20.190  1.00  0.00            
ATOM    123  C36 ACD     1      31.880  14.590  19.160  1.00  0.00            
ATOM    124  H59 ACD     1      31.340  15.070  19.980  1.00  0.00            
ATOM    125  O30 ACD     1      33.290  14.440  19.450  1.00  0.00            
ATOM    126  H60 ACD     1      33.910  14.660  18.750  1.00  0.00            
ATOM    127  C1  BV5     2      35.590   6.520  17.200  1.00  0.00            
ATOM    128  C2  BV5     2      34.910   7.910  17.110  1.00  0.00            
ATOM    129  C3  BV5     2      35.170   8.890  18.290  1.00  0.00            
ATOM    130  C4  BV5     2      36.640   9.150  18.590  1.00  0.00            
ATOM    131  C5  BV5     2      34.460  10.270  17.900  1.00  0.00            
ATOM    132  C6  BV5     2      33.000  10.190  17.490  1.00  0.00            
ATOM    133  O1  BV5     2      32.140   9.640  18.160  1.00  0.00            
ATOM    134  O2  BV5     2      32.760  10.710  16.230  1.00  0.00            
ATOM    135  C7  BV5     2      31.450  10.760  15.660  1.00  0.00            
ATOM    136  C8  BV5     2      31.650  11.480  14.350  1.00  0.00            
ATOM    137  N1  BV5     2      30.400  11.910  13.510  1.00  0.00            
ATOM    138  C9  BV5     2      29.600  10.620  13.260  1.00  0.00            
ATOM    139  C10 BV5     2      29.570  12.970  14.310  1.00  0.00            
ATOM    140  C11 BV5     2      28.420  13.700  13.490  1.00  0.00            
ATOM    141  C12 BV5     2      30.870  12.480  12.220  1.00  0.00            
ATOM    142  C13 BV5     2      30.070  12.420  10.830  1.00  0.00            
ATOM    143  C14 BV5     2      34.750  11.280  19.020  1.00  0.00            
ATOM    144  C15 BV5     2      34.080  11.170  20.270  1.00  0.00            
ATOM    145  C16 BV5     2      34.470  11.920  21.400  1.00  0.00            
ATOM    146  C17 BV5     2      35.590  12.750  21.330  1.00  0.00            
ATOM    147  C18 BV5     2      36.160  12.950  20.080  1.00  0.00            
ATOM    148  C19 BV5     2      35.780  12.200  18.900  1.00  0.00            
ATOM    149  H1  BV5     2      35.300   5.990  18.110  1.00  0.00            
ATOM    150  H2  BV5     2      35.120   5.850  16.480  1.00  0.00            
ATOM    151  H3  BV5     2      36.640   6.550  16.900  1.00  0.00            
ATOM    152  H4  BV5     2      33.870   7.630  16.920  1.00  0.00            
ATOM    153  H5  BV5     2      35.220   8.420  16.180  1.00  0.00            
ATOM    154  H6  BV5     2      34.600   8.480  19.130  1.00  0.00            
ATOM    155  H7  BV5     2      37.040   9.510  17.640  1.00  0.00            
ATOM    156  H8  BV5     2      36.830   9.800  19.450  1.00  0.00            
ATOM    157  H9  BV5     2      37.110   8.180  18.780  1.00  0.00            
ATOM    158  H10 BV5     2      35.060  10.560  17.030  1.00  0.00            
ATOM    159  H11 BV5     2      30.850  11.320  16.400  1.00  0.00            
ATOM    160  H12 BV5     2      31.150   9.710  15.560  1.00  0.00            
ATOM    161  H13 BV5     2      32.330  10.880  13.730  1.00  0.00            
ATOM    162  H14 BV5     2      32.180  12.370  14.690  1.00  0.00            
ATOM    163  H15 BV5     2      30.220   9.890  12.730  1.00  0.00            
ATOM    164  H16 BV5     2      29.310  10.260  14.240  1.00  0.00            
ATOM    165  H17 BV5     2      28.680  10.740  12.690  1.00  0.00            
ATOM    166  H18 BV5     2      30.210  13.820  14.540  1.00  0.00            
ATOM    167  H19 BV5     2      29.180  12.470  15.200  1.00  0.00            
ATOM    168  H20 BV5     2      28.850  14.610  13.050  1.00  0.00            
ATOM    169  H21 BV5     2      28.020  13.100  12.670  1.00  0.00            
ATOM    170  H22 BV5     2      27.550  13.900  14.120  1.00  0.00            
ATOM    171  H23 BV5     2      31.740  11.840  12.050  1.00  0.00            
ATOM    172  H24 BV5     2      31.190  13.500  12.410  1.00  0.00            
ATOM    173  H25 BV5     2      30.670  12.730   9.970  1.00  0.00            
ATOM    174  H26 BV5     2      29.680  11.430  10.550  1.00  0.00            
ATOM    175  H27 BV5     2      29.170  13.040  10.790  1.00  0.00            
ATOM    176  H28 BV5     2      33.270  10.480  20.430  1.00  0.00            
ATOM    177  H29 BV5     2      33.960  11.610  22.300  1.00  0.00            
ATOM    178  H30 BV5     2      35.920  13.210  22.260  1.00  0.00            
ATOM    179  H31 BV5     2      36.990  13.650  20.030  1.00  0.00            
ATOM    180  H32 BV5     2      36.270  12.260  17.930  1.00  0.00            
TER
ENDMDL
MODEL        1
ATOM      1  H1  ACD     1      15.340  17.120  14.110  1.00  0.00            
ATOM      2  O1  ACD     1      15.500  17.940  13.640  1.00  0.00            
ATOM      3  C1  ACD     1      15.830  17.650  12.260  1.00  0.00            
ATOM      4  H2  ACD     1      15.900  18.560  11.650  1.00  0.00            
ATOM      5  H3  ACD     1      15.030  17.020  11.840  1.00  0.00            
ATOM      6  C2  ACD     1      17.060  16.780  12.250  1.00  0.00            
ATOM      7  H4  ACD     1      17.950  17.350  12.530  1.00  0.00            
ATOM      8  O2  ACD     1      17.040  15.700  13.260  1.00  0.00            
ATOM      9  C3  ACD     1      18.200  14.910  13.290  1.00  0.00            
ATOM     10  H5  ACD     1      17.960  14.220  14.100  1.00  0.00            
ATOM     11  O3  ACD     1      19.330  15.700  13.470  1.00  0.00            
ATOM     12  C4  ACD     1      19.990  15.510  14.710  1.00  0.00            
ATOM     13  H6  ACD     1      19.430  15.050  15.530  1.00  0.00            
ATOM     14  C5  ACD     1      21.170  14.610  14.400  1.00  0.00            
ATOM     15  H7  ACD     1      21.770  15.020  13.570  1.00  0.00            
ATOM     16  O4  ACD     1      20.840  13.290  13.970  1.00  0.00            
ATOM     17  H8  ACD     1      20.350  13.260  13.150  1.00  0.00            
ATOM     18  C6  ACD     1      22.080  14.560  15.600  1.00  0.00            
ATOM     19  H9  ACD     1      21.570  14.200  16.500  1.00  0.00            
ATOM     20  O5  ACD     1      23.250  13.830  15.450  1.00  0.00            
ATOM     21  H10 ACD     1      23.570  13.980  14.560  1.00  0.00            
ATOM     22  C7  ACD     1      22.600  16.040  15.850  1.00  0.00            
ATOM     23  H11 ACD     1      23.240  15.960  16.730  1.00  0.00            
ATOM     24  O6  ACD     1      21.470  16.790  16.270  1.00  0.00            
ATOM     25  C8  ACD     1      20.530  16.910  15.160  1.00  0.00            
ATOM     26  H12 ACD     1      21.120  17.350  14.340  1.00  0.00            
ATOM     27  C9  ACD     1      19.350  17.910  15.460  1.00  0.00            
ATOM     28  H13 ACD     1      18.800  18.050  14.530  1.00  0.00            
ATOM     29  H14 ACD     1      18.680  17.590  16.270  1.00  0.00            
ATOM     30  O7  ACD     1      19.960  19.120  15.880  1.00  0.00            
ATOM     31  H15 ACD     1      20.310  18.930  16.760  1.00  0.00            
ATOM     32  O8  ACD     1      23.360  16.580  14.690  1.00  0.00            
ATOM     33  C10 ACD     1      24.440  17.430  15.000  1.00  0.00            
ATOM     34  H16 ACD     1      24.850  17.380  16.020  1.00  0.00            
ATOM     35  C11 ACD     1      25.560  17.100  13.970  1.00  0.00            
ATOM     36  H17 ACD     1      25.050  17.050  13.000  1.00  0.00            
ATOM     37  O9  ACD     1      26.210  15.880  14.360  1.00  0.00            
ATOM     38  H18 ACD     1      26.460  16.110  15.260  1.00  0.00            
ATOM     39  C12 ACD     1      26.580  18.260  13.990  1.00  0.00            
ATOM     40  H19 ACD     1      26.980  18.380  15.010  1.00  0.00            
ATOM     41  O10 ACD     1      27.630  18.100  13.030  1.00  0.00            
ATOM     42  H20 ACD     1      27.220  17.920  12.180  1.00  0.00            
ATOM     43  C13 ACD     1      25.840  19.580  13.700  1.00  0.00            
ATOM     44  H21 ACD     1      26.400  20.520  13.650  1.00  0.00            
ATOM     45  O11 ACD     1      25.020  19.800  14.780  1.00  0.00            
ATOM     46  C14 ACD     1      23.880  18.900  14.930  1.00  0.00            
ATOM     47  H22 ACD     1      23.130  18.980  14.140  1.00  0.00            
ATOM     48  C15 ACD     1      23.270  19.410  16.180  1.00  0.00            
ATOM     49  H23 ACD     1      22.500  18.720  16.560  1.00  0.00            
ATOM     50  H24 ACD     1      24.070  19.480  16.920  1.00  0.00            
ATOM     51  O12 ACD     1      22.710  20.680  15.960  1.00  0.00            
ATOM     52  H25 ACD     1      23.460  21.240  15.770  1.00  0.00            
ATOM     53  O13 ACD     1      25.090  19.600  12.500  1.00  0.00            
ATOM     54  C16 ACD     1      25.760  20.220  11.410  1.00  0.00            
ATOM     55  H26 ACD     1      26.770  20.500  11.730  1.00  0.00            
ATOM     56  C17 ACD     1      25.750  19.140  10.290  1.00  0.00            
ATOM     57  H27 ACD     1      24.720  18.760  10.230  1.00  0.00            
ATOM     58  O14 ACD     1      26.540  18.030  10.590  1.00  0.00            
ATOM     59  H28 ACD     1      26.560  17.460   9.820  1.00  0.00            
ATOM     60  C18 ACD     1      26.150  19.750   8.920  1.00  0.00            
ATOM     61  H29 ACD     1      27.180  20.110   9.040  1.00  0.00            
ATOM     62  O15 ACD     1      26.110  18.820   7.840  1.00  0.00            
ATOM     63  H30 ACD     1      25.580  19.120   7.100  1.00  0.00            
ATOM     64  C19 ACD     1      25.100  20.900   8.670  1.00  0.00            
ATOM     65  H31 ACD     1      25.360  21.480   7.780  1.00  0.00            
ATOM     66  O16 ACD     1      25.180  21.850   9.750  1.00  0.00            
ATOM     67  C20 ACD     1      24.930  21.450  11.120  1.00  0.00            
ATOM     68  H32 ACD     1      23.850  21.250  11.180  1.00  0.00            
ATOM     69  C21 ACD     1      25.220  22.700  12.030  1.00  0.00            
ATOM     70  H33 ACD     1      25.010  22.390  13.060  1.00  0.00            
ATOM     71  H34 ACD     1      26.250  23.080  11.950  1.00  0.00            
ATOM     72  O17 ACD     1      24.250  23.690  11.740  1.00  0.00            
ATOM     73  H35 ACD     1      24.260  23.960  10.810  1.00  0.00            
ATOM     74  O18 ACD     1      23.760  20.480   8.530  1.00  0.00            
ATOM     75  C22 ACD     1      23.060  20.940   7.370  1.00  0.00            
ATOM     76  H36 ACD     1      23.630  21.670   6.780  1.00  0.00            
ATOM     77  C23 ACD     1      22.920  19.680   6.470  1.00  0.00            
ATOM     78  H37 ACD     1      22.650  18.780   7.040  1.00  0.00            
ATOM     79  O19 ACD     1      24.160  19.450   5.770  1.00  0.00            
ATOM     80  H38 ACD     1      24.010  18.700   5.200  1.00  0.00            
ATOM     81  C24 ACD     1      21.860  19.960   5.420  1.00  0.00            
ATOM     82  H39 ACD     1      22.150  20.910   4.960  1.00  0.00            
ATOM     83  O20 ACD     1      21.570  18.780   4.650  1.00  0.00            
ATOM     84  H40 ACD     1      20.820  18.970   4.090  1.00  0.00            
ATOM     85  C25 ACD     1      20.560  20.290   6.150  1.00  0.00            
ATOM     86  H41 ACD     1      19.810  20.610   5.430  1.00  0.00            
ATOM     87  O21 ACD     1      20.760  21.520   6.730  1.00  0.00            
ATOM     88  C26 ACD     1      21.710  21.580   7.780  1.00  0.00            
ATOM     89  H42 ACD     1      21.280  21.010   8.610  1.00  0.00            
ATOM     90  C27 ACD     1      21.860  23.040   8.180  1.00  0.00            
ATOM     91  H43 ACD     1      22.430  22.920   9.110  1.00  0.00            
ATOM     92  H44 ACD     1      22.490  23.550   7.440  1.00  0.00            
ATOM     93  O22 ACD     1      20.590  23.610   8.410  1.00  0.00            
ATOM     94  H45 ACD     1      20.060  23.580   7.610  1.00  0.00            
ATOM     95  O23 ACD     1      20.040  19.390   7.160  1.00  0.00            
ATOM     96  C28 ACD     1      18.610  19.130   7.160  1.00  0.00            
ATOM     97  H46 ACD     1      18.150  19.690   6.330  1.00  0.00            
ATOM     98  C29 ACD     1      17.960  19.730   8.370  1.00  0.00            
ATOM     99  H47 ACD     1      18.640  19.770   9.230  1.00  0.00            
ATOM    100  O24 ACD     1      16.740  19.040   8.600  1.00  0.00            
ATOM    101  C30 ACD     1      17.650  21.220   8.140  1.00  0.00            
ATOM    102  H48 ACD     1      18.500  21.720   7.660  1.00  0.00            
ATOM    103  H49 ACD     1      16.800  21.370   7.460  1.00  0.00            
ATOM    104  O25 ACD     1      17.260  21.870   9.330  1.00  0.00            
ATOM    105  H50 ACD     1      16.900  22.720   9.060  1.00  0.00            
ATOM    106  C31 ACD     1      18.460  17.610   6.960  1.00  0.00            
ATOM    107  H51 ACD     1      19.310  17.300   7.580  1.00  0.00            
ATOM    108  O26 ACD     1      18.610  17.200   5.570  1.00  0.00            
ATOM    109  H52 ACD     1      19.510  16.890   5.470  1.00  0.00            
ATOM    110  C32 ACD     1      17.140  17.030   7.440  1.00  0.00            
ATOM    111  H53 ACD     1      16.340  17.270   6.730  1.00  0.00            
ATOM    112  O27 ACD     1      17.110  15.650   7.620  1.00  0.00            
ATOM    113  H54 ACD     1      17.650  15.490   8.410  1.00  0.00            
ATOM    114  C33 ACD     1      16.800  17.670   8.810  1.00  0.00            
ATOM    115  H55 ACD     1      15.750  17.410   9.000  1.00  0.00            
ATOM    116  O28 ACD     1      17.640  17.340   9.940  1.00  0.00            
ATOM    117  C34 ACD     1      17.220  16.300  10.840  1.00  0.00            
ATOM    118  H56 ACD     1      16.250  15.880  10.540  1.00  0.00            
ATOM    119  C35 ACD     1      18.340  15.240  10.800  1.00  0.00            
ATOM    120  H57 ACD     1      19.310  15.730  10.970  1.00  0.00            
ATOM    121  O29 ACD     1      18.470  14.650   9.530  1.00  0.00            
ATOM    122  H58 ACD     1      19.050  13.890   9.550  1.00  0.00            
ATOM    123  C36 ACD     1      18.250  14.210  11.910  1.00  0.00            
ATOM    124  H59 ACD     1      17.280  13.700  11.800  1.00  0.00            
ATOM    125  O30 ACD     1      19.310  13.260  11.920  1.00  0.00            
ATOM    126  H60 ACD     1      19.240  12.730  11.120  1.00  0.00            
ATOM    127  C1  BV5     2      20.550  14.020   7.120  1.00  0.00            
ATOM    128  C2  BV5     2      21.870  14.650   7.550  1.00  0.00            
ATOM    129  C3  BV5     2      22.030  15.080   9.080  1.00  0.00            
ATOM    130  C4  BV5     2      22.290  13.810   9.940  1.00  0.00            
ATOM    131  C5  BV5     2      23.040  16.200   9.310  1.00  0.00            
ATOM    132  C6  BV5     2      22.740  16.840  10.710  1.00  0.00            
ATOM    133  O1  BV5     2      22.810  16.180  11.780  1.00  0.00            
ATOM    134  O2  BV5     2      21.950  17.980  10.550  1.00  0.00            
ATOM    135  C7  BV5     2      21.790  18.650  11.750  1.00  0.00            
ATOM    136  C8  BV5     2      21.160  19.930  11.250  1.00  0.00            
ATOM    137  N1  BV5     2      20.840  20.980  12.220  1.00  0.00            
ATOM    138  C9  BV5     2      22.030  21.420  13.020  1.00  0.00            
ATOM    139  C10 BV5     2      20.330  22.190  11.420  1.00  0.00            
ATOM    140  C11 BV5     2      19.870  23.380  12.250  1.00  0.00            
ATOM    141  C12 BV5     2      19.730  20.420  13.210  1.00  0.00            
ATOM    142  C13 BV5     2      18.270  20.160  12.590  1.00  0.00            
ATOM    143  C14 BV5     2      24.540  15.820   9.140  1.00  0.00            
ATOM    144  C15 BV5     2      25.300  15.240  10.200  1.00  0.00            
ATOM    145  C16 BV5     2      26.620  15.010   9.950  1.00  0.00            
ATOM    146  C17 BV5     2      27.200  15.350   8.720  1.00  0.00            
ATOM    147  C18 BV5     2      26.450  15.940   7.660  1.00  0.00            
ATOM    148  C19 BV5     2      25.080  16.140   7.850  1.00  0.00            
ATOM    149  H1  BV5     2      20.320  13.110   7.690  1.00  0.00            
ATOM    150  H2  BV5     2      19.670  14.670   7.230  1.00  0.00            
ATOM    151  H3  BV5     2      20.590  13.730   6.060  1.00  0.00            
ATOM    152  H4  BV5     2      22.020  15.640   7.110  1.00  0.00            
ATOM    153  H5  BV5     2      22.620  13.880   7.330  1.00  0.00            
ATOM    154  H6  BV5     2      21.080  15.510   9.410  1.00  0.00            
ATOM    155  H7  BV5     2      22.000  14.000  10.980  1.00  0.00            
ATOM    156  H8  BV5     2      21.680  12.990   9.530  1.00  0.00            
ATOM    157  H9  BV5     2      23.340  13.520   9.850  1.00  0.00            
ATOM    158  H10 BV5     2      22.840  16.990   8.580  1.00  0.00            
ATOM    159  H11 BV5     2      22.740  18.950  12.190  1.00  0.00            
ATOM    160  H12 BV5     2      21.170  18.020  12.400  1.00  0.00            
ATOM    161  H13 BV5     2      20.260  19.670  10.690  1.00  0.00            
ATOM    162  H14 BV5     2      21.800  20.480  10.560  1.00  0.00            
ATOM    163  H15 BV5     2      21.770  22.070  13.870  1.00  0.00            
ATOM    164  H16 BV5     2      22.690  20.630  13.370  1.00  0.00            
ATOM    165  H17 BV5     2      22.720  21.990  12.400  1.00  0.00            
ATOM    166  H18 BV5     2      19.450  22.010  10.800  1.00  0.00            
ATOM    167  H19 BV5     2      21.110  22.560  10.750  1.00  0.00            
ATOM    168  H20 BV5     2      19.600  24.250  11.650  1.00  0.00            
ATOM    169  H21 BV5     2      19.010  23.190  12.910  1.00  0.00            
ATOM    170  H22 BV5     2      20.640  23.820  12.890  1.00  0.00            
ATOM    171  H23 BV5     2      19.750  21.210  13.960  1.00  0.00            
ATOM    172  H24 BV5     2      20.190  19.480  13.530  1.00  0.00            
ATOM    173  H25 BV5     2      18.350  19.450  11.760  1.00  0.00            
ATOM    174  H26 BV5     2      17.630  19.830  13.420  1.00  0.00            
ATOM    175  H27 BV5     2      17.810  21.040  12.130  1.00  0.00            
ATOM    176  H28 BV5     2      24.800  14.930  11.120  1.00  0.00            
ATOM    177  H29 BV5     2      27.250  14.530  10.700  1.00  0.00            
ATOM    178  H30 BV5     2      28.270  15.190   8.690  1.00  0.00            
ATOM    179  H31 BV5     2      26.870  15.980   6.650  1.00  0.00            
ATOM    180  H32 BV5     2      24.430  16.640   7.140  1.00  0.00            
TER
ENDMDL
MODEL        1
ATOM      1  H1  ACD     1      27.590  11.030  20.430  1.00  0.00            
ATOM      2  O1  ACD     1      26.910  11.530  19.990  1.00  0.00            
ATOM      3  C1  ACD     1      25.750  10.770  19.970  1.00  0.00            
ATOM      4  H2  ACD     1      24.930  11.480  19.780  1.00  0.00            
ATOM      5  H3  ACD     1      25.570  10.430  21.000  1.00  0.00            
ATOM      6  C2  ACD     1      25.680   9.720  18.800  1.00  0.00            
ATOM      7  H4  ACD     1      26.070  10.210  17.890  1.00  0.00            
ATOM      8  O2  ACD     1      26.620   8.620  19.150  1.00  0.00            
ATOM      9  C3  ACD     1      26.740   7.540  18.280  1.00  0.00            
ATOM     10  H5  ACD     1      27.550   6.990  18.760  1.00  0.00            
ATOM     11  O3  ACD     1      27.050   8.010  16.950  1.00  0.00            
ATOM     12  C4  ACD     1      28.390   7.680  16.520  1.00  0.00            
ATOM     13  H6  ACD     1      28.980   7.160  17.280  1.00  0.00            
ATOM     14  C5  ACD     1      28.350   6.690  15.350  1.00  0.00            
ATOM     15  H7  ACD     1      27.750   7.100  14.530  1.00  0.00            
ATOM     16  O4  ACD     1      27.840   5.420  15.780  1.00  0.00            
ATOM     17  H8  ACD     1      27.910   4.760  15.080  1.00  0.00            
ATOM     18  C6  ACD     1      29.710   6.430  14.640  1.00  0.00            
ATOM     19  H9  ACD     1      30.390   5.950  15.350  1.00  0.00            
ATOM     20  O5  ACD     1      29.560   5.630  13.460  1.00  0.00            
ATOM     21  H10 ACD     1      30.380   5.540  12.980  1.00  0.00            
ATOM     22  C7  ACD     1      30.300   7.800  14.360  1.00  0.00            
ATOM     23  H11 ACD     1      31.360   7.720  14.090  1.00  0.00            
ATOM     24  O6  ACD     1      30.430   8.540  15.550  1.00  0.00            
ATOM     25  C8  ACD     1      29.220   8.930  16.180  1.00  0.00            
ATOM     26  H12 ACD     1      28.610   9.590  15.560  1.00  0.00            
ATOM     27  C9  ACD     1      29.500   9.740  17.440  1.00  0.00            
ATOM     28  H13 ACD     1      28.550  10.040  17.900  1.00  0.00            
ATOM     29  H14 ACD     1      30.010   9.060  18.130  1.00  0.00            
ATOM     30  O7  ACD     1      30.210  10.920  17.150  1.00  0.00            
ATOM     31  H15 ACD     1      31.130  10.690  17.030  1.00  0.00            
ATOM     32  O8  ACD     1      29.660   8.600  13.390  1.00  0.00            
ATOM     33  C10 ACD     1      30.230   8.890  12.110  1.00  0.00            
ATOM     34  H16 ACD     1      31.050   8.230  11.820  1.00  0.00            
ATOM     35  C11 ACD     1      29.120   8.500  11.060  1.00  0.00            
ATOM     36  H17 ACD     1      28.100   8.700  11.430  1.00  0.00            
ATOM     37  O9  ACD     1      29.150   7.040  10.940  1.00  0.00            
ATOM     38  H18 ACD     1      28.900   6.700  11.800  1.00  0.00            
ATOM     39  C12 ACD     1      29.280   9.170   9.730  1.00  0.00            
ATOM     40  H19 ACD     1      30.090   8.680   9.170  1.00  0.00            
ATOM     41  O10 ACD     1      28.140   8.910   8.980  1.00  0.00            
ATOM     42  H20 ACD     1      28.090   7.970   9.170  1.00  0.00            
ATOM     43  C13 ACD     1      29.510  10.720   9.950  1.00  0.00            
ATOM     44  H21 ACD     1      29.710  11.250   9.020  1.00  0.00            
ATOM     45  O11 ACD     1      30.680  10.840  10.680  1.00  0.00            
ATOM     46  C14 ACD     1      30.640  10.370  12.060  1.00  0.00            
ATOM     47  H22 ACD     1      30.010  11.020  12.670  1.00  0.00            
ATOM     48  C15 ACD     1      32.030  10.470  12.630  1.00  0.00            
ATOM     49  H23 ACD     1      32.040  10.100  13.660  1.00  0.00            
ATOM     50  H24 ACD     1      32.770   9.930  12.020  1.00  0.00            
ATOM     51  O12 ACD     1      32.460  11.850  12.740  1.00  0.00            
ATOM     52  H25 ACD     1      33.290  11.950  13.230  1.00  0.00            
ATOM     53  O13 ACD     1      28.370  11.260  10.580  1.00  0.00            
ATOM     54  C16 ACD     1      27.720  12.350   9.920  1.00  0.00            
ATOM     55  H26 ACD     1      28.320  12.790   9.110  1.00  0.00            
ATOM     56  C17 ACD     1      26.340  11.900   9.470  1.00  0.00            
ATOM     57  H27 ACD     1      25.890  11.400  10.340  1.00  0.00            
ATOM     58  O14 ACD     1      26.450  11.030   8.340  1.00  0.00            
ATOM     59  H28 ACD     1      26.920  10.230   8.590  1.00  0.00            
ATOM     60  C18 ACD     1      25.550  13.160   9.130  1.00  0.00            
ATOM     61  H29 ACD     1      26.020  13.710   8.300  1.00  0.00            
ATOM     62  O15 ACD     1      24.180  12.800   8.900  1.00  0.00            
ATOM     63  H30 ACD     1      23.750  13.630   8.710  1.00  0.00            
ATOM     64  C19 ACD     1      25.460  14.070  10.340  1.00  0.00            
ATOM     65  H31 ACD     1      24.900  14.990  10.150  1.00  0.00            
ATOM     66  O16 ACD     1      26.750  14.520  10.700  1.00  0.00            
ATOM     67  C20 ACD     1      27.690  13.500  10.990  1.00  0.00            
ATOM     68  H32 ACD     1      27.420  13.140  11.990  1.00  0.00            
ATOM     69  C21 ACD     1      29.090  14.090  11.100  1.00  0.00            
ATOM     70  H33 ACD     1      29.890  13.400  11.400  1.00  0.00            
ATOM     71  H34 ACD     1      29.320  14.620  10.160  1.00  0.00            
ATOM     72  O17 ACD     1      29.140  15.220  11.960  1.00  0.00            
ATOM     73  H35 ACD     1      29.910  15.750  11.740  1.00  0.00            
ATOM     74  O18 ACD     1      24.880  13.470  11.440  1.00  0.00            
ATOM     75  C22 ACD     1      23.560  13.900  11.810  1.00  0.00            
ATOM     76  H36 ACD     1      23.070  14.470  11.010  1.00  0.00            
ATOM     77  C23 ACD     1      22.780  12.580  12.140  1.00  0.00            
ATOM     78  H37 ACD     1      23.420  11.980  12.800  1.00  0.00            
ATOM     79  O19 ACD     1      22.510  11.850  10.900  1.00  0.00            
ATOM     80  H38 ACD     1      23.230  12.050  10.290  1.00  0.00            
ATOM     81  C24 ACD     1      21.440  12.900  12.770  1.00  0.00            
ATOM     82  H39 ACD     1      20.790  13.470  12.100  1.00  0.00            
ATOM     83  O20 ACD     1      20.770  11.600  13.020  1.00  0.00            
ATOM     84  H40 ACD     1      20.400  11.450  12.140  1.00  0.00            
ATOM     85  C25 ACD     1      21.770  13.670  14.020  1.00  0.00            
ATOM     86  H41 ACD     1      20.860  14.010  14.520  1.00  0.00            
ATOM     87  O21 ACD     1      22.420  14.870  13.660  1.00  0.00            
ATOM     88  C26 ACD     1      23.660  14.780  13.020  1.00  0.00            
ATOM     89  H42 ACD     1      24.310  14.210  13.690  1.00  0.00            
ATOM     90  C27 ACD     1      24.300  16.150  12.720  1.00  0.00            
ATOM     91  H43 ACD     1      24.120  16.750  13.620  1.00  0.00            
ATOM     92  H44 ACD     1      25.400  16.080  12.780  1.00  0.00            
ATOM     93  O22 ACD     1      23.930  16.790  11.500  1.00  0.00            
ATOM     94  H45 ACD     1      23.990  17.710  11.770  1.00  0.00            
ATOM     95  O23 ACD     1      22.710  12.920  14.880  1.00  0.00            
ATOM     96  C28 ACD     1      22.130  12.700  16.220  1.00  0.00            
ATOM     97  H46 ACD     1      21.500  13.570  16.420  1.00  0.00            
ATOM     98  C29 ACD     1      23.240  12.870  17.310  1.00  0.00            
ATOM     99  H47 ACD     1      24.200  12.460  16.970  1.00  0.00            
ATOM    100  O24 ACD     1      22.980  12.230  18.540  1.00  0.00            
ATOM    101  C30 ACD     1      23.390  14.300  17.720  1.00  0.00            
ATOM    102  H48 ACD     1      23.330  14.950  16.840  1.00  0.00            
ATOM    103  H49 ACD     1      22.520  14.630  18.310  1.00  0.00            
ATOM    104  O25 ACD     1      24.560  14.440  18.570  1.00  0.00            
ATOM    105  H50 ACD     1      24.380  13.820  19.280  1.00  0.00            
ATOM    106  C31 ACD     1      21.380  11.340  16.300  1.00  0.00            
ATOM    107  H51 ACD     1      21.960  10.600  15.730  1.00  0.00            
ATOM    108  O26 ACD     1      20.090  11.420  15.590  1.00  0.00            
ATOM    109  H52 ACD     1      20.280  11.390  14.640  1.00  0.00            
ATOM    110  C32 ACD     1      21.190  10.760  17.760  1.00  0.00            
ATOM    111  H53 ACD     1      20.460  11.370  18.310  1.00  0.00            
ATOM    112  O27 ACD     1      20.920   9.340  17.680  1.00  0.00            
ATOM    113  H54 ACD     1      21.790   9.050  17.390  1.00  0.00            
ATOM    114  C33 ACD     1      22.590  10.830  18.480  1.00  0.00            
ATOM    115  H55 ACD     1      22.430  10.510  19.520  1.00  0.00            
ATOM    116  O28 ACD     1      23.550   9.930  17.780  1.00  0.00            
ATOM    117  C34 ACD     1      24.270   9.090  18.590  1.00  0.00            
ATOM    118  H56 ACD     1      23.810   8.870  19.560  1.00  0.00            
ATOM    119  C35 ACD     1      24.280   7.670  17.800  1.00  0.00            
ATOM    120  H57 ACD     1      24.610   7.860  16.770  1.00  0.00            
ATOM    121  O29 ACD     1      22.980   7.080  17.940  1.00  0.00            
ATOM    122  H58 ACD     1      22.990   6.220  17.520  1.00  0.00            
ATOM    123  C36 ACD     1      25.450   6.790  18.280  1.00  0.00            
ATOM    124  H59 ACD     1      25.260   6.450  19.300  1.00  0.00            
ATOM    125  O30 ACD     1      25.620   5.650  17.480  1.00  0.00            
ATOM    126  H60 ACD     1      26.280   5.930  16.830  1.00  0.00            
ATOM    127  C1  BV5     2      21.000   7.560  14.470  1.00  0.00            
ATOM    128  C2  BV5     2      22.190   8.430  13.940  1.00  0.00            
ATOM    129  C3  BV5     2      23.010   7.940  12.720  1.00  0.00            
ATOM    130  C4  BV5     2      22.040   7.740  11.550  1.00  0.00            
ATOM    131  C5  BV5     2      24.200   8.770  12.280  1.00  0.00            
ATOM    132  C6  BV5     2      25.180   9.150  13.410  1.00  0.00            
ATOM    133  O1  BV5     2      25.520   8.260  14.250  1.00  0.00            
ATOM    134  O2  BV5     2      25.420  10.470  13.530  1.00  0.00            
ATOM    135  C7  BV5     2      26.290  10.920  14.630  1.00  0.00            
ATOM    136  C8  BV5     2      26.260  12.410  14.550  1.00  0.00            
ATOM    137  N1  BV5     2      27.390  13.270  15.170  1.00  0.00            
ATOM    138  C9  BV5     2      27.400  13.000  16.750  1.00  0.00            
ATOM    139  C10 BV5     2      28.710  12.760  14.510  1.00  0.00            
ATOM    140  C11 BV5     2      30.060  13.430  14.940  1.00  0.00            
ATOM    141  C12 BV5     2      27.200  14.760  14.910  1.00  0.00            
ATOM    142  C13 BV5     2      25.950  15.350  15.680  1.00  0.00            
ATOM    143  C14 BV5     2      24.990   8.090  11.190  1.00  0.00            
ATOM    144  C15 BV5     2      25.670   6.860  11.390  1.00  0.00            
ATOM    145  C16 BV5     2      26.160   6.090  10.320  1.00  0.00            
ATOM    146  C17 BV5     2      25.990   6.610   9.020  1.00  0.00            
ATOM    147  C18 BV5     2      25.300   7.800   8.790  1.00  0.00            
ATOM    148  C19 BV5     2      24.790   8.530   9.860  1.00  0.00            
ATOM    149  H1  BV5     2      20.190   7.310  13.770  1.00  0.00            
ATOM    150  H2  BV5     2      21.440   6.620  14.820  1.00  0.00            
ATOM    151  H3  BV5     2      20.580   7.900  15.420  1.00  0.00            
ATOM    152  H4  BV5     2      22.880   8.530  14.790  1.00  0.00            
ATOM    153  H5  BV5     2      21.860   9.450  13.710  1.00  0.00            
ATOM    154  H6  BV5     2      23.320   6.920  12.960  1.00  0.00            
ATOM    155  H7  BV5     2      21.090   7.240  11.790  1.00  0.00            
ATOM    156  H8  BV5     2      21.790   8.670  11.020  1.00  0.00            
ATOM    157  H9  BV5     2      22.470   7.110  10.760  1.00  0.00            
ATOM    158  H10 BV5     2      23.900   9.760  11.930  1.00  0.00            
ATOM    159  H11 BV5     2      27.250  10.460  14.380  1.00  0.00            
ATOM    160  H12 BV5     2      25.970  10.580  15.620  1.00  0.00            
ATOM    161  H13 BV5     2      25.270  12.630  14.960  1.00  0.00            
ATOM    162  H14 BV5     2      26.220  12.710  13.510  1.00  0.00            
ATOM    163  H15 BV5     2      27.940  12.150  17.140  1.00  0.00            
ATOM    164  H16 BV5     2      27.950  13.860  17.150  1.00  0.00            
ATOM    165  H17 BV5     2      26.370  12.890  17.090  1.00  0.00            
ATOM    166  H18 BV5     2      28.650  12.940  13.440  1.00  0.00            
ATOM    167  H19 BV5     2      28.800  11.720  14.840  1.00  0.00            
ATOM    168  H20 BV5     2      30.260  13.340  16.010  1.00  0.00            
ATOM    169  H21 BV5     2      30.820  12.840  14.410  1.00  0.00            
ATOM    170  H22 BV5     2      30.090  14.490  14.650  1.00  0.00            
ATOM    171  H23 BV5     2      27.000  14.810  13.840  1.00  0.00            
ATOM    172  H24 BV5     2      28.070  15.370  15.160  1.00  0.00            
ATOM    173  H25 BV5     2      26.330  15.600  16.680  1.00  0.00            
ATOM    174  H26 BV5     2      25.820  16.310  15.170  1.00  0.00            
ATOM    175  H27 BV5     2      25.080  14.680  15.710  1.00  0.00            
ATOM    176  H28 BV5     2      25.670   6.410  12.380  1.00  0.00            
ATOM    177  H29 BV5     2      26.520   5.070  10.460  1.00  0.00            
ATOM    178  H30 BV5     2      26.280   6.070   8.120  1.00  0.00            
ATOM    179  H31 BV5     2      25.170   8.200   7.790  1.00  0.00            
ATOM    180  H32 BV5     2      24.170   9.390   9.630  1.00  0.00            
TER
ENDMDL
MODEL        1
ATOM      1  H1  ACD     1      29.820  10.250  16.350  1.00  0.00            
ATOM      2  O1  ACD     1      29.100   9.980  15.770  1.00  0.00            
ATOM      3  C1  ACD     1      28.130  10.890  16.190  1.00  0.00            
ATOM      4  H2  ACD     1      28.170  11.850  15.650  1.00  0.00            
ATOM      5  H3  ACD     1      28.170  11.130  17.260  1.00  0.00            
ATOM      6  C2  ACD     1      26.680  10.440  16.020  1.00  0.00            
ATOM      7  H4  ACD     1      26.550  10.210  14.950  1.00  0.00            
ATOM      8  O2  ACD     1      26.660   9.230  16.810  1.00  0.00            
ATOM      9  C3  ACD     1      25.430   8.590  17.060  1.00  0.00            
ATOM     10  H5  ACD     1      25.650   7.770  17.750  1.00  0.00            
ATOM     11  O3  ACD     1      24.970   8.080  15.800  1.00  0.00            
ATOM     12  C4  ACD     1      24.690   6.670  15.670  1.00  0.00            
ATOM     13  H6  ACD     1      24.850   6.150  16.630  1.00  0.00            
ATOM     14  C5  ACD     1      23.260   6.440  15.230  1.00  0.00            
ATOM     15  H7  ACD     1      23.180   7.210  14.440  1.00  0.00            
ATOM     16  O4  ACD     1      22.350   6.790  16.290  1.00  0.00            
ATOM     17  H8  ACD     1      22.740   7.530  16.740  1.00  0.00            
ATOM     18  C6  ACD     1      22.960   5.000  14.680  1.00  0.00            
ATOM     19  H9  ACD     1      23.050   4.300  15.520  1.00  0.00            
ATOM     20  O5  ACD     1      21.660   4.920  14.110  1.00  0.00            
ATOM     21  H10 ACD     1      21.040   5.260  14.760  1.00  0.00            
ATOM     22  C7  ACD     1      23.900   4.820  13.500  1.00  0.00            
ATOM     23  H11 ACD     1      23.640   3.860  13.050  1.00  0.00            
ATOM     24  O6  ACD     1      25.280   4.920  13.990  1.00  0.00            
ATOM     25  C8  ACD     1      25.600   6.180  14.550  1.00  0.00            
ATOM     26  H12 ACD     1      25.470   6.940  13.770  1.00  0.00            
ATOM     27  C9  ACD     1      27.020   6.090  15.110  1.00  0.00            
ATOM     28  H13 ACD     1      27.650   5.850  14.240  1.00  0.00            
ATOM     29  H14 ACD     1      27.310   7.030  15.580  1.00  0.00            
ATOM     30  O7  ACD     1      27.050   5.040  16.080  1.00  0.00            
ATOM     31  H15 ACD     1      26.770   4.290  15.550  1.00  0.00            
ATOM     32  O8  ACD     1      23.780   5.770  12.520  1.00  0.00            
ATOM     33  C10 ACD     1      23.680   5.280  11.130  1.00  0.00            
ATOM     34  H16 ACD     1      23.700   4.180  11.060  1.00  0.00            
ATOM     35  C11 ACD     1      22.320   5.770  10.610  1.00  0.00            
ATOM     36  H17 ACD     1      22.270   6.850  10.810  1.00  0.00            
ATOM     37  O9  ACD     1      21.230   5.080  11.300  1.00  0.00            
ATOM     38  H18 ACD     1      21.560   5.060  12.200  1.00  0.00            
ATOM     39  C12 ACD     1      22.190   5.650   9.100  1.00  0.00            
ATOM     40  H19 ACD     1      22.120   4.580   8.890  1.00  0.00            
ATOM     41  O10 ACD     1      20.990   6.340   8.680  1.00  0.00            
ATOM     42  H20 ACD     1      20.360   6.140   9.370  1.00  0.00            
ATOM     43  C13 ACD     1      23.470   6.230   8.430  1.00  0.00            
ATOM     44  H21 ACD     1      23.410   6.090   7.350  1.00  0.00            
ATOM     45  O11 ACD     1      24.680   5.640   8.970  1.00  0.00            
ATOM     46  C14 ACD     1      24.890   5.870  10.350  1.00  0.00            
ATOM     47  H22 ACD     1      24.850   6.950  10.570  1.00  0.00            
ATOM     48  C15 ACD     1      26.150   5.260  10.770  1.00  0.00            
ATOM     49  H23 ACD     1      26.250   4.990  11.830  1.00  0.00            
ATOM     50  H24 ACD     1      26.200   4.350  10.160  1.00  0.00            
ATOM     51  O12 ACD     1      27.380   5.890  10.340  1.00  0.00            
ATOM     52  H25 ACD     1      28.130   5.390  10.690  1.00  0.00            
ATOM     53  O13 ACD     1      23.520   7.670   8.650  1.00  0.00            
ATOM     54  C16 ACD     1      23.720   8.550   7.560  1.00  0.00            
ATOM     55  H26 ACD     1      23.690   8.040   6.590  1.00  0.00            
ATOM     56  C17 ACD     1      22.640   9.530   7.700  1.00  0.00            
ATOM     57  H27 ACD     1      22.620   9.900   8.740  1.00  0.00            
ATOM     58  O14 ACD     1      21.470   8.870   7.260  1.00  0.00            
ATOM     59  H28 ACD     1      21.370   8.090   7.800  1.00  0.00            
ATOM     60  C18 ACD     1      22.780  10.780   6.840  1.00  0.00            
ATOM     61  H29 ACD     1      22.710  10.510   5.780  1.00  0.00            
ATOM     62  O15 ACD     1      21.830  11.730   7.310  1.00  0.00            
ATOM     63  H30 ACD     1      21.090  11.540   6.720  1.00  0.00            
ATOM     64  C19 ACD     1      24.140  11.370   7.060  1.00  0.00            
ATOM     65  H31 ACD     1      24.270  12.120   6.280  1.00  0.00            
ATOM     66  O16 ACD     1      25.060  10.340   6.740  1.00  0.00            
ATOM     67  C20 ACD     1      25.060   9.230   7.600  1.00  0.00            
ATOM     68  H32 ACD     1      25.200   9.550   8.650  1.00  0.00            
ATOM     69  C21 ACD     1      26.230   8.310   7.120  1.00  0.00            
ATOM     70  H33 ACD     1      27.240   8.710   7.260  1.00  0.00            
ATOM     71  H34 ACD     1      26.250   7.450   7.800  1.00  0.00            
ATOM     72  O17 ACD     1      26.020   7.900   5.760  1.00  0.00            
ATOM     73  H35 ACD     1      25.930   8.690   5.220  1.00  0.00            
ATOM     74  O18 ACD     1      24.360  11.800   8.350  1.00  0.00            
ATOM     75  C22 ACD     1      24.780  13.210   8.520  1.00  0.00            
ATOM     76  H36 ACD     1      25.090  13.690   7.590  1.00  0.00            
ATOM     77  C23 ACD     1      23.640  13.890   9.230  1.00  0.00            
ATOM     78  H37 ACD     1      23.480  13.290  10.130  1.00  0.00            
ATOM     79  O19 ACD     1      22.560  14.020   8.310  1.00  0.00            
ATOM     80  H38 ACD     1      22.170  13.140   8.250  1.00  0.00            
ATOM     81  C24 ACD     1      24.140  15.240   9.830  1.00  0.00            
ATOM     82  H39 ACD     1      24.300  16.040   9.090  1.00  0.00            
ATOM     83  O20 ACD     1      23.130  15.700  10.750  1.00  0.00            
ATOM     84  H40 ACD     1      22.400  15.920  10.160  1.00  0.00            
ATOM     85  C25 ACD     1      25.370  15.000  10.730  1.00  0.00            
ATOM     86  H41 ACD     1      25.830  15.960  10.990  1.00  0.00            
ATOM     87  O21 ACD     1      26.330  14.340   9.970  1.00  0.00            
ATOM     88  C26 ACD     1      25.930  13.070   9.500  1.00  0.00            
ATOM     89  H42 ACD     1      25.500  12.430  10.280  1.00  0.00            
ATOM     90  C27 ACD     1      27.230  12.420   8.790  1.00  0.00            
ATOM     91  H43 ACD     1      26.940  11.470   8.330  1.00  0.00            
ATOM     92  H44 ACD     1      27.360  13.170   8.000  1.00  0.00            
ATOM     93  O22 ACD     1      28.400  12.320   9.620  1.00  0.00            
ATOM     94  H45 ACD     1      28.950  13.000   9.240  1.00  0.00            
ATOM     95  O23 ACD     1      25.190  14.230  11.880  1.00  0.00            
ATOM     96  C28 ACD     1      25.360  14.890  13.110  1.00  0.00            
ATOM     97  H46 ACD     1      25.480  15.980  13.040  1.00  0.00            
ATOM     98  C29 ACD     1      26.640  14.340  13.730  1.00  0.00            
ATOM     99  H47 ACD     1      26.680  13.260  13.540  1.00  0.00            
ATOM    100  O24 ACD     1      26.640  14.590  15.190  1.00  0.00            
ATOM    101  C30 ACD     1      27.840  15.000  13.080  1.00  0.00            
ATOM    102  H48 ACD     1      28.700  14.470  13.500  1.00  0.00            
ATOM    103  H49 ACD     1      27.910  14.980  11.990  1.00  0.00            
ATOM    104  O25 ACD     1      27.890  16.350  13.480  1.00  0.00            
ATOM    105  H50 ACD     1      28.720  16.720  13.170  1.00  0.00            
ATOM    106  C31 ACD     1      24.080  14.680  13.900  1.00  0.00            
ATOM    107  H51 ACD     1      23.820  13.640  13.640  1.00  0.00            
ATOM    108  O26 ACD     1      23.100  15.650  13.460  1.00  0.00            
ATOM    109  H52 ACD     1      23.090  15.740  12.500  1.00  0.00            
ATOM    110  C32 ACD     1      24.290  14.710  15.470  1.00  0.00            
ATOM    111  H53 ACD     1      24.460  15.690  15.930  1.00  0.00            
ATOM    112  O27 ACD     1      23.130  14.270  16.130  1.00  0.00            
ATOM    113  H54 ACD     1      22.450  14.840  15.770  1.00  0.00            
ATOM    114  C33 ACD     1      25.550  13.920  15.870  1.00  0.00            
ATOM    115  H55 ACD     1      25.800  14.070  16.920  1.00  0.00            
ATOM    116  O28 ACD     1      25.450  12.510  15.440  1.00  0.00            
ATOM    117  C34 ACD     1      25.680  11.580  16.530  1.00  0.00            
ATOM    118  H56 ACD     1      26.070  12.030  17.460  1.00  0.00            
ATOM    119  C35 ACD     1      24.350  10.890  16.910  1.00  0.00            
ATOM    120  H57 ACD     1      23.900  10.530  15.970  1.00  0.00            
ATOM    121  O29 ACD     1      23.560  11.880  17.510  1.00  0.00            
ATOM    122  H58 ACD     1      23.660  12.720  17.050  1.00  0.00            
ATOM    123  C36 ACD     1      24.450   9.570  17.710  1.00  0.00            
ATOM    124  H59 ACD     1      24.770   9.810  18.730  1.00  0.00            
ATOM    125  O30 ACD     1      23.160   8.970  17.680  1.00  0.00            
ATOM    126  H60 ACD     1      22.500   9.480  18.160  1.00  0.00            
ATOM    127  C1  BV5     2      20.350  10.310  15.780  1.00  0.00            
ATOM    128  C2  BV5     2      21.260  10.930  14.700  1.00  0.00            
ATOM    129  C3  BV5     2      22.030   9.980  13.880  1.00  0.00            
ATOM    130  C4  BV5     2      21.110   8.740  13.390  1.00  0.00            
ATOM    131  C5  BV5     2      22.740  10.770  12.780  1.00  0.00            
ATOM    132  C6  BV5     2      23.800   9.910  12.230  1.00  0.00            
ATOM    133  O1  BV5     2      23.630   8.860  11.600  1.00  0.00            
ATOM    134  O2  BV5     2      25.110  10.390  12.340  1.00  0.00            
ATOM    135  C7  BV5     2      26.180   9.460  12.000  1.00  0.00            
ATOM    136  C8  BV5     2      27.480  10.280  12.050  1.00  0.00            
ATOM    137  N1  BV5     2      28.700   9.530  11.710  1.00  0.00            
ATOM    138  C9  BV5     2      28.920   8.380  12.710  1.00  0.00            
ATOM    139  C10 BV5     2      28.570   8.920  10.330  1.00  0.00            
ATOM    140  C11 BV5     2      29.860   8.260   9.780  1.00  0.00            
ATOM    141  C12 BV5     2      29.870  10.420  11.710  1.00  0.00            
ATOM    142  C13 BV5     2      30.040  11.540  12.790  1.00  0.00            
ATOM    143  C14 BV5     2      21.750  11.430  11.760  1.00  0.00            
ATOM    144  C15 BV5     2      21.170  10.610  10.770  1.00  0.00            
ATOM    145  C16 BV5     2      20.230  11.160   9.830  1.00  0.00            
ATOM    146  C17 BV5     2      19.950  12.520   9.870  1.00  0.00            
ATOM    147  C18 BV5     2      20.560  13.320  10.830  1.00  0.00            
ATOM    148  C19 BV5     2      21.470  12.800  11.790  1.00  0.00            
ATOM    149  H1  BV5     2      19.840  11.040  16.420  1.00  0.00            
ATOM    150  H2  BV5     2      19.570   9.720  15.280  1.00  0.00            
ATOM    151  H3  BV5     2      20.910   9.650  16.450  1.00  0.00            
ATOM    152  H4  BV5     2      21.900  11.690  15.170  1.00  0.00            
ATOM    153  H5  BV5     2      20.590  11.530  14.070  1.00  0.00            
ATOM    154  H6  BV5     2      22.870   9.570  14.450  1.00  0.00            
ATOM    155  H7  BV5     2      20.110   9.070  13.090  1.00  0.00            
ATOM    156  H8  BV5     2      21.650   8.230  12.580  1.00  0.00            
ATOM    157  H9  BV5     2      21.040   8.060  14.250  1.00  0.00            
ATOM    158  H10 BV5     2      23.360  11.550  13.240  1.00  0.00            
ATOM    159  H11 BV5     2      26.010   8.940  11.050  1.00  0.00            
ATOM    160  H12 BV5     2      26.240   8.620  12.700  1.00  0.00            
ATOM    161  H13 BV5     2      27.510  10.710  13.050  1.00  0.00            
ATOM    162  H14 BV5     2      27.430  11.090  11.320  1.00  0.00            
ATOM    163  H15 BV5     2      28.980   8.800  13.710  1.00  0.00            
ATOM    164  H16 BV5     2      28.160   7.600  12.610  1.00  0.00            
ATOM    165  H17 BV5     2      29.770   7.740  12.470  1.00  0.00            
ATOM    166  H18 BV5     2      28.320   9.740   9.650  1.00  0.00            
ATOM    167  H19 BV5     2      27.730   8.230  10.410  1.00  0.00            
ATOM    168  H20 BV5     2      30.710   8.950   9.850  1.00  0.00            
ATOM    169  H21 BV5     2      30.040   7.390  10.420  1.00  0.00            
ATOM    170  H22 BV5     2      29.820   7.980   8.720  1.00  0.00            
ATOM    171  H23 BV5     2      29.890  10.930  10.750  1.00  0.00            
ATOM    172  H24 BV5     2      30.760   9.780  11.740  1.00  0.00            
ATOM    173  H25 BV5     2      30.150  11.160  13.810  1.00  0.00            
ATOM    174  H26 BV5     2      30.900  12.130  12.450  1.00  0.00            
ATOM    175  H27 BV5     2      29.240  12.300  12.740  1.00  0.00            
ATOM    176  H28 BV5     2      21.440   9.560  10.800  1.00  0.00            
ATOM    177  H29 BV5     2      19.730  10.520   9.110  1.00  0.00            
ATOM    178  H30 BV5     2      19.240  12.940   9.160  1.00  0.00            
ATOM    179  H31 BV5     2      20.400  14.390  10.850  1.00  0.00            
ATOM    180  H32 BV5     2      21.870  13.350  12.630  1.00  0.00            
TER
ENDMDL
MODEL        1
ATOM      1  H1  ACD     1      27.200   8.700  21.050  1.00  0.00            
ATOM      2  O1  ACD     1      27.060   8.790  20.100  1.00  0.00            
ATOM      3  C1  ACD     1      25.660   8.920  19.750  1.00  0.00            
ATOM      4  H2  ACD     1      25.410   9.990  19.810  1.00  0.00            
ATOM      5  H3  ACD     1      25.010   8.400  20.470  1.00  0.00            
ATOM      6  C2  ACD     1      25.560   8.400  18.330  1.00  0.00            
ATOM      7  H4  ACD     1      26.360   8.890  17.770  1.00  0.00            
ATOM      8  O2  ACD     1      25.700   6.950  18.390  1.00  0.00            
ATOM      9  C3  ACD     1      25.400   6.370  17.090  1.00  0.00            
ATOM     10  H5  ACD     1      25.440   5.280  17.130  1.00  0.00            
ATOM     11  O3  ACD     1      26.420   6.870  16.200  1.00  0.00            
ATOM     12  C4  ACD     1      27.470   5.950  16.030  1.00  0.00            
ATOM     13  H6  ACD     1      27.570   5.160  16.790  1.00  0.00            
ATOM     14  C5  ACD     1      27.280   5.220  14.690  1.00  0.00            
ATOM     15  H7  ACD     1      26.720   5.850  13.980  1.00  0.00            
ATOM     16  O4  ACD     1      26.410   4.070  14.910  1.00  0.00            
ATOM     17  H8  ACD     1      26.750   3.470  15.580  1.00  0.00            
ATOM     18  C6  ACD     1      28.550   4.730  14.080  1.00  0.00            
ATOM     19  H9  ACD     1      29.020   3.910  14.640  1.00  0.00            
ATOM     20  O5  ACD     1      28.290   4.180  12.760  1.00  0.00            
ATOM     21  H10 ACD     1      27.670   3.450  12.880  1.00  0.00            
ATOM     22  C7  ACD     1      29.580   5.830  14.020  1.00  0.00            
ATOM     23  H11 ACD     1      30.520   5.410  13.640  1.00  0.00            
ATOM     24  O6  ACD     1      29.890   6.250  15.380  1.00  0.00            
ATOM     25  C8  ACD     1      28.730   6.800  16.120  1.00  0.00            
ATOM     26  H12 ACD     1      28.470   7.700  15.540  1.00  0.00            
ATOM     27  C9  ACD     1      28.990   7.200  17.560  1.00  0.00            
ATOM     28  H13 ACD     1      28.080   7.450  18.130  1.00  0.00            
ATOM     29  H14 ACD     1      29.440   6.350  18.100  1.00  0.00            
ATOM     30  O7  ACD     1      29.860   8.320  17.640  1.00  0.00            
ATOM     31  H15 ACD     1      30.110   8.530  18.540  1.00  0.00            
ATOM     32  O8  ACD     1      29.170   6.890  13.140  1.00  0.00            
ATOM     33  C10 ACD     1      29.700   6.900  11.840  1.00  0.00            
ATOM     34  H16 ACD     1      30.230   5.940  11.780  1.00  0.00            
ATOM     35  C11 ACD     1      28.450   6.990  10.960  1.00  0.00            
ATOM     36  H17 ACD     1      27.740   7.680  11.440  1.00  0.00            
ATOM     37  O9  ACD     1      27.870   5.730  10.540  1.00  0.00            
ATOM     38  H18 ACD     1      27.910   4.950  11.090  1.00  0.00            
ATOM     39  C12 ACD     1      28.870   7.640   9.590  1.00  0.00            
ATOM     40  H19 ACD     1      29.590   6.950   9.140  1.00  0.00            
ATOM     41  O10 ACD     1      27.660   7.950   8.770  1.00  0.00            
ATOM     42  H20 ACD     1      27.080   7.230   9.020  1.00  0.00            
ATOM     43  C13 ACD     1      29.510   8.980   9.870  1.00  0.00            
ATOM     44  H21 ACD     1      29.780   9.400   8.900  1.00  0.00            
ATOM     45  O11 ACD     1      30.770   8.760  10.490  1.00  0.00            
ATOM     46  C14 ACD     1      30.700   8.070  11.730  1.00  0.00            
ATOM     47  H22 ACD     1      30.310   8.790  12.470  1.00  0.00            
ATOM     48  C15 ACD     1      32.110   7.660  12.090  1.00  0.00            
ATOM     49  H23 ACD     1      32.040   7.060  13.000  1.00  0.00            
ATOM     50  H24 ACD     1      32.550   7.020  11.320  1.00  0.00            
ATOM     51  O12 ACD     1      33.000   8.760  12.300  1.00  0.00            
ATOM     52  H25 ACD     1      32.910   9.250  11.480  1.00  0.00            
ATOM     53  O13 ACD     1      28.630   9.910  10.550  1.00  0.00            
ATOM     54  C16 ACD     1      28.520  11.280  10.070  1.00  0.00            
ATOM     55  H26 ACD     1      29.170  11.430   9.210  1.00  0.00            
ATOM     56  C17 ACD     1      27.050  11.380   9.590  1.00  0.00            
ATOM     57  H27 ACD     1      26.330  11.000  10.330  1.00  0.00            
ATOM     58  O14 ACD     1      27.050  10.590   8.390  1.00  0.00            
ATOM     59  H28 ACD     1      27.340   9.710   8.650  1.00  0.00            
ATOM     60  C18 ACD     1      26.720  12.770   9.230  1.00  0.00            
ATOM     61  H29 ACD     1      27.310  13.080   8.360  1.00  0.00            
ATOM     62  O15 ACD     1      25.280  12.900   9.020  1.00  0.00            
ATOM     63  H30 ACD     1      25.030  12.230   8.380  1.00  0.00            
ATOM     64  C19 ACD     1      27.050  13.790  10.440  1.00  0.00            
ATOM     65  H31 ACD     1      27.030  14.850  10.140  1.00  0.00            
ATOM     66  O16 ACD     1      28.410  13.610  10.780  1.00  0.00            
ATOM     67  C20 ACD     1      28.730  12.270  11.230  1.00  0.00            
ATOM     68  H32 ACD     1      28.070  12.040  12.070  1.00  0.00            
ATOM     69  C21 ACD     1      30.170  12.150  11.620  1.00  0.00            
ATOM     70  H33 ACD     1      30.560  11.130  11.780  1.00  0.00            
ATOM     71  H34 ACD     1      30.720  12.600  10.780  1.00  0.00            
ATOM     72  O17 ACD     1      30.440  12.840  12.810  1.00  0.00            
ATOM     73  H35 ACD     1      30.660  13.770  12.690  1.00  0.00            
ATOM     74  O18 ACD     1      26.180  13.500  11.570  1.00  0.00            
ATOM     75  C22 ACD     1      25.450  14.600  12.070  1.00  0.00            
ATOM     76  H36 ACD     1      25.490  15.380  11.300  1.00  0.00            
ATOM     77  C23 ACD     1      23.990  13.990  12.200  1.00  0.00            
ATOM     78  H37 ACD     1      24.130  12.940  12.460  1.00  0.00            
ATOM     79  O19 ACD     1      23.430  14.080  10.900  1.00  0.00            
ATOM     80  H38 ACD     1      24.090  13.750  10.280  1.00  0.00            
ATOM     81  C24 ACD     1      23.100  14.840  13.200  1.00  0.00            
ATOM     82  H39 ACD     1      23.050  15.880  12.850  1.00  0.00            
ATOM     83  O20 ACD     1      21.790  14.250  13.480  1.00  0.00            
ATOM     84  H40 ACD     1      21.410  14.380  12.600  1.00  0.00            
ATOM     85  C25 ACD     1      23.800  14.890  14.550  1.00  0.00            
ATOM     86  H41 ACD     1      23.210  15.480  15.260  1.00  0.00            
ATOM     87  O21 ACD     1      24.950  15.690  14.290  1.00  0.00            
ATOM     88  C26 ACD     1      25.940  15.040  13.530  1.00  0.00            
ATOM     89  H42 ACD     1      26.390  14.270  14.160  1.00  0.00            
ATOM     90  C27 ACD     1      27.130  15.950  13.450  1.00  0.00            
ATOM     91  H43 ACD     1      27.470  16.200  14.470  1.00  0.00            
ATOM     92  H44 ACD     1      27.960  15.390  13.000  1.00  0.00            
ATOM     93  O22 ACD     1      26.820  17.030  12.630  1.00  0.00            
ATOM     94  H45 ACD     1      26.110  17.460  13.100  1.00  0.00            
ATOM     95  O23 ACD     1      24.210  13.660  15.140  1.00  0.00            
ATOM     96  C28 ACD     1      23.760  13.490  16.490  1.00  0.00            
ATOM     97  H46 ACD     1      23.390  14.350  17.060  1.00  0.00            
ATOM     98  C29 ACD     1      25.020  13.000  17.300  1.00  0.00            
ATOM     99  H47 ACD     1      25.560  12.290  16.660  1.00  0.00            
ATOM    100  O24 ACD     1      24.660  12.250  18.520  1.00  0.00            
ATOM    101  C30 ACD     1      25.920  14.160  17.690  1.00  0.00            
ATOM    102  H48 ACD     1      26.200  14.690  16.760  1.00  0.00            
ATOM    103  H49 ACD     1      25.380  14.800  18.400  1.00  0.00            
ATOM    104  O25 ACD     1      27.200  13.740  18.140  1.00  0.00            
ATOM    105  H50 ACD     1      27.160  13.090  18.850  1.00  0.00            
ATOM    106  C31 ACD     1      22.690  12.380  16.350  1.00  0.00            
ATOM    107  H51 ACD     1      23.090  11.620  15.680  1.00  0.00            
ATOM    108  O26 ACD     1      21.540  13.070  15.940  1.00  0.00            
ATOM    109  H52 ACD     1      21.750  13.620  15.180  1.00  0.00            
ATOM    110  C32 ACD     1      22.420  11.800  17.760  1.00  0.00            
ATOM    111  H53 ACD     1      22.040  12.660  18.330  1.00  0.00            
ATOM    112  O27 ACD     1      21.390  10.890  17.600  1.00  0.00            
ATOM    113  H54 ACD     1      20.570  11.330  17.330  1.00  0.00            
ATOM    114  C33 ACD     1      23.740  11.180  18.330  1.00  0.00            
ATOM    115  H55 ACD     1      23.500  10.760  19.310  1.00  0.00            
ATOM    116  O28 ACD     1      24.190  10.150  17.480  1.00  0.00            
ATOM    117  C34 ACD     1      24.140   8.800  17.780  1.00  0.00            
ATOM    118  H56 ACD     1      23.380   8.650  18.560  1.00  0.00            
ATOM    119  C35 ACD     1      23.800   8.150  16.520  1.00  0.00            
ATOM    120  H57 ACD     1      24.570   8.390  15.760  1.00  0.00            
ATOM    121  O29 ACD     1      22.410   8.500  16.200  1.00  0.00            
ATOM    122  H58 ACD     1      22.110   9.240  16.740  1.00  0.00            
ATOM    123  C36 ACD     1      24.030   6.630  16.700  1.00  0.00            
ATOM    124  H59 ACD     1      23.450   6.360  17.600  1.00  0.00            
ATOM    125  O30 ACD     1      23.710   5.940  15.500  1.00  0.00            
ATOM    126  H60 ACD     1      24.240   6.380  14.830  1.00  0.00            
ATOM    127  C1  BV5     2      20.610   9.990  13.860  1.00  0.00            
ATOM    128  C2  BV5     2      21.940  10.240  13.120  1.00  0.00            
ATOM    129  C3  BV5     2      22.210   9.090  12.190  1.00  0.00            
ATOM    130  C4  BV5     2      21.380   9.220  10.810  1.00  0.00            
ATOM    131  C5  BV5     2      23.750   9.060  11.750  1.00  0.00            
ATOM    132  C6  BV5     2      24.700   8.700  12.880  1.00  0.00            
ATOM    133  O1  BV5     2      24.660   7.640  13.520  1.00  0.00            
ATOM    134  O2  BV5     2      25.650   9.660  13.050  1.00  0.00            
ATOM    135  C7  BV5     2      26.640   9.370  14.030  1.00  0.00            
ATOM    136  C8  BV5     2      27.160  10.780  14.490  1.00  0.00            
ATOM    137  N1  BV5     2      28.400  10.970  15.400  1.00  0.00            
ATOM    138  C9  BV5     2      28.150  10.410  16.810  1.00  0.00            
ATOM    139  C10 BV5     2      29.530  10.220  14.710  1.00  0.00            
ATOM    140  C11 BV5     2      30.920  10.240  15.290  1.00  0.00            
ATOM    141  C12 BV5     2      28.520  12.500  15.390  1.00  0.00            
ATOM    142  C13 BV5     2      29.590  13.180  16.180  1.00  0.00            
ATOM    143  C14 BV5     2      24.000   8.080  10.640  1.00  0.00            
ATOM    144  C15 BV5     2      23.950   6.690  10.870  1.00  0.00            
ATOM    145  C16 BV5     2      24.160   5.810   9.790  1.00  0.00            
ATOM    146  C17 BV5     2      24.510   6.300   8.530  1.00  0.00            
ATOM    147  C18 BV5     2      24.630   7.700   8.360  1.00  0.00            
ATOM    148  C19 BV5     2      24.360   8.590   9.380  1.00  0.00            
ATOM    149  H1  BV5     2      20.360  10.860  14.490  1.00  0.00            
ATOM    150  H2  BV5     2      19.830   9.880  13.100  1.00  0.00            
ATOM    151  H3  BV5     2      20.690   9.110  14.500  1.00  0.00            
ATOM    152  H4  BV5     2      22.730  10.280  13.890  1.00  0.00            
ATOM    153  H5  BV5     2      21.970  11.200  12.600  1.00  0.00            
ATOM    154  H6  BV5     2      22.040   8.120  12.660  1.00  0.00            
ATOM    155  H7  BV5     2      21.580   8.390  10.120  1.00  0.00            
ATOM    156  H8  BV5     2      20.300   9.350  10.940  1.00  0.00            
ATOM    157  H9  BV5     2      21.790  10.070  10.250  1.00  0.00            
ATOM    158  H10 BV5     2      24.000  10.080  11.440  1.00  0.00            
ATOM    159  H11 BV5     2      27.360   8.700  13.540  1.00  0.00            
ATOM    160  H12 BV5     2      26.190   8.870  14.890  1.00  0.00            
ATOM    161  H13 BV5     2      26.370  11.340  14.990  1.00  0.00            
ATOM    162  H14 BV5     2      27.340  11.360  13.590  1.00  0.00            
ATOM    163  H15 BV5     2      28.040   9.330  16.790  1.00  0.00            
ATOM    164  H16 BV5     2      29.000  10.820  17.360  1.00  0.00            
ATOM    165  H17 BV5     2      27.220  10.820  17.200  1.00  0.00            
ATOM    166  H18 BV5     2      29.480  10.590  13.690  1.00  0.00            
ATOM    167  H19 BV5     2      29.230   9.180  14.570  1.00  0.00            
ATOM    168  H20 BV5     2      31.530  11.100  14.980  1.00  0.00            
ATOM    169  H21 BV5     2      30.990  10.200  16.390  1.00  0.00            
ATOM    170  H22 BV5     2      31.560   9.410  14.960  1.00  0.00            
ATOM    171  H23 BV5     2      27.580  12.990  15.650  1.00  0.00            
ATOM    172  H24 BV5     2      28.700  12.790  14.350  1.00  0.00            
ATOM    173  H25 BV5     2      30.620  13.060  15.820  1.00  0.00            
ATOM    174  H26 BV5     2      29.390  14.260  16.180  1.00  0.00            
ATOM    175  H27 BV5     2      29.660  12.870  17.230  1.00  0.00            
ATOM    176  H28 BV5     2      23.570   6.310  11.810  1.00  0.00            
ATOM    177  H29 BV5     2      23.910   4.760   9.900  1.00  0.00            
ATOM    178  H30 BV5     2      24.670   5.670   7.650  1.00  0.00            
ATOM    179  H31 BV5     2      24.960   8.070   7.390  1.00  0.00            
ATOM    180  H32 BV5     2      24.310   9.660   9.200  1.00  0.00            
TER
ENDMDL
MODEL        1
ATOM      1  H1  ACD     1      37.810  25.990   5.640  1.00  0.00            
ATOM      2  O1  ACD     1      37.200  25.740   6.340  1.00  0.00            
ATOM      3  C1  ACD     1      35.990  25.350   5.670  1.00  0.00            
ATOM      4  H2  ACD     1      36.190  24.600   4.900  1.00  0.00            
ATOM      5  H3  ACD     1      35.650  26.200   5.070  1.00  0.00            
ATOM      6  C2  ACD     1      35.040  24.750   6.700  1.00  0.00            
ATOM      7  H4  ACD     1      35.610  24.120   7.390  1.00  0.00            
ATOM      8  O2  ACD     1      34.560  26.020   7.320  1.00  0.00            
ATOM      9  C3  ACD     1      33.450  25.970   8.230  1.00  0.00            
ATOM     10  H5  ACD     1      33.290  27.000   8.570  1.00  0.00            
ATOM     11  O3  ACD     1      33.670  25.170   9.430  1.00  0.00            
ATOM     12  C4  ACD     1      33.400  25.730  10.710  1.00  0.00            
ATOM     13  H6  ACD     1      32.890  26.700  10.710  1.00  0.00            
ATOM     14  C5  ACD     1      32.580  24.620  11.360  1.00  0.00            
ATOM     15  H7  ACD     1      32.900  23.650  10.940  1.00  0.00            
ATOM     16  O4  ACD     1      31.150  24.710  10.970  1.00  0.00            
ATOM     17  H8  ACD     1      31.120  24.840  10.010  1.00  0.00            
ATOM     18  C6  ACD     1      32.680  24.640  12.860  1.00  0.00            
ATOM     19  H9  ACD     1      32.030  25.460  13.220  1.00  0.00            
ATOM     20  O5  ACD     1      32.190  23.380  13.350  1.00  0.00            
ATOM     21  H10 ACD     1      31.270  23.410  13.060  1.00  0.00            
ATOM     22  C7  ACD     1      34.130  24.840  13.310  1.00  0.00            
ATOM     23  H11 ACD     1      34.100  24.950  14.400  1.00  0.00            
ATOM     24  O6  ACD     1      34.670  25.980  12.730  1.00  0.00            
ATOM     25  C8  ACD     1      34.740  26.020  11.350  1.00  0.00            
ATOM     26  H12 ACD     1      35.430  25.220  11.030  1.00  0.00            
ATOM     27  C9  ACD     1      35.380  27.330  10.870  1.00  0.00            
ATOM     28  H13 ACD     1      36.410  27.310  11.230  1.00  0.00            
ATOM     29  H14 ACD     1      35.360  27.460   9.780  1.00  0.00            
ATOM     30  O7  ACD     1      34.710  28.400  11.510  1.00  0.00            
ATOM     31  H15 ACD     1      34.610  28.180  12.440  1.00  0.00            
ATOM     32  O8  ACD     1      34.950  23.690  13.030  1.00  0.00            
ATOM     33  C10 ACD     1      35.620  23.070  14.090  1.00  0.00            
ATOM     34  H16 ACD     1      35.470  23.630  15.030  1.00  0.00            
ATOM     35  C11 ACD     1      34.970  21.730  14.300  1.00  0.00            
ATOM     36  H17 ACD     1      35.030  21.340  13.270  1.00  0.00            
ATOM     37  O9  ACD     1      33.590  21.820  14.830  1.00  0.00            
ATOM     38  H18 ACD     1      33.180  22.390  14.180  1.00  0.00            
ATOM     39  C12 ACD     1      35.820  20.840  15.210  1.00  0.00            
ATOM     40  H19 ACD     1      35.890  21.340  16.180  1.00  0.00            
ATOM     41  O10 ACD     1      35.210  19.590  15.320  1.00  0.00            
ATOM     42  H20 ACD     1      34.300  19.740  15.590  1.00  0.00            
ATOM     43  C13 ACD     1      37.240  20.790  14.680  1.00  0.00            
ATOM     44  H21 ACD     1      37.890  20.120  15.260  1.00  0.00            
ATOM     45  O11 ACD     1      37.800  22.140  14.610  1.00  0.00            
ATOM     46  C14 ACD     1      37.140  23.070  13.800  1.00  0.00            
ATOM     47  H22 ACD     1      37.270  22.770  12.750  1.00  0.00            
ATOM     48  C15 ACD     1      37.670  24.500  14.010  1.00  0.00            
ATOM     49  H23 ACD     1      36.930  25.250  13.730  1.00  0.00            
ATOM     50  H24 ACD     1      37.980  24.650  15.050  1.00  0.00            
ATOM     51  O12 ACD     1      38.890  24.650  13.170  1.00  0.00            
ATOM     52  H25 ACD     1      39.180  25.550  13.350  1.00  0.00            
ATOM     53  O13 ACD     1      37.200  20.250  13.350  1.00  0.00            
ATOM     54  C16 ACD     1      37.930  19.000  13.130  1.00  0.00            
ATOM     55  H26 ACD     1      38.130  18.480  14.080  1.00  0.00            
ATOM     56  C17 ACD     1      36.880  18.190  12.350  1.00  0.00            
ATOM     57  H27 ACD     1      36.460  18.860  11.590  1.00  0.00            
ATOM     58  O14 ACD     1      35.830  17.810  13.200  1.00  0.00            
ATOM     59  H28 ACD     1      35.540  18.580  13.690  1.00  0.00            
ATOM     60  C18 ACD     1      37.640  16.990  11.820  1.00  0.00            
ATOM     61  H29 ACD     1      38.100  16.500  12.680  1.00  0.00            
ATOM     62  O15 ACD     1      36.790  16.070  11.190  1.00  0.00            
ATOM     63  H30 ACD     1      36.190  15.790  11.890  1.00  0.00            
ATOM     64  C19 ACD     1      38.740  17.470  10.930  1.00  0.00            
ATOM     65  H31 ACD     1      39.260  16.570  10.570  1.00  0.00            
ATOM     66  O16 ACD     1      39.690  18.180  11.670  1.00  0.00            
ATOM     67  C20 ACD     1      39.230  19.340  12.450  1.00  0.00            
ATOM     68  H32 ACD     1      39.060  20.240  11.850  1.00  0.00            
ATOM     69  C21 ACD     1      40.330  19.640  13.480  1.00  0.00            
ATOM     70  H33 ACD     1      41.270  19.780  12.930  1.00  0.00            
ATOM     71  H34 ACD     1      40.110  20.650  13.850  1.00  0.00            
ATOM     72  O17 ACD     1      40.420  18.680  14.520  1.00  0.00            
ATOM     73  H35 ACD     1      40.560  17.840  14.090  1.00  0.00            
ATOM     74  O18 ACD     1      38.280  18.210   9.860  1.00  0.00            
ATOM     75  C22 ACD     1      38.570  17.700   8.530  1.00  0.00            
ATOM     76  H36 ACD     1      39.440  17.040   8.540  1.00  0.00            
ATOM     77  C23 ACD     1      37.270  16.990   8.030  1.00  0.00            
ATOM     78  H37 ACD     1      36.400  17.610   8.270  1.00  0.00            
ATOM     79  O19 ACD     1      37.150  15.770   8.710  1.00  0.00            
ATOM     80  H38 ACD     1      37.030  15.960   9.650  1.00  0.00            
ATOM     81  C24 ACD     1      37.210  16.840   6.520  1.00  0.00            
ATOM     82  H39 ACD     1      38.000  16.140   6.230  1.00  0.00            
ATOM     83  O20 ACD     1      35.980  16.280   6.100  1.00  0.00            
ATOM     84  H40 ACD     1      36.070  15.320   6.180  1.00  0.00            
ATOM     85  C25 ACD     1      37.550  18.150   5.850  1.00  0.00            
ATOM     86  H41 ACD     1      37.670  18.100   4.770  1.00  0.00            
ATOM     87  O21 ACD     1      38.860  18.540   6.300  1.00  0.00            
ATOM     88  C26 ACD     1      38.900  18.970   7.690  1.00  0.00            
ATOM     89  H42 ACD     1      38.230  19.810   7.900  1.00  0.00            
ATOM     90  C27 ACD     1      40.320  19.490   7.890  1.00  0.00            
ATOM     91  H43 ACD     1      40.370  19.790   8.950  1.00  0.00            
ATOM     92  H44 ACD     1      41.000  18.690   7.580  1.00  0.00            
ATOM     93  O22 ACD     1      40.710  20.600   7.110  1.00  0.00            
ATOM     94  H45 ACD     1      40.790  20.250   6.220  1.00  0.00            
ATOM     95  O23 ACD     1      36.530  19.080   6.140  1.00  0.00            
ATOM     96  C28 ACD     1      35.960  19.780   5.050  1.00  0.00            
ATOM     97  H46 ACD     1      36.060  19.320   4.060  1.00  0.00            
ATOM     98  C29 ACD     1      36.580  21.160   5.050  1.00  0.00            
ATOM     99  H47 ACD     1      36.600  21.540   6.080  1.00  0.00            
ATOM    100  O24 ACD     1      35.730  22.070   4.200  1.00  0.00            
ATOM    101  C30 ACD     1      38.020  21.240   4.600  1.00  0.00            
ATOM    102  H48 ACD     1      38.650  20.680   5.310  1.00  0.00            
ATOM    103  H49 ACD     1      38.050  20.780   3.600  1.00  0.00            
ATOM    104  O25 ACD     1      38.500  22.600   4.630  1.00  0.00            
ATOM    105  H50 ACD     1      38.120  23.070   3.880  1.00  0.00            
ATOM    106  C31 ACD     1      34.470  19.750   5.410  1.00  0.00            
ATOM    107  H51 ACD     1      34.350  20.040   6.460  1.00  0.00            
ATOM    108  O26 ACD     1      33.970  18.480   5.300  1.00  0.00            
ATOM    109  H52 ACD     1      34.570  17.870   5.740  1.00  0.00            
ATOM    110  C32 ACD     1      33.690  20.760   4.430  1.00  0.00            
ATOM    111  H53 ACD     1      33.820  20.300   3.440  1.00  0.00            
ATOM    112  O27 ACD     1      32.320  20.920   4.830  1.00  0.00            
ATOM    113  H54 ACD     1      31.940  20.050   4.930  1.00  0.00            
ATOM    114  C33 ACD     1      34.360  22.110   4.530  1.00  0.00            
ATOM    115  H55 ACD     1      33.890  22.880   3.910  1.00  0.00            
ATOM    116  O28 ACD     1      34.250  22.590   5.880  1.00  0.00            
ATOM    117  C34 ACD     1      33.850  23.990   5.990  1.00  0.00            
ATOM    118  H56 ACD     1      33.480  24.500   5.090  1.00  0.00            
ATOM    119  C35 ACD     1      32.660  23.950   6.940  1.00  0.00            
ATOM    120  H57 ACD     1      32.900  23.490   7.910  1.00  0.00            
ATOM    121  O29 ACD     1      31.540  23.250   6.160  1.00  0.00            
ATOM    122  H58 ACD     1      32.010  22.460   5.880  1.00  0.00            
ATOM    123  C36 ACD     1      32.320  25.380   7.410  1.00  0.00            
ATOM    124  H59 ACD     1      32.050  25.980   6.530  1.00  0.00            
ATOM    125  O30 ACD     1      31.230  25.310   8.340  1.00  0.00            
ATOM    126  H60 ACD     1      30.520  24.870   7.870  1.00  0.00            
ATOM    127  C1  BV5     2      30.860  19.810  13.240  1.00  0.00            
ATOM    128  C2  BV5     2      31.170  20.320  11.770  1.00  0.00            
ATOM    129  C3  BV5     2      32.660  20.040  11.320  1.00  0.00            
ATOM    130  C4  BV5     2      33.060  18.560  11.280  1.00  0.00            
ATOM    131  C5  BV5     2      33.010  20.750  10.020  1.00  0.00            
ATOM    132  C6  BV5     2      34.490  20.680   9.560  1.00  0.00            
ATOM    133  O1  BV5     2      35.020  19.680   9.120  1.00  0.00            
ATOM    134  O2  BV5     2      35.170  21.800  10.020  1.00  0.00            
ATOM    135  C7  BV5     2      36.600  21.760   9.880  1.00  0.00            
ATOM    136  C8  BV5     2      37.110  23.250   9.880  1.00  0.00            
ATOM    137  N1  BV5     2      38.570  23.530   9.610  1.00  0.00            
ATOM    138  C9  BV5     2      38.890  23.500   8.120  1.00  0.00            
ATOM    139  C10 BV5     2      38.820  24.930  10.130  1.00  0.00            
ATOM    140  C11 BV5     2      38.340  26.140   9.300  1.00  0.00            
ATOM    141  C12 BV5     2      39.500  22.660  10.440  1.00  0.00            
ATOM    142  C13 BV5     2      41.010  22.740  10.140  1.00  0.00            
ATOM    143  C14 BV5     2      32.080  20.350   8.860  1.00  0.00            
ATOM    144  C15 BV5     2      32.230  19.150   8.130  1.00  0.00            
ATOM    145  C16 BV5     2      31.230  18.720   7.240  1.00  0.00            
ATOM    146  C17 BV5     2      30.030  19.430   7.080  1.00  0.00            
ATOM    147  C18 BV5     2      29.910  20.670   7.700  1.00  0.00            
ATOM    148  C19 BV5     2      30.880  21.110   8.610  1.00  0.00            
ATOM    149  H1  BV5     2      31.480  20.370  13.950  1.00  0.00            
ATOM    150  H2  BV5     2      29.850  20.110  13.560  1.00  0.00            
ATOM    151  H3  BV5     2      30.990  18.740  13.420  1.00  0.00            
ATOM    152  H4  BV5     2      30.820  21.360  11.710  1.00  0.00            
ATOM    153  H5  BV5     2      30.510  19.710  11.130  1.00  0.00            
ATOM    154  H6  BV5     2      33.350  20.560  12.000  1.00  0.00            
ATOM    155  H7  BV5     2      34.140  18.460  11.110  1.00  0.00            
ATOM    156  H8  BV5     2      32.860  18.100  12.260  1.00  0.00            
ATOM    157  H9  BV5     2      32.490  17.940  10.580  1.00  0.00            
ATOM    158  H10 BV5     2      32.810  21.810  10.210  1.00  0.00            
ATOM    159  H11 BV5     2      36.810  21.330   8.890  1.00  0.00            
ATOM    160  H12 BV5     2      37.070  21.130  10.640  1.00  0.00            
ATOM    161  H13 BV5     2      36.860  23.700  10.840  1.00  0.00            
ATOM    162  H14 BV5     2      36.500  23.760   9.130  1.00  0.00            
ATOM    163  H15 BV5     2      39.810  24.040   7.920  1.00  0.00            
ATOM    164  H16 BV5     2      39.040  22.520   7.650  1.00  0.00            
ATOM    165  H17 BV5     2      38.200  24.000   7.440  1.00  0.00            
ATOM    166  H18 BV5     2      39.890  24.990  10.340  1.00  0.00            
ATOM    167  H19 BV5     2      38.300  24.840  11.080  1.00  0.00            
ATOM    168  H20 BV5     2      37.280  26.090   9.000  1.00  0.00            
ATOM    169  H21 BV5     2      38.460  27.000   9.980  1.00  0.00            
ATOM    170  H22 BV5     2      38.930  26.320   8.400  1.00  0.00            
ATOM    171  H23 BV5     2      39.140  21.640  10.280  1.00  0.00            
ATOM    172  H24 BV5     2      39.260  22.970  11.460  1.00  0.00            
ATOM    173  H25 BV5     2      41.490  22.350  11.040  1.00  0.00            
ATOM    174  H26 BV5     2      41.250  22.140   9.250  1.00  0.00            
ATOM    175  H27 BV5     2      41.410  23.760  10.010  1.00  0.00            
ATOM    176  H28 BV5     2      33.080  18.530   8.410  1.00  0.00            
ATOM    177  H29 BV5     2      31.280  17.750   6.750  1.00  0.00            
ATOM    178  H30 BV5     2      29.280  19.090   6.380  1.00  0.00            
ATOM    179  H31 BV5     2      28.970  21.200   7.570  1.00  0.00            
ATOM    180  H32 BV5     2      30.780  22.090   9.060  1.00  0.00            
TER
ENDMDL
MODEL        1
ATOM      1  H1  ACD     1      27.810  19.250   8.950  1.00  0.00            
ATOM      2  O1  ACD     1      27.780  19.260   7.990  1.00  0.00            
ATOM      3  C1  ACD     1      26.960  18.200   7.640  1.00  0.00            
ATOM      4  H2  ACD     1      26.740  18.180   6.570  1.00  0.00            
ATOM      5  H3  ACD     1      25.950  18.270   8.070  1.00  0.00            
ATOM      6  C2  ACD     1      27.460  16.820   8.080  1.00  0.00            
ATOM      7  H4  ACD     1      28.520  16.740   7.820  1.00  0.00            
ATOM      8  O2  ACD     1      27.420  16.670   9.560  1.00  0.00            
ATOM      9  C3  ACD     1      27.890  15.450  10.040  1.00  0.00            
ATOM     10  H5  ACD     1      27.800  15.390  11.130  1.00  0.00            
ATOM     11  O3  ACD     1      29.200  15.270   9.730  1.00  0.00            
ATOM     12  C4  ACD     1      30.270  15.390  10.730  1.00  0.00            
ATOM     13  H6  ACD     1      29.950  15.440  11.780  1.00  0.00            
ATOM     14  C5  ACD     1      31.100  14.130  10.630  1.00  0.00            
ATOM     15  H7  ACD     1      31.280  14.080   9.550  1.00  0.00            
ATOM     16  O4  ACD     1      30.380  12.910  10.990  1.00  0.00            
ATOM     17  H8  ACD     1      30.970  12.200  11.240  1.00  0.00            
ATOM     18  C6  ACD     1      32.480  14.230  11.280  1.00  0.00            
ATOM     19  H9  ACD     1      32.300  13.950  12.330  1.00  0.00            
ATOM     20  O5  ACD     1      33.350  13.170  10.710  1.00  0.00            
ATOM     21  H10 ACD     1      32.940  12.370  11.070  1.00  0.00            
ATOM     22  C7  ACD     1      33.230  15.550  11.040  1.00  0.00            
ATOM     23  H11 ACD     1      34.050  15.610  11.760  1.00  0.00            
ATOM     24  O6  ACD     1      32.290  16.630  11.250  1.00  0.00            
ATOM     25  C8  ACD     1      31.090  16.630  10.440  1.00  0.00            
ATOM     26  H12 ACD     1      31.470  16.700   9.420  1.00  0.00            
ATOM     27  C9  ACD     1      30.210  17.870  10.680  1.00  0.00            
ATOM     28  H13 ACD     1      29.440  17.830   9.890  1.00  0.00            
ATOM     29  H14 ACD     1      29.780  17.770  11.690  1.00  0.00            
ATOM     30  O7  ACD     1      30.890  19.150  10.610  1.00  0.00            
ATOM     31  H15 ACD     1      31.670  18.970  11.140  1.00  0.00            
ATOM     32  O8  ACD     1      33.740  15.630   9.690  1.00  0.00            
ATOM     33  C10 ACD     1      35.090  16.060   9.460  1.00  0.00            
ATOM     34  H16 ACD     1      35.660  16.260  10.380  1.00  0.00            
ATOM     35  C11 ACD     1      35.780  14.920   8.670  1.00  0.00            
ATOM     36  H17 ACD     1      35.040  14.700   7.890  1.00  0.00            
ATOM     37  O9  ACD     1      35.880  13.740   9.650  1.00  0.00            
ATOM     38  H18 ACD     1      34.960  13.510   9.790  1.00  0.00            
ATOM     39  C12 ACD     1      37.070  15.430   8.010  1.00  0.00            
ATOM     40  H19 ACD     1      37.730  15.700   8.850  1.00  0.00            
ATOM     41  O10 ACD     1      37.540  14.340   7.190  1.00  0.00            
ATOM     42  H20 ACD     1      37.660  13.540   7.720  1.00  0.00            
ATOM     43  C13 ACD     1      36.770  16.640   7.100  1.00  0.00            
ATOM     44  H21 ACD     1      37.730  17.050   6.740  1.00  0.00            
ATOM     45  O11 ACD     1      36.340  17.680   7.990  1.00  0.00            
ATOM     46  C14 ACD     1      35.050  17.380   8.590  1.00  0.00            
ATOM     47  H22 ACD     1      34.270  17.220   7.840  1.00  0.00            
ATOM     48  C15 ACD     1      34.640  18.650   9.410  1.00  0.00            
ATOM     49  H23 ACD     1      33.640  18.570   9.850  1.00  0.00            
ATOM     50  H24 ACD     1      35.350  18.700  10.250  1.00  0.00            
ATOM     51  O12 ACD     1      34.670  19.830   8.620  1.00  0.00            
ATOM     52  H25 ACD     1      34.240  20.540   9.100  1.00  0.00            
ATOM     53  O13 ACD     1      35.890  16.310   6.080  1.00  0.00            
ATOM     54  C16 ACD     1      36.270  16.750   4.810  1.00  0.00            
ATOM     55  H26 ACD     1      37.340  16.960   4.720  1.00  0.00            
ATOM     56  C17 ACD     1      35.820  15.490   3.970  1.00  0.00            
ATOM     57  H27 ACD     1      34.770  15.230   4.130  1.00  0.00            
ATOM     58  O14 ACD     1      36.690  14.410   4.180  1.00  0.00            
ATOM     59  H28 ACD     1      36.770  14.350   5.140  1.00  0.00            
ATOM     60  C18 ACD     1      35.830  15.860   2.460  1.00  0.00            
ATOM     61  H29 ACD     1      36.870  16.000   2.150  1.00  0.00            
ATOM     62  O15 ACD     1      35.240  14.730   1.820  1.00  0.00            
ATOM     63  H30 ACD     1      35.670  13.890   1.990  1.00  0.00            
ATOM     64  C19 ACD     1      35.090  17.110   2.180  1.00  0.00            
ATOM     65  H31 ACD     1      35.200  17.390   1.130  1.00  0.00            
ATOM     66  O16 ACD     1      35.530  18.240   3.010  1.00  0.00            
ATOM     67  C20 ACD     1      35.460  17.980   4.410  1.00  0.00            
ATOM     68  H32 ACD     1      34.400  17.720   4.500  1.00  0.00            
ATOM     69  C21 ACD     1      35.920  19.280   5.090  1.00  0.00            
ATOM     70  H33 ACD     1      35.880  19.270   6.190  1.00  0.00            
ATOM     71  H34 ACD     1      36.970  19.410   4.830  1.00  0.00            
ATOM     72  O17 ACD     1      35.220  20.450   4.710  1.00  0.00            
ATOM     73  H35 ACD     1      35.370  20.580   3.770  1.00  0.00            
ATOM     74  O18 ACD     1      33.730  16.920   2.480  1.00  0.00            
ATOM     75  C22 ACD     1      32.790  17.420   1.620  1.00  0.00            
ATOM     76  H36 ACD     1      33.160  17.900   0.710  1.00  0.00            
ATOM     77  C23 ACD     1      32.030  16.180   1.180  1.00  0.00            
ATOM     78  H37 ACD     1      31.750  15.810   2.180  1.00  0.00            
ATOM     79  O19 ACD     1      32.920  15.370   0.410  1.00  0.00            
ATOM     80  H38 ACD     1      33.800  15.340   0.800  1.00  0.00            
ATOM     81  C24 ACD     1      30.770  16.570   0.470  1.00  0.00            
ATOM     82  H39 ACD     1      30.950  17.110  -0.470  1.00  0.00            
ATOM     83  O20 ACD     1      30.040  15.410   0.230  1.00  0.00            
ATOM     84  H40 ACD     1      29.780  15.080   1.090  1.00  0.00            
ATOM     85  C25 ACD     1      29.920  17.420   1.480  1.00  0.00            
ATOM     86  H41 ACD     1      29.070  17.820   0.920  1.00  0.00            
ATOM     87  O21 ACD     1      30.710  18.590   1.760  1.00  0.00            
ATOM     88  C26 ACD     1      31.960  18.460   2.400  1.00  0.00            
ATOM     89  H42 ACD     1      31.680  18.140   3.410  1.00  0.00            
ATOM     90  C27 ACD     1      32.740  19.730   2.460  1.00  0.00            
ATOM     91  H43 ACD     1      33.670  19.600   3.040  1.00  0.00            
ATOM     92  H44 ACD     1      32.950  20.140   1.470  1.00  0.00            
ATOM     93  O22 ACD     1      31.930  20.740   3.120  1.00  0.00            
ATOM     94  H45 ACD     1      31.030  20.630   2.800  1.00  0.00            
ATOM     95  O23 ACD     1      29.600  16.760   2.690  1.00  0.00            
ATOM     96  C28 ACD     1      28.250  16.450   2.880  1.00  0.00            
ATOM     97  H46 ACD     1      27.730  16.450   1.910  1.00  0.00            
ATOM     98  C29 ACD     1      27.580  17.490   3.770  1.00  0.00            
ATOM     99  H47 ACD     1      28.280  17.860   4.530  1.00  0.00            
ATOM    100  O24 ACD     1      26.350  16.990   4.370  1.00  0.00            
ATOM    101  C30 ACD     1      27.170  18.690   2.930  1.00  0.00            
ATOM    102  H48 ACD     1      26.780  19.420   3.650  1.00  0.00            
ATOM    103  H49 ACD     1      28.030  19.140   2.410  1.00  0.00            
ATOM    104  O25 ACD     1      26.180  18.370   1.970  1.00  0.00            
ATOM    105  H50 ACD     1      26.140  19.200   1.490  1.00  0.00            
ATOM    106  C31 ACD     1      28.190  14.980   3.320  1.00  0.00            
ATOM    107  H51 ACD     1      28.880  14.780   4.150  1.00  0.00            
ATOM    108  O26 ACD     1      28.470  14.040   2.220  1.00  0.00            
ATOM    109  H52 ACD     1      28.120  13.170   2.450  1.00  0.00            
ATOM    110  C32 ACD     1      26.900  14.620   4.020  1.00  0.00            
ATOM    111  H53 ACD     1      26.180  14.660   3.200  1.00  0.00            
ATOM    112  O27 ACD     1      26.900  13.310   4.720  1.00  0.00            
ATOM    113  H54 ACD     1      27.200  12.650   4.080  1.00  0.00            
ATOM    114  C33 ACD     1      26.450  15.710   4.950  1.00  0.00            
ATOM    115  H55 ACD     1      25.460  15.350   5.250  1.00  0.00            
ATOM    116  O28 ACD     1      27.340  15.670   6.060  1.00  0.00            
ATOM    117  C34 ACD     1      26.750  15.680   7.370  1.00  0.00            
ATOM    118  H56 ACD     1      25.680  15.910   7.330  1.00  0.00            
ATOM    119  C35 ACD     1      27.060  14.290   7.960  1.00  0.00            
ATOM    120  H57 ACD     1      28.060  14.010   7.620  1.00  0.00            
ATOM    121  O29 ACD     1      26.170  13.250   7.450  1.00  0.00            
ATOM    122  H58 ACD     1      26.290  13.140   6.500  1.00  0.00            
ATOM    123  C36 ACD     1      27.060  14.290   9.440  1.00  0.00            
ATOM    124  H59 ACD     1      26.020  14.460   9.750  1.00  0.00            
ATOM    125  O30 ACD     1      27.530  13.080  10.010  1.00  0.00            
ATOM    126  H60 ACD     1      28.490  13.100  10.090  1.00  0.00            
ATOM    127  C1  BV5     2      31.840  12.120   2.230  1.00  0.00            
ATOM    128  C2  BV5     2      32.530  12.950   3.380  1.00  0.00            
ATOM    129  C3  BV5     2      31.480  13.490   4.340  1.00  0.00            
ATOM    130  C4  BV5     2      30.420  12.480   4.690  1.00  0.00            
ATOM    131  C5  BV5     2      32.200  14.070   5.540  1.00  0.00            
ATOM    132  C6  BV5     2      31.400  15.200   6.210  1.00  0.00            
ATOM    133  O1  BV5     2      30.320  15.150   6.780  1.00  0.00            
ATOM    134  O2  BV5     2      32.000  16.380   6.010  1.00  0.00            
ATOM    135  C7  BV5     2      31.320  17.610   6.320  1.00  0.00            
ATOM    136  C8  BV5     2      32.230  18.840   5.990  1.00  0.00            
ATOM    137  N1  BV5     2      31.670  20.170   6.370  1.00  0.00            
ATOM    138  C9  BV5     2      31.390  20.190   7.880  1.00  0.00            
ATOM    139  C10 BV5     2      32.790  21.180   6.020  1.00  0.00            
ATOM    140  C11 BV5     2      32.700  22.620   6.670  1.00  0.00            
ATOM    141  C12 BV5     2      30.260  20.300   5.640  1.00  0.00            
ATOM    142  C13 BV5     2      29.530  21.650   5.870  1.00  0.00            
ATOM    143  C14 BV5     2      32.740  13.050   6.440  1.00  0.00            
ATOM    144  C15 BV5     2      32.040  12.370   7.470  1.00  0.00            
ATOM    145  C16 BV5     2      32.760  11.270   8.150  1.00  0.00            
ATOM    146  C17 BV5     2      34.130  11.000   7.970  1.00  0.00            
ATOM    147  C18 BV5     2      34.760  11.740   7.020  1.00  0.00            
ATOM    148  C19 BV5     2      34.120  12.770   6.300  1.00  0.00            
ATOM    149  H1  BV5     2      32.500  11.710   1.460  1.00  0.00            
ATOM    150  H2  BV5     2      31.310  11.230   2.600  1.00  0.00            
ATOM    151  H3  BV5     2      31.100  12.670   1.640  1.00  0.00            
ATOM    152  H4  BV5     2      33.060  13.750   2.850  1.00  0.00            
ATOM    153  H5  BV5     2      33.290  12.300   3.830  1.00  0.00            
ATOM    154  H6  BV5     2      31.060  14.300   3.740  1.00  0.00            
ATOM    155  H7  BV5     2      29.810  12.220   3.820  1.00  0.00            
ATOM    156  H8  BV5     2      30.880  11.540   5.030  1.00  0.00            
ATOM    157  H9  BV5     2      29.790  12.870   5.500  1.00  0.00            
ATOM    158  H10 BV5     2      33.030  14.620   5.080  1.00  0.00            
ATOM    159  H11 BV5     2      31.090  17.650   7.390  1.00  0.00            
ATOM    160  H12 BV5     2      30.420  17.550   5.700  1.00  0.00            
ATOM    161  H13 BV5     2      32.430  18.940   4.930  1.00  0.00            
ATOM    162  H14 BV5     2      33.210  18.810   6.470  1.00  0.00            
ATOM    163  H15 BV5     2      31.080  21.190   8.180  1.00  0.00            
ATOM    164  H16 BV5     2      30.640  19.450   8.140  1.00  0.00            
ATOM    165  H17 BV5     2      32.310  20.030   8.450  1.00  0.00            
ATOM    166  H18 BV5     2      32.830  21.340   4.940  1.00  0.00            
ATOM    167  H19 BV5     2      33.730  20.820   6.430  1.00  0.00            
ATOM    168  H20 BV5     2      32.290  22.560   7.690  1.00  0.00            
ATOM    169  H21 BV5     2      33.700  23.080   6.620  1.00  0.00            
ATOM    170  H22 BV5     2      31.970  23.200   6.110  1.00  0.00            
ATOM    171  H23 BV5     2      29.710  19.510   6.150  1.00  0.00            
ATOM    172  H24 BV5     2      30.300  20.110   4.570  1.00  0.00            
ATOM    173  H25 BV5     2      29.950  22.480   5.290  1.00  0.00            
ATOM    174  H26 BV5     2      28.490  21.500   5.540  1.00  0.00            
ATOM    175  H27 BV5     2      29.520  21.990   6.910  1.00  0.00            
ATOM    176  H28 BV5     2      30.960  12.480   7.570  1.00  0.00            
ATOM    177  H29 BV5     2      32.090  10.640   8.730  1.00  0.00            
ATOM    178  H30 BV5     2      34.610  10.210   8.530  1.00  0.00            
ATOM    179  H31 BV5     2      35.820  11.640   6.830  1.00  0.00            
ATOM    180  H32 BV5     2      34.730  13.420   5.670  1.00  0.00            
TER
ENDMDL
MODEL        1
ATOM      1  H1  ACD     1      13.680  17.250  11.180  1.00  0.00            
ATOM      2  O1  ACD     1      14.290  16.810  11.780  1.00  0.00            
ATOM      3  C1  ACD     1      15.020  17.790  12.580  1.00  0.00            
ATOM      4  H2  ACD     1      14.410  18.420  13.250  1.00  0.00            
ATOM      5  H3  ACD     1      15.420  18.580  11.930  1.00  0.00            
ATOM      6  C2  ACD     1      16.160  17.140  13.430  1.00  0.00            
ATOM      7  H4  ACD     1      16.610  18.070  13.790  1.00  0.00            
ATOM      8  O2  ACD     1      15.510  16.520  14.540  1.00  0.00            
ATOM      9  C3  ACD     1      16.470  16.050  15.520  1.00  0.00            
ATOM     10  H5  ACD     1      15.900  15.580  16.320  1.00  0.00            
ATOM     11  O3  ACD     1      17.270  17.120  15.980  1.00  0.00            
ATOM     12  C4  ACD     1      17.140  17.630  17.320  1.00  0.00            
ATOM     13  H6  ACD     1      16.250  17.260  17.850  1.00  0.00            
ATOM     14  C5  ACD     1      18.380  17.120  17.960  1.00  0.00            
ATOM     15  H7  ACD     1      19.270  17.430  17.400  1.00  0.00            
ATOM     16  O4  ACD     1      18.360  15.650  18.140  1.00  0.00            
ATOM     17  H8  ACD     1      18.160  15.240  17.300  1.00  0.00            
ATOM     18  C6  ACD     1      18.600  17.780  19.310  1.00  0.00            
ATOM     19  H9  ACD     1      17.770  17.560  19.990  1.00  0.00            
ATOM     20  O5  ACD     1      19.770  17.190  19.960  1.00  0.00            
ATOM     21  H10 ACD     1      19.540  16.260  20.000  1.00  0.00            
ATOM     22  C7  ACD     1      18.690  19.270  19.080  1.00  0.00            
ATOM     23  H11 ACD     1      18.770  19.770  20.050  1.00  0.00            
ATOM     24  O6  ACD     1      17.460  19.700  18.510  1.00  0.00            
ATOM     25  C8  ACD     1      17.210  19.180  17.220  1.00  0.00            
ATOM     26  H12 ACD     1      17.990  19.500  16.520  1.00  0.00            
ATOM     27  C9  ACD     1      15.820  19.620  16.820  1.00  0.00            
ATOM     28  H13 ACD     1      15.410  18.930  16.070  1.00  0.00            
ATOM     29  H14 ACD     1      15.150  19.580  17.690  1.00  0.00            
ATOM     30  O7  ACD     1      15.680  20.940  16.430  1.00  0.00            
ATOM     31  H15 ACD     1      15.830  21.370  17.280  1.00  0.00            
ATOM     32  O8  ACD     1      19.790  19.650  18.230  1.00  0.00            
ATOM     33  C10 ACD     1      20.820  20.400  18.830  1.00  0.00            
ATOM     34  H16 ACD     1      20.650  20.410  19.910  1.00  0.00            
ATOM     35  C11 ACD     1      22.100  19.650  18.480  1.00  0.00            
ATOM     36  H17 ACD     1      22.150  19.550  17.390  1.00  0.00            
ATOM     37  O9  ACD     1      22.320  18.400  19.170  1.00  0.00            
ATOM     38  H18 ACD     1      21.530  17.910  19.410  1.00  0.00            
ATOM     39  C12 ACD     1      23.270  20.590  18.730  1.00  0.00            
ATOM     40  H19 ACD     1      23.390  20.840  19.790  1.00  0.00            
ATOM     41  O10 ACD     1      24.460  20.030  18.310  1.00  0.00            
ATOM     42  H20 ACD     1      24.350  19.070  18.370  1.00  0.00            
ATOM     43  C13 ACD     1      23.110  21.880  17.940  1.00  0.00            
ATOM     44  H21 ACD     1      23.900  22.590  18.200  1.00  0.00            
ATOM     45  O11 ACD     1      21.900  22.530  18.390  1.00  0.00            
ATOM     46  C14 ACD     1      20.720  21.780  18.180  1.00  0.00            
ATOM     47  H22 ACD     1      20.530  21.730  17.100  1.00  0.00            
ATOM     48  C15 ACD     1      19.480  22.500  18.810  1.00  0.00            
ATOM     49  H23 ACD     1      18.550  22.060  18.430  1.00  0.00            
ATOM     50  H24 ACD     1      19.540  22.520  19.910  1.00  0.00            
ATOM     51  O12 ACD     1      19.370  23.820  18.260  1.00  0.00            
ATOM     52  H25 ACD     1      20.180  24.290  18.490  1.00  0.00            
ATOM     53  O13 ACD     1      23.050  21.560  16.560  1.00  0.00            
ATOM     54  C16 ACD     1      23.770  22.280  15.470  1.00  0.00            
ATOM     55  H26 ACD     1      24.370  23.030  16.010  1.00  0.00            
ATOM     56  C17 ACD     1      24.700  21.310  14.690  1.00  0.00            
ATOM     57  H27 ACD     1      24.270  20.410  14.240  1.00  0.00            
ATOM     58  O14 ACD     1      25.670  20.960  15.630  1.00  0.00            
ATOM     59  H28 ACD     1      25.300  20.600  16.440  1.00  0.00            
ATOM     60  C18 ACD     1      25.390  22.150  13.640  1.00  0.00            
ATOM     61  H29 ACD     1      25.950  22.990  14.080  1.00  0.00            
ATOM     62  O15 ACD     1      26.230  21.320  12.820  1.00  0.00            
ATOM     63  H30 ACD     1      26.830  20.880  13.420  1.00  0.00            
ATOM     64  C19 ACD     1      24.310  22.740  12.720  1.00  0.00            
ATOM     65  H31 ACD     1      24.710  23.230  11.840  1.00  0.00            
ATOM     66  O16 ACD     1      23.520  23.610  13.460  1.00  0.00            
ATOM     67  C20 ACD     1      22.800  23.000  14.570  1.00  0.00            
ATOM     68  H32 ACD     1      22.040  22.290  14.240  1.00  0.00            
ATOM     69  C21 ACD     1      22.050  24.060  15.280  1.00  0.00            
ATOM     70  H33 ACD     1      21.540  23.550  16.110  1.00  0.00            
ATOM     71  H34 ACD     1      22.780  24.800  15.630  1.00  0.00            
ATOM     72  O17 ACD     1      21.080  24.760  14.470  1.00  0.00            
ATOM     73  H35 ACD     1      21.510  25.090  13.680  1.00  0.00            
ATOM     74  O18 ACD     1      23.550  21.650  12.280  1.00  0.00            
ATOM     75  C22 ACD     1      23.140  21.560  10.910  1.00  0.00            
ATOM     76  H36 ACD     1      23.680  22.270  10.270  1.00  0.00            
ATOM     77  C23 ACD     1      23.700  20.200  10.410  1.00  0.00            
ATOM     78  H37 ACD     1      23.310  19.480  11.140  1.00  0.00            
ATOM     79  O19 ACD     1      25.130  20.380  10.530  1.00  0.00            
ATOM     80  H38 ACD     1      25.300  20.670  11.430  1.00  0.00            
ATOM     81  C24 ACD     1      23.290  19.910   9.090  1.00  0.00            
ATOM     82  H39 ACD     1      23.730  20.720   8.490  1.00  0.00            
ATOM     83  O20 ACD     1      23.710  18.620   8.580  1.00  0.00            
ATOM     84  H40 ACD     1      23.000  18.080   8.920  1.00  0.00            
ATOM     85  C25 ACD     1      21.720  20.070   8.910  1.00  0.00            
ATOM     86  H41 ACD     1      21.440  19.800   7.880  1.00  0.00            
ATOM     87  O21 ACD     1      21.450  21.430   9.180  1.00  0.00            
ATOM     88  C26 ACD     1      21.690  21.830  10.530  1.00  0.00            
ATOM     89  H42 ACD     1      21.040  21.220  11.160  1.00  0.00            
ATOM     90  C27 ACD     1      21.440  23.350  10.620  1.00  0.00            
ATOM     91  H43 ACD     1      21.600  23.620  11.670  1.00  0.00            
ATOM     92  H44 ACD     1      22.090  23.910   9.940  1.00  0.00            
ATOM     93  O22 ACD     1      20.110  23.630  10.290  1.00  0.00            
ATOM     94  H45 ACD     1      19.990  23.580   9.340  1.00  0.00            
ATOM     95  O23 ACD     1      21.090  19.210   9.810  1.00  0.00            
ATOM     96  C28 ACD     1      20.010  18.460   9.290  1.00  0.00            
ATOM     97  H46 ACD     1      20.110  18.460   8.200  1.00  0.00            
ATOM     98  C29 ACD     1      18.710  19.080   9.760  1.00  0.00            
ATOM     99  H47 ACD     1      18.800  19.420  10.800  1.00  0.00            
ATOM    100  O24 ACD     1      17.610  18.200   9.690  1.00  0.00            
ATOM    101  C30 ACD     1      18.410  20.310   8.930  1.00  0.00            
ATOM    102  H48 ACD     1      19.320  20.920   8.930  1.00  0.00            
ATOM    103  H49 ACD     1      18.170  20.040   7.890  1.00  0.00            
ATOM    104  O25 ACD     1      17.420  21.180   9.450  1.00  0.00            
ATOM    105  H50 ACD     1      16.550  20.840   9.210  1.00  0.00            
ATOM    106  C31 ACD     1      20.150  17.010   9.780  1.00  0.00            
ATOM    107  H51 ACD     1      20.340  17.030  10.860  1.00  0.00            
ATOM    108  O26 ACD     1      21.170  16.320   8.970  1.00  0.00            
ATOM    109  H52 ACD     1      21.330  15.400   9.210  1.00  0.00            
ATOM    110  C32 ACD     1      18.810  16.240   9.660  1.00  0.00            
ATOM    111  H53 ACD     1      18.480  16.010   8.630  1.00  0.00            
ATOM    112  O27 ACD     1      18.810  14.950  10.290  1.00  0.00            
ATOM    113  H54 ACD     1      19.530  14.530   9.810  1.00  0.00            
ATOM    114  C33 ACD     1      17.680  16.940  10.340  1.00  0.00            
ATOM    115  H55 ACD     1      16.680  16.510  10.210  1.00  0.00            
ATOM    116  O28 ACD     1      17.880  17.150  11.740  1.00  0.00            
ATOM    117  C34 ACD     1      17.170  16.260  12.680  1.00  0.00            
ATOM    118  H56 ACD     1      16.580  15.540  12.090  1.00  0.00            
ATOM    119  C35 ACD     1      18.070  15.390  13.570  1.00  0.00            
ATOM    120  H57 ACD     1      18.970  15.920  13.910  1.00  0.00            
ATOM    121  O29 ACD     1      18.510  14.230  12.810  1.00  0.00            
ATOM    122  H58 ACD     1      18.610  14.570  11.910  1.00  0.00            
ATOM    123  C36 ACD     1      17.300  14.910  14.780  1.00  0.00            
ATOM    124  H59 ACD     1      16.570  14.200  14.360  1.00  0.00            
ATOM    125  O30 ACD     1      18.140  14.250  15.700  1.00  0.00            
ATOM    126  H60 ACD     1      18.700  13.870  15.020  1.00  0.00            
ATOM    127  C1  BV5     2      23.450  16.530  11.170  1.00  0.00            
ATOM    128  C2  BV5     2      22.940  15.490  12.190  1.00  0.00            
ATOM    129  C3  BV5     2      21.870  16.050  13.210  1.00  0.00            
ATOM    130  C4  BV5     2      21.660  14.970  14.230  1.00  0.00            
ATOM    131  C5  BV5     2      22.180  17.410  13.890  1.00  0.00            
ATOM    132  C6  BV5     2      20.880  18.030  14.460  1.00  0.00            
ATOM    133  O1  BV5     2      20.150  17.550  15.260  1.00  0.00            
ATOM    134  O2  BV5     2      20.800  19.390  14.110  1.00  0.00            
ATOM    135  C7  BV5     2      19.640  20.080  14.580  1.00  0.00            
ATOM    136  C8  BV5     2      19.480  21.340  13.760  1.00  0.00            
ATOM    137  N1  BV5     2      18.250  22.310  14.020  1.00  0.00            
ATOM    138  C9  BV5     2      18.240  22.670  15.550  1.00  0.00            
ATOM    139  C10 BV5     2      18.430  23.550  13.160  1.00  0.00            
ATOM    140  C11 BV5     2      17.530  24.720  13.570  1.00  0.00            
ATOM    141  C12 BV5     2      16.850  21.710  13.730  1.00  0.00            
ATOM    142  C13 BV5     2      16.500  21.320  12.270  1.00  0.00            
ATOM    143  C14 BV5     2      23.360  17.470  14.900  1.00  0.00            
ATOM    144  C15 BV5     2      23.200  17.000  16.210  1.00  0.00            
ATOM    145  C16 BV5     2      24.280  16.990  17.100  1.00  0.00            
ATOM    146  C17 BV5     2      25.540  17.420  16.750  1.00  0.00            
ATOM    147  C18 BV5     2      25.700  17.810  15.390  1.00  0.00            
ATOM    148  C19 BV5     2      24.620  17.870  14.520  1.00  0.00            
ATOM    149  H1  BV5     2      22.620  17.110  10.730  1.00  0.00            
ATOM    150  H2  BV5     2      24.150  17.240  11.620  1.00  0.00            
ATOM    151  H3  BV5     2      23.970  15.970  10.380  1.00  0.00            
ATOM    152  H4  BV5     2      23.820  15.300  12.830  1.00  0.00            
ATOM    153  H5  BV5     2      22.700  14.500  11.790  1.00  0.00            
ATOM    154  H6  BV5     2      20.860  16.050  12.780  1.00  0.00            
ATOM    155  H7  BV5     2      20.720  15.190  14.750  1.00  0.00            
ATOM    156  H8  BV5     2      21.530  14.000  13.750  1.00  0.00            
ATOM    157  H9  BV5     2      22.470  14.890  14.970  1.00  0.00            
ATOM    158  H10 BV5     2      22.570  18.070  13.110  1.00  0.00            
ATOM    159  H11 BV5     2      19.640  20.190  15.680  1.00  0.00            
ATOM    160  H12 BV5     2      18.780  19.420  14.380  1.00  0.00            
ATOM    161  H13 BV5     2      19.500  21.180  12.680  1.00  0.00            
ATOM    162  H14 BV5     2      20.360  21.960  13.930  1.00  0.00            
ATOM    163  H15 BV5     2      18.450  21.830  16.220  1.00  0.00            
ATOM    164  H16 BV5     2      19.040  23.390  15.710  1.00  0.00            
ATOM    165  H17 BV5     2      17.270  23.150  15.710  1.00  0.00            
ATOM    166  H18 BV5     2      18.290  23.350  12.090  1.00  0.00            
ATOM    167  H19 BV5     2      19.500  23.760  13.160  1.00  0.00            
ATOM    168  H20 BV5     2      17.810  25.560  12.920  1.00  0.00            
ATOM    169  H21 BV5     2      16.490  24.410  13.400  1.00  0.00            
ATOM    170  H22 BV5     2      17.570  25.040  14.620  1.00  0.00            
ATOM    171  H23 BV5     2      16.180  22.450  14.170  1.00  0.00            
ATOM    172  H24 BV5     2      16.670  20.800  14.310  1.00  0.00            
ATOM    173  H25 BV5     2      17.150  20.480  12.010  1.00  0.00            
ATOM    174  H26 BV5     2      15.530  20.860  12.090  1.00  0.00            
ATOM    175  H27 BV5     2      16.620  22.130  11.540  1.00  0.00            
ATOM    176  H28 BV5     2      22.230  16.650  16.530  1.00  0.00            
ATOM    177  H29 BV5     2      24.090  16.520  18.060  1.00  0.00            
ATOM    178  H30 BV5     2      26.310  17.620  17.490  1.00  0.00            
ATOM    179  H31 BV5     2      26.670  18.150  15.030  1.00  0.00            
ATOM    180  H32 BV5     2      24.800  18.120  13.470  1.00  0.00            
TER
ENDMDL
MODEL        1
ATOM      1  H1  ACD     1       9.060  19.570  18.160  1.00  0.00            
ATOM      2  O1  ACD     1       8.690  18.880  17.590  1.00  0.00            
ATOM      3  C1  ACD     1       7.330  19.170  17.240  1.00  0.00            
ATOM      4  H2  ACD     1       7.300  20.020  16.540  1.00  0.00            
ATOM      5  H3  ACD     1       6.730  19.410  18.130  1.00  0.00            
ATOM      6  C2  ACD     1       6.700  17.870  16.590  1.00  0.00            
ATOM      7  H4  ACD     1       7.430  17.520  15.850  1.00  0.00            
ATOM      8  O2  ACD     1       6.300  16.910  17.620  1.00  0.00            
ATOM      9  C3  ACD     1       5.730  15.670  17.120  1.00  0.00            
ATOM     10  H5  ACD     1       5.500  15.060  18.000  1.00  0.00            
ATOM     11  O3  ACD     1       6.620  14.960  16.250  1.00  0.00            
ATOM     12  C4  ACD     1       7.010  13.590  16.600  1.00  0.00            
ATOM     13  H6  ACD     1       6.650  13.210  17.560  1.00  0.00            
ATOM     14  C5  ACD     1       6.520  12.740  15.510  1.00  0.00            
ATOM     15  H7  ACD     1       6.600  13.350  14.600  1.00  0.00            
ATOM     16  O4  ACD     1       5.200  12.400  15.850  1.00  0.00            
ATOM     17  H8  ACD     1       4.800  13.270  15.930  1.00  0.00            
ATOM     18  C6  ACD     1       7.230  11.450  15.390  1.00  0.00            
ATOM     19  H9  ACD     1       6.970  10.670  16.130  1.00  0.00            
ATOM     20  O5  ACD     1       6.920  10.780  14.260  1.00  0.00            
ATOM     21  H10 ACD     1       5.960  10.770  14.210  1.00  0.00            
ATOM     22  C7  ACD     1       8.760  11.630  15.390  1.00  0.00            
ATOM     23  H11 ACD     1       9.260  10.650  15.380  1.00  0.00            
ATOM     24  O6  ACD     1       9.120  12.240  16.600  1.00  0.00            
ATOM     25  C8  ACD     1       8.630  13.540  16.710  1.00  0.00            
ATOM     26  H12 ACD     1       9.050  14.150  15.910  1.00  0.00            
ATOM     27  C9  ACD     1       9.190  14.180  17.960  1.00  0.00            
ATOM     28  H13 ACD     1       8.880  15.220  18.130  1.00  0.00            
ATOM     29  H14 ACD     1       8.890  13.660  18.880  1.00  0.00            
ATOM     30  O7  ACD     1      10.640  14.040  17.930  1.00  0.00            
ATOM     31  H15 ACD     1      10.840  13.130  17.670  1.00  0.00            
ATOM     32  O8  ACD     1       9.250  12.340  14.220  1.00  0.00            
ATOM     33  C10 ACD     1      10.400  11.730  13.530  1.00  0.00            
ATOM     34  H16 ACD     1      10.740  10.810  14.030  1.00  0.00            
ATOM     35  C11 ACD     1       9.890  11.530  12.100  1.00  0.00            
ATOM     36  H17 ACD     1       9.430  12.490  11.840  1.00  0.00            
ATOM     37  O9  ACD     1       8.860  10.580  12.120  1.00  0.00            
ATOM     38  H18 ACD     1       8.250  10.660  12.850  1.00  0.00            
ATOM     39  C12 ACD     1      11.060  11.170  11.160  1.00  0.00            
ATOM     40  H19 ACD     1      11.560  10.220  11.380  1.00  0.00            
ATOM     41  O10 ACD     1      10.690  11.210   9.780  1.00  0.00            
ATOM     42  H20 ACD     1      10.680  12.170   9.680  1.00  0.00            
ATOM     43  C13 ACD     1      12.120  12.290  11.300  1.00  0.00            
ATOM     44  H21 ACD     1      13.000  11.940  10.760  1.00  0.00            
ATOM     45  O11 ACD     1      12.490  12.460  12.730  1.00  0.00            
ATOM     46  C14 ACD     1      11.450  12.730  13.640  1.00  0.00            
ATOM     47  H22 ACD     1      11.010  13.720  13.460  1.00  0.00            
ATOM     48  C15 ACD     1      12.130  12.890  14.980  1.00  0.00            
ATOM     49  H23 ACD     1      11.410  13.350  15.670  1.00  0.00            
ATOM     50  H24 ACD     1      12.480  11.920  15.340  1.00  0.00            
ATOM     51  O12 ACD     1      13.150  13.880  14.750  1.00  0.00            
ATOM     52  H25 ACD     1      13.500  13.620  13.900  1.00  0.00            
ATOM     53  O13 ACD     1      11.520  13.580  10.940  1.00  0.00            
ATOM     54  C16 ACD     1      12.250  14.270   9.900  1.00  0.00            
ATOM     55  H26 ACD     1      12.920  13.550   9.410  1.00  0.00            
ATOM     56  C17 ACD     1      11.200  14.690   8.890  1.00  0.00            
ATOM     57  H27 ACD     1      10.360  15.100   9.460  1.00  0.00            
ATOM     58  O14 ACD     1      10.680  13.540   8.180  1.00  0.00            
ATOM     59  H28 ACD     1      10.200  13.820   7.390  1.00  0.00            
ATOM     60  C18 ACD     1      11.790  15.640   7.920  1.00  0.00            
ATOM     61  H29 ACD     1      12.600  15.170   7.330  1.00  0.00            
ATOM     62  O15 ACD     1      10.820  16.160   7.020  1.00  0.00            
ATOM     63  H30 ACD     1      10.440  16.890   7.510  1.00  0.00            
ATOM     64  C19 ACD     1      12.350  16.820   8.690  1.00  0.00            
ATOM     65  H31 ACD     1      12.760  17.560   7.990  1.00  0.00            
ATOM     66  O16 ACD     1      13.370  16.310   9.550  1.00  0.00            
ATOM     67  C20 ACD     1      12.960  15.430  10.580  1.00  0.00            
ATOM     68  H32 ACD     1      12.360  16.000  11.310  1.00  0.00            
ATOM     69  C21 ACD     1      14.140  14.940  11.330  1.00  0.00            
ATOM     70  H33 ACD     1      13.890  14.140  12.030  1.00  0.00            
ATOM     71  H34 ACD     1      14.760  14.430  10.580  1.00  0.00            
ATOM     72  O17 ACD     1      14.800  15.990  12.010  1.00  0.00            
ATOM     73  H35 ACD     1      15.550  15.550  12.420  1.00  0.00            
ATOM     74  O18 ACD     1      11.290  17.390   9.400  1.00  0.00            
ATOM     75  C22 ACD     1      11.100  18.800   9.300  1.00  0.00            
ATOM     76  H36 ACD     1      11.850  19.290   8.670  1.00  0.00            
ATOM     77  C23 ACD     1       9.680  18.990   8.740  1.00  0.00            
ATOM     78  H37 ACD     1       8.970  18.350   9.270  1.00  0.00            
ATOM     79  O19 ACD     1       9.660  18.660   7.330  1.00  0.00            
ATOM     80  H38 ACD     1       8.860  18.930   6.870  1.00  0.00            
ATOM     81  C24 ACD     1       9.230  20.390   9.080  1.00  0.00            
ATOM     82  H39 ACD     1       9.960  21.110   8.690  1.00  0.00            
ATOM     83  O20 ACD     1       7.860  20.640   8.600  1.00  0.00            
ATOM     84  H40 ACD     1       7.250  20.120   9.130  1.00  0.00            
ATOM     85  C25 ACD     1       9.290  20.790  10.520  1.00  0.00            
ATOM     86  H41 ACD     1       8.960  21.820  10.650  1.00  0.00            
ATOM     87  O21 ACD     1      10.680  20.650  10.900  1.00  0.00            
ATOM     88  C26 ACD     1      11.300  19.390  10.710  1.00  0.00            
ATOM     89  H42 ACD     1      10.740  18.860  11.490  1.00  0.00            
ATOM     90  C27 ACD     1      12.760  19.390  11.180  1.00  0.00            
ATOM     91  H43 ACD     1      13.200  18.390  11.070  1.00  0.00            
ATOM     92  H44 ACD     1      13.320  20.070  10.540  1.00  0.00            
ATOM     93  O22 ACD     1      12.950  19.740  12.600  1.00  0.00            
ATOM     94  H45 ACD     1      12.650  20.630  12.820  1.00  0.00            
ATOM     95  O23 ACD     1       8.480  19.970  11.350  1.00  0.00            
ATOM     96  C28 ACD     1       7.440  20.520  12.020  1.00  0.00            
ATOM     97  H46 ACD     1       7.230  21.520  11.600  1.00  0.00            
ATOM     98  C29 ACD     1       7.800  20.660  13.500  1.00  0.00            
ATOM     99  H47 ACD     1       8.320  19.750  13.830  1.00  0.00            
ATOM    100  O24 ACD     1       6.660  20.950  14.230  1.00  0.00            
ATOM    101  C30 ACD     1       8.760  21.750  13.730  1.00  0.00            
ATOM    102  H48 ACD     1       9.690  21.520  13.200  1.00  0.00            
ATOM    103  H49 ACD     1       8.400  22.720  13.350  1.00  0.00            
ATOM    104  O25 ACD     1       9.080  21.860  15.110  1.00  0.00            
ATOM    105  H50 ACD     1       9.710  22.580  15.230  1.00  0.00            
ATOM    106  C31 ACD     1       6.260  19.610  11.800  1.00  0.00            
ATOM    107  H51 ACD     1       6.500  18.560  12.020  1.00  0.00            
ATOM    108  O26 ACD     1       5.730  19.740  10.490  1.00  0.00            
ATOM    109  H52 ACD     1       4.980  19.180  10.260  1.00  0.00            
ATOM    110  C32 ACD     1       5.090  20.020  12.780  1.00  0.00            
ATOM    111  H53 ACD     1       4.850  21.030  12.440  1.00  0.00            
ATOM    112  O27 ACD     1       3.960  19.190  12.630  1.00  0.00            
ATOM    113  H54 ACD     1       3.980  18.470  13.270  1.00  0.00            
ATOM    114  C33 ACD     1       5.590  20.000  14.240  1.00  0.00            
ATOM    115  H55 ACD     1       4.740  20.270  14.880  1.00  0.00            
ATOM    116  O28 ACD     1       5.980  18.620  14.520  1.00  0.00            
ATOM    117  C34 ACD     1       5.470  18.070  15.710  1.00  0.00            
ATOM    118  H56 ACD     1       4.870  18.800  16.270  1.00  0.00            
ATOM    119  C35 ACD     1       4.520  16.940  15.270  1.00  0.00            
ATOM    120  H57 ACD     1       5.030  16.380  14.490  1.00  0.00            
ATOM    121  O29 ACD     1       3.310  17.530  14.830  1.00  0.00            
ATOM    122  H58 ACD     1       2.610  16.880  14.770  1.00  0.00            
ATOM    123  C36 ACD     1       4.380  15.970  16.420  1.00  0.00            
ATOM    124  H59 ACD     1       3.790  16.510  17.170  1.00  0.00            
ATOM    125  O30 ACD     1       3.730  14.720  16.070  1.00  0.00            
ATOM    126  H60 ACD     1       2.790  14.910  16.140  1.00  0.00            
ATOM    127  C1  BV5     2       7.210  11.370   9.120  1.00  0.00            
ATOM    128  C2  BV5     2       6.790  12.350  10.270  1.00  0.00            
ATOM    129  C3  BV5     2       7.530  13.790  10.200  1.00  0.00            
ATOM    130  C4  BV5     2       7.130  14.450   8.890  1.00  0.00            
ATOM    131  C5  BV5     2       7.270  14.640  11.470  1.00  0.00            
ATOM    132  C6  BV5     2       8.170  15.810  11.650  1.00  0.00            
ATOM    133  O1  BV5     2       8.520  16.570  10.740  1.00  0.00            
ATOM    134  O2  BV5     2       8.630  15.990  12.900  1.00  0.00            
ATOM    135  C7  BV5     2       9.700  16.890  13.170  1.00  0.00            
ATOM    136  C8  BV5     2      10.180  16.490  14.580  1.00  0.00            
ATOM    137  N1  BV5     2      11.260  17.390  15.170  1.00  0.00            
ATOM    138  C9  BV5     2      12.570  17.160  14.330  1.00  0.00            
ATOM    139  C10 BV5     2      10.830  18.820  14.960  1.00  0.00            
ATOM    140  C11 BV5     2      11.720  19.850  15.710  1.00  0.00            
ATOM    141  C12 BV5     2      11.300  17.010  16.670  1.00  0.00            
ATOM    142  C13 BV5     2      12.570  17.310  17.560  1.00  0.00            
ATOM    143  C14 BV5     2       5.850  14.960  11.730  1.00  0.00            
ATOM    144  C15 BV5     2       5.190  16.100  11.220  1.00  0.00            
ATOM    145  C16 BV5     2       3.790  16.280  11.400  1.00  0.00            
ATOM    146  C17 BV5     2       3.100  15.230  12.130  1.00  0.00            
ATOM    147  C18 BV5     2       3.790  14.120  12.660  1.00  0.00            
ATOM    148  C19 BV5     2       5.140  13.960  12.430  1.00  0.00            
ATOM    149  H1  BV5     2       6.930  10.340   9.380  1.00  0.00            
ATOM    150  H2  BV5     2       6.740  11.670   8.170  1.00  0.00            
ATOM    151  H3  BV5     2       8.300  11.490   9.030  1.00  0.00            
ATOM    152  H4  BV5     2       7.070  11.870  11.220  1.00  0.00            
ATOM    153  H5  BV5     2       5.700  12.440  10.250  1.00  0.00            
ATOM    154  H6  BV5     2       8.590  13.510  10.180  1.00  0.00            
ATOM    155  H7  BV5     2       6.050  14.610   8.740  1.00  0.00            
ATOM    156  H8  BV5     2       7.710  15.360   8.750  1.00  0.00            
ATOM    157  H9  BV5     2       7.440  13.790   8.070  1.00  0.00            
ATOM    158  H10 BV5     2       7.510  13.940  12.270  1.00  0.00            
ATOM    159  H11 BV5     2       9.400  17.940  13.130  1.00  0.00            
ATOM    160  H12 BV5     2      10.510  16.750  12.440  1.00  0.00            
ATOM    161  H13 BV5     2      10.590  15.480  14.590  1.00  0.00            
ATOM    162  H14 BV5     2       9.400  16.540  15.340  1.00  0.00            
ATOM    163  H15 BV5     2      13.050  16.250  14.700  1.00  0.00            
ATOM    164  H16 BV5     2      12.270  17.120  13.290  1.00  0.00            
ATOM    165  H17 BV5     2      13.260  17.990  14.480  1.00  0.00            
ATOM    166  H18 BV5     2       9.780  18.960  15.200  1.00  0.00            
ATOM    167  H19 BV5     2      10.960  18.860  13.870  1.00  0.00            
ATOM    168  H20 BV5     2      12.760  19.800  15.350  1.00  0.00            
ATOM    169  H21 BV5     2      11.430  20.870  15.420  1.00  0.00            
ATOM    170  H22 BV5     2      11.600  19.830  16.790  1.00  0.00            
ATOM    171  H23 BV5     2      11.180  15.930  16.780  1.00  0.00            
ATOM    172  H24 BV5     2      10.490  17.530  17.180  1.00  0.00            
ATOM    173  H25 BV5     2      12.760  18.370  17.770  1.00  0.00            
ATOM    174  H26 BV5     2      12.410  16.800  18.520  1.00  0.00            
ATOM    175  H27 BV5     2      13.420  16.800  17.090  1.00  0.00            
ATOM    176  H28 BV5     2       5.800  16.750  10.600  1.00  0.00            
ATOM    177  H29 BV5     2       3.310  17.160  10.980  1.00  0.00            
ATOM    178  H30 BV5     2       2.030  15.370  12.270  1.00  0.00            
ATOM    179  H31 BV5     2       3.170  13.420  13.210  1.00  0.00            
ATOM    180  H32 BV5     2       5.600  13.050  12.810  1.00  0.00            
TER
ENDMDL
MODEL        1
ATOM      1  H1  ACD     1      35.410  47.390  14.760  1.00  0.00            
ATOM      2  O1  ACD     1      35.330  46.450  14.920  1.00  0.00            
ATOM      3  C1  ACD     1      34.040  46.390  15.440  1.00  0.00            
ATOM      4  H2  ACD     1      33.320  46.830  14.740  1.00  0.00            
ATOM      5  H3  ACD     1      34.030  47.010  16.350  1.00  0.00            
ATOM      6  C2  ACD     1      33.690  44.930  15.750  1.00  0.00            
ATOM      7  H4  ACD     1      33.940  44.380  14.830  1.00  0.00            
ATOM      8  O2  ACD     1      34.480  44.450  16.910  1.00  0.00            
ATOM      9  C3  ACD     1      34.240  43.090  17.230  1.00  0.00            
ATOM     10  H5  ACD     1      34.820  42.870  18.130  1.00  0.00            
ATOM     11  O3  ACD     1      34.550  42.230  16.110  1.00  0.00            
ATOM     12  C4  ACD     1      35.750  41.510  16.330  1.00  0.00            
ATOM     13  H6  ACD     1      36.410  41.990  17.060  1.00  0.00            
ATOM     14  C5  ACD     1      35.400  40.100  16.760  1.00  0.00            
ATOM     15  H7  ACD     1      34.620  39.710  16.100  1.00  0.00            
ATOM     16  O4  ACD     1      34.830  40.140  18.060  1.00  0.00            
ATOM     17  H8  ACD     1      34.080  40.740  18.140  1.00  0.00            
ATOM     18  C6  ACD     1      36.490  39.110  16.630  1.00  0.00            
ATOM     19  H9  ACD     1      37.260  39.430  17.340  1.00  0.00            
ATOM     20  O5  ACD     1      36.110  37.820  16.880  1.00  0.00            
ATOM     21  H10 ACD     1      36.230  37.720  17.830  1.00  0.00            
ATOM     22  C7  ACD     1      37.030  39.170  15.210  1.00  0.00            
ATOM     23  H11 ACD     1      37.920  38.530  15.210  1.00  0.00            
ATOM     24  O6  ACD     1      37.440  40.510  14.850  1.00  0.00            
ATOM     25  C8  ACD     1      36.420  41.580  14.990  1.00  0.00            
ATOM     26  H12 ACD     1      35.660  41.290  14.250  1.00  0.00            
ATOM     27  C9  ACD     1      37.040  43.010  14.700  1.00  0.00            
ATOM     28  H13 ACD     1      36.370  43.870  14.820  1.00  0.00            
ATOM     29  H14 ACD     1      37.920  43.070  15.340  1.00  0.00            
ATOM     30  O7  ACD     1      37.450  43.080  13.330  1.00  0.00            
ATOM     31  H15 ACD     1      37.810  43.960  13.210  1.00  0.00            
ATOM     32  O8  ACD     1      36.110  38.680  14.250  1.00  0.00            
ATOM     33  C10 ACD     1      36.360  37.610  13.330  1.00  0.00            
ATOM     34  H16 ACD     1      37.320  37.120  13.570  1.00  0.00            
ATOM     35  C11 ACD     1      35.250  36.670  13.610  1.00  0.00            
ATOM     36  H17 ACD     1      34.310  37.210  13.460  1.00  0.00            
ATOM     37  O9  ACD     1      35.430  36.100  14.900  1.00  0.00            
ATOM     38  H18 ACD     1      35.570  36.770  15.580  1.00  0.00            
ATOM     39  C12 ACD     1      35.080  35.580  12.490  1.00  0.00            
ATOM     40  H19 ACD     1      35.930  34.880  12.530  1.00  0.00            
ATOM     41  O10 ACD     1      33.900  34.830  12.660  1.00  0.00            
ATOM     42  H20 ACD     1      33.300  35.320  12.100  1.00  0.00            
ATOM     43  C13 ACD     1      35.020  36.320  11.090  1.00  0.00            
ATOM     44  H21 ACD     1      34.940  35.630  10.240  1.00  0.00            
ATOM     45  O11 ACD     1      36.230  37.100  10.970  1.00  0.00            
ATOM     46  C14 ACD     1      36.380  38.150  11.880  1.00  0.00            
ATOM     47  H22 ACD     1      35.420  38.690  11.860  1.00  0.00            
ATOM     48  C15 ACD     1      37.610  38.980  11.560  1.00  0.00            
ATOM     49  H23 ACD     1      37.610  39.230  10.490  1.00  0.00            
ATOM     50  H24 ACD     1      37.450  39.950  12.060  1.00  0.00            
ATOM     51  O12 ACD     1      38.910  38.490  11.830  1.00  0.00            
ATOM     52  H25 ACD     1      39.590  38.950  11.350  1.00  0.00            
ATOM     53  O13 ACD     1      33.790  37.060  11.040  1.00  0.00            
ATOM     54  C16 ACD     1      33.010  37.190   9.840  1.00  0.00            
ATOM     55  H26 ACD     1      33.290  36.370   9.170  1.00  0.00            
ATOM     56  C17 ACD     1      31.520  36.990  10.220  1.00  0.00            
ATOM     57  H27 ACD     1      31.360  37.390  11.230  1.00  0.00            
ATOM     58  O14 ACD     1      31.470  35.530  10.340  1.00  0.00            
ATOM     59  H28 ACD     1      30.770  35.320  10.970  1.00  0.00            
ATOM     60  C18 ACD     1      30.640  37.470   9.140  1.00  0.00            
ATOM     61  H29 ACD     1      30.750  36.840   8.240  1.00  0.00            
ATOM     62  O15 ACD     1      29.310  37.360   9.610  1.00  0.00            
ATOM     63  H30 ACD     1      28.990  36.500   9.340  1.00  0.00            
ATOM     64  C19 ACD     1      30.880  38.920   8.620  1.00  0.00            
ATOM     65  H31 ACD     1      30.220  39.140   7.770  1.00  0.00            
ATOM     66  O16 ACD     1      32.260  38.920   8.320  1.00  0.00            
ATOM     67  C20 ACD     1      33.180  38.540   9.340  1.00  0.00            
ATOM     68  H32 ACD     1      33.130  39.280  10.140  1.00  0.00            
ATOM     69  C21 ACD     1      34.500  38.730   8.610  1.00  0.00            
ATOM     70  H33 ACD     1      35.390  38.650   9.240  1.00  0.00            
ATOM     71  H34 ACD     1      34.570  38.100   7.710  1.00  0.00            
ATOM     72  O17 ACD     1      34.400  40.160   8.170  1.00  0.00            
ATOM     73  H35 ACD     1      33.540  40.150   7.740  1.00  0.00            
ATOM     74  O18 ACD     1      30.770  39.940   9.560  1.00  0.00            
ATOM     75  C22 ACD     1      29.620  40.800   9.560  1.00  0.00            
ATOM     76  H36 ACD     1      29.030  40.420   8.720  1.00  0.00            
ATOM     77  C23 ACD     1      29.010  40.660  10.980  1.00  0.00            
ATOM     78  H37 ACD     1      29.870  40.750  11.660  1.00  0.00            
ATOM     79  O19 ACD     1      28.290  39.400  11.030  1.00  0.00            
ATOM     80  H38 ACD     1      28.850  38.750  10.610  1.00  0.00            
ATOM     81  C24 ACD     1      28.000  41.790  11.210  1.00  0.00            
ATOM     82  H39 ACD     1      27.140  41.570  10.570  1.00  0.00            
ATOM     83  O20 ACD     1      27.590  41.880  12.570  1.00  0.00            
ATOM     84  H40 ACD     1      27.350  41.010  12.900  1.00  0.00            
ATOM     85  C25 ACD     1      28.490  43.140  10.850  1.00  0.00            
ATOM     86  H41 ACD     1      27.640  43.820  10.860  1.00  0.00            
ATOM     87  O21 ACD     1      28.950  43.140   9.510  1.00  0.00            
ATOM     88  C26 ACD     1      30.060  42.230   9.190  1.00  0.00            
ATOM     89  H42 ACD     1      31.000  42.440   9.720  1.00  0.00            
ATOM     90  C27 ACD     1      30.440  42.340   7.700  1.00  0.00            
ATOM     91  H43 ACD     1      30.980  41.410   7.480  1.00  0.00            
ATOM     92  H44 ACD     1      29.550  42.320   7.050  1.00  0.00            
ATOM     93  O22 ACD     1      31.300  43.500   7.580  1.00  0.00            
ATOM     94  H45 ACD     1      30.780  44.300   7.450  1.00  0.00            
ATOM     95  O23 ACD     1      29.540  43.520  11.710  1.00  0.00            
ATOM     96  C28 ACD     1      29.350  44.810  12.300  1.00  0.00            
ATOM     97  H46 ACD     1      28.550  45.400  11.820  1.00  0.00            
ATOM     98  C29 ACD     1      30.790  45.360  12.190  1.00  0.00            
ATOM     99  H47 ACD     1      31.500  44.540  12.340  1.00  0.00            
ATOM    100  O24 ACD     1      30.960  46.480  13.170  1.00  0.00            
ATOM    101  C30 ACD     1      30.980  45.970  10.820  1.00  0.00            
ATOM    102  H48 ACD     1      30.810  45.320   9.950  1.00  0.00            
ATOM    103  H49 ACD     1      30.220  46.750  10.710  1.00  0.00            
ATOM    104  O25 ACD     1      32.270  46.600  10.650  1.00  0.00            
ATOM    105  H50 ACD     1      32.310  47.250  11.350  1.00  0.00            
ATOM    106  C31 ACD     1      28.910  44.570  13.790  1.00  0.00            
ATOM    107  H51 ACD     1      29.530  43.760  14.210  1.00  0.00            
ATOM    108  O26 ACD     1      27.460  44.240  13.850  1.00  0.00            
ATOM    109  H52 ACD     1      27.520  43.360  13.460  1.00  0.00            
ATOM    110  C32 ACD     1      29.320  45.800  14.590  1.00  0.00            
ATOM    111  H53 ACD     1      28.760  46.670  14.240  1.00  0.00            
ATOM    112  O27 ACD     1      29.030  45.640  15.970  1.00  0.00            
ATOM    113  H54 ACD     1      29.650  44.980  16.280  1.00  0.00            
ATOM    114  C33 ACD     1      30.810  46.060  14.450  1.00  0.00            
ATOM    115  H55 ACD     1      31.150  46.910  15.070  1.00  0.00            
ATOM    116  O28 ACD     1      31.560  44.950  14.770  1.00  0.00            
ATOM    117  C34 ACD     1      32.230  44.840  16.030  1.00  0.00            
ATOM    118  H56 ACD     1      31.980  45.550  16.830  1.00  0.00            
ATOM    119  C35 ACD     1      31.840  43.450  16.540  1.00  0.00            
ATOM    120  H57 ACD     1      31.830  42.690  15.740  1.00  0.00            
ATOM    121  O29 ACD     1      30.460  43.520  17.010  1.00  0.00            
ATOM    122  H58 ACD     1      30.220  42.980  17.770  1.00  0.00            
ATOM    123  C36 ACD     1      32.820  43.010  17.700  1.00  0.00            
ATOM    124  H59 ACD     1      32.720  43.720  18.530  1.00  0.00            
ATOM    125  O30 ACD     1      32.550  41.720  18.150  1.00  0.00            
ATOM    126  H60 ACD     1      31.610  41.640  18.330  1.00  0.00            
ATOM    127  C1  BV5     2      32.900  36.800  16.990  1.00  0.00            
ATOM    128  C2  BV5     2      32.440  37.960  16.060  1.00  0.00            
ATOM    129  C3  BV5     2      30.930  38.100  15.850  1.00  0.00            
ATOM    130  C4  BV5     2      30.090  37.890  17.130  1.00  0.00            
ATOM    131  C5  BV5     2      30.600  39.500  15.240  1.00  0.00            
ATOM    132  C6  BV5     2      31.250  39.590  13.830  1.00  0.00            
ATOM    133  O1  BV5     2      31.600  38.630  13.180  1.00  0.00            
ATOM    134  O2  BV5     2      31.850  40.780  13.720  1.00  0.00            
ATOM    135  C7  BV5     2      32.620  41.040  12.510  1.00  0.00            
ATOM    136  C8  BV5     2      33.370  42.360  12.660  1.00  0.00            
ATOM    137  N1  BV5     2      34.250  43.010  11.520  1.00  0.00            
ATOM    138  C9  BV5     2      33.350  43.060  10.300  1.00  0.00            
ATOM    139  C10 BV5     2      34.710  44.380  11.990  1.00  0.00            
ATOM    140  C11 BV5     2      35.480  45.230  10.980  1.00  0.00            
ATOM    141  C12 BV5     2      35.290  41.950  11.250  1.00  0.00            
ATOM    142  C13 BV5     2      36.260  42.280  10.110  1.00  0.00            
ATOM    143  C14 BV5     2      29.110  39.800  15.110  1.00  0.00            
ATOM    144  C15 BV5     2      28.310  39.020  14.300  1.00  0.00            
ATOM    145  C16 BV5     2      26.940  39.190  14.210  1.00  0.00            
ATOM    146  C17 BV5     2      26.290  40.180  14.900  1.00  0.00            
ATOM    147  C18 BV5     2      27.080  41.070  15.670  1.00  0.00            
ATOM    148  C19 BV5     2      28.510  40.930  15.730  1.00  0.00            
ATOM    149  H1  BV5     2      32.520  36.990  18.000  1.00  0.00            
ATOM    150  H2  BV5     2      32.460  35.850  16.660  1.00  0.00            
ATOM    151  H3  BV5     2      33.960  36.540  16.950  1.00  0.00            
ATOM    152  H4  BV5     2      32.970  37.860  15.100  1.00  0.00            
ATOM    153  H5  BV5     2      32.830  38.860  16.540  1.00  0.00            
ATOM    154  H6  BV5     2      30.620  37.310  15.170  1.00  0.00            
ATOM    155  H7  BV5     2      30.230  36.910  17.610  1.00  0.00            
ATOM    156  H8  BV5     2      30.330  38.680  17.860  1.00  0.00            
ATOM    157  H9  BV5     2      29.030  38.060  16.920  1.00  0.00            
ATOM    158  H10 BV5     2      31.080  40.270  15.870  1.00  0.00            
ATOM    159  H11 BV5     2      32.020  41.050  11.590  1.00  0.00            
ATOM    160  H12 BV5     2      33.320  40.220  12.350  1.00  0.00            
ATOM    161  H13 BV5     2      34.000  42.200  13.540  1.00  0.00            
ATOM    162  H14 BV5     2      32.670  43.120  13.030  1.00  0.00            
ATOM    163  H15 BV5     2      32.390  43.550  10.450  1.00  0.00            
ATOM    164  H16 BV5     2      33.940  43.700   9.650  1.00  0.00            
ATOM    165  H17 BV5     2      33.360  42.100   9.780  1.00  0.00            
ATOM    166  H18 BV5     2      35.190  44.360  12.970  1.00  0.00            
ATOM    167  H19 BV5     2      33.770  44.930  12.090  1.00  0.00            
ATOM    168  H20 BV5     2      36.540  45.310  11.280  1.00  0.00            
ATOM    169  H21 BV5     2      35.520  44.840   9.950  1.00  0.00            
ATOM    170  H22 BV5     2      35.160  46.280  10.990  1.00  0.00            
ATOM    171  H23 BV5     2      34.800  41.050  10.890  1.00  0.00            
ATOM    172  H24 BV5     2      35.840  41.580  12.110  1.00  0.00            
ATOM    173  H25 BV5     2      35.900  42.450   9.090  1.00  0.00            
ATOM    174  H26 BV5     2      36.920  43.120  10.390  1.00  0.00            
ATOM    175  H27 BV5     2      36.980  41.460  10.040  1.00  0.00            
ATOM    176  H28 BV5     2      28.790  38.130  13.900  1.00  0.00            
ATOM    177  H29 BV5     2      26.340  38.420  13.730  1.00  0.00            
ATOM    178  H30 BV5     2      25.210  40.230  14.770  1.00  0.00            
ATOM    179  H31 BV5     2      26.710  41.940  16.210  1.00  0.00            
ATOM    180  H32 BV5     2      29.090  41.750  16.130  1.00  0.00            
TER
ENDMDL
MODEL        1
ATOM      1  H1  ACD     1      19.330  14.310  24.420  1.00  0.00            
ATOM      2  O1  ACD     1      20.160  14.610  24.050  1.00  0.00            
ATOM      3  C1  ACD     1      21.030  13.500  24.520  1.00  0.00            
ATOM      4  H2  ACD     1      20.470  12.570  24.360  1.00  0.00            
ATOM      5  H3  ACD     1      21.320  13.610  25.570  1.00  0.00            
ATOM      6  C2  ACD     1      22.250  13.450  23.630  1.00  0.00            
ATOM      7  H4  ACD     1      21.900  13.650  22.610  1.00  0.00            
ATOM      8  O2  ACD     1      23.050  14.520  24.130  1.00  0.00            
ATOM      9  C3  ACD     1      24.250  14.820  23.450  1.00  0.00            
ATOM     10  H5  ACD     1      24.740  15.640  23.970  1.00  0.00            
ATOM     11  O3  ACD     1      23.900  15.260  22.110  1.00  0.00            
ATOM     12  C4  ACD     1      24.220  16.610  21.720  1.00  0.00            
ATOM     13  H6  ACD     1      24.760  17.170  22.490  1.00  0.00            
ATOM     14  C5  ACD     1      25.200  16.400  20.500  1.00  0.00            
ATOM     15  H7  ACD     1      24.680  15.730  19.810  1.00  0.00            
ATOM     16  O4  ACD     1      26.470  15.800  20.890  1.00  0.00            
ATOM     17  H8  ACD     1      26.380  15.100  21.540  1.00  0.00            
ATOM     18  C6  ACD     1      25.300  17.730  19.770  1.00  0.00            
ATOM     19  H9  ACD     1      25.980  18.340  20.390  1.00  0.00            
ATOM     20  O5  ACD     1      25.900  17.540  18.490  1.00  0.00            
ATOM     21  H10 ACD     1      26.850  17.490  18.600  1.00  0.00            
ATOM     22  C7  ACD     1      24.010  18.440  19.530  1.00  0.00            
ATOM     23  H11 ACD     1      24.160  19.430  19.110  1.00  0.00            
ATOM     24  O6  ACD     1      23.330  18.620  20.710  1.00  0.00            
ATOM     25  C8  ACD     1      22.970  17.400  21.370  1.00  0.00            
ATOM     26  H12 ACD     1      22.360  16.780  20.710  1.00  0.00            
ATOM     27  C9  ACD     1      22.210  17.760  22.610  1.00  0.00            
ATOM     28  H13 ACD     1      21.940  16.910  23.250  1.00  0.00            
ATOM     29  H14 ACD     1      22.790  18.450  23.240  1.00  0.00            
ATOM     30  O7  ACD     1      20.950  18.330  22.370  1.00  0.00            
ATOM     31  H15 ACD     1      21.020  19.280  22.400  1.00  0.00            
ATOM     32  O8  ACD     1      23.230  17.670  18.610  1.00  0.00            
ATOM     33  C10 ACD     1      22.480  18.190  17.550  1.00  0.00            
ATOM     34  H16 ACD     1      22.680  19.260  17.460  1.00  0.00            
ATOM     35  C11 ACD     1      22.930  17.460  16.290  1.00  0.00            
ATOM     36  H17 ACD     1      22.800  16.390  16.450  1.00  0.00            
ATOM     37  O9  ACD     1      24.380  17.760  16.070  1.00  0.00            
ATOM     38  H18 ACD     1      24.870  17.790  16.890  1.00  0.00            
ATOM     39  C12 ACD     1      22.070  17.880  15.150  1.00  0.00            
ATOM     40  H19 ACD     1      22.110  18.970  15.030  1.00  0.00            
ATOM     41  O10 ACD     1      22.370  17.200  13.900  1.00  0.00            
ATOM     42  H20 ACD     1      23.300  17.370  13.710  1.00  0.00            
ATOM     43  C13 ACD     1      20.610  17.500  15.440  1.00  0.00            
ATOM     44  H21 ACD     1      20.030  17.870  14.580  1.00  0.00            
ATOM     45  O11 ACD     1      20.180  18.130  16.590  1.00  0.00            
ATOM     46  C14 ACD     1      20.990  17.980  17.790  1.00  0.00            
ATOM     47  H22 ACD     1      20.840  16.960  18.170  1.00  0.00            
ATOM     48  C15 ACD     1      20.440  18.990  18.880  1.00  0.00            
ATOM     49  H23 ACD     1      21.140  19.100  19.720  1.00  0.00            
ATOM     50  H24 ACD     1      20.490  19.980  18.430  1.00  0.00            
ATOM     51  O12 ACD     1      19.130  18.640  19.340  1.00  0.00            
ATOM     52  H25 ACD     1      18.870  19.050  20.160  1.00  0.00            
ATOM     53  O13 ACD     1      20.490  16.140  15.680  1.00  0.00            
ATOM     54  C16 ACD     1      19.800  15.420  14.710  1.00  0.00            
ATOM     55  H26 ACD     1      19.660  15.990  13.790  1.00  0.00            
ATOM     56  C17 ACD     1      20.770  14.260  14.530  1.00  0.00            
ATOM     57  H27 ACD     1      21.070  14.030  15.560  1.00  0.00            
ATOM     58  O14 ACD     1      21.990  14.650  13.930  1.00  0.00            
ATOM     59  H28 ACD     1      22.080  15.600  14.080  1.00  0.00            
ATOM     60  C18 ACD     1      20.050  13.020  13.900  1.00  0.00            
ATOM     61  H29 ACD     1      19.690  13.380  12.920  1.00  0.00            
ATOM     62  O15 ACD     1      20.920  12.040  13.630  1.00  0.00            
ATOM     63  H30 ACD     1      21.720  12.550  13.500  1.00  0.00            
ATOM     64  C19 ACD     1      18.890  12.640  14.640  1.00  0.00            
ATOM     65  H31 ACD     1      18.340  11.810  14.200  1.00  0.00            
ATOM     66  O16 ACD     1      17.930  13.760  14.660  1.00  0.00            
ATOM     67  C20 ACD     1      18.440  14.920  15.340  1.00  0.00            
ATOM     68  H32 ACD     1      18.720  14.570  16.340  1.00  0.00            
ATOM     69  C21 ACD     1      17.400  16.040  15.550  1.00  0.00            
ATOM     70  H33 ACD     1      17.860  16.990  15.820  1.00  0.00            
ATOM     71  H34 ACD     1      16.860  16.200  14.600  1.00  0.00            
ATOM     72  O17 ACD     1      16.400  15.690  16.460  1.00  0.00            
ATOM     73  H35 ACD     1      16.200  14.770  16.250  1.00  0.00            
ATOM     74  O18 ACD     1      19.260  12.220  15.980  1.00  0.00            
ATOM     75  C22 ACD     1      19.010  10.830  16.400  1.00  0.00            
ATOM     76  H36 ACD     1      18.440  10.310  15.610  1.00  0.00            
ATOM     77  C23 ACD     1      20.370  10.200  16.590  1.00  0.00            
ATOM     78  H37 ACD     1      21.010  10.690  17.340  1.00  0.00            
ATOM     79  O19 ACD     1      20.970   9.980  15.250  1.00  0.00            
ATOM     80  H38 ACD     1      20.930  10.800  14.750  1.00  0.00            
ATOM     81  C24 ACD     1      20.120   8.820  17.250  1.00  0.00            
ATOM     82  H39 ACD     1      19.500   8.270  16.530  1.00  0.00            
ATOM     83  O20 ACD     1      21.380   8.180  17.470  1.00  0.00            
ATOM     84  H40 ACD     1      21.680   7.770  16.660  1.00  0.00            
ATOM     85  C25 ACD     1      19.410   8.990  18.580  1.00  0.00            
ATOM     86  H41 ACD     1      19.220   7.990  19.000  1.00  0.00            
ATOM     87  O21 ACD     1      18.150   9.600  18.320  1.00  0.00            
ATOM     88  C26 ACD     1      18.200  10.920  17.680  1.00  0.00            
ATOM     89  H42 ACD     1      18.620  11.640  18.390  1.00  0.00            
ATOM     90  C27 ACD     1      16.810  11.420  17.510  1.00  0.00            
ATOM     91  H43 ACD     1      16.940  12.410  17.050  1.00  0.00            
ATOM     92  H44 ACD     1      16.200  10.940  16.730  1.00  0.00            
ATOM     93  O22 ACD     1      15.960  11.500  18.650  1.00  0.00            
ATOM     94  H45 ACD     1      15.690  10.600  18.870  1.00  0.00            
ATOM     95  O23 ACD     1      20.150   9.710  19.520  1.00  0.00            
ATOM     96  C28 ACD     1      20.310   9.170  20.840  1.00  0.00            
ATOM     97  H46 ACD     1      19.760   8.230  20.970  1.00  0.00            
ATOM     98  C29 ACD     1      19.740  10.160  21.930  1.00  0.00            
ATOM     99  H47 ACD     1      19.920  11.220  21.720  1.00  0.00            
ATOM    100  O24 ACD     1      20.370   9.960  23.200  1.00  0.00            
ATOM    101  C30 ACD     1      18.230   9.970  22.080  1.00  0.00            
ATOM    102  H48 ACD     1      17.810  10.050  21.070  1.00  0.00            
ATOM    103  H49 ACD     1      17.970   8.970  22.470  1.00  0.00            
ATOM    104  O25 ACD     1      17.650  11.020  22.900  1.00  0.00            
ATOM    105  H50 ACD     1      17.800  10.900  23.840  1.00  0.00            
ATOM    106  C31 ACD     1      21.850   9.070  20.970  1.00  0.00            
ATOM    107  H51 ACD     1      22.250   9.980  20.510  1.00  0.00            
ATOM    108  O26 ACD     1      22.190   7.890  20.280  1.00  0.00            
ATOM    109  H52 ACD     1      21.920   7.930  19.350  1.00  0.00            
ATOM    110  C32 ACD     1      22.330   8.910  22.400  1.00  0.00            
ATOM    111  H53 ACD     1      21.970   7.960  22.800  1.00  0.00            
ATOM    112  O27 ACD     1      23.750   8.820  22.600  1.00  0.00            
ATOM    113  H54 ACD     1      23.960   7.920  22.340  1.00  0.00            
ATOM    114  C33 ACD     1      21.800  10.050  23.230  1.00  0.00            
ATOM    115  H55 ACD     1      22.200   9.910  24.230  1.00  0.00            
ATOM    116  O28 ACD     1      22.320  11.230  22.700  1.00  0.00            
ATOM    117  C34 ACD     1      23.030  12.120  23.570  1.00  0.00            
ATOM    118  H56 ACD     1      23.140  11.680  24.570  1.00  0.00            
ATOM    119  C35 ACD     1      24.410  12.330  22.860  1.00  0.00            
ATOM    120  H57 ACD     1      24.180  12.500  21.800  1.00  0.00            
ATOM    121  O29 ACD     1      25.170  11.060  22.930  1.00  0.00            
ATOM    122  H58 ACD     1      24.620  10.420  22.480  1.00  0.00            
ATOM    123  C36 ACD     1      25.140  13.550  23.400  1.00  0.00            
ATOM    124  H59 ACD     1      25.460  13.250  24.410  1.00  0.00            
ATOM    125  O30 ACD     1      26.320  13.810  22.620  1.00  0.00            
ATOM    126  H60 ACD     1      26.740  12.950  22.550  1.00  0.00            
ATOM    127  C1  BV5     2      27.040  14.990  16.540  1.00  0.00            
ATOM    128  C2  BV5     2      26.470  13.980  17.600  1.00  0.00            
ATOM    129  C3  BV5     2      24.930  13.790  17.400  1.00  0.00            
ATOM    130  C4  BV5     2      24.560  13.200  16.000  1.00  0.00            
ATOM    131  C5  BV5     2      24.260  13.000  18.580  1.00  0.00            
ATOM    132  C6  BV5     2      22.730  13.060  18.570  1.00  0.00            
ATOM    133  O1  BV5     2      22.020  12.670  17.640  1.00  0.00            
ATOM    134  O2  BV5     2      22.160  13.510  19.710  1.00  0.00            
ATOM    135  C7  BV5     2      20.710  13.350  19.860  1.00  0.00            
ATOM    136  C8  BV5     2      20.200  14.630  20.690  1.00  0.00            
ATOM    137  N1  BV5     2      18.760  14.930  20.740  1.00  0.00            
ATOM    138  C9  BV5     2      18.210  15.210  19.350  1.00  0.00            
ATOM    139  C10 BV5     2      17.960  13.720  21.300  1.00  0.00            
ATOM    140  C11 BV5     2      16.430  13.670  21.410  1.00  0.00            
ATOM    141  C12 BV5     2      18.540  16.100  21.710  1.00  0.00            
ATOM    142  C13 BV5     2      17.300  17.060  21.600  1.00  0.00            
ATOM    143  C14 BV5     2      24.620  11.560  18.770  1.00  0.00            
ATOM    144  C15 BV5     2      24.090  10.510  17.990  1.00  0.00            
ATOM    145  C16 BV5     2      24.490   9.190  18.230  1.00  0.00            
ATOM    146  C17 BV5     2      25.390   8.890  19.260  1.00  0.00            
ATOM    147  C18 BV5     2      26.000   9.950  20.000  1.00  0.00            
ATOM    148  C19 BV5     2      25.510  11.240  19.810  1.00  0.00            
ATOM    149  H1  BV5     2      26.610  16.000  16.490  1.00  0.00            
ATOM    150  H2  BV5     2      28.120  15.090  16.700  1.00  0.00            
ATOM    151  H3  BV5     2      26.900  14.550  15.550  1.00  0.00            
ATOM    152  H4  BV5     2      26.650  14.500  18.550  1.00  0.00            
ATOM    153  H5  BV5     2      27.120  13.090  17.640  1.00  0.00            
ATOM    154  H6  BV5     2      24.450  14.760  17.600  1.00  0.00            
ATOM    155  H7  BV5     2      24.830  13.810  15.130  1.00  0.00            
ATOM    156  H8  BV5     2      24.880  12.170  15.780  1.00  0.00            
ATOM    157  H9  BV5     2      23.490  13.380  15.810  1.00  0.00            
ATOM    158  H10 BV5     2      24.570  13.530  19.490  1.00  0.00            
ATOM    159  H11 BV5     2      20.500  12.430  20.420  1.00  0.00            
ATOM    160  H12 BV5     2      20.210  13.300  18.890  1.00  0.00            
ATOM    161  H13 BV5     2      20.560  15.530  20.190  1.00  0.00            
ATOM    162  H14 BV5     2      20.660  14.690  21.680  1.00  0.00            
ATOM    163  H15 BV5     2      18.920  15.860  18.850  1.00  0.00            
ATOM    164  H16 BV5     2      18.120  14.280  18.780  1.00  0.00            
ATOM    165  H17 BV5     2      17.300  15.810  19.420  1.00  0.00            
ATOM    166  H18 BV5     2      18.430  13.590  22.270  1.00  0.00            
ATOM    167  H19 BV5     2      18.280  12.890  20.670  1.00  0.00            
ATOM    168  H20 BV5     2      16.160  12.610  21.410  1.00  0.00            
ATOM    169  H21 BV5     2      16.150  14.110  22.370  1.00  0.00            
ATOM    170  H22 BV5     2      15.930  14.170  20.570  1.00  0.00            
ATOM    171  H23 BV5     2      19.360  16.790  21.490  1.00  0.00            
ATOM    172  H24 BV5     2      18.700  15.790  22.740  1.00  0.00            
ATOM    173  H25 BV5     2      16.370  16.590  21.960  1.00  0.00            
ATOM    174  H26 BV5     2      17.430  17.860  22.340  1.00  0.00            
ATOM    175  H27 BV5     2      17.220  17.480  20.590  1.00  0.00            
ATOM    176  H28 BV5     2      23.380  10.720  17.200  1.00  0.00            
ATOM    177  H29 BV5     2      24.060   8.360  17.670  1.00  0.00            
ATOM    178  H30 BV5     2      25.590   7.840  19.470  1.00  0.00            
ATOM    179  H31 BV5     2      26.730   9.740  20.780  1.00  0.00            
ATOM    180  H32 BV5     2      25.680  12.120  20.420  1.00  0.00            
TER
ENDMDL
MODEL        1
ATOM      1  H1  ACD     1      20.400  17.130  25.800  1.00  0.00            
ATOM      2  O1  ACD     1      21.240  16.940  25.370  1.00  0.00            
ATOM      3  C1  ACD     1      21.620  15.570  25.550  1.00  0.00            
ATOM      4  H2  ACD     1      20.850  14.930  25.120  1.00  0.00            
ATOM      5  H3  ACD     1      21.880  15.310  26.580  1.00  0.00            
ATOM      6  C2  ACD     1      22.880  15.280  24.700  1.00  0.00            
ATOM      7  H4  ACD     1      22.740  15.750  23.720  1.00  0.00            
ATOM      8  O2  ACD     1      23.940  15.960  25.310  1.00  0.00            
ATOM      9  C3  ACD     1      25.200  15.760  24.720  1.00  0.00            
ATOM     10  H5  ACD     1      25.970  16.230  25.330  1.00  0.00            
ATOM     11  O3  ACD     1      25.250  16.260  23.430  1.00  0.00            
ATOM     12  C4  ACD     1      26.050  17.370  23.000  1.00  0.00            
ATOM     13  H6  ACD     1      26.750  17.730  23.760  1.00  0.00            
ATOM     14  C5  ACD     1      26.810  16.890  21.800  1.00  0.00            
ATOM     15  H7  ACD     1      26.020  16.400  21.220  1.00  0.00            
ATOM     16  O4  ACD     1      27.800  15.990  22.230  1.00  0.00            
ATOM     17  H8  ACD     1      27.430  15.380  22.870  1.00  0.00            
ATOM     18  C6  ACD     1      27.440  18.010  20.980  1.00  0.00            
ATOM     19  H9  ACD     1      28.170  18.570  21.580  1.00  0.00            
ATOM     20  O5  ACD     1      27.990  17.520  19.770  1.00  0.00            
ATOM     21  H10 ACD     1      28.430  16.660  19.860  1.00  0.00            
ATOM     22  C7  ACD     1      26.400  18.990  20.710  1.00  0.00            
ATOM     23  H11 ACD     1      26.820  19.880  20.230  1.00  0.00            
ATOM     24  O6  ACD     1      25.930  19.530  21.900  1.00  0.00            
ATOM     25  C8  ACD     1      25.220  18.540  22.610  1.00  0.00            
ATOM     26  H12 ACD     1      24.440  18.270  21.890  1.00  0.00            
ATOM     27  C9  ACD     1      24.560  19.180  23.890  1.00  0.00            
ATOM     28  H13 ACD     1      24.110  18.390  24.500  1.00  0.00            
ATOM     29  H14 ACD     1      25.380  19.580  24.510  1.00  0.00            
ATOM     30  O7  ACD     1      23.590  20.170  23.460  1.00  0.00            
ATOM     31  H15 ACD     1      24.010  20.930  23.060  1.00  0.00            
ATOM     32  O8  ACD     1      25.390  18.470  19.900  1.00  0.00            
ATOM     33  C10 ACD     1      25.240  19.130  18.680  1.00  0.00            
ATOM     34  H16 ACD     1      25.750  20.090  18.610  1.00  0.00            
ATOM     35  C11 ACD     1      25.570  18.250  17.450  1.00  0.00            
ATOM     36  H17 ACD     1      25.270  17.220  17.700  1.00  0.00            
ATOM     37  O9  ACD     1      27.000  18.210  17.210  1.00  0.00            
ATOM     38  H18 ACD     1      27.400  18.010  18.060  1.00  0.00            
ATOM     39  C12 ACD     1      24.810  18.660  16.190  1.00  0.00            
ATOM     40  H19 ACD     1      25.410  19.410  15.660  1.00  0.00            
ATOM     41  O10 ACD     1      24.820  17.550  15.270  1.00  0.00            
ATOM     42  H20 ACD     1      25.750  17.560  15.010  1.00  0.00            
ATOM     43  C13 ACD     1      23.290  19.010  16.460  1.00  0.00            
ATOM     44  H21 ACD     1      22.850  19.500  15.580  1.00  0.00            
ATOM     45  O11 ACD     1      23.160  19.970  17.500  1.00  0.00            
ATOM     46  C14 ACD     1      23.780  19.500  18.760  1.00  0.00            
ATOM     47  H22 ACD     1      23.110  18.740  19.190  1.00  0.00            
ATOM     48  C15 ACD     1      23.600  20.660  19.750  1.00  0.00            
ATOM     49  H23 ACD     1      24.080  20.510  20.730  1.00  0.00            
ATOM     50  H24 ACD     1      23.920  21.620  19.320  1.00  0.00            
ATOM     51  O12 ACD     1      22.230  20.850  20.070  1.00  0.00            
ATOM     52  H25 ACD     1      22.100  21.800  20.190  1.00  0.00            
ATOM     53  O13 ACD     1      22.540  17.880  16.730  1.00  0.00            
ATOM     54  C16 ACD     1      21.400  17.530  15.870  1.00  0.00            
ATOM     55  H26 ACD     1      21.410  18.070  14.920  1.00  0.00            
ATOM     56  C17 ACD     1      21.680  16.020  15.630  1.00  0.00            
ATOM     57  H27 ACD     1      21.750  15.570  16.630  1.00  0.00            
ATOM     58  O14 ACD     1      22.810  15.820  14.830  1.00  0.00            
ATOM     59  H28 ACD     1      23.500  16.450  15.060  1.00  0.00            
ATOM     60  C18 ACD     1      20.430  15.300  15.100  1.00  0.00            
ATOM     61  H29 ACD     1      20.230  15.730  14.110  1.00  0.00            
ATOM     62  O15 ACD     1      20.680  13.940  15.030  1.00  0.00            
ATOM     63  H30 ACD     1      21.610  13.870  14.790  1.00  0.00            
ATOM     64  C19 ACD     1      19.210  15.610  15.940  1.00  0.00            
ATOM     65  H31 ACD     1      18.280  15.330  15.440  1.00  0.00            
ATOM     66  O16 ACD     1      19.050  17.000  15.950  1.00  0.00            
ATOM     67  C20 ACD     1      20.130  17.690  16.660  1.00  0.00            
ATOM     68  H32 ACD     1      20.200  17.320  17.690  1.00  0.00            
ATOM     69  C21 ACD     1      19.760  19.140  16.930  1.00  0.00            
ATOM     70  H33 ACD     1      20.630  19.640  17.370  1.00  0.00            
ATOM     71  H34 ACD     1      19.490  19.660  16.000  1.00  0.00            
ATOM     72  O17 ACD     1      18.710  19.210  17.920  1.00  0.00            
ATOM     73  H35 ACD     1      17.930  18.810  17.530  1.00  0.00            
ATOM     74  O18 ACD     1      19.390  15.100  17.230  1.00  0.00            
ATOM     75  C22 ACD     1      18.390  14.160  17.750  1.00  0.00            
ATOM     76  H36 ACD     1      17.450  14.090  17.180  1.00  0.00            
ATOM     77  C23 ACD     1      19.010  12.780  17.960  1.00  0.00            
ATOM     78  H37 ACD     1      19.960  12.950  18.470  1.00  0.00            
ATOM     79  O19 ACD     1      19.430  12.170  16.720  1.00  0.00            
ATOM     80  H38 ACD     1      19.960  12.810  16.240  1.00  0.00            
ATOM     81  C24 ACD     1      18.170  11.930  18.880  1.00  0.00            
ATOM     82  H39 ACD     1      17.190  11.890  18.390  1.00  0.00            
ATOM     83  O20 ACD     1      18.770  10.650  19.100  1.00  0.00            
ATOM     84  H40 ACD     1      18.410  10.120  18.390  1.00  0.00            
ATOM     85  C25 ACD     1      18.010  12.630  20.190  1.00  0.00            
ATOM     86  H41 ACD     1      17.370  12.100  20.900  1.00  0.00            
ATOM     87  O21 ACD     1      17.370  13.930  20.020  1.00  0.00            
ATOM     88  C26 ACD     1      17.960  14.820  19.120  1.00  0.00            
ATOM     89  H42 ACD     1      18.770  15.440  19.530  1.00  0.00            
ATOM     90  C27 ACD     1      16.940  15.850  18.910  1.00  0.00            
ATOM     91  H43 ACD     1      17.350  16.540  18.160  1.00  0.00            
ATOM     92  H44 ACD     1      15.960  15.470  18.580  1.00  0.00            
ATOM     93  O22 ACD     1      16.740  16.520  20.180  1.00  0.00            
ATOM     94  H45 ACD     1      16.170  15.910  20.660  1.00  0.00            
ATOM     95  O23 ACD     1      19.270  12.860  20.790  1.00  0.00            
ATOM     96  C28 ACD     1      19.490  12.130  21.990  1.00  0.00            
ATOM     97  H46 ACD     1      18.760  11.310  21.990  1.00  0.00            
ATOM     98  C29 ACD     1      19.430  13.030  23.220  1.00  0.00            
ATOM     99  H47 ACD     1      19.880  14.010  23.030  1.00  0.00            
ATOM    100  O24 ACD     1      20.090  12.470  24.390  1.00  0.00            
ATOM    101  C30 ACD     1      18.000  13.230  23.590  1.00  0.00            
ATOM    102  H48 ACD     1      17.440  13.690  22.760  1.00  0.00            
ATOM    103  H49 ACD     1      17.450  12.310  23.850  1.00  0.00            
ATOM    104  O25 ACD     1      17.930  14.160  24.680  1.00  0.00            
ATOM    105  H50 ACD     1      18.580  13.910  25.330  1.00  0.00            
ATOM    106  C31 ACD     1      20.920  11.580  21.800  1.00  0.00            
ATOM    107  H51 ACD     1      21.530  12.470  21.620  1.00  0.00            
ATOM    108  O26 ACD     1      21.030  10.700  20.640  1.00  0.00            
ATOM    109  H52 ACD     1      20.400  10.960  19.960  1.00  0.00            
ATOM    110  C32 ACD     1      21.370  10.980  23.130  1.00  0.00            
ATOM    111  H53 ACD     1      20.570  10.270  23.400  1.00  0.00            
ATOM    112  O27 ACD     1      22.680  10.320  23.140  1.00  0.00            
ATOM    113  H54 ACD     1      22.750   9.900  22.280  1.00  0.00            
ATOM    114  C33 ACD     1      21.440  12.090  24.180  1.00  0.00            
ATOM    115  H55 ACD     1      21.840  11.710  25.120  1.00  0.00            
ATOM    116  O28 ACD     1      22.170  13.210  23.770  1.00  0.00            
ATOM    117  C34 ACD     1      23.140  13.710  24.670  1.00  0.00            
ATOM    118  H56 ACD     1      23.120  13.360  25.710  1.00  0.00            
ATOM    119  C35 ACD     1      24.520  13.390  24.020  1.00  0.00            
ATOM    120  H57 ACD     1      24.460  13.740  22.980  1.00  0.00            
ATOM    121  O29 ACD     1      24.920  12.060  24.140  1.00  0.00            
ATOM    122  H58 ACD     1      24.340  11.520  23.600  1.00  0.00            
ATOM    123  C36 ACD     1      25.600  14.290  24.630  1.00  0.00            
ATOM    124  H59 ACD     1      25.860  14.010  25.660  1.00  0.00            
ATOM    125  O30 ACD     1      26.850  14.140  23.960  1.00  0.00            
ATOM    126  H60 ACD     1      27.130  13.290  24.310  1.00  0.00            
ATOM    127  C1  BV5     2      27.200  14.290  16.120  1.00  0.00            
ATOM    128  C2  BV5     2      26.600  14.420  17.560  1.00  0.00            
ATOM    129  C3  BV5     2      25.030  14.180  17.700  1.00  0.00            
ATOM    130  C4  BV5     2      24.600  13.020  16.810  1.00  0.00            
ATOM    131  C5  BV5     2      24.510  14.140  19.170  1.00  0.00            
ATOM    132  C6  BV5     2      23.070  14.530  19.320  1.00  0.00            
ATOM    133  O1  BV5     2      22.110  14.000  18.810  1.00  0.00            
ATOM    134  O2  BV5     2      22.970  15.640  20.150  1.00  0.00            
ATOM    135  C7  BV5     2      21.620  16.090  20.440  1.00  0.00            
ATOM    136  C8  BV5     2      21.650  17.220  21.480  1.00  0.00            
ATOM    137  N1  BV5     2      20.390  17.980  21.800  1.00  0.00            
ATOM    138  C9  BV5     2      19.780  18.580  20.610  1.00  0.00            
ATOM    139  C10 BV5     2      19.340  16.960  22.380  1.00  0.00            
ATOM    140  C11 BV5     2      18.090  17.560  23.050  1.00  0.00            
ATOM    141  C12 BV5     2      20.720  19.030  22.890  1.00  0.00            
ATOM    142  C13 BV5     2      19.950  20.410  22.830  1.00  0.00            
ATOM    143  C14 BV5     2      24.920  12.910  19.960  1.00  0.00            
ATOM    144  C15 BV5     2      24.120  11.800  20.140  1.00  0.00            
ATOM    145  C16 BV5     2      24.650  10.600  20.710  1.00  0.00            
ATOM    146  C17 BV5     2      25.950  10.530  21.200  1.00  0.00            
ATOM    147  C18 BV5     2      26.720  11.680  21.120  1.00  0.00            
ATOM    148  C19 BV5     2      26.190  12.850  20.540  1.00  0.00            
ATOM    149  H1  BV5     2      26.740  15.050  15.480  1.00  0.00            
ATOM    150  H2  BV5     2      28.290  14.370  16.150  1.00  0.00            
ATOM    151  H3  BV5     2      26.890  13.320  15.710  1.00  0.00            
ATOM    152  H4  BV5     2      26.930  15.380  17.960  1.00  0.00            
ATOM    153  H5  BV5     2      27.180  13.680  18.130  1.00  0.00            
ATOM    154  H6  BV5     2      24.680  15.030  17.100  1.00  0.00            
ATOM    155  H7  BV5     2      24.590  13.250  15.740  1.00  0.00            
ATOM    156  H8  BV5     2      25.110  12.110  17.150  1.00  0.00            
ATOM    157  H9  BV5     2      23.540  12.770  16.960  1.00  0.00            
ATOM    158  H10 BV5     2      25.030  15.010  19.600  1.00  0.00            
ATOM    159  H11 BV5     2      20.950  15.270  20.740  1.00  0.00            
ATOM    160  H12 BV5     2      21.070  16.410  19.550  1.00  0.00            
ATOM    161  H13 BV5     2      22.410  17.950  21.210  1.00  0.00            
ATOM    162  H14 BV5     2      22.060  16.730  22.360  1.00  0.00            
ATOM    163  H15 BV5     2      20.410  19.390  20.240  1.00  0.00            
ATOM    164  H16 BV5     2      19.450  17.790  19.940  1.00  0.00            
ATOM    165  H17 BV5     2      18.880  19.150  20.850  1.00  0.00            
ATOM    166  H18 BV5     2      19.920  16.340  23.060  1.00  0.00            
ATOM    167  H19 BV5     2      18.910  16.330  21.590  1.00  0.00            
ATOM    168  H20 BV5     2      18.440  18.170  23.890  1.00  0.00            
ATOM    169  H21 BV5     2      17.540  18.160  22.310  1.00  0.00            
ATOM    170  H22 BV5     2      17.450  16.740  23.400  1.00  0.00            
ATOM    171  H23 BV5     2      21.810  19.060  22.850  1.00  0.00            
ATOM    172  H24 BV5     2      20.630  18.480  23.830  1.00  0.00            
ATOM    173  H25 BV5     2      18.870  20.210  22.900  1.00  0.00            
ATOM    174  H26 BV5     2      20.280  21.050  23.660  1.00  0.00            
ATOM    175  H27 BV5     2      20.230  20.920  21.900  1.00  0.00            
ATOM    176  H28 BV5     2      23.090  11.820  19.780  1.00  0.00            
ATOM    177  H29 BV5     2      24.010   9.730  20.730  1.00  0.00            
ATOM    178  H30 BV5     2      26.360   9.580  21.540  1.00  0.00            
ATOM    179  H31 BV5     2      27.730  11.680  21.520  1.00  0.00            
ATOM    180  H32 BV5     2      26.860  13.700  20.450  1.00  0.00            
TER
ENDMDL
MODEL        1
ATOM      1  H1  ACD     1      22.400  19.370  24.240  1.00  0.00            
ATOM      2  O1  ACD     1      21.780  18.860  23.710  1.00  0.00            
ATOM      3  C1  ACD     1      21.790  17.470  24.160  1.00  0.00            
ATOM      4  H2  ACD     1      20.870  17.000  23.800  1.00  0.00            
ATOM      5  H3  ACD     1      21.890  17.430  25.260  1.00  0.00            
ATOM      6  C2  ACD     1      22.960  16.780  23.540  1.00  0.00            
ATOM      7  H4  ACD     1      22.780  17.110  22.500  1.00  0.00            
ATOM      8  O2  ACD     1      24.150  17.380  24.020  1.00  0.00            
ATOM      9  C3  ACD     1      25.340  17.120  23.300  1.00  0.00            
ATOM     10  H5  ACD     1      26.200  17.730  23.600  1.00  0.00            
ATOM     11  O3  ACD     1      25.160  17.500  21.930  1.00  0.00            
ATOM     12  C4  ACD     1      25.900  18.640  21.430  1.00  0.00            
ATOM     13  H6  ACD     1      26.630  18.910  22.200  1.00  0.00            
ATOM     14  C5  ACD     1      26.470  17.960  20.120  1.00  0.00            
ATOM     15  H7  ACD     1      25.570  17.680  19.560  1.00  0.00            
ATOM     16  O4  ACD     1      27.420  16.840  20.430  1.00  0.00            
ATOM     17  H8  ACD     1      27.060  16.330  21.160  1.00  0.00            
ATOM     18  C6  ACD     1      27.000  19.050  19.290  1.00  0.00            
ATOM     19  H9  ACD     1      27.810  19.580  19.800  1.00  0.00            
ATOM     20  O5  ACD     1      27.440  18.610  18.020  1.00  0.00            
ATOM     21  H10 ACD     1      27.960  17.810  18.100  1.00  0.00            
ATOM     22  C7  ACD     1      25.900  20.120  18.990  1.00  0.00            
ATOM     23  H11 ACD     1      26.380  20.890  18.370  1.00  0.00            
ATOM     24  O6  ACD     1      25.570  20.730  20.270  1.00  0.00            
ATOM     25  C8  ACD     1      24.970  19.800  21.130  1.00  0.00            
ATOM     26  H12 ACD     1      24.070  19.390  20.670  1.00  0.00            
ATOM     27  C9  ACD     1      24.560  20.600  22.370  1.00  0.00            
ATOM     28  H13 ACD     1      24.090  19.800  22.960  1.00  0.00            
ATOM     29  H14 ACD     1      25.450  21.020  22.860  1.00  0.00            
ATOM     30  O7  ACD     1      23.560  21.560  22.030  1.00  0.00            
ATOM     31  H15 ACD     1      24.010  22.360  21.760  1.00  0.00            
ATOM     32  O8  ACD     1      24.750  19.550  18.420  1.00  0.00            
ATOM     33  C10 ACD     1      24.310  20.150  17.250  1.00  0.00            
ATOM     34  H16 ACD     1      24.970  20.960  16.920  1.00  0.00            
ATOM     35  C11 ACD     1      24.300  19.100  16.120  1.00  0.00            
ATOM     36  H17 ACD     1      23.690  18.300  16.560  1.00  0.00            
ATOM     37  O9  ACD     1      25.730  18.770  15.790  1.00  0.00            
ATOM     38  H18 ACD     1      26.250  18.970  16.560  1.00  0.00            
ATOM     39  C12 ACD     1      23.610  19.720  14.870  1.00  0.00            
ATOM     40  H19 ACD     1      24.230  20.560  14.530  1.00  0.00            
ATOM     41  O10 ACD     1      23.590  18.800  13.790  1.00  0.00            
ATOM     42  H20 ACD     1      24.490  18.880  13.450  1.00  0.00            
ATOM     43  C13 ACD     1      22.180  20.050  15.270  1.00  0.00            
ATOM     44  H21 ACD     1      21.620  20.450  14.420  1.00  0.00            
ATOM     45  O11 ACD     1      22.210  21.060  16.310  1.00  0.00            
ATOM     46  C14 ACD     1      22.910  20.790  17.520  1.00  0.00            
ATOM     47  H22 ACD     1      22.260  20.110  18.090  1.00  0.00            
ATOM     48  C15 ACD     1      22.930  22.130  18.200  1.00  0.00            
ATOM     49  H23 ACD     1      23.570  22.140  19.090  1.00  0.00            
ATOM     50  H24 ACD     1      23.230  22.880  17.450  1.00  0.00            
ATOM     51  O12 ACD     1      21.600  22.490  18.590  1.00  0.00            
ATOM     52  H25 ACD     1      21.180  23.020  17.910  1.00  0.00            
ATOM     53  O13 ACD     1      21.500  18.960  15.830  1.00  0.00            
ATOM     54  C16 ACD     1      20.330  18.450  15.190  1.00  0.00            
ATOM     55  H26 ACD     1      20.100  18.950  14.240  1.00  0.00            
ATOM     56  C17 ACD     1      20.640  17.020  14.860  1.00  0.00            
ATOM     57  H27 ACD     1      21.110  16.620  15.760  1.00  0.00            
ATOM     58  O14 ACD     1      21.480  17.020  13.620  1.00  0.00            
ATOM     59  H28 ACD     1      21.940  17.860  13.560  1.00  0.00            
ATOM     60  C18 ACD     1      19.350  16.260  14.470  1.00  0.00            
ATOM     61  H29 ACD     1      18.990  16.550  13.480  1.00  0.00            
ATOM     62  O15 ACD     1      19.620  14.860  14.370  1.00  0.00            
ATOM     63  H30 ACD     1      20.450  14.790  13.900  1.00  0.00            
ATOM     64  C19 ACD     1      18.290  16.370  15.490  1.00  0.00            
ATOM     65  H31 ACD     1      17.400  15.800  15.170  1.00  0.00            
ATOM     66  O16 ACD     1      17.960  17.720  15.560  1.00  0.00            
ATOM     67  C20 ACD     1      19.040  18.540  16.100  1.00  0.00            
ATOM     68  H32 ACD     1      19.290  18.260  17.130  1.00  0.00            
ATOM     69  C21 ACD     1      18.510  19.970  16.080  1.00  0.00            
ATOM     70  H33 ACD     1      19.340  20.680  16.180  1.00  0.00            
ATOM     71  H34 ACD     1      18.230  20.180  15.040  1.00  0.00            
ATOM     72  O17 ACD     1      17.490  20.210  17.090  1.00  0.00            
ATOM     73  H35 ACD     1      16.700  19.720  16.830  1.00  0.00            
ATOM     74  O18 ACD     1      18.650  15.920  16.740  1.00  0.00            
ATOM     75  C22 ACD     1      17.700  15.270  17.530  1.00  0.00            
ATOM     76  H36 ACD     1      16.670  15.180  17.170  1.00  0.00            
ATOM     77  C23 ACD     1      18.200  13.820  17.700  1.00  0.00            
ATOM     78  H37 ACD     1      19.220  13.930  18.090  1.00  0.00            
ATOM     79  O19 ACD     1      18.380  13.090  16.460  1.00  0.00            
ATOM     80  H38 ACD     1      19.010  13.630  15.970  1.00  0.00            
ATOM     81  C24 ACD     1      17.310  13.090  18.730  1.00  0.00            
ATOM     82  H39 ACD     1      16.300  13.100  18.310  1.00  0.00            
ATOM     83  O20 ACD     1      17.890  11.800  18.950  1.00  0.00            
ATOM     84  H40 ACD     1      18.180  11.540  18.080  1.00  0.00            
ATOM     85  C25 ACD     1      17.250  13.890  20.000  1.00  0.00            
ATOM     86  H41 ACD     1      16.630  13.490  20.820  1.00  0.00            
ATOM     87  O21 ACD     1      16.710  15.140  19.710  1.00  0.00            
ATOM     88  C26 ACD     1      17.530  16.000  18.830  1.00  0.00            
ATOM     89  H42 ACD     1      18.540  16.270  19.180  1.00  0.00            
ATOM     90  C27 ACD     1      16.770  17.280  18.540  1.00  0.00            
ATOM     91  H43 ACD     1      17.270  17.850  17.740  1.00  0.00            
ATOM     92  H44 ACD     1      15.780  17.070  18.120  1.00  0.00            
ATOM     93  O22 ACD     1      16.640  18.080  19.750  1.00  0.00            
ATOM     94  H45 ACD     1      16.350  17.590  20.510  1.00  0.00            
ATOM     95  O23 ACD     1      18.550  14.130  20.540  1.00  0.00            
ATOM     96  C28 ACD     1      18.990  13.550  21.780  1.00  0.00            
ATOM     97  H46 ACD     1      18.200  12.940  22.220  1.00  0.00            
ATOM     98  C29 ACD     1      19.280  14.700  22.670  1.00  0.00            
ATOM     99  H47 ACD     1      19.920  15.440  22.170  1.00  0.00            
ATOM    100  O24 ACD     1      19.970  14.280  23.880  1.00  0.00            
ATOM    101  C30 ACD     1      17.990  15.360  22.990  1.00  0.00            
ATOM    102  H48 ACD     1      17.630  15.830  22.060  1.00  0.00            
ATOM    103  H49 ACD     1      17.210  14.650  23.270  1.00  0.00            
ATOM    104  O25 ACD     1      18.200  16.400  23.980  1.00  0.00            
ATOM    105  H50 ACD     1      18.740  16.040  24.690  1.00  0.00            
ATOM    106  C31 ACD     1      20.260  12.730  21.530  1.00  0.00            
ATOM    107  H51 ACD     1      20.770  13.440  20.870  1.00  0.00            
ATOM    108  O26 ACD     1      19.810  11.570  20.910  1.00  0.00            
ATOM    109  H52 ACD     1      19.270  11.880  20.180  1.00  0.00            
ATOM    110  C32 ACD     1      21.150  12.420  22.710  1.00  0.00            
ATOM    111  H53 ACD     1      20.650  11.590  23.220  1.00  0.00            
ATOM    112  O27 ACD     1      22.470  12.020  22.400  1.00  0.00            
ATOM    113  H54 ACD     1      22.200  11.200  21.960  1.00  0.00            
ATOM    114  C33 ACD     1      21.220  13.710  23.620  1.00  0.00            
ATOM    115  H55 ACD     1      21.690  13.380  24.550  1.00  0.00            
ATOM    116  O28 ACD     1      21.990  14.680  22.950  1.00  0.00            
ATOM    117  C34 ACD     1      23.050  15.290  23.680  1.00  0.00            
ATOM    118  H56 ACD     1      22.980  15.050  24.750  1.00  0.00            
ATOM    119  C35 ACD     1      24.420  14.730  23.140  1.00  0.00            
ATOM    120  H57 ACD     1      24.270  14.780  22.060  1.00  0.00            
ATOM    121  O29 ACD     1      24.520  13.410  23.440  1.00  0.00            
ATOM    122  H58 ACD     1      23.770  12.960  23.050  1.00  0.00            
ATOM    123  C36 ACD     1      25.650  15.610  23.530  1.00  0.00            
ATOM    124  H59 ACD     1      25.810  15.390  24.600  1.00  0.00            
ATOM    125  O30 ACD     1      26.770  15.280  22.710  1.00  0.00            
ATOM    126  H60 ACD     1      26.770  14.320  22.660  1.00  0.00            
ATOM    127  C1  BV5     2      24.700  15.320  14.870  1.00  0.00            
ATOM    128  C2  BV5     2      24.680  15.280  16.360  1.00  0.00            
ATOM    129  C3  BV5     2      23.320  15.460  17.040  1.00  0.00            
ATOM    130  C4  BV5     2      22.320  14.520  16.440  1.00  0.00            
ATOM    131  C5  BV5     2      23.440  15.500  18.600  1.00  0.00            
ATOM    132  C6  BV5     2      22.120  15.920  19.210  1.00  0.00            
ATOM    133  O1  BV5     2      21.190  15.200  19.210  1.00  0.00            
ATOM    134  O2  BV5     2      22.070  17.220  19.500  1.00  0.00            
ATOM    135  C7  BV5     2      20.820  17.770  20.000  1.00  0.00            
ATOM    136  C8  BV5     2      20.990  19.090  20.720  1.00  0.00            
ATOM    137  N1  BV5     2      19.740  19.900  21.180  1.00  0.00            
ATOM    138  C9  BV5     2      18.960  20.220  19.910  1.00  0.00            
ATOM    139  C10 BV5     2      18.780  19.040  22.070  1.00  0.00            
ATOM    140  C11 BV5     2      17.410  19.550  22.650  1.00  0.00            
ATOM    141  C12 BV5     2      20.080  21.180  21.940  1.00  0.00            
ATOM    142  C13 BV5     2      19.050  22.430  21.970  1.00  0.00            
ATOM    143  C14 BV5     2      23.980  14.240  19.160  1.00  0.00            
ATOM    144  C15 BV5     2      23.190  13.040  19.210  1.00  0.00            
ATOM    145  C16 BV5     2      23.710  11.790  19.680  1.00  0.00            
ATOM    146  C17 BV5     2      25.040  11.770  20.130  1.00  0.00            
ATOM    147  C18 BV5     2      25.810  12.930  20.070  1.00  0.00            
ATOM    148  C19 BV5     2      25.300  14.090  19.460  1.00  0.00            
ATOM    149  H1  BV5     2      25.730  15.250  14.500  1.00  0.00            
ATOM    150  H2  BV5     2      24.150  14.490  14.430  1.00  0.00            
ATOM    151  H3  BV5     2      24.220  16.260  14.560  1.00  0.00            
ATOM    152  H4  BV5     2      25.320  16.110  16.700  1.00  0.00            
ATOM    153  H5  BV5     2      25.100  14.310  16.630  1.00  0.00            
ATOM    154  H6  BV5     2      22.990  16.490  16.840  1.00  0.00            
ATOM    155  H7  BV5     2      22.530  13.440  16.420  1.00  0.00            
ATOM    156  H8  BV5     2      21.270  14.700  16.700  1.00  0.00            
ATOM    157  H9  BV5     2      22.350  14.800  15.380  1.00  0.00            
ATOM    158  H10 BV5     2      24.090  16.300  18.970  1.00  0.00            
ATOM    159  H11 BV5     2      20.420  17.070  20.750  1.00  0.00            
ATOM    160  H12 BV5     2      20.080  17.790  19.190  1.00  0.00            
ATOM    161  H13 BV5     2      21.500  19.760  20.010  1.00  0.00            
ATOM    162  H14 BV5     2      21.650  19.010  21.580  1.00  0.00            
ATOM    163  H15 BV5     2      19.630  20.890  19.360  1.00  0.00            
ATOM    164  H16 BV5     2      18.750  19.370  19.270  1.00  0.00            
ATOM    165  H17 BV5     2      18.030  20.740  20.150  1.00  0.00            
ATOM    166  H18 BV5     2      19.420  18.700  22.890  1.00  0.00            
ATOM    167  H19 BV5     2      18.510  18.170  21.480  1.00  0.00            
ATOM    168  H20 BV5     2      16.630  18.790  22.810  1.00  0.00            
ATOM    169  H21 BV5     2      17.610  20.040  23.610  1.00  0.00            
ATOM    170  H22 BV5     2      16.950  20.300  21.990  1.00  0.00            
ATOM    171  H23 BV5     2      21.030  21.510  21.510  1.00  0.00            
ATOM    172  H24 BV5     2      20.250  20.910  22.980  1.00  0.00            
ATOM    173  H25 BV5     2      18.210  22.090  22.590  1.00  0.00            
ATOM    174  H26 BV5     2      19.400  23.400  22.340  1.00  0.00            
ATOM    175  H27 BV5     2      18.680  22.680  20.970  1.00  0.00            
ATOM    176  H28 BV5     2      22.150  13.110  18.920  1.00  0.00            
ATOM    177  H29 BV5     2      23.150  10.870  19.770  1.00  0.00            
ATOM    178  H30 BV5     2      25.560  10.870  20.460  1.00  0.00            
ATOM    179  H31 BV5     2      26.800  12.870  20.520  1.00  0.00            
ATOM    180  H32 BV5     2      26.010  14.890  19.290  1.00  0.00            
TER
ENDMDL
MODEL        1
ATOM      1  H1  ACD     1      33.760  15.890   9.480  1.00  0.00            
ATOM      2  O1  ACD     1      32.970  15.610   9.940  1.00  0.00            
ATOM      3  C1  ACD     1      33.130  14.260  10.510  1.00  0.00            
ATOM      4  H2  ACD     1      33.400  14.430  11.560  1.00  0.00            
ATOM      5  H3  ACD     1      33.990  13.810  10.010  1.00  0.00            
ATOM      6  C2  ACD     1      32.010  13.350  10.350  1.00  0.00            
ATOM      7  H4  ACD     1      32.250  12.350  10.710  1.00  0.00            
ATOM      8  O2  ACD     1      31.030  13.830  11.210  1.00  0.00            
ATOM      9  C3  ACD     1      29.850  13.090  11.300  1.00  0.00            
ATOM     10  H5  ACD     1      29.120  13.600  11.950  1.00  0.00            
ATOM     11  O3  ACD     1      30.190  11.780  11.710  1.00  0.00            
ATOM     12  C4  ACD     1      29.970  11.460  13.120  1.00  0.00            
ATOM     13  H6  ACD     1      29.600  12.310  13.690  1.00  0.00            
ATOM     14  C5  ACD     1      28.770  10.580  12.990  1.00  0.00            
ATOM     15  H7  ACD     1      29.010   9.850  12.210  1.00  0.00            
ATOM     16  O4  ACD     1      27.670  11.420  12.570  1.00  0.00            
ATOM     17  H8  ACD     1      27.920  11.860  11.760  1.00  0.00            
ATOM     18  C6  ACD     1      28.550   9.770  14.230  1.00  0.00            
ATOM     19  H9  ACD     1      28.240  10.460  15.020  1.00  0.00            
ATOM     20  O5  ACD     1      27.490   8.810  14.100  1.00  0.00            
ATOM     21  H10 ACD     1      27.780   8.160  13.450  1.00  0.00            
ATOM     22  C7  ACD     1      29.760   9.090  14.750  1.00  0.00            
ATOM     23  H11 ACD     1      29.610   8.910  15.820  1.00  0.00            
ATOM     24  O6  ACD     1      30.800  10.060  14.920  1.00  0.00            
ATOM     25  C8  ACD     1      31.170  10.690  13.690  1.00  0.00            
ATOM     26  H12 ACD     1      31.670  10.110  12.910  1.00  0.00            
ATOM     27  C9  ACD     1      32.280  11.650  14.100  1.00  0.00            
ATOM     28  H13 ACD     1      32.220  12.550  13.480  1.00  0.00            
ATOM     29  H14 ACD     1      32.080  11.980  15.120  1.00  0.00            
ATOM     30  O7  ACD     1      33.500  10.980  13.960  1.00  0.00            
ATOM     31  H15 ACD     1      33.500  10.190  14.500  1.00  0.00            
ATOM     32  O8  ACD     1      30.080   7.990  13.920  1.00  0.00            
ATOM     33  C10 ACD     1      30.770   6.800  14.500  1.00  0.00            
ATOM     34  H16 ACD     1      30.600   6.620  15.570  1.00  0.00            
ATOM     35  C11 ACD     1      30.290   5.640  13.630  1.00  0.00            
ATOM     36  H17 ACD     1      30.420   5.740  12.540  1.00  0.00            
ATOM     37  O9  ACD     1      28.870   5.500  13.880  1.00  0.00            
ATOM     38  H18 ACD     1      28.810   5.470  14.840  1.00  0.00            
ATOM     39  C12 ACD     1      31.020   4.360  13.890  1.00  0.00            
ATOM     40  H19 ACD     1      30.870   4.070  14.940  1.00  0.00            
ATOM     41  O10 ACD     1      30.760   3.350  12.970  1.00  0.00            
ATOM     42  H20 ACD     1      31.300   3.580  12.210  1.00  0.00            
ATOM     43  C13 ACD     1      32.520   4.640  13.650  1.00  0.00            
ATOM     44  H21 ACD     1      33.030   3.710  13.950  1.00  0.00            
ATOM     45  O11 ACD     1      33.010   5.650  14.440  1.00  0.00            
ATOM     46  C14 ACD     1      32.290   6.910  14.340  1.00  0.00            
ATOM     47  H22 ACD     1      32.370   7.270  13.310  1.00  0.00            
ATOM     48  C15 ACD     1      32.940   7.830  15.450  1.00  0.00            
ATOM     49  H23 ACD     1      32.220   8.600  15.770  1.00  0.00            
ATOM     50  H24 ACD     1      32.900   7.180  16.330  1.00  0.00            
ATOM     51  O12 ACD     1      34.230   8.230  15.060  1.00  0.00            
ATOM     52  H25 ACD     1      34.780   7.450  15.140  1.00  0.00            
ATOM     53  O13 ACD     1      32.700   5.040  12.280  1.00  0.00            
ATOM     54  C16 ACD     1      33.820   4.360  11.580  1.00  0.00            
ATOM     55  H26 ACD     1      34.220   3.550  12.210  1.00  0.00            
ATOM     56  C17 ACD     1      33.200   3.840  10.270  1.00  0.00            
ATOM     57  H27 ACD     1      32.580   4.690   9.990  1.00  0.00            
ATOM     58  O14 ACD     1      32.310   2.760  10.520  1.00  0.00            
ATOM     59  H28 ACD     1      31.760   2.590   9.740  1.00  0.00            
ATOM     60  C18 ACD     1      34.210   3.460   9.240  1.00  0.00            
ATOM     61  H29 ACD     1      34.570   2.490   9.590  1.00  0.00            
ATOM     62  O15 ACD     1      33.560   3.260   8.000  1.00  0.00            
ATOM     63  H30 ACD     1      33.410   4.050   7.470  1.00  0.00            
ATOM     64  C19 ACD     1      35.310   4.430   8.990  1.00  0.00            
ATOM     65  H31 ACD     1      36.160   3.970   8.460  1.00  0.00            
ATOM     66  O16 ACD     1      35.790   4.700  10.330  1.00  0.00            
ATOM     67  C20 ACD     1      34.970   5.340  11.270  1.00  0.00            
ATOM     68  H32 ACD     1      34.450   6.220  10.860  1.00  0.00            
ATOM     69  C21 ACD     1      35.790   5.680  12.500  1.00  0.00            
ATOM     70  H33 ACD     1      35.180   6.150  13.280  1.00  0.00            
ATOM     71  H34 ACD     1      36.290   4.800  12.920  1.00  0.00            
ATOM     72  O17 ACD     1      36.860   6.470  12.080  1.00  0.00            
ATOM     73  H35 ACD     1      37.410   6.000  11.450  1.00  0.00            
ATOM     74  O18 ACD     1      34.880   5.630   8.420  1.00  0.00            
ATOM     75  C22 ACD     1      35.510   6.110   7.280  1.00  0.00            
ATOM     76  H36 ACD     1      36.300   5.420   6.940  1.00  0.00            
ATOM     77  C23 ACD     1      34.510   6.390   6.210  1.00  0.00            
ATOM     78  H37 ACD     1      33.720   7.030   6.640  1.00  0.00            
ATOM     79  O19 ACD     1      33.880   5.140   5.660  1.00  0.00            
ATOM     80  H38 ACD     1      33.400   5.420   4.880  1.00  0.00            
ATOM     81  C24 ACD     1      35.110   7.240   5.060  1.00  0.00            
ATOM     82  H39 ACD     1      35.880   6.720   4.480  1.00  0.00            
ATOM     83  O20 ACD     1      34.120   7.790   4.160  1.00  0.00            
ATOM     84  H40 ACD     1      33.750   8.590   4.550  1.00  0.00            
ATOM     85  C25 ACD     1      35.700   8.490   5.720  1.00  0.00            
ATOM     86  H41 ACD     1      36.120   9.160   4.960  1.00  0.00            
ATOM     87  O21 ACD     1      36.720   8.100   6.490  1.00  0.00            
ATOM     88  C26 ACD     1      36.350   7.350   7.670  1.00  0.00            
ATOM     89  H42 ACD     1      35.720   8.010   8.280  1.00  0.00            
ATOM     90  C27 ACD     1      37.640   6.990   8.370  1.00  0.00            
ATOM     91  H43 ACD     1      37.420   6.410   9.270  1.00  0.00            
ATOM     92  H44 ACD     1      38.330   6.430   7.720  1.00  0.00            
ATOM     93  O22 ACD     1      38.300   8.200   8.720  1.00  0.00            
ATOM     94  H45 ACD     1      38.550   8.710   7.940  1.00  0.00            
ATOM     95  O23 ACD     1      34.640   9.150   6.410  1.00  0.00            
ATOM     96  C28 ACD     1      34.500  10.580   6.200  1.00  0.00            
ATOM     97  H46 ACD     1      35.060  10.840   5.290  1.00  0.00            
ATOM     98  C29 ACD     1      34.890  11.300   7.460  1.00  0.00            
ATOM     99  H47 ACD     1      34.450  10.750   8.300  1.00  0.00            
ATOM    100  O24 ACD     1      34.580  12.690   7.420  1.00  0.00            
ATOM    101  C30 ACD     1      36.420  11.190   7.750  1.00  0.00            
ATOM    102  H48 ACD     1      36.770  10.150   7.720  1.00  0.00            
ATOM    103  H49 ACD     1      36.910  11.770   6.960  1.00  0.00            
ATOM    104  O25 ACD     1      36.700  11.740   9.040  1.00  0.00            
ATOM    105  H50 ACD     1      36.370  12.640   9.150  1.00  0.00            
ATOM    106  C31 ACD     1      33.080  10.870   5.700  1.00  0.00            
ATOM    107  H51 ACD     1      32.370  10.580   6.490  1.00  0.00            
ATOM    108  O26 ACD     1      32.760  10.310   4.460  1.00  0.00            
ATOM    109  H52 ACD     1      32.020  10.870   4.210  1.00  0.00            
ATOM    110  C32 ACD     1      33.000  12.390   5.740  1.00  0.00            
ATOM    111  H53 ACD     1      33.800  12.870   5.160  1.00  0.00            
ATOM    112  O27 ACD     1      31.710  12.670   5.220  1.00  0.00            
ATOM    113  H54 ACD     1      31.110  12.870   5.950  1.00  0.00            
ATOM    114  C33 ACD     1      33.230  12.900   7.110  1.00  0.00            
ATOM    115  H55 ACD     1      33.170  13.990   7.030  1.00  0.00            
ATOM    116  O28 ACD     1      32.390  12.450   8.090  1.00  0.00            
ATOM    117  C34 ACD     1      31.510  13.290   8.870  1.00  0.00            
ATOM    118  H56 ACD     1      31.490  14.280   8.390  1.00  0.00            
ATOM    119  C35 ACD     1      30.100  12.560   8.730  1.00  0.00            
ATOM    120  H57 ACD     1      30.100  11.480   8.920  1.00  0.00            
ATOM    121  O29 ACD     1      29.590  12.770   7.430  1.00  0.00            
ATOM    122  H58 ACD     1      28.900  12.100   7.400  1.00  0.00            
ATOM    123  C36 ACD     1      29.170  13.020   9.900  1.00  0.00            
ATOM    124  H59 ACD     1      28.980  14.090   9.740  1.00  0.00            
ATOM    125  O30 ACD     1      27.880  12.440  10.000  1.00  0.00            
ATOM    126  H60 ACD     1      27.400  12.500   9.170  1.00  0.00            
ATOM    127  C1  BV5     2      29.560   9.170   5.550  1.00  0.00            
ATOM    128  C2  BV5     2      30.420   8.300   6.400  1.00  0.00            
ATOM    129  C3  BV5     2      30.450   8.750   7.920  1.00  0.00            
ATOM    130  C4  BV5     2      29.080   8.900   8.520  1.00  0.00            
ATOM    131  C5  BV5     2      31.430   7.940   8.740  1.00  0.00            
ATOM    132  C6  BV5     2      31.940   8.630  10.010  1.00  0.00            
ATOM    133  O1  BV5     2      31.350   9.040  10.950  1.00  0.00            
ATOM    134  O2  BV5     2      33.330   8.850   9.930  1.00  0.00            
ATOM    135  C7  BV5     2      34.050   9.360  11.150  1.00  0.00            
ATOM    136  C8  BV5     2      35.550   9.350  10.850  1.00  0.00            
ATOM    137  N1  BV5     2      36.500   9.940  11.910  1.00  0.00            
ATOM    138  C9  BV5     2      36.370   9.230  13.240  1.00  0.00            
ATOM    139  C10 BV5     2      37.970   9.790  11.330  1.00  0.00            
ATOM    140  C11 BV5     2      39.160  10.090  12.230  1.00  0.00            
ATOM    141  C12 BV5     2      36.100  11.390  12.100  1.00  0.00            
ATOM    142  C13 BV5     2      36.730  12.150  13.310  1.00  0.00            
ATOM    143  C14 BV5     2      30.980   6.500   8.950  1.00  0.00            
ATOM    144  C15 BV5     2      30.050   6.240   9.980  1.00  0.00            
ATOM    145  C16 BV5     2      29.450   4.980  10.080  1.00  0.00            
ATOM    146  C17 BV5     2      29.690   4.030   9.080  1.00  0.00            
ATOM    147  C18 BV5     2      30.610   4.240   8.030  1.00  0.00            
ATOM    148  C19 BV5     2      31.230   5.500   7.960  1.00  0.00            
ATOM    149  H1  BV5     2      29.690   8.940   4.490  1.00  0.00            
ATOM    150  H2  BV5     2      28.520   8.900   5.790  1.00  0.00            
ATOM    151  H3  BV5     2      29.630  10.260   5.670  1.00  0.00            
ATOM    152  H4  BV5     2      31.450   8.290   6.030  1.00  0.00            
ATOM    153  H5  BV5     2      30.120   7.250   6.250  1.00  0.00            
ATOM    154  H6  BV5     2      30.840   9.770   7.800  1.00  0.00            
ATOM    155  H7  BV5     2      28.660   9.830   8.130  1.00  0.00            
ATOM    156  H8  BV5     2      28.390   8.100   8.230  1.00  0.00            
ATOM    157  H9  BV5     2      29.190   8.910   9.610  1.00  0.00            
ATOM    158  H10 BV5     2      32.350   7.880   8.140  1.00  0.00            
ATOM    159  H11 BV5     2      33.840   8.660  11.970  1.00  0.00            
ATOM    160  H12 BV5     2      33.700  10.330  11.490  1.00  0.00            
ATOM    161  H13 BV5     2      35.720  10.000   9.990  1.00  0.00            
ATOM    162  H14 BV5     2      35.810   8.330  10.560  1.00  0.00            
ATOM    163  H15 BV5     2      37.130   9.400  14.000  1.00  0.00            
ATOM    164  H16 BV5     2      35.470   9.640  13.690  1.00  0.00            
ATOM    165  H17 BV5     2      36.370   8.170  12.980  1.00  0.00            
ATOM    166  H18 BV5     2      38.040  10.470  10.480  1.00  0.00            
ATOM    167  H19 BV5     2      37.950   8.800  10.870  1.00  0.00            
ATOM    168  H20 BV5     2      39.930   9.670  11.570  1.00  0.00            
ATOM    169  H21 BV5     2      39.490  11.130  12.380  1.00  0.00            
ATOM    170  H22 BV5     2      39.100   9.560  13.180  1.00  0.00            
ATOM    171  H23 BV5     2      35.010  11.440  12.190  1.00  0.00            
ATOM    172  H24 BV5     2      36.480  11.960  11.250  1.00  0.00            
ATOM    173  H25 BV5     2      37.800  12.360  13.170  1.00  0.00            
ATOM    174  H26 BV5     2      36.250  13.140  13.350  1.00  0.00            
ATOM    175  H27 BV5     2      36.620  11.580  14.240  1.00  0.00            
ATOM    176  H28 BV5     2      29.780   6.990  10.720  1.00  0.00            
ATOM    177  H29 BV5     2      28.710   4.620  10.790  1.00  0.00            
ATOM    178  H30 BV5     2      29.060   3.150   9.050  1.00  0.00            
ATOM    179  H31 BV5     2      30.640   3.580   7.170  1.00  0.00            
ATOM    180  H32 BV5     2      31.880   5.780   7.130  1.00  0.00            
TER
ENDMDL
MODEL        1
ATOM      1  H1  ACD     1      11.240  13.040  18.370  1.00  0.00            
ATOM      2  O1  ACD     1      11.320  13.920  17.980  1.00  0.00            
ATOM      3  C1  ACD     1      10.130  14.630  18.350  1.00  0.00            
ATOM      4  H2  ACD     1      10.110  15.680  18.030  1.00  0.00            
ATOM      5  H3  ACD     1      10.130  14.430  19.430  1.00  0.00            
ATOM      6  C2  ACD     1       8.850  13.950  17.750  1.00  0.00            
ATOM      7  H4  ACD     1       8.700  14.140  16.680  1.00  0.00            
ATOM      8  O2  ACD     1       8.900  12.580  18.090  1.00  0.00            
ATOM      9  C3  ACD     1       7.820  11.830  17.500  1.00  0.00            
ATOM     10  H5  ACD     1       8.000  10.780  17.760  1.00  0.00            
ATOM     11  O3  ACD     1       7.790  11.910  16.110  1.00  0.00            
ATOM     12  C4  ACD     1       8.270  10.820  15.260  1.00  0.00            
ATOM     13  H6  ACD     1       8.260   9.840  15.760  1.00  0.00            
ATOM     14  C5  ACD     1       7.290  10.950  14.040  1.00  0.00            
ATOM     15  H7  ACD     1       7.170  11.960  13.650  1.00  0.00            
ATOM     16  O4  ACD     1       5.990  10.580  14.520  1.00  0.00            
ATOM     17  H8  ACD     1       5.780  11.180  15.250  1.00  0.00            
ATOM     18  C6  ACD     1       7.670  10.090  12.930  1.00  0.00            
ATOM     19  H9  ACD     1       7.690   9.030  13.230  1.00  0.00            
ATOM     20  O5  ACD     1       6.740  10.150  11.830  1.00  0.00            
ATOM     21  H10 ACD     1       5.850  10.080  12.170  1.00  0.00            
ATOM     22  C7  ACD     1       9.100  10.350  12.480  1.00  0.00            
ATOM     23  H11 ACD     1       9.400   9.580  11.770  1.00  0.00            
ATOM     24  O6  ACD     1       9.950  10.280  13.640  1.00  0.00            
ATOM     25  C8  ACD     1       9.700  11.190  14.760  1.00  0.00            
ATOM     26  H12 ACD     1       9.680  12.230  14.420  1.00  0.00            
ATOM     27  C9  ACD     1      10.840  11.050  15.800  1.00  0.00            
ATOM     28  H13 ACD     1      11.000  12.030  16.270  1.00  0.00            
ATOM     29  H14 ACD     1      10.690  10.240  16.530  1.00  0.00            
ATOM     30  O7  ACD     1      12.080  10.910  15.090  1.00  0.00            
ATOM     31  H15 ACD     1      11.930  10.160  14.510  1.00  0.00            
ATOM     32  O8  ACD     1       9.060  11.730  11.940  1.00  0.00            
ATOM     33  C10 ACD     1       9.620  11.890  10.630  1.00  0.00            
ATOM     34  H16 ACD     1       9.990  11.000  10.110  1.00  0.00            
ATOM     35  C11 ACD     1       8.490  12.420   9.720  1.00  0.00            
ATOM     36  H17 ACD     1       7.950  13.220  10.240  1.00  0.00            
ATOM     37  O9  ACD     1       7.530  11.370   9.470  1.00  0.00            
ATOM     38  H18 ACD     1       7.100  11.110  10.300  1.00  0.00            
ATOM     39  C12 ACD     1       8.970  13.040   8.380  1.00  0.00            
ATOM     40  H19 ACD     1       9.370  12.220   7.780  1.00  0.00            
ATOM     41  O10 ACD     1       7.870  13.610   7.680  1.00  0.00            
ATOM     42  H20 ACD     1       7.390  12.850   7.340  1.00  0.00            
ATOM     43  C13 ACD     1      10.110  14.060   8.770  1.00  0.00            
ATOM     44  H21 ACD     1      10.550  14.360   7.810  1.00  0.00            
ATOM     45  O11 ACD     1      11.160  13.340   9.460  1.00  0.00            
ATOM     46  C14 ACD     1      10.800  12.850  10.720  1.00  0.00            
ATOM     47  H22 ACD     1      10.560  13.670  11.420  1.00  0.00            
ATOM     48  C15 ACD     1      12.010  12.160  11.300  1.00  0.00            
ATOM     49  H23 ACD     1      11.770  11.500  12.140  1.00  0.00            
ATOM     50  H24 ACD     1      12.450  11.620  10.450  1.00  0.00            
ATOM     51  O12 ACD     1      12.970  13.100  11.720  1.00  0.00            
ATOM     52  H25 ACD     1      13.230  13.530  10.890  1.00  0.00            
ATOM     53  O13 ACD     1       9.550  15.200   9.510  1.00  0.00            
ATOM     54  C16 ACD     1       9.530  16.380   8.810  1.00  0.00            
ATOM     55  H26 ACD     1       9.850  16.280   7.760  1.00  0.00            
ATOM     56  C17 ACD     1       8.110  16.900   9.000  1.00  0.00            
ATOM     57  H27 ACD     1       7.770  16.620  10.010  1.00  0.00            
ATOM     58  O14 ACD     1       7.280  16.140   8.100  1.00  0.00            
ATOM     59  H28 ACD     1       7.590  15.280   7.830  1.00  0.00            
ATOM     60  C18 ACD     1       8.010  18.350   8.810  1.00  0.00            
ATOM     61  H29 ACD     1       8.240  18.490   7.750  1.00  0.00            
ATOM     62  O15 ACD     1       6.580  18.670   9.070  1.00  0.00            
ATOM     63  H30 ACD     1       6.300  17.770   8.910  1.00  0.00            
ATOM     64  C19 ACD     1       9.040  19.110   9.650  1.00  0.00            
ATOM     65  H31 ACD     1       8.890  20.190   9.560  1.00  0.00            
ATOM     66  O16 ACD     1      10.330  18.740   9.230  1.00  0.00            
ATOM     67  C20 ACD     1      10.600  17.330   9.470  1.00  0.00            
ATOM     68  H32 ACD     1      10.550  17.190  10.560  1.00  0.00            
ATOM     69  C21 ACD     1      12.000  16.890   8.990  1.00  0.00            
ATOM     70  H33 ACD     1      12.310  15.990   9.540  1.00  0.00            
ATOM     71  H34 ACD     1      11.820  16.670   7.930  1.00  0.00            
ATOM     72  O17 ACD     1      13.010  17.890   9.200  1.00  0.00            
ATOM     73  H35 ACD     1      13.870  17.460   9.170  1.00  0.00            
ATOM     74  O18 ACD     1       8.840  18.740  11.000  1.00  0.00            
ATOM     75  C22 ACD     1       8.480  19.800  11.850  1.00  0.00            
ATOM     76  H36 ACD     1       8.700  20.800  11.450  1.00  0.00            
ATOM     77  C23 ACD     1       6.990  19.680  12.250  1.00  0.00            
ATOM     78  H37 ACD     1       6.780  18.630  12.480  1.00  0.00            
ATOM     79  O19 ACD     1       6.190  20.130  11.170  1.00  0.00            
ATOM     80  H38 ACD     1       6.400  19.470  10.500  1.00  0.00            
ATOM     81  C24 ACD     1       6.700  20.530  13.480  1.00  0.00            
ATOM     82  H39 ACD     1       6.710  21.590  13.190  1.00  0.00            
ATOM     83  O20 ACD     1       5.380  20.350  13.950  1.00  0.00            
ATOM     84  H40 ACD     1       5.580  19.740  14.670  1.00  0.00            
ATOM     85  C25 ACD     1       7.700  20.290  14.610  1.00  0.00            
ATOM     86  H41 ACD     1       7.450  21.180  15.210  1.00  0.00            
ATOM     87  O21 ACD     1       9.030  20.470  14.100  1.00  0.00            
ATOM     88  C26 ACD     1       9.380  19.670  13.040  1.00  0.00            
ATOM     89  H42 ACD     1       9.330  18.660  13.470  1.00  0.00            
ATOM     90  C27 ACD     1      10.830  19.960  12.660  1.00  0.00            
ATOM     91  H43 ACD     1      11.060  19.170  11.940  1.00  0.00            
ATOM     92  H44 ACD     1      10.850  21.020  12.350  1.00  0.00            
ATOM     93  O22 ACD     1      11.790  19.860  13.680  1.00  0.00            
ATOM     94  H45 ACD     1      11.620  20.570  14.310  1.00  0.00            
ATOM     95  O23 ACD     1       7.480  19.110  15.270  1.00  0.00            
ATOM     96  C28 ACD     1       7.410  19.160  16.660  1.00  0.00            
ATOM     97  H46 ACD     1       7.320  20.140  17.140  1.00  0.00            
ATOM     98  C29 ACD     1       8.590  18.370  17.130  1.00  0.00            
ATOM     99  H47 ACD     1       8.730  17.440  16.560  1.00  0.00            
ATOM    100  O24 ACD     1       8.440  17.910  18.510  1.00  0.00            
ATOM    101  C30 ACD     1       9.840  19.210  16.970  1.00  0.00            
ATOM    102  H48 ACD     1       9.830  19.550  15.930  1.00  0.00            
ATOM    103  H49 ACD     1       9.910  20.020  17.720  1.00  0.00            
ATOM    104  O25 ACD     1      10.860  18.320  17.170  1.00  0.00            
ATOM    105  H50 ACD     1      11.630  18.870  17.360  1.00  0.00            
ATOM    106  C31 ACD     1       6.110  18.490  17.000  1.00  0.00            
ATOM    107  H51 ACD     1       5.910  17.590  16.400  1.00  0.00            
ATOM    108  O26 ACD     1       4.980  19.370  16.800  1.00  0.00            
ATOM    109  H52 ACD     1       5.190  20.210  17.210  1.00  0.00            
ATOM    110  C32 ACD     1       6.090  17.910  18.370  1.00  0.00            
ATOM    111  H53 ACD     1       5.970  18.760  19.050  1.00  0.00            
ATOM    112  O27 ACD     1       4.950  17.050  18.420  1.00  0.00            
ATOM    113  H54 ACD     1       4.130  17.540  18.480  1.00  0.00            
ATOM    114  C33 ACD     1       7.350  17.050  18.670  1.00  0.00            
ATOM    115  H55 ACD     1       7.460  16.630  19.680  1.00  0.00            
ATOM    116  O28 ACD     1       7.420  15.910  17.850  1.00  0.00            
ATOM    117  C34 ACD     1       7.580  14.600  18.390  1.00  0.00            
ATOM    118  H56 ACD     1       7.570  14.640  19.490  1.00  0.00            
ATOM    119  C35 ACD     1       6.360  13.840  17.890  1.00  0.00            
ATOM    120  H57 ACD     1       6.310  13.980  16.800  1.00  0.00            
ATOM    121  O29 ACD     1       5.250  14.320  18.680  1.00  0.00            
ATOM    122  H58 ACD     1       5.130  15.240  18.430  1.00  0.00            
ATOM    123  C36 ACD     1       6.470  12.320  18.120  1.00  0.00            
ATOM    124  H59 ACD     1       6.550  12.150  19.200  1.00  0.00            
ATOM    125  O30 ACD     1       5.330  11.620  17.560  1.00  0.00            
ATOM    126  H60 ACD     1       4.570  12.160  17.810  1.00  0.00            
ATOM    127  C1  BV5     2       2.500  15.880  16.090  1.00  0.00            
ATOM    128  C2  BV5     2       3.470  16.310  14.930  1.00  0.00            
ATOM    129  C3  BV5     2       4.820  15.470  14.790  1.00  0.00            
ATOM    130  C4  BV5     2       4.470  13.990  14.320  1.00  0.00            
ATOM    131  C5  BV5     2       5.770  16.180  13.790  1.00  0.00            
ATOM    132  C6  BV5     2       7.180  15.680  14.020  1.00  0.00            
ATOM    133  O1  BV5     2       7.560  14.620  14.470  1.00  0.00            
ATOM    134  O2  BV5     2       8.000  16.380  13.240  1.00  0.00            
ATOM    135  C7  BV5     2       9.350  15.900  13.050  1.00  0.00            
ATOM    136  C8  BV5     2      10.300  16.240  14.220  1.00  0.00            
ATOM    137  N1  BV5     2      11.800  15.850  14.100  1.00  0.00            
ATOM    138  C9  BV5     2      11.760  14.350  14.150  1.00  0.00            
ATOM    139  C10 BV5     2      12.330  16.380  12.770  1.00  0.00            
ATOM    140  C11 BV5     2      13.840  16.710  12.560  1.00  0.00            
ATOM    141  C12 BV5     2      12.590  16.460  15.330  1.00  0.00            
ATOM    142  C13 BV5     2      13.810  15.680  15.930  1.00  0.00            
ATOM    143  C14 BV5     2       5.380  16.040  12.330  1.00  0.00            
ATOM    144  C15 BV5     2       5.750  14.810  11.630  1.00  0.00            
ATOM    145  C16 BV5     2       5.270  14.640  10.340  1.00  0.00            
ATOM    146  C17 BV5     2       4.540  15.660   9.730  1.00  0.00            
ATOM    147  C18 BV5     2       4.210  16.790  10.370  1.00  0.00            
ATOM    148  C19 BV5     2       4.640  17.080  11.670  1.00  0.00            
ATOM    149  H1  BV5     2       1.570  16.470  16.080  1.00  0.00            
ATOM    150  H2  BV5     2       2.090  14.880  15.920  1.00  0.00            
ATOM    151  H3  BV5     2       3.080  15.940  17.020  1.00  0.00            
ATOM    152  H4  BV5     2       3.690  17.350  15.180  1.00  0.00            
ATOM    153  H5  BV5     2       2.860  16.200  14.020  1.00  0.00            
ATOM    154  H6  BV5     2       5.420  15.430  15.710  1.00  0.00            
ATOM    155  H7  BV5     2       5.400  13.440  14.160  1.00  0.00            
ATOM    156  H8  BV5     2       3.960  13.430  15.120  1.00  0.00            
ATOM    157  H9  BV5     2       3.740  13.960  13.500  1.00  0.00            
ATOM    158  H10 BV5     2       5.950  17.230  14.070  1.00  0.00            
ATOM    159  H11 BV5     2       9.740  16.360  12.130  1.00  0.00            
ATOM    160  H12 BV5     2       9.310  14.810  12.950  1.00  0.00            
ATOM    161  H13 BV5     2       9.960  15.740  15.120  1.00  0.00            
ATOM    162  H14 BV5     2      10.300  17.300  14.480  1.00  0.00            
ATOM    163  H15 BV5     2      11.270  14.170  15.110  1.00  0.00            
ATOM    164  H16 BV5     2      11.220  14.000  13.270  1.00  0.00            
ATOM    165  H17 BV5     2      12.730  13.830  14.130  1.00  0.00            
ATOM    166  H18 BV5     2      11.680  17.240  12.580  1.00  0.00            
ATOM    167  H19 BV5     2      11.970  15.620  12.080  1.00  0.00            
ATOM    168  H20 BV5     2      14.090  17.670  13.040  1.00  0.00            
ATOM    169  H21 BV5     2      14.470  15.960  13.050  1.00  0.00            
ATOM    170  H22 BV5     2      14.030  16.780  11.490  1.00  0.00            
ATOM    171  H23 BV5     2      11.910  16.510  16.190  1.00  0.00            
ATOM    172  H24 BV5     2      12.900  17.480  15.120  1.00  0.00            
ATOM    173  H25 BV5     2      14.680  15.720  15.260  1.00  0.00            
ATOM    174  H26 BV5     2      14.120  16.060  16.920  1.00  0.00            
ATOM    175  H27 BV5     2      13.420  14.690  16.180  1.00  0.00            
ATOM    176  H28 BV5     2       6.350  14.010  12.060  1.00  0.00            
ATOM    177  H29 BV5     2       5.580  13.730   9.820  1.00  0.00            
ATOM    178  H30 BV5     2       4.070  15.470   8.760  1.00  0.00            
ATOM    179  H31 BV5     2       3.550  17.590  10.040  1.00  0.00            
ATOM    180  H32 BV5     2       4.300  17.960  12.220  1.00  0.00            
TER
ENDMDL
MODEL        1
ATOM      1  H1  ACD     1      28.020  16.000  14.940  1.00  0.00            
ATOM      2  O1  ACD     1      27.420  15.280  15.180  1.00  0.00            
ATOM      3  C1  ACD     1      26.550  15.120  14.060  1.00  0.00            
ATOM      4  H2  ACD     1      26.270  16.100  13.680  1.00  0.00            
ATOM      5  H3  ACD     1      25.690  14.500  14.370  1.00  0.00            
ATOM      6  C2  ACD     1      27.240  14.390  12.930  1.00  0.00            
ATOM      7  H4  ACD     1      26.510  14.110  12.160  1.00  0.00            
ATOM      8  O2  ACD     1      28.340  15.120  12.440  1.00  0.00            
ATOM      9  C3  ACD     1      29.120  14.520  11.500  1.00  0.00            
ATOM     10  H5  ACD     1      29.890  15.230  11.200  1.00  0.00            
ATOM     11  O3  ACD     1      28.300  14.150  10.310  1.00  0.00            
ATOM     12  C4  ACD     1      28.510  14.850   9.090  1.00  0.00            
ATOM     13  H6  ACD     1      29.350  15.560   9.130  1.00  0.00            
ATOM     14  C5  ACD     1      28.900  13.820   8.040  1.00  0.00            
ATOM     15  H7  ACD     1      28.150  13.030   8.160  1.00  0.00            
ATOM     16  O4  ACD     1      30.220  13.290   8.310  1.00  0.00            
ATOM     17  H8  ACD     1      30.280  13.150   9.260  1.00  0.00            
ATOM     18  C6  ACD     1      28.800  14.360   6.630  1.00  0.00            
ATOM     19  H9  ACD     1      29.670  14.970   6.380  1.00  0.00            
ATOM     20  O5  ACD     1      28.920  13.170   5.800  1.00  0.00            
ATOM     21  H10 ACD     1      29.630  12.710   6.260  1.00  0.00            
ATOM     22  C7  ACD     1      27.510  15.170   6.350  1.00  0.00            
ATOM     23  H11 ACD     1      27.590  15.580   5.340  1.00  0.00            
ATOM     24  O6  ACD     1      27.470  16.170   7.280  1.00  0.00            
ATOM     25  C8  ACD     1      27.290  15.690   8.680  1.00  0.00            
ATOM     26  H12 ACD     1      26.350  15.120   8.740  1.00  0.00            
ATOM     27  C9  ACD     1      27.100  16.910   9.640  1.00  0.00            
ATOM     28  H13 ACD     1      27.140  16.620  10.700  1.00  0.00            
ATOM     29  H14 ACD     1      27.910  17.590   9.340  1.00  0.00            
ATOM     30  O7  ACD     1      25.850  17.480   9.250  1.00  0.00            
ATOM     31  H15 ACD     1      26.050  17.890   8.400  1.00  0.00            
ATOM     32  O8  ACD     1      26.410  14.290   6.440  1.00  0.00            
ATOM     33  C10 ACD     1      25.430  14.430   5.430  1.00  0.00            
ATOM     34  H16 ACD     1      25.780  15.080   4.610  1.00  0.00            
ATOM     35  C11 ACD     1      25.330  13.010   4.950  1.00  0.00            
ATOM     36  H17 ACD     1      25.070  12.370   5.800  1.00  0.00            
ATOM     37  O9  ACD     1      26.640  12.660   4.370  1.00  0.00            
ATOM     38  H18 ACD     1      27.280  12.800   5.080  1.00  0.00            
ATOM     39  C12 ACD     1      24.200  12.900   3.940  1.00  0.00            
ATOM     40  H19 ACD     1      24.300  13.550   3.050  1.00  0.00            
ATOM     41  O10 ACD     1      23.920  11.530   3.570  1.00  0.00            
ATOM     42  H20 ACD     1      23.720  11.050   4.370  1.00  0.00            
ATOM     43  C13 ACD     1      22.910  13.340   4.630  1.00  0.00            
ATOM     44  H21 ACD     1      22.190  13.280   3.800  1.00  0.00            
ATOM     45  O11 ACD     1      23.030  14.690   5.090  1.00  0.00            
ATOM     46  C14 ACD     1      24.110  14.970   6.060  1.00  0.00            
ATOM     47  H22 ACD     1      23.980  14.350   6.950  1.00  0.00            
ATOM     48  C15 ACD     1      24.180  16.470   6.280  1.00  0.00            
ATOM     49  H23 ACD     1      23.210  16.820   6.630  1.00  0.00            
ATOM     50  H24 ACD     1      24.860  16.740   7.100  1.00  0.00            
ATOM     51  O12 ACD     1      24.640  17.190   5.110  1.00  0.00            
ATOM     52  H25 ACD     1      24.860  18.090   5.380  1.00  0.00            
ATOM     53  O13 ACD     1      22.730  12.600   5.860  1.00  0.00            
ATOM     54  C16 ACD     1      21.330  12.460   6.230  1.00  0.00            
ATOM     55  H26 ACD     1      20.700  12.700   5.360  1.00  0.00            
ATOM     56  C17 ACD     1      21.210  10.950   6.380  1.00  0.00            
ATOM     57  H27 ACD     1      22.090  10.660   6.980  1.00  0.00            
ATOM     58  O14 ACD     1      21.280  10.380   5.070  1.00  0.00            
ATOM     59  H28 ACD     1      21.080   9.460   5.270  1.00  0.00            
ATOM     60  C18 ACD     1      19.930  10.620   7.170  1.00  0.00            
ATOM     61  H29 ACD     1      19.040  10.870   6.570  1.00  0.00            
ATOM     62  O15 ACD     1      19.820   9.250   7.490  1.00  0.00            
ATOM     63  H30 ACD     1      20.350   9.200   8.290  1.00  0.00            
ATOM     64  C19 ACD     1      19.870  11.330   8.480  1.00  0.00            
ATOM     65  H31 ACD     1      18.940  11.110   9.010  1.00  0.00            
ATOM     66  O16 ACD     1      19.960  12.700   8.330  1.00  0.00            
ATOM     67  C20 ACD     1      21.050  13.270   7.530  1.00  0.00            
ATOM     68  H32 ACD     1      22.000  13.250   8.080  1.00  0.00            
ATOM     69  C21 ACD     1      20.580  14.650   7.060  1.00  0.00            
ATOM     70  H33 ACD     1      20.860  14.800   6.010  1.00  0.00            
ATOM     71  H34 ACD     1      19.490  14.760   7.060  1.00  0.00            
ATOM     72  O17 ACD     1      21.030  15.710   7.910  1.00  0.00            
ATOM     73  H35 ACD     1      20.270  16.290   7.950  1.00  0.00            
ATOM     74  O18 ACD     1      20.920  10.870   9.310  1.00  0.00            
ATOM     75  C22 ACD     1      20.650  10.090  10.510  1.00  0.00            
ATOM     76  H36 ACD     1      19.720   9.520  10.470  1.00  0.00            
ATOM     77  C23 ACD     1      21.680   9.050  10.620  1.00  0.00            
ATOM     78  H37 ACD     1      22.640   9.570  10.500  1.00  0.00            
ATOM     79  O19 ACD     1      21.370   8.020   9.620  1.00  0.00            
ATOM     80  H38 ACD     1      21.910   7.220   9.690  1.00  0.00            
ATOM     81  C24 ACD     1      21.690   8.390  12.010  1.00  0.00            
ATOM     82  H39 ACD     1      20.860   7.680  12.100  1.00  0.00            
ATOM     83  O20 ACD     1      22.800   7.480  12.220  1.00  0.00            
ATOM     84  H40 ACD     1      22.720   6.800  11.550  1.00  0.00            
ATOM     85  C25 ACD     1      21.710   9.460  13.080  1.00  0.00            
ATOM     86  H41 ACD     1      21.730   9.040  14.090  1.00  0.00            
ATOM     87  O21 ACD     1      20.610  10.260  12.900  1.00  0.00            
ATOM     88  C26 ACD     1      20.500  11.000  11.700  1.00  0.00            
ATOM     89  H42 ACD     1      21.380  11.660  11.720  1.00  0.00            
ATOM     90  C27 ACD     1      19.190  11.770  11.740  1.00  0.00            
ATOM     91  H43 ACD     1      19.230  12.440  12.610  1.00  0.00            
ATOM     92  H44 ACD     1      18.940  12.400  10.890  1.00  0.00            
ATOM     93  O22 ACD     1      18.030  10.920  11.910  1.00  0.00            
ATOM     94  H45 ACD     1      17.240  11.460  12.000  1.00  0.00            
ATOM     95  O23 ACD     1      22.830  10.340  12.930  1.00  0.00            
ATOM     96  C28 ACD     1      23.540  10.590  14.160  1.00  0.00            
ATOM     97  H46 ACD     1      23.000  10.200  15.040  1.00  0.00            
ATOM     98  C29 ACD     1      23.830  12.060  14.310  1.00  0.00            
ATOM     99  H47 ACD     1      24.050  12.620  13.380  1.00  0.00            
ATOM    100  O24 ACD     1      24.840  12.310  15.300  1.00  0.00            
ATOM    101  C30 ACD     1      22.580  12.610  14.950  1.00  0.00            
ATOM    102  H48 ACD     1      21.720  12.460  14.280  1.00  0.00            
ATOM    103  H49 ACD     1      22.500  12.030  15.880  1.00  0.00            
ATOM    104  O25 ACD     1      22.750  13.970  15.270  1.00  0.00            
ATOM    105  H50 ACD     1      22.170  14.190  16.010  1.00  0.00            
ATOM    106  C31 ACD     1      24.840   9.790  14.030  1.00  0.00            
ATOM    107  H51 ACD     1      25.350   9.840  13.060  1.00  0.00            
ATOM    108  O26 ACD     1      24.540   8.370  14.250  1.00  0.00            
ATOM    109  H52 ACD     1      24.090   7.920  13.530  1.00  0.00            
ATOM    110  C32 ACD     1      25.940  10.160  15.060  1.00  0.00            
ATOM    111  H53 ACD     1      25.460   9.830  15.990  1.00  0.00            
ATOM    112  O27 ACD     1      27.130   9.430  14.760  1.00  0.00            
ATOM    113  H54 ACD     1      27.470   9.790  13.940  1.00  0.00            
ATOM    114  C33 ACD     1      26.130  11.700  15.020  1.00  0.00            
ATOM    115  H55 ACD     1      26.830  11.930  15.830  1.00  0.00            
ATOM    116  O28 ACD     1      26.660  12.030  13.700  1.00  0.00            
ATOM    117  C34 ACD     1      27.680  13.000  13.470  1.00  0.00            
ATOM    118  H56 ACD     1      28.220  13.180  14.410  1.00  0.00            
ATOM    119  C35 ACD     1      28.660  12.280  12.530  1.00  0.00            
ATOM    120  H57 ACD     1      28.140  11.820  11.680  1.00  0.00            
ATOM    121  O29 ACD     1      29.310  11.210  13.330  1.00  0.00            
ATOM    122  H58 ACD     1      29.950  11.440  14.010  1.00  0.00            
ATOM    123  C36 ACD     1      29.760  13.310  12.070  1.00  0.00            
ATOM    124  H59 ACD     1      30.260  13.560  13.010  1.00  0.00            
ATOM    125  O30 ACD     1      30.600  12.700  11.060  1.00  0.00            
ATOM    126  H60 ACD     1      31.000  11.890  11.390  1.00  0.00            
ATOM    127  C1  BV5     2      23.740   8.030   6.170  1.00  0.00            
ATOM    128  C2  BV5     2      24.550   9.240   6.590  1.00  0.00            
ATOM    129  C3  BV5     2      24.450   9.620   8.160  1.00  0.00            
ATOM    130  C4  BV5     2      24.930   8.490   9.110  1.00  0.00            
ATOM    131  C5  BV5     2      25.340  10.840   8.380  1.00  0.00            
ATOM    132  C6  BV5     2      24.900  11.510   9.690  1.00  0.00            
ATOM    133  O1  BV5     2      24.730  11.000  10.780  1.00  0.00            
ATOM    134  O2  BV5     2      24.330  12.760   9.460  1.00  0.00            
ATOM    135  C7  BV5     2      23.770  13.530  10.560  1.00  0.00            
ATOM    136  C8  BV5     2      23.480  14.940  10.090  1.00  0.00            
ATOM    137  N1  BV5     2      23.030  15.970  11.160  1.00  0.00            
ATOM    138  C9  BV5     2      24.190  16.300  12.080  1.00  0.00            
ATOM    139  C10 BV5     2      22.660  17.290  10.420  1.00  0.00            
ATOM    140  C11 BV5     2      22.090  18.470  11.180  1.00  0.00            
ATOM    141  C12 BV5     2      21.870  15.520  12.020  1.00  0.00            
ATOM    142  C13 BV5     2      20.540  15.080  11.350  1.00  0.00            
ATOM    143  C14 BV5     2      26.890  10.650   8.370  1.00  0.00            
ATOM    144  C15 BV5     2      27.580  10.380   9.580  1.00  0.00            
ATOM    145  C16 BV5     2      29.010  10.300   9.520  1.00  0.00            
ATOM    146  C17 BV5     2      29.680  10.280   8.280  1.00  0.00            
ATOM    147  C18 BV5     2      28.980  10.530   7.130  1.00  0.00            
ATOM    148  C19 BV5     2      27.600  10.660   7.170  1.00  0.00            
ATOM    149  H1  BV5     2      22.780   8.070   6.700  1.00  0.00            
ATOM    150  H2  BV5     2      23.610   7.950   5.080  1.00  0.00            
ATOM    151  H3  BV5     2      24.260   7.150   6.550  1.00  0.00            
ATOM    152  H4  BV5     2      24.110  10.130   6.130  1.00  0.00            
ATOM    153  H5  BV5     2      25.590   9.180   6.240  1.00  0.00            
ATOM    154  H6  BV5     2      23.400   9.860   8.350  1.00  0.00            
ATOM    155  H7  BV5     2      24.480   7.510   8.940  1.00  0.00            
ATOM    156  H8  BV5     2      26.010   8.340   8.950  1.00  0.00            
ATOM    157  H9  BV5     2      24.830   8.800  10.160  1.00  0.00            
ATOM    158  H10 BV5     2      25.050  11.610   7.650  1.00  0.00            
ATOM    159  H11 BV5     2      24.530  13.560  11.350  1.00  0.00            
ATOM    160  H12 BV5     2      22.930  13.050  11.090  1.00  0.00            
ATOM    161  H13 BV5     2      22.720  14.960   9.300  1.00  0.00            
ATOM    162  H14 BV5     2      24.410  15.230   9.610  1.00  0.00            
ATOM    163  H15 BV5     2      24.670  15.380  12.420  1.00  0.00            
ATOM    164  H16 BV5     2      24.800  16.820  11.340  1.00  0.00            
ATOM    165  H17 BV5     2      23.900  16.920  12.930  1.00  0.00            
ATOM    166  H18 BV5     2      21.900  17.020   9.680  1.00  0.00            
ATOM    167  H19 BV5     2      23.550  17.650   9.890  1.00  0.00            
ATOM    168  H20 BV5     2      21.100  18.230  11.600  1.00  0.00            
ATOM    169  H21 BV5     2      22.790  18.680  12.000  1.00  0.00            
ATOM    170  H22 BV5     2      22.020  19.360  10.550  1.00  0.00            
ATOM    171  H23 BV5     2      21.600  16.330  12.700  1.00  0.00            
ATOM    172  H24 BV5     2      22.340  14.790  12.680  1.00  0.00            
ATOM    173  H25 BV5     2      20.150  15.710  10.540  1.00  0.00            
ATOM    174  H26 BV5     2      20.700  14.100  10.890  1.00  0.00            
ATOM    175  H27 BV5     2      19.800  15.050  12.160  1.00  0.00            
ATOM    176  H28 BV5     2      27.020  10.240  10.490  1.00  0.00            
ATOM    177  H29 BV5     2      29.530  10.090  10.450  1.00  0.00            
ATOM    178  H30 BV5     2      30.760  10.190   8.270  1.00  0.00            
ATOM    179  H31 BV5     2      29.450  10.580   6.150  1.00  0.00            
ATOM    180  H32 BV5     2      27.010  10.870   6.290  1.00  0.00            
TER
ENDMDL
MODEL        1
ATOM      1  H1  ACD     1      24.230  22.480  28.390  1.00  0.00            
ATOM      2  O1  ACD     1      23.560  22.410  27.710  1.00  0.00            
ATOM      3  C1  ACD     1      23.730  21.070  27.210  1.00  0.00            
ATOM      4  H2  ACD     1      22.740  20.590  27.160  1.00  0.00            
ATOM      5  H3  ACD     1      24.360  20.530  27.930  1.00  0.00            
ATOM      6  C2  ACD     1      24.320  21.110  25.800  1.00  0.00            
ATOM      7  H4  ACD     1      23.660  21.770  25.220  1.00  0.00            
ATOM      8  O2  ACD     1      25.660  21.710  25.760  1.00  0.00            
ATOM      9  C3  ACD     1      26.170  21.950  24.460  1.00  0.00            
ATOM     10  H5  ACD     1      27.140  22.430  24.600  1.00  0.00            
ATOM     11  O3  ACD     1      25.350  22.710  23.650  1.00  0.00            
ATOM     12  C4  ACD     1      25.790  24.020  23.280  1.00  0.00            
ATOM     13  H6  ACD     1      26.850  24.200  23.470  1.00  0.00            
ATOM     14  C5  ACD     1      25.480  24.000  21.770  1.00  0.00            
ATOM     15  H7  ACD     1      24.440  23.660  21.640  1.00  0.00            
ATOM     16  O4  ACD     1      26.410  23.140  21.080  1.00  0.00            
ATOM     17  H8  ACD     1      26.430  22.320  21.580  1.00  0.00            
ATOM     18  C6  ACD     1      25.470  25.490  21.290  1.00  0.00            
ATOM     19  H9  ACD     1      26.520  25.760  21.120  1.00  0.00            
ATOM     20  O5  ACD     1      25.000  25.540  20.000  1.00  0.00            
ATOM     21  H10 ACD     1      25.440  24.890  19.450  1.00  0.00            
ATOM     22  C7  ACD     1      24.710  26.460  22.200  1.00  0.00            
ATOM     23  H11 ACD     1      24.900  27.510  21.980  1.00  0.00            
ATOM     24  O6  ACD     1      25.260  26.330  23.460  1.00  0.00            
ATOM     25  C8  ACD     1      25.050  25.070  24.080  1.00  0.00            
ATOM     26  H12 ACD     1      23.970  24.880  24.030  1.00  0.00            
ATOM     27  C9  ACD     1      25.470  25.020  25.590  1.00  0.00            
ATOM     28  H13 ACD     1      25.160  24.060  26.040  1.00  0.00            
ATOM     29  H14 ACD     1      26.560  25.130  25.570  1.00  0.00            
ATOM     30  O7  ACD     1      24.890  26.000  26.280  1.00  0.00            
ATOM     31  H15 ACD     1      25.290  25.910  27.140  1.00  0.00            
ATOM     32  O8  ACD     1      23.300  26.190  22.100  1.00  0.00            
ATOM     33  C10 ACD     1      22.490  27.220  21.710  1.00  0.00            
ATOM     34  H16 ACD     1      23.040  28.170  21.730  1.00  0.00            
ATOM     35  C11 ACD     1      21.950  26.880  20.360  1.00  0.00            
ATOM     36  H17 ACD     1      21.650  25.830  20.410  1.00  0.00            
ATOM     37  O9  ACD     1      22.880  27.030  19.250  1.00  0.00            
ATOM     38  H18 ACD     1      23.700  26.680  19.620  1.00  0.00            
ATOM     39  C12 ACD     1      20.610  27.630  19.990  1.00  0.00            
ATOM     40  H19 ACD     1      20.870  28.680  19.830  1.00  0.00            
ATOM     41  O10 ACD     1      20.140  27.250  18.710  1.00  0.00            
ATOM     42  H20 ACD     1      20.950  27.510  18.260  1.00  0.00            
ATOM     43  C13 ACD     1      19.560  27.510  21.100  1.00  0.00            
ATOM     44  H21 ACD     1      18.690  28.150  20.890  1.00  0.00            
ATOM     45  O11 ACD     1      20.220  28.050  22.260  1.00  0.00            
ATOM     46  C14 ACD     1      21.350  27.370  22.760  1.00  0.00            
ATOM     47  H22 ACD     1      21.040  26.370  23.060  1.00  0.00            
ATOM     48  C15 ACD     1      21.750  28.140  24.060  1.00  0.00            
ATOM     49  H23 ACD     1      22.550  27.660  24.650  1.00  0.00            
ATOM     50  H24 ACD     1      22.210  29.130  23.920  1.00  0.00            
ATOM     51  O12 ACD     1      20.590  28.510  24.840  1.00  0.00            
ATOM     52  H25 ACD     1      19.860  28.820  24.290  1.00  0.00            
ATOM     53  O13 ACD     1      19.180  26.170  21.420  1.00  0.00            
ATOM     54  C16 ACD     1      17.850  25.700  21.060  1.00  0.00            
ATOM     55  H26 ACD     1      17.240  26.520  20.660  1.00  0.00            
ATOM     56  C17 ACD     1      18.000  24.560  20.100  1.00  0.00            
ATOM     57  H27 ACD     1      18.730  23.800  20.420  1.00  0.00            
ATOM     58  O14 ACD     1      18.460  25.090  18.850  1.00  0.00            
ATOM     59  H28 ACD     1      19.220  25.680  18.920  1.00  0.00            
ATOM     60  C18 ACD     1      16.670  23.820  19.920  1.00  0.00            
ATOM     61  H29 ACD     1      16.010  24.540  19.420  1.00  0.00            
ATOM     62  O15 ACD     1      16.880  22.730  19.070  1.00  0.00            
ATOM     63  H30 ACD     1      17.250  23.040  18.240  1.00  0.00            
ATOM     64  C19 ACD     1      16.080  23.310  21.290  1.00  0.00            
ATOM     65  H31 ACD     1      15.130  22.800  21.170  1.00  0.00            
ATOM     66  O16 ACD     1      16.010  24.460  22.050  1.00  0.00            
ATOM     67  C20 ACD     1      17.220  25.090  22.380  1.00  0.00            
ATOM     68  H32 ACD     1      17.970  24.390  22.780  1.00  0.00            
ATOM     69  C21 ACD     1      16.990  26.210  23.380  1.00  0.00            
ATOM     70  H33 ACD     1      17.920  26.760  23.570  1.00  0.00            
ATOM     71  H34 ACD     1      16.280  26.990  23.050  1.00  0.00            
ATOM     72  O17 ACD     1      16.420  25.660  24.550  1.00  0.00            
ATOM     73  H35 ACD     1      16.010  24.850  24.220  1.00  0.00            
ATOM     74  O18 ACD     1      17.020  22.470  21.940  1.00  0.00            
ATOM     75  C22 ACD     1      16.460  21.240  22.430  1.00  0.00            
ATOM     76  H36 ACD     1      15.360  21.170  22.330  1.00  0.00            
ATOM     77  C23 ACD     1      17.110  20.140  21.640  1.00  0.00            
ATOM     78  H37 ACD     1      18.170  20.420  21.710  1.00  0.00            
ATOM     79  O19 ACD     1      16.590  20.250  20.280  1.00  0.00            
ATOM     80  H38 ACD     1      16.700  21.120  19.890  1.00  0.00            
ATOM     81  C24 ACD     1      16.970  18.740  22.300  1.00  0.00            
ATOM     82  H39 ACD     1      15.910  18.490  22.190  1.00  0.00            
ATOM     83  O20 ACD     1      17.730  17.740  21.520  1.00  0.00            
ATOM     84  H40 ACD     1      17.930  18.060  20.630  1.00  0.00            
ATOM     85  C25 ACD     1      17.290  18.780  23.790  1.00  0.00            
ATOM     86  H41 ACD     1      17.160  17.860  24.370  1.00  0.00            
ATOM     87  O21 ACD     1      16.450  19.800  24.330  1.00  0.00            
ATOM     88  C26 ACD     1      16.670  21.150  23.890  1.00  0.00            
ATOM     89  H42 ACD     1      17.720  21.400  24.100  1.00  0.00            
ATOM     90  C27 ACD     1      15.780  22.210  24.640  1.00  0.00            
ATOM     91  H43 ACD     1      15.860  23.230  24.230  1.00  0.00            
ATOM     92  H44 ACD     1      14.740  21.870  24.630  1.00  0.00            
ATOM     93  O22 ACD     1      16.100  22.330  26.030  1.00  0.00            
ATOM     94  H45 ACD     1      16.090  21.440  26.380  1.00  0.00            
ATOM     95  O23 ACD     1      18.600  19.290  24.120  1.00  0.00            
ATOM     96  C28 ACD     1      19.550  18.440  24.870  1.00  0.00            
ATOM     97  H46 ACD     1      19.060  17.640  25.440  1.00  0.00            
ATOM     98  C29 ACD     1      20.300  19.250  25.890  1.00  0.00            
ATOM     99  H47 ACD     1      20.690  20.180  25.450  1.00  0.00            
ATOM    100  O24 ACD     1      21.430  18.510  26.370  1.00  0.00            
ATOM    101  C30 ACD     1      19.440  19.620  26.990  1.00  0.00            
ATOM    102  H48 ACD     1      18.440  19.860  26.610  1.00  0.00            
ATOM    103  H49 ACD     1      19.130  18.780  27.620  1.00  0.00            
ATOM    104  O25 ACD     1      19.960  20.670  27.780  1.00  0.00            
ATOM    105  H50 ACD     1      19.370  20.820  28.530  1.00  0.00            
ATOM    106  C31 ACD     1      20.470  17.770  23.810  1.00  0.00            
ATOM    107  H51 ACD     1      20.730  18.680  23.240  1.00  0.00            
ATOM    108  O26 ACD     1      19.780  16.660  23.180  1.00  0.00            
ATOM    109  H52 ACD     1      19.130  17.110  22.630  1.00  0.00            
ATOM    110  C32 ACD     1      21.780  17.270  24.420  1.00  0.00            
ATOM    111  H53 ACD     1      21.470  16.320  24.880  1.00  0.00            
ATOM    112  O27 ACD     1      22.750  16.970  23.380  1.00  0.00            
ATOM    113  H54 ACD     1      23.240  17.800  23.320  1.00  0.00            
ATOM    114  C33 ACD     1      22.440  18.160  25.420  1.00  0.00            
ATOM    115  H55 ACD     1      23.240  17.550  25.840  1.00  0.00            
ATOM    116  O28 ACD     1      22.910  19.310  24.770  1.00  0.00            
ATOM    117  C34 ACD     1      24.310  19.750  25.050  1.00  0.00            
ATOM    118  H56 ACD     1      24.700  19.000  25.750  1.00  0.00            
ATOM    119  C35 ACD     1      25.060  19.740  23.720  1.00  0.00            
ATOM    120  H57 ACD     1      24.400  20.160  22.960  1.00  0.00            
ATOM    121  O29 ACD     1      25.360  18.380  23.220  1.00  0.00            
ATOM    122  H58 ACD     1      25.870  18.460  22.410  1.00  0.00            
ATOM    123  C36 ACD     1      26.400  20.540  23.870  1.00  0.00            
ATOM    124  H59 ACD     1      27.070  19.980  24.520  1.00  0.00            
ATOM    125  O30 ACD     1      26.980  20.870  22.630  1.00  0.00            
ATOM    126  H60 ACD     1      27.410  20.110  22.220  1.00  0.00            
ATOM    127  C1  BV5     2      21.800  23.880  17.970  1.00  0.00            
ATOM    128  C2  BV5     2      22.420  22.970  19.050  1.00  0.00            
ATOM    129  C3  BV5     2      21.400  22.530  20.100  1.00  0.00            
ATOM    130  C4  BV5     2      20.160  21.780  19.560  1.00  0.00            
ATOM    131  C5  BV5     2      22.060  21.640  21.200  1.00  0.00            
ATOM    132  C6  BV5     2      21.210  21.840  22.430  1.00  0.00            
ATOM    133  O1  BV5     2      20.380  21.000  22.660  1.00  0.00            
ATOM    134  O2  BV5     2      21.620  22.900  23.250  1.00  0.00            
ATOM    135  C7  BV5     2      20.800  23.140  24.410  1.00  0.00            
ATOM    136  C8  BV5     2      21.420  24.240  25.320  1.00  0.00            
ATOM    137  N1  BV5     2      20.680  24.770  26.430  1.00  0.00            
ATOM    138  C9  BV5     2      19.550  25.570  25.940  1.00  0.00            
ATOM    139  C10 BV5     2      20.190  23.620  27.430  1.00  0.00            
ATOM    140  C11 BV5     2      18.930  23.930  28.260  1.00  0.00            
ATOM    141  C12 BV5     2      21.650  25.770  27.040  1.00  0.00            
ATOM    142  C13 BV5     2      21.300  26.270  28.380  1.00  0.00            
ATOM    143  C14 BV5     2      22.380  20.160  20.870  1.00  0.00            
ATOM    144  C15 BV5     2      21.350  19.270  20.750  1.00  0.00            
ATOM    145  C16 BV5     2      21.590  17.960  20.260  1.00  0.00            
ATOM    146  C17 BV5     2      22.840  17.650  19.820  1.00  0.00            
ATOM    147  C18 BV5     2      23.910  18.550  19.920  1.00  0.00            
ATOM    148  C19 BV5     2      23.610  19.860  20.420  1.00  0.00            
ATOM    149  H1  BV5     2      21.450  24.870  18.300  1.00  0.00            
ATOM    150  H2  BV5     2      22.620  24.100  17.280  1.00  0.00            
ATOM    151  H3  BV5     2      20.990  23.330  17.480  1.00  0.00            
ATOM    152  H4  BV5     2      23.230  23.470  19.580  1.00  0.00            
ATOM    153  H5  BV5     2      22.900  22.100  18.590  1.00  0.00            
ATOM    154  H6  BV5     2      20.910  23.360  20.620  1.00  0.00            
ATOM    155  H7  BV5     2      19.590  22.470  18.920  1.00  0.00            
ATOM    156  H8  BV5     2      20.370  20.890  18.960  1.00  0.00            
ATOM    157  H9  BV5     2      19.410  21.440  20.290  1.00  0.00            
ATOM    158  H10 BV5     2      23.070  22.020  21.410  1.00  0.00            
ATOM    159  H11 BV5     2      20.700  22.280  25.080  1.00  0.00            
ATOM    160  H12 BV5     2      19.780  23.350  24.050  1.00  0.00            
ATOM    161  H13 BV5     2      21.670  25.110  24.700  1.00  0.00            
ATOM    162  H14 BV5     2      22.310  23.840  25.800  1.00  0.00            
ATOM    163  H15 BV5     2      19.280  26.280  26.730  1.00  0.00            
ATOM    164  H16 BV5     2      19.770  26.070  25.000  1.00  0.00            
ATOM    165  H17 BV5     2      18.680  24.950  25.720  1.00  0.00            
ATOM    166  H18 BV5     2      21.090  23.330  27.970  1.00  0.00            
ATOM    167  H19 BV5     2      19.950  22.780  26.770  1.00  0.00            
ATOM    168  H20 BV5     2      18.940  24.980  28.570  1.00  0.00            
ATOM    169  H21 BV5     2      17.980  23.850  27.720  1.00  0.00            
ATOM    170  H22 BV5     2      18.750  23.190  29.060  1.00  0.00            
ATOM    171  H23 BV5     2      21.730  26.600  26.340  1.00  0.00            
ATOM    172  H24 BV5     2      22.570  25.210  27.210  1.00  0.00            
ATOM    173  H25 BV5     2      22.050  26.950  28.810  1.00  0.00            
ATOM    174  H26 BV5     2      20.360  26.840  28.450  1.00  0.00            
ATOM    175  H27 BV5     2      21.260  25.490  29.150  1.00  0.00            
ATOM    176  H28 BV5     2      20.290  19.440  20.910  1.00  0.00            
ATOM    177  H29 BV5     2      20.760  17.260  20.180  1.00  0.00            
ATOM    178  H30 BV5     2      23.000  16.670  19.370  1.00  0.00            
ATOM    179  H31 BV5     2      24.930  18.340  19.610  1.00  0.00            
ATOM    180  H32 BV5     2      24.420  20.580  20.460  1.00  0.00            
TER
ENDMDL
MODEL        1
ATOM      1  H1  ACD     1      42.480   6.920   5.210  1.00  0.00            
ATOM      2  O1  ACD     1      41.930   6.260   4.770  1.00  0.00            
ATOM      3  C1  ACD     1      40.790   6.190   5.630  1.00  0.00            
ATOM      4  H2  ACD     1      39.930   6.040   4.980  1.00  0.00            
ATOM      5  H3  ACD     1      40.550   7.050   6.260  1.00  0.00            
ATOM      6  C2  ACD     1      40.830   5.040   6.560  1.00  0.00            
ATOM      7  H4  ACD     1      40.870   4.120   5.960  1.00  0.00            
ATOM      8  O2  ACD     1      41.980   5.260   7.400  1.00  0.00            
ATOM      9  C3  ACD     1      42.390   4.130   8.130  1.00  0.00            
ATOM     10  H5  ACD     1      43.330   4.430   8.600  1.00  0.00            
ATOM     11  O3  ACD     1      42.500   2.920   7.350  1.00  0.00            
ATOM     12  C4  ACD     1      43.820   2.310   7.210  1.00  0.00            
ATOM     13  H6  ACD     1      44.510   2.800   7.910  1.00  0.00            
ATOM     14  C5  ACD     1      43.680   0.840   7.580  1.00  0.00            
ATOM     15  H7  ACD     1      42.840   0.470   6.970  1.00  0.00            
ATOM     16  O4  ACD     1      43.430   0.580   8.970  1.00  0.00            
ATOM     17  H8  ACD     1      44.080   1.040   9.510  1.00  0.00            
ATOM     18  C6  ACD     1      44.880   0.040   7.080  1.00  0.00            
ATOM     19  H9  ACD     1      45.780   0.320   7.640  1.00  0.00            
ATOM     20  O5  ACD     1      44.660  -1.310   7.230  1.00  0.00            
ATOM     21  H10 ACD     1      44.580  -1.460   8.180  1.00  0.00            
ATOM     22  C7  ACD     1      45.330   0.330   5.650  1.00  0.00            
ATOM     23  H11 ACD     1      46.270  -0.170   5.420  1.00  0.00            
ATOM     24  O6  ACD     1      45.590   1.700   5.670  1.00  0.00            
ATOM     25  C8  ACD     1      44.400   2.570   5.780  1.00  0.00            
ATOM     26  H12 ACD     1      43.650   2.470   4.990  1.00  0.00            
ATOM     27  C9  ACD     1      45.000   3.950   5.520  1.00  0.00            
ATOM     28  H13 ACD     1      44.280   4.640   5.970  1.00  0.00            
ATOM     29  H14 ACD     1      45.880   4.030   6.170  1.00  0.00            
ATOM     30  O7  ACD     1      45.360   4.170   4.170  1.00  0.00            
ATOM     31  H15 ACD     1      45.640   5.080   4.050  1.00  0.00            
ATOM     32  O8  ACD     1      44.250   0.060   4.730  1.00  0.00            
ATOM     33  C10 ACD     1      44.600  -0.790   3.600  1.00  0.00            
ATOM     34  H16 ACD     1      45.630  -1.150   3.440  1.00  0.00            
ATOM     35  C11 ACD     1      43.690  -1.990   3.860  1.00  0.00            
ATOM     36  H17 ACD     1      42.730  -1.670   4.270  1.00  0.00            
ATOM     37  O9  ACD     1      44.380  -2.760   4.860  1.00  0.00            
ATOM     38  H18 ACD     1      44.440  -2.200   5.630  1.00  0.00            
ATOM     39  C12 ACD     1      43.370  -2.820   2.610  1.00  0.00            
ATOM     40  H19 ACD     1      44.270  -3.380   2.310  1.00  0.00            
ATOM     41  O10 ACD     1      42.350  -3.780   2.960  1.00  0.00            
ATOM     42  H20 ACD     1      42.560  -4.070   3.850  1.00  0.00            
ATOM     43  C13 ACD     1      42.930  -1.900   1.490  1.00  0.00            
ATOM     44  H21 ACD     1      42.910  -2.520   0.590  1.00  0.00            
ATOM     45  O11 ACD     1      43.910  -0.910   1.240  1.00  0.00            
ATOM     46  C14 ACD     1      44.110  -0.060   2.350  1.00  0.00            
ATOM     47  H22 ACD     1      43.180   0.400   2.700  1.00  0.00            
ATOM     48  C15 ACD     1      45.080   1.150   1.980  1.00  0.00            
ATOM     49  H23 ACD     1      45.110   1.820   2.850  1.00  0.00            
ATOM     50  H24 ACD     1      46.020   0.650   1.740  1.00  0.00            
ATOM     51  O12 ACD     1      44.570   1.840   0.870  1.00  0.00            
ATOM     52  H25 ACD     1      44.890   1.480   0.040  1.00  0.00            
ATOM     53  O13 ACD     1      41.570  -1.370   1.780  1.00  0.00            
ATOM     54  C16 ACD     1      40.490  -1.880   0.960  1.00  0.00            
ATOM     55  H26 ACD     1      40.840  -2.740   0.370  1.00  0.00            
ATOM     56  C17 ACD     1      39.370  -2.320   1.890  1.00  0.00            
ATOM     57  H27 ACD     1      39.390  -1.510   2.630  1.00  0.00            
ATOM     58  O14 ACD     1      39.800  -3.650   2.390  1.00  0.00            
ATOM     59  H28 ACD     1      40.730  -3.670   2.650  1.00  0.00            
ATOM     60  C18 ACD     1      37.980  -2.370   1.170  1.00  0.00            
ATOM     61  H29 ACD     1      38.050  -3.200   0.450  1.00  0.00            
ATOM     62  O15 ACD     1      36.880  -2.630   2.050  1.00  0.00            
ATOM     63  H30 ACD     1      36.260  -1.890   2.030  1.00  0.00            
ATOM     64  C19 ACD     1      37.700  -1.100   0.350  1.00  0.00            
ATOM     65  H31 ACD     1      36.740  -1.190  -0.170  1.00  0.00            
ATOM     66  O16 ACD     1      38.770  -1.000  -0.600  1.00  0.00            
ATOM     67  C20 ACD     1      40.060  -0.740  -0.060  1.00  0.00            
ATOM     68  H32 ACD     1      40.110   0.280   0.350  1.00  0.00            
ATOM     69  C21 ACD     1      41.110  -0.900  -1.150  1.00  0.00            
ATOM     70  H33 ACD     1      42.170  -0.880  -0.860  1.00  0.00            
ATOM     71  H34 ACD     1      40.910  -1.840  -1.680  1.00  0.00            
ATOM     72  O17 ACD     1      40.970   0.100  -2.250  1.00  0.00            
ATOM     73  H35 ACD     1      40.040   0.100  -2.490  1.00  0.00            
ATOM     74  O18 ACD     1      37.640   0.040   1.190  1.00  0.00            
ATOM     75  C22 ACD     1      36.430   0.880   1.040  1.00  0.00            
ATOM     76  H36 ACD     1      35.900   0.740   0.090  1.00  0.00            
ATOM     77  C23 ACD     1      35.590   0.560   2.210  1.00  0.00            
ATOM     78  H37 ACD     1      36.240   0.500   3.100  1.00  0.00            
ATOM     79  O19 ACD     1      34.900  -0.740   2.060  1.00  0.00            
ATOM     80  H38 ACD     1      34.340  -0.730   2.850  1.00  0.00            
ATOM     81  C24 ACD     1      34.520   1.620   2.480  1.00  0.00            
ATOM     82  H39 ACD     1      33.830   1.580   1.630  1.00  0.00            
ATOM     83  O20 ACD     1      34.010   1.370   3.750  1.00  0.00            
ATOM     84  H40 ACD     1      33.450   2.150   3.830  1.00  0.00            
ATOM     85  C25 ACD     1      35.200   2.970   2.510  1.00  0.00            
ATOM     86  H41 ACD     1      34.500   3.810   2.530  1.00  0.00            
ATOM     87  O21 ACD     1      35.960   3.270   1.260  1.00  0.00            
ATOM     88  C26 ACD     1      36.930   2.300   1.000  1.00  0.00            
ATOM     89  H42 ACD     1      37.720   2.500   1.730  1.00  0.00            
ATOM     90  C27 ACD     1      37.510   2.640  -0.370  1.00  0.00            
ATOM     91  H43 ACD     1      38.050   1.790  -0.800  1.00  0.00            
ATOM     92  H44 ACD     1      36.670   2.930  -1.030  1.00  0.00            
ATOM     93  O22 ACD     1      38.370   3.750  -0.360  1.00  0.00            
ATOM     94  H45 ACD     1      37.830   4.460   0.000  1.00  0.00            
ATOM     95  O23 ACD     1      36.100   3.140   3.580  1.00  0.00            
ATOM     96  C28 ACD     1      35.950   4.160   4.470  1.00  0.00            
ATOM     97  H46 ACD     1      34.960   4.610   4.540  1.00  0.00            
ATOM     98  C29 ACD     1      36.970   5.240   4.330  1.00  0.00            
ATOM     99  H47 ACD     1      37.950   4.770   4.190  1.00  0.00            
ATOM    100  O24 ACD     1      37.090   6.030   5.500  1.00  0.00            
ATOM    101  C30 ACD     1      36.680   6.130   3.140  1.00  0.00            
ATOM    102  H48 ACD     1      36.610   5.570   2.200  1.00  0.00            
ATOM    103  H49 ACD     1      35.680   6.580   3.270  1.00  0.00            
ATOM    104  O25 ACD     1      37.660   7.210   2.980  1.00  0.00            
ATOM    105  H50 ACD     1      37.300   8.070   3.180  1.00  0.00            
ATOM    106  C31 ACD     1      35.910   3.440   5.820  1.00  0.00            
ATOM    107  H51 ACD     1      36.730   2.720   5.870  1.00  0.00            
ATOM    108  O26 ACD     1      34.760   2.640   5.960  1.00  0.00            
ATOM    109  H52 ACD     1      34.670   2.010   5.240  1.00  0.00            
ATOM    110  C32 ACD     1      36.140   4.340   7.010  1.00  0.00            
ATOM    111  H53 ACD     1      35.270   5.010   7.070  1.00  0.00            
ATOM    112  O27 ACD     1      36.260   3.660   8.250  1.00  0.00            
ATOM    113  H54 ACD     1      35.870   2.770   8.240  1.00  0.00            
ATOM    114  C33 ACD     1      37.350   5.350   6.770  1.00  0.00            
ATOM    115  H55 ACD     1      37.470   6.140   7.510  1.00  0.00            
ATOM    116  O28 ACD     1      38.550   4.520   6.660  1.00  0.00            
ATOM    117  C34 ACD     1      39.680   4.920   7.450  1.00  0.00            
ATOM    118  H56 ACD     1      39.500   5.960   7.780  1.00  0.00            
ATOM    119  C35 ACD     1      39.960   3.910   8.550  1.00  0.00            
ATOM    120  H57 ACD     1      39.880   2.940   8.060  1.00  0.00            
ATOM    121  O29 ACD     1      38.850   4.020   9.490  1.00  0.00            
ATOM    122  H58 ACD     1      38.110   3.600   9.050  1.00  0.00            
ATOM    123  C36 ACD     1      41.320   3.910   9.190  1.00  0.00            
ATOM    124  H59 ACD     1      41.380   4.720   9.920  1.00  0.00            
ATOM    125  O30 ACD     1      41.640   2.640   9.710  1.00  0.00            
ATOM    126  H60 ACD     1      41.990   2.180   8.940  1.00  0.00            
ATOM    127  C1  BV5     2      41.400  -2.970   7.820  1.00  0.00            
ATOM    128  C2  BV5     2      40.640  -1.590   7.760  1.00  0.00            
ATOM    129  C3  BV5     2      40.280  -1.110   6.300  1.00  0.00            
ATOM    130  C4  BV5     2      39.430  -2.100   5.600  1.00  0.00            
ATOM    131  C5  BV5     2      39.660   0.350   6.370  1.00  0.00            
ATOM    132  C6  BV5     2      39.490   0.980   4.990  1.00  0.00            
ATOM    133  O1  BV5     2      38.520   0.800   4.350  1.00  0.00            
ATOM    134  O2  BV5     2      40.620   1.660   4.600  1.00  0.00            
ATOM    135  C7  BV5     2      40.680   2.200   3.280  1.00  0.00            
ATOM    136  C8  BV5     2      41.790   3.250   3.160  1.00  0.00            
ATOM    137  N1  BV5     2      41.690   4.190   1.920  1.00  0.00            
ATOM    138  C9  BV5     2      40.500   5.100   2.100  1.00  0.00            
ATOM    139  C10 BV5     2      42.970   5.010   1.990  1.00  0.00            
ATOM    140  C11 BV5     2      43.000   6.470   1.530  1.00  0.00            
ATOM    141  C12 BV5     2      41.680   3.400   0.650  1.00  0.00            
ATOM    142  C13 BV5     2      41.570   4.310  -0.660  1.00  0.00            
ATOM    143  C14 BV5     2      38.430   0.430   7.250  1.00  0.00            
ATOM    144  C15 BV5     2      37.130   0.210   6.850  1.00  0.00            
ATOM    145  C16 BV5     2      36.060   0.340   7.780  1.00  0.00            
ATOM    146  C17 BV5     2      36.310   0.770   9.110  1.00  0.00            
ATOM    147  C18 BV5     2      37.630   1.040   9.440  1.00  0.00            
ATOM    148  C19 BV5     2      38.700   0.860   8.550  1.00  0.00            
ATOM    149  H1  BV5     2      40.790  -3.830   7.540  1.00  0.00            
ATOM    150  H2  BV5     2      42.120  -3.130   7.000  1.00  0.00            
ATOM    151  H3  BV5     2      41.970  -3.180   8.730  1.00  0.00            
ATOM    152  H4  BV5     2      41.310  -0.820   8.160  1.00  0.00            
ATOM    153  H5  BV5     2      39.760  -1.650   8.420  1.00  0.00            
ATOM    154  H6  BV5     2      41.260  -1.030   5.810  1.00  0.00            
ATOM    155  H7  BV5     2      38.620  -2.460   6.250  1.00  0.00            
ATOM    156  H8  BV5     2      38.950  -1.690   4.700  1.00  0.00            
ATOM    157  H9  BV5     2      40.070  -2.940   5.340  1.00  0.00            
ATOM    158  H10 BV5     2      40.350   1.070   6.820  1.00  0.00            
ATOM    159  H11 BV5     2      39.700   2.660   3.110  1.00  0.00            
ATOM    160  H12 BV5     2      40.770   1.300   2.660  1.00  0.00            
ATOM    161  H13 BV5     2      42.780   2.820   3.040  1.00  0.00            
ATOM    162  H14 BV5     2      41.760   3.900   4.040  1.00  0.00            
ATOM    163  H15 BV5     2      39.530   4.610   2.020  1.00  0.00            
ATOM    164  H16 BV5     2      40.580   5.500   3.110  1.00  0.00            
ATOM    165  H17 BV5     2      40.440   5.910   1.370  1.00  0.00            
ATOM    166  H18 BV5     2      43.780   4.460   1.500  1.00  0.00            
ATOM    167  H19 BV5     2      43.360   5.060   3.010  1.00  0.00            
ATOM    168  H20 BV5     2      42.200   6.970   2.080  1.00  0.00            
ATOM    169  H21 BV5     2      43.950   6.940   1.810  1.00  0.00            
ATOM    170  H22 BV5     2      42.810   6.580   0.460  1.00  0.00            
ATOM    171  H23 BV5     2      41.000   2.550   0.710  1.00  0.00            
ATOM    172  H24 BV5     2      42.660   2.940   0.510  1.00  0.00            
ATOM    173  H25 BV5     2      40.770   5.060  -0.710  1.00  0.00            
ATOM    174  H26 BV5     2      42.500   4.900  -0.680  1.00  0.00            
ATOM    175  H27 BV5     2      41.620   3.720  -1.580  1.00  0.00            
ATOM    176  H28 BV5     2      36.850  -0.180   5.880  1.00  0.00            
ATOM    177  H29 BV5     2      35.060   0.030   7.480  1.00  0.00            
ATOM    178  H30 BV5     2      35.460   0.940   9.750  1.00  0.00            
ATOM    179  H31 BV5     2      37.890   1.300  10.460  1.00  0.00            
ATOM    180  H32 BV5     2      39.710   0.860   8.930  1.00  0.00            
TER
ENDMDL
MODEL        1
ATOM      1  H1  ACD     1      29.780   8.980  17.090  1.00  0.00            
ATOM      2  O1  ACD     1      28.880   9.060  16.770  1.00  0.00            
ATOM      3  C1  ACD     1      28.360   7.860  16.340  1.00  0.00            
ATOM      4  H2  ACD     1      27.310   8.030  16.060  1.00  0.00            
ATOM      5  H3  ACD     1      28.320   7.230  17.240  1.00  0.00            
ATOM      6  C2  ACD     1      29.170   7.170  15.260  1.00  0.00            
ATOM      7  H4  ACD     1      29.380   7.970  14.530  1.00  0.00            
ATOM      8  O2  ACD     1      30.360   6.660  15.860  1.00  0.00            
ATOM      9  C3  ACD     1      31.260   6.110  14.920  1.00  0.00            
ATOM     10  H5  ACD     1      32.160   5.850  15.470  1.00  0.00            
ATOM     11  O3  ACD     1      31.540   7.000  13.830  1.00  0.00            
ATOM     12  C4  ACD     1      32.920   7.460  13.660  1.00  0.00            
ATOM     13  H6  ACD     1      33.610   7.020  14.390  1.00  0.00            
ATOM     14  C5  ACD     1      33.360   6.970  12.330  1.00  0.00            
ATOM     15  H7  ACD     1      32.700   7.220  11.480  1.00  0.00            
ATOM     16  O4  ACD     1      33.520   5.540  12.480  1.00  0.00            
ATOM     17  H8  ACD     1      32.740   5.150  12.900  1.00  0.00            
ATOM     18  C6  ACD     1      34.660   7.600  11.940  1.00  0.00            
ATOM     19  H9  ACD     1      35.500   7.310  12.590  1.00  0.00            
ATOM     20  O5  ACD     1      34.940   7.290  10.550  1.00  0.00            
ATOM     21  H10 ACD     1      34.620   8.000   9.990  1.00  0.00            
ATOM     22  C7  ACD     1      34.670   9.120  12.050  1.00  0.00            
ATOM     23  H11 ACD     1      35.640   9.500  11.730  1.00  0.00            
ATOM     24  O6  ACD     1      34.330   9.440  13.380  1.00  0.00            
ATOM     25  C8  ACD     1      33.010   9.000  13.830  1.00  0.00            
ATOM     26  H12 ACD     1      32.210   9.470  13.250  1.00  0.00            
ATOM     27  C9  ACD     1      32.810   9.410  15.310  1.00  0.00            
ATOM     28  H13 ACD     1      31.780   9.170  15.590  1.00  0.00            
ATOM     29  H14 ACD     1      33.520   8.850  15.930  1.00  0.00            
ATOM     30  O7  ACD     1      33.100  10.820  15.420  1.00  0.00            
ATOM     31  H15 ACD     1      33.930  11.020  14.970  1.00  0.00            
ATOM     32  O8  ACD     1      33.710   9.700  11.160  1.00  0.00            
ATOM     33  C10 ACD     1      34.210  10.750  10.320  1.00  0.00            
ATOM     34  H16 ACD     1      35.290  10.920  10.480  1.00  0.00            
ATOM     35  C11 ACD     1      33.930  10.230   8.940  1.00  0.00            
ATOM     36  H17 ACD     1      32.940   9.800   9.140  1.00  0.00            
ATOM     37  O9  ACD     1      34.800   9.120   8.480  1.00  0.00            
ATOM     38  H18 ACD     1      35.550   9.560   8.080  1.00  0.00            
ATOM     39  C12 ACD     1      33.760  11.300   7.810  1.00  0.00            
ATOM     40  H19 ACD     1      34.760  11.760   7.710  1.00  0.00            
ATOM     41  O10 ACD     1      33.250  10.660   6.620  1.00  0.00            
ATOM     42  H20 ACD     1      33.800   9.870   6.570  1.00  0.00            
ATOM     43  C13 ACD     1      32.820  12.400   8.240  1.00  0.00            
ATOM     44  H21 ACD     1      32.840  13.220   7.520  1.00  0.00            
ATOM     45  O11 ACD     1      33.270  12.890   9.470  1.00  0.00            
ATOM     46  C14 ACD     1      33.410  12.030  10.580  1.00  0.00            
ATOM     47  H22 ACD     1      32.430  11.710  10.950  1.00  0.00            
ATOM     48  C15 ACD     1      34.150  12.680  11.730  1.00  0.00            
ATOM     49  H23 ACD     1      34.670  11.950  12.360  1.00  0.00            
ATOM     50  H24 ACD     1      35.000  13.250  11.330  1.00  0.00            
ATOM     51  O12 ACD     1      33.250  13.540  12.420  1.00  0.00            
ATOM     52  H25 ACD     1      33.770  14.290  12.700  1.00  0.00            
ATOM     53  O13 ACD     1      31.440  11.890   8.410  1.00  0.00            
ATOM     54  C16 ACD     1      30.350  12.520   7.700  1.00  0.00            
ATOM     55  H26 ACD     1      30.840  13.280   7.070  1.00  0.00            
ATOM     56  C17 ACD     1      29.700  11.450   6.830  1.00  0.00            
ATOM     57  H27 ACD     1      29.600  10.580   7.470  1.00  0.00            
ATOM     58  O14 ACD     1      30.730  11.190   5.850  1.00  0.00            
ATOM     59  H28 ACD     1      31.480  11.030   6.420  1.00  0.00            
ATOM     60  C18 ACD     1      28.280  11.890   6.330  1.00  0.00            
ATOM     61  H29 ACD     1      28.420  12.710   5.610  1.00  0.00            
ATOM     62  O15 ACD     1      27.630  10.780   5.780  1.00  0.00            
ATOM     63  H30 ACD     1      28.200  10.510   5.050  1.00  0.00            
ATOM     64  C19 ACD     1      27.440  12.480   7.460  1.00  0.00            
ATOM     65  H31 ACD     1      26.560  12.890   6.960  1.00  0.00            
ATOM     66  O16 ACD     1      28.160  13.490   8.080  1.00  0.00            
ATOM     67  C20 ACD     1      29.400  13.060   8.740  1.00  0.00            
ATOM     68  H32 ACD     1      29.060  12.360   9.510  1.00  0.00            
ATOM     69  C21 ACD     1      29.920  14.270   9.330  1.00  0.00            
ATOM     70  H33 ACD     1      30.860  13.890   9.750  1.00  0.00            
ATOM     71  H34 ACD     1      30.180  15.060   8.610  1.00  0.00            
ATOM     72  O17 ACD     1      29.040  14.760  10.340  1.00  0.00            
ATOM     73  H35 ACD     1      28.310  15.190   9.880  1.00  0.00            
ATOM     74  O18 ACD     1      27.040  11.510   8.400  1.00  0.00            
ATOM     75  C22 ACD     1      25.680  11.400   8.770  1.00  0.00            
ATOM     76  H36 ACD     1      25.020  11.990   8.130  1.00  0.00            
ATOM     77  C23 ACD     1      25.420   9.930   8.610  1.00  0.00            
ATOM     78  H37 ACD     1      26.250   9.370   9.050  1.00  0.00            
ATOM     79  O19 ACD     1      25.410   9.570   7.160  1.00  0.00            
ATOM     80  H38 ACD     1      26.250   9.790   6.760  1.00  0.00            
ATOM     81  C24 ACD     1      24.140   9.500   9.230  1.00  0.00            
ATOM     82  H39 ACD     1      23.330  10.020   8.710  1.00  0.00            
ATOM     83  O20 ACD     1      24.120   8.090   9.010  1.00  0.00            
ATOM     84  H40 ACD     1      24.100   7.920   8.060  1.00  0.00            
ATOM     85  C25 ACD     1      24.220   9.780  10.760  1.00  0.00            
ATOM     86  H41 ACD     1      23.250   9.580  11.220  1.00  0.00            
ATOM     87  O21 ACD     1      24.430  11.230  10.920  1.00  0.00            
ATOM     88  C26 ACD     1      25.560  11.830  10.290  1.00  0.00            
ATOM     89  H42 ACD     1      26.470  11.500  10.800  1.00  0.00            
ATOM     90  C27 ACD     1      25.480  13.360  10.450  1.00  0.00            
ATOM     91  H43 ACD     1      26.320  13.850   9.960  1.00  0.00            
ATOM     92  H44 ACD     1      24.600  13.680   9.880  1.00  0.00            
ATOM     93  O22 ACD     1      25.410  13.830  11.790  1.00  0.00            
ATOM     94  H45 ACD     1      24.490  13.790  12.070  1.00  0.00            
ATOM     95  O23 ACD     1      25.150   9.020  11.450  1.00  0.00            
ATOM     96  C28 ACD     1      24.700   7.900  12.210  1.00  0.00            
ATOM     97  H46 ACD     1      23.610   7.780  12.140  1.00  0.00            
ATOM     98  C29 ACD     1      25.080   8.290  13.690  1.00  0.00            
ATOM     99  H47 ACD     1      26.100   8.690  13.690  1.00  0.00            
ATOM    100  O24 ACD     1      25.090   7.150  14.570  1.00  0.00            
ATOM    101  C30 ACD     1      24.210   9.400  14.150  1.00  0.00            
ATOM    102  H48 ACD     1      24.380   9.450  15.230  1.00  0.00            
ATOM    103  H49 ACD     1      24.630  10.330  13.750  1.00  0.00            
ATOM    104  O25 ACD     1      22.780   9.310  13.860  1.00  0.00            
ATOM    105  H50 ACD     1      22.430   8.730  14.540  1.00  0.00            
ATOM    106  C31 ACD     1      25.330   6.570  11.730  1.00  0.00            
ATOM    107  H51 ACD     1      26.340   6.760  11.340  1.00  0.00            
ATOM    108  O26 ACD     1      24.560   6.050  10.580  1.00  0.00            
ATOM    109  H52 ACD     1      24.430   6.800  10.000  1.00  0.00            
ATOM    110  C32 ACD     1      25.290   5.510  12.850  1.00  0.00            
ATOM    111  H53 ACD     1      24.270   5.210  13.090  1.00  0.00            
ATOM    112  O27 ACD     1      25.930   4.330  12.500  1.00  0.00            
ATOM    113  H54 ACD     1      25.420   4.080  11.720  1.00  0.00            
ATOM    114  C33 ACD     1      25.960   6.060  14.060  1.00  0.00            
ATOM    115  H55 ACD     1      25.970   5.320  14.870  1.00  0.00            
ATOM    116  O28 ACD     1      27.340   6.500  13.830  1.00  0.00            
ATOM    117  C34 ACD     1      28.360   6.000  14.650  1.00  0.00            
ATOM    118  H56 ACD     1      27.970   5.390  15.480  1.00  0.00            
ATOM    119  C35 ACD     1      29.220   5.140  13.730  1.00  0.00            
ATOM    120  H57 ACD     1      29.350   5.700  12.800  1.00  0.00            
ATOM    121  O29 ACD     1      28.470   4.010  13.350  1.00  0.00            
ATOM    122  H58 ACD     1      27.760   4.390  12.820  1.00  0.00            
ATOM    123  C36 ACD     1      30.650   4.830  14.360  1.00  0.00            
ATOM    124  H59 ACD     1      30.540   4.120  15.200  1.00  0.00            
ATOM    125  O30 ACD     1      31.460   4.180  13.410  1.00  0.00            
ATOM    126  H60 ACD     1      31.040   3.340  13.220  1.00  0.00            
ATOM    127  C1  BV5     2      26.440   5.920   6.780  1.00  0.00            
ATOM    128  C2  BV5     2      27.600   6.860   7.170  1.00  0.00            
ATOM    129  C3  BV5     2      27.840   6.880   8.700  1.00  0.00            
ATOM    130  C4  BV5     2      28.230   5.480   9.250  1.00  0.00            
ATOM    131  C5  BV5     2      28.970   7.920   8.850  1.00  0.00            
ATOM    132  C6  BV5     2      28.970   8.460  10.320  1.00  0.00            
ATOM    133  O1  BV5     2      29.130   7.690  11.290  1.00  0.00            
ATOM    134  O2  BV5     2      28.970   9.840  10.450  1.00  0.00            
ATOM    135  C7  BV5     2      29.260  10.370  11.800  1.00  0.00            
ATOM    136  C8  BV5     2      28.890  11.910  11.990  1.00  0.00            
ATOM    137  N1  BV5     2      29.250  12.580  13.310  1.00  0.00            
ATOM    138  C9  BV5     2      30.650  12.250  13.700  1.00  0.00            
ATOM    139  C10 BV5     2      29.260  14.100  13.130  1.00  0.00            
ATOM    140  C11 BV5     2      29.590  15.080  14.320  1.00  0.00            
ATOM    141  C12 BV5     2      28.350  12.030  14.390  1.00  0.00            
ATOM    142  C13 BV5     2      26.790  12.060  14.270  1.00  0.00            
ATOM    143  C14 BV5     2      30.320   7.490   8.410  1.00  0.00            
ATOM    144  C15 BV5     2      31.220   6.640   9.090  1.00  0.00            
ATOM    145  C16 BV5     2      32.490   6.270   8.560  1.00  0.00            
ATOM    146  C17 BV5     2      32.920   6.800   7.350  1.00  0.00            
ATOM    147  C18 BV5     2      32.040   7.620   6.650  1.00  0.00            
ATOM    148  C19 BV5     2      30.770   7.950   7.150  1.00  0.00            
ATOM    149  H1  BV5     2      25.590   6.040   7.450  1.00  0.00            
ATOM    150  H2  BV5     2      26.070   6.110   5.760  1.00  0.00            
ATOM    151  H3  BV5     2      26.730   4.870   6.820  1.00  0.00            
ATOM    152  H4  BV5     2      27.370   7.850   6.760  1.00  0.00            
ATOM    153  H5  BV5     2      28.490   6.510   6.640  1.00  0.00            
ATOM    154  H6  BV5     2      26.980   7.300   9.240  1.00  0.00            
ATOM    155  H7  BV5     2      28.700   5.490  10.240  1.00  0.00            
ATOM    156  H8  BV5     2      27.410   4.760   9.220  1.00  0.00            
ATOM    157  H9  BV5     2      28.890   4.940   8.550  1.00  0.00            
ATOM    158  H10 BV5     2      28.670   8.810   8.280  1.00  0.00            
ATOM    159  H11 BV5     2      30.320  10.210  12.020  1.00  0.00            
ATOM    160  H12 BV5     2      28.750   9.770  12.560  1.00  0.00            
ATOM    161  H13 BV5     2      27.810  11.990  11.870  1.00  0.00            
ATOM    162  H14 BV5     2      29.360  12.450  11.170  1.00  0.00            
ATOM    163  H15 BV5     2      30.710  11.170  13.520  1.00  0.00            
ATOM    164  H16 BV5     2      31.220  12.830  12.970  1.00  0.00            
ATOM    165  H17 BV5     2      30.700  12.530  14.750  1.00  0.00            
ATOM    166  H18 BV5     2      28.310  14.400  12.690  1.00  0.00            
ATOM    167  H19 BV5     2      30.000  14.230  12.340  1.00  0.00            
ATOM    168  H20 BV5     2      30.660  15.060  14.560  1.00  0.00            
ATOM    169  H21 BV5     2      29.390  16.120  14.010  1.00  0.00            
ATOM    170  H22 BV5     2      29.050  14.900  15.260  1.00  0.00            
ATOM    171  H23 BV5     2      28.550  12.320  15.430  1.00  0.00            
ATOM    172  H24 BV5     2      28.520  10.950  14.430  1.00  0.00            
ATOM    173  H25 BV5     2      26.460  11.450  13.430  1.00  0.00            
ATOM    174  H26 BV5     2      26.400  11.510  15.130  1.00  0.00            
ATOM    175  H27 BV5     2      26.380  13.070  14.140  1.00  0.00            
ATOM    176  H28 BV5     2      30.870   6.170  10.010  1.00  0.00            
ATOM    177  H29 BV5     2      33.160   5.610   9.090  1.00  0.00            
ATOM    178  H30 BV5     2      33.860   6.590   6.860  1.00  0.00            
ATOM    179  H31 BV5     2      32.360   7.990   5.680  1.00  0.00            
ATOM    180  H32 BV5     2      30.180   8.640   6.550  1.00  0.00            
TER
ENDMDL
MODEL        1
ATOM      1  H1  ACD     1      35.480  -1.460   4.270  1.00  0.00            
ATOM      2  O1  ACD     1      35.500  -0.530   4.520  1.00  0.00            
ATOM      3  C1  ACD     1      34.690   0.100   3.520  1.00  0.00            
ATOM      4  H2  ACD     1      33.670  -0.280   3.570  1.00  0.00            
ATOM      5  H3  ACD     1      35.120  -0.200   2.560  1.00  0.00            
ATOM      6  C2  ACD     1      34.740   1.640   3.530  1.00  0.00            
ATOM      7  H4  ACD     1      34.640   1.880   4.590  1.00  0.00            
ATOM      8  O2  ACD     1      36.120   2.030   3.150  1.00  0.00            
ATOM      9  C3  ACD     1      36.290   3.490   3.060  1.00  0.00            
ATOM     10  H5  ACD     1      37.340   3.620   2.760  1.00  0.00            
ATOM     11  O3  ACD     1      36.000   4.200   4.220  1.00  0.00            
ATOM     12  C4  ACD     1      37.160   4.610   4.960  1.00  0.00            
ATOM     13  H6  ACD     1      38.100   4.510   4.390  1.00  0.00            
ATOM     14  C5  ACD     1      36.890   6.160   5.100  1.00  0.00            
ATOM     15  H7  ACD     1      35.900   6.350   5.530  1.00  0.00            
ATOM     16  O4  ACD     1      37.030   6.810   3.720  1.00  0.00            
ATOM     17  H8  ACD     1      36.500   6.340   3.070  1.00  0.00            
ATOM     18  C6  ACD     1      37.870   6.710   6.070  1.00  0.00            
ATOM     19  H9  ACD     1      38.920   6.630   5.750  1.00  0.00            
ATOM     20  O5  ACD     1      37.560   8.050   6.390  1.00  0.00            
ATOM     21  H10 ACD     1      37.110   8.080   7.230  1.00  0.00            
ATOM     22  C7  ACD     1      37.780   5.990   7.420  1.00  0.00            
ATOM     23  H11 ACD     1      38.510   6.420   8.110  1.00  0.00            
ATOM     24  O6  ACD     1      38.090   4.640   7.220  1.00  0.00            
ATOM     25  C8  ACD     1      37.270   3.870   6.300  1.00  0.00            
ATOM     26  H12 ACD     1      36.270   3.790   6.750  1.00  0.00            
ATOM     27  C9  ACD     1      37.840   2.490   6.190  1.00  0.00            
ATOM     28  H13 ACD     1      37.150   1.980   5.500  1.00  0.00            
ATOM     29  H14 ACD     1      38.820   2.410   5.710  1.00  0.00            
ATOM     30  O7  ACD     1      37.680   1.760   7.370  1.00  0.00            
ATOM     31  H15 ACD     1      37.910   0.870   7.090  1.00  0.00            
ATOM     32  O8  ACD     1      36.510   6.210   8.030  1.00  0.00            
ATOM     33  C10 ACD     1      36.510   6.570   9.470  1.00  0.00            
ATOM     34  H16 ACD     1      37.480   6.990   9.770  1.00  0.00            
ATOM     35  C11 ACD     1      35.520   7.730   9.730  1.00  0.00            
ATOM     36  H17 ACD     1      34.520   7.440   9.380  1.00  0.00            
ATOM     37  O9  ACD     1      35.970   8.940   9.160  1.00  0.00            
ATOM     38  H18 ACD     1      35.240   9.560   9.060  1.00  0.00            
ATOM     39  C12 ACD     1      35.300   8.010  11.230  1.00  0.00            
ATOM     40  H19 ACD     1      36.310   8.300  11.560  1.00  0.00            
ATOM     41  O10 ACD     1      34.430   9.090  11.520  1.00  0.00            
ATOM     42  H20 ACD     1      34.510   9.320  12.450  1.00  0.00            
ATOM     43  C13 ACD     1      34.810   6.740  11.890  1.00  0.00            
ATOM     44  H21 ACD     1      34.810   6.820  12.980  1.00  0.00            
ATOM     45  O11 ACD     1      35.730   5.770  11.650  1.00  0.00            
ATOM     46  C14 ACD     1      36.010   5.380  10.260  1.00  0.00            
ATOM     47  H22 ACD     1      35.140   4.880   9.820  1.00  0.00            
ATOM     48  C15 ACD     1      37.200   4.380  10.340  1.00  0.00            
ATOM     49  H23 ACD     1      37.180   3.950   9.330  1.00  0.00            
ATOM     50  H24 ACD     1      38.120   4.940  10.570  1.00  0.00            
ATOM     51  O12 ACD     1      36.960   3.410  11.320  1.00  0.00            
ATOM     52  H25 ACD     1      36.680   3.920  12.080  1.00  0.00            
ATOM     53  O13 ACD     1      33.530   6.310  11.420  1.00  0.00            
ATOM     54  C16 ACD     1      32.610   5.650  12.290  1.00  0.00            
ATOM     55  H26 ACD     1      32.840   5.800  13.360  1.00  0.00            
ATOM     56  C17 ACD     1      31.290   6.230  11.890  1.00  0.00            
ATOM     57  H27 ACD     1      31.270   6.210  10.800  1.00  0.00            
ATOM     58  O14 ACD     1      31.150   7.540  12.370  1.00  0.00            
ATOM     59  H28 ACD     1      31.630   8.090  11.740  1.00  0.00            
ATOM     60  C18 ACD     1      30.060   5.450  12.420  1.00  0.00            
ATOM     61  H29 ACD     1      30.050   5.480  13.520  1.00  0.00            
ATOM     62  O15 ACD     1      28.800   5.910  11.960  1.00  0.00            
ATOM     63  H30 ACD     1      28.960   6.860  11.960  1.00  0.00            
ATOM     64  C19 ACD     1      30.140   4.010  11.970  1.00  0.00            
ATOM     65  H31 ACD     1      29.360   3.400  12.430  1.00  0.00            
ATOM     66  O16 ACD     1      31.380   3.490  12.520  1.00  0.00            
ATOM     67  C20 ACD     1      32.520   4.110  12.000  1.00  0.00            
ATOM     68  H32 ACD     1      32.560   4.050  10.910  1.00  0.00            
ATOM     69  C21 ACD     1      33.690   3.320  12.610  1.00  0.00            
ATOM     70  H33 ACD     1      34.660   3.780  12.400  1.00  0.00            
ATOM     71  H34 ACD     1      33.670   3.340  13.710  1.00  0.00            
ATOM     72  O17 ACD     1      33.660   1.990  12.110  1.00  0.00            
ATOM     73  H35 ACD     1      32.970   1.480  12.530  1.00  0.00            
ATOM     74  O18 ACD     1      30.180   3.910  10.520  1.00  0.00            
ATOM     75  C22 ACD     1      29.170   3.120   9.870  1.00  0.00            
ATOM     76  H36 ACD     1      28.510   2.840  10.690  1.00  0.00            
ATOM     77  C23 ACD     1      28.590   3.940   8.710  1.00  0.00            
ATOM     78  H37 ACD     1      29.450   4.390   8.200  1.00  0.00            
ATOM     79  O19 ACD     1      27.840   5.060   9.160  1.00  0.00            
ATOM     80  H38 ACD     1      28.310   5.410   9.920  1.00  0.00            
ATOM     81  C24 ACD     1      27.760   3.120   7.790  1.00  0.00            
ATOM     82  H39 ACD     1      26.900   2.760   8.360  1.00  0.00            
ATOM     83  O20 ACD     1      27.140   3.840   6.760  1.00  0.00            
ATOM     84  H40 ACD     1      26.910   4.650   7.230  1.00  0.00            
ATOM     85  C25 ACD     1      28.520   1.910   7.350  1.00  0.00            
ATOM     86  H41 ACD     1      27.920   1.220   6.750  1.00  0.00            
ATOM     87  O21 ACD     1      28.960   1.170   8.520  1.00  0.00            
ATOM     88  C26 ACD     1      29.830   1.870   9.420  1.00  0.00            
ATOM     89  H42 ACD     1      30.670   2.220   8.810  1.00  0.00            
ATOM     90  C27 ACD     1      30.280   0.950  10.560  1.00  0.00            
ATOM     91  H43 ACD     1      31.070   1.370  11.200  1.00  0.00            
ATOM     92  H44 ACD     1      29.500   0.710  11.290  1.00  0.00            
ATOM     93  O22 ACD     1      30.630  -0.320  10.100  1.00  0.00            
ATOM     94  H45 ACD     1      30.100  -0.440   9.310  1.00  0.00            
ATOM     95  O23 ACD     1      29.670   2.330   6.520  1.00  0.00            
ATOM     96  C28 ACD     1      29.790   1.580   5.300  1.00  0.00            
ATOM     97  H46 ACD     1      28.990   0.850   5.150  1.00  0.00            
ATOM     98  C29 ACD     1      31.000   0.760   5.240  1.00  0.00            
ATOM     99  H47 ACD     1      31.800   1.420   5.610  1.00  0.00            
ATOM    100  O24 ACD     1      31.280   0.370   3.880  1.00  0.00            
ATOM    101  C30 ACD     1      30.960  -0.450   6.170  1.00  0.00            
ATOM    102  H48 ACD     1      30.490  -0.220   7.140  1.00  0.00            
ATOM    103  H49 ACD     1      30.180  -1.120   5.790  1.00  0.00            
ATOM    104  O25 ACD     1      32.230  -1.050   6.440  1.00  0.00            
ATOM    105  H50 ACD     1      32.130  -1.830   7.000  1.00  0.00            
ATOM    106  C31 ACD     1      29.770   2.660   4.260  1.00  0.00            
ATOM    107  H51 ACD     1      30.470   3.470   4.520  1.00  0.00            
ATOM    108  O26 ACD     1      28.400   3.260   4.130  1.00  0.00            
ATOM    109  H52 ACD     1      28.100   3.690   4.940  1.00  0.00            
ATOM    110  C32 ACD     1      30.100   2.090   2.920  1.00  0.00            
ATOM    111  H53 ACD     1      29.340   1.390   2.560  1.00  0.00            
ATOM    112  O27 ACD     1      30.220   3.160   1.970  1.00  0.00            
ATOM    113  H54 ACD     1      29.670   3.900   2.250  1.00  0.00            
ATOM    114  C33 ACD     1      31.430   1.440   2.950  1.00  0.00            
ATOM    115  H55 ACD     1      31.800   1.020   2.010  1.00  0.00            
ATOM    116  O28 ACD     1      32.480   2.320   3.360  1.00  0.00            
ATOM    117  C34 ACD     1      33.670   2.230   2.620  1.00  0.00            
ATOM    118  H56 ACD     1      33.630   1.570   1.740  1.00  0.00            
ATOM    119  C35 ACD     1      33.980   3.670   2.300  1.00  0.00            
ATOM    120  H57 ACD     1      33.850   4.200   3.250  1.00  0.00            
ATOM    121  O29 ACD     1      33.000   3.960   1.230  1.00  0.00            
ATOM    122  H58 ACD     1      32.130   3.610   1.450  1.00  0.00            
ATOM    123  C36 ACD     1      35.400   3.890   1.880  1.00  0.00            
ATOM    124  H59 ACD     1      35.510   3.220   1.020  1.00  0.00            
ATOM    125  O30 ACD     1      35.790   5.240   1.470  1.00  0.00            
ATOM    126  H60 ACD     1      35.270   5.450   0.680  1.00  0.00            
ATOM    127  C1  BV5     2      33.180   7.410   2.750  1.00  0.00            
ATOM    128  C2  BV5     2      32.320   6.580   3.710  1.00  0.00            
ATOM    129  C3  BV5     2      32.960   6.350   5.110  1.00  0.00            
ATOM    130  C4  BV5     2      33.470   7.660   5.810  1.00  0.00            
ATOM    131  C5  BV5     2      32.100   5.490   6.100  1.00  0.00            
ATOM    132  C6  BV5     2      32.990   4.820   7.160  1.00  0.00            
ATOM    133  O1  BV5     2      33.480   5.380   8.090  1.00  0.00            
ATOM    134  O2  BV5     2      33.170   3.480   7.020  1.00  0.00            
ATOM    135  C7  BV5     2      33.770   2.740   8.170  1.00  0.00            
ATOM    136  C8  BV5     2      34.310   1.340   7.580  1.00  0.00            
ATOM    137  N1  BV5     2      34.770   0.280   8.590  1.00  0.00            
ATOM    138  C9  BV5     2      35.660   1.050   9.580  1.00  0.00            
ATOM    139  C10 BV5     2      33.580  -0.290   9.330  1.00  0.00            
ATOM    140  C11 BV5     2      34.000  -1.090  10.610  1.00  0.00            
ATOM    141  C12 BV5     2      35.560  -0.770   7.820  1.00  0.00            
ATOM    142  C13 BV5     2      36.420  -1.780   8.600  1.00  0.00            
ATOM    143  C14 BV5     2      30.860   6.210   6.580  1.00  0.00            
ATOM    144  C15 BV5     2      30.860   6.990   7.780  1.00  0.00            
ATOM    145  C16 BV5     2      29.770   7.660   8.330  1.00  0.00            
ATOM    146  C17 BV5     2      28.590   7.600   7.600  1.00  0.00            
ATOM    147  C18 BV5     2      28.550   6.810   6.420  1.00  0.00            
ATOM    148  C19 BV5     2      29.670   6.160   5.870  1.00  0.00            
ATOM    149  H1  BV5     2      32.840   7.670   1.740  1.00  0.00            
ATOM    150  H2  BV5     2      33.360   8.380   3.230  1.00  0.00            
ATOM    151  H3  BV5     2      34.160   6.930   2.680  1.00  0.00            
ATOM    152  H4  BV5     2      32.090   5.590   3.290  1.00  0.00            
ATOM    153  H5  BV5     2      31.430   7.190   3.900  1.00  0.00            
ATOM    154  H6  BV5     2      33.870   5.750   4.980  1.00  0.00            
ATOM    155  H7  BV5     2      34.310   8.130   5.290  1.00  0.00            
ATOM    156  H8  BV5     2      32.670   8.410   5.800  1.00  0.00            
ATOM    157  H9  BV5     2      33.810   7.480   6.840  1.00  0.00            
ATOM    158  H10 BV5     2      31.670   4.650   5.530  1.00  0.00            
ATOM    159  H11 BV5     2      33.020   2.520   8.940  1.00  0.00            
ATOM    160  H12 BV5     2      34.610   3.310   8.600  1.00  0.00            
ATOM    161  H13 BV5     2      35.150   1.600   6.930  1.00  0.00            
ATOM    162  H14 BV5     2      33.510   0.970   6.930  1.00  0.00            
ATOM    163  H15 BV5     2      36.350   1.710   9.060  1.00  0.00            
ATOM    164  H16 BV5     2      34.980   1.570  10.270  1.00  0.00            
ATOM    165  H17 BV5     2      36.300   0.350  10.120  1.00  0.00            
ATOM    166  H18 BV5     2      32.900  -0.880   8.710  1.00  0.00            
ATOM    167  H19 BV5     2      33.010   0.550   9.730  1.00  0.00            
ATOM    168  H20 BV5     2      34.640  -1.970  10.490  1.00  0.00            
ATOM    169  H21 BV5     2      34.600  -0.490  11.300  1.00  0.00            
ATOM    170  H22 BV5     2      33.060  -1.350  11.100  1.00  0.00            
ATOM    171  H23 BV5     2      36.330  -0.230   7.270  1.00  0.00            
ATOM    172  H24 BV5     2      34.830  -1.240   7.150  1.00  0.00            
ATOM    173  H25 BV5     2      36.910  -1.430   9.520  1.00  0.00            
ATOM    174  H26 BV5     2      35.760  -2.600   8.920  1.00  0.00            
ATOM    175  H27 BV5     2      37.210  -2.270   8.020  1.00  0.00            
ATOM    176  H28 BV5     2      31.720   7.140   8.420  1.00  0.00            
ATOM    177  H29 BV5     2      29.860   8.330   9.170  1.00  0.00            
ATOM    178  H30 BV5     2      27.690   8.100   7.950  1.00  0.00            
ATOM    179  H31 BV5     2      27.600   6.800   5.900  1.00  0.00            
ATOM    180  H32 BV5     2      29.500   5.440   5.080  1.00  0.00            
TER
ENDMDL
MODEL        1
ATOM      1  H1  ACD     1      29.810  19.270  15.330  1.00  0.00            
ATOM      2  O1  ACD     1      30.200  18.950  16.150  1.00  0.00            
ATOM      3  C1  ACD     1      31.450  19.670  16.410  1.00  0.00            
ATOM      4  H2  ACD     1      31.690  19.640  17.480  1.00  0.00            
ATOM      5  H3  ACD     1      31.350  20.700  16.050  1.00  0.00            
ATOM      6  C2  ACD     1      32.680  19.020  15.640  1.00  0.00            
ATOM      7  H4  ACD     1      32.760  17.930  15.650  1.00  0.00            
ATOM      8  O2  ACD     1      32.420  19.530  14.350  1.00  0.00            
ATOM      9  C3  ACD     1      33.360  19.350  13.320  1.00  0.00            
ATOM     10  H5  ACD     1      32.910  19.690  12.370  1.00  0.00            
ATOM     11  O3  ACD     1      33.690  17.980  13.170  1.00  0.00            
ATOM     12  C4  ACD     1      33.180  17.340  11.990  1.00  0.00            
ATOM     13  H6  ACD     1      32.910  18.000  11.150  1.00  0.00            
ATOM     14  C5  ACD     1      34.420  16.520  11.420  1.00  0.00            
ATOM     15  H7  ACD     1      34.910  15.930  12.210  1.00  0.00            
ATOM     16  O4  ACD     1      35.270  17.490  10.730  1.00  0.00            
ATOM     17  H8  ACD     1      35.900  17.000  10.210  1.00  0.00            
ATOM     18  C6  ACD     1      33.870  15.510  10.430  1.00  0.00            
ATOM     19  H9  ACD     1      33.490  16.040   9.550  1.00  0.00            
ATOM     20  O5  ACD     1      34.980  14.800   9.980  1.00  0.00            
ATOM     21  H10 ACD     1      34.920  13.960  10.440  1.00  0.00            
ATOM     22  C7  ACD     1      32.790  14.600  10.900  1.00  0.00            
ATOM     23  H11 ACD     1      32.480  13.930  10.090  1.00  0.00            
ATOM     24  O6  ACD     1      31.730  15.490  11.270  1.00  0.00            
ATOM     25  C8  ACD     1      31.960  16.460  12.360  1.00  0.00            
ATOM     26  H12 ACD     1      32.240  15.820  13.200  1.00  0.00            
ATOM     27  C9  ACD     1      30.620  17.220  12.480  1.00  0.00            
ATOM     28  H13 ACD     1      30.780  18.010  13.220  1.00  0.00            
ATOM     29  H14 ACD     1      30.540  17.740  11.520  1.00  0.00            
ATOM     30  O7  ACD     1      29.530  16.380  12.700  1.00  0.00            
ATOM     31  H15 ACD     1      28.870  17.080  12.710  1.00  0.00            
ATOM     32  O8  ACD     1      33.210  13.770  12.080  1.00  0.00            
ATOM     33  C10 ACD     1      33.240  12.390  11.940  1.00  0.00            
ATOM     34  H16 ACD     1      32.870  11.980  10.990  1.00  0.00            
ATOM     35  C11 ACD     1      34.690  12.110  12.300  1.00  0.00            
ATOM     36  H17 ACD     1      34.910  12.680  13.210  1.00  0.00            
ATOM     37  O9  ACD     1      35.520  12.590  11.260  1.00  0.00            
ATOM     38  H18 ACD     1      36.440  12.350  11.420  1.00  0.00            
ATOM     39  C12 ACD     1      34.830  10.580  12.530  1.00  0.00            
ATOM     40  H19 ACD     1      34.620   9.960  11.640  1.00  0.00            
ATOM     41  O10 ACD     1      36.190  10.370  12.940  1.00  0.00            
ATOM     42  H20 ACD     1      36.750  10.660  12.210  1.00  0.00            
ATOM     43  C13 ACD     1      33.820  10.130  13.620  1.00  0.00            
ATOM     44  H21 ACD     1      34.040   9.090  13.880  1.00  0.00            
ATOM     45  O11 ACD     1      32.490  10.350  13.090  1.00  0.00            
ATOM     46  C14 ACD     1      32.210  11.740  12.840  1.00  0.00            
ATOM     47  H22 ACD     1      32.220  12.250  13.810  1.00  0.00            
ATOM     48  C15 ACD     1      30.800  11.910  12.220  1.00  0.00            
ATOM     49  H23 ACD     1      30.540  12.980  12.160  1.00  0.00            
ATOM     50  H24 ACD     1      30.680  11.500  11.210  1.00  0.00            
ATOM     51  O12 ACD     1      29.880  11.280  13.140  1.00  0.00            
ATOM     52  H25 ACD     1      30.080  10.340  13.140  1.00  0.00            
ATOM     53  O13 ACD     1      34.070  10.930  14.770  1.00  0.00            
ATOM     54  C16 ACD     1      34.230  10.270  15.980  1.00  0.00            
ATOM     55  H26 ACD     1      34.050   9.200  15.830  1.00  0.00            
ATOM     56  C17 ACD     1      35.590  10.450  16.520  1.00  0.00            
ATOM     57  H27 ACD     1      35.670  11.540  16.600  1.00  0.00            
ATOM     58  O14 ACD     1      36.520   9.790  15.550  1.00  0.00            
ATOM     59  H28 ACD     1      36.300  10.300  14.770  1.00  0.00            
ATOM     60  C18 ACD     1      35.700   9.810  17.910  1.00  0.00            
ATOM     61  H29 ACD     1      35.570   8.740  17.750  1.00  0.00            
ATOM     62  O15 ACD     1      36.970  10.100  18.610  1.00  0.00            
ATOM     63  H30 ACD     1      37.180   9.460  19.300  1.00  0.00            
ATOM     64  C19 ACD     1      34.510  10.280  18.770  1.00  0.00            
ATOM     65  H31 ACD     1      34.460   9.730  19.710  1.00  0.00            
ATOM     66  O16 ACD     1      33.320   9.900  18.060  1.00  0.00            
ATOM     67  C20 ACD     1      33.060  10.610  16.840  1.00  0.00            
ATOM     68  H32 ACD     1      33.090  11.690  17.050  1.00  0.00            
ATOM     69  C21 ACD     1      31.780  10.180  16.270  1.00  0.00            
ATOM     70  H33 ACD     1      31.790  10.330  15.180  1.00  0.00            
ATOM     71  H34 ACD     1      31.760   9.080  16.290  1.00  0.00            
ATOM     72  O17 ACD     1      30.660  10.610  17.010  1.00  0.00            
ATOM     73  H35 ACD     1      30.970  10.840  17.890  1.00  0.00            
ATOM     74  O18 ACD     1      34.540  11.680  18.950  1.00  0.00            
ATOM     75  C22 ACD     1      34.660  12.210  20.230  1.00  0.00            
ATOM     76  H36 ACD     1      34.660  11.490  21.060  1.00  0.00            
ATOM     77  C23 ACD     1      35.950  13.030  20.260  1.00  0.00            
ATOM     78  H37 ACD     1      35.980  13.640  19.350  1.00  0.00            
ATOM     79  O19 ACD     1      37.110  12.160  20.430  1.00  0.00            
ATOM     80  H38 ACD     1      37.120  11.540  19.690  1.00  0.00            
ATOM     81  C24 ACD     1      35.830  14.110  21.430  1.00  0.00            
ATOM     82  H39 ACD     1      35.690  13.650  22.420  1.00  0.00            
ATOM     83  O20 ACD     1      37.030  14.950  21.570  1.00  0.00            
ATOM     84  H40 ACD     1      36.920  15.450  20.760  1.00  0.00            
ATOM     85  C25 ACD     1      34.580  14.900  21.370  1.00  0.00            
ATOM     86  H41 ACD     1      34.580  15.620  22.200  1.00  0.00            
ATOM     87  O21 ACD     1      33.490  13.970  21.390  1.00  0.00            
ATOM     88  C26 ACD     1      33.350  13.040  20.320  1.00  0.00            
ATOM     89  H42 ACD     1      33.190  13.610  19.390  1.00  0.00            
ATOM     90  C27 ACD     1      32.170  12.110  20.560  1.00  0.00            
ATOM     91  H43 ACD     1      32.410  11.040  20.530  1.00  0.00            
ATOM     92  H44 ACD     1      31.740  12.270  21.560  1.00  0.00            
ATOM     93  O22 ACD     1      31.000  12.440  19.690  1.00  0.00            
ATOM     94  H45 ACD     1      30.210  12.100  20.120  1.00  0.00            
ATOM     95  O23 ACD     1      34.560  15.640  20.210  1.00  0.00            
ATOM     96  C28 ACD     1      34.410  17.100  20.210  1.00  0.00            
ATOM     97  H46 ACD     1      34.330  17.570  21.190  1.00  0.00            
ATOM     98  C29 ACD     1      33.100  17.370  19.390  1.00  0.00            
ATOM     99  H47 ACD     1      33.110  16.940  18.370  1.00  0.00            
ATOM    100  O24 ACD     1      33.100  18.820  19.190  1.00  0.00            
ATOM    101  C30 ACD     1      31.810  17.030  20.160  1.00  0.00            
ATOM    102  H48 ACD     1      31.730  15.940  20.270  1.00  0.00            
ATOM    103  H49 ACD     1      31.860  17.530  21.140  1.00  0.00            
ATOM    104  O25 ACD     1      30.600  17.320  19.460  1.00  0.00            
ATOM    105  H50 ACD     1      29.930  17.520  20.120  1.00  0.00            
ATOM    106  C31 ACD     1      35.650  17.720  19.650  1.00  0.00            
ATOM    107  H51 ACD     1      35.730  17.270  18.650  1.00  0.00            
ATOM    108  O26 ACD     1      36.800  17.570  20.580  1.00  0.00            
ATOM    109  H52 ACD     1      37.520  18.190  20.420  1.00  0.00            
ATOM    110  C32 ACD     1      35.450  19.270  19.270  1.00  0.00            
ATOM    111  H53 ACD     1      35.450  19.780  20.240  1.00  0.00            
ATOM    112  O27 ACD     1      36.460  19.790  18.460  1.00  0.00            
ATOM    113  H54 ACD     1      36.440  19.270  17.650  1.00  0.00            
ATOM    114  C33 ACD     1      34.160  19.430  18.450  1.00  0.00            
ATOM    115  H55 ACD     1      34.020  20.520  18.430  1.00  0.00            
ATOM    116  O28 ACD     1      34.360  18.830  17.200  1.00  0.00            
ATOM    117  C34 ACD     1      33.890  19.610  16.130  1.00  0.00            
ATOM    118  H56 ACD     1      33.830  20.650  16.480  1.00  0.00            
ATOM    119  C35 ACD     1      35.040  19.600  15.100  1.00  0.00            
ATOM    120  H57 ACD     1      35.350  18.570  14.900  1.00  0.00            
ATOM    121  O29 ACD     1      36.240  20.250  15.510  1.00  0.00            
ATOM    122  H58 ACD     1      36.800  19.890  14.820  1.00  0.00            
ATOM    123  C36 ACD     1      34.620  20.080  13.710  1.00  0.00            
ATOM    124  H59 ACD     1      34.320  21.130  13.800  1.00  0.00            
ATOM    125  O30 ACD     1      35.460  19.830  12.560  1.00  0.00            
ATOM    126  H60 ACD     1      35.080  19.120  12.040  1.00  0.00            
ATOM    127  C1  BV5     2      39.470  11.870  16.740  1.00  0.00            
ATOM    128  C2  BV5     2      38.580  12.710  15.870  1.00  0.00            
ATOM    129  C3  BV5     2      37.540  13.630  16.660  1.00  0.00            
ATOM    130  C4  BV5     2      38.250  14.700  17.560  1.00  0.00            
ATOM    131  C5  BV5     2      36.460  14.100  15.660  1.00  0.00            
ATOM    132  C6  BV5     2      35.130  14.710  16.240  1.00  0.00            
ATOM    133  O1  BV5     2      35.150  15.370  17.250  1.00  0.00            
ATOM    134  O2  BV5     2      33.950  14.090  15.890  1.00  0.00            
ATOM    135  C7  BV5     2      32.730  14.550  16.510  1.00  0.00            
ATOM    136  C8  BV5     2      31.560  14.050  15.640  1.00  0.00            
ATOM    137  N1  BV5     2      30.120  14.480  15.990  1.00  0.00            
ATOM    138  C9  BV5     2      30.000  15.970  15.930  1.00  0.00            
ATOM    139  C10 BV5     2      29.340  13.770  14.880  1.00  0.00            
ATOM    140  C11 BV5     2      27.890  14.100  14.570  1.00  0.00            
ATOM    141  C12 BV5     2      29.780  14.040  17.430  1.00  0.00            
ATOM    142  C13 BV5     2      28.430  14.420  18.120  1.00  0.00            
ATOM    143  C14 BV5     2      37.070  15.050  14.640  1.00  0.00            
ATOM    144  C15 BV5     2      37.120  16.370  14.930  1.00  0.00            
ATOM    145  C16 BV5     2      37.470  17.320  14.010  1.00  0.00            
ATOM    146  C17 BV5     2      37.900  16.910  12.720  1.00  0.00            
ATOM    147  C18 BV5     2      37.770  15.520  12.390  1.00  0.00            
ATOM    148  C19 BV5     2      37.280  14.620  13.300  1.00  0.00            
ATOM    149  H1  BV5     2      40.150  12.510  17.310  1.00  0.00            
ATOM    150  H2  BV5     2      38.910  11.210  17.410  1.00  0.00            
ATOM    151  H3  BV5     2      40.110  11.290  16.070  1.00  0.00            
ATOM    152  H4  BV5     2      38.030  12.000  15.230  1.00  0.00            
ATOM    153  H5  BV5     2      39.290  13.290  15.270  1.00  0.00            
ATOM    154  H6  BV5     2      37.080  12.980  17.420  1.00  0.00            
ATOM    155  H7  BV5     2      38.660  14.290  18.500  1.00  0.00            
ATOM    156  H8  BV5     2      39.100  15.130  17.020  1.00  0.00            
ATOM    157  H9  BV5     2      37.550  15.460  17.910  1.00  0.00            
ATOM    158  H10 BV5     2      36.080  13.210  15.160  1.00  0.00            
ATOM    159  H11 BV5     2      32.690  15.650  16.460  1.00  0.00            
ATOM    160  H12 BV5     2      32.760  14.070  17.500  1.00  0.00            
ATOM    161  H13 BV5     2      31.620  12.970  15.540  1.00  0.00            
ATOM    162  H14 BV5     2      31.760  14.380  14.620  1.00  0.00            
ATOM    163  H15 BV5     2      30.440  16.370  16.850  1.00  0.00            
ATOM    164  H16 BV5     2      30.620  16.400  15.150  1.00  0.00            
ATOM    165  H17 BV5     2      28.940  16.250  15.880  1.00  0.00            
ATOM    166  H18 BV5     2      29.330  12.740  15.230  1.00  0.00            
ATOM    167  H19 BV5     2      29.830  13.830  13.910  1.00  0.00            
ATOM    168  H20 BV5     2      27.720  15.150  14.280  1.00  0.00            
ATOM    169  H21 BV5     2      27.530  13.420  13.780  1.00  0.00            
ATOM    170  H22 BV5     2      27.240  13.890  15.420  1.00  0.00            
ATOM    171  H23 BV5     2      30.540  14.460  18.100  1.00  0.00            
ATOM    172  H24 BV5     2      29.890  12.960  17.470  1.00  0.00            
ATOM    173  H25 BV5     2      27.970  13.510  18.520  1.00  0.00            
ATOM    174  H26 BV5     2      28.600  15.170  18.900  1.00  0.00            
ATOM    175  H27 BV5     2      27.690  14.910  17.480  1.00  0.00            
ATOM    176  H28 BV5     2      37.020  16.760  15.940  1.00  0.00            
ATOM    177  H29 BV5     2      37.570  18.340  14.360  1.00  0.00            
ATOM    178  H30 BV5     2      38.300  17.680  12.070  1.00  0.00            
ATOM    179  H31 BV5     2      38.030  15.130  11.400  1.00  0.00            
ATOM    180  H32 BV5     2      37.230  13.580  13.020  1.00  0.00            
TER
ENDMDL
MODEL        1
ATOM      1  H1  ACD     1      33.590  11.770  18.020  1.00  0.00            
ATOM      2  O1  ACD     1      32.970  12.430  17.690  1.00  0.00            
ATOM      3  C1  ACD     1      33.370  12.620  16.310  1.00  0.00            
ATOM      4  H2  ACD     1      34.420  12.940  16.280  1.00  0.00            
ATOM      5  H3  ACD     1      32.740  13.470  16.010  1.00  0.00            
ATOM      6  C2  ACD     1      33.150  11.300  15.460  1.00  0.00            
ATOM      7  H4  ACD     1      33.410  11.360  14.390  1.00  0.00            
ATOM      8  O2  ACD     1      34.190  10.450  15.900  1.00  0.00            
ATOM      9  C3  ACD     1      34.290   9.240  15.090  1.00  0.00            
ATOM     10  H5  ACD     1      35.230   8.780  15.410  1.00  0.00            
ATOM     11  O3  ACD     1      34.370   9.500  13.650  1.00  0.00            
ATOM     12  C4  ACD     1      35.650   9.300  13.150  1.00  0.00            
ATOM     13  H6  ACD     1      36.390   9.230  13.960  1.00  0.00            
ATOM     14  C5  ACD     1      35.600   8.050  12.240  1.00  0.00            
ATOM     15  H7  ACD     1      34.750   8.210  11.560  1.00  0.00            
ATOM     16  O4  ACD     1      35.470   6.860  13.010  1.00  0.00            
ATOM     17  H8  ACD     1      34.620   6.980  13.450  1.00  0.00            
ATOM     18  C6  ACD     1      36.810   7.940  11.320  1.00  0.00            
ATOM     19  H9  ACD     1      37.710   7.780  11.940  1.00  0.00            
ATOM     20  O5  ACD     1      36.610   6.930  10.390  1.00  0.00            
ATOM     21  H10 ACD     1      35.950   6.380  10.810  1.00  0.00            
ATOM     22  C7  ACD     1      37.020   9.290  10.610  1.00  0.00            
ATOM     23  H11 ACD     1      37.960   9.340  10.030  1.00  0.00            
ATOM     24  O6  ACD     1      37.160  10.350  11.490  1.00  0.00            
ATOM     25  C8  ACD     1      36.070  10.580  12.360  1.00  0.00            
ATOM     26  H12 ACD     1      35.170  10.890  11.800  1.00  0.00            
ATOM     27  C9  ACD     1      36.360  11.800  13.290  1.00  0.00            
ATOM     28  H13 ACD     1      35.550  11.750  14.020  1.00  0.00            
ATOM     29  H14 ACD     1      37.300  11.670  13.840  1.00  0.00            
ATOM     30  O7  ACD     1      36.380  13.060  12.550  1.00  0.00            
ATOM     31  H15 ACD     1      37.220  13.060  12.080  1.00  0.00            
ATOM     32  O8  ACD     1      35.920   9.660   9.710  1.00  0.00            
ATOM     33  C10 ACD     1      36.170   9.620   8.280  1.00  0.00            
ATOM     34  H16 ACD     1      37.160   9.170   8.080  1.00  0.00            
ATOM     35  C11 ACD     1      34.970   8.840   7.700  1.00  0.00            
ATOM     36  H17 ACD     1      34.070   9.310   8.120  1.00  0.00            
ATOM     37  O9  ACD     1      35.030   7.460   8.060  1.00  0.00            
ATOM     38  H18 ACD     1      35.290   7.460   8.980  1.00  0.00            
ATOM     39  C12 ACD     1      34.860   9.020   6.190  1.00  0.00            
ATOM     40  H19 ACD     1      35.760   8.670   5.670  1.00  0.00            
ATOM     41  O10 ACD     1      33.770   8.260   5.580  1.00  0.00            
ATOM     42  H20 ACD     1      33.850   7.460   6.110  1.00  0.00            
ATOM     43  C13 ACD     1      34.670  10.500   5.910  1.00  0.00            
ATOM     44  H21 ACD     1      34.600  10.650   4.820  1.00  0.00            
ATOM     45  O11 ACD     1      35.850  11.160   6.360  1.00  0.00            
ATOM     46  C14 ACD     1      36.170  11.040   7.750  1.00  0.00            
ATOM     47  H22 ACD     1      35.420  11.660   8.260  1.00  0.00            
ATOM     48  C15 ACD     1      37.380  11.780   7.900  1.00  0.00            
ATOM     49  H23 ACD     1      37.680  11.670   8.950  1.00  0.00            
ATOM     50  H24 ACD     1      38.120  11.240   7.280  1.00  0.00            
ATOM     51  O12 ACD     1      37.340  13.160   7.640  1.00  0.00            
ATOM     52  H25 ACD     1      38.250  13.460   7.760  1.00  0.00            
ATOM     53  O13 ACD     1      33.520  11.120   6.490  1.00  0.00            
ATOM     54  C16 ACD     1      32.570  11.680   5.610  1.00  0.00            
ATOM     55  H26 ACD     1      32.970  11.830   4.600  1.00  0.00            
ATOM     56  C17 ACD     1      31.390  10.710   5.700  1.00  0.00            
ATOM     57  H27 ACD     1      31.350  10.310   6.720  1.00  0.00            
ATOM     58  O14 ACD     1      31.590   9.570   4.800  1.00  0.00            
ATOM     59  H28 ACD     1      32.260   8.980   5.160  1.00  0.00            
ATOM     60  C18 ACD     1      30.090  11.480   5.300  1.00  0.00            
ATOM     61  H29 ACD     1      30.220  11.770   4.250  1.00  0.00            
ATOM     62  O15 ACD     1      29.060  10.580   5.450  1.00  0.00            
ATOM     63  H30 ACD     1      29.130   9.900   4.770  1.00  0.00            
ATOM     64  C19 ACD     1      29.880  12.820   6.100  1.00  0.00            
ATOM     65  H31 ACD     1      28.980  13.360   5.780  1.00  0.00            
ATOM     66  O16 ACD     1      31.090  13.630   5.840  1.00  0.00            
ATOM     67  C20 ACD     1      32.360  13.120   6.180  1.00  0.00            
ATOM     68  H32 ACD     1      32.500  13.100   7.270  1.00  0.00            
ATOM     69  C21 ACD     1      33.470  14.000   5.570  1.00  0.00            
ATOM     70  H33 ACD     1      34.360  13.420   5.300  1.00  0.00            
ATOM     71  H34 ACD     1      33.210  14.560   4.670  1.00  0.00            
ATOM     72  O17 ACD     1      33.790  15.010   6.600  1.00  0.00            
ATOM     73  H35 ACD     1      34.670  15.330   6.380  1.00  0.00            
ATOM     74  O18 ACD     1      29.740  12.610   7.510  1.00  0.00            
ATOM     75  C22 ACD     1      28.470  12.760   8.110  1.00  0.00            
ATOM     76  H36 ACD     1      27.710  13.000   7.360  1.00  0.00            
ATOM     77  C23 ACD     1      28.160  11.420   8.830  1.00  0.00            
ATOM     78  H37 ACD     1      29.110  11.220   9.350  1.00  0.00            
ATOM     79  O19 ACD     1      27.900  10.300   7.970  1.00  0.00            
ATOM     80  H38 ACD     1      28.460  10.400   7.200  1.00  0.00            
ATOM     81  C24 ACD     1      27.040  11.570   9.840  1.00  0.00            
ATOM     82  H39 ACD     1      26.130  11.790   9.260  1.00  0.00            
ATOM     83  O20 ACD     1      26.910  10.360  10.520  1.00  0.00            
ATOM     84  H40 ACD     1      26.780   9.730   9.810  1.00  0.00            
ATOM     85  C25 ACD     1      27.320  12.810  10.830  1.00  0.00            
ATOM     86  H41 ACD     1      26.480  13.010  11.500  1.00  0.00            
ATOM     87  O21 ACD     1      27.350  13.950   9.960  1.00  0.00            
ATOM     88  C26 ACD     1      28.510  13.980   9.070  1.00  0.00            
ATOM     89  H42 ACD     1      29.410  13.960   9.700  1.00  0.00            
ATOM     90  C27 ACD     1      28.480  15.290   8.290  1.00  0.00            
ATOM     91  H43 ACD     1      29.450  15.380   7.770  1.00  0.00            
ATOM     92  H44 ACD     1      27.660  15.340   7.560  1.00  0.00            
ATOM     93  O22 ACD     1      28.330  16.310   9.290  1.00  0.00            
ATOM     94  H45 ACD     1      27.540  16.030   9.750  1.00  0.00            
ATOM     95  O23 ACD     1      28.410  12.620  11.720  1.00  0.00            
ATOM     96  C28 ACD     1      28.170  12.650  13.140  1.00  0.00            
ATOM     97  H46 ACD     1      27.180  13.080  13.350  1.00  0.00            
ATOM     98  C29 ACD     1      29.380  13.420  13.720  1.00  0.00            
ATOM     99  H47 ACD     1      30.320  13.200  13.190  1.00  0.00            
ATOM    100  O24 ACD     1      29.600  13.160  15.140  1.00  0.00            
ATOM    101  C30 ACD     1      29.210  14.910  13.470  1.00  0.00            
ATOM    102  H48 ACD     1      28.720  15.030  12.500  1.00  0.00            
ATOM    103  H49 ACD     1      28.440  15.170  14.210  1.00  0.00            
ATOM    104  O25 ACD     1      30.420  15.670  13.530  1.00  0.00            
ATOM    105  H50 ACD     1      30.340  16.560  13.190  1.00  0.00            
ATOM    106  C31 ACD     1      28.170  11.200  13.660  1.00  0.00            
ATOM    107  H51 ACD     1      28.990  10.720  13.120  1.00  0.00            
ATOM    108  O26 ACD     1      26.980  10.510  13.210  1.00  0.00            
ATOM    109  H52 ACD     1      27.030  10.490  12.250  1.00  0.00            
ATOM    110  C32 ACD     1      28.410  11.130  15.210  1.00  0.00            
ATOM    111  H53 ACD     1      27.610  11.650  15.770  1.00  0.00            
ATOM    112  O27 ACD     1      28.380   9.730  15.540  1.00  0.00            
ATOM    113  H54 ACD     1      27.720   9.370  14.950  1.00  0.00            
ATOM    114  C33 ACD     1      29.700  11.790  15.540  1.00  0.00            
ATOM    115  H55 ACD     1      29.970  11.710  16.600  1.00  0.00            
ATOM    116  O28 ACD     1      30.790  11.190  14.840  1.00  0.00            
ATOM    117  C34 ACD     1      31.770  10.570  15.610  1.00  0.00            
ATOM    118  H56 ACD     1      31.530  10.610  16.670  1.00  0.00            
ATOM    119  C35 ACD     1      31.770   9.120  15.120  1.00  0.00            
ATOM    120  H57 ACD     1      31.660   9.160  14.030  1.00  0.00            
ATOM    121  O29 ACD     1      30.680   8.360  15.770  1.00  0.00            
ATOM    122  H58 ACD     1      29.860   8.840  15.660  1.00  0.00            
ATOM    123  C36 ACD     1      33.090   8.360  15.390  1.00  0.00            
ATOM    124  H59 ACD     1      33.070   7.970  16.420  1.00  0.00            
ATOM    125  O30 ACD     1      33.130   7.290  14.400  1.00  0.00            
ATOM    126  H60 ACD     1      32.340   6.750  14.480  1.00  0.00            
ATOM    127  C1  BV5     2      29.070   7.830  12.670  1.00  0.00            
ATOM    128  C2  BV5     2      29.720   8.540  11.450  1.00  0.00            
ATOM    129  C3  BV5     2      30.060   7.570  10.250  1.00  0.00            
ATOM    130  C4  BV5     2      28.850   6.780   9.710  1.00  0.00            
ATOM    131  C5  BV5     2      30.640   8.290   9.090  1.00  0.00            
ATOM    132  C6  BV5     2      31.900   9.080   9.660  1.00  0.00            
ATOM    133  O1  BV5     2      32.790   8.580  10.290  1.00  0.00            
ATOM    134  O2  BV5     2      31.550  10.410   9.610  1.00  0.00            
ATOM    135  C7  BV5     2      32.590  11.320  10.100  1.00  0.00            
ATOM    136  C8  BV5     2      32.020  12.760  10.190  1.00  0.00            
ATOM    137  N1  BV5     2      32.790  13.980  10.710  1.00  0.00            
ATOM    138  C9  BV5     2      33.070  13.990  12.220  1.00  0.00            
ATOM    139  C10 BV5     2      34.200  14.140   9.930  1.00  0.00            
ATOM    140  C11 BV5     2      35.230  15.220  10.450  1.00  0.00            
ATOM    141  C12 BV5     2      31.950  15.260  10.440  1.00  0.00            
ATOM    142  C13 BV5     2      31.760  15.950   9.080  1.00  0.00            
ATOM    143  C14 BV5     2      31.060   7.370   7.930  1.00  0.00            
ATOM    144  C15 BV5     2      32.020   6.380   8.160  1.00  0.00            
ATOM    145  C16 BV5     2      32.340   5.540   7.110  1.00  0.00            
ATOM    146  C17 BV5     2      31.820   5.670   5.840  1.00  0.00            
ATOM    147  C18 BV5     2      30.780   6.600   5.610  1.00  0.00            
ATOM    148  C19 BV5     2      30.440   7.470   6.660  1.00  0.00            
ATOM    149  H1  BV5     2      27.980   7.750  12.540  1.00  0.00            
ATOM    150  H2  BV5     2      29.460   6.810  12.710  1.00  0.00            
ATOM    151  H3  BV5     2      29.340   8.380  13.580  1.00  0.00            
ATOM    152  H4  BV5     2      30.610   9.050  11.840  1.00  0.00            
ATOM    153  H5  BV5     2      29.080   9.410  11.240  1.00  0.00            
ATOM    154  H6  BV5     2      30.780   6.830  10.610  1.00  0.00            
ATOM    155  H7  BV5     2      28.030   7.470   9.470  1.00  0.00            
ATOM    156  H8  BV5     2      29.130   6.040   8.950  1.00  0.00            
ATOM    157  H9  BV5     2      28.500   6.180  10.560  1.00  0.00            
ATOM    158  H10 BV5     2      29.890   9.010   8.730  1.00  0.00            
ATOM    159  H11 BV5     2      33.360  11.420   9.330  1.00  0.00            
ATOM    160  H12 BV5     2      33.040  10.960  11.030  1.00  0.00            
ATOM    161  H13 BV5     2      31.160  12.750  10.860  1.00  0.00            
ATOM    162  H14 BV5     2      31.580  13.050   9.240  1.00  0.00            
ATOM    163  H15 BV5     2      33.810  13.210  12.410  1.00  0.00            
ATOM    164  H16 BV5     2      33.460  14.950  12.560  1.00  0.00            
ATOM    165  H17 BV5     2      32.160  13.780  12.780  1.00  0.00            
ATOM    166  H18 BV5     2      33.990  14.420   8.900  1.00  0.00            
ATOM    167  H19 BV5     2      34.690  13.160   9.880  1.00  0.00            
ATOM    168  H20 BV5     2      35.590  15.140  11.490  1.00  0.00            
ATOM    169  H21 BV5     2      36.170  15.130   9.900  1.00  0.00            
ATOM    170  H22 BV5     2      34.790  16.180  10.160  1.00  0.00            
ATOM    171  H23 BV5     2      32.410  15.980  11.120  1.00  0.00            
ATOM    172  H24 BV5     2      30.960  15.030  10.830  1.00  0.00            
ATOM    173  H25 BV5     2      30.830  16.530   9.110  1.00  0.00            
ATOM    174  H26 BV5     2      32.490  16.680   8.730  1.00  0.00            
ATOM    175  H27 BV5     2      31.630  15.230   8.260  1.00  0.00            
ATOM    176  H28 BV5     2      32.460   6.260   9.140  1.00  0.00            
ATOM    177  H29 BV5     2      33.020   4.740   7.380  1.00  0.00            
ATOM    178  H30 BV5     2      32.200   5.020   5.060  1.00  0.00            
ATOM    179  H31 BV5     2      30.310   6.700   4.630  1.00  0.00            
ATOM    180  H32 BV5     2      29.690   8.230   6.480  1.00  0.00            
TER
ENDMDL
MODEL        1
ATOM      1  H1  ACD     1      37.590   9.180  15.190  1.00  0.00            
ATOM      2  O1  ACD     1      37.480   8.330  14.760  1.00  0.00            
ATOM      3  C1  ACD     1      38.740   7.910  14.240  1.00  0.00            
ATOM      4  H2  ACD     1      38.720   6.820  14.140  1.00  0.00            
ATOM      5  H3  ACD     1      39.500   8.140  15.000  1.00  0.00            
ATOM      6  C2  ACD     1      38.960   8.640  12.910  1.00  0.00            
ATOM      7  H4  ACD     1      37.990   8.430  12.430  1.00  0.00            
ATOM      8  O2  ACD     1      38.990  10.020  13.090  1.00  0.00            
ATOM      9  C3  ACD     1      39.270  10.860  11.970  1.00  0.00            
ATOM     10  H5  ACD     1      39.310  11.900  12.290  1.00  0.00            
ATOM     11  O3  ACD     1      38.280  10.600  11.000  1.00  0.00            
ATOM     12  C4  ACD     1      37.730  11.650  10.210  1.00  0.00            
ATOM     13  H6  ACD     1      38.250  12.600  10.400  1.00  0.00            
ATOM     14  C5  ACD     1      37.850  11.390   8.710  1.00  0.00            
ATOM     15  H7  ACD     1      37.460  10.390   8.450  1.00  0.00            
ATOM     16  O4  ACD     1      39.230  11.400   8.280  1.00  0.00            
ATOM     17  H8  ACD     1      39.780  11.060   8.990  1.00  0.00            
ATOM     18  C6  ACD     1      37.030  12.350   7.880  1.00  0.00            
ATOM     19  H9  ACD     1      37.360  13.380   8.050  1.00  0.00            
ATOM     20  O5  ACD     1      37.110  11.940   6.510  1.00  0.00            
ATOM     21  H10 ACD     1      38.020  12.050   6.220  1.00  0.00            
ATOM     22  C7  ACD     1      35.580  12.230   8.310  1.00  0.00            
ATOM     23  H11 ACD     1      34.920  12.780   7.640  1.00  0.00            
ATOM     24  O6  ACD     1      35.520  12.630   9.700  1.00  0.00            
ATOM     25  C8  ACD     1      36.230  11.790  10.640  1.00  0.00            
ATOM     26  H12 ACD     1      35.760  10.800  10.670  1.00  0.00            
ATOM     27  C9  ACD     1      36.150  12.470  12.010  1.00  0.00            
ATOM     28  H13 ACD     1      36.720  11.910  12.760  1.00  0.00            
ATOM     29  H14 ACD     1      36.530  13.490  11.920  1.00  0.00            
ATOM     30  O7  ACD     1      34.750  12.620  12.450  1.00  0.00            
ATOM     31  H15 ACD     1      34.260  13.110  11.790  1.00  0.00            
ATOM     32  O8  ACD     1      35.160  10.890   8.250  1.00  0.00            
ATOM     33  C10 ACD     1      33.760  10.780   7.840  1.00  0.00            
ATOM     34  H16 ACD     1      33.200  11.730   7.820  1.00  0.00            
ATOM     35  C11 ACD     1      33.940  10.250   6.420  1.00  0.00            
ATOM     36  H17 ACD     1      34.520   9.320   6.490  1.00  0.00            
ATOM     37  O9  ACD     1      34.520  11.270   5.690  1.00  0.00            
ATOM     38  H18 ACD     1      35.450  11.330   5.920  1.00  0.00            
ATOM     39  C12 ACD     1      32.580   9.710   5.960  1.00  0.00            
ATOM     40  H19 ACD     1      31.830  10.500   5.800  1.00  0.00            
ATOM     41  O10 ACD     1      32.700   9.100   4.690  1.00  0.00            
ATOM     42  H20 ACD     1      33.300   9.640   4.170  1.00  0.00            
ATOM     43  C13 ACD     1      32.070   8.710   6.900  1.00  0.00            
ATOM     44  H21 ACD     1      31.050   8.600   6.520  1.00  0.00            
ATOM     45  O11 ACD     1      31.860   9.300   8.200  1.00  0.00            
ATOM     46  C14 ACD     1      33.110   9.890   8.810  1.00  0.00            
ATOM     47  H22 ACD     1      33.870   9.140   9.060  1.00  0.00            
ATOM     48  C15 ACD     1      32.820  10.610  10.140  1.00  0.00            
ATOM     49  H23 ACD     1      33.640  11.270  10.440  1.00  0.00            
ATOM     50  H24 ACD     1      31.940  11.230   9.950  1.00  0.00            
ATOM     51  O12 ACD     1      32.510   9.730  11.150  1.00  0.00            
ATOM     52  H25 ACD     1      31.570   9.530  11.270  1.00  0.00            
ATOM     53  O13 ACD     1      32.770   7.550   7.060  1.00  0.00            
ATOM     54  C16 ACD     1      32.040   6.320   7.220  1.00  0.00            
ATOM     55  H26 ACD     1      31.020   6.550   6.890  1.00  0.00            
ATOM     56  C17 ACD     1      32.780   5.390   6.270  1.00  0.00            
ATOM     57  H27 ACD     1      33.840   5.550   6.480  1.00  0.00            
ATOM     58  O14 ACD     1      32.550   5.840   4.890  1.00  0.00            
ATOM     59  H28 ACD     1      32.820   6.760   4.960  1.00  0.00            
ATOM     60  C18 ACD     1      32.500   3.910   6.440  1.00  0.00            
ATOM     61  H29 ACD     1      31.480   3.740   6.080  1.00  0.00            
ATOM     62  O15 ACD     1      33.420   3.120   5.680  1.00  0.00            
ATOM     63  H30 ACD     1      32.820   2.520   5.230  1.00  0.00            
ATOM     64  C19 ACD     1      32.620   3.520   7.900  1.00  0.00            
ATOM     65  H31 ACD     1      32.410   2.450   7.940  1.00  0.00            
ATOM     66  O16 ACD     1      31.710   4.320   8.610  1.00  0.00            
ATOM     67  C20 ACD     1      31.980   5.810   8.670  1.00  0.00            
ATOM     68  H32 ACD     1      32.990   6.010   9.060  1.00  0.00            
ATOM     69  C21 ACD     1      30.970   6.480   9.570  1.00  0.00            
ATOM     70  H33 ACD     1      31.260   7.530   9.730  1.00  0.00            
ATOM     71  H34 ACD     1      30.070   6.610   8.950  1.00  0.00            
ATOM     72  O17 ACD     1      30.790   5.860  10.830  1.00  0.00            
ATOM     73  H35 ACD     1      30.510   4.970  10.610  1.00  0.00            
ATOM     74  O18 ACD     1      33.930   3.760   8.200  1.00  0.00            
ATOM     75  C22 ACD     1      34.620   2.690   8.810  1.00  0.00            
ATOM     76  H36 ACD     1      34.020   1.770   8.770  1.00  0.00            
ATOM     77  C23 ACD     1      35.970   2.550   8.100  1.00  0.00            
ATOM     78  H37 ACD     1      36.440   3.520   7.910  1.00  0.00            
ATOM     79  O19 ACD     1      35.670   2.000   6.840  1.00  0.00            
ATOM     80  H38 ACD     1      34.980   2.560   6.460  1.00  0.00            
ATOM     81  C24 ACD     1      36.860   1.570   8.880  1.00  0.00            
ATOM     82  H39 ACD     1      36.390   0.580   8.930  1.00  0.00            
ATOM     83  O20 ACD     1      38.110   1.440   8.250  1.00  0.00            
ATOM     84  H40 ACD     1      38.580   2.270   8.180  1.00  0.00            
ATOM     85  C25 ACD     1      37.060   2.240  10.260  1.00  0.00            
ATOM     86  H41 ACD     1      37.630   1.590  10.920  1.00  0.00            
ATOM     87  O21 ACD     1      35.820   2.470  10.940  1.00  0.00            
ATOM     88  C26 ACD     1      34.810   3.240  10.280  1.00  0.00            
ATOM     89  H42 ACD     1      35.260   4.240  10.240  1.00  0.00            
ATOM     90  C27 ACD     1      33.570   3.050  11.130  1.00  0.00            
ATOM     91  H43 ACD     1      32.680   3.300  10.550  1.00  0.00            
ATOM     92  H44 ACD     1      33.510   2.060  11.590  1.00  0.00            
ATOM     93  O22 ACD     1      33.640   3.890  12.260  1.00  0.00            
ATOM     94  H45 ACD     1      34.180   3.450  12.920  1.00  0.00            
ATOM     95  O23 ACD     1      37.750   3.430  10.060  1.00  0.00            
ATOM     96  C28 ACD     1      39.030   3.570  10.750  1.00  0.00            
ATOM     97  H46 ACD     1      39.540   2.610  10.820  1.00  0.00            
ATOM     98  C29 ACD     1      38.810   4.170  12.120  1.00  0.00            
ATOM     99  H47 ACD     1      37.960   4.870  12.120  1.00  0.00            
ATOM    100  O24 ACD     1      40.080   4.800  12.600  1.00  0.00            
ATOM    101  C30 ACD     1      38.480   3.090  13.150  1.00  0.00            
ATOM    102  H48 ACD     1      37.650   2.430  12.870  1.00  0.00            
ATOM    103  H49 ACD     1      39.330   2.410  13.250  1.00  0.00            
ATOM    104  O25 ACD     1      38.060   3.510  14.460  1.00  0.00            
ATOM    105  H50 ACD     1      38.790   4.050  14.770  1.00  0.00            
ATOM    106  C31 ACD     1      39.790   4.420   9.740  1.00  0.00            
ATOM    107  H51 ACD     1      39.130   5.280   9.540  1.00  0.00            
ATOM    108  O26 ACD     1      40.120   3.650   8.600  1.00  0.00            
ATOM    109  H52 ACD     1      40.670   4.110   7.950  1.00  0.00            
ATOM    110  C32 ACD     1      41.060   5.060  10.360  1.00  0.00            
ATOM    111  H53 ACD     1      41.850   4.370  10.660  1.00  0.00            
ATOM    112  O27 ACD     1      41.610   6.070   9.500  1.00  0.00            
ATOM    113  H54 ACD     1      41.830   5.690   8.650  1.00  0.00            
ATOM    114  C33 ACD     1      40.680   5.770  11.710  1.00  0.00            
ATOM    115  H55 ACD     1      41.560   6.110  12.270  1.00  0.00            
ATOM    116  O28 ACD     1      39.780   6.890  11.550  1.00  0.00            
ATOM    117  C34 ACD     1      40.090   8.160  12.130  1.00  0.00            
ATOM    118  H56 ACD     1      40.970   8.060  12.790  1.00  0.00            
ATOM    119  C35 ACD     1      40.580   8.950  10.970  1.00  0.00            
ATOM    120  H57 ACD     1      39.740   8.880  10.270  1.00  0.00            
ATOM    121  O29 ACD     1      41.820   8.570  10.430  1.00  0.00            
ATOM    122  H58 ACD     1      41.680   7.650  10.200  1.00  0.00            
ATOM    123  C36 ACD     1      40.600  10.430  11.410  1.00  0.00            
ATOM    124  H59 ACD     1      41.390  10.630  12.150  1.00  0.00            
ATOM    125  O30 ACD     1      40.940  11.170  10.260  1.00  0.00            
ATOM    126  H60 ACD     1      41.890  11.270  10.160  1.00  0.00            
ATOM    127  C1  BV5     2      38.500   3.550   5.390  1.00  0.00            
ATOM    128  C2  BV5     2      37.550   4.690   5.570  1.00  0.00            
ATOM    129  C3  BV5     2      37.910   5.620   6.790  1.00  0.00            
ATOM    130  C4  BV5     2      39.240   6.410   6.500  1.00  0.00            
ATOM    131  C5  BV5     2      36.770   6.630   7.080  1.00  0.00            
ATOM    132  C6  BV5     2      36.840   7.330   8.430  1.00  0.00            
ATOM    133  O1  BV5     2      37.720   8.050   8.790  1.00  0.00            
ATOM    134  O2  BV5     2      35.850   6.850   9.290  1.00  0.00            
ATOM    135  C7  BV5     2      35.930   7.310  10.650  1.00  0.00            
ATOM    136  C8  BV5     2      34.500   7.160  11.290  1.00  0.00            
ATOM    137  N1  BV5     2      34.390   7.420  12.770  1.00  0.00            
ATOM    138  C9  BV5     2      34.880   8.770  13.060  1.00  0.00            
ATOM    139  C10 BV5     2      32.920   7.210  13.150  1.00  0.00            
ATOM    140  C11 BV5     2      32.430   8.080  14.390  1.00  0.00            
ATOM    141  C12 BV5     2      35.360   6.370  13.390  1.00  0.00            
ATOM    142  C13 BV5     2      35.190   6.010  14.930  1.00  0.00            
ATOM    143  C14 BV5     2      36.520   7.590   5.900  1.00  0.00            
ATOM    144  C15 BV5     2      37.190   8.800   5.610  1.00  0.00            
ATOM    145  C16 BV5     2      36.910   9.530   4.470  1.00  0.00            
ATOM    146  C17 BV5     2      35.940   9.110   3.530  1.00  0.00            
ATOM    147  C18 BV5     2      35.400   7.820   3.740  1.00  0.00            
ATOM    148  C19 BV5     2      35.660   7.100   4.910  1.00  0.00            
ATOM    149  H1  BV5     2      38.690   3.110   6.370  1.00  0.00            
ATOM    150  H2  BV5     2      38.140   2.790   4.690  1.00  0.00            
ATOM    151  H3  BV5     2      39.410   3.970   4.920  1.00  0.00            
ATOM    152  H4  BV5     2      36.520   4.330   5.700  1.00  0.00            
ATOM    153  H5  BV5     2      37.550   5.200   4.600  1.00  0.00            
ATOM    154  H6  BV5     2      37.920   4.950   7.660  1.00  0.00            
ATOM    155  H7  BV5     2      39.470   7.060   7.350  1.00  0.00            
ATOM    156  H8  BV5     2      40.060   5.680   6.450  1.00  0.00            
ATOM    157  H9  BV5     2      39.230   7.010   5.580  1.00  0.00            
ATOM    158  H10 BV5     2      35.910   5.960   7.180  1.00  0.00            
ATOM    159  H11 BV5     2      36.180   8.370  10.790  1.00  0.00            
ATOM    160  H12 BV5     2      36.730   6.800  11.200  1.00  0.00            
ATOM    161  H13 BV5     2      34.190   6.130  11.080  1.00  0.00            
ATOM    162  H14 BV5     2      33.780   7.820  10.820  1.00  0.00            
ATOM    163  H15 BV5     2      34.700   8.970  14.120  1.00  0.00            
ATOM    164  H16 BV5     2      35.930   8.780  12.760  1.00  0.00            
ATOM    165  H17 BV5     2      34.310   9.610  12.660  1.00  0.00            
ATOM    166  H18 BV5     2      32.790   6.150  13.390  1.00  0.00            
ATOM    167  H19 BV5     2      32.300   7.440  12.290  1.00  0.00            
ATOM    168  H20 BV5     2      32.550   9.140  14.150  1.00  0.00            
ATOM    169  H21 BV5     2      31.360   7.920  14.580  1.00  0.00            
ATOM    170  H22 BV5     2      33.010   7.820  15.280  1.00  0.00            
ATOM    171  H23 BV5     2      36.370   6.770  13.330  1.00  0.00            
ATOM    172  H24 BV5     2      35.310   5.490  12.750  1.00  0.00            
ATOM    173  H25 BV5     2      35.930   5.320  15.360  1.00  0.00            
ATOM    174  H26 BV5     2      35.110   6.970  15.460  1.00  0.00            
ATOM    175  H27 BV5     2      34.190   5.570  15.070  1.00  0.00            
ATOM    176  H28 BV5     2      37.840   9.260   6.340  1.00  0.00            
ATOM    177  H29 BV5     2      37.510  10.430   4.330  1.00  0.00            
ATOM    178  H30 BV5     2      35.780   9.660   2.610  1.00  0.00            
ATOM    179  H31 BV5     2      34.870   7.420   2.880  1.00  0.00            
ATOM    180  H32 BV5     2      35.260   6.100   5.040  1.00  0.00            
TER
ENDMDL
MODEL        1
ATOM      1  H1  ACD     1      38.780  10.120  15.350  1.00  0.00            
ATOM      2  O1  ACD     1      38.930  10.190  14.410  1.00  0.00            
ATOM      3  C1  ACD     1      40.310   9.860  14.240  1.00  0.00            
ATOM      4  H2  ACD     1      40.500   8.820  14.510  1.00  0.00            
ATOM      5  H3  ACD     1      41.010  10.340  14.930  1.00  0.00            
ATOM      6  C2  ACD     1      40.810  10.080  12.820  1.00  0.00            
ATOM      7  H4  ACD     1      39.970   9.740  12.190  1.00  0.00            
ATOM      8  O2  ACD     1      41.180  11.470  12.650  1.00  0.00            
ATOM      9  C3  ACD     1      41.480  11.780  11.280  1.00  0.00            
ATOM     10  H5  ACD     1      41.780  12.830  11.200  1.00  0.00            
ATOM     11  O3  ACD     1      40.320  11.480  10.570  1.00  0.00            
ATOM     12  C4  ACD     1      39.700  12.570   9.820  1.00  0.00            
ATOM     13  H6  ACD     1      40.030  13.600  10.010  1.00  0.00
[truncated: 1,736,971 more chars]
