# Supplementary material for: Achieving Chemical Accuracy in Cyclodextrin Host–Guest Binding via Integrative Atomistic Modelling
Source: Adv Sci (Weinh). 2025 Dec 14;13(10):e19782. doi: 10.1002/advs.202519782 (PMC12915143; doi:10.1002/advs.202519782)
Supplement: Supplementary file 1 — Supporting Information [file ADVS-13-e19782-s003.zip › all_poses/ACD.BW7.pdb]

MODEL        1
ATOM      1  H1  ACD     1       3.980   2.930  26.880  1.00  0.00            
ATOM      2  O1  ACD     1       4.520   3.120  26.110  1.00  0.00            
ATOM      3  C1  ACD     1       5.390   1.970  25.900  1.00  0.00            
ATOM      4  H2  ACD     1       4.770   1.070  25.760  1.00  0.00            
ATOM      5  H3  ACD     1       6.020   1.920  26.800  1.00  0.00            
ATOM      6  C2  ACD     1       6.310   2.140  24.730  1.00  0.00            
ATOM      7  H4  ACD     1       7.030   1.320  24.750  1.00  0.00            
ATOM      8  O2  ACD     1       5.540   2.010  23.510  1.00  0.00            
ATOM      9  C3  ACD     1       6.310   2.070  22.320  1.00  0.00            
ATOM     10  H5  ACD     1       5.650   1.940  21.450  1.00  0.00            
ATOM     11  O3  ACD     1       7.270   0.980  22.390  1.00  0.00            
ATOM     12  C4  ACD     1       7.300  -0.090  21.480  1.00  0.00            
ATOM     13  H6  ACD     1       6.280  -0.270  21.140  1.00  0.00            
ATOM     14  C5  ACD     1       8.340   0.280  20.410  1.00  0.00            
ATOM     15  H7  ACD     1       9.280   0.540  20.920  1.00  0.00            
ATOM     16  O4  ACD     1       7.910   1.330  19.530  1.00  0.00            
ATOM     17  H8  ACD     1       7.890   2.140  20.040  1.00  0.00            
ATOM     18  C6  ACD     1       8.680  -0.980  19.500  1.00  0.00            
ATOM     19  H9  ACD     1       7.780  -1.070  18.880  1.00  0.00            
ATOM     20  O5  ACD     1       9.790  -0.650  18.640  1.00  0.00            
ATOM     21  H10 ACD     1       9.440   0.120  18.180  1.00  0.00            
ATOM     22  C7  ACD     1       8.960  -2.180  20.350  1.00  0.00            
ATOM     23  H11 ACD     1       8.920  -3.140  19.820  1.00  0.00            
ATOM     24  O6  ACD     1       7.860  -2.360  21.210  1.00  0.00            
ATOM     25  C8  ACD     1       7.640  -1.390  22.260  1.00  0.00            
ATOM     26  H12 ACD     1       8.450  -1.330  22.990  1.00  0.00            
ATOM     27  C9  ACD     1       6.500  -1.860  23.140  1.00  0.00            
ATOM     28  H13 ACD     1       6.920  -2.780  23.570  1.00  0.00            
ATOM     29  H14 ACD     1       6.380  -1.010  23.840  1.00  0.00            
ATOM     30  O7  ACD     1       5.250  -2.060  22.480  1.00  0.00            
ATOM     31  H15 ACD     1       5.440  -2.110  21.540  1.00  0.00            
ATOM     32  O8  ACD     1      10.050  -2.060  21.280  1.00  0.00            
ATOM     33  C10 ACD     1      11.110  -2.990  21.150  1.00  0.00            
ATOM     34  H16 ACD     1      10.800  -3.820  20.500  1.00  0.00            
ATOM     35  C11 ACD     1      12.220  -2.230  20.410  1.00  0.00            
ATOM     36  H17 ACD     1      12.210  -1.260  20.920  1.00  0.00            
ATOM     37  O9  ACD     1      11.820  -2.200  19.030  1.00  0.00            
ATOM     38  H18 ACD     1      11.160  -1.510  18.900  1.00  0.00            
ATOM     39  C12 ACD     1      13.560  -2.850  20.690  1.00  0.00            
ATOM     40  H19 ACD     1      13.660  -3.830  20.200  1.00  0.00            
ATOM     41  O10 ACD     1      14.580  -1.910  20.360  1.00  0.00            
ATOM     42  H20 ACD     1      14.360  -1.680  19.450  1.00  0.00            
ATOM     43  C13 ACD     1      13.710  -3.270  22.170  1.00  0.00            
ATOM     44  H21 ACD     1      14.620  -3.880  22.260  1.00  0.00            
ATOM     45  O11 ACD     1      12.610  -4.090  22.670  1.00  0.00            
ATOM     46  C14 ACD     1      11.370  -3.410  22.590  1.00  0.00            
ATOM     47  H22 ACD     1      11.360  -2.520  23.230  1.00  0.00            
ATOM     48  C15 ACD     1      10.310  -4.390  23.080  1.00  0.00            
ATOM     49  H23 ACD     1      10.420  -4.550  24.160  1.00  0.00            
ATOM     50  H24 ACD     1       9.260  -4.080  23.020  1.00  0.00            
ATOM     51  O12 ACD     1      10.270  -5.660  22.460  1.00  0.00            
ATOM     52  H25 ACD     1      11.160  -6.020  22.440  1.00  0.00            
ATOM     53  O13 ACD     1      13.740  -2.110  23.000  1.00  0.00            
ATOM     54  C16 ACD     1      14.870  -2.020  23.930  1.00  0.00            
ATOM     55  H26 ACD     1      15.600  -2.830  23.830  1.00  0.00            
ATOM     56  C17 ACD     1      15.620  -0.820  23.460  1.00  0.00            
ATOM     57  H27 ACD     1      14.910   0.020  23.480  1.00  0.00            
ATOM     58  O14 ACD     1      16.320  -0.980  22.250  1.00  0.00            
ATOM     59  H28 ACD     1      15.780  -1.220  21.490  1.00  0.00            
ATOM     60  C18 ACD     1      16.580  -0.520  24.620  1.00  0.00            
ATOM     61  H29 ACD     1      17.230  -1.390  24.770  1.00  0.00            
ATOM     62  O15 ACD     1      17.290   0.670  24.300  1.00  0.00            
ATOM     63  H30 ACD     1      17.280   0.830  23.350  1.00  0.00            
ATOM     64  C19 ACD     1      15.880  -0.250  25.880  1.00  0.00            
ATOM     65  H31 ACD     1      16.620   0.130  26.590  1.00  0.00            
ATOM     66  O16 ACD     1      15.290  -1.430  26.300  1.00  0.00            
ATOM     67  C20 ACD     1      14.380  -2.010  25.410  1.00  0.00            
ATOM     68  H32 ACD     1      13.480  -1.390  25.420  1.00  0.00            
ATOM     69  C21 ACD     1      13.920  -3.330  25.900  1.00  0.00            
ATOM     70  H33 ACD     1      13.630  -3.250  26.960  1.00  0.00            
ATOM     71  H34 ACD     1      13.100  -3.730  25.290  1.00  0.00            
ATOM     72  O17 ACD     1      14.950  -4.310  25.790  1.00  0.00            
ATOM     73  H35 ACD     1      14.530  -5.170  25.700  1.00  0.00            
ATOM     74  O18 ACD     1      15.000   0.860  25.780  1.00  0.00            
ATOM     75  C22 ACD     1      15.080   1.850  26.850  1.00  0.00            
ATOM     76  H36 ACD     1      16.080   1.850  27.310  1.00  0.00            
ATOM     77  C23 ACD     1      15.000   3.230  26.120  1.00  0.00            
ATOM     78  H37 ACD     1      14.220   3.220  25.340  1.00  0.00            
ATOM     79  O19 ACD     1      16.220   3.500  25.380  1.00  0.00            
ATOM     80  H38 ACD     1      16.550   2.640  25.120  1.00  0.00            
ATOM     81  C24 ACD     1      14.650   4.320  27.110  1.00  0.00            
ATOM     82  H39 ACD     1      15.540   4.470  27.740  1.00  0.00            
ATOM     83  O20 ACD     1      14.270   5.500  26.450  1.00  0.00            
ATOM     84  H40 ACD     1      13.320   5.430  26.350  1.00  0.00            
ATOM     85  C25 ACD     1      13.420   3.950  27.870  1.00  0.00            
ATOM     86  H41 ACD     1      13.020   4.770  28.480  1.00  0.00            
ATOM     87  O21 ACD     1      13.790   2.840  28.650  1.00  0.00            
ATOM     88  C26 ACD     1      14.030   1.580  27.990  1.00  0.00            
ATOM     89  H42 ACD     1      13.160   1.250  27.410  1.00  0.00            
ATOM     90  C27 ACD     1      14.530   0.550  28.990  1.00  0.00            
ATOM     91  H43 ACD     1      13.860   0.680  29.850  1.00  0.00            
ATOM     92  H44 ACD     1      14.410  -0.460  28.580  1.00  0.00            
ATOM     93  O22 ACD     1      15.900   0.850  29.400  1.00  0.00            
ATOM     94  H45 ACD     1      15.760   1.540  30.060  1.00  0.00            
ATOM     95  O23 ACD     1      12.290   3.640  27.050  1.00  0.00            
ATOM     96  C28 ACD     1      11.000   4.110  27.530  1.00  0.00            
ATOM     97  H46 ACD     1      11.140   4.700  28.450  1.00  0.00            
ATOM     98  C29 ACD     1      10.010   2.930  27.890  1.00  0.00            
ATOM     99  H47 ACD     1      10.070   2.170  27.100  1.00  0.00            
ATOM    100  O24 ACD     1       8.640   3.360  28.010  1.00  0.00            
ATOM    101  C30 ACD     1      10.340   2.220  29.170  1.00  0.00            
ATOM    102  H48 ACD     1       9.900   1.210  29.160  1.00  0.00            
ATOM    103  H49 ACD     1      11.390   1.930  29.030  1.00  0.00            
ATOM    104  O25 ACD     1      10.140   2.940  30.340  1.00  0.00            
ATOM    105  H50 ACD     1       9.210   2.950  30.570  1.00  0.00            
ATOM    106  C31 ACD     1      10.380   4.870  26.330  1.00  0.00            
ATOM    107  H51 ACD     1      10.300   4.290  25.400  1.00  0.00            
ATOM    108  O26 ACD     1      11.270   5.950  26.040  1.00  0.00            
ATOM    109  H52 ACD     1      10.900   6.320  25.240  1.00  0.00            
ATOM    110  C32 ACD     1       8.910   5.340  26.720  1.00  0.00            
ATOM    111  H53 ACD     1       8.910   5.860  27.690  1.00  0.00            
ATOM    112  O27 ACD     1       8.320   6.240  25.760  1.00  0.00            
ATOM    113  H54 ACD     1       8.750   7.090  25.830  1.00  0.00            
ATOM    114  C33 ACD     1       8.080   4.100  26.890  1.00  0.00            
ATOM    115  H55 ACD     1       7.040   4.380  27.090  1.00  0.00            
ATOM    116  O28 ACD     1       8.100   3.240  25.690  1.00  0.00            
ATOM    117  C34 ACD     1       7.100   3.430  24.680  1.00  0.00            
ATOM    118  H56 ACD     1       6.350   4.220  24.840  1.00  0.00            
ATOM    119  C35 ACD     1       7.820   3.760  23.330  1.00  0.00            
ATOM    120  H57 ACD     1       8.730   3.150  23.210  1.00  0.00            
ATOM    121  O29 ACD     1       8.250   5.140  23.280  1.00  0.00            
ATOM    122  H58 ACD     1       8.300   5.400  24.210  1.00  0.00            
ATOM    123  C36 ACD     1       6.930   3.450  22.190  1.00  0.00            
ATOM    124  H59 ACD     1       6.090   4.160  22.160  1.00  0.00            
ATOM    125  O30 ACD     1       7.690   3.580  20.980  1.00  0.00            
ATOM    126  H60 ACD     1       8.180   4.410  21.090  1.00  0.00            
ATOM    127  C1  BW7     2       8.460  -0.880  27.460  1.00  0.00            
ATOM    128  C2  BW7     2       9.830  -0.760  26.700  1.00  0.00            
ATOM    129  C3  BW7     2       9.710   0.000  25.370  1.00  0.00            
ATOM    130  C4  BW7     2      11.030   0.120  24.590  1.00  0.00            
ATOM    131  C5  BW7     2      10.740   0.840  23.230  1.00  0.00            
ATOM    132  N1  BW7     2      11.900   0.850  22.330  1.00  0.00            
ATOM    133  C6  BW7     2      12.860   1.780  22.190  1.00  0.00            
ATOM    134  C7  BW7     2      13.900   1.640  21.250  1.00  0.00            
ATOM    135  C8  BW7     2      15.020   2.500  21.240  1.00  0.00            
ATOM    136  C9  BW7     2      14.970   3.650  22.070  1.00  0.00            
ATOM    137  C10 BW7     2      16.190   4.540  22.080  1.00  0.00            
ATOM    138  O1  BW7     2      17.270   4.130  21.710  1.00  0.00            
ATOM    139  O2  BW7     2      15.890   5.790  22.510  1.00  0.00            
ATOM    140  C11 BW7     2      17.040   6.720  22.550  1.00  0.00            
ATOM    141  C12 BW7     2      17.790   6.480  23.860  1.00  0.00            
ATOM    142  N2  BW7     2      16.850   6.420  25.110  1.00  0.00            
ATOM    143  C13 BW7     2      17.740   6.180  26.320  1.00  0.00            
ATOM    144  C14 BW7     2      16.370   7.860  25.330  1.00  0.00            
ATOM    145  C15 BW7     2      13.880   3.910  22.920  1.00  0.00            
ATOM    146  C16 BW7     2      12.820   2.980  22.920  1.00  0.00            
ATOM    147  H1  BW7     2       8.040   0.070  27.820  1.00  0.00            
ATOM    148  H2  BW7     2       7.720  -1.410  26.860  1.00  0.00            
ATOM    149  H3  BW7     2       8.530  -1.470  28.380  1.00  0.00            
ATOM    150  H4  BW7     2      10.150  -1.790  26.510  1.00  0.00            
ATOM    151  H5  BW7     2      10.650  -0.350  27.300  1.00  0.00            
ATOM    152  H6  BW7     2       9.310   1.020  25.490  1.00  0.00            
ATOM    153  H7  BW7     2       8.910  -0.570  24.870  1.00  0.00            
ATOM    154  H8  BW7     2      11.330  -0.920  24.400  1.00  0.00            
ATOM    155  H9  BW7     2      11.770   0.700  25.140  1.00  0.00            
ATOM    156  H10 BW7     2      10.360   1.830  23.520  1.00  0.00            
ATOM    157  H11 BW7     2       9.890   0.270  22.840  1.00  0.00            
ATOM    158  H12 BW7     2      12.100  -0.030  21.870  1.00  0.00            
ATOM    159  H13 BW7     2      13.820   0.930  20.440  1.00  0.00            
ATOM    160  H14 BW7     2      15.920   2.290  20.680  1.00  0.00            
ATOM    161  H15 BW7     2      16.680   7.760  22.540  1.00  0.00            
ATOM    162  H16 BW7     2      17.710   6.500  21.700  1.00  0.00            
ATOM    163  H17 BW7     2      18.540   7.270  23.910  1.00  0.00            
ATOM    164  H18 BW7     2      18.270   5.500  23.840  1.00  0.00            
ATOM    165  H19 BW7     2      16.080   5.770  24.930  1.00  0.00            
ATOM    166  H20 BW7     2      17.970   5.130  26.510  1.00  0.00            
ATOM    167  H21 BW7     2      18.660   6.770  26.380  1.00  0.00            
ATOM    168  H22 BW7     2      17.290   6.530  27.250  1.00  0.00            
ATOM    169  H23 BW7     2      17.170   8.590  25.450  1.00  0.00            
ATOM    170  H24 BW7     2      15.700   8.200  24.540  1.00  0.00            
ATOM    171  H25 BW7     2      15.780   7.890  26.240  1.00  0.00            
ATOM    172  H26 BW7     2      13.880   4.780  23.570  1.00  0.00            
ATOM    173  H27 BW7     2      11.990   3.110  23.610  1.00  0.00            
TER
ENDMDL
MODEL        1
ATOM      1  H1  ACD     1      11.180   8.250  27.740  1.00  0.00            
ATOM      2  O1  ACD     1      11.820   7.900  27.110  1.00  0.00            
ATOM      3  C1  ACD     1      11.830   6.490  27.300  1.00  0.00            
ATOM      4  H2  ACD     1      10.880   6.170  27.740  1.00  0.00            
ATOM      5  H3  ACD     1      12.580   6.120  28.010  1.00  0.00            
ATOM      6  C2  ACD     1      12.040   5.840  25.970  1.00  0.00            
ATOM      7  H4  ACD     1      11.970   4.740  26.020  1.00  0.00            
ATOM      8  O2  ACD     1      10.910   6.200  25.170  1.00  0.00            
ATOM      9  C3  ACD     1      10.880   5.550  23.880  1.00  0.00            
ATOM     10  H5  ACD     1       9.860   5.600  23.490  1.00  0.00            
ATOM     11  O3  ACD     1      11.090   4.080  24.000  1.00  0.00            
ATOM     12  C4  ACD     1      10.330   3.190  23.150  1.00  0.00            
ATOM     13  H6  ACD     1      10.110   3.700  22.210  1.00  0.00            
ATOM     14  C5  ACD     1      11.320   2.040  22.700  1.00  0.00            
ATOM     15  H7  ACD     1      11.850   1.560  23.530  1.00  0.00            
ATOM     16  O4  ACD     1      12.370   2.590  21.940  1.00  0.00            
ATOM     17  H8  ACD     1      12.830   1.950  21.390  1.00  0.00            
ATOM     18  C6  ACD     1      10.540   1.060  21.880  1.00  0.00            
ATOM     19  H9  ACD     1      10.180   1.630  21.010  1.00  0.00            
ATOM     20  O5  ACD     1      11.320   0.010  21.490  1.00  0.00            
ATOM     21  H10 ACD     1      11.180  -0.850  21.870  1.00  0.00            
ATOM     22  C7  ACD     1       9.360   0.530  22.610  1.00  0.00            
ATOM     23  H11 ACD     1       8.880  -0.240  22.000  1.00  0.00            
ATOM     24  O6  ACD     1       8.490   1.620  22.950  1.00  0.00            
ATOM     25  C8  ACD     1       9.020   2.660  23.730  1.00  0.00            
ATOM     26  H12 ACD     1       9.230   2.280  24.740  1.00  0.00            
ATOM     27  C9  ACD     1       7.900   3.710  23.930  1.00  0.00            
ATOM     28  H13 ACD     1       6.930   3.220  24.030  1.00  0.00            
ATOM     29  H14 ACD     1       8.170   4.210  24.870  1.00  0.00            
ATOM     30  O7  ACD     1       7.760   4.670  22.840  1.00  0.00            
ATOM     31  H15 ACD     1       7.370   5.490  23.170  1.00  0.00            
ATOM     32  O8  ACD     1       9.810  -0.130  23.770  1.00  0.00            
ATOM     33  C10 ACD     1       9.280  -1.390  24.190  1.00  0.00            
ATOM     34  H16 ACD     1       8.250  -1.590  23.850  1.00  0.00            
ATOM     35  C11 ACD     1      10.350  -2.470  23.900  1.00  0.00            
ATOM     36  H17 ACD     1      11.350  -2.190  24.270  1.00  0.00            
ATOM     37  O9  ACD     1      10.510  -2.650  22.420  1.00  0.00            
ATOM     38  H18 ACD     1      11.250  -3.220  22.200  1.00  0.00            
ATOM     39  C12 ACD     1      10.040  -3.780  24.650  1.00  0.00            
ATOM     40  H19 ACD     1       9.040  -4.140  24.370  1.00  0.00            
ATOM     41  O10 ACD     1      10.970  -4.750  24.400  1.00  0.00            
ATOM     42  H20 ACD     1      11.640  -4.730  25.090  1.00  0.00            
ATOM     43  C13 ACD     1      10.010  -3.420  26.130  1.00  0.00            
ATOM     44  H21 ACD     1       9.750  -4.240  26.810  1.00  0.00            
ATOM     45  O11 ACD     1       8.990  -2.470  26.340  1.00  0.00            
ATOM     46  C14 ACD     1       9.210  -1.220  25.680  1.00  0.00            
ATOM     47  H22 ACD     1      10.140  -0.780  26.060  1.00  0.00            
ATOM     48  C15 ACD     1       8.030  -0.290  26.020  1.00  0.00            
ATOM     49  H23 ACD     1       7.960  -0.050  27.090  1.00  0.00            
ATOM     50  H24 ACD     1       8.100   0.680  25.520  1.00  0.00            
ATOM     51  O12 ACD     1       6.770  -0.820  25.550  1.00  0.00            
ATOM     52  H25 ACD     1       6.140  -0.090  25.580  1.00  0.00            
ATOM     53  O13 ACD     1      11.290  -2.810  26.520  1.00  0.00            
ATOM     54  C16 ACD     1      11.920  -3.420  27.660  1.00  0.00            
ATOM     55  H26 ACD     1      11.420  -4.320  28.040  1.00  0.00            
ATOM     56  C17 ACD     1      13.370  -3.700  27.200  1.00  0.00            
ATOM     57  H27 ACD     1      13.740  -2.810  26.670  1.00  0.00            
ATOM     58  O14 ACD     1      13.310  -4.810  26.300  1.00  0.00            
ATOM     59  H28 ACD     1      14.180  -5.200  26.180  1.00  0.00            
ATOM     60  C18 ACD     1      14.330  -3.930  28.420  1.00  0.00            
ATOM     61  H29 ACD     1      14.060  -4.830  28.980  1.00  0.00            
ATOM     62  O15 ACD     1      15.740  -3.990  28.000  1.00  0.00            
ATOM     63  H30 ACD     1      15.810  -3.110  27.630  1.00  0.00            
ATOM     64  C19 ACD     1      14.200  -2.770  29.340  1.00  0.00            
ATOM     65  H31 ACD     1      14.890  -2.970  30.160  1.00  0.00            
ATOM     66  O16 ACD     1      12.810  -2.640  29.840  1.00  0.00            
ATOM     67  C20 ACD     1      11.890  -2.310  28.730  1.00  0.00            
ATOM     68  H32 ACD     1      12.100  -1.330  28.300  1.00  0.00            
ATOM     69  C21 ACD     1      10.440  -2.160  29.230  1.00  0.00            
ATOM     70  H33 ACD     1      10.440  -1.480  30.080  1.00  0.00            
ATOM     71  H34 ACD     1       9.950  -1.670  28.380  1.00  0.00            
ATOM     72  O17 ACD     1       9.870  -3.440  29.620  1.00  0.00            
ATOM     73  H35 ACD     1      10.400  -3.780  30.350  1.00  0.00            
ATOM     74  O18 ACD     1      14.620  -1.620  28.660  1.00  0.00            
ATOM     75  C22 ACD     1      15.830  -0.890  29.070  1.00  0.00            
ATOM     76  H36 ACD     1      16.430  -1.470  29.790  1.00  0.00            
ATOM     77  C23 ACD     1      16.640  -0.670  27.830  1.00  0.00            
ATOM     78  H37 ACD     1      15.940  -0.310  27.070  1.00  0.00            
ATOM     79  O19 ACD     1      17.210  -1.870  27.440  1.00  0.00            
ATOM     80  H38 ACD     1      17.860  -1.640  26.760  1.00  0.00            
ATOM     81  C24 ACD     1      17.700   0.370  28.060  1.00  0.00            
ATOM     82  H39 ACD     1      18.440   0.010  28.770  1.00  0.00            
ATOM     83  O20 ACD     1      18.370   0.600  26.880  1.00  0.00            
ATOM     84  H40 ACD     1      17.950   1.280  26.360  1.00  0.00            
ATOM     85  C25 ACD     1      17.190   1.680  28.710  1.00  0.00            
ATOM     86  H41 ACD     1      18.020   2.340  28.970  1.00  0.00            
ATOM     87  O21 ACD     1      16.420   1.300  29.860  1.00  0.00            
ATOM     88  C26 ACD     1      15.300   0.420  29.620  1.00  0.00            
ATOM     89  H42 ACD     1      14.630   0.850  28.870  1.00  0.00            
ATOM     90  C27 ACD     1      14.430   0.230  30.910  1.00  0.00            
ATOM     91  H43 ACD     1      14.260   1.240  31.290  1.00  0.00            
ATOM     92  H44 ACD     1      13.460  -0.060  30.490  1.00  0.00            
ATOM     93  O22 ACD     1      15.040  -0.610  31.930  1.00  0.00            
ATOM     94  H45 ACD     1      14.410  -1.310  32.130  1.00  0.00            
ATOM     95  O23 ACD     1      16.400   2.300  27.590  1.00  0.00            
ATOM     96  C28 ACD     1      16.470   3.690  27.700  1.00  0.00            
ATOM     97  H46 ACD     1      17.280   4.070  28.340  1.00  0.00            
ATOM     98  C29 ACD     1      15.200   4.270  28.180  1.00  0.00            
ATOM     99  H47 ACD     1      14.430   3.680  27.670  1.00  0.00            
ATOM    100  O24 ACD     1      15.160   5.670  27.930  1.00  0.00            
ATOM    101  C30 ACD     1      14.880   4.010  29.670  1.00  0.00            
ATOM    102  H48 ACD     1      14.160   4.820  29.850  1.00  0.00            
ATOM    103  H49 ACD     1      14.350   3.060  29.540  1.00  0.00            
ATOM    104  O25 ACD     1      15.960   3.990  30.650  1.00  0.00            
ATOM    105  H50 ACD     1      15.790   4.580  31.380  1.00  0.00            
ATOM    106  C31 ACD     1      16.780   4.100  26.280  1.00  0.00            
ATOM    107  H51 ACD     1      16.050   3.740  25.550  1.00  0.00            
ATOM    108  O26 ACD     1      18.080   3.620  25.810  1.00  0.00            
ATOM    109  H52 ACD     1      18.750   3.880  26.450  1.00  0.00            
ATOM    110  C32 ACD     1      16.700   5.680  26.080  1.00  0.00            
ATOM    111  H53 ACD     1      17.560   5.980  26.680  1.00  0.00            
ATOM    112  O27 ACD     1      16.940   6.090  24.680  1.00  0.00            
ATOM    113  H54 ACD     1      16.110   6.000  24.210  1.00  0.00            
ATOM    114  C33 ACD     1      15.330   6.140  26.620  1.00  0.00            
ATOM    115  H55 ACD     1      15.160   7.210  26.690  1.00  0.00            
ATOM    116  O28 ACD     1      14.330   5.540  25.770  1.00  0.00            
ATOM    117  C34 ACD     1      13.290   6.230  25.210  1.00  0.00            
ATOM    118  H56 ACD     1      13.440   7.310  25.150  1.00  0.00            
ATOM    119  C35 ACD     1      13.350   5.730  23.830  1.00  0.00            
ATOM    120  H57 ACD     1      13.320   4.640  23.940  1.00  0.00            
ATOM    121  O29 ACD     1      14.560   6.160  23.250  1.00  0.00            
ATOM    122  H58 ACD     1      14.440   6.150  22.300  1.00  0.00            
ATOM    123  C36 ACD     1      12.070   6.160  23.130  1.00  0.00            
ATOM    124  H59 ACD     1      12.000   7.250  23.090  1.00  0.00            
ATOM    125  O30 ACD     1      12.090   5.600  21.860  1.00  0.00            
ATOM    126  H60 ACD     1      12.300   4.680  22.030  1.00  0.00            
ATOM    127  C1  BW7     2      11.390   4.030  30.270  1.00  0.00            
ATOM    128  C2  BW7     2      11.720   3.140  29.100  1.00  0.00            
ATOM    129  C3  BW7     2      10.510   2.830  28.150  1.00  0.00            
ATOM    130  C4  BW7     2      10.760   1.560  27.300  1.00  0.00            
ATOM    131  C5  BW7     2      12.140   1.660  26.530  1.00  0.00            
ATOM    132  N1  BW7     2      12.530   0.400  25.930  1.00  0.00            
ATOM    133  C6  BW7     2      13.730   0.170  25.260  1.00  0.00            
ATOM    134  C7  BW7     2      14.150  -1.150  24.810  1.00  0.00            
ATOM    135  C8  BW7     2      15.330  -1.350  24.100  1.00  0.00            
ATOM    136  C9  BW7     2      16.180  -0.290  23.780  1.00  0.00            
ATOM    137  C10 BW7     2      17.350  -0.530  22.850  1.00  0.00            
ATOM    138  O1  BW7     2      17.450  -1.500  22.090  1.00  0.00            
ATOM    139  O2  BW7     2      18.270   0.450  22.890  1.00  0.00            
ATOM    140  C11 BW7     2      19.410   0.350  21.980  1.00  0.00            
ATOM    141  C12 BW7     2      20.410   1.470  22.290  1.00  0.00            
ATOM    142  N2  BW7     2      20.870   1.480  23.690  1.00  0.00            
ATOM    143  C13 BW7     2      21.920   0.390  23.830  1.00  0.00            
ATOM    144  C14 BW7     2      21.630   2.780  23.930  1.00  0.00            
ATOM    145  C15 BW7     2      15.810   0.990  24.190  1.00  0.00            
ATOM    146  C16 BW7     2      14.560   1.270  24.820  1.00  0.00            
ATOM    147  H1  BW7     2      10.340   3.950  30.550  1.00  0.00            
ATOM    148  H2  BW7     2      12.100   3.790  31.070  1.00  0.00            
ATOM    149  H3  BW7     2      11.520   5.060  29.900  1.00  0.00            
ATOM    150  H4  BW7     2      12.110   2.210  29.510  1.00  0.00            
ATOM    151  H5  BW7     2      12.480   3.670  28.510  1.00  0.00            
ATOM    152  H6  BW7     2      10.380   3.690  27.490  1.00  0.00            
ATOM    153  H7  BW7     2       9.610   2.630  28.750  1.00  0.00            
ATOM    154  H8  BW7     2       9.890   1.380  26.660  1.00  0.00            
ATOM    155  H9  BW7     2      10.830   0.740  28.030  1.00  0.00            
ATOM    156  H10 BW7     2      12.900   1.980  27.260  1.00  0.00            
ATOM    157  H11 BW7     2      12.060   2.490  25.830  1.00  0.00            
ATOM    158  H12 BW7     2      12.020  -0.430  26.210  1.00  0.00            
ATOM    159  H13 BW7     2      13.490  -2.000  24.910  1.00  0.00            
ATOM    160  H14 BW7     2      15.530  -2.310  23.640  1.00  0.00            
ATOM    161  H15 BW7     2      19.040   0.460  20.950  1.00  0.00            
ATOM    162  H16 BW7     2      19.970  -0.570  22.130  1.00  0.00            
ATOM    163  H17 BW7     2      19.940   2.420  22.040  1.00  0.00            
ATOM    164  H18 BW7     2      21.330   1.350  21.710  1.00  0.00            
ATOM    165  H19 BW7     2      20.020   1.270  24.220  1.00  0.00            
ATOM    166  H20 BW7     2      22.820   0.530  23.240  1.00  0.00            
ATOM    167  H21 BW7     2      22.260   0.330  24.870  1.00  0.00            
ATOM    168  H22 BW7     2      21.540  -0.570  23.500  1.00  0.00            
ATOM    169  H23 BW7     2      22.540   2.780  23.330  1.00  0.00            
ATOM    170  H24 BW7     2      20.920   3.590  23.770  1.00  0.00            
ATOM    171  H25 BW7     2      21.810   2.830  25.000  1.00  0.00            
ATOM    172  H26 BW7     2      16.420   1.840  23.890  1.00  0.00            
ATOM    173  H27 BW7     2      14.400   2.290  25.160  1.00  0.00            
TER
ENDMDL
MODEL        1
ATOM      1  H1  ACD     1      15.450  48.210  29.560  1.00  0.00            
ATOM      2  O1  ACD     1      15.220  47.810  28.710  1.00  0.00            
ATOM      3  C1  ACD     1      14.560  46.530  28.870  1.00  0.00            
ATOM      4  H2  ACD     1      13.610  46.640  29.410  1.00  0.00            
ATOM      5  H3  ACD     1      15.080  45.770  29.470  1.00  0.00            
ATOM      6  C2  ACD     1      14.430  45.860  27.570  1.00  0.00            
ATOM      7  H4  ACD     1      14.140  44.850  27.900  1.00  0.00            
ATOM      8  O2  ACD     1      13.380  46.410  26.720  1.00  0.00            
ATOM      9  C3  ACD     1      13.260  45.790  25.440  1.00  0.00            
ATOM     10  H5  ACD     1      12.410  46.250  24.920  1.00  0.00            
ATOM     11  O3  ACD     1      12.960  44.420  25.580  1.00  0.00            
ATOM     12  C4  ACD     1      11.890  43.910  24.860  1.00  0.00            
ATOM     13  H6  ACD     1      11.490  44.680  24.180  1.00  0.00            
ATOM     14  C5  ACD     1      12.470  42.630  24.080  1.00  0.00            
ATOM     15  H7  ACD     1      13.130  42.080  24.750  1.00  0.00            
ATOM     16  O4  ACD     1      13.350  43.130  22.990  1.00  0.00            
ATOM     17  H8  ACD     1      13.820  42.400  22.590  1.00  0.00            
ATOM     18  C6  ACD     1      11.300  41.860  23.480  1.00  0.00            
ATOM     19  H9  ACD     1      10.670  42.570  22.920  1.00  0.00            
ATOM     20  O5  ACD     1      11.610  40.680  22.760  1.00  0.00            
ATOM     21  H10 ACD     1      12.020  40.880  21.910  1.00  0.00            
ATOM     22  C7  ACD     1      10.410  41.430  24.650  1.00  0.00            
ATOM     23  H11 ACD     1       9.700  40.720  24.190  1.00  0.00            
ATOM     24  O6  ACD     1       9.880  42.550  25.340  1.00  0.00            
ATOM     25  C8  ACD     1      10.810  43.510  25.910  1.00  0.00            
ATOM     26  H12 ACD     1      11.250  42.980  26.770  1.00  0.00            
ATOM     27  C9  ACD     1      10.140  44.770  26.580  1.00  0.00            
ATOM     28  H13 ACD     1       9.400  44.410  27.310  1.00  0.00            
ATOM     29  H14 ACD     1      10.890  45.400  27.070  1.00  0.00            
ATOM     30  O7  ACD     1       9.400  45.610  25.600  1.00  0.00            
ATOM     31  H15 ACD     1       8.750  45.010  25.230  1.00  0.00            
ATOM     32  O8  ACD     1      11.250  40.740  25.540  1.00  0.00            
ATOM     33  C10 ACD     1      10.800  39.460  26.010  1.00  0.00            
ATOM     34  H16 ACD     1       9.770  39.270  25.670  1.00  0.00            
ATOM     35  C11 ACD     1      11.610  38.350  25.340  1.00  0.00            
ATOM     36  H17 ACD     1      12.670  38.620  25.430  1.00  0.00            
ATOM     37  O9  ACD     1      11.340  38.410  23.940  1.00  0.00            
ATOM     38  H18 ACD     1      11.400  39.320  23.640  1.00  0.00            
ATOM     39  C12 ACD     1      11.410  37.000  25.930  1.00  0.00            
ATOM     40  H19 ACD     1      10.420  36.610  25.650  1.00  0.00            
ATOM     41  O10 ACD     1      12.260  35.980  25.430  1.00  0.00            
ATOM     42  H20 ACD     1      12.460  36.270  24.530  1.00  0.00            
ATOM     43  C13 ACD     1      11.580  37.070  27.460  1.00  0.00            
ATOM     44  H21 ACD     1      11.400  36.070  27.860  1.00  0.00            
ATOM     45  O11 ACD     1      10.720  38.060  28.040  1.00  0.00            
ATOM     46  C14 ACD     1      11.020  39.390  27.550  1.00  0.00            
ATOM     47  H22 ACD     1      12.000  39.830  27.750  1.00  0.00            
ATOM     48  C15 ACD     1      10.060  40.380  28.270  1.00  0.00            
ATOM     49  H23 ACD     1      10.010  40.040  29.310  1.00  0.00            
ATOM     50  H24 ACD     1      10.440  41.410  28.250  1.00  0.00            
ATOM     51  O12 ACD     1       8.750  40.230  27.700  1.00  0.00            
ATOM     52  H25 ACD     1       8.480  41.100  27.370  1.00  0.00            
ATOM     53  O13 ACD     1      12.870  37.440  27.760  1.00  0.00            
ATOM     54  C16 ACD     1      13.590  36.600  28.690  1.00  0.00            
ATOM     55  H26 ACD     1      13.060  35.640  28.790  1.00  0.00            
ATOM     56  C17 ACD     1      14.920  36.240  28.080  1.00  0.00            
ATOM     57  H27 ACD     1      15.340  37.150  27.640  1.00  0.00            
ATOM     58  O14 ACD     1      14.620  35.320  26.980  1.00  0.00            
ATOM     59  H28 ACD     1      13.880  35.610  26.440  1.00  0.00            
ATOM     60  C18 ACD     1      16.030  35.640  29.060  1.00  0.00            
ATOM     61  H29 ACD     1      15.780  34.630  29.430  1.00  0.00            
ATOM     62  O15 ACD     1      17.290  35.580  28.460  1.00  0.00            
ATOM     63  H30 ACD     1      17.370  36.340  27.880  1.00  0.00            
ATOM     64  C19 ACD     1      16.150  36.730  30.150  1.00  0.00            
ATOM     65  H31 ACD     1      16.940  36.400  30.840  1.00  0.00            
ATOM     66  O16 ACD     1      14.920  36.790  30.850  1.00  0.00            
ATOM     67  C20 ACD     1      13.690  37.200  30.120  1.00  0.00            
ATOM     68  H32 ACD     1      13.720  38.300  30.060  1.00  0.00            
ATOM     69  C21 ACD     1      12.400  36.890  30.930  1.00  0.00            
ATOM     70  H33 ACD     1      12.360  37.560  31.790  1.00  0.00            
ATOM     71  H34 ACD     1      11.550  36.990  30.250  1.00  0.00            
ATOM     72  O17 ACD     1      12.210  35.540  31.330  1.00  0.00            
ATOM     73  H35 ACD     1      13.000  35.010  31.450  1.00  0.00            
ATOM     74  O18 ACD     1      16.430  37.980  29.510  1.00  0.00            
ATOM     75  C22 ACD     1      17.810  38.380  29.420  1.00  0.00            
ATOM     76  H36 ACD     1      18.340  37.430  29.540  1.00  0.00            
ATOM     77  C23 ACD     1      18.130  38.980  28.050  1.00  0.00            
ATOM     78  H37 ACD     1      17.410  39.780  27.830  1.00  0.00            
ATOM     79  O19 ACD     1      18.010  37.900  27.070  1.00  0.00            
ATOM     80  H38 ACD     1      18.150  38.260  26.190  1.00  0.00            
ATOM     81  C24 ACD     1      19.570  39.550  27.980  1.00  0.00            
ATOM     82  H39 ACD     1      20.370  38.800  28.140  1.00  0.00            
ATOM     83  O20 ACD     1      19.810  40.310  26.850  1.00  0.00            
ATOM     84  H40 ACD     1      19.530  41.220  26.970  1.00  0.00            
ATOM     85  C25 ACD     1      19.650  40.560  29.120  1.00  0.00            
ATOM     86  H41 ACD     1      20.580  41.130  29.150  1.00  0.00            
ATOM     87  O21 ACD     1      19.470  39.850  30.420  1.00  0.00            
ATOM     88  C26 ACD     1      18.220  39.240  30.690  1.00  0.00            
ATOM     89  H42 ACD     1      17.480  40.020  30.880  1.00  0.00            
ATOM     90  C27 ACD     1      18.490  38.520  31.990  1.00  0.00            
ATOM     91  H43 ACD     1      19.050  39.210  32.640  1.00  0.00            
ATOM     92  H44 ACD     1      17.500  38.210  32.330  1.00  0.00            
ATOM     93  O22 ACD     1      19.160  37.250  31.860  1.00  0.00            
ATOM     94  H45 ACD     1      20.110  37.330  31.760  1.00  0.00            
ATOM     95  O23 ACD     1      18.610  41.520  28.970  1.00  0.00            
ATOM     96  C28 ACD     1      18.820  42.880  29.210  1.00  0.00            
ATOM     97  H46 ACD     1      19.560  42.880  30.020  1.00  0.00            
ATOM     98  C29 ACD     1      17.480  43.390  29.700  1.00  0.00            
ATOM     99  H47 ACD     1      16.730  42.950  29.030  1.00  0.00            
ATOM    100  O24 ACD     1      17.470  44.810  29.690  1.00  0.00            
ATOM    101  C30 ACD     1      17.190  43.090  31.150  1.00  0.00            
ATOM    102  H48 ACD     1      16.290  43.640  31.460  1.00  0.00            
ATOM    103  H49 ACD     1      16.790  42.080  31.300  1.00  0.00            
ATOM    104  O25 ACD     1      18.340  43.360  32.000  1.00  0.00            
ATOM    105  H50 ACD     1      17.970  43.370  32.890  1.00  0.00            
ATOM    106  C31 ACD     1      19.190  43.530  27.850  1.00  0.00            
ATOM    107  H51 ACD     1      18.440  43.090  27.170  1.00  0.00            
ATOM    108  O26 ACD     1      20.480  43.070  27.360  1.00  0.00            
ATOM    109  H52 ACD     1      21.180  43.330  27.960  1.00  0.00            
ATOM    110  C32 ACD     1      18.980  45.040  27.830  1.00  0.00            
ATOM    111  H53 ACD     1      19.740  45.380  28.540  1.00  0.00            
ATOM    112  O27 ACD     1      19.020  45.630  26.520  1.00  0.00            
ATOM    113  H54 ACD     1      18.190  45.400  26.100  1.00  0.00            
ATOM    114  C33 ACD     1      17.620  45.370  28.380  1.00  0.00            
ATOM    115  H55 ACD     1      17.500  46.460  28.430  1.00  0.00            
ATOM    116  O28 ACD     1      16.520  44.810  27.540  1.00  0.00            
ATOM    117  C34 ACD     1      15.730  45.780  26.790  1.00  0.00            
ATOM    118  H56 ACD     1      16.340  46.680  26.660  1.00  0.00            
ATOM    119  C35 ACD     1      15.580  45.180  25.470  1.00  0.00            
ATOM    120  H57 ACD     1      15.290  44.130  25.590  1.00  0.00            
ATOM    121  O29 ACD     1      16.890  45.110  24.910  1.00  0.00            
ATOM    122  H58 ACD     1      16.710  44.760  24.030  1.00  0.00            
ATOM    123  C36 ACD     1      14.550  45.980  24.690  1.00  0.00            
ATOM    124  H59 ACD     1      14.860  47.030  24.700  1.00  0.00            
ATOM    125  O30 ACD     1      14.630  45.460  23.350  1.00  0.00            
ATOM    126  H60 ACD     1      14.170  44.620  23.460  1.00  0.00            
ATOM    127  C1  BW7     2      12.400  43.930  31.680  1.00  0.00            
ATOM    128  C2  BW7     2      12.620  43.580  30.140  1.00  0.00            
ATOM    129  C3  BW7     2      13.320  42.280  29.970  1.00  0.00            
ATOM    130  C4  BW7     2      13.920  41.970  28.630  1.00  0.00            
ATOM    131  C5  BW7     2      14.710  40.670  28.680  1.00  0.00            
ATOM    132  N1  BW7     2      14.730  40.050  27.330  1.00  0.00            
ATOM    133  C6  BW7     2      15.620  40.280  26.280  1.00  0.00            
ATOM    134  C7  BW7     2      15.740  39.210  25.390  1.00  0.00            
ATOM    135  C8  BW7     2      16.660  39.280  24.370  1.00  0.00            
ATOM    136  C9  BW7     2      17.560  40.430  24.300  1.00  0.00            
ATOM    137  C10 BW7     2      18.770  40.390  23.330  1.00  0.00            
ATOM    138  O1  BW7     2      18.770  39.930  22.180  1.00  0.00            
ATOM    139  O2  BW7     2      19.890  41.030  23.910  1.00  0.00            
ATOM    140  C11 BW7     2      21.130  41.070  23.200  1.00  0.00            
ATOM    141  C12 BW7     2      22.290  41.060  24.210  1.00  0.00            
ATOM    142  N2  BW7     2      22.300  39.970  25.230  1.00  0.00            
ATOM    143  C13 BW7     2      22.770  38.610  24.630  1.00  0.00            
ATOM    144  C14 BW7     2      23.270  40.340  26.340  1.00  0.00            
ATOM    145  C15 BW7     2      17.350  41.500  25.230  1.00  0.00            
ATOM    146  C16 BW7     2      16.300  41.440  26.090  1.00  0.00            
ATOM    147  H1  BW7     2      13.350  44.280  32.100  1.00  0.00            
ATOM    148  H2  BW7     2      11.760  44.800  31.830  1.00  0.00            
ATOM    149  H3  BW7     2      12.090  43.000  32.170  1.00  0.00            
ATOM    150  H4  BW7     2      13.320  44.340  29.750  1.00  0.00            
ATOM    151  H5  BW7     2      11.730  43.570  29.510  1.00  0.00            
ATOM    152  H6  BW7     2      12.640  41.450  30.230  1.00  0.00            
ATOM    153  H7  BW7     2      14.070  42.230  30.770  1.00  0.00            
ATOM    154  H8  BW7     2      14.580  42.770  28.260  1.00  0.00            
ATOM    155  H9  BW7     2      13.130  41.880  27.870  1.00  0.00            
ATOM    156  H10 BW7     2      14.300  40.000  29.450  1.00  0.00            
ATOM    157  H11 BW7     2      15.730  40.960  28.950  1.00  0.00            
ATOM    158  H12 BW7     2      14.490  39.070  27.340  1.00  0.00            
ATOM    159  H13 BW7     2      15.170  38.300  25.480  1.00  0.00            
ATOM    160  H14 BW7     2      16.860  38.440  23.720  1.00  0.00            
ATOM    161  H15 BW7     2      21.320  42.030  22.680  1.00  0.00            
ATOM    162  H16 BW7     2      21.210  40.290  22.430  1.00  0.00            
ATOM    163  H17 BW7     2      22.220  41.940  24.850  1.00  0.00            
ATOM    164  H18 BW7     2      23.230  40.980  23.640  1.00  0.00            
ATOM    165  H19 BW7     2      21.400  39.850  25.710  1.00  0.00            
ATOM    166  H20 BW7     2      22.630  37.910  25.450  1.00  0.00            
ATOM    167  H21 BW7     2      22.220  38.340  23.730  1.00  0.00            
ATOM    168  H22 BW7     2      23.820  38.600  24.340  1.00  0.00            
ATOM    169  H23 BW7     2      24.250  40.620  25.960  1.00  0.00            
ATOM    170  H24 BW7     2      23.010  41.220  26.930  1.00  0.00            
ATOM    171  H25 BW7     2      23.350  39.510  27.040  1.00  0.00            
ATOM    172  H26 BW7     2      17.930  42.410  25.060  1.00  0.00            
ATOM    173  H27 BW7     2      16.090  42.340  26.680  1.00  0.00            
TER
ENDMDL
MODEL        1
ATOM      1  H1  ACD     1      18.200  45.620  28.510  1.00  0.00            
ATOM      2  O1  ACD     1      18.440  45.260  27.650  1.00  0.00            
ATOM      3  C1  ACD     1      17.620  44.120  27.510  1.00  0.00            
ATOM      4  H2  ACD     1      16.560  44.330  27.670  1.00  0.00            
ATOM      5  H3  ACD     1      18.000  43.460  28.310  1.00  0.00            
ATOM      6  C2  ACD     1      17.610  43.460  26.190  1.00  0.00            
ATOM      7  H4  ACD     1      16.880  42.640  26.250  1.00  0.00            
ATOM      8  O2  ACD     1      17.100  44.440  25.270  1.00  0.00            
ATOM      9  C3  ACD     1      17.160  44.020  23.960  1.00  0.00            
ATOM     10  H5  ACD     1      16.730  44.790  23.310  1.00  0.00            
ATOM     11  O3  ACD     1      16.500  42.790  23.670  1.00  0.00            
ATOM     12  C4  ACD     1      15.520  42.820  22.630  1.00  0.00            
ATOM     13  H6  ACD     1      15.770  43.620  21.930  1.00  0.00            
ATOM     14  C5  ACD     1      15.650  41.440  22.000  1.00  0.00            
ATOM     15  H7  ACD     1      15.610  40.620  22.730  1.00  0.00            
ATOM     16  O4  ACD     1      16.860  41.340  21.090  1.00  0.00            
ATOM     17  H8  ACD     1      16.880  40.380  21.000  1.00  0.00            
ATOM     18  C6  ACD     1      14.430  41.260  21.050  1.00  0.00            
ATOM     19  H9  ACD     1      14.460  42.020  20.250  1.00  0.00            
ATOM     20  O5  ACD     1      14.360  39.940  20.460  1.00  0.00            
ATOM     21  H10 ACD     1      13.910  39.300  21.020  1.00  0.00            
ATOM     22  C7  ACD     1      13.110  41.420  21.810  1.00  0.00            
ATOM     23  H11 ACD     1      12.260  41.230  21.140  1.00  0.00            
ATOM     24  O6  ACD     1      13.070  42.700  22.350  1.00  0.00            
ATOM     25  C8  ACD     1      14.130  43.080  23.260  1.00  0.00            
ATOM     26  H12 ACD     1      13.940  42.470  24.150  1.00  0.00            
ATOM     27  C9  ACD     1      13.870  44.500  23.610  1.00  0.00            
ATOM     28  H13 ACD     1      12.810  44.660  23.840  1.00  0.00            
ATOM     29  H14 ACD     1      14.420  44.830  24.500  1.00  0.00            
ATOM     30  O7  ACD     1      14.210  45.380  22.600  1.00  0.00            
ATOM     31  H15 ACD     1      13.740  45.180  21.790  1.00  0.00            
ATOM     32  O8  ACD     1      13.060  40.400  22.840  1.00  0.00            
ATOM     33  C10 ACD     1      11.830  39.660  22.980  1.00  0.00            
ATOM     34  H16 ACD     1      11.160  39.950  22.160  1.00  0.00            
ATOM     35  C11 ACD     1      12.130  38.170  22.960  1.00  0.00            
ATOM     36  H17 ACD     1      12.920  38.020  23.700  1.00  0.00            
ATOM     37  O9  ACD     1      12.650  37.800  21.680  1.00  0.00            
ATOM     38  H18 ACD     1      12.510  36.890  21.410  1.00  0.00            
ATOM     39  C12 ACD     1      10.960  37.330  23.540  1.00  0.00            
ATOM     40  H19 ACD     1      10.100  37.320  22.860  1.00  0.00            
ATOM     41  O10 ACD     1      11.360  36.010  23.560  1.00  0.00            
ATOM     42  H20 ACD     1      11.590  35.640  22.700  1.00  0.00            
ATOM     43  C13 ACD     1      10.480  37.890  24.880  1.00  0.00            
ATOM     44  H21 ACD     1       9.560  37.320  25.060  1.00  0.00            
ATOM     45  O11 ACD     1      10.130  39.220  24.790  1.00  0.00            
ATOM     46  C14 ACD     1      11.240  40.060  24.350  1.00  0.00            
ATOM     47  H22 ACD     1      12.030  40.130  25.110  1.00  0.00            
ATOM     48  C15 ACD     1      10.710  41.500  24.370  1.00  0.00            
ATOM     49  H23 ACD     1      10.530  41.700  25.440  1.00  0.00            
ATOM     50  H24 ACD     1      11.460  42.200  23.980  1.00  0.00            
ATOM     51  O12 ACD     1       9.550  41.610  23.600  1.00  0.00            
ATOM     52  H25 ACD     1       8.880  41.010  23.940  1.00  0.00            
ATOM     53  O13 ACD     1      11.400  37.730  25.900  1.00  0.00            
ATOM     54  C16 ACD     1      11.100  36.980  27.080  1.00  0.00            
ATOM     55  H26 ACD     1      10.110  36.500  27.070  1.00  0.00            
ATOM     56  C17 ACD     1      11.970  35.760  27.150  1.00  0.00            
ATOM     57  H27 ACD     1      12.920  35.990  26.660  1.00  0.00            
ATOM     58  O14 ACD     1      11.420  34.800  26.300  1.00  0.00            
ATOM     59  H28 ACD     1      11.370  35.140  25.400  1.00  0.00            
ATOM     60  C18 ACD     1      12.110  35.290  28.600  1.00  0.00            
ATOM     61  H29 ACD     1      11.110  34.950  28.900  1.00  0.00            
ATOM     62  O15 ACD     1      13.010  34.150  28.600  1.00  0.00            
ATOM     63  H30 ACD     1      13.850  34.530  28.340  1.00  0.00            
ATOM     64  C19 ACD     1      12.520  36.460  29.520  1.00  0.00            
ATOM     65  H31 ACD     1      12.570  36.100  30.550  1.00  0.00            
ATOM     66  O16 ACD     1      11.490  37.390  29.430  1.00  0.00            
ATOM     67  C20 ACD     1      11.210  38.050  28.160  1.00  0.00            
ATOM     68  H32 ACD     1      11.950  38.830  27.940  1.00  0.00            
ATOM     69  C21 ACD     1       9.960  38.750  28.390  1.00  0.00            
ATOM     70  H33 ACD     1      10.030  39.590  29.090  1.00  0.00            
ATOM     71  H34 ACD     1       9.640  39.220  27.450  1.00  0.00            
ATOM     72  O17 ACD     1       8.940  37.840  28.770  1.00  0.00            
ATOM     73  H35 ACD     1       9.190  37.340  29.550  1.00  0.00            
ATOM     74  O18 ACD     1      13.750  37.080  29.120  1.00  0.00            
ATOM     75  C22 ACD     1      14.960  36.500  29.560  1.00  0.00            
ATOM     76  H36 ACD     1      14.920  35.560  30.130  1.00  0.00            
ATOM     77  C23 ACD     1      15.680  36.180  28.320  1.00  0.00            
ATOM     78  H37 ACD     1      15.720  37.130  27.770  1.00  0.00            
ATOM     79  O19 ACD     1      15.110  35.160  27.570  1.00  0.00            
ATOM     80  H38 ACD     1      15.800  34.910  26.940  1.00  0.00            
ATOM     81  C24 ACD     1      17.140  35.910  28.570  1.00  0.00            
ATOM     82  H39 ACD     1      17.200  35.150  29.350  1.00  0.00            
ATOM     83  O20 ACD     1      17.920  35.690  27.350  1.00  0.00            
ATOM     84  H40 ACD     1      18.280  36.530  27.060  1.00  0.00            
ATOM     85  C25 ACD     1      17.630  37.160  29.270  1.00  0.00            
ATOM     86  H41 ACD     1      18.650  36.870  29.530  1.00  0.00            
ATOM     87  O21 ACD     1      17.010  37.270  30.560  1.00  0.00            
ATOM     88  C26 ACD     1      15.640  37.530  30.450  1.00  0.00            
ATOM     89  H42 ACD     1      15.570  38.490  29.930  1.00  0.00            
ATOM     90  C27 ACD     1      15.030  37.620  31.920  1.00  0.00            
ATOM     91  H43 ACD     1      15.710  38.210  32.550  1.00  0.00            
ATOM     92  H44 ACD     1      14.050  38.120  31.950  1.00  0.00            
ATOM     93  O22 ACD     1      14.940  36.370  32.580  1.00  0.00            
ATOM     94  H45 ACD     1      15.850  36.060  32.700  1.00  0.00            
ATOM     95  O23 ACD     1      17.600  38.360  28.470  1.00  0.00            
ATOM     96  C28 ACD     1      18.780  39.110  28.550  1.00  0.00            
ATOM     97  H46 ACD     1      19.290  38.690  29.430  1.00  0.00            
ATOM     98  C29 ACD     1      18.340  40.540  28.850  1.00  0.00            
ATOM     99  H47 ACD     1      17.550  40.720  28.120  1.00  0.00            
ATOM    100  O24 ACD     1      19.450  41.450  28.680  1.00  0.00            
ATOM    101  C30 ACD     1      17.750  40.740  30.240  1.00  0.00            
ATOM    102  H48 ACD     1      17.280  41.720  30.340  1.00  0.00            
ATOM    103  H49 ACD     1      17.060  39.910  30.440  1.00  0.00            
ATOM    104  O25 ACD     1      18.850  40.530  31.110  1.00  0.00            
ATOM    105  H50 ACD     1      19.500  41.170  30.810  1.00  0.00            
ATOM    106  C31 ACD     1      19.690  38.920  27.340  1.00  0.00            
ATOM    107  H51 ACD     1      19.030  39.100  26.490  1.00  0.00            
ATOM    108  O26 ACD     1      20.210  37.650  27.200  1.00  0.00            
ATOM    109  H52 ACD     1      20.950  37.400  27.770  1.00  0.00            
ATOM    110  C32 ACD     1      20.710  40.030  27.200  1.00  0.00            
ATOM    111  H53 ACD     1      21.510  40.030  27.950  1.00  0.00            
ATOM    112  O27 ACD     1      21.350  39.990  25.880  1.00  0.00            
ATOM    113  H54 ACD     1      20.740  40.480  25.320  1.00  0.00            
ATOM    114  C33 ACD     1      20.070  41.330  27.410  1.00  0.00            
ATOM    115  H55 ACD     1      20.820  42.130  27.340  1.00  0.00            
ATOM    116  O28 ACD     1      19.150  41.560  26.290  1.00  0.00            
ATOM    117  C34 ACD     1      19.020  42.920  25.790  1.00  0.00            
ATOM    118  H56 ACD     1      19.820  43.470  26.300  1.00  0.00            
ATOM    119  C35 ACD     1      19.350  42.750  24.300  1.00  0.00            
ATOM    120  H57 ACD     1      18.880  41.780  24.130  1.00  0.00            
ATOM    121  O29 ACD     1      20.810  42.700  24.120  1.00  0.00            
ATOM    122  H58 ACD     1      20.890  42.510  23.180  1.00  0.00            
ATOM    123  C36 ACD     1      18.600  43.900  23.490  1.00  0.00            
ATOM    124  H59 ACD     1      19.190  44.740  23.880  1.00  0.00            
ATOM    125  O30 ACD     1      18.680  43.690  22.080  1.00  0.00            
ATOM    126  H60 ACD     1      18.280  42.820  21.970  1.00  0.00            
ATOM    127  C1  BW7     2      13.890  44.560  28.840  1.00  0.00            
ATOM    128  C2  BW7     2      13.850  43.570  27.620  1.00  0.00            
ATOM    129  C3  BW7     2      14.490  42.240  27.900  1.00  0.00            
ATOM    130  C4  BW7     2      14.320  41.310  26.700  1.00  0.00            
ATOM    131  C5  BW7     2      14.760  39.830  26.990  1.00  0.00            
ATOM    132  N1  BW7     2      14.600  38.880  25.860  1.00  0.00            
ATOM    133  C6  BW7     2      15.710  38.460  25.060  1.00  0.00            
ATOM    134  C7  BW7     2      15.670  37.160  24.600  1.00  0.00            
ATOM    135  C8  BW7     2      16.830  36.600  23.970  1.00  0.00            
ATOM    136  C9  BW7     2      17.950  37.390  23.720  1.00  0.00            
ATOM    137  C10 BW7     2      19.170  36.910  23.090  1.00  0.00            
ATOM    138  O1  BW7     2      19.150  35.910  22.460  1.00  0.00            
ATOM    139  O2  BW7     2      20.330  37.550  23.460  1.00  0.00            
ATOM    140  C11 BW7     2      21.540  36.860  23.180  1.00  0.00            
ATOM    141  C12 BW7     2      22.650  37.720  23.860  1.00  0.00            
ATOM    142  N2  BW7     2      22.890  37.490  25.330  1.00  0.00            
ATOM    143  C13 BW7     2      23.180  35.980  25.640  1.00  0.00            
ATOM    144  C14 BW7     2      24.050  38.370  25.770  1.00  0.00            
ATOM    145  C15 BW7     2      17.960  38.750  24.130  1.00  0.00            
ATOM    146  C16 BW7     2      16.800  39.290  24.800  1.00  0.00            
ATOM    147  H1  BW7     2      14.920  44.710  29.180  1.00  0.00            
ATOM    148  H2  BW7     2      13.470  45.530  28.550  1.00  0.00            
ATOM    149  H3  BW7     2      13.270  44.190  29.660  1.00  0.00            
ATOM    150  H4  BW7     2      14.380  44.040  26.780  1.00  0.00            
ATOM    151  H5  BW7     2      12.810  43.390  27.310  1.00  0.00            
ATOM    152  H6  BW7     2      14.110  41.800  28.830  1.00  0.00            
ATOM    153  H7  BW7     2      15.580  42.290  28.030  1.00  0.00            
ATOM    154  H8  BW7     2      14.830  41.650  25.790  1.00  0.00            
ATOM    155  H9  BW7     2      13.260  41.290  26.420  1.00  0.00            
ATOM    156  H10 BW7     2      14.190  39.400  27.820  1.00  0.00            
ATOM    157  H11 BW7     2      15.810  39.900  27.320  1.00  0.00            
ATOM    158  H12 BW7     2      13.960  38.100  25.870  1.00  0.00            
ATOM    159  H13 BW7     2      14.810  36.540  24.860  1.00  0.00            
ATOM    160  H14 BW7     2      16.830  35.540  23.710  1.00  0.00            
ATOM    161  H15 BW7     2      21.700  36.800  22.100  1.00  0.00            
ATOM    162  H16 BW7     2      21.550  35.820  23.520  1.00  0.00            
ATOM    163  H17 BW7     2      22.410  38.780  23.750  1.00  0.00            
ATOM    164  H18 BW7     2      23.610  37.490  23.410  1.00  0.00            
ATOM    165  H19 BW7     2      22.070  37.810  25.850  1.00  0.00            
ATOM    166  H20 BW7     2      23.680  36.030  26.610  1.00  0.00            
ATOM    167  H21 BW7     2      22.200  35.550  25.880  1.00  0.00            
ATOM    168  H22 BW7     2      23.880  35.500  24.950  1.00  0.00            
ATOM    169  H23 BW7     2      24.950  37.990  25.290  1.00  0.00            
ATOM    170  H24 BW7     2      23.810  39.340  25.310  1.00  0.00            
ATOM    171  H25 BW7     2      24.180  38.430  26.850  1.00  0.00            
ATOM    172  H26 BW7     2      18.830  39.370  23.920  1.00  0.00            
ATOM    173  H27 BW7     2      16.840  40.280  25.250  1.00  0.00            
TER
ENDMDL
MODEL        1
ATOM      1  H1  ACD     1      17.790   2.230  24.550  1.00  0.00            
ATOM      2  O1  ACD     1      17.500   2.820  25.250  1.00  0.00            
ATOM      3  C1  ACD     1      18.630   3.130  26.050  1.00  0.00            
ATOM      4  H2  ACD     1      19.170   2.190  26.240  1.00  0.00            
ATOM      5  H3  ACD     1      18.330   3.570  27.000  1.00  0.00            
ATOM      6  C2  ACD     1      19.650   4.010  25.500  1.00  0.00            
ATOM      7  H4  ACD     1      20.400   4.240  26.270  1.00  0.00            
ATOM      8  O2  ACD     1      20.290   3.470  24.360  1.00  0.00            
ATOM      9  C3  ACD     1      21.310   4.240  23.870  1.00  0.00            
ATOM     10  H5  ACD     1      21.690   3.720  22.990  1.00  0.00            
ATOM     11  O3  ACD     1      22.240   4.420  24.920  1.00  0.00            
ATOM     12  C4  ACD     1      23.340   3.510  24.680  1.00  0.00            
ATOM     13  H6  ACD     1      23.090   2.920  23.780  1.00  0.00            
ATOM     14  C5  ACD     1      24.630   4.250  24.460  1.00  0.00            
ATOM     15  H7  ACD     1      24.730   4.860  25.370  1.00  0.00            
ATOM     16  O4  ACD     1      24.460   4.880  23.230  1.00  0.00            
ATOM     17  H8  ACD     1      23.650   5.390  23.350  1.00  0.00            
ATOM     18  C6  ACD     1      25.820   3.350  24.550  1.00  0.00            
ATOM     19  H9  ACD     1      25.830   2.590  23.750  1.00  0.00            
ATOM     20  O5  ACD     1      26.970   4.080  24.540  1.00  0.00            
ATOM     21  H10 ACD     1      26.840   4.680  23.800  1.00  0.00            
ATOM     22  C7  ACD     1      25.810   2.530  25.860  1.00  0.00            
ATOM     23  H11 ACD     1      26.690   1.890  25.780  1.00  0.00            
ATOM     24  O6  ACD     1      24.600   1.820  25.910  1.00  0.00            
ATOM     25  C8  ACD     1      23.460   2.650  25.950  1.00  0.00            
ATOM     26  H12 ACD     1      23.430   3.220  26.890  1.00  0.00            
ATOM     27  C9  ACD     1      22.280   1.650  25.920  1.00  0.00            
ATOM     28  H13 ACD     1      22.300   0.870  26.700  1.00  0.00            
ATOM     29  H14 ACD     1      21.480   2.350  26.160  1.00  0.00            
ATOM     30  O7  ACD     1      21.960   1.090  24.620  1.00  0.00            
ATOM     31  H15 ACD     1      21.020   0.910  24.770  1.00  0.00            
ATOM     32  O8  ACD     1      25.980   3.380  27.030  1.00  0.00            
ATOM     33  C10 ACD     1      26.400   2.840  28.250  1.00  0.00            
ATOM     34  H16 ACD     1      27.190   2.120  28.010  1.00  0.00            
ATOM     35  C11 ACD     1      27.140   4.030  28.850  1.00  0.00            
ATOM     36  H17 ACD     1      26.520   4.910  28.660  1.00  0.00            
ATOM     37  O9  ACD     1      28.440   4.240  28.280  1.00  0.00            
ATOM     38  H18 ACD     1      28.470   3.710  27.480  1.00  0.00            
ATOM     39  C12 ACD     1      27.280   3.800  30.440  1.00  0.00            
ATOM     40  H19 ACD     1      27.840   2.890  30.680  1.00  0.00            
ATOM     41  O10 ACD     1      27.820   5.010  30.980  1.00  0.00            
ATOM     42  H20 ACD     1      27.300   5.770  30.710  1.00  0.00            
ATOM     43  C13 ACD     1      25.850   3.620  30.920  1.00  0.00            
ATOM     44  H21 ACD     1      25.920   3.520  32.010  1.00  0.00            
ATOM     45  O11 ACD     1      25.370   2.430  30.390  1.00  0.00            
ATOM     46  C14 ACD     1      25.190   2.310  29.030  1.00  0.00            
ATOM     47  H22 ACD     1      24.260   2.770  28.680  1.00  0.00            
ATOM     48  C15 ACD     1      24.970   0.790  28.830  1.00  0.00            
ATOM     49  H23 ACD     1      25.230   0.440  27.820  1.00  0.00            
ATOM     50  H24 ACD     1      25.750   0.330  29.450  1.00  0.00            
ATOM     51  O12 ACD     1      23.620   0.320  29.190  1.00  0.00            
ATOM     52  H25 ACD     1      23.610  -0.610  29.400  1.00  0.00            
ATOM     53  O13 ACD     1      24.860   4.660  30.610  1.00  0.00            
ATOM     54  C16 ACD     1      24.840   5.730  31.580  1.00  0.00            
ATOM     55  H26 ACD     1      25.760   5.770  32.180  1.00  0.00            
ATOM     56  C17 ACD     1      24.990   7.090  30.840  1.00  0.00            
ATOM     57  H27 ACD     1      24.270   7.130  30.020  1.00  0.00            
ATOM     58  O14 ACD     1      26.390   7.280  30.400  1.00  0.00            
ATOM     59  H28 ACD     1      26.450   7.960  29.720  1.00  0.00            
ATOM     60  C18 ACD     1      24.560   8.280  31.650  1.00  0.00            
ATOM     61  H29 ACD     1      25.400   8.540  32.300  1.00  0.00            
ATOM     62  O15 ACD     1      24.390   9.380  30.780  1.00  0.00            
ATOM     63  H30 ACD     1      23.450   9.480  30.600  1.00  0.00            
ATOM     64  C19 ACD     1      23.250   7.980  32.340  1.00  0.00            
ATOM     65  H31 ACD     1      23.120   8.780  33.070  1.00  0.00            
ATOM     66  O16 ACD     1      23.300   6.790  33.070  1.00  0.00            
ATOM     67  C20 ACD     1      23.500   5.570  32.360  1.00  0.00            
ATOM     68  H32 ACD     1      22.680   5.340  31.670  1.00  0.00            
ATOM     69  C21 ACD     1      23.630   4.370  33.340  1.00  0.00            
ATOM     70  H33 ACD     1      24.060   3.470  32.870  1.00  0.00            
ATOM     71  H34 ACD     1      24.230   4.520  34.250  1.00  0.00            
ATOM     72  O17 ACD     1      22.360   4.020  33.770  1.00  0.00            
ATOM     73  H35 ACD     1      22.180   4.830  34.260  1.00  0.00            
ATOM     74  O18 ACD     1      22.220   7.870  31.350  1.00  0.00            
ATOM     75  C22 ACD     1      21.000   8.460  31.660  1.00  0.00            
ATOM     76  H36 ACD     1      21.030   8.860  32.690  1.00  0.00            
ATOM     77  C23 ACD     1      20.810   9.640  30.660  1.00  0.00            
ATOM     78  H37 ACD     1      20.840   9.260  29.630  1.00  0.00            
ATOM     79  O19 ACD     1      21.850  10.610  30.940  1.00  0.00            
ATOM     80  H38 ACD     1      21.700  11.330  30.320  1.00  0.00            
ATOM     81  C24 ACD     1      19.370  10.140  30.780  1.00  0.00            
ATOM     82  H39 ACD     1      19.210  10.500  31.810  1.00  0.00            
ATOM     83  O20 ACD     1      19.090  11.140  29.750  1.00  0.00            
ATOM     84  H40 ACD     1      18.250  10.840  29.380  1.00  0.00            
ATOM     85  C25 ACD     1      18.400   9.000  30.650  1.00  0.00            
ATOM     86  H41 ACD     1      17.400   9.410  30.820  1.00  0.00            
ATOM     87  O21 ACD     1      18.620   7.950  31.550  1.00  0.00            
ATOM     88  C26 ACD     1      19.920   7.380  31.590  1.00  0.00            
ATOM     89  H42 ACD     1      20.050   6.740  30.720  1.00  0.00            
ATOM     90  C27 ACD     1      19.920   6.520  32.880  1.00  0.00            
ATOM     91  H43 ACD     1      20.970   6.360  33.160  1.00  0.00            
ATOM     92  H44 ACD     1      19.440   7.090  33.690  1.00  0.00            
ATOM     93  O22 ACD     1      19.210   5.300  32.660  1.00  0.00            
ATOM     94  H45 ACD     1      18.350   5.480  33.030  1.00  0.00            
ATOM     95  O23 ACD     1      18.490   8.540  29.270  1.00  0.00            
ATOM     96  C28 ACD     1      17.230   8.020  28.720  1.00  0.00            
ATOM     97  H46 ACD     1      16.380   8.510  29.210  1.00  0.00            
ATOM     98  C29 ACD     1      17.310   6.510  28.980  1.00  0.00            
ATOM     99  H47 ACD     1      18.360   6.260  29.200  1.00  0.00            
ATOM    100  O24 ACD     1      16.880   5.660  27.970  1.00  0.00            
ATOM    101  C30 ACD     1      16.450   6.220  30.160  1.00  0.00            
ATOM    102  H48 ACD     1      16.810   5.310  30.650  1.00  0.00            
ATOM    103  H49 ACD     1      16.450   7.020  30.920  1.00  0.00            
ATOM    104  O25 ACD     1      15.090   6.170  29.670  1.00  0.00            
ATOM    105  H50 ACD     1      15.170   5.560  28.930  1.00  0.00            
ATOM    106  C31 ACD     1      17.160   8.440  27.270  1.00  0.00            
ATOM    107  H51 ACD     1      18.190   8.600  26.940  1.00  0.00            
ATOM    108  O26 ACD     1      16.380   9.680  27.070  1.00  0.00            
ATOM    109  H52 ACD     1      16.240  10.130  27.900  1.00  0.00            
ATOM    110  C32 ACD     1      16.620   7.380  26.310  1.00  0.00            
ATOM    111  H53 ACD     1      15.530   7.270  26.410  1.00  0.00            
ATOM    112  O27 ACD     1      16.970   7.680  24.960  1.00  0.00            
ATOM    113  H54 ACD     1      16.300   8.210  24.530  1.00  0.00            
ATOM    114  C33 ACD     1      17.270   6.010  26.650  1.00  0.00            
ATOM    115  H55 ACD     1      16.840   5.240  26.000  1.00  0.00            
ATOM    116  O28 ACD     1      18.680   5.940  26.460  1.00  0.00            
ATOM    117  C34 ACD     1      19.100   5.470  25.200  1.00  0.00            
ATOM    118  H56 ACD     1      18.250   5.400  24.510  1.00  0.00            
ATOM    119  C35 ACD     1      20.190   6.360  24.650  1.00  0.00            
ATOM    120  H57 ACD     1      20.940   6.520  25.440  1.00  0.00            
ATOM    121  O29 ACD     1      19.650   7.530  24.160  1.00  0.00            
ATOM    122  H58 ACD     1      18.700   7.490  24.300  1.00  0.00            
ATOM    123  C36 ACD     1      20.840   5.630  23.480  1.00  0.00            
ATOM    124  H59 ACD     1      20.140   5.520  22.650  1.00  0.00            
ATOM    125  O30 ACD     1      21.950   6.320  22.910  1.00  0.00            
ATOM    126  H60 ACD     1      21.540   7.160  22.670  1.00  0.00            
ATOM    127  C1  BW7     2      17.410   2.220  31.350  1.00  0.00            
ATOM    128  C2  BW7     2      18.450   2.440  30.290  1.00  0.00            
ATOM    129  C3  BW7     2      19.810   2.140  30.920  1.00  0.00            
ATOM    130  C4  BW7     2      21.000   2.480  29.930  1.00  0.00            
ATOM    131  C5  BW7     2      20.960   3.960  29.620  1.00  0.00            
ATOM    132  N1  BW7     2      22.200   4.360  28.850  1.00  0.00            
ATOM    133  C6  BW7     2      22.390   5.610  28.140  1.00  0.00            
ATOM    134  C7  BW7     2      23.670   5.930  27.700  1.00  0.00            
ATOM    135  C8  BW7     2      23.930   7.200  27.130  1.00  0.00            
ATOM    136  C9  BW7     2      22.860   8.120  26.810  1.00  0.00            
ATOM    137  C10 BW7     2      23.120   9.460  26.250  1.00  0.00            
ATOM    138  O1  BW7     2      24.230   9.930  25.960  1.00  0.00            
ATOM    139  O2  BW7     2      21.980  10.170  26.230  1.00  0.00            
ATOM    140  C11 BW7     2      22.000  11.510  25.760  1.00  0.00            
ATOM    141  C12 BW7     2      20.720  12.210  26.250  1.00  0.00            
ATOM    142  N2  BW7     2      19.470  11.390  26.150  1.00  0.00            
ATOM    143  C13 BW7     2      18.320  12.240  26.730  1.00  0.00            
ATOM    144  C14 BW7     2      19.210  11.210  24.640  1.00  0.00            
ATOM    145  C15 BW7     2      21.590   7.840  27.360  1.00  0.00            
ATOM    146  C16 BW7     2      21.340   6.570  27.960  1.00  0.00            
ATOM    147  H1  BW7     2      17.820   2.620  32.280  1.00  0.00            
ATOM    148  H2  BW7     2      16.420   2.590  31.070  1.00  0.00            
ATOM    149  H3  BW7     2      17.260   1.130  31.410  1.00  0.00            
ATOM    150  H4  BW7     2      18.470   3.490  29.960  1.00  0.00            
ATOM    151  H5  BW7     2      18.290   1.720  29.480  1.00  0.00            
ATOM    152  H6  BW7     2      19.810   1.140  31.360  1.00  0.00            
ATOM    153  H7  BW7     2      20.050   2.800  31.760  1.00  0.00            
ATOM    154  H8  BW7     2      21.000   1.900  29.000  1.00  0.00            
ATOM    155  H9  BW7     2      21.960   2.260  30.410  1.00  0.00            
ATOM    156  H10 BW7     2      20.950   4.480  30.590  1.00  0.00            
ATOM    157  H11 BW7     2      20.080   4.330  29.070  1.00  0.00            
ATOM    158  H12 BW7     2      23.040   3.810  29.010  1.00  0.00            
ATOM    159  H13 BW7     2      24.560   5.370  27.950  1.00  0.00            
ATOM    160  H14 BW7     2      24.930   7.500  26.840  1.00  0.00            
ATOM    161  H15 BW7     2      22.080  11.600  24.670  1.00  0.00            
ATOM    162  H16 BW7     2      22.860  12.030  26.200  1.00  0.00            
ATOM    163  H17 BW7     2      20.620  13.160  25.720  1.00  0.00            
ATOM    164  H18 BW7     2      20.930  12.350  27.310  1.00  0.00            
ATOM    165  H19 BW7     2      19.490  10.480  26.630  1.00  0.00            
ATOM    166  H20 BW7     2      18.230  13.200  26.230  1.00  0.00            
ATOM    167  H21 BW7     2      17.370  11.720  26.590  1.00  0.00            
ATOM    168  H22 BW7     2      18.580  12.420  27.770  1.00  0.00            
ATOM    169  H23 BW7     2      18.410  10.490  24.440  1.00  0.00            
ATOM    170  H24 BW7     2      18.930  12.100  24.090  1.00  0.00            
ATOM    171  H25 BW7     2      20.140  10.800  24.230  1.00  0.00            
ATOM    172  H26 BW7     2      20.720   8.450  27.130  1.00  0.00            
ATOM    173  H27 BW7     2      20.330   6.380  28.330  1.00  0.00            
TER
ENDMDL
MODEL        1
ATOM      1  H1  ACD     1       4.840   9.260  24.350  1.00  0.00            
ATOM      2  O1  ACD     1       5.320   8.840  23.630  1.00  0.00            
ATOM      3  C1  ACD     1       6.270   7.910  24.180  1.00  0.00            
ATOM      4  H2  ACD     1       6.180   6.900  23.760  1.00  0.00            
ATOM      5  H3  ACD     1       5.940   7.790  25.220  1.00  0.00            
ATOM      6  C2  ACD     1       7.700   8.310  24.030  1.00  0.00            
ATOM      7  H4  ACD     1       8.340   7.560  24.510  1.00  0.00            
ATOM      8  O2  ACD     1       8.000   8.330  22.600  1.00  0.00            
ATOM      9  C3  ACD     1       9.240   8.800  22.240  1.00  0.00            
ATOM     10  H5  ACD     1       9.390   8.920  21.160  1.00  0.00            
ATOM     11  O3  ACD     1      10.330   8.170  22.860  1.00  0.00            
ATOM     12  C4  ACD     1      11.010   7.200  22.040  1.00  0.00            
ATOM     13  H6  ACD     1      10.690   7.400  21.010  1.00  0.00            
ATOM     14  C5  ACD     1      12.480   7.680  22.180  1.00  0.00            
ATOM     15  H7  ACD     1      12.650   7.970  23.230  1.00  0.00            
ATOM     16  O4  ACD     1      12.700   8.910  21.490  1.00  0.00            
ATOM     17  H8  ACD     1      11.910   9.450  21.610  1.00  0.00            
ATOM     18  C6  ACD     1      13.450   6.550  21.750  1.00  0.00            
ATOM     19  H9  ACD     1      13.310   6.430  20.670  1.00  0.00            
ATOM     20  O5  ACD     1      14.830   6.860  21.930  1.00  0.00            
ATOM     21  H10 ACD     1      14.920   7.770  21.630  1.00  0.00            
ATOM     22  C7  ACD     1      13.070   5.220  22.420  1.00  0.00            
ATOM     23  H11 ACD     1      13.730   4.460  21.990  1.00  0.00            
ATOM     24  O6  ACD     1      11.810   4.950  22.060  1.00  0.00            
ATOM     25  C8  ACD     1      10.790   5.810  22.530  1.00  0.00            
ATOM     26  H12 ACD     1      10.800   5.840  23.620  1.00  0.00            
ATOM     27  C9  ACD     1       9.380   5.270  22.130  1.00  0.00            
ATOM     28  H13 ACD     1       8.580   6.010  22.260  1.00  0.00            
ATOM     29  H14 ACD     1       9.420   5.170  21.040  1.00  0.00            
ATOM     30  O7  ACD     1       8.910   4.100  22.930  1.00  0.00            
ATOM     31  H15 ACD     1       8.000   4.010  22.630  1.00  0.00            
ATOM     32  O8  ACD     1      13.280   5.430  23.850  1.00  0.00            
ATOM     33  C10 ACD     1      14.140   4.510  24.560  1.00  0.00            
ATOM     34  H16 ACD     1      14.810   3.940  23.900  1.00  0.00            
ATOM     35  C11 ACD     1      15.140   5.330  25.450  1.00  0.00            
ATOM     36  H17 ACD     1      14.630   6.050  26.100  1.00  0.00            
ATOM     37  O9  ACD     1      16.080   5.990  24.470  1.00  0.00            
ATOM     38  H18 ACD     1      15.470   6.400  23.850  1.00  0.00            
ATOM     39  C12 ACD     1      15.840   4.470  26.450  1.00  0.00            
ATOM     40  H19 ACD     1      16.450   3.740  25.920  1.00  0.00            
ATOM     41  O10 ACD     1      16.550   5.330  27.370  1.00  0.00            
ATOM     42  H20 ACD     1      17.220   5.770  26.840  1.00  0.00            
ATOM     43  C13 ACD     1      14.810   3.650  27.220  1.00  0.00            
ATOM     44  H21 ACD     1      15.270   3.010  27.980  1.00  0.00            
ATOM     45  O11 ACD     1      14.070   2.870  26.370  1.00  0.00            
ATOM     46  C14 ACD     1      13.260   3.610  25.410  1.00  0.00            
ATOM     47  H22 ACD     1      12.490   4.170  25.960  1.00  0.00            
ATOM     48  C15 ACD     1      12.520   2.540  24.590  1.00  0.00            
ATOM     49  H23 ACD     1      12.110   2.990  23.670  1.00  0.00            
ATOM     50  H24 ACD     1      13.180   1.730  24.240  1.00  0.00            
ATOM     51  O12 ACD     1      11.430   1.810  25.310  1.00  0.00            
ATOM     52  H25 ACD     1      11.900   1.290  25.970  1.00  0.00            
ATOM     53  O13 ACD     1      13.980   4.570  28.020  1.00  0.00            
ATOM     54  C16 ACD     1      13.710   4.180  29.390  1.00  0.00            
ATOM     55  H26 ACD     1      14.320   3.300  29.640  1.00  0.00            
ATOM     56  C17 ACD     1      14.250   5.330  30.250  1.00  0.00            
ATOM     57  H27 ACD     1      13.790   6.250  29.860  1.00  0.00            
ATOM     58  O14 ACD     1      15.670   5.430  30.040  1.00  0.00            
ATOM     59  H28 ACD     1      15.820   5.470  29.090  1.00  0.00            
ATOM     60  C18 ACD     1      13.790   5.180  31.670  1.00  0.00            
ATOM     61  H29 ACD     1      14.170   4.220  32.040  1.00  0.00            
ATOM     62  O15 ACD     1      14.180   6.310  32.510  1.00  0.00            
ATOM     63  H30 ACD     1      13.550   6.980  32.230  1.00  0.00            
ATOM     64  C19 ACD     1      12.280   5.050  31.830  1.00  0.00            
ATOM     65  H31 ACD     1      12.030   4.730  32.840  1.00  0.00            
ATOM     66  O16 ACD     1      11.800   4.000  30.930  1.00  0.00            
ATOM     67  C20 ACD     1      12.190   3.970  29.540  1.00  0.00            
ATOM     68  H32 ACD     1      11.710   4.810  29.030  1.00  0.00            
ATOM     69  C21 ACD     1      11.730   2.660  28.980  1.00  0.00            
ATOM     70  H33 ACD     1      10.630   2.630  29.000  1.00  0.00            
ATOM     71  H34 ACD     1      12.030   2.670  27.920  1.00  0.00            
ATOM     72  O17 ACD     1      12.290   1.600  29.770  1.00  0.00            
ATOM     73  H35 ACD     1      12.350   1.970  30.660  1.00  0.00            
ATOM     74  O18 ACD     1      11.570   6.210  31.520  1.00  0.00            
ATOM     75  C22 ACD     1      10.350   6.410  32.260  1.00  0.00            
ATOM     76  H36 ACD     1      10.470   6.070  33.290  1.00  0.00            
ATOM     77  C23 ACD     1      10.160   7.970  32.360  1.00  0.00            
ATOM     78  H37 ACD     1      10.610   8.500  31.510  1.00  0.00            
ATOM     79  O19 ACD     1      10.790   8.570  33.570  1.00  0.00            
ATOM     80  H38 ACD     1      11.340   9.350  33.430  1.00  0.00            
ATOM     81  C24 ACD     1       8.670   8.370  32.440  1.00  0.00            
ATOM     82  H39 ACD     1       8.250   8.080  33.410  1.00  0.00            
ATOM     83  O20 ACD     1       8.540   9.820  32.300  1.00  0.00            
ATOM     84  H40 ACD     1       9.130  10.150  31.610  1.00  0.00            
ATOM     85  C25 ACD     1       7.900   7.710  31.290  1.00  0.00            
ATOM     86  H41 ACD     1       6.850   8.020  31.250  1.00  0.00            
ATOM     87  O21 ACD     1       7.920   6.290  31.510  1.00  0.00            
ATOM     88  C26 ACD     1       9.150   5.630  31.600  1.00  0.00            
ATOM     89  H42 ACD     1       9.370   5.290  30.580  1.00  0.00            
ATOM     90  C27 ACD     1       8.810   4.390  32.360  1.00  0.00            
ATOM     91  H43 ACD     1       7.990   3.920  31.810  1.00  0.00            
ATOM     92  H44 ACD     1       9.700   3.740  32.350  1.00  0.00            
ATOM     93  O22 ACD     1       8.310   4.640  33.620  1.00  0.00            
ATOM     94  H45 ACD     1       7.550   5.230  33.550  1.00  0.00            
ATOM     95  O23 ACD     1       8.490   7.930  29.970  1.00  0.00            
ATOM     96  C28 ACD     1       7.910   9.130  29.440  1.00  0.00            
ATOM     97  H46 ACD     1       7.330   9.660  30.200  1.00  0.00            
ATOM     98  C29 ACD     1       6.990   8.680  28.320  1.00  0.00            
ATOM     99  H47 ACD     1       7.660   8.050  27.710  1.00  0.00            
ATOM    100  O24 ACD     1       6.550   9.880  27.620  1.00  0.00            
ATOM    101  C30 ACD     1       5.850   7.820  28.730  1.00  0.00            
ATOM    102  H48 ACD     1       5.200   7.740  27.840  1.00  0.00            
ATOM    103  H49 ACD     1       6.220   6.840  29.040  1.00  0.00            
ATOM    104  O25 ACD     1       5.040   8.510  29.750  1.00  0.00            
ATOM    105  H50 ACD     1       4.590   9.210  29.270  1.00  0.00            
ATOM    106  C31 ACD     1       9.080  10.020  29.010  1.00  0.00            
ATOM    107  H51 ACD     1       9.770   9.420  28.400  1.00  0.00            
ATOM    108  O26 ACD     1       9.880  10.510  30.080  1.00  0.00            
ATOM    109  H52 ACD     1      10.780  10.580  29.730  1.00  0.00            
ATOM    110  C32 ACD     1       8.490  11.060  28.070  1.00  0.00            
ATOM    111  H53 ACD     1       7.820  11.740  28.620  1.00  0.00            
ATOM    112  O27 ACD     1       9.450  11.910  27.490  1.00  0.00            
ATOM    113  H54 ACD     1       9.740  12.660  28.020  1.00  0.00            
ATOM    114  C33 ACD     1       7.650  10.470  26.970  1.00  0.00            
ATOM    115  H55 ACD     1       7.080  11.190  26.390  1.00  0.00            
ATOM    116  O28 ACD     1       8.230   9.470  26.120  1.00  0.00            
ATOM    117  C34 ACD     1       7.990   9.690  24.700  1.00  0.00            
ATOM    118  H56 ACD     1       7.120  10.320  24.470  1.00  0.00            
ATOM    119  C35 ACD     1       9.250  10.340  24.170  1.00  0.00            
ATOM    120  H57 ACD     1      10.150   9.830  24.520  1.00  0.00            
ATOM    121  O29 ACD     1       9.300  11.720  24.610  1.00  0.00            
ATOM    122  H58 ACD     1       9.520  11.680  25.540  1.00  0.00            
ATOM    123  C36 ACD     1       9.340  10.330  22.660  1.00  0.00            
ATOM    124  H59 ACD     1       8.660  10.980  22.100  1.00  0.00            
ATOM    125  O30 ACD     1      10.600  10.840  22.230  1.00  0.00            
ATOM    126  H60 ACD     1      10.550  11.790  22.380  1.00  0.00            
ATOM    127  C1  BW7     2       5.360   2.990  25.630  1.00  0.00            
ATOM    128  C2  BW7     2       6.510   2.460  26.510  1.00  0.00            
ATOM    129  C3  BW7     2       7.860   3.200  26.360  1.00  0.00            
ATOM    130  C4  BW7     2       7.910   4.570  27.020  1.00  0.00            
ATOM    131  C5  BW7     2       9.170   5.300  26.450  1.00  0.00            
ATOM    132  N1  BW7     2       9.530   6.310  27.450  1.00  0.00            
ATOM    133  C6  BW7     2      10.730   6.930  27.430  1.00  0.00            
ATOM    134  C7  BW7     2      11.280   7.350  28.660  1.00  0.00            
ATOM    135  C8  BW7     2      12.440   8.030  28.680  1.00  0.00            
ATOM    136  C9  BW7     2      13.200   8.220  27.480  1.00  0.00            
ATOM    137  C10 BW7     2      14.570   8.780  27.460  1.00  0.00            
ATOM    138  O1  BW7     2      15.130   9.150  26.440  1.00  0.00            
ATOM    139  O2  BW7     2      15.350   8.490  28.530  1.00  0.00            
ATOM    140  C11 BW7     2      16.730   8.710  28.500  1.00  0.00            
ATOM    141  C12 BW7     2      17.120   8.860  29.970  1.00  0.00            
ATOM    142  N2  BW7     2      17.430   7.570  30.700  1.00  0.00            
ATOM    143  C13 BW7     2      18.790   7.080  30.550  1.00  0.00            
ATOM    144  C14 BW7     2      17.190   8.010  32.160  1.00  0.00            
ATOM    145  C15 BW7     2      12.530   7.890  26.220  1.00  0.00            
ATOM    146  C16 BW7     2      11.290   7.320  26.180  1.00  0.00            
ATOM    147  H1  BW7     2       5.560   2.770  24.570  1.00  0.00            
ATOM    148  H2  BW7     2       4.390   2.540  25.900  1.00  0.00            
ATOM    149  H3  BW7     2       5.190   4.050  25.830  1.00  0.00            
ATOM    150  H4  BW7     2       6.650   1.370  26.430  1.00  0.00            
ATOM    151  H5  BW7     2       6.180   2.660  27.530  1.00  0.00            
ATOM    152  H6  BW7     2       7.990   3.290  25.270  1.00  0.00            
ATOM    153  H7  BW7     2       8.700   2.680  26.820  1.00  0.00            
ATOM    154  H8  BW7     2       8.100   4.490  28.100  1.00  0.00            
ATOM    155  H9  BW7     2       7.050   5.230  26.920  1.00  0.00            
ATOM    156  H10 BW7     2       8.860   5.740  25.490  1.00  0.00            
ATOM    157  H11 BW7     2      10.000   4.600  26.290  1.00  0.00            
ATOM    158  H12 BW7     2       9.080   6.240  28.350  1.00  0.00            
ATOM    159  H13 BW7     2      10.710   7.110  29.550  1.00  0.00            
ATOM    160  H14 BW7     2      12.890   8.280  29.630  1.00  0.00            
ATOM    161  H15 BW7     2      17.000   9.560  27.860  1.00  0.00            
ATOM    162  H16 BW7     2      17.280   7.890  28.030  1.00  0.00            
ATOM    163  H17 BW7     2      16.250   9.360  30.400  1.00  0.00            
ATOM    164  H18 BW7     2      17.880   9.610  30.140  1.00  0.00            
ATOM    165  H19 BW7     2      16.750   6.860  30.410  1.00  0.00            
ATOM    166  H20 BW7     2      19.520   7.730  31.030  1.00  0.00            
ATOM    167  H21 BW7     2      18.830   6.130  31.080  1.00  0.00            
ATOM    168  H22 BW7     2      18.950   6.940  29.480  1.00  0.00            
ATOM    169  H23 BW7     2      17.190   7.120  32.780  1.00  0.00            
ATOM    170  H24 BW7     2      17.960   8.720  32.460  1.00  0.00            
ATOM    171  H25 BW7     2      16.230   8.530  32.090  1.00  0.00            
ATOM    172  H26 BW7     2      13.030   8.020  25.260  1.00  0.00            
ATOM    173  H27 BW7     2      10.820   6.980  25.270  1.00  0.00            
TER
ENDMDL
MODEL        1
ATOM      1  H1  ACD     1      15.430  10.930  30.740  1.00  0.00            
ATOM      2  O1  ACD     1      16.270  10.480  30.870  1.00  0.00            
ATOM      3  C1  ACD     1      15.970   9.130  30.800  1.00  0.00            
ATOM      4  H2  ACD     1      15.130   8.960  31.480  1.00  0.00            
ATOM      5  H3  ACD     1      16.920   8.740  31.200  1.00  0.00            
ATOM      6  C2  ACD     1      15.660   8.510  29.430  1.00  0.00            
ATOM      7  H4  ACD     1      15.510   7.430  29.550  1.00  0.00            
ATOM      8  O2  ACD     1      14.440   9.050  28.870  1.00  0.00            
ATOM      9  C3  ACD     1      14.010   8.530  27.610  1.00  0.00            
ATOM     10  H5  ACD     1      13.020   8.940  27.380  1.00  0.00            
ATOM     11  O3  ACD     1      13.830   7.090  27.620  1.00  0.00            
ATOM     12  C4  ACD     1      12.510   6.600  27.660  1.00  0.00            
ATOM     13  H6  ACD     1      11.850   7.450  27.890  1.00  0.00            
ATOM     14  C5  ACD     1      12.430   6.140  26.240  1.00  0.00            
ATOM     15  H7  ACD     1      13.410   5.790  25.890  1.00  0.00            
ATOM     16  O4  ACD     1      12.180   7.140  25.280  1.00  0.00            
ATOM     17  H8  ACD     1      12.010   6.650  24.470  1.00  0.00            
ATOM     18  C6  ACD     1      11.390   5.070  26.020  1.00  0.00            
ATOM     19  H9  ACD     1      10.390   5.440  26.290  1.00  0.00            
ATOM     20  O5  ACD     1      11.340   4.620  24.650  1.00  0.00            
ATOM     21  H10 ACD     1      12.160   4.180  24.420  1.00  0.00            
ATOM     22  C7  ACD     1      11.630   3.950  26.950  1.00  0.00            
ATOM     23  H11 ACD     1      10.900   3.140  26.840  1.00  0.00            
ATOM     24  O6  ACD     1      11.450   4.460  28.320  1.00  0.00            
ATOM     25  C8  ACD     1      12.410   5.460  28.730  1.00  0.00            
ATOM     26  H12 ACD     1      13.370   4.950  28.870  1.00  0.00            
ATOM     27  C9  ACD     1      12.030   6.050  30.060  1.00  0.00            
ATOM     28  H13 ACD     1      11.980   5.270  30.840  1.00  0.00            
ATOM     29  H14 ACD     1      12.870   6.720  30.270  1.00  0.00            
ATOM     30  O7  ACD     1      10.830   6.810  30.150  1.00  0.00            
ATOM     31  H15 ACD     1      10.140   6.170  30.340  1.00  0.00            
ATOM     32  O8  ACD     1      12.950   3.480  26.760  1.00  0.00            
ATOM     33  C10 ACD     1      13.200   2.170  26.210  1.00  0.00            
ATOM     34  H16 ACD     1      12.310   1.810  25.680  1.00  0.00            
ATOM     35  C11 ACD     1      14.380   2.370  25.160  1.00  0.00            
ATOM     36  H17 ACD     1      15.130   2.950  25.710  1.00  0.00            
ATOM     37  O9  ACD     1      13.870   3.020  24.050  1.00  0.00            
ATOM     38  H18 ACD     1      14.400   3.800  23.840  1.00  0.00            
ATOM     39  C12 ACD     1      14.960   1.020  24.710  1.00  0.00            
ATOM     40  H19 ACD     1      14.130   0.450  24.260  1.00  0.00            
ATOM     41  O10 ACD     1      16.060   1.120  23.790  1.00  0.00            
ATOM     42  H20 ACD     1      15.790   1.310  22.890  1.00  0.00            
ATOM     43  C13 ACD     1      15.370   0.170  25.860  1.00  0.00            
ATOM     44  H21 ACD     1      15.610  -0.850  25.530  1.00  0.00            
ATOM     45  O11 ACD     1      14.260  -0.010  26.640  1.00  0.00            
ATOM     46  C14 ACD     1      13.690   1.170  27.290  1.00  0.00            
ATOM     47  H22 ACD     1      14.420   1.680  27.930  1.00  0.00            
ATOM     48  C15 ACD     1      12.530   0.880  28.280  1.00  0.00            
ATOM     49  H23 ACD     1      12.820   0.250  29.140  1.00  0.00            
ATOM     50  H24 ACD     1      12.310   1.870  28.700  1.00  0.00            
ATOM     51  O12 ACD     1      11.350   0.320  27.680  1.00  0.00            
ATOM     52  H25 ACD     1      10.590   0.280  28.260  1.00  0.00            
ATOM     53  O13 ACD     1      16.520   0.790  26.450  1.00  0.00            
ATOM     54  C16 ACD     1      17.570   0.040  26.810  1.00  0.00            
ATOM     55  H26 ACD     1      17.390  -1.040  26.730  1.00  0.00            
ATOM     56  C17 ACD     1      18.650   0.340  25.780  1.00  0.00            
ATOM     57  H27 ACD     1      18.860   1.410  25.710  1.00  0.00            
ATOM     58  O14 ACD     1      18.350  -0.060  24.420  1.00  0.00            
ATOM     59  H28 ACD     1      17.450   0.260  24.270  1.00  0.00            
ATOM     60  C18 ACD     1      20.020  -0.090  26.210  1.00  0.00            
ATOM     61  H29 ACD     1      20.140  -1.180  26.100  1.00  0.00            
ATOM     62  O15 ACD     1      21.130   0.400  25.380  1.00  0.00            
ATOM     63  H30 ACD     1      20.920   0.080  24.500  1.00  0.00            
ATOM     64  C19 ACD     1      20.240   0.330  27.690  1.00  0.00            
ATOM     65  H31 ACD     1      21.160  -0.230  27.890  1.00  0.00            
ATOM     66  O16 ACD     1      19.230  -0.230  28.480  1.00  0.00            
ATOM     67  C20 ACD     1      17.990   0.370  28.260  1.00  0.00            
ATOM     68  H32 ACD     1      18.140   1.460  28.310  1.00  0.00            
ATOM     69  C21 ACD     1      17.010  -0.150  29.340  1.00  0.00            
ATOM     70  H33 ACD     1      17.370  -0.140  30.370  1.00  0.00            
ATOM     71  H34 ACD     1      16.110   0.480  29.350  1.00  0.00            
ATOM     72  O17 ACD     1      16.570  -1.420  29.060  1.00  0.00            
ATOM     73  H35 ACD     1      17.310  -2.020  28.930  1.00  0.00            
ATOM     74  O18 ACD     1      20.460   1.730  27.800  1.00  0.00            
ATOM     75  C22 ACD     1      21.700   2.110  28.310  1.00  0.00            
ATOM     76  H36 ACD     1      22.430   1.290  28.270  1.00  0.00            
ATOM     77  C23 ACD     1      22.290   3.110  27.290  1.00  0.00            
ATOM     78  H37 ACD     1      21.470   3.770  26.960  1.00  0.00            
ATOM     79  O19 ACD     1      22.930   2.510  26.130  1.00  0.00            
ATOM     80  H38 ACD     1      22.310   1.830  25.830  1.00  0.00            
ATOM     81  C24 ACD     1      23.340   4.090  27.920  1.00  0.00            
ATOM     82  H39 ACD     1      24.260   3.510  28.040  1.00  0.00            
ATOM     83  O20 ACD     1      23.790   5.160  27.090  1.00  0.00            
ATOM     84  H40 ACD     1      23.030   5.750  27.090  1.00  0.00            
ATOM     85  C25 ACD     1      22.770   4.630  29.210  1.00  0.00            
ATOM     86  H41 ACD     1      23.380   5.350  29.760  1.00  0.00            
ATOM     87  O21 ACD     1      22.630   3.520  30.070  1.00  0.00            
ATOM     88  C26 ACD     1      21.510   2.630  29.740  1.00  0.00            
ATOM     89  H42 ACD     1      20.550   3.150  29.870  1.00  0.00            
ATOM     90  C27 ACD     1      21.400   1.510  30.770  1.00  0.00            
ATOM     91  H43 ACD     1      20.810   0.660  30.410  1.00  0.00            
ATOM     92  H44 ACD     1      22.380   1.040  30.950  1.00  0.00            
ATOM     93  O22 ACD     1      21.040   2.010  32.060  1.00  0.00            
ATOM     94  H45 ACD     1      21.700   2.670  32.290  1.00  0.00            
ATOM     95  O23 ACD     1      21.450   5.180  28.950  1.00  0.00            
ATOM     96  C28 ACD     1      21.190   6.490  29.240  1.00  0.00            
ATOM     97  H46 ACD     1      22.110   6.920  29.670  1.00  0.00            
ATOM     98  C29 ACD     1      20.050   6.430  30.260  1.00  0.00            
ATOM     99  H47 ACD     1      19.230   5.890  29.770  1.00  0.00            
ATOM    100  O24 ACD     1      19.580   7.750  30.530  1.00  0.00            
ATOM    101  C30 ACD     1      20.480   5.760  31.560  1.00  0.00            
ATOM    102  H48 ACD     1      21.290   5.040  31.380  1.00  0.00            
ATOM    103  H49 ACD     1      20.810   6.560  32.230  1.00  0.00            
ATOM    104  O25 ACD     1      19.350   5.120  32.140  1.00  0.00            
ATOM    105  H50 ACD     1      18.580   5.680  32.080  1.00  0.00            
ATOM    106  C31 ACD     1      20.800   7.220  27.970  1.00  0.00            
ATOM    107  H51 ACD     1      19.980   6.690  27.470  1.00  0.00            
ATOM    108  O26 ACD     1      21.970   7.290  27.120  1.00  0.00            
ATOM    109  H52 ACD     1      21.720   7.970  26.490  1.00  0.00            
ATOM    110  C32 ACD     1      20.240   8.550  28.360  1.00  0.00            
ATOM    111  H53 ACD     1      21.000   9.110  28.910  1.00  0.00            
ATOM    112  O27 ACD     1      19.840   9.370  27.280  1.00  0.00            
ATOM    113  H54 ACD     1      18.910   9.240  27.090  1.00  0.00            
ATOM    114  C33 ACD     1      19.130   8.510  29.380  1.00  0.00            
ATOM    115  H55 ACD     1      18.980   9.520  29.760  1.00  0.00            
ATOM    116  O28 ACD     1      17.920   7.980  28.750  1.00  0.00            
ATOM    117  C34 ACD     1      16.770   8.770  28.370  1.00  0.00            
ATOM    118  H56 ACD     1      16.990   9.840  28.380  1.00  0.00            
ATOM    119  C35 ACD     1      16.450   8.410  26.890  1.00  0.00            
ATOM    120  H57 ACD     1      16.360   7.320  26.810  1.00  0.00            
ATOM    121  O29 ACD     1      17.480   8.960  26.070  1.00  0.00            
ATOM    122  H58 ACD     1      17.050   8.970  25.210  1.00  0.00            
ATOM    123  C36 ACD     1      15.010   8.850  26.500  1.00  0.00            
ATOM    124  H59 ACD     1      15.050   9.940  26.350  1.00  0.00            
ATOM    125  O30 ACD     1      14.750   8.360  25.310  1.00  0.00            
ATOM    126  H60 ACD     1      13.870   8.030  25.520  1.00  0.00            
ATOM    127  C1  BW7     2      15.660   4.350  30.300  1.00  0.00            
ATOM    128  C2  BW7     2      16.070   4.050  28.870  1.00  0.00            
ATOM    129  C3  BW7     2      17.500   4.450  28.560  1.00  0.00            
ATOM    130  C4  BW7     2      18.010   4.030  27.180  1.00  0.00            
ATOM    131  C5  BW7     2      17.590   4.920  25.930  1.00  0.00            
ATOM    132  N1  BW7     2      18.130   4.390  24.640  1.00  0.00            
ATOM    133  C6  BW7     2      19.460   4.300  24.350  1.00  0.00            
ATOM    134  C7  BW7     2      19.980   3.220  23.660  1.00  0.00            
ATOM    135  C8  BW7     2      21.320   3.180  23.240  1.00  0.00            
ATOM    136  C9  BW7     2      22.190   4.160  23.690  1.00  0.00            
ATOM    137  C10 BW7     2      23.630   4.080  23.280  1.00  0.00            
ATOM    138  O1  BW7     2      24.110   3.100  22.760  1.00  0.00            
ATOM    139  O2  BW7     2      24.290   5.140  23.830  1.00  0.00            
ATOM    140  C11 BW7     2      25.630   5.290  23.380  1.00  0.00            
ATOM    141  C12 BW7     2      26.490   6.000  24.440  1.00  0.00            
ATOM    142  N2  BW7     2      26.350   5.560  25.870  1.00  0.00            
ATOM    143  C13 BW7     2      27.220   4.360  26.080  1.00  0.00            
ATOM    144  C14 BW7     2      26.780   6.650  26.830  1.00  0.00            
ATOM    145  C15 BW7     2      21.690   5.130  24.520  1.00  0.00            
ATOM    146  C16 BW7     2      20.340   5.220  24.850  1.00  0.00            
ATOM    147  H1  BW7     2      15.350   5.390  30.470  1.00  0.00            
ATOM    148  H2  BW7     2      14.790   3.750  30.630  1.00  0.00            
ATOM    149  H3  BW7     2      16.510   4.080  30.940  1.00  0.00            
ATOM    150  H4  BW7     2      15.430   4.430  28.070  1.00  0.00            
ATOM    151  H5  BW7     2      16.130   2.960  28.740  1.00  0.00            
ATOM    152  H6  BW7     2      18.100   3.990  29.360  1.00  0.00            
ATOM    153  H7  BW7     2      17.460   5.540  28.710  1.00  0.00            
ATOM    154  H8  BW7     2      17.710   2.990  27.020  1.00  0.00            
ATOM    155  H9  BW7     2      19.090   4.040  27.320  1.00  0.00            
ATOM    156  H10 BW7     2      17.980   5.930  26.100  1.00  0.00            
ATOM    157  H11 BW7     2      16.510   5.040  25.780  1.00  0.00            
ATOM    158  H12 BW7     2      17.570   3.830  24.020  1.00  0.00            
ATOM    159  H13 BW7     2      19.290   2.460  23.320  1.00  0.00            
ATOM    160  H14 BW7     2      21.610   2.280  22.720  1.00  0.00            
ATOM    161  H15 BW7     2      25.740   5.740  22.390  1.00  0.00            
ATOM    162  H16 BW7     2      26.060   4.290  23.240  1.00  0.00            
ATOM    163  H17 BW7     2      26.300   7.070  24.490  1.00  0.00            
ATOM    164  H18 BW7     2      27.540   5.910  24.190  1.00  0.00            
ATOM    165  H19 BW7     2      25.370   5.330  26.110  1.00  0.00            
ATOM    166  H20 BW7     2      27.180   4.090  27.140  1.00  0.00            
ATOM    167  H21 BW7     2      26.940   3.470  25.510  1.00  0.00            
ATOM    168  H22 BW7     2      28.240   4.670  25.860  1.00  0.00            
ATOM    169  H23 BW7     2      27.770   7.030  26.560  1.00  0.00            
ATOM    170  H24 BW7     2      26.070   7.470  26.730  1.00  0.00            
ATOM    171  H25 BW7     2      26.660   6.380  27.880  1.00  0.00            
ATOM    172  H26 BW7     2      22.380   5.870  24.920  1.00  0.00            
ATOM    173  H27 BW7     2      20.100   5.960  25.610  1.00  0.00            
TER
ENDMDL
MODEL        1
ATOM      1  H1  ACD     1       7.060  46.630  33.260  1.00  0.00            
ATOM      2  O1  ACD     1       7.360  46.090  34.000  1.00  0.00            
ATOM      3  C1  ACD     1       7.490  44.680  33.750  1.00  0.00            
ATOM      4  H2  ACD     1       6.480  44.260  33.640  1.00  0.00            
ATOM      5  H3  ACD     1       7.810  44.090  34.610  1.00  0.00            
ATOM      6  C2  ACD     1       8.390  44.320  32.500  1.00  0.00            
ATOM      7  H4  ACD     1       8.570  43.240  32.540  1.00  0.00            
ATOM      8  O2  ACD     1       7.580  44.530  31.280  1.00  0.00            
ATOM      9  C3  ACD     1       8.210  44.340  30.080  1.00  0.00            
ATOM     10  H5  ACD     1       7.550  44.680  29.280  1.00  0.00            
ATOM     11  O3  ACD     1       8.630  42.970  29.970  1.00  0.00            
ATOM     12  C4  ACD     1       8.060  42.330  28.800  1.00  0.00            
ATOM     13  H6  ACD     1       7.620  43.070  28.130  1.00  0.00            
ATOM     14  C5  ACD     1       9.220  41.690  27.950  1.00  0.00            
ATOM     15  H7  ACD     1      10.010  41.190  28.540  1.00  0.00            
ATOM     16  O4  ACD     1       9.790  42.660  27.080  1.00  0.00            
ATOM     17  H8  ACD     1      10.390  42.170  26.520  1.00  0.00            
ATOM     18  C6  ACD     1       8.760  40.530  27.150  1.00  0.00            
ATOM     19  H9  ACD     1       8.050  40.910  26.400  1.00  0.00            
ATOM     20  O5  ACD     1       9.870  39.930  26.460  1.00  0.00            
ATOM     21  H10 ACD     1      10.220  40.480  25.760  1.00  0.00            
ATOM     22  C7  ACD     1       7.910  39.500  27.940  1.00  0.00            
ATOM     23  H11 ACD     1       7.650  38.670  27.280  1.00  0.00            
ATOM     24  O6  ACD     1       6.770  40.130  28.420  1.00  0.00            
ATOM     25  C8  ACD     1       7.130  41.220  29.320  1.00  0.00            
ATOM     26  H12 ACD     1       7.630  40.800  30.200  1.00  0.00            
ATOM     27  C9  ACD     1       5.830  41.850  29.820  1.00  0.00            
ATOM     28  H13 ACD     1       5.350  40.990  30.310  1.00  0.00            
ATOM     29  H14 ACD     1       6.070  42.470  30.700  1.00  0.00            
ATOM     30  O7  ACD     1       5.070  42.500  28.790  1.00  0.00            
ATOM     31  H15 ACD     1       4.320  42.810  29.310  1.00  0.00            
ATOM     32  O8  ACD     1       8.750  38.970  28.950  1.00  0.00            
ATOM     33  C10 ACD     1       8.870  37.570  29.050  1.00  0.00            
ATOM     34  H16 ACD     1       8.130  37.020  28.450  1.00  0.00            
ATOM     35  C11 ACD     1      10.240  37.200  28.420  1.00  0.00            
ATOM     36  H17 ACD     1      10.850  38.060  28.710  1.00  0.00            
ATOM     37  O9  ACD     1      10.160  37.160  27.000  1.00  0.00            
ATOM     38  H18 ACD     1      10.040  38.050  26.660  1.00  0.00            
ATOM     39  C12 ACD     1      10.690  35.820  28.950  1.00  0.00            
ATOM     40  H19 ACD     1      10.120  35.050  28.420  1.00  0.00            
ATOM     41  O10 ACD     1      12.100  35.680  28.820  1.00  0.00            
ATOM     42  H20 ACD     1      12.530  36.060  29.590  1.00  0.00            
ATOM     43  C13 ACD     1      10.370  35.670  30.400  1.00  0.00            
ATOM     44  H21 ACD     1      10.590  34.630  30.660  1.00  0.00            
ATOM     45  O11 ACD     1       8.960  35.900  30.700  1.00  0.00            
ATOM     46  C14 ACD     1       8.580  37.190  30.450  1.00  0.00            
ATOM     47  H22 ACD     1       9.200  37.880  31.040  1.00  0.00            
ATOM     48  C15 ACD     1       7.090  37.460  30.800  1.00  0.00            
ATOM     49  H23 ACD     1       6.810  38.500  30.560  1.00  0.00            
ATOM     50  H24 ACD     1       6.480  36.870  30.110  1.00  0.00            
ATOM     51  O12 ACD     1       6.740  37.260  32.130  1.00  0.00            
ATOM     52  H25 ACD     1       6.090  37.930  32.360  1.00  0.00            
ATOM     53  O13 ACD     1      11.140  36.560  31.200  1.00  0.00            
ATOM     54  C16 ACD     1      11.820  35.900  32.280  1.00  0.00            
ATOM     55  H26 ACD     1      11.660  34.810  32.300  1.00  0.00            
ATOM     56  C17 ACD     1      13.290  36.240  32.130  1.00  0.00            
ATOM     57  H27 ACD     1      13.310  37.320  31.920  1.00  0.00            
ATOM     58  O14 ACD     1      13.830  35.610  30.970  1.00  0.00            
ATOM     59  H28 ACD     1      14.790  35.470  31.000  1.00  0.00            
ATOM     60  C18 ACD     1      14.110  35.760  33.410  1.00  0.00            
ATOM     61  H29 ACD     1      14.170  34.670  33.420  1.00  0.00            
ATOM     62  O15 ACD     1      15.430  36.200  33.420  1.00  0.00            
ATOM     63  H30 ACD     1      15.900  35.930  32.630  1.00  0.00            
ATOM     64  C19 ACD     1      13.440  36.250  34.710  1.00  0.00            
ATOM     65  H31 ACD     1      13.900  35.820  35.610  1.00  0.00            
ATOM     66  O16 ACD     1      12.060  35.960  34.780  1.00  0.00            
ATOM     67  C20 ACD     1      11.310  36.460  33.630  1.00  0.00            
ATOM     68  H32 ACD     1      11.510  37.530  33.770  1.00  0.00            
ATOM     69  C21 ACD     1       9.790  36.220  33.820  1.00  0.00            
ATOM     70  H33 ACD     1       9.560  36.450  34.870  1.00  0.00            
ATOM     71  H34 ACD     1       9.340  37.020  33.210  1.00  0.00            
ATOM     72  O17 ACD     1       9.300  34.900  33.370  1.00  0.00            
ATOM     73  H35 ACD     1       9.320  35.020  32.420  1.00  0.00            
ATOM     74  O18 ACD     1      13.630  37.610  34.690  1.00  0.00            
ATOM     75  C22 ACD     1      14.290  38.330  35.750  1.00  0.00            
ATOM     76  H36 ACD     1      14.830  37.630  36.400  1.00  0.00            
ATOM     77  C23 ACD     1      15.100  39.320  34.980  1.00  0.00            
ATOM     78  H37 ACD     1      14.370  39.810  34.330  1.00  0.00            
ATOM     79  O19 ACD     1      16.200  38.700  34.270  1.00  0.00            
ATOM     80  H38 ACD     1      15.870  37.920  33.820  1.00  0.00            
ATOM     81  C24 ACD     1      15.590  40.500  35.940  1.00  0.00            
ATOM     82  H39 ACD     1      16.250  39.950  36.630  1.00  0.00            
ATOM     83  O20 ACD     1      16.190  41.590  35.230  1.00  0.00            
ATOM     84  H40 ACD     1      17.020  41.230  34.940  1.00  0.00            
ATOM     85  C25 ACD     1      14.390  41.090  36.630  1.00  0.00            
ATOM     86  H41 ACD     1      14.910  41.780  37.310  1.00  0.00            
ATOM     87  O21 ACD     1      13.660  40.060  37.360  1.00  0.00            
ATOM     88  C26 ACD     1      13.160  39.010  36.510  1.00  0.00            
ATOM     89  H42 ACD     1      12.610  39.510  35.700  1.00  0.00            
ATOM     90  C27 ACD     1      12.220  38.070  37.340  1.00  0.00            
ATOM     91  H43 ACD     1      11.380  38.640  37.760  1.00  0.00            
ATOM     92  H44 ACD     1      11.780  37.410  36.570  1.00  0.00            
ATOM     93  O22 ACD     1      12.990  37.420  38.420  1.00  0.00            
ATOM     94  H45 ACD     1      12.710  36.500  38.450  1.00  0.00            
ATOM     95  O23 ACD     1      13.480  41.720  35.740  1.00  0.00            
ATOM     96  C28 ACD     1      12.830  43.010  36.020  1.00  0.00            
ATOM     97  H46 ACD     1      13.130  43.520  36.940  1.00  0.00            
ATOM     98  C29 ACD     1      11.280  42.800  36.080  1.00  0.00            
ATOM     99  H47 ACD     1      10.980  42.090  35.300  1.00  0.00            
ATOM    100  O24 ACD     1      10.500  43.990  35.870  1.00  0.00            
ATOM    101  C30 ACD     1      10.830  42.300  37.470  1.00  0.00            
ATOM    102  H48 ACD     1       9.760  42.390  37.720  1.00  0.00            
ATOM    103  H49 ACD     1      11.110  41.250  37.670  1.00  0.00            
ATOM    104  O25 ACD     1      11.480  43.010  38.550  1.00  0.00            
ATOM    105  H50 ACD     1      10.850  43.670  38.830  1.00  0.00            
ATOM    106  C31 ACD     1      13.240  43.880  34.900  1.00  0.00            
ATOM    107  H51 ACD     1      12.980  43.400  33.950  1.00  0.00            
ATOM    108  O26 ACD     1      14.680  44.020  35.000  1.00  0.00            
ATOM    109  H52 ACD     1      15.100  43.160  34.890  1.00  0.00            
ATOM    110  C32 ACD     1      12.450  45.160  34.920  1.00  0.00            
ATOM    111  H53 ACD     1      12.730  45.710  35.830  1.00  0.00            
ATOM    112  O27 ACD     1      12.830  45.880  33.810  1.00  0.00            
ATOM    113  H54 ACD     1      13.650  46.340  34.030  1.00  0.00            
ATOM    114  C33 ACD     1      10.940  44.870  34.830  1.00  0.00            
ATOM    115  H55 ACD     1      10.270  45.720  34.960  1.00  0.00            
ATOM    116  O28 ACD     1      10.650  44.200  33.550  1.00  0.00            
ATOM    117  C34 ACD     1       9.780  44.900  32.620  1.00  0.00            
ATOM    118  H56 ACD     1       9.730  45.960  32.880  1.00  0.00            
ATOM    119  C35 ACD     1      10.420  44.880  31.270  1.00  0.00            
ATOM    120  H57 ACD     1      10.840  43.880  31.100  1.00  0.00            
ATOM    121  O29 ACD     1      11.650  45.650  31.220  1.00  0.00            
ATOM    122  H58 ACD     1      12.130  45.440  32.020  1.00  0.00            
ATOM    123  C36 ACD     1       9.440  45.240  30.080  1.00  0.00            
ATOM    124  H59 ACD     1       9.040  46.250  30.200  1.00  0.00            
ATOM    125  O30 ACD     1      10.070  45.110  28.840  1.00  0.00            
ATOM    126  H60 ACD     1      10.710  44.400  28.950  1.00  0.00            
ATOM    127  C1  BW7     2       7.430  -1.640  33.760  1.00  0.00            
ATOM    128  C2  BW7     2       8.830  -1.090  33.990  1.00  0.00            
ATOM    129  C3  BW7     2       9.710  -1.330  32.770  1.00  0.00            
ATOM    130  C4  BW7     2      11.240  -1.090  33.050  1.00  0.00            
ATOM    131  C5  BW7     2      12.180  -1.700  32.040  1.00  0.00            
ATOM    132  N1  BW7     2      11.970  -1.310  30.660  1.00  0.00            
ATOM    133  C6  BW7     2      12.560  -0.180  30.130  1.00  0.00            
ATOM    134  C7  BW7     2      13.220   0.860  30.800  1.00  0.00            
ATOM    135  C8  BW7     2      13.710   2.030  30.200  1.00  0.00            
ATOM    136  C9  BW7     2      13.570   2.140  28.770  1.00  0.00            
ATOM    137  C10 BW7     2      14.240   3.260  28.050  1.00  0.00            
ATOM    138  O1  BW7     2      14.710   4.190  28.620  1.00  0.00            
ATOM    139  O2  BW7     2      13.930   3.320  26.710  1.00  0.00            
ATOM    140  C11 BW7     2      14.430   4.530  26.030  1.00  0.00            
ATOM    141  C12 BW7     2      13.990   4.500  24.580  1.00  0.00            
ATOM    142  N2  BW7     2      12.490   4.470  24.270  1.00  0.00            
ATOM    143  C13 BW7     2      12.200   4.990  22.870  1.00  0.00            
ATOM    144  C14 BW7     2      11.990   3.060  24.220  1.00  0.00            
ATOM    145  C15 BW7     2      13.010   1.050  28.020  1.00  0.00            
ATOM    146  C16 BW7     2      12.540  -0.080  28.690  1.00  0.00            
ATOM    147  H1  BW7     2       7.440  -2.740  33.780  1.00  0.00            
ATOM    148  H2  BW7     2       6.710  -1.260  34.490  1.00  0.00            
ATOM    149  H3  BW7     2       7.080  -1.380  32.750  1.00  0.00            
ATOM    150  H4  BW7     2       9.230  -1.590  34.880  1.00  0.00            
ATOM    151  H5  BW7     2       8.790  -0.030  34.270  1.00  0.00            
ATOM    152  H6  BW7     2       9.280  -0.720  31.960  1.00  0.00            
ATOM    153  H7  BW7     2       9.640  -2.370  32.410  1.00  0.00            
ATOM    154  H8  BW7     2      11.750  -1.460  33.940  1.00  0.00            
ATOM    155  H9  BW7     2      11.560  -0.030  33.050  1.00  0.00            
ATOM    156  H10 BW7     2      11.990  -2.760  32.260  1.00  0.00            
ATOM    157  H11 BW7     2      13.240  -1.520  32.260  1.00  0.00            
ATOM    158  H12 BW7     2      11.810  -2.110  30.060  1.00  0.00            
ATOM    159  H13 BW7     2      13.230   0.700  31.880  1.00  0.00            
ATOM    160  H14 BW7     2      14.220   2.750  30.830  1.00  0.00            
ATOM    161  H15 BW7     2      15.520   4.550  26.150  1.00  0.00            
ATOM    162  H16 BW7     2      14.060   5.440  26.510  1.00  0.00            
ATOM    163  H17 BW7     2      14.480   3.620  24.160  1.00  0.00            
ATOM    164  H18 BW7     2      14.480   5.310  24.030  1.00  0.00            
ATOM    165  H19 BW7     2      11.950   4.930  25.020  1.00  0.00            
ATOM    166  H20 BW7     2      11.160   4.790  22.610  1.00  0.00            
ATOM    167  H21 BW7     2      12.310   6.080  22.840  1.00  0.00            
ATOM    168  H22 BW7     2      12.830   4.440  22.170  1.00  0.00            
ATOM    169  H23 BW7     2      12.580   2.550  23.460  1.00  0.00            
ATOM    170  H24 BW7     2      12.290   2.560  25.140  1.00  0.00            
ATOM    171  H25 BW7     2      10.900   3.010  24.210  1.00  0.00            
ATOM    172  H26 BW7     2      13.060   1.020  26.940  1.00  0.00            
ATOM    173  H27 BW7     2      12.120  -0.910  28.130  1.00  0.00            
TER
ENDMDL
MODEL        1
ATOM      1  H1  ACD     1       7.410   4.380  39.170  1.00  0.00            
ATOM      2  O1  ACD     1       8.040   4.980  38.740  1.00  0.00            
ATOM      3  C1  ACD     1       9.130   4.200  38.200  1.00  0.00            
ATOM      4  H2  ACD     1       9.640   3.620  38.980  1.00  0.00            
ATOM      5  H3  ACD     1       9.890   4.850  37.750  1.00  0.00            
ATOM      6  C2  ACD     1       8.700   3.070  37.170  1.00  0.00            
ATOM      7  H4  ACD     1       9.650   2.580  36.930  1.00  0.00            
ATOM      8  O2  ACD     1       7.790   2.140  37.810  1.00  0.00            
ATOM      9  C3  ACD     1       7.360   1.100  36.980  1.00  0.00            
ATOM     10  H5  ACD     1       6.790   0.350  37.540  1.00  0.00            
ATOM     11  O3  ACD     1       8.520   0.500  36.360  1.00  0.00            
ATOM     12  C4  ACD     1       8.350  -0.900  36.050  1.00  0.00            
ATOM     13  H6  ACD     1       7.300  -1.190  36.070  1.00  0.00            
ATOM     14  C5  ACD     1       8.920  -1.010  34.640  1.00  0.00            
ATOM     15  H7  ACD     1       9.940  -0.610  34.600  1.00  0.00            
ATOM     16  O4  ACD     1       8.020  -0.390  33.700  1.00  0.00            
ATOM     17  H8  ACD     1       8.300  -0.610  32.810  1.00  0.00            
ATOM     18  C6  ACD     1       8.910  -2.530  34.470  1.00  0.00            
ATOM     19  H9  ACD     1       7.890  -2.910  34.620  1.00  0.00            
ATOM     20  O5  ACD     1       9.250  -2.930  33.110  1.00  0.00            
ATOM     21  H10 ACD     1      10.020  -3.510  33.210  1.00  0.00            
ATOM     22  C7  ACD     1       9.860  -3.270  35.420  1.00  0.00            
ATOM     23  H11 ACD     1       9.830  -4.350  35.280  1.00  0.00            
ATOM     24  O6  ACD     1       9.380  -3.050  36.690  1.00  0.00            
ATOM     25  C8  ACD     1       9.230  -1.650  37.010  1.00  0.00            
ATOM     26  H12 ACD     1      10.260  -1.270  37.070  1.00  0.00            
ATOM     27  C9  ACD     1       8.860  -1.520  38.520  1.00  0.00            
ATOM     28  H13 ACD     1       9.560  -2.090  39.150  1.00  0.00            
ATOM     29  H14 ACD     1       9.010  -0.490  38.850  1.00  0.00            
ATOM     30  O7  ACD     1       7.490  -1.880  38.780  1.00  0.00            
ATOM     31  H15 ACD     1       7.240  -1.570  39.650  1.00  0.00            
ATOM     32  O8  ACD     1      11.130  -2.760  35.320  1.00  0.00            
ATOM     33  C10 ACD     1      12.310  -3.610  35.210  1.00  0.00            
ATOM     34  H16 ACD     1      12.050  -4.520  35.770  1.00  0.00            
ATOM     35  C11 ACD     1      12.620  -3.980  33.750  1.00  0.00            
ATOM     36  H17 ACD     1      12.540  -3.020  33.220  1.00  0.00            
ATOM     37  O9  ACD     1      11.480  -4.870  33.400  1.00  0.00            
ATOM     38  H18 ACD     1      11.440  -5.560  34.070  1.00  0.00            
ATOM     39  C12 ACD     1      14.060  -4.580  33.500  1.00  0.00            
ATOM     40  H19 ACD     1      14.060  -5.520  34.070  1.00  0.00            
ATOM     41  O10 ACD     1      14.460  -4.680  32.150  1.00  0.00            
ATOM     42  H20 ACD     1      14.390  -3.790  31.800  1.00  0.00            
ATOM     43  C13 ACD     1      15.080  -3.740  34.170  1.00  0.00            
ATOM     44  H21 ACD     1      16.050  -4.250  34.200  1.00  0.00            
ATOM     45  O11 ACD     1      14.780  -3.500  35.540  1.00  0.00            
ATOM     46  C14 ACD     1      13.540  -2.910  35.820  1.00  0.00            
ATOM     47  H22 ACD     1      13.460  -1.940  35.310  1.00  0.00            
ATOM     48  C15 ACD     1      13.400  -2.570  37.280  1.00  0.00            
ATOM     49  H23 ACD     1      12.360  -2.270  37.440  1.00  0.00            
ATOM     50  H24 ACD     1      13.580  -3.510  37.820  1.00  0.00            
ATOM     51  O12 ACD     1      14.220  -1.500  37.720  1.00  0.00            
ATOM     52  H25 ACD     1      15.030  -1.910  38.030  1.00  0.00            
ATOM     53  O13 ACD     1      15.070  -2.540  33.560  1.00  0.00            
ATOM     54  C16 ACD     1      16.410  -2.110  33.290  1.00  0.00            
ATOM     55  H26 ACD     1      17.150  -2.920  33.310  1.00  0.00            
ATOM     56  C17 ACD     1      16.250  -1.530  31.840  1.00  0.00            
ATOM     57  H27 ACD     1      15.210  -1.180  31.840  1.00  0.00            
ATOM     58  O14 ACD     1      16.340  -2.660  30.880  1.00  0.00            
ATOM     59  H28 ACD     1      15.960  -2.430  30.030  1.00  0.00            
ATOM     60  C18 ACD     1      17.210  -0.390  31.410  1.00  0.00            
ATOM     61  H29 ACD     1      18.200  -0.850  31.360  1.00  0.00            
ATOM     62  O15 ACD     1      16.810   0.250  30.210  1.00  0.00            
ATOM     63  H30 ACD     1      15.940   0.640  30.250  1.00  0.00            
ATOM     64  C19 ACD     1      17.210   0.620  32.570  1.00  0.00            
ATOM     65  H31 ACD     1      17.990   1.380  32.420  1.00  0.00            
ATOM     66  O16 ACD     1      17.640   0.030  33.770  1.00  0.00            
ATOM     67  C20 ACD     1      16.810  -1.030  34.340  1.00  0.00            
ATOM     68  H32 ACD     1      15.930  -0.610  34.860  1.00  0.00            
ATOM     69  C21 ACD     1      17.710  -1.640  35.410  1.00  0.00            
ATOM     70  H33 ACD     1      17.260  -2.590  35.730  1.00  0.00            
ATOM     71  H34 ACD     1      18.730  -1.700  35.000  1.00  0.00            
ATOM     72  O17 ACD     1      17.850  -0.830  36.530  1.00  0.00            
ATOM     73  H35 ACD     1      18.690  -1.100  36.900  1.00  0.00            
ATOM     74  O18 ACD     1      15.910   1.250  32.740  1.00  0.00            
ATOM     75  C22 ACD     1      15.840   2.650  32.430  1.00  0.00            
ATOM     76  H36 ACD     1      16.770   3.030  32.000  1.00  0.00            
ATOM     77  C23 ACD     1      14.700   2.870  31.460  1.00  0.00            
ATOM     78  H37 ACD     1      13.770   2.560  31.960  1.00  0.00            
ATOM     79  O19 ACD     1      14.800   2.120  30.300  1.00  0.00            
ATOM     80  H38 ACD     1      13.990   2.120  29.770  1.00  0.00            
ATOM     81  C24 ACD     1      14.480   4.400  31.220  1.00  0.00            
ATOM     82  H39 ACD     1      15.360   4.950  30.880  1.00  0.00            
ATOM     83  O20 ACD     1      13.310   4.590  30.460  1.00  0.00            
ATOM     84  H40 ACD     1      12.580   4.660  31.090  1.00  0.00            
ATOM     85  C25 ACD     1      14.290   4.960  32.580  1.00  0.00            
ATOM     86  H41 ACD     1      14.160   6.040  32.480  1.00  0.00            
ATOM     87  O21 ACD     1      15.390   4.760  33.440  1.00  0.00            
ATOM     88  C26 ACD     1      15.690   3.350  33.730  1.00  0.00            
ATOM     89  H42 ACD     1      14.820   2.980  34.290  1.00  0.00            
ATOM     90  C27 ACD     1      17.000   3.180  34.540  1.00  0.00            
ATOM     91  H43 ACD     1      17.080   2.140  34.870  1.00  0.00            
ATOM     92  H44 ACD     1      17.790   3.400  33.810  1.00  0.00            
ATOM     93  O22 ACD     1      16.930   4.030  35.760  1.00  0.00            
ATOM     94  H45 ACD     1      16.880   4.950  35.510  1.00  0.00            
ATOM     95  O23 ACD     1      13.060   4.620  33.190  1.00  0.00            
ATOM     96  C28 ACD     1      12.190   5.600  33.750  1.00  0.00            
ATOM     97  H46 ACD     1      12.700   6.570  33.650  1.00  0.00            
ATOM     98  C29 ACD     1      11.950   5.250  35.220  1.00  0.00            
ATOM     99  H47 ACD     1      11.890   4.160  35.330  1.00  0.00            
ATOM    100  O24 ACD     1      10.720   5.790  35.700  1.00  0.00            
ATOM    101  C30 ACD     1      13.140   5.730  36.070  1.00  0.00            
ATOM    102  H48 ACD     1      12.920   5.540  37.130  1.00  0.00            
ATOM    103  H49 ACD     1      13.950   5.030  35.810  1.00  0.00            
ATOM    104  O25 ACD     1      13.500   7.080  35.870  1.00  0.00            
ATOM    105  H50 ACD     1      14.380   7.230  36.220  1.00  0.00            
ATOM    106  C31 ACD     1      10.920   5.690  32.870  1.00  0.00            
ATOM    107  H51 ACD     1      10.780   4.670  32.490  1.00  0.00            
ATOM    108  O26 ACD     1      11.100   6.410  31.660  1.00  0.00            
ATOM    109  H52 ACD     1      10.910   7.340  31.820  1.00  0.00            
ATOM    110  C32 ACD     1       9.610   6.120  33.560  1.00  0.00            
ATOM    111  H53 ACD     1       9.600   7.210  33.550  1.00  0.00            
ATOM    112  O27 ACD     1       8.510   5.740  32.800  1.00  0.00            
ATOM    113  H54 ACD     1       8.180   4.910  33.180  1.00  0.00            
ATOM    114  C33 ACD     1       9.480   5.510  34.970  1.00  0.00            
ATOM    115  H55 ACD     1       8.720   6.030  35.560  1.00  0.00            
ATOM    116  O28 ACD     1       9.140   4.060  34.880  1.00  0.00            
ATOM    117  C34 ACD     1       8.090   3.630  35.790  1.00  0.00            
ATOM    118  H56 ACD     1       7.340   4.410  35.990  1.00  0.00            
ATOM    119  C35 ACD     1       7.310   2.590  35.010  1.00  0.00            
ATOM    120  H57 ACD     1       8.090   2.020  34.480  1.00  0.00            
ATOM    121  O29 ACD     1       6.540   3.230  33.960  1.00  0.00            
ATOM    122  H58 ACD     1       5.920   3.900  34.280  1.00  0.00            
ATOM    123  C36 ACD     1       6.440   1.720  35.930  1.00  0.00            
ATOM    124  H59 ACD     1       5.630   2.340  36.330  1.00  0.00            
ATOM    125  O30 ACD     1       5.980   0.740  35.000  1.00  0.00            
ATOM    126  H60 ACD     1       6.770   0.540  34.490  1.00  0.00            
ATOM    127  C1  BW7     2      12.160   1.920  40.680  1.00  0.00            
ATOM    128  C2  BW7     2      12.220   1.330  39.300  1.00  0.00            
ATOM    129  C3  BW7     2      12.820   2.320  38.270  1.00  0.00            
ATOM    130  C4  BW7     2      13.070   1.750  36.840  1.00  0.00            
ATOM    131  C5  BW7     2      11.900   1.340  35.950  1.00  0.00            
ATOM    132  N1  BW7     2      12.390   0.690  34.780  1.00  0.00            
ATOM    133  C6  BW7     2      11.900   0.810  33.520  1.00  0.00            
ATOM    134  C7  BW7     2      10.800   1.550  33.140  1.00  0.00            
ATOM    135  C8  BW7     2      10.480   1.750  31.760  1.00  0.00            
ATOM    136  C9  BW7     2      11.290   1.090  30.810  1.00  0.00            
ATOM    137  C10 BW7     2      11.110   1.510  29.380  1.00  0.00            
ATOM    138  O1  BW7     2      10.130   2.100  28.970  1.00  0.00            
ATOM    139  O2  BW7     2      12.270   1.420  28.670  1.00  0.00            
ATOM    140  C11 BW7     2      12.290   1.880  27.260  1.00  0.00            
ATOM    141  C12 BW7     2      13.680   1.730  26.760  1.00  0.00            
ATOM    142  N2  BW7     2      13.770   2.060  25.260  1.00  0.00            
ATOM    143  C13 BW7     2      13.480   3.560  25.090  1.00  0.00            
ATOM    144  C14 BW7     2      15.310   1.900  24.980  1.00  0.00            
ATOM    145  C15 BW7     2      12.310   0.190  31.180  1.00  0.00            
ATOM    146  C16 BW7     2      12.660   0.170  32.540  1.00  0.00            
ATOM    147  H1  BW7     2      11.510   2.810  40.730  1.00  0.00            
ATOM    148  H2  BW7     2      11.920   1.170  41.440  1.00  0.00            
ATOM    149  H3  BW7     2      13.140   2.310  40.970  1.00  0.00            
ATOM    150  H4  BW7     2      11.150   1.140  39.120  1.00  0.00            
ATOM    151  H5  BW7     2      12.780   0.380  39.260  1.00  0.00            
ATOM    152  H6  BW7     2      13.700   2.740  38.760  1.00  0.00            
ATOM    153  H7  BW7     2      12.150   3.180  38.110  1.00  0.00            
ATOM    154  H8  BW7     2      13.800   0.930  36.820  1.00  0.00            
ATOM    155  H9  BW7     2      13.590   2.520  36.270  1.00  0.00            
ATOM    156  H10 BW7     2      11.260   2.180  35.650  1.00  0.00            
ATOM    157  H11 BW7     2      11.250   0.670  36.520  1.00  0.00            
ATOM    158  H12 BW7     2      13.190   0.070  34.850  1.00  0.00            
ATOM    159  H13 BW7     2      10.190   2.210  33.750  1.00  0.00            
ATOM    160  H14 BW7     2       9.670   2.440  31.550  1.00  0.00            
ATOM    161  H15 BW7     2      11.990   2.940  27.240  1.00  0.00            
ATOM    162  H16 BW7     2      11.620   1.390  26.540  1.00  0.00            
ATOM    163  H17 BW7     2      13.990   0.720  27.000  1.00  0.00            
ATOM    164  H18 BW7     2      14.370   2.390  27.280  1.00  0.00            
ATOM    165  H19 BW7     2      13.180   1.390  24.740  1.00  0.00            
ATOM    166  H20 BW7     2      12.410   3.750  25.150  1.00  0.00            
ATOM    167  H21 BW7     2      14.130   4.190  25.690  1.00  0.00            
ATOM    168  H22 BW7     2      13.690   3.820  24.050  1.00  0.00            
ATOM    169  H23 BW7     2      15.470   2.240  23.960  1.00  0.00            
ATOM    170  H24 BW7     2      15.970   2.560  25.540  1.00  0.00            
ATOM    171  H25 BW7     2      15.650   0.860  25.020  1.00  0.00            
ATOM    172  H26 BW7     2      12.930  -0.400  30.510  1.00  0.00            
ATOM    173  H27 BW7     2      13.480  -0.420  32.940  1.00  0.00            
TER
ENDMDL
MODEL        1
ATOM      1  H1  ACD     1      22.070  -1.610  17.150  1.00  0.00            
ATOM      2  O1  ACD     1      22.140  -2.120  17.960  1.00  0.00            
ATOM      3  C1  ACD     1      20.930  -2.730  18.170  1.00  0.00            
ATOM      4  H2  ACD     1      20.990  -3.170  19.170  1.00  0.00            
ATOM      5  H3  ACD     1      20.840  -3.510  17.390  1.00  0.00            
ATOM      6  C2  ACD     1      19.710  -1.790  18.100  1.00  0.00            
ATOM      7  H4  ACD     1      19.660  -0.840  18.650  1.00  0.00            
ATOM      8  O2  ACD     1      19.590  -1.430  16.700  1.00  0.00            
ATOM      9  C3  ACD     1      18.460  -0.800  16.320  1.00  0.00            
ATOM     10  H5  ACD     1      18.560  -0.500  15.270  1.00  0.00            
ATOM     11  O3  ACD     1      18.200   0.410  17.120  1.00  0.00            
ATOM     12  C4  ACD     1      17.610   1.520  16.450  1.00  0.00            
ATOM     13  H6  ACD     1      17.290   1.270  15.430  1.00  0.00            
ATOM     14  C5  ACD     1      16.370   1.970  17.210  1.00  0.00            
ATOM     15  H7  ACD     1      16.820   2.100  18.200  1.00  0.00            
ATOM     16  O4  ACD     1      15.300   1.050  17.260  1.00  0.00            
ATOM     17  H8  ACD     1      14.560   1.430  17.750  1.00  0.00            
ATOM     18  C6  ACD     1      15.920   3.390  16.740  1.00  0.00            
ATOM     19  H9  ACD     1      15.540   3.300  15.710  1.00  0.00            
ATOM     20  O5  ACD     1      14.940   3.890  17.610  1.00  0.00            
ATOM     21  H10 ACD     1      15.340   4.210  18.420  1.00  0.00            
ATOM     22  C7  ACD     1      17.130   4.280  16.880  1.00  0.00            
ATOM     23  H11 ACD     1      16.790   5.280  16.580  1.00  0.00            
ATOM     24  O6  ACD     1      18.110   3.870  15.960  1.00  0.00            
ATOM     25  C8  ACD     1      18.680   2.670  16.300  1.00  0.00            
ATOM     26  H12 ACD     1      19.160   2.780  17.280  1.00  0.00            
ATOM     27  C9  ACD     1      19.810   2.190  15.360  1.00  0.00            
ATOM     28  H13 ACD     1      20.710   2.820  15.430  1.00  0.00            
ATOM     29  H14 ACD     1      20.140   1.210  15.720  1.00  0.00            
ATOM     30  O7  ACD     1      19.440   1.940  14.030  1.00  0.00            
ATOM     31  H15 ACD     1      19.210   2.690  13.490  1.00  0.00            
ATOM     32  O8  ACD     1      17.500   4.320  18.270  1.00  0.00            
ATOM     33  C10 ACD     1      17.760   5.620  18.790  1.00  0.00            
ATOM     34  H16 ACD     1      17.560   6.510  18.170  1.00  0.00            
ATOM     35  C11 ACD     1      16.800   5.820  19.990  1.00  0.00            
ATOM     36  H17 ACD     1      16.700   4.880  20.540  1.00  0.00            
ATOM     37  O9  ACD     1      15.470   6.140  19.540  1.00  0.00            
ATOM     38  H18 ACD     1      14.820   5.890  20.210  1.00  0.00            
ATOM     39  C12 ACD     1      17.270   6.850  21.030  1.00  0.00            
ATOM     40  H19 ACD     1      17.190   7.750  20.410  1.00  0.00            
ATOM     41  O10 ACD     1      16.490   6.890  22.240  1.00  0.00            
ATOM     42  H20 ACD     1      15.820   7.560  22.070  1.00  0.00            
ATOM     43  C13 ACD     1      18.760   6.620  21.360  1.00  0.00            
ATOM     44  H21 ACD     1      19.090   7.510  21.900  1.00  0.00            
ATOM     45  O11 ACD     1      19.460   6.620  20.160  1.00  0.00            
ATOM     46  C14 ACD     1      19.160   5.610  19.190  1.00  0.00            
ATOM     47  H22 ACD     1      19.560   4.680  19.620  1.00  0.00            
ATOM     48  C15 ACD     1      20.080   5.830  17.950  1.00  0.00            
ATOM     49  H23 ACD     1      19.860   5.080  17.180  1.00  0.00            
ATOM     50  H24 ACD     1      20.080   6.890  17.660  1.00  0.00            
ATOM     51  O12 ACD     1      21.380   5.530  18.390  1.00  0.00            
ATOM     52  H25 ACD     1      21.610   6.080  19.140  1.00  0.00            
ATOM     53  O13 ACD     1      18.920   5.460  22.140  1.00  0.00            
ATOM     54  C16 ACD     1      19.770   5.720  23.320  1.00  0.00            
ATOM     55  H26 ACD     1      20.130   6.750  23.280  1.00  0.00            
ATOM     56  C17 ACD     1      18.720   5.500  24.450  1.00  0.00            
ATOM     57  H27 ACD     1      18.130   4.610  24.210  1.00  0.00            
ATOM     58  O14 ACD     1      17.850   6.680  24.670  1.00  0.00            
ATOM     59  H28 ACD     1      17.230   6.720  23.940  1.00  0.00            
ATOM     60  C18 ACD     1      19.460   5.260  25.750  1.00  0.00            
ATOM     61  H29 ACD     1      19.920   6.210  26.060  1.00  0.00            
ATOM     62  O15 ACD     1      18.540   4.860  26.750  1.00  0.00            
ATOM     63  H30 ACD     1      18.130   5.720  26.880  1.00  0.00            
ATOM     64  C19 ACD     1      20.490   4.160  25.600  1.00  0.00            
ATOM     65  H31 ACD     1      20.900   3.930  26.590  1.00  0.00            
ATOM     66  O16 ACD     1      21.450   4.640  24.710  1.00  0.00            
ATOM     67  C20 ACD     1      20.940   4.780  23.350  1.00  0.00            
ATOM     68  H32 ACD     1      20.630   3.790  23.010  1.00  0.00            
ATOM     69  C21 ACD     1      22.140   5.260  22.470  1.00  0.00            
ATOM     70  H33 ACD     1      23.030   4.670  22.740  1.00  0.00            
ATOM     71  H34 ACD     1      22.020   5.090  21.400  1.00  0.00            
ATOM     72  O17 ACD     1      22.490   6.580  22.810  1.00  0.00            
ATOM     73  H35 ACD     1      23.020   6.570  23.610  1.00  0.00            
ATOM     74  O18 ACD     1      19.820   3.020  25.050  1.00  0.00            
ATOM     75  C22 ACD     1      19.270   2.030  25.920  1.00  0.00            
ATOM     76  H36 ACD     1      19.290   2.370  26.970  1.00  0.00            
ATOM     77  C23 ACD     1      17.790   1.830  25.450  1.00  0.00            
ATOM     78  H37 ACD     1      17.860   2.050  24.380  1.00  0.00            
ATOM     79  O19 ACD     1      16.840   2.790  26.000  1.00  0.00            
ATOM     80  H38 ACD     1      17.350   3.580  26.220  1.00  0.00            
ATOM     81  C24 ACD     1      17.190   0.410  25.540  1.00  0.00            
ATOM     82  H39 ACD     1      16.840   0.310  26.580  1.00  0.00            
ATOM     83  O20 ACD     1      16.080   0.370  24.630  1.00  0.00            
ATOM     84  H40 ACD     1      15.850   1.290  24.440  1.00  0.00            
ATOM     85  C25 ACD     1      18.200  -0.650  25.290  1.00  0.00            
ATOM     86  H41 ACD     1      17.840  -1.630  25.600  1.00  0.00            
ATOM     87  O21 ACD     1      19.340  -0.420  26.150  1.00  0.00            
ATOM     88  C26 ACD     1      20.100   0.740  25.780  1.00  0.00            
ATOM     89  H42 ACD     1      20.380   0.680  24.720  1.00  0.00            
ATOM     90  C27 ACD     1      21.350   0.760  26.640  1.00  0.00            
ATOM     91  H43 ACD     1      21.770   1.770  26.770  1.00  0.00            
ATOM     92  H44 ACD     1      21.060   0.390  27.630  1.00  0.00            
ATOM     93  O22 ACD     1      22.320  -0.170  26.070  1.00  0.00            
ATOM     94  H45 ACD     1      22.620   0.050  25.180  1.00  0.00            
ATOM     95  O23 ACD     1      18.530  -0.720  23.930  1.00  0.00            
ATOM     96  C28 ACD     1      18.370  -2.010  23.390  1.00  0.00            
ATOM     97  H46 ACD     1      18.450  -2.830  24.120  1.00  0.00            
ATOM     98  C29 ACD     1      19.630  -2.280  22.500  1.00  0.00            
ATOM     99  H47 ACD     1      19.740  -1.440  21.810  1.00  0.00            
ATOM    100  O24 ACD     1      19.380  -3.510  21.810  1.00  0.00            
ATOM    101  C30 ACD     1      20.780  -2.480  23.530  1.00  0.00            
ATOM    102  H48 ACD     1      20.890  -1.670  24.260  1.00  0.00            
ATOM    103  H49 ACD     1      20.650  -3.330  24.220  1.00  0.00            
ATOM    104  O25 ACD     1      21.950  -2.580  22.720  1.00  0.00            
ATOM    105  H50 ACD     1      21.860  -3.280  22.070  1.00  0.00            
ATOM    106  C31 ACD     1      17.080  -2.110  22.530  1.00  0.00            
ATOM    107  H51 ACD     1      17.240  -1.300  21.820  1.00  0.00            
ATOM    108  O26 ACD     1      15.920  -2.000  23.420  1.00  0.00            
ATOM    109  H52 ACD     1      16.030  -1.150  23.850  1.00  0.00            
ATOM    110  C32 ACD     1      17.060  -3.380  21.770  1.00  0.00            
ATOM    111  H53 ACD     1      17.060  -4.160  22.540  1.00  0.00            
ATOM    112  O27 ACD     1      15.880  -3.410  21.000  1.00  0.00            
ATOM    113  H54 ACD     1      15.140  -3.380  21.610  1.00  0.00            
ATOM    114  C33 ACD     1      18.280  -3.460  20.920  1.00  0.00            
ATOM    115  H55 ACD     1      18.170  -4.400  20.360  1.00  0.00            
ATOM    116  O28 ACD     1      18.300  -2.320  20.080  1.00  0.00            
ATOM    117  C34 ACD     1      18.490  -2.560  18.710  1.00  0.00            
ATOM    118  H56 ACD     1      18.610  -3.630  18.470  1.00  0.00            
ATOM    119  C35 ACD     1      17.140  -2.180  18.040  1.00  0.00            
ATOM    120  H57 ACD     1      16.730  -1.270  18.500  1.00  0.00            
ATOM    121  O29 ACD     1      16.230  -3.310  18.180  1.00  0.00            
ATOM    122  H58 ACD     1      16.100  -3.510  19.110  1.00  0.00            
ATOM    123  C36 ACD     1      17.350  -1.860  16.530  1.00  0.00            
ATOM    124  H59 ACD     1      17.670  -2.760  15.980  1.00  0.00            
ATOM    125  O30 ACD     1      16.060  -1.340  16.020  1.00  0.00            
ATOM    126  H60 ACD     1      15.960  -0.480  16.430  1.00  0.00            
ATOM    127  C1  BW7     2      22.500   1.310  17.780  1.00  0.00            
ATOM    128  C2  BW7     2      22.210   2.600  18.570  1.00  0.00            
ATOM    129  C3  BW7     2      21.780   2.380  20.030  1.00  0.00            
ATOM    130  C4  BW7     2      20.550   1.460  20.260  1.00  0.00            
ATOM    131  C5  BW7     2      19.870   1.680  21.610  1.00  0.00            
ATOM    132  N1  BW7     2      18.740   2.690  21.460  1.00  0.00            
ATOM    133  C6  BW7     2      17.430   2.250  21.430  1.00  0.00            
ATOM    134  C7  BW7     2      17.110   1.160  20.620  1.00  0.00            
ATOM    135  C8  BW7     2      15.810   0.640  20.640  1.00  0.00            
ATOM    136  C9  BW7     2      14.860   1.170  21.490  1.00  0.00            
ATOM    137  C10 BW7     2      13.460   0.560  21.530  1.00  0.00            
ATOM    138  O1  BW7     2      12.720   0.880  22.440  1.00  0.00            
ATOM    139  O2  BW7     2      13.180  -0.290  20.460  1.00  0.00            
ATOM    140  C11 BW7     2      11.930  -0.910  20.350  1.00  0.00            
ATOM    141  C12 BW7     2      12.170  -1.860  19.160  1.00  0.00            
ATOM    142  N2  BW7     2      12.330  -1.050  17.860  1.00  0.00            
ATOM    143  C13 BW7     2      13.250  -1.810  17.000  1.00  0.00            
ATOM    144  C14 BW7     2      10.960  -1.100  17.200  1.00  0.00            
ATOM    145  C15 BW7     2      15.170   2.290  22.300  1.00  0.00            
ATOM    146  C16 BW7     2      16.470   2.820  22.270  1.00  0.00            
ATOM    147  H1  BW7     2      22.770   1.610  16.760  1.00  0.00            
ATOM    148  H2  BW7     2      23.400   0.800  18.150  1.00  0.00            
ATOM    149  H3  BW7     2      21.630   0.670  17.600  1.00  0.00            
ATOM    150  H4  BW7     2      21.310   3.020  18.090  1.00  0.00            
ATOM    151  H5  BW7     2      23.040   3.310  18.490  1.00  0.00            
ATOM    152  H6  BW7     2      21.510   3.370  20.430  1.00  0.00            
ATOM    153  H7  BW7     2      22.580   2.030  20.700  1.00  0.00            
ATOM    154  H8  BW7     2      20.740   0.380  20.210  1.00  0.00            
ATOM    155  H9  BW7     2      19.780   1.750  19.530  1.00  0.00            
ATOM    156  H10 BW7     2      20.640   1.990  22.320  1.00  0.00            
ATOM    157  H11 BW7     2      19.400   0.730  21.900  1.00  0.00            
ATOM    158  H12 BW7     2      18.900   3.640  21.790  1.00  0.00            
ATOM    159  H13 BW7     2      17.930   0.800  20.000  1.00  0.00            
ATOM    160  H14 BW7     2      15.550  -0.240  20.070  1.00  0.00            
ATOM    161  H15 BW7     2      11.070  -0.240  20.290  1.00  0.00            
ATOM    162  H16 BW7     2      11.750  -1.460  21.280  1.00  0.00            
ATOM    163  H17 BW7     2      11.260  -2.450  19.180  1.00  0.00            
ATOM    164  H18 BW7     2      12.980  -2.570  19.350  1.00  0.00            
ATOM    165  H19 BW7     2      12.700  -0.110  18.050  1.00  0.00            
ATOM    166  H20 BW7     2      13.530  -1.220  16.130  1.00  0.00            
ATOM    167  H21 BW7     2      14.140  -1.950  17.620  1.00  0.00            
ATOM    168  H22 BW7     2      12.850  -2.800  16.750  1.00  0.00            
ATOM    169  H23 BW7     2      10.980  -0.650  16.200  1.00  0.00            
ATOM    170  H24 BW7     2      10.670  -2.140  17.000  1.00  0.00            
ATOM    171  H25 BW7     2      10.170  -0.640  17.800  1.00  0.00            
ATOM    172  H26 BW7     2      14.430   2.720  22.970  1.00  0.00            
ATOM    173  H27 BW7     2      16.770   3.650  22.900  1.00  0.00            
TER
ENDMDL
MODEL        1
ATOM      1  H1  ACD     1       8.900  -1.150  25.430  1.00  0.00            
ATOM      2  O1  ACD     1       9.720  -1.620  25.270  1.00  0.00            
ATOM      3  C1  ACD     1      10.780  -0.820  25.800  1.00  0.00            
ATOM      4  H2  ACD     1      10.460   0.220  25.710  1.00  0.00            
ATOM      5  H3  ACD     1      11.680  -1.030  25.210  1.00  0.00            
ATOM      6  C2  ACD     1      11.050  -0.820  27.290  1.00  0.00            
ATOM      7  H4  ACD     1      10.200  -0.530  27.930  1.00  0.00            
ATOM      8  O2  ACD     1      11.430  -2.130  27.560  1.00  0.00            
ATOM      9  C3  ACD     1      11.690  -2.490  28.890  1.00  0.00            
ATOM     10  H5  ACD     1      11.940  -3.560  28.870  1.00  0.00            
ATOM     11  O3  ACD     1      10.750  -2.120  29.880  1.00  0.00            
ATOM     12  C4  ACD     1      10.000  -3.060  30.660  1.00  0.00            
ATOM     13  H6  ACD     1      10.510  -4.030  30.680  1.00  0.00            
ATOM     14  C5  ACD     1      10.150  -2.480  32.050  1.00  0.00            
ATOM     15  H7  ACD     1       9.850  -1.420  31.980  1.00  0.00            
ATOM     16  O4  ACD     1      11.460  -2.510  32.590  1.00  0.00            
ATOM     17  H8  ACD     1      11.480  -2.430  33.550  1.00  0.00            
ATOM     18  C6  ACD     1       9.230  -3.340  33.010  1.00  0.00            
ATOM     19  H9  ACD     1       9.550  -4.390  32.960  1.00  0.00            
ATOM     20  O5  ACD     1       9.320  -2.900  34.380  1.00  0.00            
ATOM     21  H10 ACD     1       8.530  -2.400  34.580  1.00  0.00            
ATOM     22  C7  ACD     1       7.770  -3.120  32.640  1.00  0.00            
ATOM     23  H11 ACD     1       7.020  -3.670  33.230  1.00  0.00            
ATOM     24  O6  ACD     1       7.670  -3.610  31.240  1.00  0.00            
ATOM     25  C8  ACD     1       8.530  -3.000  30.250  1.00  0.00            
ATOM     26  H12 ACD     1       8.280  -1.930  30.220  1.00  0.00            
ATOM     27  C9  ACD     1       8.300  -3.510  28.850  1.00  0.00            
ATOM     28  H13 ACD     1       7.240  -3.630  28.580  1.00  0.00            
ATOM     29  H14 ACD     1       8.640  -2.710  28.180  1.00  0.00            
ATOM     30  O7  ACD     1       9.100  -4.630  28.580  1.00  0.00            
ATOM     31  H15 ACD     1       8.660  -5.310  29.100  1.00  0.00            
ATOM     32  O8  ACD     1       7.540  -1.740  32.650  1.00  0.00            
ATOM     33  C10 ACD     1       6.440  -1.120  33.370  1.00  0.00            
ATOM     34  H16 ACD     1       5.610  -1.830  33.500  1.00  0.00            
ATOM     35  C11 ACD     1       6.980  -0.730  34.690  1.00  0.00            
ATOM     36  H17 ACD     1       8.000  -0.410  34.470  1.00  0.00            
ATOM     37  O9  ACD     1       7.100  -1.860  35.520  1.00  0.00            
ATOM     38  H18 ACD     1       6.280  -2.320  35.690  1.00  0.00            
ATOM     39  C12 ACD     1       6.220   0.410  35.340  1.00  0.00            
ATOM     40  H19 ACD     1       5.320  -0.030  35.800  1.00  0.00            
ATOM     41  O10 ACD     1       7.070   0.980  36.270  1.00  0.00            
ATOM     42  H20 ACD     1       7.570   1.710  35.900  1.00  0.00            
ATOM     43  C13 ACD     1       5.790   1.530  34.310  1.00  0.00            
ATOM     44  H21 ACD     1       5.010   2.200  34.690  1.00  0.00            
ATOM     45  O11 ACD     1       5.170   0.920  33.240  1.00  0.00            
ATOM     46  C14 ACD     1       5.910  -0.060  32.510  1.00  0.00            
ATOM     47  H22 ACD     1       6.720   0.450  31.970  1.00  0.00            
ATOM     48  C15 ACD     1       5.090  -0.670  31.380  1.00  0.00            
ATOM     49  H23 ACD     1       5.710  -1.440  30.890  1.00  0.00            
ATOM     50  H24 ACD     1       4.210  -1.140  31.830  1.00  0.00            
ATOM     51  O12 ACD     1       4.800   0.290  30.330  1.00  0.00            
ATOM     52  H25 ACD     1       4.130   0.900  30.660  1.00  0.00            
ATOM     53  O13 ACD     1       6.930   2.170  33.810  1.00  0.00            
ATOM     54  C16 ACD     1       7.010   3.600  34.270  1.00  0.00            
ATOM     55  H26 ACD     1       6.380   3.750  35.150  1.00  0.00            
ATOM     56  C17 ACD     1       8.430   3.780  34.670  1.00  0.00            
ATOM     57  H27 ACD     1       8.930   3.480  33.740  1.00  0.00            
ATOM     58  O14 ACD     1       8.710   2.980  35.800  1.00  0.00            
ATOM     59  H28 ACD     1       9.640   3.180  35.950  1.00  0.00            
ATOM     60  C18 ACD     1       8.760   5.280  34.780  1.00  0.00            
ATOM     61  H29 ACD     1       8.200   5.760  35.590  1.00  0.00            
ATOM     62  O15 ACD     1      10.160   5.430  34.980  1.00  0.00            
ATOM     63  H30 ACD     1      10.450   5.540  34.070  1.00  0.00            
ATOM     64  C19 ACD     1       8.350   5.980  33.500  1.00  0.00            
ATOM     65  H31 ACD     1       8.560   7.050  33.550  1.00  0.00            
ATOM     66  O16 ACD     1       6.990   5.800  33.160  1.00  0.00            
ATOM     67  C20 ACD     1       6.540   4.440  33.090  1.00  0.00            
ATOM     68  H32 ACD     1       6.950   4.020  32.170  1.00  0.00            
ATOM     69  C21 ACD     1       5.050   4.440  32.870  1.00  0.00            
ATOM     70  H33 ACD     1       4.580   3.500  33.190  1.00  0.00            
ATOM     71  H34 ACD     1       4.550   5.240  33.420  1.00  0.00            
ATOM     72  O17 ACD     1       4.680   4.720  31.510  1.00  0.00            
ATOM     73  H35 ACD     1       4.840   5.660  31.400  1.00  0.00            
ATOM     74  O18 ACD     1       9.110   5.480  32.470  1.00  0.00            
ATOM     75  C22 ACD     1       9.610   6.420  31.550  1.00  0.00            
ATOM     76  H36 ACD     1       9.250   7.450  31.650  1.00  0.00            
ATOM     77  C23 ACD     1      11.130   6.410  31.770  1.00  0.00            
ATOM     78  H37 ACD     1      11.470   5.390  31.540  1.00  0.00            
ATOM     79  O19 ACD     1      11.470   6.910  33.120  1.00  0.00            
ATOM     80  H38 ACD     1      12.340   7.310  33.000  1.00  0.00            
ATOM     81  C24 ACD     1      11.840   7.150  30.640  1.00  0.00            
ATOM     82  H39 ACD     1      11.740   8.230  30.830  1.00  0.00            
ATOM     83  O20 ACD     1      13.280   6.880  30.730  1.00  0.00            
ATOM     84  H40 ACD     1      13.410   6.030  30.310  1.00  0.00            
ATOM     85  C25 ACD     1      11.450   6.670  29.290  1.00  0.00            
ATOM     86  H41 ACD     1      11.810   7.300  28.470  1.00  0.00            
ATOM     87  O21 ACD     1      10.040   6.720  29.200  1.00  0.00            
ATOM     88  C26 ACD     1       9.340   5.890  30.140  1.00  0.00            
ATOM     89  H42 ACD     1       9.650   4.840  30.010  1.00  0.00            
ATOM     90  C27 ACD     1       7.810   5.970  29.790  1.00  0.00            
ATOM     91  H43 ACD     1       7.830   5.740  28.710  1.00  0.00            
ATOM     92  H44 ACD     1       7.220   5.230  30.350  1.00  0.00            
ATOM     93  O22 ACD     1       7.330   7.330  29.860  1.00  0.00            
ATOM     94  H45 ACD     1       8.060   7.790  29.430  1.00  0.00            
ATOM     95  O23 ACD     1      11.950   5.340  29.110  1.00  0.00            
ATOM     96  C28 ACD     1      12.180   4.810  27.740  1.00  0.00            
ATOM     97  H46 ACD     1      12.520   5.570  27.020  1.00  0.00            
ATOM     98  C29 ACD     1      10.950   4.130  27.220  1.00  0.00            
ATOM     99  H47 ACD     1      10.390   3.640  28.020  1.00  0.00            
ATOM    100  O24 ACD     1      11.220   3.120  26.180  1.00  0.00            
ATOM    101  C30 ACD     1      10.160   5.130  26.460  1.00  0.00            
ATOM    102  H48 ACD     1      10.140   6.140  26.880  1.00  0.00            
ATOM    103  H49 ACD     1      10.750   5.270  25.540  1.00  0.00            
ATOM    104  O25 ACD     1       8.800   4.840  26.210  1.00  0.00            
ATOM    105  H50 ACD     1       8.770   3.990  25.780  1.00  0.00            
ATOM    106  C31 ACD     1      13.360   3.870  27.870  1.00  0.00            
ATOM    107  H51 ACD     1      13.080   3.200  28.690  1.00  0.00            
ATOM    108  O26 ACD     1      14.540   4.640  28.200  1.00  0.00            
ATOM    109  H52 ACD     1      14.620   5.350  27.560  1.00  0.00            
ATOM    110  C32 ACD     1      13.530   2.890  26.660  1.00  0.00            
ATOM    111  H53 ACD     1      13.810   3.520  25.800  1.00  0.00            
ATOM    112  O27 ACD     1      14.600   1.910  26.980  1.00  0.00            
ATOM    113  H54 ACD     1      14.370   1.550  27.850  1.00  0.00            
ATOM    114  C33 ACD     1      12.230   2.170  26.440  1.00  0.00            
ATOM    115  H55 ACD     1      12.300   1.630  25.500  1.00  0.00            
ATOM    116  O28 ACD     1      11.810   1.310  27.550  1.00  0.00            
ATOM    117  C34 ACD     1      12.210   0.010  27.630  1.00  0.00            
ATOM    118  H56 ACD     1      13.010  -0.230  26.920  1.00  0.00            
ATOM    119  C35 ACD     1      12.760  -0.210  29.000  1.00  0.00            
ATOM    120  H57 ACD     1      11.950   0.140  29.650  1.00  0.00            
ATOM    121  O29 ACD     1      13.940   0.630  29.260  1.00  0.00            
ATOM    122  H58 ACD     1      14.070   0.530  30.210  1.00  0.00            
ATOM    123  C36 ACD     1      12.960  -1.640  29.280  1.00  0.00            
ATOM    124  H59 ACD     1      13.830  -2.010  28.720  1.00  0.00            
ATOM    125  O30 ACD     1      13.240  -1.770  30.700  1.00  0.00            
ATOM    126  H60 ACD     1      12.370  -1.970  31.070  1.00  0.00            
ATOM    127  C1  BW7     2       5.000   3.510  26.580  1.00  0.00            
ATOM    128  C2  BW7     2       5.490   3.400  28.010  1.00  0.00            
ATOM    129  C3  BW7     2       6.740   2.550  28.130  1.00  0.00            
ATOM    130  C4  BW7     2       7.340   2.330  29.590  1.00  0.00            
ATOM    131  C5  BW7     2       8.350   1.150  29.600  1.00  0.00            
ATOM    132  N1  BW7     2       8.910   0.900  30.930  1.00  0.00            
ATOM    133  C6  BW7     2      10.000   1.440  31.550  1.00  0.00            
ATOM    134  C7  BW7     2      10.260   1.190  32.920  1.00  0.00            
ATOM    135  C8  BW7     2      11.300   1.790  33.560  1.00  0.00            
ATOM    136  C9  BW7     2      12.090   2.730  32.920  1.00  0.00            
ATOM    137  C10 BW7     2      13.260   3.390  33.670  1.00  0.00            
ATOM    138  O1  BW7     2      13.550   3.110  34.790  1.00  0.00            
ATOM    139  O2  BW7     2      13.760   4.500  33.130  1.00  0.00            
ATOM    140  C11 BW7     2      14.680   5.270  33.790  1.00  0.00            
ATOM    141  C12 BW7     2      16.150   4.840  33.530  1.00  0.00            
ATOM    142  N2  BW7     2      16.780   4.790  32.140  1.00  0.00            
ATOM    143  C13 BW7     2      18.240   4.680  32.310  1.00  0.00            
ATOM    144  C14 BW7     2      16.300   3.430  31.630  1.00  0.00            
ATOM    145  C15 BW7     2      11.900   3.010  31.550  1.00  0.00            
ATOM    146  C16 BW7     2      10.910   2.290  30.880  1.00  0.00            
ATOM    147  H1  BW7     2       4.050   4.060  26.550  1.00  0.00            
ATOM    148  H2  BW7     2       5.730   4.020  25.940  1.00  0.00            
ATOM    149  H3  BW7     2       4.780   2.520  26.170  1.00  0.00            
ATOM    150  H4  BW7     2       4.690   2.880  28.550  1.00  0.00            
ATOM    151  H5  BW7     2       5.680   4.430  28.340  1.00  0.00            
ATOM    152  H6  BW7     2       7.560   3.020  27.560  1.00  0.00            
ATOM    153  H7  BW7     2       6.600   1.600  27.600  1.00  0.00            
ATOM    154  H8  BW7     2       6.520   2.110  30.290  1.00  0.00            
ATOM    155  H9  BW7     2       7.850   3.240  29.910  1.00  0.00            
ATOM    156  H10 BW7     2       9.090   1.320  28.820  1.00  0.00            
ATOM    157  H11 BW7     2       7.810   0.240  29.310  1.00  0.00            
ATOM    158  H12 BW7     2       8.390   0.430  31.670  1.00  0.00            
ATOM    159  H13 BW7     2       9.680   0.500  33.530  1.00  0.00            
ATOM    160  H14 BW7     2      11.430   1.580  34.620  1.00  0.00            
ATOM    161  H15 BW7     2      14.530   5.420  34.870  1.00  0.00            
ATOM    162  H16 BW7     2      14.440   6.250  33.360  1.00  0.00            
ATOM    163  H17 BW7     2      16.290   3.930  34.110  1.00  0.00            
ATOM    164  H18 BW7     2      16.690   5.620  34.070  1.00  0.00            
ATOM    165  H19 BW7     2      16.540   5.630  31.580  1.00  0.00            
ATOM    166  H20 BW7     2      18.440   3.880  33.030  1.00  0.00            
ATOM    167  H21 BW7     2      18.700   4.270  31.410  1.00  0.00            
ATOM    168  H22 BW7     2      18.570   5.670  32.630  1.00  0.00            
ATOM    169  H23 BW7     2      15.230   3.480  31.840  1.00  0.00            
ATOM    170  H24 BW7     2      16.460   3.250  30.560  1.00  0.00            
ATOM    171  H25 BW7     2      16.770   2.620  32.190  1.00  0.00            
ATOM    172  H26 BW7     2      12.540   3.720  31.050  1.00  0.00            
ATOM    173  H27 BW7     2      10.830   2.320  29.800  1.00  0.00            
TER
ENDMDL
MODEL        1
ATOM      1  H1  ACD     1      10.230  45.680  34.680  1.00  0.00            
ATOM      2  O1  ACD     1      10.520  44.770  34.770  1.00  0.00            
ATOM      3  C1  ACD     1      11.820  44.660  34.300  1.00  0.00            
ATOM      4  H2  ACD     1      12.190  43.670  34.600  1.00  0.00            
ATOM      5  H3  ACD     1      12.490  45.370  34.800  1.00  0.00            
ATOM      6  C2  ACD     1      11.860  44.850  32.740  1.00  0.00            
ATOM      7  H4  ACD     1      11.180  44.140  32.260  1.00  0.00            
ATOM      8  O2  ACD     1      11.400  46.100  32.360  1.00  0.00            
ATOM      9  C3  ACD     1      11.430  46.400  30.990  1.00  0.00            
ATOM     10  H5  ACD     1      10.920  47.360  30.890  1.00  0.00            
ATOM     11  O3  ACD     1      10.730  45.530  30.210  1.00  0.00            
ATOM     12  C4  ACD     1       9.340  45.780  30.020  1.00  0.00            
ATOM     13  H6  ACD     1       9.170  46.850  30.170  1.00  0.00            
ATOM     14  C5  ACD     1       9.100  45.380  28.520  1.00  0.00            
ATOM     15  H7  ACD     1       9.640  44.450  28.290  1.00  0.00            
ATOM     16  O4  ACD     1       9.630  46.440  27.690  1.00  0.00            
ATOM     17  H8  ACD     1       9.840  46.190  26.790  1.00  0.00            
ATOM     18  C6  ACD     1       7.590  45.160  28.160  1.00  0.00            
ATOM     19  H9  ACD     1       7.070  46.120  28.240  1.00  0.00            
ATOM     20  O5  ACD     1       7.510  44.690  26.830  1.00  0.00            
ATOM     21  H10 ACD     1       8.130  43.950  26.850  1.00  0.00            
ATOM     22  C7  ACD     1       7.160  44.100  29.170  1.00  0.00            
ATOM     23  H11 ACD     1       6.140  43.800  28.900  1.00  0.00            
ATOM     24  O6  ACD     1       7.210  44.740  30.400  1.00  0.00            
ATOM     25  C8  ACD     1       8.460  44.990  31.020  1.00  0.00            
ATOM     26  H12 ACD     1       8.790  43.950  31.210  1.00  0.00            
ATOM     27  C9  ACD     1       8.190  45.680  32.400  1.00  0.00            
ATOM     28  H13 ACD     1       7.490  44.980  32.870  1.00  0.00            
ATOM     29  H14 ACD     1       9.210  45.660  32.810  1.00  0.00            
ATOM     30  O7  ACD     1       7.710  47.080  32.190  1.00  0.00            
ATOM     31  H15 ACD     1       6.930  47.090  32.750  1.00  0.00            
ATOM     32  O8  ACD     1       7.960  42.920  29.120  1.00  0.00            
ATOM     33  C10 ACD     1       7.530  42.000  28.130  1.00  0.00            
ATOM     34  H16 ACD     1       6.790  42.370  27.410  1.00  0.00            
ATOM     35  C11 ACD     1       8.830  41.470  27.500  1.00  0.00            
ATOM     36  H17 ACD     1       9.570  41.170  28.250  1.00  0.00            
ATOM     37  O9  ACD     1       9.390  42.560  26.730  1.00  0.00            
ATOM     38  H18 ACD     1      10.280  42.410  26.410  1.00  0.00            
ATOM     39  C12 ACD     1       8.520  40.210  26.610  1.00  0.00            
ATOM     40  H19 ACD     1       7.860  40.450  25.770  1.00  0.00            
ATOM     41  O10 ACD     1       9.780  39.660  26.210  1.00  0.00            
ATOM     42  H20 ACD     1       9.970  38.880  26.730  1.00  0.00            
ATOM     43  C13 ACD     1       7.860  39.120  27.480  1.00  0.00            
ATOM     44  H21 ACD     1       7.470  38.310  26.850  1.00  0.00            
ATOM     45  O11 ACD     1       6.740  39.770  28.040  1.00  0.00            
ATOM     46  C14 ACD     1       6.900  40.870  28.960  1.00  0.00            
ATOM     47  H22 ACD     1       7.660  40.570  29.690  1.00  0.00            
ATOM     48  C15 ACD     1       5.510  41.190  29.450  1.00  0.00            
ATOM     49  H23 ACD     1       4.970  40.290  29.770  1.00  0.00            
ATOM     50  H24 ACD     1       5.670  41.800  30.340  1.00  0.00            
ATOM     51  O12 ACD     1       4.660  41.900  28.570  1.00  0.00            
ATOM     52  H25 ACD     1       4.010  42.420  29.050  1.00  0.00            
ATOM     53  O13 ACD     1       8.730  38.620  28.460  1.00  0.00            
ATOM     54  C16 ACD     1       8.730  37.180  28.690  1.00  0.00            
ATOM     55  H26 ACD     1       8.050  36.580  28.070  1.00  0.00            
ATOM     56  C17 ACD     1      10.180  36.840  28.350  1.00  0.00            
ATOM     57  H27 ACD     1      10.940  37.540  28.750  1.00  0.00            
ATOM     58  O14 ACD     1      10.450  37.020  26.960  1.00  0.00            
ATOM     59  H28 ACD     1       9.920  36.430  26.430  1.00  0.00            
ATOM     60  C18 ACD     1      10.600  35.590  29.010  1.00  0.00            
ATOM     61  H29 ACD     1      10.170  34.690  28.550  1.00  0.00            
ATOM     62  O15 ACD     1      11.960  35.410  28.690  1.00  0.00            
ATOM     63  H30 ACD     1      11.960  35.000  27.820  1.00  0.00            
ATOM     64  C19 ACD     1      10.370  35.480  30.500  1.00  0.00            
ATOM     65  H31 ACD     1      10.670  34.470  30.800  1.00  0.00            
ATOM     66  O16 ACD     1       9.030  35.710  30.730  1.00  0.00            
ATOM     67  C20 ACD     1       8.390  36.900  30.220  1.00  0.00            
ATOM     68  H32 ACD     1       8.860  37.690  30.820  1.00  0.00            
ATOM     69  C21 ACD     1       6.890  36.920  30.600  1.00  0.00            
ATOM     70  H33 ACD     1       6.240  37.710  30.180  1.00  0.00            
ATOM     71  H34 ACD     1       6.340  36.050  30.230  1.00  0.00            
ATOM     72  O17 ACD     1       6.710  37.030  32.060  1.00  0.00            
ATOM     73  H35 ACD     1       6.980  36.150  32.360  1.00  0.00            
ATOM     74  O18 ACD     1      11.130  36.510  31.110  1.00  0.00            
ATOM     75  C22 ACD     1      11.790  36.240  32.360  1.00  0.00            
ATOM     76  H36 ACD     1      11.560  35.200  32.640  1.00  0.00            
ATOM     77  C23 ACD     1      13.280  36.480  32.110  1.00  0.00            
ATOM     78  H37 ACD     1      13.360  37.390  31.500  1.00  0.00            
ATOM     79  O19 ACD     1      13.930  35.370  31.510  1.00  0.00            
ATOM     80  H38 ACD     1      13.660  35.340  30.590  1.00  0.00            
ATOM     81  C24 ACD     1      14.000  36.880  33.400  1.00  0.00            
ATOM     82  H39 ACD     1      13.960  36.010  34.070  1.00  0.00            
ATOM     83  O20 ACD     1      15.380  37.230  33.080  1.00  0.00            
ATOM     84  H40 ACD     1      15.670  36.470  32.570  1.00  0.00            
ATOM     85  C25 ACD     1      13.370  37.980  34.070  1.00  0.00            
ATOM     86  H41 ACD     1      13.870  38.190  35.020  1.00  0.00            
ATOM     87  O21 ACD     1      12.110  37.450  34.390  1.00  0.00            
ATOM     88  C26 ACD     1      11.120  37.210  33.350  1.00  0.00            
ATOM     89  H42 ACD     1      10.980  38.260  33.030  1.00  0.00            
ATOM     90  C27 ACD     1       9.820  36.640  33.970  1.00  0.00            
ATOM     91  H43 ACD     1       9.460  37.260  34.810  1.00  0.00            
ATOM     92  H44 ACD     1       9.030  36.700  33.210  1.00  0.00            
ATOM     93  O22 ACD     1       9.890  35.330  34.500  1.00  0.00            
ATOM     94  H45 ACD     1      10.490  35.340  35.250  1.00  0.00            
ATOM     95  O23 ACD     1      13.260  39.210  33.280  1.00  0.00            
ATOM     96  C28 ACD     1      14.230  40.210  33.410  1.00  0.00            
ATOM     97  H46 ACD     1      15.160  39.890  33.910  1.00  0.00            
ATOM     98  C29 ACD     1      13.470  41.320  34.270  1.00  0.00            
ATOM     99  H47 ACD     1      12.540  41.570  33.740  1.00  0.00            
ATOM    100  O24 ACD     1      14.400  42.360  34.230  1.00  0.00            
ATOM    101  C30 ACD     1      13.230  40.950  35.790  1.00  0.00            
ATOM    102  H48 ACD     1      12.590  40.060  35.850  1.00  0.00            
ATOM    103  H49 ACD     1      14.200  40.640  36.190  1.00  0.00            
ATOM    104  O25 ACD     1      12.810  42.080  36.520  1.00  0.00            
ATOM    105  H50 ACD     1      13.460  42.780  36.430  1.00  0.00            
ATOM    106  C31 ACD     1      14.640  40.680  32.020  1.00  0.00            
ATOM    107  H51 ACD     1      13.710  40.870  31.470  1.00  0.00            
ATOM    108  O26 ACD     1      15.380  39.640  31.360  1.00  0.00            
ATOM    109  H52 ACD     1      15.020  38.800  31.680  1.00  0.00            
ATOM    110  C32 ACD     1      15.500  41.940  32.170  1.00  0.00            
ATOM    111  H53 ACD     1      16.430  41.670  32.690  1.00  0.00            
ATOM    112  O27 ACD     1      15.760  42.540  30.930  1.00  0.00            
ATOM    113  H54 ACD     1      14.900  42.670  30.530  1.00  0.00            
ATOM    114  C33 ACD     1      14.700  42.920  32.970  1.00  0.00            
ATOM    115  H55 ACD     1      15.330  43.790  33.200  1.00  0.00            
ATOM    116  O28 ACD     1      13.590  43.290  32.190  1.00  0.00            
ATOM    117  C34 ACD     1      13.320  44.720  32.270  1.00  0.00            
ATOM    118  H56 ACD     1      13.970  45.210  33.010  1.00  0.00            
ATOM    119  C35 ACD     1      13.620  45.290  30.850  1.00  0.00            
ATOM    120  H57 ACD     1      13.180  44.540  30.180  1.00  0.00            
ATOM    121  O29 ACD     1      15.010  45.500  30.520  1.00  0.00            
ATOM    122  H58 ACD     1      15.410  46.010  31.220  1.00  0.00            
ATOM    123  C36 ACD     1      12.900  46.580  30.580  1.00  0.00            
ATOM    124  H59 ACD     1      13.270  47.250  31.370  1.00  0.00            
ATOM    125  O30 ACD     1      12.940  46.980  29.270  1.00  0.00            
ATOM    126  H60 ACD     1      12.620  46.260  28.730  1.00  0.00            
ATOM    127  C1  BW7     2       5.300  40.860  33.020  1.00  0.00            
ATOM    128  C2  BW7     2       6.620  40.110  33.140  1.00  0.00            
ATOM    129  C3  BW7     2       7.760  41.030  33.740  1.00  0.00            
ATOM    130  C4  BW7     2       8.570  41.830  32.700  1.00  0.00            
ATOM    131  C5  BW7     2       9.470  40.890  31.840  1.00  0.00            
ATOM    132  N1  BW7     2      10.260  41.650  30.870  1.00  0.00            
ATOM    133  C6  BW7     2      11.260  41.170  30.080  1.00  0.00            
ATOM    134  C7  BW7     2      11.740  39.880  30.150  1.00  0.00            
ATOM    135  C8  BW7     2      12.770  39.460  29.360  1.00  0.00            
ATOM    136  C9  BW7     2      13.410  40.380  28.490  1.00  0.00            
ATOM    137  C10 BW7     2      14.700  40.130  27.720  1.00  0.00            
ATOM    138  O1  BW7     2      15.190  40.810  26.830  1.00  0.00            
ATOM    139  O2  BW7     2      15.320  39.040  28.250  1.00  0.00            
ATOM    140  C11 BW7     2      16.640  38.690  27.840  1.00  0.00            
ATOM    141  C12 BW7     2      17.650  39.700  28.350  1.00  0.00            
ATOM    142  N2  BW7     2      17.870  39.770  29.900  1.00  0.00            
ATOM    143  C13 BW7     2      18.790  38.630  30.330  1.00  0.00            
ATOM    144  C14 BW7     2      18.570  41.080  30.340  1.00  0.00            
ATOM    145  C15 BW7     2      12.810  41.640  28.330  1.00  0.00            
ATOM    146  C16 BW7     2      11.830  42.060  29.210  1.00  0.00            
ATOM    147  H1  BW7     2       4.650  40.270  32.370  1.00  0.00            
ATOM    148  H2  BW7     2       4.820  41.120  33.980  1.00  0.00            
ATOM    149  H3  BW7     2       5.510  41.830  32.540  1.00  0.00            
ATOM    150  H4  BW7     2       6.920  39.880  32.110  1.00  0.00            
ATOM    151  H5  BW7     2       6.660  39.240  33.810  1.00  0.00            
ATOM    152  H6  BW7     2       8.520  40.430  34.270  1.00  0.00            
ATOM    153  H7  BW7     2       7.430  41.700  34.550  1.00  0.00            
ATOM    154  H8  BW7     2       9.200  42.550  33.250  1.00  0.00            
ATOM    155  H9  BW7     2       7.890  42.360  32.020  1.00  0.00            
ATOM    156  H10 BW7     2       8.900  40.150  31.270  1.00  0.00            
ATOM    157  H11 BW7     2      10.200  40.480  32.550  1.00  0.00            
ATOM    158  H12 BW7     2       9.730  42.450  30.530  1.00  0.00            
ATOM    159  H13 BW7     2      11.240  39.140  30.770  1.00  0.00            
ATOM    160  H14 BW7     2      13.100  38.430  29.450  1.00  0.00            
ATOM    161  H15 BW7     2      16.560  38.570  26.760  1.00  0.00            
ATOM    162  H16 BW7     2      16.840  37.740  28.350  1.00  0.00            
ATOM    163  H17 BW7     2      17.250  40.640  27.980  1.00  0.00            
ATOM    164  H18 BW7     2      18.570  39.460  27.820  1.00  0.00            
ATOM    165  H19 BW7     2      16.920  39.780  30.280  1.00  0.00            
ATOM    166  H20 BW7     2      18.350  37.730  29.900  1.00  0.00            
ATOM    167  H21 BW7     2      19.770  38.820  29.890  1.00  0.00            
ATOM    168  H22 BW7     2      18.800  38.530  31.420  1.00  0.00            
ATOM    169  H23 BW7     2      19.400  41.290  29.660  1.00  0.00            
ATOM    170  H24 BW7     2      17.830  41.890  30.350  1.00  0.00            
ATOM    171  H25 BW7     2      18.960  40.920  31.340  1.00  0.00            
ATOM    172  H26 BW7     2      13.280  42.400  27.710  1.00  0.00            
ATOM    173  H27 BW7     2      11.490  43.090  29.230  1.00  0.00            
TER
ENDMDL
MODEL        1
ATOM      1  H1  ACD     1      12.460  14.160  23.910  1.00  0.00            
ATOM      2  O1  ACD     1      13.410  14.310  23.920  1.00  0.00            
ATOM      3  C1  ACD     1      13.860  15.010  25.060  1.00  0.00            
ATOM      4  H2  ACD     1      13.540  14.360  25.890  1.00  0.00            
ATOM      5  H3  ACD     1      13.540  16.050  25.210  1.00  0.00            
ATOM      6  C2  ACD     1      15.420  15.090  25.020  1.00  0.00            
ATOM      7  H4  ACD     1      15.780  14.100  25.330  1.00  0.00            
ATOM      8  O2  ACD     1      15.960  15.500  23.760  1.00  0.00            
ATOM      9  C3  ACD     1      17.330  15.500  23.810  1.00  0.00            
ATOM     10  H5  ACD     1      17.710  15.710  22.810  1.00  0.00            
ATOM     11  O3  ACD     1      17.910  14.300  24.220  1.00  0.00            
ATOM     12  C4  ACD     1      18.600  13.470  23.290  1.00  0.00            
ATOM     13  H6  ACD     1      19.000  14.040  22.450  1.00  0.00            
ATOM     14  C5  ACD     1      19.820  12.940  24.030  1.00  0.00            
ATOM     15  H7  ACD     1      19.470  12.610  25.020  1.00  0.00            
ATOM     16  O4  ACD     1      20.770  14.030  24.290  1.00  0.00            
ATOM     17  H8  ACD     1      21.670  13.830  24.570  1.00  0.00            
ATOM     18  C6  ACD     1      20.400  11.770  23.320  1.00  0.00            
ATOM     19  H9  ACD     1      20.980  12.160  22.470  1.00  0.00            
ATOM     20  O5  ACD     1      21.370  11.120  24.160  1.00  0.00            
ATOM     21  H10 ACD     1      22.150  11.680  24.090  1.00  0.00            
ATOM     22  C7  ACD     1      19.400  10.710  22.820  1.00  0.00            
ATOM     23  H11 ACD     1      19.910   9.940  22.240  1.00  0.00            
ATOM     24  O6  ACD     1      18.350  11.410  22.060  1.00  0.00            
ATOM     25  C8  ACD     1      17.650  12.390  22.830  1.00  0.00            
ATOM     26  H12 ACD     1      17.080  11.950  23.660  1.00  0.00            
ATOM     27  C9  ACD     1      16.660  12.880  21.730  1.00  0.00            
ATOM     28  H13 ACD     1      16.090  12.070  21.260  1.00  0.00            
ATOM     29  H14 ACD     1      16.010  13.630  22.210  1.00  0.00            
ATOM     30  O7  ACD     1      17.450  13.270  20.550  1.00  0.00            
ATOM     31  H15 ACD     1      18.000  12.490  20.400  1.00  0.00            
ATOM     32  O8  ACD     1      18.770  10.040  23.930  1.00  0.00            
ATOM     33  C10 ACD     1      18.780   8.580  23.870  1.00  0.00            
ATOM     34  H16 ACD     1      19.370   8.230  23.010  1.00  0.00            
ATOM     35  C11 ACD     1      19.450   8.160  25.190  1.00  0.00            
ATOM     36  H17 ACD     1      19.020   8.850  25.920  1.00  0.00            
ATOM     37  O9  ACD     1      20.830   8.410  25.040  1.00  0.00            
ATOM     38  H18 ACD     1      21.020   9.330  24.820  1.00  0.00            
ATOM     39  C12 ACD     1      19.110   6.750  25.550  1.00  0.00            
ATOM     40  H19 ACD     1      19.540   6.080  24.790  1.00  0.00            
ATOM     41  O10 ACD     1      19.690   6.510  26.730  1.00  0.00            
ATOM     42  H20 ACD     1      19.070   6.750  27.420  1.00  0.00            
ATOM     43  C13 ACD     1      17.590   6.530  25.670  1.00  0.00            
ATOM     44  H21 ACD     1      17.270   5.480  25.680  1.00  0.00            
ATOM     45  O11 ACD     1      16.960   7.050  24.490  1.00  0.00            
ATOM     46  C14 ACD     1      17.310   8.170  23.770  1.00  0.00            
ATOM     47  H22 ACD     1      16.670   8.920  24.250  1.00  0.00            
ATOM     48  C15 ACD     1      16.870   8.100  22.270  1.00  0.00            
ATOM     49  H23 ACD     1      15.830   7.750  22.160  1.00  0.00            
ATOM     50  H24 ACD     1      17.010   9.100  21.830  1.00  0.00            
ATOM     51  O12 ACD     1      17.670   7.150  21.520  1.00  0.00            
ATOM     52  H25 ACD     1      17.270   7.050  20.660  1.00  0.00            
ATOM     53  O13 ACD     1      17.050   7.300  26.780  1.00  0.00            
ATOM     54  C16 ACD     1      16.330   6.530  27.740  1.00  0.00            
ATOM     55  H26 ACD     1      16.530   5.460  27.610  1.00  0.00            
ATOM     56  C17 ACD     1      16.910   6.920  29.120  1.00  0.00            
ATOM     57  H27 ACD     1      16.970   8.010  29.000  1.00  0.00            
ATOM     58  O14 ACD     1      18.310   6.580  29.220  1.00  0.00            
ATOM     59  H28 ACD     1      18.470   5.660  29.010  1.00  0.00            
ATOM     60  C18 ACD     1      15.930   6.460  30.250  1.00  0.00            
ATOM     61  H29 ACD     1      15.800   5.370  30.190  1.00  0.00            
ATOM     62  O15 ACD     1      16.450   6.860  31.560  1.00  0.00            
ATOM     63  H30 ACD     1      16.280   6.110  32.130  1.00  0.00            
ATOM     64  C19 ACD     1      14.540   7.030  30.020  1.00  0.00            
ATOM     65  H31 ACD     1      13.870   6.630  30.780  1.00  0.00            
ATOM     66  O16 ACD     1      14.110   6.520  28.730  1.00  0.00            
ATOM     67  C20 ACD     1      14.850   6.930  27.630  1.00  0.00            
ATOM     68  H32 ACD     1      14.800   8.030  27.620  1.00  0.00            
ATOM     69  C21 ACD     1      14.210   6.430  26.340  1.00  0.00            
ATOM     70  H33 ACD     1      13.160   6.760  26.320  1.00  0.00            
ATOM     71  H34 ACD     1      14.680   6.980  25.520  1.00  0.00            
ATOM     72  O17 ACD     1      14.260   5.020  26.080  1.00  0.00            
ATOM     73  H35 ACD     1      14.040   4.900  25.150  1.00  0.00            
ATOM     74  O18 ACD     1      14.600   8.480  29.940  1.00  0.00            
ATOM     75  C22 ACD     1      13.990   9.250  30.970  1.00  0.00            
ATOM     76  H36 ACD     1      13.400   8.700  31.720  1.00  0.00            
ATOM     77  C23 ACD     1      15.050  10.070  31.710  1.00  0.00            
ATOM     78  H37 ACD     1      15.730  10.450  30.940  1.00  0.00            
ATOM     79  O19 ACD     1      15.700   9.200  32.560  1.00  0.00            
ATOM     80  H38 ACD     1      15.930   8.440  32.030  1.00  0.00            
ATOM     81  C24 ACD     1      14.640  11.360  32.450  1.00  0.00            
ATOM     82  H39 ACD     1      14.250  10.920  33.380  1.00  0.00            
ATOM     83  O20 ACD     1      15.770  12.200  32.670  1.00  0.00            
ATOM     84  H40 ACD     1      15.660  13.050  32.230  1.00  0.00            
ATOM     85  C25 ACD     1      13.630  12.060  31.610  1.00  0.00            
ATOM     86  H41 ACD     1      13.140  12.860  32.180  1.00  0.00            
ATOM     87  O21 ACD     1      12.590  11.220  31.270  1.00  0.00            
ATOM     88  C26 ACD     1      12.940  10.170  30.330  1.00  0.00            
ATOM     89  H42 ACD     1      13.330  10.550  29.380  1.00  0.00            
ATOM     90  C27 ACD     1      11.630   9.390  30.100  1.00  0.00            
ATOM     91  H43 ACD     1      11.930   8.480  29.550  1.00  0.00            
ATOM     92  H44 ACD     1      11.210   9.030  31.050  1.00  0.00            
ATOM     93  O22 ACD     1      10.600   9.940  29.330  1.00  0.00            
ATOM     94  H45 ACD     1       9.810   9.410  29.390  1.00  0.00            
ATOM     95  O23 ACD     1      14.280  12.620  30.480  1.00  0.00            
ATOM     96  C28 ACD     1      14.030  13.990  30.210  1.00  0.00            
ATOM     97  H46 ACD     1      13.240  14.390  30.860  1.00  0.00            
ATOM     98  C29 ACD     1      13.560  14.040  28.730  1.00  0.00            
ATOM     99  H47 ACD     1      14.220  13.500  28.040  1.00  0.00            
ATOM    100  O24 ACD     1      13.470  15.410  28.430  1.00  0.00            
ATOM    101  C30 ACD     1      12.120  13.450  28.590  1.00  0.00            
ATOM    102  H48 ACD     1      12.150  12.390  28.870  1.00  0.00            
ATOM    103  H49 ACD     1      11.440  14.050  29.200  1.00  0.00            
ATOM    104  O25 ACD     1      11.720  13.510  27.210  1.00  0.00            
ATOM    105  H50 ACD     1      11.690  14.400  26.840  1.00  0.00            
ATOM    106  C31 ACD     1      15.290  14.710  30.480  1.00  0.00            
ATOM    107  H51 ACD     1      16.110  14.110  30.060  1.00  0.00            
ATOM    108  O26 ACD     1      15.490  14.800  31.920  1.00  0.00            
ATOM    109  H52 ACD     1      16.310  15.250  32.160  1.00  0.00            
ATOM    110  C32 ACD     1      15.270  16.140  29.870  1.00  0.00            
ATOM    111  H53 ACD     1      14.600  16.690  30.530  1.00  0.00            
ATOM    112  O27 ACD     1      16.650  16.680  29.870  1.00  0.00            
ATOM    113  H54 ACD     1      16.880  16.620  28.940  1.00  0.00            
ATOM    114  C33 ACD     1      14.700  16.100  28.470  1.00  0.00            
ATOM    115  H55 ACD     1      14.460  17.110  28.120  1.00  0.00            
ATOM    116  O28 ACD     1      15.640  15.480  27.580  1.00  0.00            
ATOM    117  C34 ACD     1      15.890  16.090  26.210  1.00  0.00            
ATOM    118  H56 ACD     1      15.460  17.080  26.030  1.00  0.00            
ATOM    119  C35 ACD     1      17.370  16.380  26.170  1.00  0.00            
ATOM    120  H57 ACD     1      17.900  15.460  26.470  1.00  0.00            
ATOM    121  O29 ACD     1      17.740  17.340  27.120  1.00  0.00            
ATOM    122  H58 ACD     1      18.660  17.590  27.010  1.00  0.00            
ATOM    123  C36 ACD     1      17.850  16.620  24.770  1.00  0.00            
ATOM    124  H59 ACD     1      17.420  17.540  24.370  1.00  0.00            
ATOM    125  O30 ACD     1      19.320  16.610  24.710  1.00  0.00            
ATOM    126  H60 ACD     1      19.610  15.730  24.980  1.00  0.00            
ATOM    127  C1  BW7     2      13.340  10.170  25.040  1.00  0.00            
ATOM    128  C2  BW7     2      14.410  11.190  25.360  1.00  0.00            
ATOM    129  C3  BW7     2      15.250  10.640  26.600  1.00  0.00            
ATOM    130  C4  BW7     2      16.670  11.190  26.610  1.00  0.00            
ATOM    131  C5  BW7     2      17.460  10.570  27.780  1.00  0.00            
ATOM    132  N1  BW7     2      18.870  10.930  27.930  1.00  0.00            
ATOM    133  C6  BW7     2      19.420  12.160  28.150  1.00  0.00            
ATOM    134  C7  BW7     2      20.730  12.370  27.780  1.00  0.00            
ATOM    135  C8  BW7     2      21.200  13.720  27.970  1.00  0.00            
ATOM    136  C9  BW7     2      20.430  14.720  28.570  1.00  0.00            
ATOM    137  C10 BW7     2      20.960  16.110  28.680  1.00  0.00            
ATOM    138  O1  BW7     2      22.140  16.410  28.680  1.00  0.00            
ATOM    139  O2  BW7     2      20.060  17.020  29.070  1.00  0.00            
ATOM    140  C11 BW7     2      20.570  18.170  29.590  1.00  0.00            
ATOM    141  C12 BW7     2      19.450  18.930  30.250  1.00  0.00            
ATOM    142  N2  BW7     2      18.510  18.230  31.260  1.00  0.00            
ATOM    143  C13 BW7     2      19.340  17.690  32.390  1.00  0.00            
ATOM    144  C14 BW7     2      17.530  19.220  31.790  1.00  0.00            
ATOM    145  C15 BW7     2      19.120  14.380  28.950  1.00  0.00            
ATOM    146  C16 BW7     2      18.590  13.100  28.750  1.00  0.00            
ATOM    147  H1  BW7     2      12.760   9.930  25.930  1.00  0.00            
ATOM    148  H2  BW7     2      12.650  10.530  24.270  1.00  0.00            
ATOM    149  H3  BW7     2      13.820   9.250  24.660  1.00  0.00            
ATOM    150  H4  BW7     2      13.960  12.120  25.740  1.00  0.00            
ATOM    151  H5  BW7     2      15.020  11.410  24.480  1.00  0.00            
ATOM    152  H6  BW7     2      15.400   9.580  26.370  1.00  0.00            
ATOM    153  H7  BW7     2      14.670  10.700  27.520  1.00  0.00            
ATOM    154  H8  BW7     2      16.630  12.280  26.730  1.00  0.00            
ATOM    155  H9  BW7     2      17.220  10.950  25.690  1.00  0.00            
ATOM    156  H10 BW7     2      17.510   9.520  27.490  1.00  0.00            
ATOM    157  H11 BW7     2      16.840  10.590  28.680  1.00  0.00            
ATOM    158  H12 BW7     2      19.470  10.250  27.480  1.00  0.00            
ATOM    159  H13 BW7     2      21.320  11.540  27.390  1.00  0.00            
ATOM    160  H14 BW7     2      22.210  13.960  27.670  1.00  0.00            
ATOM    161  H15 BW7     2      21.100  18.800  28.860  1.00  0.00            
ATOM    162  H16 BW7     2      21.270  17.960  30.410  1.00  0.00            
ATOM    163  H17 BW7     2      18.880  19.410  29.460  1.00  0.00            
ATOM    164  H18 BW7     2      19.870  19.820  30.720  1.00  0.00            
ATOM    165  H19 BW7     2      18.110  17.410  30.780  1.00  0.00            
ATOM    166  H20 BW7     2      20.090  17.000  31.990  1.00  0.00            
ATOM    167  H21 BW7     2      19.810  18.550  32.860  1.00  0.00            
ATOM    168  H22 BW7     2      18.600  17.280  33.090  1.00  0.00            
ATOM    169  H23 BW7     2      18.010  19.960  32.440  1.00  0.00            
ATOM    170  H24 BW7     2      16.960  19.670  30.970  1.00  0.00            
ATOM    171  H25 BW7     2      16.870  18.690  32.480  1.00  0.00            
ATOM    172  H26 BW7     2      18.390  15.090  29.320  1.00  0.00            
ATOM    173  H27 BW7     2      17.560  12.840  28.980  1.00  0.00            
TER
ENDMDL
MODEL        1
ATOM      1  H1  ACD     1      19.810  11.110  25.190  1.00  0.00            
ATOM      2  O1  ACD     1      19.420  11.970  25.380  1.00  0.00            
ATOM      3  C1  ACD     1      19.230  11.970  26.750  1.00  0.00            
ATOM      4  H2  ACD     1      18.370  12.620  26.950  1.00  0.00            
ATOM      5  H3  ACD     1      20.050  12.450  27.310  1.00  0.00            
ATOM      6  C2  ACD     1      18.730  10.600  27.230  1.00  0.00            
ATOM      7  H4  ACD     1      18.210  10.740  28.180  1.00  0.00            
ATOM      8  O2  ACD     1      17.730  10.050  26.320  1.00  0.00            
ATOM      9  C3  ACD     1      17.220   8.750  26.530  1.00  0.00            
ATOM     10  H5  ACD     1      16.550   8.590  25.680  1.00  0.00            
ATOM     11  O3  ACD     1      16.530   8.480  27.810  1.00  0.00            
ATOM     12  C4  ACD     1      15.070   8.570  27.830  1.00  0.00            
ATOM     13  H6  ACD     1      14.730   8.760  26.800  1.00  0.00            
ATOM     14  C5  ACD     1      14.670   7.120  28.180  1.00  0.00            
ATOM     15  H7  ACD     1      15.100   6.900  29.170  1.00  0.00            
ATOM     16  O4  ACD     1      15.300   6.240  27.220  1.00  0.00            
ATOM     17  H8  ACD     1      16.180   6.570  27.020  1.00  0.00            
ATOM     18  C6  ACD     1      13.210   7.010  28.400  1.00  0.00            
ATOM     19  H9  ACD     1      12.580   7.110  27.500  1.00  0.00            
ATOM     20  O5  ACD     1      12.860   5.700  28.850  1.00  0.00            
ATOM     21  H10 ACD     1      13.170   5.180  28.100  1.00  0.00            
ATOM     22  C7  ACD     1      12.830   8.060  29.450  1.00  0.00            
ATOM     23  H11 ACD     1      11.740   8.040  29.590  1.00  0.00            
ATOM     24  O6  ACD     1      13.130   9.390  29.050  1.00  0.00            
ATOM     25  C8  ACD     1      14.550   9.620  28.810  1.00  0.00            
ATOM     26  H12 ACD     1      15.190   9.480  29.680  1.00  0.00            
ATOM     27  C9  ACD     1      14.710  11.000  28.310  1.00  0.00            
ATOM     28  H13 ACD     1      14.310  11.660  29.090  1.00  0.00            
ATOM     29  H14 ACD     1      15.780  11.180  28.170  1.00  0.00            
ATOM     30  O7  ACD     1      13.920  11.380  27.210  1.00  0.00            
ATOM     31  H15 ACD     1      13.080  10.970  27.440  1.00  0.00            
ATOM     32  O8  ACD     1      13.560   7.830  30.640  1.00  0.00            
ATOM     33  C10 ACD     1      12.830   7.740  31.840  1.00  0.00            
ATOM     34  H16 ACD     1      11.740   7.640  31.690  1.00  0.00            
ATOM     35  C11 ACD     1      13.250   6.360  32.360  1.00  0.00            
ATOM     36  H17 ACD     1      14.320   6.250  32.150  1.00  0.00            
ATOM     37  O9  ACD     1      12.640   5.300  31.590  1.00  0.00            
ATOM     38  H18 ACD     1      12.670   5.450  30.640  1.00  0.00            
ATOM     39  C12 ACD     1      12.980   6.340  33.870  1.00  0.00            
ATOM     40  H19 ACD     1      11.910   6.510  34.020  1.00  0.00            
ATOM     41  O10 ACD     1      13.420   5.110  34.410  1.00  0.00            
ATOM     42  H20 ACD     1      12.650   4.560  34.560  1.00  0.00            
ATOM     43  C13 ACD     1      13.680   7.560  34.600  1.00  0.00            
ATOM     44  H21 ACD     1      13.420   7.580  35.670  1.00  0.00            
ATOM     45  O11 ACD     1      13.050   8.680  34.070  1.00  0.00            
ATOM     46  C14 ACD     1      13.220   8.930  32.670  1.00  0.00            
ATOM     47  H22 ACD     1      14.300   9.080  32.620  1.00  0.00            
ATOM     48  C15 ACD     1      12.330  10.100  32.310  1.00  0.00            
ATOM     49  H23 ACD     1      12.440  10.900  33.060  1.00  0.00            
ATOM     50  H24 ACD     1      12.710  10.510  31.360  1.00  0.00            
ATOM     51  O12 ACD     1      10.900   9.860  32.190  1.00  0.00            
ATOM     52  H25 ACD     1      10.600   9.870  33.100  1.00  0.00            
ATOM     53  O13 ACD     1      15.050   7.640  34.440  1.00  0.00            
ATOM     54  C16 ACD     1      15.870   7.120  35.470  1.00  0.00            
ATOM     55  H26 ACD     1      15.170   6.530  36.070  1.00  0.00            
ATOM     56  C17 ACD     1      16.820   6.220  34.860  1.00  0.00            
ATOM     57  H27 ACD     1      17.240   6.760  34.000  1.00  0.00            
ATOM     58  O14 ACD     1      16.210   4.940  34.390  1.00  0.00            
ATOM     59  H28 ACD     1      15.250   4.930  34.370  1.00  0.00            
ATOM     60  C18 ACD     1      18.040   5.890  35.710  1.00  0.00            
ATOM     61  H29 ACD     1      17.660   5.300  36.560  1.00  0.00            
ATOM     62  O15 ACD     1      18.960   5.200  34.900  1.00  0.00            
ATOM     63  H30 ACD     1      18.400   4.800  34.230  1.00  0.00            
ATOM     64  C19 ACD     1      18.550   7.160  36.260  1.00  0.00            
ATOM     65  H31 ACD     1      19.220   6.850  37.060  1.00  0.00            
ATOM     66  O16 ACD     1      17.560   7.710  37.060  1.00  0.00            
ATOM     67  C20 ACD     1      16.510   8.260  36.250  1.00  0.00            
ATOM     68  H32 ACD     1      16.980   8.950  35.530  1.00  0.00            
ATOM     69  C21 ACD     1      15.570   9.050  37.130  1.00  0.00            
ATOM     70  H33 ACD     1      16.250   9.660  37.730  1.00  0.00            
ATOM     71  H34 ACD     1      14.870   9.700  36.590  1.00  0.00            
ATOM     72  O17 ACD     1      14.740   8.210  37.970  1.00  0.00            
ATOM     73  H35 ACD     1      15.300   7.590  38.450  1.00  0.00            
ATOM     74  O18 ACD     1      19.060   8.020  35.230  1.00  0.00            
ATOM     75  C22 ACD     1      20.370   8.520  35.420  1.00  0.00            
ATOM     76  H36 ACD     1      20.610   8.580  36.490  1.00  0.00            
ATOM     77  C23 ACD     1      21.370   7.600  34.680  1.00  0.00            
ATOM     78  H37 ACD     1      20.940   7.380  33.700  1.00  0.00            
ATOM     79  O19 ACD     1      21.530   6.370  35.370  1.00  0.00            
ATOM     80  H38 ACD     1      20.760   5.850  35.120  1.00  0.00            
ATOM     81  C24 ACD     1      22.740   8.240  34.460  1.00  0.00            
ATOM     82  H39 ACD     1      23.260   8.380  35.420  1.00  0.00            
ATOM     83  O20 ACD     1      23.510   7.390  33.580  1.00  0.00            
ATOM     84  H40 ACD     1      23.690   6.610  34.110  1.00  0.00            
ATOM     85  C25 ACD     1      22.530   9.610  33.900  1.00  0.00            
ATOM     86  H41 ACD     1      23.550  10.000  33.810  1.00  0.00            
ATOM     87  O21 ACD     1      21.760  10.460  34.690  1.00  0.00            
ATOM     88  C26 ACD     1      20.380   9.980  34.930  1.00  0.00            
ATOM     89  H42 ACD     1      19.800  10.000  33.990  1.00  0.00            
ATOM     90  C27 ACD     1      19.750  10.810  35.950  1.00  0.00            
ATOM     91  H43 ACD     1      18.750  10.370  36.060  1.00  0.00            
ATOM     92  H44 ACD     1      20.320  10.600  36.870  1.00  0.00            
ATOM     93  O22 ACD     1      19.470  12.180  35.610  1.00  0.00            
ATOM     94  H45 ACD     1      20.320  12.520  35.320  1.00  0.00            
ATOM     95  O23 ACD     1      21.840   9.510  32.700  1.00  0.00            
ATOM     96  C28 ACD     1      22.380  10.190  31.560  1.00  0.00            
ATOM     97  H46 ACD     1      23.300  10.730  31.840  1.00  0.00            
ATOM     98  C29 ACD     1      21.300  11.180  31.120  1.00  0.00            
ATOM     99  H47 ACD     1      20.260  10.830  31.150  1.00  0.00            
ATOM    100  O24 ACD     1      21.700  11.680  29.820  1.00  0.00            
ATOM    101  C30 ACD     1      21.180  12.380  32.000  1.00  0.00            
ATOM    102  H48 ACD     1      20.690  12.100  32.950  1.00  0.00            
ATOM    103  H49 ACD     1      22.170  12.690  32.360  1.00  0.00            
ATOM    104  O25 ACD     1      20.470  13.470  31.350  1.00  0.00            
ATOM    105  H50 ACD     1      21.000  13.730  30.590  1.00  0.00            
ATOM    106  C31 ACD     1      22.750   9.170  30.480  1.00  0.00            
ATOM    107  H51 ACD     1      21.860   8.530  30.420  1.00  0.00            
ATOM    108  O26 ACD     1      23.910   8.500  30.880  1.00  0.00            
ATOM    109  H52 ACD     1      23.710   8.240  31.780  1.00  0.00            
ATOM    110  C32 ACD     1      22.850   9.790  29.060  1.00  0.00            
ATOM    111  H53 ACD     1      23.790  10.370  29.060  1.00  0.00            
ATOM    112  O27 ACD     1      22.860   8.790  28.090  1.00  0.00            
ATOM    113  H54 ACD     1      22.870   9.290  27.270  1.00  0.00            
ATOM    114  C33 ACD     1      21.730  10.710  28.810  1.00  0.00            
ATOM    115  H55 ACD     1      21.840  11.270  27.870  1.00  0.00            
ATOM    116  O28 ACD     1      20.450  10.000  28.800  1.00  0.00            
ATOM    117  C34 ACD     1      19.900   9.660  27.570  1.00  0.00            
ATOM    118  H56 ACD     1      20.640   9.760  26.760  1.00  0.00            
ATOM    119  C35 ACD     1      19.530   8.180  27.610  1.00  0.00            
ATOM    120  H57 ACD     1      19.130   7.980  28.610  1.00  0.00            
ATOM    121  O29 ACD     1      20.700   7.350  27.420  1.00  0.00            
ATOM    122  H58 ACD     1      21.440   7.680  27.950  1.00  0.00            
ATOM    123  C36 ACD     1      18.450   7.870  26.500  1.00  0.00            
ATOM    124  H59 ACD     1      18.830   7.980  25.480  1.00  0.00            
ATOM    125  O30 ACD     1      17.850   6.570  26.590  1.00  0.00            
ATOM    126  H60 ACD     1      18.580   6.020  26.290  1.00  0.00            
ATOM    127  C1  BW7     2      15.110  14.040  33.300  1.00  0.00            
ATOM    128  C2  BW7     2      14.790  12.520  33.160  1.00  0.00            
ATOM    129  C3  BW7     2      15.990  11.520  33.130  1.00  0.00            
ATOM    130  C4  BW7     2      16.450  11.120  31.690  1.00  0.00            
ATOM    131  C5  BW7     2      17.660  10.200  31.570  1.00  0.00            
ATOM    132  N1  BW7     2      17.110   8.830  31.640  1.00  0.00            
ATOM    133  C6  BW7     2      17.860   7.700  31.380  1.00  0.00            
ATOM    134  C7  BW7     2      17.180   6.470  31.220  1.00  0.00            
ATOM    135  C8  BW7     2      17.930   5.300  30.970  1.00  0.00            
ATOM    136  C9  BW7     2      19.340   5.320  30.910  1.00  0.00            
ATOM    137  C10 BW7     2      20.060   4.040  30.660  1.00  0.00            
ATOM    138  O1  BW7     2      19.460   2.970  30.720  1.00  0.00            
ATOM    139  O2  BW7     2      21.410   4.090  30.580  1.00  0.00            
ATOM    140  C11 BW7     2      22.170   2.840  30.490  1.00  0.00            
ATOM    141  C12 BW7     2      23.630   3.130  30.350  1.00  0.00            
ATOM    142  N2  BW7     2      24.180   3.100  28.910  1.00  0.00            
ATOM    143  C13 BW7     2      23.460   4.050  28.110  1.00  0.00            
ATOM    144  C14 BW7     2      25.630   3.500  28.730  1.00  0.00            
ATOM    145  C15 BW7     2      19.940   6.580  31.060  1.00  0.00            
ATOM    146  C16 BW7     2      19.220   7.780  31.320  1.00  0.00            
ATOM    147  H1  BW7     2      15.930  14.260  32.610  1.00  0.00            
ATOM    148  H2  BW7     2      14.270  14.670  33.000  1.00  0.00            
ATOM    149  H3  BW7     2      15.490  14.310  34.290  1.00  0.00            
ATOM    150  H4  BW7     2      14.210  12.280  32.260  1.00  0.00            
ATOM    151  H5  BW7     2      14.100  12.300  33.980  1.00  0.00            
ATOM    152  H6  BW7     2      15.700  10.590  33.640  1.00  0.00            
ATOM    153  H7  BW7     2      16.870  11.810  33.720  1.00  0.00            
ATOM    154  H8  BW7     2      16.770  12.000  31.130  1.00  0.00            
ATOM    155  H9  BW7     2      15.560  10.680  31.230  1.00  0.00            
ATOM    156  H10 BW7     2      18.350  10.400  32.390  1.00  0.00            
ATOM    157  H11 BW7     2      18.200  10.270  30.620  1.00  0.00            
ATOM    158  H12 BW7     2      16.160   8.810  31.990  1.00  0.00            
ATOM    159  H13 BW7     2      16.100   6.430  31.130  1.00  0.00            
ATOM    160  H14 BW7     2      17.330   4.420  30.770  1.00  0.00            
ATOM    161  H15 BW7     2      21.820   2.170  29.700  1.00  0.00            
ATOM    162  H16 BW7     2      21.980   2.270  31.410  1.00  0.00            
ATOM    163  H17 BW7     2      24.160   2.440  31.010  1.00  0.00            
ATOM    164  H18 BW7     2      23.780   4.110  30.820  1.00  0.00            
ATOM    165  H19 BW7     2      24.040   2.110  28.680  1.00  0.00            
ATOM    166  H20 BW7     2      22.410   4.180  28.350  1.00  0.00            
ATOM    167  H21 BW7     2      23.950   5.010  28.330  1.00  0.00            
ATOM    168  H22 BW7     2      23.520   3.770  27.060  1.00  0.00            
ATOM    169  H23 BW7     2      26.290   2.930  29.380  1.00  0.00            
ATOM    170  H24 BW7     2      25.970   3.400  27.690  1.00  0.00            
ATOM    171  H25 BW7     2      25.800   4.550  29.000  1.00  0.00            
ATOM    172  H26 BW7     2      21.020   6.690  30.990  1.00  0.00            
ATOM    173  H27 BW7     2      19.720   8.740  31.420  1.00  0.00            
TER
ENDMDL
MODEL        1
ATOM      1  H1  ACD     1       7.200   2.980  15.360  1.00  0.00            
ATOM      2  O1  ACD     1       6.790   2.160  15.640  1.00  0.00            
ATOM      3  C1  ACD     1       5.750   2.480  16.540  1.00  0.00            
ATOM      4  H2  ACD     1       5.210   1.670  17.060  1.00  0.00            
ATOM      5  H3  ACD     1       4.980   3.040  15.990  1.00  0.00            
ATOM      6  C2  ACD     1       6.100   3.560  17.560  1.00  0.00            
ATOM      7  H4  ACD     1       7.070   3.290  17.990  1.00  0.00            
ATOM      8  O2  ACD     1       6.290   4.840  16.960  1.00  0.00            
ATOM      9  C3  ACD     1       6.710   5.820  17.760  1.00  0.00            
ATOM     10  H5  ACD     1       6.850   6.700  17.120  1.00  0.00            
ATOM     11  O3  ACD     1       7.960   5.330  18.310  1.00  0.00            
ATOM     12  C4  ACD     1       9.180   5.960  17.820  1.00  0.00            
ATOM     13  H6  ACD     1       8.920   6.420  16.860  1.00  0.00            
ATOM     14  C5  ACD     1       9.520   7.100  18.780  1.00  0.00            
ATOM     15  H7  ACD     1       9.610   6.630  19.770  1.00  0.00            
ATOM     16  O4  ACD     1       8.500   8.110  18.890  1.00  0.00            
ATOM     17  H8  ACD     1       8.760   8.810  19.500  1.00  0.00            
ATOM     18  C6  ACD     1      10.910   7.610  18.480  1.00  0.00            
ATOM     19  H9  ACD     1      10.930   8.140  17.510  1.00  0.00            
ATOM     20  O5  ACD     1      11.260   8.520  19.500  1.00  0.00            
ATOM     21  H10 ACD     1      10.700   9.300  19.430  1.00  0.00            
ATOM     22  C7  ACD     1      11.940   6.500  18.370  1.00  0.00            
ATOM     23  H11 ACD     1      12.840   7.000  18.020  1.00  0.00            
ATOM     24  O6  ACD     1      11.570   5.550  17.380  1.00  0.00            
ATOM     25  C8  ACD     1      10.260   4.950  17.560  1.00  0.00            
ATOM     26  H12 ACD     1      10.370   4.190  18.340  1.00  0.00            
ATOM     27  C9  ACD     1       9.950   4.100  16.360  1.00  0.00            
ATOM     28  H13 ACD     1      10.690   3.310  16.210  1.00  0.00            
ATOM     29  H14 ACD     1       8.990   3.590  16.480  1.00  0.00            
ATOM     30  O7  ACD     1      10.010   4.920  15.200  1.00  0.00            
ATOM     31  H15 ACD     1       9.360   4.700  14.520  1.00  0.00            
ATOM     32  O8  ACD     1      12.100   5.870  19.620  1.00  0.00            
ATOM     33  C10 ACD     1      13.380   5.390  20.010  1.00  0.00            
ATOM     34  H16 ACD     1      14.240   5.780  19.440  1.00  0.00            
ATOM     35  C11 ACD     1      13.550   6.000  21.380  1.00  0.00            
ATOM     36  H17 ACD     1      12.610   5.770  21.900  1.00  0.00            
ATOM     37  O9  ACD     1      13.690   7.410  21.370  1.00  0.00            
ATOM     38  H18 ACD     1      12.840   7.710  21.040  1.00  0.00            
ATOM     39  C12 ACD     1      14.680   5.310  22.200  1.00  0.00            
ATOM     40  H19 ACD     1      15.640   5.470  21.690  1.00  0.00            
ATOM     41  O10 ACD     1      14.770   5.650  23.620  1.00  0.00            
ATOM     42  H20 ACD     1      14.060   6.290  23.730  1.00  0.00            
ATOM     43  C13 ACD     1      14.290   3.820  22.160  1.00  0.00            
ATOM     44  H21 ACD     1      15.100   3.270  22.660  1.00  0.00            
ATOM     45  O11 ACD     1      14.340   3.300  20.850  1.00  0.00            
ATOM     46  C14 ACD     1      13.380   3.850  19.950  1.00  0.00            
ATOM     47  H22 ACD     1      12.470   3.370  20.320  1.00  0.00            
ATOM     48  C15 ACD     1      13.610   3.240  18.620  1.00  0.00            
ATOM     49  H23 ACD     1      12.930   3.500  17.800  1.00  0.00            
ATOM     50  H24 ACD     1      14.580   3.530  18.200  1.00  0.00            
ATOM     51  O12 ACD     1      13.650   1.840  18.690  1.00  0.00            
ATOM     52  H25 ACD     1      13.960   1.660  19.580  1.00  0.00            
ATOM     53  O13 ACD     1      13.040   3.690  22.810  1.00  0.00            
ATOM     54  C16 ACD     1      12.840   2.640  23.760  1.00  0.00            
ATOM     55  H26 ACD     1      13.800   2.510  24.290  1.00  0.00            
ATOM     56  C17 ACD     1      11.810   3.200  24.820  1.00  0.00            
ATOM     57  H27 ACD     1      10.940   3.480  24.220  1.00  0.00            
ATOM     58  O14 ACD     1      12.270   4.420  25.510  1.00  0.00            
ATOM     59  H28 ACD     1      12.290   5.100  24.830  1.00  0.00            
ATOM     60  C18 ACD     1      11.320   2.150  25.810  1.00  0.00            
ATOM     61  H29 ACD     1      12.200   1.900  26.420  1.00  0.00            
ATOM     62  O15 ACD     1      10.380   2.770  26.680  1.00  0.00            
ATOM     63  H30 ACD     1      10.760   3.610  26.940  1.00  0.00            
ATOM     64  C19 ACD     1      10.840   0.960  24.980  1.00  0.00            
ATOM     65  H31 ACD     1      10.560   0.240  25.760  1.00  0.00            
ATOM     66  O16 ACD     1      11.940   0.450  24.220  1.00  0.00            
ATOM     67  C20 ACD     1      12.280   1.340  23.180  1.00  0.00            
ATOM     68  H32 ACD     1      11.380   1.580  22.610  1.00  0.00            
ATOM     69  C21 ACD     1      13.330   0.600  22.340  1.00  0.00            
ATOM     70  H33 ACD     1      12.880  -0.390  22.170  1.00  0.00            
ATOM     71  H34 ACD     1      13.430   1.180  21.420  1.00  0.00            
ATOM     72  O17 ACD     1      14.710   0.520  22.760  1.00  0.00            
ATOM     73  H35 ACD     1      15.300   0.220  22.060  1.00  0.00            
ATOM     74  O18 ACD     1       9.690   1.370  24.240  1.00  0.00            
ATOM     75  C22 ACD     1       8.590   0.510  24.450  1.00  0.00            
ATOM     76  H36 ACD     1       8.830  -0.320  25.130  1.00  0.00            
ATOM     77  C23 ACD     1       7.470   1.280  25.090  1.00  0.00            
ATOM     78  H37 ACD     1       7.250   2.110  24.410  1.00  0.00            
ATOM     79  O19 ACD     1       7.870   1.780  26.320  1.00  0.00            
ATOM     80  H38 ACD     1       8.750   2.130  26.130  1.00  0.00            
ATOM     81  C24 ACD     1       6.240   0.400  25.200  1.00  0.00            
ATOM     82  H39 ACD     1       6.550  -0.430  25.850  1.00  0.00            
ATOM     83  O20 ACD     1       5.110   1.040  25.800  1.00  0.00            
ATOM     84  H40 ACD     1       4.910   1.810  25.260  1.00  0.00            
ATOM     85  C25 ACD     1       5.940  -0.200  23.860  1.00  0.00            
ATOM     86  H41 ACD     1       5.200  -0.990  24.010  1.00  0.00            
ATOM     87  O21 ACD     1       7.070  -0.940  23.300  1.00  0.00            
ATOM     88  C26 ACD     1       8.190  -0.100  23.120  1.00  0.00            
ATOM     89  H42 ACD     1       7.910   0.690  22.410  1.00  0.00            
ATOM     90  C27 ACD     1       9.240  -0.960  22.420  1.00  0.00            
ATOM     91  H43 ACD     1      10.230  -0.480  22.430  1.00  0.00            
ATOM     92  H44 ACD     1       9.430  -1.870  22.990  1.00  0.00            
ATOM     93  O22 ACD     1       8.860  -1.320  21.150  1.00  0.00            
ATOM     94  H45 ACD     1       8.430  -2.190  21.170  1.00  0.00            
ATOM     95  O23 ACD     1       5.480   0.900  23.050  1.00  0.00            
ATOM     96  C28 ACD     1       4.470   0.530  22.130  1.00  0.00            
ATOM     97  H46 ACD     1       3.770  -0.130  22.650  1.00  0.00            
ATOM     98  C29 ACD     1       5.030  -0.120  20.870  1.00  0.00            
ATOM     99  H47 ACD     1       6.110   0.040  20.840  1.00  0.00            
ATOM    100  O24 ACD     1       4.520   0.370  19.630  1.00  0.00            
ATOM    101  C30 ACD     1       4.850  -1.620  20.850  1.00  0.00            
ATOM    102  H48 ACD     1       5.020  -2.050  21.850  1.00  0.00            
ATOM    103  H49 ACD     1       3.790  -1.800  20.620  1.00  0.00            
ATOM    104  O25 ACD     1       5.610  -2.300  19.880  1.00  0.00            
ATOM    105  H50 ACD     1       5.000  -2.780  19.320  1.00  0.00            
ATOM    106  C31 ACD     1       3.770   1.900  21.920  1.00  0.00            
ATOM    107  H51 ACD     1       4.460   2.740  21.930  1.00  0.00            
ATOM    108  O26 ACD     1       2.850   2.210  22.940  1.00  0.00            
ATOM    109  H52 ACD     1       2.150   1.570  22.820  1.00  0.00            
ATOM    110  C32 ACD     1       3.010   1.960  20.580  1.00  0.00            
ATOM    111  H53 ACD     1       2.210   1.210  20.470  1.00  0.00            
ATOM    112  O27 ACD     1       2.360   3.170  20.320  1.00  0.00            
ATOM    113  H54 ACD     1       3.010   3.880  20.250  1.00  0.00            
ATOM    114  C33 ACD     1       3.970   1.670  19.510  1.00  0.00            
ATOM    115  H55 ACD     1       3.600   1.640  18.480  1.00  0.00            
ATOM    116  O28 ACD     1       5.060   2.530  19.530  1.00  0.00            
ATOM    117  C34 ACD     1       5.060   3.680  18.690  1.00  0.00            
ATOM    118  H56 ACD     1       4.060   3.830  18.260  1.00  0.00            
ATOM    119  C35 ACD     1       5.270   4.860  19.640  1.00  0.00            
ATOM    120  H57 ACD     1       6.110   4.650  20.320  1.00  0.00            
ATOM    121  O29 ACD     1       4.120   5.110  20.420  1.00  0.00            
ATOM    122  H58 ACD     1       4.320   5.610  21.220  1.00  0.00            
ATOM    123  C36 ACD     1       5.570   6.120  18.740  1.00  0.00            
ATOM    124  H59 ACD     1       4.680   6.300  18.130  1.00  0.00            
ATOM    125  O30 ACD     1       5.880   7.320  19.520  1.00  0.00            
ATOM    126  H60 ACD     1       6.780   7.290  19.860  1.00  0.00            
ATOM    127  C1  BW7     2      11.540  -1.600  15.880  1.00  0.00            
ATOM    128  C2  BW7     2      10.210  -0.950  16.360  1.00  0.00            
ATOM    129  C3  BW7     2      10.530   0.030  17.520  1.00  0.00            
ATOM    130  C4  BW7     2       9.310   0.770  18.070  1.00  0.00            
ATOM    131  C5  BW7     2       9.630   1.470  19.410  1.00  0.00            
ATOM    132  N1  BW7     2       8.400   2.140  19.920  1.00  0.00            
ATOM    133  C6  BW7     2       8.500   3.060  20.940  1.00  0.00            
ATOM    134  C7  BW7     2       9.660   3.820  21.310  1.00  0.00            
ATOM    135  C8  BW7     2       9.580   4.660  22.440  1.00  0.00            
ATOM    136  C9  BW7     2       8.390   4.800  23.120  1.00  0.00            
ATOM    137  C10 BW7     2       8.390   5.610  24.310  1.00  0.00            
ATOM    138  O1  BW7     2       9.240   6.420  24.590  1.00  0.00            
ATOM    139  O2  BW7     2       7.400   5.320  25.160  1.00  0.00            
ATOM    140  C11 BW7     2       7.470   6.090  26.370  1.00  0.00            
ATOM    141  C12 BW7     2       6.390   5.490  27.280  1.00  0.00            
ATOM    142  N2  BW7     2       6.640   4.080  27.870  1.00  0.00            
ATOM    143  C13 BW7     2       7.580   4.430  29.030  1.00  0.00            
ATOM    144  C14 BW7     2       5.270   3.710  28.330  1.00  0.00            
ATOM    145  C15 BW7     2       7.240   4.030  22.830  1.00  0.00            
ATOM    146  C16 BW7     2       7.380   3.120  21.740  1.00  0.00            
ATOM    147  H1  BW7     2      12.230  -0.820  15.530  1.00  0.00            
ATOM    148  H2  BW7     2      11.950  -2.150  16.740  1.00  0.00            
ATOM    149  H3  BW7     2      11.410  -2.400  15.150  1.00  0.00            
ATOM    150  H4  BW7     2       9.520  -1.690  16.790  1.00  0.00            
ATOM    151  H5  BW7     2       9.780  -0.400  15.520  1.00  0.00            
ATOM    152  H6  BW7     2      11.170   0.790  17.040  1.00  0.00            
ATOM    153  H7  BW7     2      11.100  -0.400  18.360  1.00  0.00            
ATOM    154  H8  BW7     2       8.440   0.110  18.170  1.00  0.00            
ATOM    155  H9  BW7     2       9.090   1.570  17.340  1.00  0.00            
ATOM    156  H10 BW7     2      10.470   2.170  19.350  1.00  0.00            
ATOM    157  H11 BW7     2      10.010   0.810  20.210  1.00  0.00            
ATOM    158  H12 BW7     2       7.520   1.640  19.880  1.00  0.00            
ATOM    159  H13 BW7     2      10.530   3.840  20.660  1.00  0.00            
ATOM    160  H14 BW7     2      10.380   5.340  22.690  1.00  0.00            
ATOM    161  H15 BW7     2       7.200   7.130  26.160  1.00  0.00            
ATOM    162  H16 BW7     2       8.430   6.030  26.900  1.00  0.00            
ATOM    163  H17 BW7     2       5.450   5.580  26.740  1.00  0.00            
ATOM    164  H18 BW7     2       6.360   6.200  28.110  1.00  0.00            
ATOM    165  H19 BW7     2       7.040   3.510  27.110  1.00  0.00            
ATOM    166  H20 BW7     2       8.380   5.130  28.790  1.00  0.00            
ATOM    167  H21 BW7     2       7.100   4.920  29.870  1.00  0.00            
ATOM    168  H22 BW7     2       8.160   3.560  29.350  1.00  0.00            
ATOM    169  H23 BW7     2       4.580   3.860  27.490  1.00  0.00            
ATOM    170  H24 BW7     2       5.350   2.670  28.660  1.00  0.00            
ATOM    171  H25 BW7     2       4.990   4.420  29.100  1.00  0.00            
ATOM    172  H26 BW7     2       6.310   4.150  23.380  1.00  0.00            
ATOM    173  H27 BW7     2       6.500   2.580  21.400  1.00  0.00            
TER
ENDMDL
MODEL        1
ATOM      1  H1  ACD     1      12.920   2.230  30.640  1.00  0.00            
ATOM      2  O1  ACD     1      13.460   1.930  29.910  1.00  0.00            
ATOM      3  C1  ACD     1      14.090   3.140  29.410  1.00  0.00            
ATOM      4  H2  ACD     1      14.960   3.400  30.020  1.00  0.00            
ATOM      5  H3  ACD     1      13.430   4.000  29.550  1.00  0.00            
ATOM      6  C2  ACD     1      14.660   3.050  27.970  1.00  0.00            
ATOM      7  H4  ACD     1      15.340   2.190  27.910  1.00  0.00            
ATOM      8  O2  ACD     1      13.580   2.730  27.030  1.00  0.00            
ATOM      9  C3  ACD     1      14.070   2.480  25.690  1.00  0.00            
ATOM     10  H5  ACD     1      13.210   2.130  25.100  1.00  0.00            
ATOM     11  O3  ACD     1      15.050   1.450  25.760  1.00  0.00            
ATOM     12  C4  ACD     1      14.640   0.120  25.270  1.00  0.00            
ATOM     13  H6  ACD     1      13.550   0.090  25.130  1.00  0.00            
ATOM     14  C5  ACD     1      15.410  -0.130  23.980  1.00  0.00            
ATOM     15  H7  ACD     1      16.460   0.090  24.220  1.00  0.00            
ATOM     16  O4  ACD     1      14.970   0.720  22.890  1.00  0.00            
ATOM     17  H8  ACD     1      14.970   1.580  23.320  1.00  0.00            
ATOM     18  C6  ACD     1      15.300  -1.650  23.600  1.00  0.00            
ATOM     19  H9  ACD     1      14.240  -1.760  23.360  1.00  0.00            
ATOM     20  O5  ACD     1      16.080  -1.890  22.440  1.00  0.00            
ATOM     21  H10 ACD     1      15.860  -1.210  21.800  1.00  0.00            
ATOM     22  C7  ACD     1      15.680  -2.500  24.820  1.00  0.00            
ATOM     23  H11 ACD     1      15.490  -3.560  24.590  1.00  0.00            
ATOM     24  O6  ACD     1      14.810  -2.200  25.890  1.00  0.00            
ATOM     25  C8  ACD     1      14.970  -0.860  26.370  1.00  0.00            
ATOM     26  H12 ACD     1      16.020  -0.790  26.700  1.00  0.00            
ATOM     27  C9  ACD     1      14.100  -0.620  27.550  1.00  0.00            
ATOM     28  H13 ACD     1      14.270   0.420  27.820  1.00  0.00            
ATOM     29  H14 ACD     1      13.050  -0.800  27.280  1.00  0.00            
ATOM     30  O7  ACD     1      14.470  -1.610  28.510  1.00  0.00            
ATOM     31  H15 ACD     1      14.090  -2.410  28.140  1.00  0.00            
ATOM     32  O8  ACD     1      17.040  -2.310  25.140  1.00  0.00            
ATOM     33  C10 ACD     1      17.780  -3.480  25.230  1.00  0.00            
ATOM     34  H16 ACD     1      17.230  -4.420  25.130  1.00  0.00            
ATOM     35  C11 ACD     1      18.840  -3.370  24.090  1.00  0.00            
ATOM     36  H17 ACD     1      19.360  -2.410  24.220  1.00  0.00            
ATOM     37  O9  ACD     1      18.200  -3.500  22.790  1.00  0.00            
ATOM     38  H18 ACD     1      17.460  -2.930  22.600  1.00  0.00            
ATOM     39  C12 ACD     1      20.050  -4.300  24.260  1.00  0.00            
ATOM     40  H19 ACD     1      19.730  -5.330  24.090  1.00  0.00            
ATOM     41  O10 ACD     1      21.180  -4.040  23.420  1.00  0.00            
ATOM     42  H20 ACD     1      21.660  -3.350  23.890  1.00  0.00            
ATOM     43  C13 ACD     1      20.490  -4.140  25.670  1.00  0.00            
ATOM     44  H21 ACD     1      21.330  -4.830  25.840  1.00  0.00            
ATOM     45  O11 ACD     1      19.410  -4.460  26.580  1.00  0.00            
ATOM     46  C14 ACD     1      18.360  -3.560  26.580  1.00  0.00            
ATOM     47  H22 ACD     1      18.690  -2.550  26.870  1.00  0.00            
ATOM     48  C15 ACD     1      17.280  -4.090  27.580  1.00  0.00            
ATOM     49  H23 ACD     1      16.350  -3.540  27.360  1.00  0.00            
ATOM     50  H24 ACD     1      17.080  -5.170  27.510  1.00  0.00            
ATOM     51  O12 ACD     1      17.730  -3.730  28.890  1.00  0.00            
ATOM     52  H25 ACD     1      16.930  -3.500  29.370  1.00  0.00            
ATOM     53  O13 ACD     1      20.890  -2.820  25.940  1.00  0.00            
ATOM     54  C16 ACD     1      22.240  -2.640  26.470  1.00  0.00            
ATOM     55  H26 ACD     1      22.860  -3.530  26.320  1.00  0.00            
ATOM     56  C17 ACD     1      22.870  -1.520  25.620  1.00  0.00            
ATOM     57  H27 ACD     1      22.210  -0.650  25.550  1.00  0.00            
ATOM     58  O14 ACD     1      23.040  -1.950  24.240  1.00  0.00            
ATOM     59  H28 ACD     1      23.120  -1.220  23.610  1.00  0.00            
ATOM     60  C18 ACD     1      24.230  -1.140  26.290  1.00  0.00            
ATOM     61  H29 ACD     1      24.900  -2.020  26.300  1.00  0.00            
ATOM     62  O15 ACD     1      24.930  -0.050  25.630  1.00  0.00            
ATOM     63  H30 ACD     1      25.460  -0.480  24.950  1.00  0.00            
ATOM     64  C19 ACD     1      23.910  -0.750  27.700  1.00  0.00            
ATOM     65  H31 ACD     1      24.880  -0.420  28.090  1.00  0.00            
ATOM     66  O16 ACD     1      23.380  -1.810  28.410  1.00  0.00            
ATOM     67  C20 ACD     1      22.100  -2.310  27.980  1.00  0.00            
ATOM     68  H32 ACD     1      21.350  -1.510  27.990  1.00  0.00            
ATOM     69  C21 ACD     1      21.640  -3.400  28.910  1.00  0.00            
ATOM     70  H33 ACD     1      20.640  -3.740  28.610  1.00  0.00            
ATOM     71  H34 ACD     1      22.300  -4.210  28.580  1.00  0.00            
ATOM     72  O17 ACD     1      21.680  -3.050  30.280  1.00  0.00            
ATOM     73  H35 ACD     1      22.210  -2.250  30.360  1.00  0.00            
ATOM     74  O18 ACD     1      23.040   0.320  27.810  1.00  0.00            
ATOM     75  C22 ACD     1      23.350   1.460  28.620  1.00  0.00            
ATOM     76  H36 ACD     1      24.390   1.460  28.980  1.00  0.00            
ATOM     77  C23 ACD     1      23.140   2.670  27.640  1.00  0.00            
ATOM     78  H37 ACD     1      22.130   2.630  27.200  1.00  0.00            
ATOM     79  O19 ACD     1      24.070   2.640  26.530  1.00  0.00            
ATOM     80  H38 ACD     1      24.510   1.790  26.490  1.00  0.00            
ATOM     81  C24 ACD     1      23.210   3.980  28.420  1.00  0.00            
ATOM     82  H39 ACD     1      24.170   4.070  28.950  1.00  0.00            
ATOM     83  O20 ACD     1      22.870   5.150  27.680  1.00  0.00            
ATOM     84  H40 ACD     1      23.620   5.410  27.140  1.00  0.00            
ATOM     85  C25 ACD     1      22.250   3.980  29.620  1.00  0.00            
ATOM     86  H41 ACD     1      22.330   4.840  30.290  1.00  0.00            
ATOM     87  O21 ACD     1      22.570   2.890  30.550  1.00  0.00            
ATOM     88  C26 ACD     1      22.470   1.550  29.910  1.00  0.00            
ATOM     89  H42 ACD     1      21.400   1.410  29.670  1.00  0.00            
ATOM     90  C27 ACD     1      22.840   0.520  30.980  1.00  0.00            
ATOM     91  H43 ACD     1      22.680  -0.480  30.570  1.00  0.00            
ATOM     92  H44 ACD     1      23.870   0.660  31.310  1.00  0.00            
ATOM     93  O22 ACD     1      21.930   0.550  32.130  1.00  0.00            
ATOM     94  H45 ACD     1      22.260   1.400  32.440  1.00  0.00            
ATOM     95  O23 ACD     1      20.910   3.790  29.210  1.00  0.00            
ATOM     96  C28 ACD     1      19.870   4.700  29.620  1.00  0.00            
ATOM     97  H46 ACD     1      20.300   5.460  30.290  1.00  0.00            
ATOM     98  C29 ACD     1      18.750   3.860  30.250  1.00  0.00            
ATOM     99  H47 ACD     1      18.490   3.050  29.560  1.00  0.00            
ATOM    100  O24 ACD     1      17.510   4.670  30.340  1.00  0.00            
ATOM    101  C30 ACD     1      19.110   3.240  31.530  1.00  0.00            
ATOM    102  H48 ACD     1      18.220   3.050  32.150  1.00  0.00            
ATOM    103  H49 ACD     1      19.470   2.210  31.370  1.00  0.00            
ATOM    104  O25 ACD     1      19.950   4.010  32.410  1.00  0.00            
ATOM    105  H50 ACD     1      20.300   3.330  32.990  1.00  0.00            
ATOM    106  C31 ACD     1      19.380   5.400  28.380  1.00  0.00            
ATOM    107  H51 ACD     1      19.170   4.600  27.650  1.00  0.00            
ATOM    108  O26 ACD     1      20.510   6.240  27.960  1.00  0.00            
ATOM    109  H52 ACD     1      21.340   5.770  27.860  1.00  0.00            
ATOM    110  C32 ACD     1      18.100   6.180  28.610  1.00  0.00            
ATOM    111  H53 ACD     1      18.300   6.910  29.410  1.00  0.00            
ATOM    112  O27 ACD     1      17.720   6.830  27.440  1.00  0.00            
ATOM    113  H54 ACD     1      18.500   7.330  27.180  1.00  0.00            
ATOM    114  C33 ACD     1      16.980   5.270  29.210  1.00  0.00            
ATOM    115  H55 ACD     1      16.130   5.900  29.490  1.00  0.00            
ATOM    116  O28 ACD     1      16.650   4.220  28.280  1.00  0.00            
ATOM    117  C34 ACD     1      15.430   4.260  27.520  1.00  0.00            
ATOM    118  H56 ACD     1      14.850   5.170  27.720  1.00  0.00            
ATOM    119  C35 ACD     1      15.840   4.230  26.040  1.00  0.00            
ATOM    120  H57 ACD     1      16.580   3.420  25.960  1.00  0.00            
ATOM    121  O29 ACD     1      16.240   5.530  25.670  1.00  0.00            
ATOM    122  H58 ACD     1      16.810   5.880  26.360  1.00  0.00            
ATOM    123  C36 ACD     1      14.630   3.790  25.170  1.00  0.00            
ATOM    124  H59 ACD     1      13.780   4.470  25.240  1.00  0.00            
ATOM    125  O30 ACD     1      15.140   3.590  23.860  1.00  0.00            
ATOM    126  H60 ACD     1      15.790   4.290  23.770  1.00  0.00            
ATOM    127  C1  BW7     2      18.420  41.080  30.050  1.00  0.00            
ATOM    128  C2  BW7     2      18.010  41.760  28.750  1.00  0.00            
ATOM    129  C3  BW7     2      19.070  42.570  27.970  1.00  0.00            
ATOM    130  C4  BW7     2      18.390  42.890  26.610  1.00  0.00            
ATOM    131  C5  BW7     2      19.420  43.580  25.640  1.00  0.00            
ATOM    132  N1  BW7     2      18.990  43.840  24.260  1.00  0.00            
ATOM    133  C6  BW7     2      19.070  42.960  23.170  1.00  0.00            
ATOM    134  C7  BW7     2      18.440  43.340  21.960  1.00  0.00            
ATOM    135  C8  BW7     2      18.360  42.500  20.870  1.00  0.00            
ATOM    136  C9  BW7     2      19.010  41.260  20.930  1.00  0.00            
ATOM    137  C10 BW7     2      18.930  40.390  19.700  1.00  0.00            
ATOM    138  O1  BW7     2      18.270  40.680  18.700  1.00  0.00            
ATOM    139  O2  BW7     2      19.540  39.160  19.910  1.00  0.00            
ATOM    140  C11 BW7     2      19.390  38.210  18.920  1.00  0.00            
ATOM    141  C12 BW7     2      19.780  36.920  19.610  1.00  0.00            
ATOM    142  N2  BW7     2      19.020  36.380  20.790  1.00  0.00            
ATOM    143  C13 BW7     2      17.730  35.600  20.370  1.00  0.00            
ATOM    144  C14 BW7     2      19.860  35.290  21.450  1.00  0.00            
ATOM    145  C15 BW7     2      19.860  40.960  22.070  1.00  0.00            
ATOM    146  C16 BW7     2      19.880  41.840  23.220  1.00  0.00            
ATOM    147  H1  BW7     2      18.960  40.140  29.880  1.00  0.00            
ATOM    148  H2  BW7     2      19.140  41.640  30.660  1.00  0.00            
ATOM    149  H3  BW7     2      17.470  40.940  30.590  1.00  0.00            
ATOM    150  H4  BW7     2      17.090  42.330  28.930  1.00  0.00            
ATOM    151  H5  BW7     2      17.700  40.930  28.110  1.00  0.00            
ATOM    152  H6  BW7     2      19.970  41.960  27.840  1.00  0.00            
ATOM    153  H7  BW7     2      19.340  43.510  28.460  1.00  0.00            
ATOM    154  H8  BW7     2      17.520  43.560  26.730  1.00  0.00            
ATOM    155  H9  BW7     2      17.970  41.990  26.140  1.00  0.00            
ATOM    156  H10 BW7     2      20.430  43.150  25.560  1.00  0.00            
ATOM    157  H11 BW7     2      19.610  44.560  26.100  1.00  0.00            
ATOM    158  H12 BW7     2      18.480  44.700  24.100  1.00  0.00            
ATOM    159  H13 BW7     2      17.970  44.320  21.920  1.00  0.00            
ATOM    160  H14 BW7     2      17.740  42.810  20.030  1.00  0.00            
ATOM    161  H15 BW7     2      20.210  38.480  18.250  1.00  0.00            
ATOM    162  H16 BW7     2      18.410  38.240  18.430  1.00  0.00            
ATOM    163  H17 BW7     2      20.780  37.140  19.970  1.00  0.00            
ATOM    164  H18 BW7     2      19.760  36.110  18.890  1.00  0.00            
ATOM    165  H19 BW7     2      18.790  37.060  21.530  1.00  0.00            
ATOM    166  H20 BW7     2      17.050  36.200  19.770  1.00  0.00            
ATOM    167  H21 BW7     2      18.030  34.800  19.690  1.00  0.00            
ATOM    168  H22 BW7     2      17.320  35.330  21.340  1.00  0.00            
ATOM    169  H23 BW7     2      19.160  34.660  22.010  1.00  0.00            
ATOM    170  H24 BW7     2      20.410  34.750  20.680  1.00  0.00            
ATOM    171  H25 BW7     2      20.620  35.750  22.090  1.00  0.00            
ATOM    172  H26 BW7     2      20.480  40.070  22.040  1.00  0.00            
ATOM    173  H27 BW7     2      20.510  41.610  24.070  1.00  0.00            
TER
ENDMDL
MODEL        1
ATOM      1  H1  ACD     1      17.870  -1.630  24.880  1.00  0.00            
ATOM      2  O1  ACD     1      17.770  -0.720  25.180  1.00  0.00            
ATOM      3  C1  ACD     1      18.890  -0.470  26.010  1.00  0.00            
ATOM      4  H2  ACD     1      19.860  -0.620  25.510  1.00  0.00            
ATOM      5  H3  ACD     1      18.910  -1.170  26.860  1.00  0.00            
ATOM      6  C2  ACD     1      18.920   0.830  26.610  1.00  0.00            
ATOM      7  H4  ACD     1      19.680   0.720  27.400  1.00  0.00            
ATOM      8  O2  ACD     1      19.320   1.810  25.650  1.00  0.00            
ATOM      9  C3  ACD     1      19.350   3.170  26.090  1.00  0.00            
ATOM     10  H5  ACD     1      19.660   3.810  25.260  1.00  0.00            
ATOM     11  O3  ACD     1      20.310   3.250  27.190  1.00  0.00            
ATOM     12  C4  ACD     1      21.530   4.030  27.050  1.00  0.00            
ATOM     13  H6  ACD     1      21.510   4.690  26.180  1.00  0.00            
ATOM     14  C5  ACD     1      21.540   4.840  28.310  1.00  0.00            
ATOM     15  H7  ACD     1      21.120   4.220  29.110  1.00  0.00            
ATOM     16  O4  ACD     1      20.750   6.010  28.000  1.00  0.00            
ATOM     17  H8  ACD     1      20.530   6.550  28.760  1.00  0.00            
ATOM     18  C6  ACD     1      22.870   5.200  28.890  1.00  0.00            
ATOM     19  H9  ACD     1      23.330   6.000  28.300  1.00  0.00            
ATOM     20  O5  ACD     1      22.730   5.750  30.260  1.00  0.00            
ATOM     21  H10 ACD     1      22.280   6.590  30.180  1.00  0.00            
ATOM     22  C7  ACD     1      23.830   3.980  28.870  1.00  0.00            
ATOM     23  H11 ACD     1      24.880   4.250  29.010  1.00  0.00            
ATOM     24  O6  ACD     1      23.790   3.410  27.510  1.00  0.00            
ATOM     25  C8  ACD     1      22.570   2.910  26.970  1.00  0.00            
ATOM     26  H12 ACD     1      22.190   2.040  27.500  1.00  0.00            
ATOM     27  C9  ACD     1      22.890   2.590  25.480  1.00  0.00            
ATOM     28  H13 ACD     1      21.960   2.560  24.910  1.00  0.00            
ATOM     29  H14 ACD     1      23.420   3.470  25.080  1.00  0.00            
ATOM     30  O7  ACD     1      23.700   1.460  25.350  1.00  0.00            
ATOM     31  H15 ACD     1      24.630   1.690  25.310  1.00  0.00            
ATOM     32  O8  ACD     1      23.420   3.040  29.850  1.00  0.00            
ATOM     33  C10 ACD     1      24.360   2.690  30.850  1.00  0.00            
ATOM     34  H16 ACD     1      25.330   3.200  30.760  1.00  0.00            
ATOM     35  C11 ACD     1      23.750   2.980  32.250  1.00  0.00            
ATOM     36  H17 ACD     1      22.780   2.480  32.270  1.00  0.00            
ATOM     37  O9  ACD     1      23.660   4.440  32.350  1.00  0.00            
ATOM     38  H18 ACD     1      23.430   4.770  31.480  1.00  0.00            
ATOM     39  C12 ACD     1      24.610   2.340  33.330  1.00  0.00            
ATOM     40  H19 ACD     1      25.600   2.790  33.160  1.00  0.00            
ATOM     41  O10 ACD     1      24.050   2.600  34.580  1.00  0.00            
ATOM     42  H20 ACD     1      23.230   2.100  34.660  1.00  0.00            
ATOM     43  C13 ACD     1      24.720   0.860  33.090  1.00  0.00            
ATOM     44  H21 ACD     1      25.460   0.400  33.760  1.00  0.00            
ATOM     45  O11 ACD     1      25.310   0.570  31.800  1.00  0.00            
ATOM     46  C14 ACD     1      24.530   1.220  30.680  1.00  0.00            
ATOM     47  H22 ACD     1      23.470   0.950  30.750  1.00  0.00            
ATOM     48  C15 ACD     1      25.190   0.880  29.410  1.00  0.00            
ATOM     49  H23 ACD     1      25.340  -0.210  29.420  1.00  0.00            
ATOM     50  H24 ACD     1      24.620   1.290  28.570  1.00  0.00            
ATOM     51  O12 ACD     1      26.510   1.380  29.290  1.00  0.00            
ATOM     52  H25 ACD     1      26.950   0.960  28.540  1.00  0.00            
ATOM     53  O13 ACD     1      23.410   0.070  33.180  1.00  0.00            
ATOM     54  C16 ACD     1      22.930  -0.550  34.340  1.00  0.00            
ATOM     55  H26 ACD     1      23.470  -0.250  35.240  1.00  0.00            
ATOM     56  C17 ACD     1      21.570  -0.010  34.510  1.00  0.00            
ATOM     57  H27 ACD     1      21.070  -0.170  33.540  1.00  0.00            
ATOM     58  O14 ACD     1      21.690   1.390  34.930  1.00  0.00            
ATOM     59  H28 ACD     1      20.950   1.750  35.430  1.00  0.00            
ATOM     60  C18 ACD     1      20.760  -0.810  35.480  1.00  0.00            
ATOM     61  H29 ACD     1      21.140  -0.800  36.510  1.00  0.00            
ATOM     62  O15 ACD     1      19.430  -0.390  35.550  1.00  0.00            
ATOM     63  H30 ACD     1      19.120  -0.690  34.700  1.00  0.00            
ATOM     64  C19 ACD     1      20.810  -2.270  35.100  1.00  0.00            
ATOM     65  H31 ACD     1      20.120  -2.820  35.740  1.00  0.00            
ATOM     66  O16 ACD     1      22.140  -2.690  35.240  1.00  0.00            
ATOM     67  C20 ACD     1      22.940  -2.060  34.210  1.00  0.00            
ATOM     68  H32 ACD     1      22.670  -2.310  33.180  1.00  0.00            
ATOM     69  C21 ACD     1      24.340  -2.530  34.520  1.00  0.00            
ATOM     70  H33 ACD     1      24.960  -1.880  33.880  1.00  0.00            
ATOM     71  H34 ACD     1      24.710  -2.230  35.510  1.00  0.00            
ATOM     72  O17 ACD     1      24.490  -3.950  34.240  1.00  0.00            
ATOM     73  H35 ACD     1      25.370  -4.330  34.360  1.00  0.00            
ATOM     74  O18 ACD     1      20.290  -2.470  33.740  1.00  0.00            
ATOM     75  C22 ACD     1      19.300  -3.590  33.710  1.00  0.00            
ATOM     76  H36 ACD     1      19.520  -4.330  34.490  1.00  0.00            
ATOM     77  C23 ACD     1      18.000  -2.830  33.990  1.00  0.00            
ATOM     78  H37 ACD     1      18.020  -1.930  33.370  1.00  0.00            
ATOM     79  O19 ACD     1      17.860  -2.590  35.400  1.00  0.00            
ATOM     80  H38 ACD     1      17.050  -2.110  35.590  1.00  0.00            
ATOM     81  C24 ACD     1      16.800  -3.670  33.410  1.00  0.00            
ATOM     82  H39 ACD     1      16.700  -4.640  33.920  1.00  0.00            
ATOM     83  O20 ACD     1      15.570  -2.940  33.560  1.00  0.00            
ATOM     84  H40 ACD     1      15.680  -2.100  33.100  1.00  0.00            
ATOM     85  C25 ACD     1      17.060  -4.060  31.980  1.00  0.00            
ATOM     86  H41 ACD     1      16.220  -4.610  31.530  1.00  0.00            
ATOM     87  O21 ACD     1      18.120  -4.940  31.980  1.00  0.00            
ATOM     88  C26 ACD     1      19.370  -4.390  32.400  1.00  0.00            
ATOM     89  H42 ACD     1      19.780  -3.670  31.680  1.00  0.00            
ATOM     90  C27 ACD     1      20.320  -5.600  32.510  1.00  0.00            
ATOM     91  H43 ACD     1      20.350  -6.140  31.560  1.00  0.00            
ATOM     92  H44 ACD     1      21.350  -5.240  32.630  1.00  0.00            
ATOM     93  O22 ACD     1      19.940  -6.570  33.490  1.00  0.00            
ATOM     94  H45 ACD     1      20.680  -7.170  33.550  1.00  0.00            
ATOM     95  O23 ACD     1      17.420  -2.920  31.200  1.00  0.00            
ATOM     96  C28 ACD     1      16.480  -2.400  30.290  1.00  0.00            
ATOM     97  H46 ACD     1      15.570  -2.990  30.420  1.00  0.00            
ATOM     98  C29 ACD     1      16.950  -2.460  28.860  1.00  0.00            
ATOM     99  H47 ACD     1      17.920  -1.970  28.740  1.00  0.00            
ATOM    100  O24 ACD     1      16.120  -1.670  28.020  1.00  0.00            
ATOM    101  C30 ACD     1      17.100  -3.860  28.350  1.00  0.00            
ATOM    102  H48 ACD     1      17.460  -3.790  27.310  1.00  0.00            
ATOM    103  H49 ACD     1      17.890  -4.420  28.880  1.00  0.00            
ATOM    104  O25 ACD     1      15.900  -4.650  28.260  1.00  0.00            
ATOM    105  H50 ACD     1      15.260  -4.080  27.830  1.00  0.00            
ATOM    106  C31 ACD     1      16.260  -0.870  30.740  1.00  0.00            
ATOM    107  H51 ACD     1      17.240  -0.360  30.730  1.00  0.00            
ATOM    108  O26 ACD     1      15.690  -0.700  32.060  1.00  0.00            
ATOM    109  H52 ACD     1      15.520   0.220  32.250  1.00  0.00            
ATOM    110  C32 ACD     1      15.420  -0.150  29.700  1.00  0.00            
ATOM    111  H53 ACD     1      14.420  -0.580  29.600  1.00  0.00            
ATOM    112  O27 ACD     1      15.350   1.230  30.070  1.00  0.00            
ATOM    113  H54 ACD     1      15.720   1.730  29.340  1.00  0.00            
ATOM    114  C33 ACD     1      16.080  -0.320  28.330  1.00  0.00            
ATOM    115  H55 ACD     1      15.500   0.230  27.580  1.00  0.00            
ATOM    116  O28 ACD     1      17.360   0.320  28.350  1.00  0.00            
ATOM    117  C34 ACD     1      17.570   1.230  27.200  1.00  0.00            
ATOM    118  H56 ACD     1      16.820   1.080  26.400  1.00  0.00            
ATOM    119  C35 ACD     1      17.410   2.630  27.630  1.00  0.00            
ATOM    120  H57 ACD     1      18.100   2.910  28.440  1.00  0.00            
ATOM    121  O29 ACD     1      16.080   2.980  27.920  1.00  0.00            
ATOM    122  H58 ACD     1      15.930   3.920  27.830  1.00  0.00            
ATOM    123  C36 ACD     1      17.960   3.590  26.520  1.00  0.00            
ATOM    124  H59 ACD     1      17.360   3.490  25.610  1.00  0.00            
ATOM    125  O30 ACD     1      17.870   4.980  26.970  1.00  0.00            
ATOM    126  H60 ACD     1      18.360   5.070  27.790  1.00  0.00            
ATOM    127  C1  BW7     2      21.280  -2.710  21.620  1.00  0.00            
ATOM    128  C2  BW7     2      22.470  -3.530  22.220  1.00  0.00            
ATOM    129  C3  BW7     2      23.000  -2.920  23.560  1.00  0.00            
ATOM    130  C4  BW7     2      22.060  -2.830  24.790  1.00  0.00            
ATOM    131  C5  BW7     2      22.700  -2.440  26.200  1.00  0.00            
ATOM    132  N1  BW7     2      21.760  -2.580  27.310  1.00  0.00            
ATOM    133  C6  BW7     2      21.400  -1.720  28.300  1.00  0.00            
ATOM    134  C7  BW7     2      20.560  -2.120  29.320  1.00  0.00            
ATOM    135  C8  BW7     2      20.140  -1.260  30.360  1.00  0.00            
ATOM    136  C9  BW7     2      20.480   0.120  30.310  1.00  0.00            
ATOM    137  C10 BW7     2      19.800   1.040  31.360  1.00  0.00            
ATOM    138  O1  BW7     2      18.870   0.640  32.110  1.00  0.00            
ATOM    139  O2  BW7     2      20.180   2.350  31.250  1.00  0.00            
ATOM    140  C11 BW7     2      19.610   3.210  32.210  1.00  0.00            
ATOM    141  C12 BW7     2      20.240   4.610  32.020  1.00  0.00            
ATOM    142  N2  BW7     2      20.030   5.580  33.190  1.00  0.00            
ATOM    143  C13 BW7     2      20.800   5.180  34.420  1.00  0.00            
ATOM    144  C14 BW7     2      20.510   6.940  32.770  1.00  0.00            
ATOM    145  C15 BW7     2      21.430   0.550  29.260  1.00  0.00            
ATOM    146  C16 BW7     2      21.840  -0.380  28.340  1.00  0.00            
ATOM    147  H1  BW7     2      20.370  -2.900  22.200  1.00  0.00            
ATOM    148  H2  BW7     2      21.450  -1.630  21.690  1.00  0.00            
ATOM    149  H3  BW7     2      21.230  -2.990  20.560  1.00  0.00            
ATOM    150  H4  BW7     2      23.290  -3.520  21.490  1.00  0.00            
ATOM    151  H5  BW7     2      22.170  -4.570  22.360  1.00  0.00            
ATOM    152  H6  BW7     2      23.350  -1.910  23.290  1.00  0.00            
ATOM    153  H7  BW7     2      23.880  -3.510  23.850  1.00  0.00            
ATOM    154  H8  BW7     2      21.600  -3.820  24.830  1.00  0.00            
ATOM    155  H9  BW7     2      21.280  -2.090  24.600  1.00  0.00            
ATOM    156  H10 BW7     2      23.060  -1.400  26.150  1.00  0.00            
ATOM    157  H11 BW7     2      23.500  -3.150  26.430  1.00  0.00            
ATOM    158  H12 BW7     2      21.460  -3.540  27.410  1.00  0.00            
ATOM    159  H13 BW7     2      20.200  -3.140  29.350  1.00  0.00            
ATOM    160  H14 BW7     2      19.440  -1.550  31.130  1.00  0.00            
ATOM    161  H15 BW7     2      19.770   2.880  33.250  1.00  0.00            
ATOM    162  H16 BW7     2      18.540   3.370  32.030  1.00  0.00            
ATOM    163  H17 BW7     2      19.940   5.050  31.060  1.00  0.00            
ATOM    164  H18 BW7     2      21.310   4.450  32.030  1.00  0.00            
ATOM    165  H19 BW7     2      19.010   5.580  33.380  1.00  0.00            
ATOM    166  H20 BW7     2      20.580   5.880  35.230  1.00  0.00            
ATOM    167  H21 BW7     2      20.610   4.160  34.730  1.00  0.00            
ATOM    168  H22 BW7     2      21.840   5.200  34.080  1.00  0.00            
ATOM    169  H23 BW7     2      20.250   7.650  33.560  1.00  0.00            
ATOM    170  H24 BW7     2      21.580   6.930  32.540  1.00  0.00            
ATOM    171  H25 BW7     2      19.970   7.190  31.850  1.00  0.00            
ATOM    172  H26 BW7     2      21.870   1.540  29.200  1.00  0.00            
ATOM    173  H27 BW7     2      22.520  -0.080  27.540  1.00  0.00            
TER
ENDMDL
MODEL        1
ATOM      1  H1  ACD     1      33.590   1.370  20.240  1.00  0.00            
ATOM      2  O1  ACD     1      33.730   1.630  19.320  1.00  0.00            
ATOM      3  C1  ACD     1      34.570   2.780  19.320  1.00  0.00            
ATOM      4  H2  ACD     1      35.600   2.620  19.670  1.00  0.00            
ATOM      5  H3  ACD     1      34.140   3.480  20.050  1.00  0.00            
ATOM      6  C2  ACD     1      34.660   3.450  17.960  1.00  0.00            
ATOM      7  H4  ACD     1      35.120   2.710  17.300  1.00  0.00            
ATOM      8  O2  ACD     1      33.350   3.840  17.440  1.00  0.00            
ATOM      9  C3  ACD     1      33.370   4.560  16.230  1.00  0.00            
ATOM     10  H5  ACD     1      32.310   4.720  15.990  1.00  0.00            
ATOM     11  O3  ACD     1      34.000   3.810  15.220  1.00  0.00            
ATOM     12  C4  ACD     1      33.250   3.530  14.070  1.00  0.00            
ATOM     13  H6  ACD     1      32.270   4.020  14.010  1.00  0.00            
ATOM     14  C5  ACD     1      34.070   4.050  12.810  1.00  0.00            
ATOM     15  H7  ACD     1      35.130   3.890  13.050  1.00  0.00            
ATOM     16  O4  ACD     1      33.830   5.440  12.540  1.00  0.00            
ATOM     17  H8  ACD     1      32.900   5.620  12.390  1.00  0.00            
ATOM     18  C6  ACD     1      33.690   3.230  11.560  1.00  0.00            
ATOM     19  H9  ACD     1      32.720   3.640  11.270  1.00  0.00            
ATOM     20  O5  ACD     1      34.500   3.490  10.430  1.00  0.00            
ATOM     21  H10 ACD     1      34.240   2.890   9.720  1.00  0.00            
ATOM     22  C7  ACD     1      33.540   1.690  11.770  1.00  0.00            
ATOM     23  H11 ACD     1      33.230   1.140  10.870  1.00  0.00            
ATOM     24  O6  ACD     1      32.550   1.440  12.770  1.00  0.00            
ATOM     25  C8  ACD     1      32.930   1.970  14.100  1.00  0.00            
ATOM     26  H12 ACD     1      33.740   1.360  14.510  1.00  0.00            
ATOM     27  C9  ACD     1      31.800   1.690  15.130  1.00  0.00            
ATOM     28  H13 ACD     1      32.170   2.120  16.070  1.00  0.00            
ATOM     29  H14 ACD     1      30.900   2.230  14.820  1.00  0.00            
ATOM     30  O7  ACD     1      31.660   0.330  15.410  1.00  0.00            
ATOM     31  H15 ACD     1      31.200  -0.120  14.700  1.00  0.00            
ATOM     32  O8  ACD     1      34.820   1.220  12.240  1.00  0.00            
ATOM     33  C10 ACD     1      35.170   0.040  11.580  1.00  0.00            
ATOM     34  H16 ACD     1      34.340  -0.420  11.040  1.00  0.00            
ATOM     35  C11 ACD     1      36.150   0.430  10.460  1.00  0.00            
ATOM     36  H17 ACD     1      36.950   1.040  10.880  1.00  0.00            
ATOM     37  O9  ACD     1      35.370   0.830   9.290  1.00  0.00            
ATOM     38  H18 ACD     1      34.710   0.160   9.080  1.00  0.00            
ATOM     39  C12 ACD     1      36.830  -0.800  10.000  1.00  0.00            
ATOM     40  H19 ACD     1      36.150  -1.600   9.700  1.00  0.00            
ATOM     41  O10 ACD     1      37.720  -0.530   8.950  1.00  0.00            
ATOM     42  H20 ACD     1      38.440  -0.050   9.350  1.00  0.00            
ATOM     43  C13 ACD     1      37.520  -1.420  11.270  1.00  0.00            
ATOM     44  H21 ACD     1      37.960  -2.360  10.920  1.00  0.00            
ATOM     45  O11 ACD     1      36.560  -1.820  12.200  1.00  0.00            
ATOM     46  C14 ACD     1      35.820  -0.810  12.700  1.00  0.00            
ATOM     47  H22 ACD     1      36.380  -0.190  13.420  1.00  0.00            
ATOM     48  C15 ACD     1      34.740  -1.520  13.460  1.00  0.00            
ATOM     49  H23 ACD     1      35.260  -2.210  14.140  1.00  0.00            
ATOM     50  H24 ACD     1      34.100  -0.800  13.980  1.00  0.00            
ATOM     51  O12 ACD     1      33.920  -2.250  12.560  1.00  0.00            
ATOM     52  H25 ACD     1      34.460  -2.930  12.150  1.00  0.00            
ATOM     53  O13 ACD     1      38.400  -0.500  11.980  1.00  0.00            
ATOM     54  C16 ACD     1      39.860  -0.660  11.860  1.00  0.00            
ATOM     55  H26 ACD     1      40.130  -1.450  11.140  1.00  0.00            
ATOM     56  C17 ACD     1      40.290   0.730  11.250  1.00  0.00            
ATOM     57  H27 ACD     1      39.760   1.420  11.920  1.00  0.00            
ATOM     58  O14 ACD     1      39.880   0.920   9.910  1.00  0.00            
ATOM     59  H28 ACD     1      40.050   1.860   9.760  1.00  0.00            
ATOM     60  C18 ACD     1      41.810   0.950  11.360  1.00  0.00            
ATOM     61  H29 ACD     1      42.260   0.320  10.590  1.00  0.00            
ATOM     62  O15 ACD     1      42.270   2.250  11.140  1.00  0.00            
ATOM     63  H30 ACD     1      42.120   2.740  11.960  1.00  0.00            
ATOM     64  C19 ACD     1      42.200   0.630  12.850  1.00  0.00            
ATOM     65  H31 ACD     1      43.290   0.690  12.950  1.00  0.00            
ATOM     66  O16 ACD     1      41.760  -0.720  13.190  1.00  0.00            
ATOM     67  C20 ACD     1      40.420  -0.960  13.230  1.00  0.00            
ATOM     68  H32 ACD     1      39.940  -0.280  13.950  1.00  0.00            
ATOM     69  C21 ACD     1      40.180  -2.320  13.860  1.00  0.00            
ATOM     70  H33 ACD     1      39.200  -2.640  13.500  1.00  0.00            
ATOM     71  H34 ACD     1      40.940  -2.990  13.440  1.00  0.00            
ATOM     72  O17 ACD     1      40.260  -2.300  15.320  1.00  0.00            
ATOM     73  H35 ACD     1      39.900  -3.150  15.600  1.00  0.00            
ATOM     74  O18 ACD     1      41.520   1.580  13.710  1.00  0.00            
ATOM     75  C22 ACD     1      42.300   2.130  14.710  1.00  0.00            
ATOM     76  H36 ACD     1      43.320   1.730  14.680  1.00  0.00            
ATOM     77  C23 ACD     1      42.250   3.680  14.500  1.00  0.00            
ATOM     78  H37 ACD     1      41.180   3.900  14.440  1.00  0.00            
ATOM     79  O19 ACD     1      42.840   4.120  13.250  1.00  0.00            
ATOM     80  H38 ACD     1      43.270   4.970  13.370  1.00  0.00            
ATOM     81  C24 ACD     1      42.860   4.320  15.740  1.00  0.00            
ATOM     82  H39 ACD     1      43.880   3.940  15.840  1.00  0.00            
ATOM     83  O20 ACD     1      42.780   5.730  15.690  1.00  0.00            
ATOM     84  H40 ACD     1      41.880   6.050  15.610  1.00  0.00            
ATOM     85  C25 ACD     1      42.220   3.880  17.090  1.00  0.00            
ATOM     86  H41 ACD     1      42.800   4.300  17.920  1.00  0.00            
ATOM     87  O21 ACD     1      42.280   2.460  17.110  1.00  0.00            
ATOM     88  C26 ACD     1      41.620   1.800  16.070  1.00  0.00            
ATOM     89  H42 ACD     1      40.540   2.010  16.030  1.00  0.00            
ATOM     90  C27 ACD     1      41.820   0.350  16.510  1.00  0.00            
ATOM     91  H43 ACD     1      41.490  -0.250  15.650  1.00  0.00            
ATOM     92  H44 ACD     1      42.900   0.280  16.670  1.00  0.00            
ATOM     93  O22 ACD     1      41.130  -0.040  17.720  1.00  0.00            
ATOM     94  H45 ACD     1      41.630  -0.770  18.080  1.00  0.00            
ATOM     95  O23 ACD     1      40.930   4.410  17.140  1.00  0.00            
ATOM     96  C28 ACD     1      40.330   4.570  18.370  1.00  0.00            
ATOM     97  H46 ACD     1      41.110   4.890  19.080  1.00  0.00            
ATOM     98  C29 ACD     1      39.670   3.260  18.800  1.00  0.00            
ATOM     99  H47 ACD     1      39.380   2.710  17.890  1.00  0.00            
ATOM    100  O24 ACD     1      38.550   3.420  19.690  1.00  0.00            
ATOM    101  C30 ACD     1      40.590   2.400  19.710  1.00  0.00            
ATOM    102  H48 ACD     1      41.610   2.430  19.320  1.00  0.00            
ATOM    103  H49 ACD     1      40.630   2.890  20.690  1.00  0.00            
ATOM    104  O25 ACD     1      40.190   0.970  19.910  1.00  0.00            
ATOM    105  H50 ACD     1      40.290   0.550  19.050  1.00  0.00            
ATOM    106  C31 ACD     1      39.420   5.780  18.170  1.00  0.00            
ATOM    107  H51 ACD     1      38.790   5.650  17.280  1.00  0.00            
ATOM    108  O26 ACD     1      40.140   7.040  18.070  1.00  0.00            
ATOM    109  H52 ACD     1      40.390   7.150  17.150  1.00  0.00            
ATOM    110  C32 ACD     1      38.470   5.840  19.380  1.00  0.00            
ATOM    111  H53 ACD     1      39.100   5.920  20.280  1.00  0.00            
ATOM    112  O27 ACD     1      37.480   6.860  19.360  1.00  0.00            
ATOM    113  H54 ACD     1      37.040   6.780  18.510  1.00  0.00            
ATOM    114  C33 ACD     1      37.680   4.520  19.440  1.00  0.00            
ATOM    115  H55 ACD     1      37.030   4.590  20.310  1.00  0.00            
ATOM    116  O28 ACD     1      36.950   4.320  18.230  1.00  0.00            
ATOM    117  C34 ACD     1      35.580   4.660  18.080  1.00  0.00            
ATOM    118  H56 ACD     1      35.180   5.130  18.990  1.00  0.00            
ATOM    119  C35 ACD     1      35.590   5.620  16.860  1.00  0.00            
ATOM    120  H57 ACD     1      36.180   5.120  16.080  1.00  0.00            
ATOM    121  O29 ACD     1      36.300   6.850  17.140  1.00  0.00            
ATOM    122  H58 ACD     1      35.760   7.580  16.840  1.00  0.00            
ATOM    123  C36 ACD     1      34.190   5.820  16.330  1.00  0.00            
ATOM    124  H59 ACD     1      33.740   6.540  17.030  1.00  0.00            
ATOM    125  O30 ACD     1      34.200   6.570  15.130  1.00  0.00            
ATOM    126  H60 ACD     1      34.420   5.990  14.400  1.00  0.00            
ATOM    127  C1  BW7     2      35.450  -2.500  18.650  1.00  0.00            
ATOM    128  C2  BW7     2      36.540  -2.080  17.590  1.00  0.00            
ATOM    129  C3  BW7     2      36.300  -0.600  17.160  1.00  0.00            
ATOM    130  C4  BW7     2      37.500  -0.050  16.300  1.00  0.00            
ATOM    131  C5  BW7     2      37.240   1.410  15.870  1.00  0.00            
ATOM    132  N1  BW7     2      37.990   1.860  14.730  1.00  0.00            
ATOM    133  C6  BW7     2      37.960   3.130  14.190  1.00  0.00            
ATOM    134  C7  BW7     2      37.550   3.300  12.860  1.00  0.00            
ATOM    135  C8  BW7     2      37.460   4.590  12.320  1.00  0.00            
ATOM    136  C9  BW7     2      37.690   5.730  13.150  1.00  0.00            
ATOM    137  C10 BW7     2      37.250   7.040  12.670  1.00  0.00            
ATOM    138  O1  BW7     2      37.350   8.020  13.390  1.00  0.00            
ATOM    139  O2  BW7     2      36.670   7.040  11.440  1.00  0.00            
ATOM    140  C11 BW7     2      36.280   8.350  10.920  1.00  0.00            
ATOM    141  C12 BW7     2      35.730   7.930   9.550  1.00  0.00            
ATOM    142  N2  BW7     2      34.580   6.950   9.690  1.00  0.00            
ATOM    143  C13 BW7     2      33.370   7.630  10.210  1.00  0.00            
ATOM    144  C14 BW7     2      34.220   6.320   8.360  1.00  0.00            
ATOM    145  C15 BW7     2      38.180   5.550  14.510  1.00  0.00            
ATOM    146  C16 BW7     2      38.190   4.240  14.970  1.00  0.00            
ATOM    147  H1  BW7     2      35.220  -1.690  19.360  1.00  0.00            
ATOM    148  H2  BW7     2      34.540  -2.700  18.070  1.00  0.00            
ATOM    149  H3  BW7     2      35.840  -3.360  19.200  1.00  0.00            
ATOM    150  H4  BW7     2      36.430  -2.710  16.700  1.00  0.00            
ATOM    151  H5  BW7     2      37.560  -2.240  17.960  1.00  0.00            
ATOM    152  H6  BW7     2      36.130   0.070  18.010  1.00  0.00            
ATOM    153  H7  BW7     2      35.460  -0.610  16.450  1.00  0.00            
ATOM    154  H8  BW7     2      37.590  -0.730  15.440  1.00  0.00            
ATOM    155  H9  BW7     2      38.500  -0.160  16.740  1.00  0.00            
ATOM    156  H10 BW7     2      37.420   1.990  16.780  1.00  0.00            
ATOM    157  H11 BW7     2      36.180   1.450  15.580  1.00  0.00            
ATOM    158  H12 BW7     2      38.120   1.140  14.030  1.00  0.00            
ATOM    159  H13 BW7     2      37.480   2.460  12.180  1.00  0.00            
ATOM    160  H14 BW7     2      37.110   4.620  11.290  1.00  0.00            
ATOM    161  H15 BW7     2      37.100   9.090  10.900  1.00  0.00            
ATOM    162  H16 BW7     2      35.380   8.730  11.420  1.00  0.00            
ATOM    163  H17 BW7     2      36.620   7.450   9.130  1.00  0.00            
ATOM    164  H18 BW7     2      35.490   8.900   9.120  1.00  0.00            
ATOM    165  H19 BW7     2      34.880   6.210  10.350  1.00  0.00            
ATOM    166  H20 BW7     2      33.020   8.330   9.450  1.00  0.00            
ATOM    167  H21 BW7     2      32.550   6.940  10.330  1.00  0.00            
ATOM    168  H22 BW7     2      33.590   8.100  11.170  1.00  0.00            
ATOM    169  H23 BW7     2      33.870   7.080   7.660  1.00  0.00            
ATOM    170  H24 BW7     2      35.130   5.870   7.970  1.00  0.00            
ATOM    171  H25 BW7     2      33.490   5.570   8.630  1.00  0.00            
ATOM    172  H26 BW7     2      38.400   6.390  15.160  1.00  0.00            
ATOM    173  H27 BW7     2      38.410   4.090  16.020  1.00  0.00            
TER
ENDMDL
MODEL        1
ATOM      1  H1  ACD     1      19.700   8.750  38.110  1.00  0.00            
ATOM      2  O1  ACD     1      19.390   7.870  37.890  1.00  0.00            
ATOM      3  C1  ACD     1      19.350   7.940  36.470  1.00  0.00            
ATOM      4  H2  ACD     1      18.430   8.460  36.170  1.00  0.00            
ATOM      5  H3  ACD     1      19.160   6.930  36.080  1.00  0.00            
ATOM      6  C2  ACD     1      20.490   8.580  35.670  1.00  0.00            
ATOM      7  H4  ACD     1      20.570   8.170  34.650  1.00  0.00            
ATOM      8  O2  ACD     1      20.030   9.830  35.510  1.00  0.00            
ATOM      9  C3  ACD     1      20.930  10.780  34.910  1.00  0.00            
ATOM     10  H5  ACD     1      20.310  11.690  34.880  1.00  0.00            
ATOM     11  O3  ACD     1      21.360  10.340  33.590  1.00  0.00            
ATOM     12  C4  ACD     1      20.670  10.980  32.490  1.00  0.00            
ATOM     13  H6  ACD     1      19.890  11.660  32.850  1.00  0.00            
ATOM     14  C5  ACD     1      21.810  11.860  31.920  1.00  0.00            
ATOM     15  H7  ACD     1      22.620  11.170  31.670  1.00  0.00            
ATOM     16  O4  ACD     1      22.380  12.860  32.880  1.00  0.00            
ATOM     17  H8  ACD     1      23.220  13.170  32.530  1.00  0.00            
ATOM     18  C6  ACD     1      21.350  12.480  30.620  1.00  0.00            
ATOM     19  H9  ACD     1      20.500  13.090  30.960  1.00  0.00            
ATOM     20  O5  ACD     1      22.350  13.310  29.840  1.00  0.00            
ATOM     21  H10 ACD     1      22.910  12.730  29.320  1.00  0.00            
ATOM     22  C7  ACD     1      20.740  11.440  29.690  1.00  0.00            
ATOM     23  H11 ACD     1      20.300  12.020  28.880  1.00  0.00            
ATOM     24  O6  ACD     1      19.660  10.790  30.350  1.00  0.00            
ATOM     25  C8  ACD     1      19.950  10.060  31.520  1.00  0.00            
ATOM     26  H12 ACD     1      20.690   9.300  31.240  1.00  0.00            
ATOM     27  C9  ACD     1      18.700   9.300  32.050  1.00  0.00            
ATOM     28  H13 ACD     1      18.400   8.420  31.460  1.00  0.00            
ATOM     29  H14 ACD     1      19.030   8.770  32.950  1.00  0.00            
ATOM     30  O7  ACD     1      17.600  10.130  32.360  1.00  0.00            
ATOM     31  H15 ACD     1      17.430  10.570  31.520  1.00  0.00            
ATOM     32  O8  ACD     1      21.730  10.490  29.330  1.00  0.00            
ATOM     33  C10 ACD     1      21.790  10.020  27.980  1.00  0.00            
ATOM     34  H16 ACD     1      21.160  10.680  27.380  1.00  0.00            
ATOM     35  C11 ACD     1      23.180  10.310  27.600  1.00  0.00            
ATOM     36  H17 ACD     1      23.890   9.690  28.180  1.00  0.00            
ATOM     37  O9  ACD     1      23.550  11.690  27.620  1.00  0.00            
ATOM     38  H18 ACD     1      24.510  11.720  27.680  1.00  0.00            
ATOM     39  C12 ACD     1      23.490   9.780  26.190  1.00  0.00            
ATOM     40  H19 ACD     1      22.960  10.390  25.440  1.00  0.00            
ATOM     41  O10 ACD     1      24.910   9.920  25.910  1.00  0.00            
ATOM     42  H20 ACD     1      24.970  10.750  25.420  1.00  0.00            
ATOM     43  C13 ACD     1      23.170   8.260  26.080  1.00  0.00            
ATOM     44  H21 ACD     1      23.330   7.790  25.100  1.00  0.00            
ATOM     45  O11 ACD     1      21.720   8.150  26.340  1.00  0.00            
ATOM     46  C14 ACD     1      21.320   8.580  27.710  1.00  0.00            
ATOM     47  H22 ACD     1      21.930   7.920  28.330  1.00  0.00            
ATOM     48  C15 ACD     1      19.930   8.290  27.980  1.00  0.00            
ATOM     49  H23 ACD     1      19.720   7.230  27.780  1.00  0.00            
ATOM     50  H24 ACD     1      19.690   8.420  29.040  1.00  0.00            
ATOM     51  O12 ACD     1      19.070   9.030  27.130  1.00  0.00            
ATOM     52  H25 ACD     1      18.790   9.830  27.580  1.00  0.00            
ATOM     53  O13 ACD     1      23.830   7.600  27.170  1.00  0.00            
ATOM     54  C16 ACD     1      24.940   6.720  26.890  1.00  0.00            
ATOM     55  H26 ACD     1      25.290   6.950  25.880  1.00  0.00            
ATOM     56  C17 ACD     1      26.120   7.070  27.750  1.00  0.00            
ATOM     57  H27 ACD     1      25.850   7.210  28.810  1.00  0.00            
ATOM     58  O14 ACD     1      26.720   8.260  27.230  1.00  0.00            
ATOM     59  H28 ACD     1      26.130   8.780  26.670  1.00  0.00            
ATOM     60  C18 ACD     1      27.100   5.940  27.690  1.00  0.00            
ATOM     61  H29 ACD     1      27.310   5.690  26.640  1.00  0.00            
ATOM     62  O15 ACD     1      28.220   6.230  28.490  1.00  0.00            
ATOM     63  H30 ACD     1      28.520   7.040  28.070  1.00  0.00            
ATOM     64  C19 ACD     1      26.400   4.670  28.220  1.00  0.00            
ATOM     65  H31 ACD     1      27.140   3.870  28.340  1.00  0.00            
ATOM     66  O16 ACD     1      25.450   4.350  27.310  1.00  0.00            
ATOM     67  C20 ACD     1      24.430   5.310  27.070  1.00  0.00            
ATOM     68  H32 ACD     1      23.640   5.260  27.840  1.00  0.00            
ATOM     69  C21 ACD     1      23.620   4.870  25.840  1.00  0.00            
ATOM     70  H33 ACD     1      23.180   5.680  25.240  1.00  0.00            
ATOM     71  H34 ACD     1      24.320   4.400  25.130  1.00  0.00            
ATOM     72  O17 ACD     1      22.600   4.050  26.290  1.00  0.00            
ATOM     73  H35 ACD     1      21.930   3.920  25.620  1.00  0.00            
ATOM     74  O18 ACD     1      25.750   5.000  29.500  1.00  0.00            
ATOM     75  C22 ACD     1      26.050   4.070  30.600  1.00  0.00            
ATOM     76  H36 ACD     1      26.440   3.130  30.200  1.00  0.00            
ATOM     77  C23 ACD     1      27.020   4.680  31.560  1.00  0.00            
ATOM     78  H37 ACD     1      26.610   5.660  31.820  1.00  0.00            
ATOM     79  O19 ACD     1      28.260   4.820  30.800  1.00  0.00            
ATOM     80  H38 ACD     1      28.020   5.320  30.020  1.00  0.00            
ATOM     81  C24 ACD     1      27.210   4.000  32.950  1.00  0.00            
ATOM     82  H39 ACD     1      27.820   3.100  32.830  1.00  0.00            
ATOM     83  O20 ACD     1      27.790   4.840  33.980  1.00  0.00            
ATOM     84  H40 ACD     1      28.660   5.060  33.630  1.00  0.00            
ATOM     85  C25 ACD     1      25.870   3.460  33.400  1.00  0.00            
ATOM     86  H41 ACD     1      26.140   2.790  34.230  1.00  0.00            
ATOM     87  O21 ACD     1      25.200   2.800  32.410  1.00  0.00            
ATOM     88  C26 ACD     1      24.760   3.550  31.260  1.00  0.00            
ATOM     89  H42 ACD     1      24.100   4.340  31.640  1.00  0.00            
ATOM     90  C27 ACD     1      24.030   2.680  30.250  1.00  0.00            
ATOM     91  H43 ACD     1      23.970   3.040  29.220  1.00  0.00            
ATOM     92  H44 ACD     1      24.530   1.700  30.210  1.00  0.00            
ATOM     93  O22 ACD     1      22.750   2.340  30.790  1.00  0.00            
ATOM     94  H45 ACD     1      22.710   2.250  31.740  1.00  0.00            
ATOM     95  O23 ACD     1      25.100   4.570  33.770  1.00  0.00            
ATOM     96  C28 ACD     1      24.500   4.530  35.040  1.00  0.00            
ATOM     97  H46 ACD     1      24.800   3.640  35.610  1.00  0.00            
ATOM     98  C29 ACD     1      23.000   4.590  34.830  1.00  0.00            
ATOM     99  H47 ACD     1      22.800   5.390  34.100  1.00  0.00            
ATOM    100  O24 ACD     1      22.400   4.850  36.110  1.00  0.00            
ATOM    101  C30 ACD     1      22.450   3.400  34.170  1.00  0.00            
ATOM    102  H48 ACD     1      21.370   3.530  34.040  1.00  0.00            
ATOM    103  H49 ACD     1      22.900   3.420  33.180  1.00  0.00            
ATOM    104  O25 ACD     1      22.590   2.110  34.850  1.00  0.00            
ATOM    105  H50 ACD     1      21.790   1.590  34.830  1.00  0.00            
ATOM    106  C31 ACD     1      25.050   5.750  35.860  1.00  0.00            
ATOM    107  H51 ACD     1      24.830   6.590  35.180  1.00  0.00            
ATOM    108  O26 ACD     1      26.510   5.650  36.120  1.00  0.00            
ATOM    109  H52 ACD     1      26.950   5.330  35.330  1.00  0.00            
ATOM    110  C32 ACD     1      24.210   6.030  37.100  1.00  0.00            
ATOM    111  H53 ACD     1      24.350   5.160  37.750  1.00  0.00            
ATOM    112  O27 ACD     1      24.550   7.210  37.740  1.00  0.00            
ATOM    113  H54 ACD     1      24.850   6.890  38.600  1.00  0.00            
ATOM    114  C33 ACD     1      22.670   6.110  36.750  1.00  0.00            
ATOM    115  H55 ACD     1      22.100   6.210  37.670  1.00  0.00            
ATOM    116  O28 ACD     1      22.360   7.190  35.850  1.00  0.00            
ATOM    117  C34 ACD     1      21.830   8.480  36.380  1.00  0.00            
ATOM    118  H56 ACD     1      21.650   8.430  37.460  1.00  0.00            
ATOM    119  C35 ACD     1      22.800   9.620  36.010  1.00  0.00            
ATOM    120  H57 ACD     1      23.270   9.250  35.090  1.00  0.00            
ATOM    121  O29 ACD     1      23.900   9.610  37.080  1.00  0.00            
ATOM    122  H58 ACD     1      24.330   8.780  37.300  1.00  0.00            
ATOM    123  C36 ACD     1      22.110  10.970  35.800  1.00  0.00            
ATOM    124  H59 ACD     1      21.660  11.290  36.750  1.00  0.00            
ATOM    125  O30 ACD     1      23.030  11.850  35.330  1.00  0.00            
ATOM    126  H60 ACD     1      22.760  12.040  34.420  1.00  0.00            
ATOM    127  C1  BW7     2      16.940   4.520  27.330  1.00  0.00            
ATOM    128  C2  BW7     2      16.890   4.990  28.750  1.00  0.00            
ATOM    129  C3  BW7     2      17.050   3.950  29.890  1.00  0.00            
ATOM    130  C4  BW7     2      18.290   3.030  29.820  1.00  0.00            
ATOM    131  C5  BW7     2      19.600   3.880  29.730  1.00  0.00            
ATOM    132  N1  BW7     2      19.740   4.690  30.920  1.00  0.00            
ATOM    133  C6  BW7     2      20.780   5.600  31.010  1.00  0.00            
ATOM    134  C7  BW7     2      20.920   6.360  32.110  1.00  0.00            
ATOM    135  C8  BW7     2      21.940   7.290  32.400  1.00  0.00            
ATOM    136  C9  BW7     2      22.960   7.340  31.410  1.00  0.00            
ATOM    137  C10 BW7     2      24.050   8.350  31.490  1.00  0.00            
ATOM    138  O1  BW7     2      25.020   8.350  30.780  1.00  0.00            
ATOM    139  O2  BW7     2      23.750   9.320  32.390  1.00  0.00            
ATOM    140  C11 BW7     2      24.730  10.420  32.470  1.00  0.00            
ATOM    141  C12 BW7     2      26.070   9.970  33.010  1.00  0.00            
ATOM    142  N2  BW7     2      26.840  10.860  33.940  1.00  0.00            
ATOM    143  C13 BW7     2      26.610  10.320  35.390  1.00  0.00            
ATOM    144  C14 BW7     2      28.280  10.390  33.850  1.00  0.00            
ATOM    145  C15 BW7     2      22.970   6.490  30.350  1.00  0.00            
ATOM    146  C16 BW7     2      21.830   5.630  30.100  1.00  0.00            
ATOM    147  H1  BW7     2      16.080   3.850  27.220  1.00  0.00            
ATOM    148  H2  BW7     2      16.640   5.310  26.630  1.00  0.00            
ATOM    149  H3  BW7     2      17.940   4.160  27.060  1.00  0.00            
ATOM    150  H4  BW7     2      15.850   5.310  28.930  1.00  0.00            
ATOM    151  H5  BW7     2      17.520   5.860  28.960  1.00  0.00            
ATOM    152  H6  BW7     2      16.280   3.170  29.800  1.00  0.00            
ATOM    153  H7  BW7     2      17.020   4.310  30.920  1.00  0.00            
ATOM    154  H8  BW7     2      18.250   2.340  28.970  1.00  0.00            
ATOM    155  H9  BW7     2      18.460   2.430  30.720  1.00  0.00            
ATOM    156  H10 BW7     2      19.460   4.540  28.870  1.00  0.00            
ATOM    157  H11 BW7     2      20.530   3.330  29.520  1.00  0.00            
ATOM    158  H12 BW7     2      19.210   4.370  31.720  1.00  0.00            
ATOM    159  H13 BW7     2      20.110   6.350  32.840  1.00  0.00            
ATOM    160  H14 BW7     2      21.830   8.010  33.210  1.00  0.00            
ATOM    161  H15 BW7     2      24.400  11.150  33.220  1.00  0.00            
ATOM    162  H16 BW7     2      24.850  10.850  31.470  1.00  0.00            
ATOM    163  H17 BW7     2      26.730   9.620  32.210  1.00  0.00            
ATOM    164  H18 BW7     2      25.940   9.060  33.590  1.00  0.00            
ATOM    165  H19 BW7     2      26.710  11.870  33.810  1.00  0.00            
ATOM    166  H20 BW7     2      26.740   9.240  35.390  1.00  0.00            
ATOM    167  H21 BW7     2      27.400  10.660  36.080  1.00  0.00            
ATOM    168  H22 BW7     2      25.650  10.780  35.640  1.00  0.00            
ATOM    169  H23 BW7     2      28.750  10.790  32.950  1.00  0.00            
ATOM    170  H24 BW7     2      28.810  10.610  34.780  1.00  0.00            
ATOM    171  H25 BW7     2      28.240   9.310  33.740  1.00  0.00            
ATOM    172  H26 BW7     2      23.780   6.540  29.630  1.00  0.00            
ATOM    173  H27 BW7     2      21.810   5.080  29.160  1.00  0.00            
TER
ENDMDL
MODEL        1
ATOM      1  H1  ACD     1       5.710  -5.000  18.420  1.00  0.00            
ATOM      2  O1  ACD     1       5.820  -4.850  19.370  1.00  0.00            
ATOM      3  C1  ACD     1       4.510  -4.500  19.720  1.00  0.00            
ATOM      4  H2  ACD     1       4.450  -4.430  20.810  1.00  0.00            
ATOM      5  H3  ACD     1       3.790  -5.260  19.380  1.00  0.00            
ATOM      6  C2  ACD     1       4.170  -3.210  18.990  1.00  0.00            
ATOM      7  H4  ACD     1       5.020  -2.520  19.010  1.00  0.00            
ATOM      8  O2  ACD     1       4.010  -3.620  17.660  1.00  0.00            
ATOM      9  C3  ACD     1       3.570  -2.750  16.640  1.00  0.00            
ATOM     10  H5  ACD     1       3.630  -3.280  15.690  1.00  0.00            
ATOM     11  O3  ACD     1       4.480  -1.640  16.510  1.00  0.00            
ATOM     12  C4  ACD     1       4.830  -1.080  15.190  1.00  0.00            
ATOM     13  H6  ACD     1       4.200  -1.440  14.370  1.00  0.00            
ATOM     14  C5  ACD     1       4.670   0.420  15.370  1.00  0.00            
ATOM     15  H7  ACD     1       5.360   0.730  16.160  1.00  0.00            
ATOM     16  O4  ACD     1       3.280   0.740  15.490  1.00  0.00            
ATOM     17  H8  ACD     1       3.080   1.490  16.040  1.00  0.00            
ATOM     18  C6  ACD     1       5.150   1.180  14.090  1.00  0.00            
ATOM     19  H9  ACD     1       4.620   0.680  13.260  1.00  0.00            
ATOM     20  O5  ACD     1       4.920   2.540  14.060  1.00  0.00            
ATOM     21  H10 ACD     1       4.000   2.520  14.330  1.00  0.00            
ATOM     22  C7  ACD     1       6.680   0.880  13.980  1.00  0.00            
ATOM     23  H11 ACD     1       7.080   1.410  13.110  1.00  0.00            
ATOM     24  O6  ACD     1       6.840  -0.540  13.860  1.00  0.00            
ATOM     25  C8  ACD     1       6.280  -1.380  14.850  1.00  0.00            
ATOM     26  H12 ACD     1       6.880  -1.290  15.770  1.00  0.00            
ATOM     27  C9  ACD     1       6.420  -2.830  14.390  1.00  0.00            
ATOM     28  H13 ACD     1       5.800  -3.430  15.070  1.00  0.00            
ATOM     29  H14 ACD     1       6.020  -2.880  13.380  1.00  0.00            
ATOM     30  O7  ACD     1       7.790  -3.300  14.500  1.00  0.00            
ATOM     31  H15 ACD     1       8.390  -2.580  14.290  1.00  0.00            
ATOM     32  O8  ACD     1       7.270   1.380  15.090  1.00  0.00            
ATOM     33  C10 ACD     1       8.430   2.170  14.900  1.00  0.00            
ATOM     34  H16 ACD     1       8.550   2.340  13.830  1.00  0.00            
ATOM     35  C11 ACD     1       8.090   3.470  15.550  1.00  0.00            
ATOM     36  H17 ACD     1       7.800   3.180  16.570  1.00  0.00            
ATOM     37  O9  ACD     1       6.980   4.180  14.860  1.00  0.00            
ATOM     38  H18 ACD     1       6.230   3.620  14.660  1.00  0.00            
ATOM     39  C12 ACD     1       9.330   4.390  15.520  1.00  0.00            
ATOM     40  H19 ACD     1       9.780   4.470  14.520  1.00  0.00            
ATOM     41  O10 ACD     1       9.030   5.670  16.130  1.00  0.00            
ATOM     42  H20 ACD     1       8.980   6.240  15.360  1.00  0.00            
ATOM     43  C13 ACD     1      10.460   3.740  16.320  1.00  0.00            
ATOM     44  H21 ACD     1      11.340   4.380  16.200  1.00  0.00            
ATOM     45  O11 ACD     1      10.810   2.440  15.680  1.00  0.00            
ATOM     46  C14 ACD     1       9.700   1.530  15.600  1.00  0.00            
ATOM     47  H22 ACD     1       9.410   1.180  16.600  1.00  0.00            
ATOM     48  C15 ACD     1      10.220   0.320  14.800  1.00  0.00            
ATOM     49  H23 ACD     1       9.330  -0.180  14.390  1.00  0.00            
ATOM     50  H24 ACD     1      10.890   0.630  13.990  1.00  0.00            
ATOM     51  O12 ACD     1      10.990  -0.660  15.500  1.00  0.00            
ATOM     52  H25 ACD     1      11.180  -1.400  14.920  1.00  0.00            
ATOM     53  O13 ACD     1      10.120   3.460  17.690  1.00  0.00            
ATOM     54  C16 ACD     1      11.020   3.980  18.600  1.00  0.00            
ATOM     55  H26 ACD     1      11.830   4.530  18.100  1.00  0.00            
ATOM     56  C17 ACD     1      10.240   5.000  19.410  1.00  0.00            
ATOM     57  H27 ACD     1       9.260   4.590  19.680  1.00  0.00            
ATOM     58  O14 ACD     1      10.040   6.160  18.560  1.00  0.00            
ATOM     59  H28 ACD     1       9.840   5.930  17.650  1.00  0.00            
ATOM     60  C18 ACD     1      11.010   5.270  20.740  1.00  0.00            
ATOM     61  H29 ACD     1      11.960   5.740  20.490  1.00  0.00            
ATOM     62  O15 ACD     1      10.180   6.220  21.500  1.00  0.00            
ATOM     63  H30 ACD     1       9.370   5.710  21.640  1.00  0.00            
ATOM     64  C19 ACD     1      11.140   3.930  21.510  1.00  0.00            
ATOM     65  H31 ACD     1      11.590   4.050  22.510  1.00  0.00            
ATOM     66  O16 ACD     1      12.080   3.100  20.770  1.00  0.00            
ATOM     67  C20 ACD     1      11.610   2.780  19.400  1.00  0.00            
ATOM     68  H32 ACD     1      10.820   2.010  19.470  1.00  0.00            
ATOM     69  C21 ACD     1      12.710   2.140  18.600  1.00  0.00            
ATOM     70  H33 ACD     1      13.070   1.290  19.190  1.00  0.00            
ATOM     71  H34 ACD     1      12.220   1.790  17.680  1.00  0.00            
ATOM     72  O17 ACD     1      13.810   3.080  18.240  1.00  0.00            
ATOM     73  H35 ACD     1      14.580   2.600  17.930  1.00  0.00            
ATOM     74  O18 ACD     1       9.850   3.260  21.490  1.00  0.00            
ATOM     75  C22 ACD     1       9.010   3.280  22.650  1.00  0.00            
ATOM     76  H36 ACD     1       9.450   3.900  23.440  1.00  0.00            
ATOM     77  C23 ACD     1       7.650   3.800  22.340  1.00  0.00            
ATOM     78  H37 ACD     1       7.280   3.280  21.440  1.00  0.00            
ATOM     79  O19 ACD     1       7.710   5.100  22.050  1.00  0.00            
ATOM     80  H38 ACD     1       6.840   5.480  21.900  1.00  0.00            
ATOM     81  C24 ACD     1       6.690   3.370  23.440  1.00  0.00            
ATOM     82  H39 ACD     1       7.060   3.770  24.400  1.00  0.00            
ATOM     83  O20 ACD     1       5.370   3.790  23.150  1.00  0.00            
ATOM     84  H40 ACD     1       4.890   2.960  23.060  1.00  0.00            
ATOM     85  C25 ACD     1       6.750   1.850  23.740  1.00  0.00            
ATOM     86  H41 ACD     1       6.130   1.630  24.620  1.00  0.00            
ATOM     87  O21 ACD     1       8.080   1.580  24.210  1.00  0.00            
ATOM     88  C26 ACD     1       9.060   1.770  23.200  1.00  0.00            
ATOM     89  H42 ACD     1       8.840   1.030  22.420  1.00  0.00            
ATOM     90  C27 ACD     1      10.430   1.370  23.750  1.00  0.00            
ATOM     91  H43 ACD     1      10.450   0.300  23.990  1.00  0.00            
ATOM     92  H44 ACD     1      11.230   1.530  23.020  1.00  0.00            
ATOM     93  O22 ACD     1      10.790   2.030  24.940  1.00  0.00            
ATOM     94  H45 ACD     1      11.090   2.950  24.870  1.00  0.00            
ATOM     95  O23 ACD     1       6.320   0.950  22.650  1.00  0.00            
ATOM     96  C28 ACD     1       5.480  -0.160  22.900  1.00  0.00            
ATOM     97  H46 ACD     1       5.560  -0.510  23.940  1.00  0.00            
ATOM     98  C29 ACD     1       5.730  -1.350  21.960  1.00  0.00            
ATOM     99  H47 ACD     1       5.630  -0.890  20.970  1.00  0.00            
ATOM    100  O24 ACD     1       4.740  -2.300  22.030  1.00  0.00            
ATOM    101  C30 ACD     1       7.120  -2.030  22.160  1.00  0.00            
ATOM    102  H48 ACD     1       7.320  -2.880  21.490  1.00  0.00            
ATOM    103  H49 ACD     1       7.860  -1.240  21.990  1.00  0.00            
ATOM    104  O25 ACD     1       7.280  -2.520  23.430  1.00  0.00            
ATOM    105  H50 ACD     1       8.170  -2.840  23.630  1.00  0.00            
ATOM    106  C31 ACD     1       4.020   0.350  22.690  1.00  0.00            
ATOM    107  H51 ACD     1       3.930   0.700  21.650  1.00  0.00            
ATOM    108  O26 ACD     1       3.710   1.400  23.680  1.00  0.00            
ATOM    109  H52 ACD     1       2.860   1.730  23.370  1.00  0.00            
ATOM    110  C32 ACD     1       3.000  -0.800  22.830  1.00  0.00            
ATOM    111  H53 ACD     1       3.080  -1.270  23.810  1.00  0.00            
ATOM    112  O27 ACD     1       1.650  -0.450  22.460  1.00  0.00            
ATOM    113  H54 ACD     1       1.670  -0.260  21.520  1.00  0.00            
ATOM    114  C33 ACD     1       3.390  -1.880  21.850  1.00  0.00            
ATOM    115  H55 ACD     1       2.840  -2.760  22.200  1.00  0.00            
ATOM    116  O28 ACD     1       3.150  -1.480  20.520  1.00  0.00            
ATOM    117  C34 ACD     1       2.950  -2.450  19.440  1.00  0.00            
ATOM    118  H56 ACD     1       2.200  -3.200  19.720  1.00  0.00            
ATOM    119  C35 ACD     1       2.320  -1.540  18.360  1.00  0.00            
ATOM    120  H57 ACD     1       3.090  -0.780  18.220  1.00  0.00            
ATOM    121  O29 ACD     1       1.130  -0.960  18.890  1.00  0.00            
ATOM    122  H58 ACD     1       0.650  -0.750  18.080  1.00  0.00            
ATOM    123  C36 ACD     1       2.140  -2.320  17.010  1.00  0.00            
ATOM    124  H59 ACD     1       1.520  -3.220  17.090  1.00  0.00            
ATOM    125  O30 ACD     1       1.700  -1.480  15.910  1.00  0.00            
ATOM    126  H60 ACD     1       2.260  -0.720  15.730  1.00  0.00            
ATOM    127  C1  BW7     2      10.650  -5.740  15.950  1.00  0.00            
ATOM    128  C2  BW7     2      10.990  -4.320  16.450  1.00  0.00            
ATOM    129  C3  BW7     2      11.650  -4.340  17.870  1.00  0.00            
ATOM    130  C4  BW7     2      10.580  -4.780  19.010  1.00  0.00            
ATOM    131  C5  BW7     2       9.290  -3.980  19.040  1.00  0.00            
ATOM    132  N1  BW7     2       9.680  -2.490  19.200  1.00  0.00            
ATOM    133  C6  BW7     2       8.750  -1.500  19.150  1.00  0.00            
ATOM    134  C7  BW7     2       7.520  -1.670  18.490  1.00  0.00            
ATOM    135  C8  BW7     2       6.660  -0.630  18.550  1.00  0.00            
ATOM    136  C9  BW7     2       7.040   0.650  19.070  1.00  0.00            
ATOM    137  C10 BW7     2       6.100   1.840  19.110  1.00  0.00            
ATOM    138  O1  BW7     2       4.900   1.660  18.970  1.00  0.00            
ATOM    139  O2  BW7     2       6.720   3.110  18.970  1.00  0.00            
ATOM    140  C11 BW7     2       5.920   4.210  18.760  1.00  0.00            
ATOM    141  C12 BW7     2       6.920   5.360  18.620  1.00  0.00            
ATOM    142  N2  BW7     2       6.310   6.680  18.200  1.00  0.00            
ATOM    143  C13 BW7     2       7.360   7.750  18.100  1.00  0.00            
ATOM    144  C14 BW7     2       5.850   6.420  16.800  1.00  0.00            
ATOM    145  C15 BW7     2       8.380   0.850  19.520  1.00  0.00            
ATOM    146  C16 BW7     2       9.230  -0.250  19.500  1.00  0.00            
ATOM    147  H1  BW7     2      10.160  -5.670  14.970  1.00  0.00            
ATOM    148  H2  BW7     2      11.540  -6.360  15.770  1.00  0.00            
ATOM    149  H3  BW7     2      10.040  -6.290  16.670  1.00  0.00            
ATOM    150  H4  BW7     2      10.110  -3.670  16.410  1.00  0.00            
ATOM    151  H5  BW7     2      11.730  -3.910  15.760  1.00  0.00            
ATOM    152  H6  BW7     2      11.970  -3.320  18.110  1.00  0.00            
ATOM    153  H7  BW7     2      12.550  -4.960  17.820  1.00  0.00            
ATOM    154  H8  BW7     2      11.010  -4.630  20.010  1.00  0.00            
ATOM    155  H9  BW7     2      10.400  -5.850  18.840  1.00  0.00            
ATOM    156  H10 BW7     2       8.680  -4.290  19.890  1.00  0.00            
ATOM    157  H11 BW7     2       8.680  -4.160  18.140  1.00  0.00            
ATOM    158  H12 BW7     2      10.630  -2.240  18.980  1.00  0.00            
ATOM    159  H13 BW7     2       7.230  -2.630  18.080  1.00  0.00            
ATOM    160  H14 BW7     2       5.610  -0.750  18.270  1.00  0.00            
ATOM    161  H15 BW7     2       5.240   4.340  19.610  1.00  0.00            
ATOM    162  H16 BW7     2       5.430   4.020  17.800  1.00  0.00            
ATOM    163  H17 BW7     2       7.710   5.060  17.930  1.00  0.00            
ATOM    164  H18 BW7     2       7.330   5.590  19.610  1.00  0.00            
ATOM    165  H19 BW7     2       5.520   6.990  18.790  1.00  0.00            
ATOM    166  H20 BW7     2       7.960   7.610  17.200  1.00  0.00            
ATOM    167  H21 BW7     2       6.930   8.750  18.010  1.00  0.00            
ATOM    168  H22 BW7     2       8.080   7.730  18.930  1.00  0.00            
ATOM    169  H23 BW7     2       6.720   6.200  16.180  1.00  0.00            
ATOM    170  H24 BW7     2       5.170   5.590  16.650  1.00  0.00            
ATOM    171  H25 BW7     2       5.330   7.260  16.330  1.00  0.00            
ATOM    172  H26 BW7     2       8.610   1.860  19.860  1.00  0.00            
ATOM    173  H27 BW7     2      10.220  -0.280  19.950  1.00  0.00            
TER
ENDMDL
MODEL        1
ATOM      1  H1  ACD     1      16.090  16.900  26.770  1.00  0.00            
ATOM      2  O1  ACD     1      16.900  17.110  26.300  1.00  0.00            
ATOM      3  C1  ACD     1      17.880  16.200  26.770  1.00  0.00            
ATOM      4  H2  ACD     1      17.490  15.550  27.560  1.00  0.00            
ATOM      5  H3  ACD     1      18.760  16.650  27.260  1.00  0.00            
ATOM      6  C2  ACD     1      18.620  15.400  25.660  1.00  0.00            
ATOM      7  H4  ACD     1      19.530  14.920  26.050  1.00  0.00            
ATOM      8  O2  ACD     1      17.720  14.360  25.180  1.00  0.00            
ATOM      9  C3  ACD     1      18.090  13.550  24.070  1.00  0.00            
ATOM     10  H5  ACD     1      17.220  12.960  23.760  1.00  0.00            
ATOM     11  O3  ACD     1      19.360  12.880  24.260  1.00  0.00            
ATOM     12  C4  ACD     1      19.280  11.480  23.980  1.00  0.00            
ATOM     13  H6  ACD     1      18.340  11.280  23.450  1.00  0.00            
ATOM     14  C5  ACD     1      20.450  11.050  23.110  1.00  0.00            
ATOM     15  H7  ACD     1      21.320  11.360  23.700  1.00  0.00            
ATOM     16  O4  ACD     1      20.430  11.760  21.830  1.00  0.00            
ATOM     17  H8  ACD     1      19.820  12.480  21.990  1.00  0.00            
ATOM     18  C6  ACD     1      20.370   9.540  23.030  1.00  0.00            
ATOM     19  H9  ACD     1      19.370   9.280  22.650  1.00  0.00            
ATOM     20  O5  ACD     1      21.400   8.950  22.170  1.00  0.00            
ATOM     21  H10 ACD     1      21.580   9.700  21.590  1.00  0.00            
ATOM     22  C7  ACD     1      20.500   8.950  24.420  1.00  0.00            
ATOM     23  H11 ACD     1      20.400   7.880  24.220  1.00  0.00            
ATOM     24  O6  ACD     1      19.440   9.350  25.240  1.00  0.00            
ATOM     25  C8  ACD     1      19.390  10.770  25.390  1.00  0.00            
ATOM     26  H12 ACD     1      20.320  11.080  25.890  1.00  0.00            
ATOM     27  C9  ACD     1      18.240  11.110  26.340  1.00  0.00            
ATOM     28  H13 ACD     1      18.230  10.440  27.210  1.00  0.00            
ATOM     29  H14 ACD     1      18.250  12.160  26.640  1.00  0.00            
ATOM     30  O7  ACD     1      16.970  10.880  25.680  1.00  0.00            
ATOM     31  H15 ACD     1      16.880   9.970  25.380  1.00  0.00            
ATOM     32  O8  ACD     1      21.720   9.350  24.970  1.00  0.00            
ATOM     33  C10 ACD     1      22.690   8.430  25.430  1.00  0.00            
ATOM     34  H16 ACD     1      22.370   7.400  25.240  1.00  0.00            
ATOM     35  C11 ACD     1      23.980   8.670  24.600  1.00  0.00            
ATOM     36  H17 ACD     1      23.970   9.750  24.380  1.00  0.00            
ATOM     37  O9  ACD     1      23.950   8.030  23.430  1.00  0.00            
ATOM     38  H18 ACD     1      23.160   8.250  22.930  1.00  0.00            
ATOM     39  C12 ACD     1      25.200   8.220  25.420  1.00  0.00            
ATOM     40  H19 ACD     1      25.070   7.140  25.560  1.00  0.00            
ATOM     41  O10 ACD     1      26.510   8.560  24.780  1.00  0.00            
ATOM     42  H20 ACD     1      26.390   9.490  24.540  1.00  0.00            
ATOM     43  C13 ACD     1      25.120   8.950  26.790  1.00  0.00            
ATOM     44  H21 ACD     1      26.090   8.670  27.220  1.00  0.00            
ATOM     45  O11 ACD     1      24.040   8.420  27.510  1.00  0.00            
ATOM     46  C14 ACD     1      22.750   8.710  26.920  1.00  0.00            
ATOM     47  H22 ACD     1      22.610   9.780  27.120  1.00  0.00            
ATOM     48  C15 ACD     1      21.570   8.010  27.620  1.00  0.00            
ATOM     49  H23 ACD     1      20.730   7.820  26.950  1.00  0.00            
ATOM     50  H24 ACD     1      21.870   7.000  27.920  1.00  0.00            
ATOM     51  O12 ACD     1      21.280   8.830  28.740  1.00  0.00            
ATOM     52  H25 ACD     1      20.370   8.640  28.960  1.00  0.00            
ATOM     53  O13 ACD     1      25.010  10.390  26.730  1.00  0.00            
ATOM     54  C16 ACD     1      26.260  11.120  26.840  1.00  0.00            
ATOM     55  H26 ACD     1      27.040  10.350  26.780  1.00  0.00            
ATOM     56  C17 ACD     1      26.300  12.140  25.760  1.00  0.00            
ATOM     57  H27 ACD     1      25.390  12.740  25.760  1.00  0.00            
ATOM     58  O14 ACD     1      26.450  11.490  24.420  1.00  0.00            
ATOM     59  H28 ACD     1      26.770  12.190  23.850  1.00  0.00            
ATOM     60  C18 ACD     1      27.450  13.150  25.930  1.00  0.00            
ATOM     61  H29 ACD     1      28.390  12.590  26.070  1.00  0.00            
ATOM     62  O15 ACD     1      27.630  14.120  24.950  1.00  0.00            
ATOM     63  H30 ACD     1      28.060  14.890  25.350  1.00  0.00            
ATOM     64  C19 ACD     1      27.400  13.880  27.330  1.00  0.00            
ATOM     65  H31 ACD     1      28.280  14.460  27.630  1.00  0.00            
ATOM     66  O16 ACD     1      27.370  12.810  28.270  1.00  0.00            
ATOM     67  C20 ACD     1      26.240  11.930  28.270  1.00  0.00            
ATOM     68  H32 ACD     1      25.340  12.550  28.360  1.00  0.00            
ATOM     69  C21 ACD     1      26.420  10.960  29.420  1.00  0.00            
ATOM     70  H33 ACD     1      25.490  10.400  29.500  1.00  0.00            
ATOM     71  H34 ACD     1      27.340  10.370  29.290  1.00  0.00            
ATOM     72  O17 ACD     1      26.600  11.620  30.710  1.00  0.00            
ATOM     73  H35 ACD     1      27.420  12.110  30.640  1.00  0.00            
ATOM     74  O18 ACD     1      26.170  14.630  27.390  1.00  0.00            
ATOM     75  C22 ACD     1      26.250  15.960  27.830  1.00  0.00            
ATOM     76  H36 ACD     1      27.060  16.030  28.570  1.00  0.00            
ATOM     77  C23 ACD     1      26.570  16.810  26.640  1.00  0.00            
ATOM     78  H37 ACD     1      25.870  16.580  25.830  1.00  0.00            
ATOM     79  O19 ACD     1      27.850  16.550  26.140  1.00  0.00            
ATOM     80  H38 ACD     1      28.010  17.130  25.390  1.00  0.00            
ATOM     81  C24 ACD     1      26.300  18.260  27.010  1.00  0.00            
ATOM     82  H39 ACD     1      26.950  18.530  27.850  1.00  0.00            
ATOM     83  O20 ACD     1      26.540  19.060  25.810  1.00  0.00            
ATOM     84  H40 ACD     1      26.380  19.980  26.070  1.00  0.00            
ATOM     85  C25 ACD     1      24.870  18.420  27.490  1.00  0.00            
ATOM     86  H41 ACD     1      24.700  19.470  27.760  1.00  0.00            
ATOM     87  O21 ACD     1      24.800  17.730  28.730  1.00  0.00            
ATOM     88  C26 ACD     1      24.980  16.300  28.680  1.00  0.00            
ATOM     89  H42 ACD     1      24.130  15.930  28.090  1.00  0.00            
ATOM     90  C27 ACD     1      25.040  15.650  30.040  1.00  0.00            
ATOM     91  H43 ACD     1      25.330  14.590  30.060  1.00  0.00            
ATOM     92  H44 ACD     1      25.850  16.070  30.650  1.00  0.00            
ATOM     93  O22 ACD     1      23.760  15.710  30.650  1.00  0.00            
ATOM     94  H45 ACD     1      23.650  16.640  30.900  1.00  0.00            
ATOM     95  O23 ACD     1      23.890  17.980  26.540  1.00  0.00            
ATOM     96  C28 ACD     1      22.710  18.650  26.470  1.00  0.00            
ATOM     97  H46 ACD     1      22.790  19.640  26.940  1.00  0.00            
ATOM     98  C29 ACD     1      21.550  17.800  27.160  1.00  0.00            
ATOM     99  H47 ACD     1      21.530  16.780  26.760  1.00  0.00            
ATOM    100  O24 ACD     1      20.290  18.350  26.690  1.00  0.00            
ATOM    101  C30 ACD     1      21.580  17.870  28.590  1.00  0.00            
ATOM    102  H48 ACD     1      20.570  17.650  28.940  1.00  0.00            
ATOM    103  H49 ACD     1      22.300  17.090  28.870  1.00  0.00            
ATOM    104  O25 ACD     1      21.910  19.140  29.120  1.00  0.00            
ATOM    105  H50 ACD     1      21.280  19.800  28.820  1.00  0.00            
ATOM    106  C31 ACD     1      22.530  18.870  24.950  1.00  0.00            
ATOM    107  H51 ACD     1      22.660  17.880  24.480  1.00  0.00            
ATOM    108  O26 ACD     1      23.460  19.780  24.360  1.00  0.00            
ATOM    109  H52 ACD     1      23.510  19.470  23.450  1.00  0.00            
ATOM    110  C32 ACD     1      21.130  19.240  24.630  1.00  0.00            
ATOM    111  H53 ACD     1      20.850  20.240  24.970  1.00  0.00            
ATOM    112  O27 ACD     1      21.000  19.080  23.200  1.00  0.00            
ATOM    113  H54 ACD     1      20.070  18.920  23.020  1.00  0.00            
ATOM    114  C33 ACD     1      20.080  18.350  25.290  1.00  0.00            
ATOM    115  H55 ACD     1      19.090  18.810  25.180  1.00  0.00            
ATOM    116  O28 ACD     1      20.140  17.020  24.780  1.00  0.00            
ATOM    117  C34 ACD     1      18.980  16.350  24.520  1.00  0.00            
ATOM    118  H56 ACD     1      18.180  17.030  24.200  1.00  0.00            
ATOM    119  C35 ACD     1      19.210  15.660  23.200  1.00  0.00            
ATOM    120  H57 ACD     1      20.180  15.140  23.240  1.00  0.00            
ATOM    121  O29 ACD     1      19.250  16.660  22.130  1.00  0.00            
ATOM    122  H58 ACD     1      19.540  16.340  21.270  1.00  0.00            
ATOM    123  C36 ACD     1      18.170  14.610  22.990  1.00  0.00            
ATOM    124  H59 ACD     1      17.260  15.210  22.990  1.00  0.00            
ATOM    125  O30 ACD     1      18.310  14.080  21.740  1.00  0.00            
ATOM    126  H60 ACD     1      17.720  14.590  21.190  1.00  0.00            
ATOM    127  C1  BW7     2      19.730  13.690  29.140  1.00  0.00            
ATOM    128  C2  BW7     2      21.170  13.970  29.690  1.00  0.00            
ATOM    129  C3  BW7     2      22.240  12.830  29.460  1.00  0.00            
ATOM    130  C4  BW7     2      22.440  12.270  28.060  1.00  0.00            
ATOM    131  C5  BW7     2      22.510  13.350  26.960  1.00  0.00            
ATOM    132  N1  BW7     2      22.880  12.720  25.720  1.00  0.00            
ATOM    133  C6  BW7     2      22.940  13.280  24.450  1.00  0.00            
ATOM    134  C7  BW7     2      23.330  12.600  23.300  1.00  0.00            
ATOM    135  C8  BW7     2      23.310  13.130  22.000  1.00  0.00            
ATOM    136  C9  BW7     2      22.990  14.480  21.820  1.00  0.00            
ATOM    137  C10 BW7     2      22.950  15.130  20.510  1.00  0.00            
ATOM    138  O1  BW7     2      22.300  16.170  20.280  1.00  0.00            
ATOM    139  O2  BW7     2      23.520  14.440  19.450  1.00  0.00            
ATOM    140  C11 BW7     2      23.750  15.240  18.210  1.00  0.00            
ATOM    141  C12 BW7     2      24.540  14.340  17.220  1.00  0.00            
ATOM    142  N2  BW7     2      23.780  13.140  16.750  1.00  0.00            
ATOM    143  C13 BW7     2      23.750  13.130  15.210  1.00  0.00            
ATOM    144  C14 BW7     2      24.740  12.010  17.000  1.00  0.00            
ATOM    145  C15 BW7     2      22.710  15.240  22.980  1.00  0.00            
ATOM    146  C16 BW7     2      22.640  14.620  24.240  1.00  0.00            
ATOM    147  H1  BW7     2      19.010  14.500  29.320  1.00  0.00            
ATOM    148  H2  BW7     2      19.730  13.450  28.070  1.00  0.00            
ATOM    149  H3  BW7     2      19.280  12.890  29.750  1.00  0.00            
ATOM    150  H4  BW7     2      21.150  14.160  30.770  1.00  0.00            
ATOM    151  H5  BW7     2      21.560  14.850  29.170  1.00  0.00            
ATOM    152  H6  BW7     2      22.080  11.980  30.130  1.00  0.00            
ATOM    153  H7  BW7     2      23.170  13.200  29.900  1.00  0.00            
ATOM    154  H8  BW7     2      21.640  11.580  27.780  1.00  0.00            
ATOM    155  H9  BW7     2      23.270  11.570  27.910  1.00  0.00            
ATOM    156  H10 BW7     2      23.340  14.040  27.160  1.00  0.00            
ATOM    157  H11 BW7     2      21.570  13.920  26.940  1.00  0.00            
ATOM    158  H12 BW7     2      23.350  11.830  25.860  1.00  0.00            
ATOM    159  H13 BW7     2      23.470  11.520  23.350  1.00  0.00            
ATOM    160  H14 BW7     2      23.550  12.610  21.080  1.00  0.00            
ATOM    161  H15 BW7     2      24.460  16.050  18.410  1.00  0.00            
ATOM    162  H16 BW7     2      22.840  15.520  17.670  1.00  0.00            
ATOM    163  H17 BW7     2      25.500  13.970  17.600  1.00  0.00            
ATOM    164  H18 BW7     2      24.810  14.950  16.350  1.00  0.00            
ATOM    165  H19 BW7     2      22.850  13.060  17.190  1.00  0.00            
ATOM    166  H20 BW7     2      23.280  14.010  14.770  1.00  0.00            
ATOM    167  H21 BW7     2      24.800  13.100  14.910  1.00  0.00            
ATOM    168  H22 BW7     2      23.230  12.250  14.830  1.00  0.00            
ATOM    169  H23 BW7     2      24.410  11.050  16.590  1.00  0.00            
ATOM    170  H24 BW7     2      25.720  12.280  16.600  1.00  0.00            
ATOM    171  H25 BW7     2      24.780  11.890  18.090  1.00  0.00            
ATOM    172  H26 BW7     2      22.380  16.270  22.820  1.00  0.00            
ATOM    173  H27 BW7     2      22.350  15.200  25.120  1.00  0.00            
TER
ENDMDL
MODEL        1
ATOM      1  H1  ACD     1      22.140  -1.480  32.080  1.00  0.00            
ATOM      2  O1  ACD     1      22.720  -0.760  31.830  1.00  0.00            
ATOM      3  C1  ACD     1      22.580  -0.530  30.360  1.00  0.00            
ATOM      4  H2  ACD     1      21.570  -0.250  30.030  1.00  0.00            
ATOM      5  H3  ACD     1      22.920  -1.360  29.730  1.00  0.00            
ATOM      6  C2  ACD     1      23.630   0.570  29.870  1.00  0.00            
ATOM      7  H4  ACD     1      23.380   1.470  30.450  1.00  0.00            
ATOM      8  O2  ACD     1      24.960   0.100  30.290  1.00  0.00            
ATOM      9  C3  ACD     1      26.020   0.940  29.970  1.00  0.00            
ATOM     10  H5  ACD     1      26.930   0.540  30.420  1.00  0.00            
ATOM     11  O3  ACD     1      25.800   2.250  30.550  1.00  0.00            
ATOM     12  C4  ACD     1      26.810   2.780  31.430  1.00  0.00            
ATOM     13  H6  ACD     1      27.710   2.160  31.540  1.00  0.00            
ATOM     14  C5  ACD     1      27.460   3.990  30.730  1.00  0.00            
ATOM     15  H7  ACD     1      26.730   4.610  30.190  1.00  0.00            
ATOM     16  O4  ACD     1      28.400   3.550  29.760  1.00  0.00            
ATOM     17  H8  ACD     1      27.940   2.860  29.280  1.00  0.00            
ATOM     18  C6  ACD     1      28.210   4.940  31.690  1.00  0.00            
ATOM     19  H9  ACD     1      29.080   4.390  32.050  1.00  0.00            
ATOM     20  O5  ACD     1      28.590   6.200  31.020  1.00  0.00            
ATOM     21  H10 ACD     1      29.170   6.720  31.590  1.00  0.00            
ATOM     22  C7  ACD     1      27.240   5.250  32.820  1.00  0.00            
ATOM     23  H11 ACD     1      27.780   5.950  33.470  1.00  0.00            
ATOM     24  O6  ACD     1      26.880   4.080  33.550  1.00  0.00            
ATOM     25  C8  ACD     1      26.150   3.110  32.740  1.00  0.00            
ATOM     26  H12 ACD     1      25.150   3.500  32.520  1.00  0.00            
ATOM     27  C9  ACD     1      25.790   1.850  33.540  1.00  0.00            
ATOM     28  H13 ACD     1      25.390   1.130  32.810  1.00  0.00            
ATOM     29  H14 ACD     1      26.670   1.370  33.980  1.00  0.00            
ATOM     30  O7  ACD     1      24.710   2.140  34.370  1.00  0.00            
ATOM     31  H15 ACD     1      24.960   1.690  35.190  1.00  0.00            
ATOM     32  O8  ACD     1      26.090   5.910  32.180  1.00  0.00            
ATOM     33  C10 ACD     1      25.770   7.240  32.630  1.00  0.00            
ATOM     34  H16 ACD     1      26.570   7.670  33.230  1.00  0.00            
ATOM     35  C11 ACD     1      25.660   8.220  31.500  1.00  0.00            
ATOM     36  H17 ACD     1      24.990   7.750  30.760  1.00  0.00            
ATOM     37  O9  ACD     1      26.900   8.260  30.720  1.00  0.00            
ATOM     38  H18 ACD     1      27.080   7.320  30.680  1.00  0.00            
ATOM     39  C12 ACD     1      25.110   9.540  31.870  1.00  0.00            
ATOM     40  H19 ACD     1      25.830  10.050  32.530  1.00  0.00            
ATOM     41  O10 ACD     1      24.790  10.250  30.630  1.00  0.00            
ATOM     42  H20 ACD     1      23.850  10.190  30.490  1.00  0.00            
ATOM     43  C13 ACD     1      23.730   9.290  32.520  1.00  0.00            
ATOM     44  H21 ACD     1      23.410  10.240  32.960  1.00  0.00            
ATOM     45  O11 ACD     1      23.860   8.450  33.680  1.00  0.00            
ATOM     46  C14 ACD     1      24.390   7.160  33.320  1.00  0.00            
ATOM     47  H22 ACD     1      23.730   6.780  32.520  1.00  0.00            
ATOM     48  C15 ACD     1      24.430   6.250  34.570  1.00  0.00            
ATOM     49  H23 ACD     1      23.430   6.160  35.010  1.00  0.00            
ATOM     50  H24 ACD     1      24.620   5.280  34.090  1.00  0.00            
ATOM     51  O12 ACD     1      25.390   6.420  35.600  1.00  0.00            
ATOM     52  H25 ACD     1      24.930   6.770  36.370  1.00  0.00            
ATOM     53  O13 ACD     1      22.790   8.780  31.530  1.00  0.00            
ATOM     54  C16 ACD     1      21.490   9.300  31.430  1.00  0.00            
ATOM     55  H26 ACD     1      21.460  10.310  31.840  1.00  0.00            
ATOM     56  C17 ACD     1      21.200   9.550  29.910  1.00  0.00            
ATOM     57  H27 ACD     1      21.140   8.640  29.300  1.00  0.00            
ATOM     58  O14 ACD     1      22.110  10.460  29.280  1.00  0.00            
ATOM     59  H28 ACD     1      22.070  10.300  28.330  1.00  0.00            
ATOM     60  C18 ACD     1      19.730  10.110  29.750  1.00  0.00            
ATOM     61  H29 ACD     1      19.560  11.020  30.340  1.00  0.00            
ATOM     62  O15 ACD     1      19.370  10.240  28.340  1.00  0.00            
ATOM     63  H30 ACD     1      20.100  10.460  27.750  1.00  0.00            
ATOM     64  C19 ACD     1      18.790   9.060  30.320  1.00  0.00            
ATOM     65  H31 ACD     1      17.770   9.460  30.410  1.00  0.00            
ATOM     66  O16 ACD     1      19.190   8.680  31.660  1.00  0.00            
ATOM     67  C20 ACD     1      20.490   8.300  31.910  1.00  0.00            
ATOM     68  H32 ACD     1      20.750   7.430  31.290  1.00  0.00            
ATOM     69  C21 ACD     1      20.720   7.930  33.400  1.00  0.00            
ATOM     70  H33 ACD     1      21.650   7.350  33.420  1.00  0.00            
ATOM     71  H34 ACD     1      20.850   8.810  34.050  1.00  0.00            
ATOM     72  O17 ACD     1      19.760   7.040  33.890  1.00  0.00            
ATOM     73  H35 ACD     1      20.150   6.870  34.750  1.00  0.00            
ATOM     74  O18 ACD     1      18.920   7.900  29.520  1.00  0.00            
ATOM     75  C22 ACD     1      17.710   7.120  29.330  1.00  0.00            
ATOM     76  H36 ACD     1      16.790   7.700  29.480  1.00  0.00            
ATOM     77  C23 ACD     1      17.900   6.810  27.830  1.00  0.00            
ATOM     78  H37 ACD     1      18.960   6.530  27.730  1.00  0.00            
ATOM     79  O19 ACD     1      17.720   8.050  27.120  1.00  0.00            
ATOM     80  H38 ACD     1      18.270   8.750  27.480  1.00  0.00            
ATOM     81  C24 ACD     1      17.100   5.580  27.340  1.00  0.00            
ATOM     82  H39 ACD     1      16.010   5.730  27.300  1.00  0.00            
ATOM     83  O20 ACD     1      17.340   5.260  25.950  1.00  0.00            
ATOM     84  H40 ACD     1      17.060   6.080  25.550  1.00  0.00            
ATOM     85  C25 ACD     1      17.400   4.360  28.240  1.00  0.00            
ATOM     86  H41 ACD     1      16.780   3.480  28.010  1.00  0.00            
ATOM     87  O21 ACD     1      17.090   4.740  29.600  1.00  0.00            
ATOM     88  C26 ACD     1      17.820   5.870  30.150  1.00  0.00            
ATOM     89  H42 ACD     1      18.870   5.550  30.230  1.00  0.00            
ATOM     90  C27 ACD     1      17.270   6.080  31.520  1.00  0.00            
ATOM     91  H43 ACD     1      17.270   5.140  32.090  1.00  0.00            
ATOM     92  H44 ACD     1      17.930   6.820  31.990  1.00  0.00            
ATOM     93  O22 ACD     1      15.900   6.540  31.490  1.00  0.00            
ATOM     94  H45 ACD     1      15.400   6.100  32.180  1.00  0.00            
ATOM     95  O23 ACD     1      18.780   4.030  28.060  1.00  0.00            
ATOM     96  C28 ACD     1      19.170   2.790  27.480  1.00  0.00            
ATOM     97  H46 ACD     1      18.320   2.350  26.960  1.00  0.00            
ATOM     98  C29 ACD     1      19.690   1.790  28.560  1.00  0.00            
ATOM     99  H47 ACD     1      20.470   2.300  29.150  1.00  0.00            
ATOM    100  O24 ACD     1      20.350   0.690  27.870  1.00  0.00            
ATOM    101  C30 ACD     1      18.620   1.340  29.580  1.00  0.00            
ATOM    102  H48 ACD     1      19.100   0.540  30.170  1.00  0.00            
ATOM    103  H49 ACD     1      18.390   2.140  30.290  1.00  0.00            
ATOM    104  O25 ACD     1      17.450   0.790  28.970  1.00  0.00            
ATOM    105  H50 ACD     1      16.860   0.410  29.620  1.00  0.00            
ATOM    106  C31 ACD     1      20.310   3.250  26.480  1.00  0.00            
ATOM    107  H51 ACD     1      21.060   3.810  27.040  1.00  0.00            
ATOM    108  O26 ACD     1      19.740   3.920  25.350  1.00  0.00            
ATOM    109  H52 ACD     1      19.050   4.360  25.850  1.00  0.00            
ATOM    110  C32 ACD     1      21.100   2.030  25.970  1.00  0.00            
ATOM    111  H53 ACD     1      20.470   1.450  25.290  1.00  0.00            
ATOM    112  O27 ACD     1      22.210   2.450  25.180  1.00  0.00            
ATOM    113  H54 ACD     1      21.950   3.370  25.080  1.00  0.00            
ATOM    114  C33 ACD     1      21.490   1.090  27.180  1.00  0.00            
ATOM    115  H55 ACD     1      21.990   0.190  26.810  1.00  0.00            
ATOM    116  O28 ACD     1      22.440   1.680  27.990  1.00  0.00            
ATOM    117  C34 ACD     1      23.600   0.860  28.440  1.00  0.00            
ATOM    118  H56 ACD     1      23.650  -0.120  27.960  1.00  0.00            
ATOM    119  C35 ACD     1      24.760   1.730  27.920  1.00  0.00            
ATOM    120  H57 ACD     1      24.770   2.730  28.380  1.00  0.00            
ATOM    121  O29 ACD     1      24.690   1.740  26.500  1.00  0.00            
ATOM    122  H58 ACD     1      23.840   2.040  26.150  1.00  0.00            
ATOM    123  C36 ACD     1      26.060   1.060  28.430  1.00  0.00            
ATOM    124  H59 ACD     1      26.130   0.030  28.060  1.00  0.00            
ATOM    125  O30 ACD     1      27.260   1.740  28.090  1.00  0.00            
ATOM    126  H60 ACD     1      27.310   1.580  27.140  1.00  0.00            
ATOM    127  C1  BW7     2      18.960   1.400  35.060  1.00  0.00            
ATOM    128  C2  BW7     2      18.690   2.580  34.030  1.00  0.00            
ATOM    129  C3  BW7     2      19.910   3.580  33.620  1.00  0.00            
ATOM    130  C4  BW7     2      21.020   2.810  32.830  1.00  0.00            
ATOM    131  C5  BW7     2      22.140   3.670  32.150  1.00  0.00            
ATOM    132  N1  BW7     2      21.580   4.340  30.960  1.00  0.00            
ATOM    133  C6  BW7     2      22.240   5.050  30.020  1.00  0.00            
ATOM    134  C7  BW7     2      21.510   5.730  29.030  1.00  0.00            
ATOM    135  C8  BW7     2      22.170   6.650  28.190  1.00  0.00            
ATOM    136  C9  BW7     2      23.570   6.810  28.280  1.00  0.00            
ATOM    137  C10 BW7     2      24.310   7.730  27.370  1.00  0.00            
ATOM    138  O1  BW7     2      23.810   8.140  26.340  1.00  0.00            
ATOM    139  O2  BW7     2      25.620   8.060  27.760  1.00  0.00            
ATOM    140  C11 BW7     2      26.310   8.930  26.910  1.00  0.00            
ATOM    141  C12 BW7     2      27.540   9.460  27.630  1.00  0.00            
ATOM    142  N2  BW7     2      27.210  10.320  28.810  1.00  0.00            
ATOM    143  C13 BW7     2      28.540  10.720  29.400  1.00  0.00            
ATOM    144  C14 BW7     2      26.650  11.600  28.300  1.00  0.00            
ATOM    145  C15 BW7     2      24.310   5.990  29.140  1.00  0.00            
ATOM    146  C16 BW7     2      23.620   5.110  29.990  1.00  0.00            
ATOM    147  H1  BW7     2      18.080   0.760  35.240  1.00  0.00            
ATOM    148  H2  BW7     2      19.770   0.730  34.740  1.00  0.00            
ATOM    149  H3  BW7     2      19.290   1.670  36.070  1.00  0.00            
ATOM    150  H4  BW7     2      17.920   3.220  34.480  1.00  0.00            
ATOM    151  H5  BW7     2      18.300   2.110  33.120  1.00  0.00            
ATOM    152  H6  BW7     2      20.320   4.010  34.540  1.00  0.00            
ATOM    153  H7  BW7     2      19.470   4.400  33.040  1.00  0.00            
ATOM    154  H8  BW7     2      20.560   2.270  31.990  1.00  0.00            
ATOM    155  H9  BW7     2      21.430   2.020  33.460  1.00  0.00            
ATOM    156  H10 BW7     2      22.910   2.960  31.840  1.00  0.00            
ATOM    157  H11 BW7     2      22.650   4.300  32.890  1.00  0.00            
ATOM    158  H12 BW7     2      20.570   4.340  30.930  1.00  0.00            
ATOM    159  H13 BW7     2      20.460   5.560  28.820  1.00  0.00            
ATOM    160  H14 BW7     2      21.540   7.190  27.490  1.00  0.00            
ATOM    161  H15 BW7     2      25.780   9.880  26.770  1.00  0.00            
ATOM    162  H16 BW7     2      26.490   8.440  25.950  1.00  0.00            
ATOM    163  H17 BW7     2      28.170  10.040  26.960  1.00  0.00            
ATOM    164  H18 BW7     2      28.090   8.600  28.030  1.00  0.00            
ATOM    165  H19 BW7     2      26.590   9.870  29.500  1.00  0.00            
ATOM    166  H20 BW7     2      28.370  11.230  30.350  1.00  0.00            
ATOM    167  H21 BW7     2      29.160   9.840  29.610  1.00  0.00            
ATOM    168  H22 BW7     2      29.010  11.390  28.690  1.00  0.00            
ATOM    169  H23 BW7     2      27.320  12.130  27.620  1.00  0.00            
ATOM    170  H24 BW7     2      25.670  11.410  27.860  1.00  0.00            
ATOM    171  H25 BW7     2      26.350  12.250  29.120  1.00  0.00            
ATOM    172  H26 BW7     2      25.390   6.030  29.210  1.00  0.00            
ATOM    173  H27 BW7     2      24.230   4.480  30.630  1.00  0.00            
TER
ENDMDL
MODEL        1
ATOM      1  H1  ACD     1      17.570   3.200  26.370  1.00  0.00            
ATOM      2  O1  ACD     1      18.210   2.510  26.590  1.00  0.00            
ATOM      3  C1  ACD     1      19.250   2.660  25.610  1.00  0.00            
ATOM      4  H2  ACD     1      19.310   3.740  25.410  1.00  0.00            
ATOM      5  H3  ACD     1      18.920   2.330  24.620  1.00  0.00            
ATOM      6  C2  ACD     1      20.520   1.930  26.010  1.00  0.00            
ATOM      7  H4  ACD     1      20.850   2.030  27.050  1.00  0.00            
ATOM      8  O2  ACD     1      20.210   0.560  25.710  1.00  0.00            
ATOM      9  C3  ACD     1      21.250  -0.390  25.850  1.00  0.00            
ATOM     10  H5  ACD     1      20.880  -1.390  25.580  1.00  0.00            
ATOM     11  O3  ACD     1      21.680  -0.350  27.200  1.00  0.00            
ATOM     12  C4  ACD     1      22.020  -1.490  28.030  1.00  0.00            
ATOM     13  H6  ACD     1      21.840  -2.430  27.500  1.00  0.00            
ATOM     14  C5  ACD     1      23.560  -1.420  28.280  1.00  0.00            
ATOM     15  H7  ACD     1      23.780  -0.350  28.300  1.00  0.00            
ATOM     16  O4  ACD     1      24.300  -1.960  27.160  1.00  0.00            
ATOM     17  H8  ACD     1      24.030  -1.540  26.340  1.00  0.00            
ATOM     18  C6  ACD     1      23.990  -2.000  29.690  1.00  0.00            
ATOM     19  H9  ACD     1      23.750  -3.070  29.550  1.00  0.00            
ATOM     20  O5  ACD     1      25.320  -1.810  30.030  1.00  0.00            
ATOM     21  H10 ACD     1      25.820  -2.370  29.420  1.00  0.00            
ATOM     22  C7  ACD     1      23.050  -1.480  30.790  1.00  0.00            
ATOM     23  H11 ACD     1      23.220  -1.950  31.770  1.00  0.00            
ATOM     24  O6  ACD     1      21.750  -1.730  30.510  1.00  0.00            
ATOM     25  C8  ACD     1      21.230  -1.270  29.260  1.00  0.00            
ATOM     26  H12 ACD     1      21.200  -0.170  29.350  1.00  0.00            
ATOM     27  C9  ACD     1      19.850  -1.840  29.020  1.00  0.00            
ATOM     28  H13 ACD     1      19.240  -1.820  29.930  1.00  0.00            
ATOM     29  H14 ACD     1      19.250  -1.220  28.330  1.00  0.00            
ATOM     30  O7  ACD     1      19.800  -3.210  28.580  1.00  0.00            
ATOM     31  H15 ACD     1      18.910  -3.550  28.570  1.00  0.00            
ATOM     32  O8  ACD     1      23.100  -0.030  31.060  1.00  0.00            
ATOM     33  C10 ACD     1      23.360   0.350  32.440  1.00  0.00            
ATOM     34  H16 ACD     1      23.170  -0.480  33.120  1.00  0.00            
ATOM     35  C11 ACD     1      24.830   0.730  32.570  1.00  0.00            
ATOM     36  H17 ACD     1      25.170   1.380  31.760  1.00  0.00            
ATOM     37  O9  ACD     1      25.670  -0.440  32.530  1.00  0.00            
ATOM     38  H18 ACD     1      25.560  -0.910  31.700  1.00  0.00            
ATOM     39  C12 ACD     1      25.000   1.370  33.960  1.00  0.00            
ATOM     40  H19 ACD     1      24.680   0.640  34.720  1.00  0.00            
ATOM     41  O10 ACD     1      26.390   1.730  34.340  1.00  0.00            
ATOM     42  H20 ACD     1      26.540   2.500  33.780  1.00  0.00            
ATOM     43  C13 ACD     1      24.070   2.520  34.130  1.00  0.00            
ATOM     44  H21 ACD     1      24.240   2.970  35.110  1.00  0.00            
ATOM     45  O11 ACD     1      22.750   2.100  34.070  1.00  0.00            
ATOM     46  C14 ACD     1      22.340   1.520  32.850  1.00  0.00            
ATOM     47  H22 ACD     1      22.470   2.300  32.090  1.00  0.00            
ATOM     48  C15 ACD     1      20.920   1.210  32.790  1.00  0.00            
ATOM     49  H23 ACD     1      20.420   2.140  33.080  1.00  0.00            
ATOM     50  H24 ACD     1      20.650   0.950  31.760  1.00  0.00            
ATOM     51  O12 ACD     1      20.460   0.180  33.680  1.00  0.00            
ATOM     52  H25 ACD     1      20.640   0.360  34.610  1.00  0.00            
ATOM     53  O13 ACD     1      24.280   3.600  33.160  1.00  0.00            
ATOM     54  C16 ACD     1      24.860   4.800  33.630  1.00  0.00            
ATOM     55  H26 ACD     1      25.090   4.810  34.710  1.00  0.00            
ATOM     56  C17 ACD     1      26.170   5.060  32.910  1.00  0.00            
ATOM     57  H27 ACD     1      26.020   4.780  31.860  1.00  0.00            
ATOM     58  O14 ACD     1      27.220   4.170  33.460  1.00  0.00            
ATOM     59  H28 ACD     1      27.740   3.790  32.740  1.00  0.00            
ATOM     60  C18 ACD     1      26.640   6.470  33.210  1.00  0.00            
ATOM     61  H29 ACD     1      26.860   6.520  34.280  1.00  0.00            
ATOM     62  O15 ACD     1      27.780   6.810  32.470  1.00  0.00            
ATOM     63  H30 ACD     1      28.470   6.190  32.700  1.00  0.00            
ATOM     64  C19 ACD     1      25.470   7.400  32.850  1.00  0.00            
ATOM     65  H31 ACD     1      25.590   8.470  33.060  1.00  0.00            
ATOM     66  O16 ACD     1      24.350   7.130  33.640  1.00  0.00            
ATOM     67  C20 ACD     1      23.780   5.880  33.510  1.00  0.00            
ATOM     68  H32 ACD     1      23.320   5.860  32.510  1.00  0.00            
ATOM     69  C21 ACD     1      22.560   5.640  34.380  1.00  0.00            
ATOM     70  H33 ACD     1      21.910   6.520  34.280  1.00  0.00            
ATOM     71  H34 ACD     1      21.980   4.740  34.150  1.00  0.00            
ATOM     72  O17 ACD     1      22.970   5.540  35.790  1.00  0.00            
ATOM     73  H35 ACD     1      23.590   6.250  35.990  1.00  0.00            
ATOM     74  O18 ACD     1      25.190   7.180  31.460  1.00  0.00            
ATOM     75  C22 ACD     1      24.890   8.320  30.630  1.00  0.00            
ATOM     76  H36 ACD     1      25.150   9.270  31.120  1.00  0.00            
ATOM     77  C23 ACD     1      25.810   8.170  29.430  1.00  0.00            
ATOM     78  H37 ACD     1      25.630   7.140  29.090  1.00  0.00            
ATOM     79  O19 ACD     1      27.140   8.280  29.730  1.00  0.00            
ATOM     80  H38 ACD     1      27.330   7.870  30.590  1.00  0.00            
ATOM     81  C24 ACD     1      25.270   8.990  28.320  1.00  0.00            
ATOM     82  H39 ACD     1      25.250  10.030  28.680  1.00  0.00            
ATOM     83  O20 ACD     1      26.120   8.990  27.170  1.00  0.00            
ATOM     84  H40 ACD     1      26.650   9.790  27.250  1.00  0.00            
ATOM     85  C25 ACD     1      23.770   8.710  27.980  1.00  0.00            
ATOM     86  H41 ACD     1      23.520   9.360  27.130  1.00  0.00            
ATOM     87  O21 ACD     1      23.000   9.030  29.120  1.00  0.00            
ATOM     88  C26 ACD     1      23.410   8.340  30.330  1.00  0.00            
ATOM     89  H42 ACD     1      23.120   7.290  30.170  1.00  0.00            
ATOM     90  C27 ACD     1      22.600   8.900  31.450  1.00  0.00            
ATOM     91  H43 ACD     1      23.190   8.740  32.370  1.00  0.00            
ATOM     92  H44 ACD     1      22.610  10.000  31.410  1.00  0.00            
ATOM     93  O22 ACD     1      21.270   8.440  31.440  1.00  0.00            
ATOM     94  H45 ACD     1      20.860   8.740  30.620  1.00  0.00            
ATOM     95  O23 ACD     1      23.500   7.320  27.660  1.00  0.00            
ATOM     96  C28 ACD     1      22.850   6.860  26.440  1.00  0.00            
ATOM     97  H46 ACD     1      22.470   7.760  25.930  1.00  0.00            
ATOM     98  C29 ACD     1      21.640   5.980  26.700  1.00  0.00            
ATOM     99  H47 ACD     1      21.920   5.070  27.240  1.00  0.00            
ATOM    100  O24 ACD     1      21.060   5.630  25.420  1.00  0.00            
ATOM    101  C30 ACD     1      20.570   6.670  27.400  1.00  0.00            
ATOM    102  H48 ACD     1      21.030   7.100  28.300  1.00  0.00            
ATOM    103  H49 ACD     1      20.120   7.440  26.760  1.00  0.00            
ATOM    104  O25 ACD     1      19.480   5.750  27.850  1.00  0.00            
ATOM    105  H50 ACD     1      19.890   5.010  28.300  1.00  0.00            
ATOM    106  C31 ACD     1      23.870   6.130  25.560  1.00  0.00            
ATOM    107  H51 ACD     1      24.360   5.380  26.190  1.00  0.00            
ATOM    108  O26 ACD     1      24.790   7.050  25.110  1.00  0.00            
ATOM    109  H52 ACD     1      25.150   7.460  25.900  1.00  0.00            
ATOM    110  C32 ACD     1      23.180   5.510  24.360  1.00  0.00            
ATOM    111  H53 ACD     1      23.000   6.400  23.750  1.00  0.00            
ATOM    112  O27 ACD     1      24.120   4.560  23.640  1.00  0.00            
ATOM    113  H54 ACD     1      24.020   3.710  24.090  1.00  0.00            
ATOM    114  C33 ACD     1      21.870   4.750  24.650  1.00  0.00            
ATOM    115  H55 ACD     1      21.310   4.630  23.720  1.00  0.00            
ATOM    116  O28 ACD     1      22.110   3.610  25.470  1.00  0.00            
ATOM    117  C34 ACD     1      21.620   2.360  25.050  1.00  0.00            
ATOM    118  H56 ACD     1      21.340   2.380  23.980  1.00  0.00            
ATOM    119  C35 ACD     1      22.790   1.420  25.000  1.00  0.00            
ATOM    120  H57 ACD     1      23.200   1.520  26.020  1.00  0.00            
ATOM    121  O29 ACD     1      23.700   1.920  24.040  1.00  0.00            
ATOM    122  H58 ACD     1      23.440   1.650  23.150  1.00  0.00            
ATOM    123  C36 ACD     1      22.330  -0.040  24.880  1.00  0.00            
ATOM    124  H59 ACD     1      21.820  -0.260  23.930  1.00  0.00            
ATOM    125  O30 ACD     1      23.480  -0.880  24.770  1.00  0.00            
ATOM    126  H60 ACD     1      23.770  -1.040  23.870  1.00  0.00            
ATOM    127  C1  BW7     2      16.140   8.430  33.210  1.00  0.00            
ATOM    128  C2  BW7     2      16.630   7.110  32.820  1.00  0.00            
ATOM    129  C3  BW7     2      16.820   6.880  31.360  1.00  0.00            
ATOM    130  C4  BW7     2      17.360   5.530  31.110  1.00  0.00            
ATOM    131  C5  BW7     2      18.860   5.360  31.350  1.00  0.00            
ATOM    132  N1  BW7     2      19.480   4.140  30.770  1.00  0.00            
ATOM    133  C6  BW7     2      20.790   3.990  30.250  1.00  0.00            
ATOM    134  C7  BW7     2      21.750   5.010  30.400  1.00  0.00            
ATOM    135  C8  BW7     2      23.080   4.650  29.960  1.00  0.00            
ATOM    136  C9  BW7     2      23.370   3.510  29.260  1.00  0.00            
ATOM    137  C10 BW7     2      24.710   3.310  28.690  1.00  0.00            
ATOM    138  O1  BW7     2      25.480   4.250  28.530  1.00  0.00            
ATOM    139  O2  BW7     2      25.010   2.100  28.150  1.00  0.00            
ATOM    140  C11 BW7     2      26.030   2.160  27.210  1.00  0.00            
ATOM    141  C12 BW7     2      26.130   0.700  26.700  1.00  0.00            
ATOM    142  N2  BW7     2      27.240   0.390  25.710  1.00  0.00            
ATOM    143  C13 BW7     2      26.870  -1.000  25.280  1.00  0.00            
ATOM    144  C14 BW7     2      27.100   1.280  24.430  1.00  0.00            
ATOM    145  C15 BW7     2      22.350   2.520  29.190  1.00  0.00            
ATOM    146  C16 BW7     2      21.030   2.790  29.730  1.00  0.00            
ATOM    147  H1  BW7     2      15.090   8.590  32.960  1.00  0.00            
ATOM    148  H2  BW7     2      16.270   8.480  34.300  1.00  0.00            
ATOM    149  H3  BW7     2      16.790   9.210  32.790  1.00  0.00            
ATOM    150  H4  BW7     2      16.020   6.310  33.250  1.00  0.00            
ATOM    151  H5  BW7     2      17.610   7.040  33.310  1.00  0.00            
ATOM    152  H6  BW7     2      17.440   7.690  30.960  1.00  0.00            
ATOM    153  H7  BW7     2      15.800   6.980  30.970  1.00  0.00            
ATOM    154  H8  BW7     2      17.210   5.320  30.050  1.00  0.00            
ATOM    155  H9  BW7     2      16.860   4.760  31.730  1.00  0.00            
ATOM    156  H10 BW7     2      19.080   5.370  32.420  1.00  0.00            
ATOM    157  H11 BW7     2      19.270   6.220  30.810  1.00  0.00            
ATOM    158  H12 BW7     2      18.820   3.440  30.470  1.00  0.00            
ATOM    159  H13 BW7     2      21.560   5.880  31.010  1.00  0.00            
ATOM    160  H14 BW7     2      23.900   5.370  29.990  1.00  0.00            
ATOM    161  H15 BW7     2      26.950   2.320  27.770  1.00  0.00            
ATOM    162  H16 BW7     2      25.850   2.920  26.440  1.00  0.00            
ATOM    163  H17 BW7     2      25.180   0.310  26.340  1.00  0.00            
ATOM    164  H18 BW7     2      26.330   0.060  27.560  1.00  0.00            
ATOM    165  H19 BW7     2      28.200   0.450  26.090  1.00  0.00            
ATOM    166  H20 BW7     2      25.910  -0.860  24.790  1.00  0.00            
ATOM    167  H21 BW7     2      27.620  -1.400  24.600  1.00  0.00            
ATOM    168  H22 BW7     2      26.790  -1.660  26.140  1.00  0.00            
ATOM    169  H23 BW7     2      27.820   0.920  23.700  1.00  0.00            
ATOM    170  H24 BW7     2      26.150   1.130  23.930  1.00  0.00            
ATOM    171  H25 BW7     2      27.260   2.310  24.760  1.00  0.00            
ATOM    172  H26 BW7     2      22.500   1.570  28.680  1.00  0.00            
ATOM    173  H27 BW7     2      20.240   2.060  29.570  1.00  0.00            
TER
ENDMDL
MODEL        1
ATOM      1  H1  ACD     1       2.140  10.810  29.870  1.00  0.00            
ATOM      2  O1  ACD     1       2.280  11.260  30.700  1.00  0.00            
ATOM      3  C1  ACD     1       3.680  11.310  30.980  1.00  0.00            
ATOM      4  H2  ACD     1       4.120  12.150  30.440  1.00  0.00            
ATOM      5  H3  ACD     1       4.140  10.350  30.700  1.00  0.00            
ATOM      6  C2  ACD     1       4.010  11.590  32.480  1.00  0.00            
ATOM      7  H4  ACD     1       3.730  12.640  32.600  1.00  0.00            
ATOM      8  O2  ACD     1       3.280  10.760  33.440  1.00  0.00            
ATOM      9  C3  ACD     1       3.440  11.070  34.880  1.00  0.00            
ATOM     10  H5  ACD     1       2.800  10.400  35.450  1.00  0.00            
ATOM     11  O3  ACD     1       3.010  12.370  35.020  1.00  0.00            
ATOM     12  C4  ACD     1       1.620  12.640  35.150  1.00  0.00            
ATOM     13  H6  ACD     1       1.170  11.780  35.670  1.00  0.00            
ATOM     14  C5  ACD     1       1.580  13.750  36.260  1.00  0.00            
ATOM     15  H7  ACD     1       2.280  14.560  36.000  1.00  0.00            
ATOM     16  O4  ACD     1       2.090  13.270  37.500  1.00  0.00            
ATOM     17  H8  ACD     1       1.430  13.590  38.120  1.00  0.00            
ATOM     18  C6  ACD     1       0.160  14.300  36.370  1.00  0.00            
ATOM     19  H9  ACD     1      -0.530  13.500  36.660  1.00  0.00            
ATOM     20  O5  ACD     1       0.040  15.270  37.380  1.00  0.00            
ATOM     21  H10 ACD     1       0.420  16.110  37.130  1.00  0.00            
ATOM     22  C7  ACD     1      -0.160  14.990  35.020  1.00  0.00            
ATOM     23  H11 ACD     1      -1.150  15.470  35.050  1.00  0.00            
ATOM     24  O6  ACD     1      -0.210  13.930  34.100  1.00  0.00            
ATOM     25  C8  ACD     1       0.910  13.080  33.820  1.00  0.00            
ATOM     26  H12 ACD     1       1.560  13.640  33.140  1.00  0.00            
ATOM     27  C9  ACD     1       0.390  11.850  33.110  1.00  0.00            
ATOM     28  H13 ACD     1       1.060  10.980  33.040  1.00  0.00            
ATOM     29  H14 ACD     1      -0.500  11.520  33.660  1.00  0.00            
ATOM     30  O7  ACD     1       0.060  12.080  31.780  1.00  0.00            
ATOM     31  H15 ACD     1       0.850  11.880  31.260  1.00  0.00            
ATOM     32  O8  ACD     1       0.830  15.990  34.630  1.00  0.00            
ATOM     33  C10 ACD     1       0.410  17.340  34.500  1.00  0.00            
ATOM     34  H16 ACD     1      -0.600  17.670  34.790  1.00  0.00            
ATOM     35  C11 ACD     1       1.540  18.100  35.180  1.00  0.00            
ATOM     36  H17 ACD     1       2.460  17.690  34.750  1.00  0.00            
ATOM     37  O9  ACD     1       1.430  17.920  36.630  1.00  0.00            
ATOM     38  H18 ACD     1       1.840  18.690  37.050  1.00  0.00            
ATOM     39  C12 ACD     1       1.670  19.560  34.800  1.00  0.00            
ATOM     40  H19 ACD     1       0.910  20.080  35.400  1.00  0.00            
ATOM     41  O10 ACD     1       2.950  20.160  35.070  1.00  0.00            
ATOM     42  H20 ACD     1       3.260  20.200  34.160  1.00  0.00            
ATOM     43  C13 ACD     1       1.440  19.810  33.260  1.00  0.00            
ATOM     44  H21 ACD     1       1.080  20.830  33.100  1.00  0.00            
ATOM     45  O11 ACD     1       0.420  18.960  32.720  1.00  0.00            
ATOM     46  C14 ACD     1       0.470  17.580  32.970  1.00  0.00            
ATOM     47  H22 ACD     1       1.500  17.300  32.700  1.00  0.00            
ATOM     48  C15 ACD     1      -0.650  16.920  32.170  1.00  0.00            
ATOM     49  H23 ACD     1      -0.600  17.220  31.110  1.00  0.00            
ATOM     50  H24 ACD     1      -0.400  15.860  32.060  1.00  0.00            
ATOM     51  O12 ACD     1      -1.970  17.160  32.620  1.00  0.00            
ATOM     52  H25 ACD     1      -2.040  18.100  32.800  1.00  0.00            
ATOM     53  O13 ACD     1       2.690  19.570  32.580  1.00  0.00            
ATOM     54  C16 ACD     1       2.850  20.470  31.450  1.00  0.00            
ATOM     55  H26 ACD     1       2.050  21.220  31.390  1.00  0.00            
ATOM     56  C17 ACD     1       4.130  21.320  31.690  1.00  0.00            
ATOM     57  H27 ACD     1       4.880  20.630  32.080  1.00  0.00            
ATOM     58  O14 ACD     1       3.720  22.380  32.610  1.00  0.00            
ATOM     59  H28 ACD     1       4.490  22.890  32.880  1.00  0.00            
ATOM     60  C18 ACD     1       4.760  21.910  30.460  1.00  0.00            
ATOM     61  H29 ACD     1       4.090  22.720  30.150  1.00  0.00            
ATOM     62  O15 ACD     1       6.050  22.330  30.860  1.00  0.00            
ATOM     63  H30 ACD     1       6.580  21.560  30.670  1.00  0.00            
ATOM     64  C19 ACD     1       4.900  20.950  29.260  1.00  0.00            
ATOM     65  H31 ACD     1       5.150  21.490  28.350  1.00  0.00            
ATOM     66  O16 ACD     1       3.650  20.370  29.030  1.00  0.00            
ATOM     67  C20 ACD     1       2.920  19.660  30.150  1.00  0.00            
ATOM     68  H32 ACD     1       3.420  18.690  30.240  1.00  0.00            
ATOM     69  C21 ACD     1       1.550  19.270  29.690  1.00  0.00            
ATOM     70  H33 ACD     1       1.080  18.640  30.450  1.00  0.00            
ATOM     71  H34 ACD     1       0.900  20.150  29.690  1.00  0.00            
ATOM     72  O17 ACD     1       1.600  18.620  28.380  1.00  0.00            
ATOM     73  H35 ACD     1       0.750  18.180  28.280  1.00  0.00            
ATOM     74  O18 ACD     1       5.800  19.910  29.620  1.00  0.00            
ATOM     75  C22 ACD     1       6.520  19.300  28.490  1.00  0.00            
ATOM     76  H36 ACD     1       6.840  20.080  27.790  1.00  0.00            
ATOM     77  C23 ACD     1       7.740  18.720  29.210  1.00  0.00            
ATOM     78  H37 ACD     1       7.370  18.290  30.150  1.00  0.00            
ATOM     79  O19 ACD     1       8.480  19.860  29.590  1.00  0.00            
ATOM     80  H38 ACD     1       8.500  19.900  30.550  1.00  0.00            
ATOM     81  C24 ACD     1       8.510  17.570  28.540  1.00  0.00            
ATOM     82  H39 ACD     1       8.920  17.870  27.570  1.00  0.00            
ATOM     83  O20 ACD     1       9.610  17.170  29.320  1.00  0.00            
ATOM     84  H40 ACD     1       9.220  16.860  30.140  1.00  0.00            
ATOM     85  C25 ACD     1       7.460  16.460  28.250  1.00  0.00            
ATOM     86  H41 ACD     1       7.910  15.600  27.740  1.00  0.00            
ATOM     87  O21 ACD     1       6.470  17.020  27.420  1.00  0.00            
ATOM     88  C26 ACD     1       5.660  18.140  27.920  1.00  0.00            
ATOM     89  H42 ACD     1       5.070  17.670  28.710  1.00  0.00            
ATOM     90  C27 ACD     1       4.790  18.550  26.730  1.00  0.00            
ATOM     91  H43 ACD     1       4.420  19.580  26.780  1.00  0.00            
ATOM     92  H44 ACD     1       5.400  18.420  25.830  1.00  0.00            
ATOM     93  O22 ACD     1       3.720  17.580  26.680  1.00  0.00            
ATOM     94  H45 ACD     1       3.010  18.090  27.090  1.00  0.00            
ATOM     95  O23 ACD     1       6.930  15.930  29.500  1.00  0.00            
ATOM     96  C28 ACD     1       7.610  14.790  29.900  1.00  0.00            
ATOM     97  H46 ACD     1       8.580  14.590  29.410  1.00  0.00            
ATOM     98  C29 ACD     1       6.690  13.620  29.530  1.00  0.00            
ATOM     99  H47 ACD     1       5.660  13.910  29.770  1.00  0.00            
ATOM    100  O24 ACD     1       7.050  12.440  30.250  1.00  0.00            
ATOM    101  C30 ACD     1       6.660  13.350  28.070  1.00  0.00            
ATOM    102  H48 ACD     1       5.990  12.500  27.880  1.00  0.00            
ATOM    103  H49 ACD     1       6.220  14.190  27.530  1.00  0.00            
ATOM    104  O25 ACD     1       7.970  12.970  27.620  1.00  0.00            
ATOM    105  H50 ACD     1       7.990  13.430  26.780  1.00  0.00            
ATOM    106  C31 ACD     1       7.930  14.880  31.400  1.00  0.00            
ATOM    107  H51 ACD     1       7.060  14.970  32.060  1.00  0.00            
ATOM    108  O26 ACD     1       8.850  15.940  31.500  1.00  0.00            
ATOM    109  H52 ACD     1       9.420  15.790  32.270  1.00  0.00            
ATOM    110  C32 ACD     1       8.500  13.580  31.890  1.00  0.00            
ATOM    111  H53 ACD     1       9.390  13.400  31.270  1.00  0.00            
ATOM    112  O27 ACD     1       8.830  13.530  33.250  1.00  0.00            
ATOM    113  H54 ACD     1       8.010  13.270  33.680  1.00  0.00            
ATOM    114  C33 ACD     1       7.410  12.490  31.610  1.00  0.00            
ATOM    115  H55 ACD     1       7.840  11.520  31.880  1.00  0.00            
ATOM    116  O28 ACD     1       6.160  12.750  32.250  1.00  0.00            
ATOM    117  C34 ACD     1       5.510  11.640  32.840  1.00  0.00            
ATOM    118  H56 ACD     1       6.010  10.730  32.470  1.00  0.00            
ATOM    119  C35 ACD     1       5.780  11.740  34.380  1.00  0.00            
ATOM    120  H57 ACD     1       5.520  12.780  34.610  1.00  0.00            
ATOM    121  O29 ACD     1       7.160  11.540  34.690  1.00  0.00            
ATOM    122  H58 ACD     1       7.090  10.940  35.440  1.00  0.00            
ATOM    123  C36 ACD     1       4.900  10.900  35.300  1.00  0.00            
ATOM    124  H59 ACD     1       5.160   9.840  35.180  1.00  0.00            
ATOM    125  O30 ACD     1       5.070  11.280  36.650  1.00  0.00            
ATOM    126  H60 ACD     1       5.100  12.230  36.790  1.00  0.00            
ATOM    127  C1  BW7     2       0.300  13.380  27.150  1.00  0.00            
ATOM    128  C2  BW7     2       1.210  14.600  27.550  1.00  0.00            
ATOM    129  C3  BW7     2       1.750  14.380  28.980  1.00  0.00            
ATOM    130  C4  BW7     2       2.750  15.500  29.510  1.00  0.00            
ATOM    131  C5  BW7     2       3.100  15.380  31.040  1.00  0.00            
ATOM    132  N1  BW7     2       4.400  15.940  31.330  1.00  0.00            
ATOM    133  C6  BW7     2       4.710  16.510  32.560  1.00  0.00            
ATOM    134  C7  BW7     2       5.470  17.710  32.720  1.00  0.00            
ATOM    135  C8  BW7     2       5.650  18.300  34.030  1.00  0.00            
ATOM    136  C9  BW7     2       5.290  17.540  35.190  1.00  0.00            
ATOM    137  C10 BW7     2       5.460  17.980  36.610  1.00  0.00            
ATOM    138  O1  BW7     2       5.950  19.030  36.960  1.00  0.00            
ATOM    139  O2  BW7     2       4.880  17.150  37.520  1.00  0.00            
ATOM    140  C11 BW7     2       5.170  17.550  38.860  1.00  0.00            
ATOM    141  C12 BW7     2       4.650  16.510  39.840  1.00  0.00            
ATOM    142  N2  BW7     2       3.190  16.800  40.330  1.00  0.00            
ATOM    143  C13 BW7     2       2.210  16.580  39.180  1.00  0.00            
ATOM    144  C14 BW7     2       2.880  15.670  41.330  1.00  0.00            
ATOM    145  C15 BW7     2       4.670  16.290  34.960  1.00  0.00            
ATOM    146  C16 BW7     2       4.370  15.830  33.690  1.00  0.00            
ATOM    147  H1  BW7     2      -0.080  13.600  26.150  1.00  0.00            
ATOM    148  H2  BW7     2       0.870  12.440  27.060  1.00  0.00            
ATOM    149  H3  BW7     2      -0.520  13.240  27.870  1.00  0.00            
ATOM    150  H4  BW7     2       0.830  15.620  27.370  1.00  0.00            
ATOM    151  H5  BW7     2       2.060  14.660  26.860  1.00  0.00            
ATOM    152  H6  BW7     2       2.220  13.400  29.100  1.00  0.00            
ATOM    153  H7  BW7     2       0.880  14.320  29.650  1.00  0.00            
ATOM    154  H8  BW7     2       2.470  16.500  29.140  1.00  0.00            
ATOM    155  H9  BW7     2       3.700  15.260  29.030  1.00  0.00            
ATOM    156  H10 BW7     2       3.080  14.310  31.250  1.00  0.00            
ATOM    157  H11 BW7     2       2.280  15.780  31.650  1.00  0.00            
ATOM    158  H12 BW7     2       5.020  16.440  30.710  1.00  0.00            
ATOM    159  H13 BW7     2       5.780  18.350  31.900  1.00  0.00            
ATOM    160  H14 BW7     2       5.980  19.320  34.130  1.00  0.00            
ATOM    161  H15 BW7     2       4.830  18.560  39.130  1.00  0.00            
ATOM    162  H16 BW7     2       6.250  17.440  39.030  1.00  0.00            
ATOM    163  H17 BW7     2       5.390  16.380  40.630  1.00  0.00            
ATOM    164  H18 BW7     2       4.630  15.490  39.450  1.00  0.00            
ATOM    165  H19 BW7     2       3.150  17.750  40.730  1.00  0.00            
ATOM    166  H20 BW7     2       1.970  15.520  39.110  1.00  0.00            
ATOM    167  H21 BW7     2       1.430  17.340  39.270  1.00  0.00            
ATOM    168  H22 BW7     2       2.690  16.790  38.220  1.00  0.00            
ATOM    169  H23 BW7     2       2.880  14.740  40.740  1.00  0.00            
ATOM    170  H24 BW7     2       3.610  15.590  42.130  1.00  0.00            
ATOM    171  H25 BW7     2       1.870  15.850  41.700  1.00  0.00            
ATOM    172  H26 BW7     2       4.310  15.630  35.750  1.00  0.00            
ATOM    173  H27 BW7     2       3.840  14.920  33.440  1.00  0.00            
TER
ENDMDL
MODEL        1
ATOM      1  H1  ACD     1      13.190  33.640  24.270  1.00  0.00            
ATOM      2  O1  ACD     1      13.110  34.400  24.850  1.00  0.00            
ATOM      3  C1  ACD     1      14.470  34.840  24.950  1.00  0.00            
ATOM      4  H2  ACD     1      15.060  33.960  25.240  1.00  0.00            
ATOM      5  H3  ACD     1      14.490  35.530  25.810  1.00  0.00            
ATOM      6  C2  ACD     1      15.180  35.560  23.800  1.00  0.00            
ATOM      7  H4  ACD     1      16.180  35.830  24.170  1.00  0.00            
ATOM      8  O2  ACD     1      15.320  34.710  22.690  1.00  0.00            
ATOM      9  C3  ACD     1      16.080  35.250  21.640  1.00  0.00            
ATOM     10  H5  ACD     1      16.270  34.490  20.880  1.00  0.00            
ATOM     11  O3  ACD     1      17.400  35.710  22.080  1.00  0.00            
ATOM     12  C4  ACD     1      18.560  34.870  21.900  1.00  0.00            
ATOM     13  H6  ACD     1      18.300  34.030  21.230  1.00  0.00            
ATOM     14  C5  ACD     1      19.530  35.930  21.330  1.00  0.00            
ATOM     15  H7  ACD     1      19.660  36.710  22.090  1.00  0.00            
ATOM     16  O4  ACD     1      18.950  36.530  20.130  1.00  0.00            
ATOM     17  H8  ACD     1      18.040  36.710  20.360  1.00  0.00            
ATOM     18  C6  ACD     1      20.950  35.310  21.160  1.00  0.00            
ATOM     19  H9  ACD     1      21.060  34.480  20.460  1.00  0.00            
ATOM     20  O5  ACD     1      21.950  36.300  20.870  1.00  0.00            
ATOM     21  H10 ACD     1      22.270  36.670  21.700  1.00  0.00            
ATOM     22  C7  ACD     1      21.430  34.770  22.600  1.00  0.00            
ATOM     23  H11 ACD     1      22.400  34.270  22.500  1.00  0.00            
ATOM     24  O6  ACD     1      20.460  33.900  23.020  1.00  0.00            
ATOM     25  C8  ACD     1      19.130  34.370  23.260  1.00  0.00            
ATOM     26  H12 ACD     1      19.180  35.240  23.930  1.00  0.00            
ATOM     27  C9  ACD     1      18.240  33.310  23.880  1.00  0.00            
ATOM     28  H13 ACD     1      18.890  32.780  24.590  1.00  0.00            
ATOM     29  H14 ACD     1      17.510  33.870  24.470  1.00  0.00            
ATOM     30  O7  ACD     1      17.560  32.300  23.080  1.00  0.00            
ATOM     31  H15 ACD     1      18.270  31.860  22.600  1.00  0.00            
ATOM     32  O8  ACD     1      21.610  35.730  23.540  1.00  0.00            
ATOM     33  C10 ACD     1      22.790  35.680  24.410  1.00  0.00            
ATOM     34  H16 ACD     1      23.570  34.980  24.060  1.00  0.00            
ATOM     35  C11 ACD     1      23.570  36.960  24.300  1.00  0.00            
ATOM     36  H17 ACD     1      23.000  37.860  24.580  1.00  0.00            
ATOM     37  O9  ACD     1      23.950  37.200  22.950  1.00  0.00            
ATOM     38  H18 ACD     1      24.650  36.580  22.740  1.00  0.00            
ATOM     39  C12 ACD     1      24.770  36.910  25.290  1.00  0.00            
ATOM     40  H19 ACD     1      25.370  36.080  24.900  1.00  0.00            
ATOM     41  O10 ACD     1      25.570  38.100  25.160  1.00  0.00            
ATOM     42  H20 ACD     1      24.990  38.870  25.130  1.00  0.00            
ATOM     43  C13 ACD     1      24.340  36.640  26.750  1.00  0.00            
ATOM     44  H21 ACD     1      25.120  36.690  27.520  1.00  0.00            
ATOM     45  O11 ACD     1      23.530  35.450  26.760  1.00  0.00            
ATOM     46  C14 ACD     1      22.330  35.390  25.860  1.00  0.00            
ATOM     47  H22 ACD     1      21.500  36.060  26.150  1.00  0.00            
ATOM     48  C15 ACD     1      21.800  33.930  26.070  1.00  0.00            
ATOM     49  H23 ACD     1      21.010  33.730  25.340  1.00  0.00            
ATOM     50  H24 ACD     1      22.590  33.220  25.800  1.00  0.00            
ATOM     51  O12 ACD     1      21.350  33.670  27.410  1.00  0.00            
ATOM     52  H25 ACD     1      22.080  33.210  27.840  1.00  0.00            
ATOM     53  O13 ACD     1      23.430  37.680  27.120  1.00  0.00            
ATOM     54  C16 ACD     1      23.240  38.000  28.510  1.00  0.00            
ATOM     55  H26 ACD     1      24.190  37.880  29.050  1.00  0.00            
ATOM     56  C17 ACD     1      22.920  39.550  28.430  1.00  0.00            
ATOM     57  H27 ACD     1      22.140  39.640  27.660  1.00  0.00            
ATOM     58  O14 ACD     1      24.060  40.290  28.150  1.00  0.00            
ATOM     59  H28 ACD     1      23.840  41.150  27.760  1.00  0.00            
ATOM     60  C18 ACD     1      22.280  40.070  29.720  1.00  0.00            
ATOM     61  H29 ACD     1      23.020  40.000  30.520  1.00  0.00            
ATOM     62  O15 ACD     1      21.900  41.480  29.570  1.00  0.00            
ATOM     63  H30 ACD     1      21.090  41.490  29.050  1.00  0.00            
ATOM     64  C19 ACD     1      21.100  39.270  30.200  1.00  0.00            
ATOM     65  H31 ACD     1      20.770  39.680  31.150  1.00  0.00            
ATOM     66  O16 ACD     1      21.490  37.940  30.280  1.00  0.00            
ATOM     67  C20 ACD     1      22.050  37.230  29.110  1.00  0.00            
ATOM     68  H32 ACD     1      21.220  37.070  28.410  1.00  0.00            
ATOM     69  C21 ACD     1      22.480  35.880  29.680  1.00  0.00            
ATOM     70  H33 ACD     1      23.330  35.460  29.140  1.00  0.00            
ATOM     71  H34 ACD     1      22.970  35.930  30.660  1.00  0.00            
ATOM     72  O17 ACD     1      21.370  34.920  29.700  1.00  0.00            
ATOM     73  H35 ACD     1      21.390  34.480  28.840  1.00  0.00            
ATOM     74  O18 ACD     1      20.050  39.340  29.250  1.00  0.00            
ATOM     75  C22 ACD     1      18.940  40.090  29.600  1.00  0.00            
ATOM     76  H36 ACD     1      19.140  40.660  30.520  1.00  0.00            
ATOM     77  C23 ACD     1      18.660  41.010  28.390  1.00  0.00            
ATOM     78  H37 ACD     1      18.420  40.370  27.530  1.00  0.00            
ATOM     79  O19 ACD     1      19.740  41.900  28.090  1.00  0.00            
ATOM     80  H38 ACD     1      19.670  42.240  27.200  1.00  0.00            
ATOM     81  C24 ACD     1      17.390  41.790  28.770  1.00  0.00            
ATOM     82  H39 ACD     1      17.530  42.390  29.680  1.00  0.00            
ATOM     83  O20 ACD     1      16.890  42.710  27.790  1.00  0.00            
ATOM     84  H40 ACD     1      16.410  42.190  27.150  1.00  0.00            
ATOM     85  C25 ACD     1      16.260  40.750  28.930  1.00  0.00            
ATOM     86  H41 ACD     1      15.300  41.240  29.150  1.00  0.00            
ATOM     87  O21 ACD     1      16.610  40.030  30.090  1.00  0.00            
ATOM     88  C26 ACD     1      17.760  39.200  29.880  1.00  0.00            
ATOM     89  H42 ACD     1      17.620  38.510  29.040  1.00  0.00            
ATOM     90  C27 ACD     1      17.990  38.300  31.030  1.00  0.00            
ATOM     91  H43 ACD     1      18.990  37.860  30.970  1.00  0.00            
ATOM     92  H44 ACD     1      17.830  38.750  32.010  1.00  0.00            
ATOM     93  O22 ACD     1      17.160  37.120  31.040  1.00  0.00            
ATOM     94  H45 ACD     1      17.700  36.460  31.490  1.00  0.00            
ATOM     95  O23 ACD     1      16.050  39.890  27.810  1.00  0.00            
ATOM     96  C28 ACD     1      14.760  39.840  27.210  1.00  0.00            
ATOM     97  H46 ACD     1      14.040  40.610  27.530  1.00  0.00            
ATOM     98  C29 ACD     1      14.320  38.430  27.260  1.00  0.00            
ATOM     99  H47 ACD     1      15.150  37.740  27.030  1.00  0.00            
ATOM    100  O24 ACD     1      13.340  38.160  26.340  1.00  0.00            
ATOM    101  C30 ACD     1      13.760  38.090  28.660  1.00  0.00            
ATOM    102  H48 ACD     1      14.660  38.030  29.290  1.00  0.00            
ATOM    103  H49 ACD     1      13.080  38.900  28.940  1.00  0.00            
ATOM    104  O25 ACD     1      13.180  36.810  28.740  1.00  0.00            
ATOM    105  H50 ACD     1      12.540  36.840  28.030  1.00  0.00            
ATOM    106  C31 ACD     1      15.020  40.380  25.770  1.00  0.00            
ATOM    107  H51 ACD     1      15.950  39.930  25.400  1.00  0.00            
ATOM    108  O26 ACD     1      15.060  41.780  25.850  1.00  0.00            
ATOM    109  H52 ACD     1      14.240  42.270  25.780  1.00  0.00            
ATOM    110  C32 ACD     1      13.880  39.920  24.820  1.00  0.00            
ATOM    111  H53 ACD     1      12.980  40.490  25.120  1.00  0.00            
ATOM    112  O27 ACD     1      14.160  40.240  23.460  1.00  0.00            
ATOM    113  H54 ACD     1      13.940  41.170  23.380  1.00  0.00            
ATOM    114  C33 ACD     1      13.640  38.460  24.980  1.00  0.00            
ATOM    115  H55 ACD     1      12.730  38.130  24.470  1.00  0.00            
ATOM    116  O28 ACD     1      14.670  37.670  24.470  1.00  0.00            
ATOM    117  C34 ACD     1      14.380  36.780  23.400  1.00  0.00            
ATOM    118  H56 ACD     1      13.310  36.550  23.260  1.00  0.00            
ATOM    119  C35 ACD     1      14.820  37.380  22.010  1.00  0.00            
ATOM    120  H57 ACD     1      15.720  37.980  22.210  1.00  0.00            
ATOM    121  O29 ACD     1      13.820  38.270  21.470  1.00  0.00            
ATOM    122  H58 ACD     1      13.900  39.090  21.950  1.00  0.00            
ATOM    123  C36 ACD     1      15.250  36.370  20.970  1.00  0.00            
ATOM    124  H59 ACD     1      14.310  35.900  20.620  1.00  0.00            
ATOM    125  O30 ACD     1      16.020  36.900  19.840  1.00  0.00            
ATOM    126  H60 ACD     1      15.500  37.700  19.740  1.00  0.00            
ATOM    127  C1  BW7     2      15.570  33.080  28.460  1.00  0.00            
ATOM    128  C2  BW7     2      16.420  33.940  29.440  1.00  0.00            
ATOM    129  C3  BW7     2      17.670  34.550  28.720  1.00  0.00            
ATOM    130  C4  BW7     2      17.360  35.310  27.500  1.00  0.00            
ATOM    131  C5  BW7     2      18.450  36.330  27.100  1.00  0.00            
ATOM    132  N1  BW7     2      17.950  36.980  25.880  1.00  0.00            
ATOM    133  C6  BW7     2      18.600  38.050  25.360  1.00  0.00            
ATOM    134  C7  BW7     2      18.230  38.400  24.020  1.00  0.00            
ATOM    135  C8  BW7     2      18.950  39.430  23.360  1.00  0.00            
ATOM    136  C9  BW7     2      20.020  40.030  24.000  1.00  0.00            
ATOM    137  C10 BW7     2      20.970  40.980  23.350  1.00  0.00            
ATOM    138  O1  BW7     2      21.920  41.520  23.940  1.00  0.00            
ATOM    139  O2  BW7     2      20.470  41.440  22.140  1.00  0.00            
ATOM    140  C11 BW7     2      21.110  42.500  21.430  1.00  0.00            
ATOM    141  C12 BW7     2      20.070  42.930  20.340  1.00  0.00            
ATOM    142  N2  BW7     2      19.500  41.840  19.530  1.00  0.00            
ATOM    143  C13 BW7     2      18.050  42.160  19.060  1.00  0.00            
ATOM    144  C14 BW7     2      20.260  41.730  18.180  1.00  0.00            
ATOM    145  C15 BW7     2      20.260  39.810  25.350  1.00  0.00            
ATOM    146  C16 BW7     2      19.580  38.790  26.000  1.00  0.00            
ATOM    147  H1  BW7     2      15.120  32.310  29.090  1.00  0.00            
ATOM    148  H2  BW7     2      14.770  33.650  27.970  1.00  0.00            
ATOM    149  H3  BW7     2      16.210  32.600  27.700  1.00  0.00            
ATOM    150  H4  BW7     2      16.680  33.310  30.310  1.00  0.00            
ATOM    151  H5  BW7     2      15.730  34.630  29.940  1.00  0.00            
ATOM    152  H6  BW7     2      18.280  33.690  28.410  1.00  0.00            
ATOM    153  H7  BW7     2      18.200  35.230  29.390  1.00  0.00            
ATOM    154  H8  BW7     2      16.400  35.820  27.640  1.00  0.00            
ATOM    155  H9  BW7     2      17.110  34.560  26.740  1.00  0.00            
ATOM    156  H10 BW7     2      19.360  35.770  26.850  1.00  0.00            
ATOM    157  H11 BW7     2      18.620  37.080  27.880  1.00  0.00            
ATOM    158  H12 BW7     2      17.210  36.570  25.320  1.00  0.00            
ATOM    159  H13 BW7     2      17.460  37.800  23.540  1.00  0.00            
ATOM    160  H14 BW7     2      18.730  39.750  22.340  1.00  0.00            
ATOM    161  H15 BW7     2      22.060  42.190  20.960  1.00  0.00            
ATOM    162  H16 BW7     2      21.220  43.370  22.080  1.00  0.00            
ATOM    163  H17 BW7     2      20.600  43.610  19.680  1.00  0.00            
ATOM    164  H18 BW7     2      19.340  43.570  20.830  1.00  0.00            
ATOM    165  H19 BW7     2      19.660  41.010  20.120  1.00  0.00            
ATOM    166  H20 BW7     2      17.420  42.130  19.950  1.00  0.00            
ATOM    167  H21 BW7     2      17.880  43.080  18.490  1.00  0.00            
ATOM    168  H22 BW7     2      17.730  41.370  18.370  1.00  0.00            
ATOM    169  H23 BW7     2      20.170  40.710  17.790  1.00  0.00            
ATOM    170  H24 BW7     2      19.780  42.310  17.400  1.00  0.00            
ATOM    171  H25 BW7     2      21.330  41.970  18.210  1.00  0.00            
ATOM    172  H26 BW7     2      21.060  40.300  25.900  1.00  0.00            
ATOM    173  H27 BW7     2      19.850  38.490  27.010  1.00  0.00            
TER
ENDMDL
MODEL        1
ATOM      1  H1  ACD     1      13.980  -1.500  29.970  1.00  0.00            
ATOM      2  O1  ACD     1      13.480  -0.850  30.480  1.00  0.00            
ATOM      3  C1  ACD     1      14.470  -0.010  31.230  1.00  0.00            
ATOM      4  H2  ACD     1      15.030   0.720  30.620  1.00  0.00            
ATOM      5  H3  ACD     1      15.220  -0.710  31.610  1.00  0.00            
ATOM      6  C2  ACD     1      13.920   0.740  32.360  1.00  0.00            
ATOM      7  H4  ACD     1      14.770   1.260  32.820  1.00  0.00            
ATOM      8  O2  ACD     1      13.130   1.850  31.880  1.00  0.00            
ATOM      9  C3  ACD     1      12.570   2.640  32.830  1.00  0.00            
ATOM     10  H5  ACD     1      12.100   3.540  32.400  1.00  0.00            
ATOM     11  O3  ACD     1      13.640   3.200  33.540  1.00  0.00            
ATOM     12  C4  ACD     1      13.880   4.620  33.750  1.00  0.00            
ATOM     13  H6  ACD     1      13.110   5.230  33.250  1.00  0.00            
ATOM     14  C5  ACD     1      13.840   4.890  35.270  1.00  0.00            
ATOM     15  H7  ACD     1      14.340   4.020  35.700  1.00  0.00            
ATOM     16  O4  ACD     1      12.440   4.920  35.650  1.00  0.00            
ATOM     17  H8  ACD     1      12.050   4.180  35.180  1.00  0.00            
ATOM     18  C6  ACD     1      14.580   6.150  35.740  1.00  0.00            
ATOM     19  H9  ACD     1      14.050   7.020  35.330  1.00  0.00            
ATOM     20  O5  ACD     1      14.640   6.140  37.160  1.00  0.00            
ATOM     21  H10 ACD     1      15.550   6.350  37.390  1.00  0.00            
ATOM     22  C7  ACD     1      15.940   6.210  35.170  1.00  0.00            
ATOM     23  H11 ACD     1      16.490   7.130  35.400  1.00  0.00            
ATOM     24  O6  ACD     1      15.760   6.190  33.750  1.00  0.00            
ATOM     25  C8  ACD     1      15.300   4.960  33.150  1.00  0.00            
ATOM     26  H12 ACD     1      15.990   4.120  33.330  1.00  0.00            
ATOM     27  C9  ACD     1      15.080   5.190  31.690  1.00  0.00            
ATOM     28  H13 ACD     1      14.360   4.500  31.220  1.00  0.00            
ATOM     29  H14 ACD     1      14.570   6.160  31.700  1.00  0.00            
ATOM     30  O7  ACD     1      16.250   5.300  30.890  1.00  0.00            
ATOM     31  H15 ACD     1      16.000   5.290  29.960  1.00  0.00            
ATOM     32  O8  ACD     1      16.730   5.170  35.660  1.00  0.00            
ATOM     33  C10 ACD     1      18.010   5.490  36.250  1.00  0.00            
ATOM     34  H16 ACD     1      18.350   6.450  35.850  1.00  0.00            
ATOM     35  C11 ACD     1      17.970   5.570  37.780  1.00  0.00            
ATOM     36  H17 ACD     1      17.670   4.580  38.160  1.00  0.00            
ATOM     37  O9  ACD     1      17.200   6.770  38.130  1.00  0.00            
ATOM     38  H18 ACD     1      17.220   7.010  39.060  1.00  0.00            
ATOM     39  C12 ACD     1      19.420   5.810  38.310  1.00  0.00            
ATOM     40  H19 ACD     1      19.700   6.760  37.840  1.00  0.00            
ATOM     41  O10 ACD     1      19.370   5.760  39.750  1.00  0.00            
ATOM     42  H20 ACD     1      19.380   4.840  40.020  1.00  0.00            
ATOM     43  C13 ACD     1      20.360   4.730  37.760  1.00  0.00            
ATOM     44  H21 ACD     1      21.370   4.950  38.130  1.00  0.00            
ATOM     45  O11 ACD     1      20.380   4.870  36.400  1.00  0.00            
ATOM     46  C14 ACD     1      19.060   4.500  35.740  1.00  0.00            
ATOM     47  H22 ACD     1      18.770   3.500  36.110  1.00  0.00            
ATOM     48  C15 ACD     1      19.380   4.450  34.200  1.00  0.00            
ATOM     49  H23 ACD     1      20.110   3.640  34.070  1.00  0.00            
ATOM     50  H24 ACD     1      18.420   4.240  33.710  1.00  0.00            
ATOM     51  O12 ACD     1      19.900   5.710  33.810  1.00  0.00            
ATOM     52  H25 ACD     1      20.800   5.790  34.120  1.00  0.00            
ATOM     53  O13 ACD     1      19.920   3.450  38.220  1.00  0.00            
ATOM     54  C16 ACD     1      20.710   2.620  39.020  1.00  0.00            
ATOM     55  H26 ACD     1      21.580   3.150  39.420  1.00  0.00            
ATOM     56  C17 ACD     1      19.820   2.050  40.160  1.00  0.00            
ATOM     57  H27 ACD     1      18.850   1.680  39.780  1.00  0.00            
ATOM     58  O14 ACD     1      19.530   3.130  41.020  1.00  0.00            
ATOM     59  H28 ACD     1      19.240   2.780  41.870  1.00  0.00            
ATOM     60  C18 ACD     1      20.540   0.920  40.840  1.00  0.00            
ATOM     61  H29 ACD     1      21.470   1.300  41.260  1.00  0.00            
ATOM     62  O15 ACD     1      19.760   0.270  41.860  1.00  0.00            
ATOM     63  H30 ACD     1      20.400  -0.320  42.270  1.00  0.00            
ATOM     64  C19 ACD     1      20.820  -0.140  39.780  1.00  0.00            
ATOM     65  H31 ACD     1      21.320  -1.000  40.250  1.00  0.00            
ATOM     66  O16 ACD     1      21.850   0.410  38.930  1.00  0.00            
ATOM     67  C20 ACD     1      21.350   1.490  38.120  1.00  0.00            
ATOM     68  H32 ACD     1      20.530   1.070  37.510  1.00  0.00            
ATOM     69  C21 ACD     1      22.460   1.960  37.240  1.00  0.00            
ATOM     70  H33 ACD     1      22.140   2.740  36.540  1.00  0.00            
ATOM     71  H34 ACD     1      23.320   2.310  37.830  1.00  0.00            
ATOM     72  O17 ACD     1      22.880   0.830  36.410  1.00  0.00            
ATOM     73  H35 ACD     1      22.790   0.010  36.920  1.00  0.00            
ATOM     74  O18 ACD     1      19.750  -0.600  39.080  1.00  0.00            
ATOM     75  C22 ACD     1      19.400  -1.930  39.260  1.00  0.00            
ATOM     76  H36 ACD     1      19.960  -2.300  40.130  1.00  0.00            
ATOM     77  C23 ACD     1      17.980  -1.810  39.740  1.00  0.00            
ATOM     78  H37 ACD     1      17.540  -0.930  39.260  1.00  0.00            
ATOM     79  O19 ACD     1      18.040  -1.550  41.190  1.00  0.00            
ATOM     80  H38 ACD     1      18.590  -0.770  41.270  1.00  0.00            
ATOM     81  C24 ACD     1      17.220  -3.060  39.390  1.00  0.00            
ATOM     82  H39 ACD     1      17.590  -3.850  40.060  1.00  0.00            
ATOM     83  O20 ACD     1      15.810  -2.930  39.610  1.00  0.00            
ATOM     84  H40 ACD     1      15.830  -2.740  40.560  1.00  0.00            
ATOM     85  C25 ACD     1      17.440  -3.500  37.890  1.00  0.00            
ATOM     86  H41 ACD     1      16.990  -4.470  37.660  1.00  0.00            
ATOM     87  O21 ACD     1      18.780  -3.750  37.730  1.00  0.00            
ATOM     88  C26 ACD     1      19.580  -2.650  37.950  1.00  0.00            
ATOM     89  H42 ACD     1      19.230  -2.060  37.090  1.00  0.00            
ATOM     90  C27 ACD     1      21.040  -2.950  37.550  1.00  0.00            
ATOM     91  H43 ACD     1      21.100  -3.820  36.880  1.00  0.00            
ATOM     92  H44 ACD     1      21.320  -2.080  36.950  1.00  0.00            
ATOM     93  O22 ACD     1      21.910  -3.210  38.670  1.00  0.00            
ATOM     94  H45 ACD     1      21.610  -4.040  39.050  1.00  0.00            
ATOM     95  O23 ACD     1      16.920  -2.590  36.900  1.00  0.00            
ATOM     96  C28 ACD     1      16.010  -3.110  35.860  1.00  0.00            
ATOM     97  H46 ACD     1      16.080  -4.190  35.650  1.00  0.00            
ATOM     98  C29 ACD     1      16.360  -2.420  34.500  1.00  0.00            
ATOM     99  H47 ACD     1      16.370  -1.360  34.760  1.00  0.00            
ATOM    100  O24 ACD     1      15.420  -2.710  33.470  1.00  0.00            
ATOM    101  C30 ACD     1      17.730  -2.830  34.130  1.00  0.00            
ATOM    102  H48 ACD     1      18.110  -2.050  33.450  1.00  0.00            
ATOM    103  H49 ACD     1      18.350  -2.690  35.020  1.00  0.00            
ATOM    104  O25 ACD     1      17.820  -4.080  33.480  1.00  0.00            
ATOM    105  H50 ACD     1      17.260  -3.930  32.720  1.00  0.00            
ATOM    106  C31 ACD     1      14.570  -2.820  36.200  1.00  0.00            
ATOM    107  H51 ACD     1      14.550  -1.760  36.480  1.00  0.00            
ATOM    108  O26 ACD     1      14.290  -3.600  37.440  1.00  0.00            
ATOM    109  H52 ACD     1      14.840  -3.250  38.140  1.00  0.00            
ATOM    110  C32 ACD     1      13.570  -3.120  35.030  1.00  0.00            
ATOM    111  H53 ACD     1      13.680  -4.190  34.800  1.00  0.00            
ATOM    112  O27 ACD     1      12.270  -2.690  35.320  1.00  0.00            
ATOM    113  H54 ACD     1      11.600  -2.960  34.680  1.00  0.00            
ATOM    114  C33 ACD     1      14.110  -2.300  33.830  1.00  0.00            
ATOM    115  H55 ACD     1      13.540  -2.540  32.930  1.00  0.00            
ATOM    116  O28 ACD     1      14.080  -0.890  34.030  1.00  0.00            
ATOM    117  C34 ACD     1      13.150  -0.160  33.300  1.00  0.00            
ATOM    118  H56 ACD     1      12.420  -0.680  32.670  1.00  0.00            
ATOM    119  C35 ACD     1      12.340   0.620  34.340  1.00  0.00            
ATOM    120  H57 ACD     1      13.020   1.110  35.050  1.00  0.00            
ATOM    121  O29 ACD     1      11.440  -0.270  35.050  1.00  0.00            
ATOM    122  H58 ACD     1      11.900  -1.110  35.030  1.00  0.00            
ATOM    123  C36 ACD     1      11.610   1.790  33.650  1.00  0.00            
ATOM    124  H59 ACD     1      10.950   1.380  32.880  1.00  0.00            
ATOM    125  O30 ACD     1      10.960   2.610  34.640  1.00  0.00            
ATOM    126  H60 ACD     1      10.690   1.940  35.270  1.00  0.00            
ATOM    127  C1  BW7     2      18.750   4.150  28.930  1.00  0.00            
ATOM    128  C2  BW7     2      19.260   2.630  28.970  1.00  0.00            
ATOM    129  C3  BW7     2      20.470   2.570  29.950  1.00  0.00            
ATOM    130  C4  BW7     2      20.050   2.210  31.390  1.00  0.00            
ATOM    131  C5  BW7     2      19.530   0.870  31.570  1.00  0.00            
ATOM    132  N1  BW7     2      19.630   0.480  33.000  1.00  0.00            
ATOM    133  C6  BW7     2      18.650   0.690  33.950  1.00  0.00            
ATOM    134  C7  BW7     2      19.020   0.310  35.260  1.00  0.00            
ATOM    135  C8  BW7     2      18.100   0.520  36.340  1.00  0.00            
ATOM    136  C9  BW7     2      16.870   1.170  36.190  1.00  0.00            
ATOM    137  C10 BW7     2      16.020   1.530  37.370  1.00  0.00            
ATOM    138  O1  BW7     2      16.280   1.210  38.570  1.00  0.00            
ATOM    139  O2  BW7     2      14.960   2.150  36.980  1.00  0.00            
ATOM    140  C11 BW7     2      13.780   2.130  37.890  1.00  0.00            
ATOM    141  C12 BW7     2      13.920   3.410  38.690  1.00  0.00            
ATOM    142  N2  BW7     2      12.790   3.840  39.640  1.00  0.00            
ATOM    143  C13 BW7     2      13.270   4.890  40.650  1.00  0.00            
ATOM    144  C14 BW7     2      11.810   4.570  38.700  1.00  0.00            
ATOM    145  C15 BW7     2      16.500   1.480  34.820  1.00  0.00            
ATOM    146  C16 BW7     2      17.370   1.290  33.750  1.00  0.00            
ATOM    147  H1  BW7     2      18.810   4.620  29.920  1.00  0.00            
ATOM    148  H2  BW7     2      19.520   4.590  28.280  1.00  0.00            
ATOM    149  H3  BW7     2      17.770   4.320  28.480  1.00  0.00            
ATOM    150  H4  BW7     2      19.650   2.230  28.020  1.00  0.00            
ATOM    151  H5  BW7     2      18.470   1.930  29.260  1.00  0.00            
ATOM    152  H6  BW7     2      21.080   3.480  29.990  1.00  0.00            
ATOM    153  H7  BW7     2      21.160   1.750  29.720  1.00  0.00            
ATOM    154  H8  BW7     2      19.320   2.950  31.740  1.00  0.00            
ATOM    155  H9  BW7     2      20.970   2.300  31.990  1.00  0.00            
ATOM    156  H10 BW7     2      20.210   0.250  30.970  1.00  0.00            
ATOM    157  H11 BW7     2      18.520   0.720  31.160  1.00  0.00            
ATOM    158  H12 BW7     2      20.460  -0.010  33.320  1.00  0.00            
ATOM    159  H13 BW7     2      19.950  -0.230  35.420  1.00  0.00            
ATOM    160  H14 BW7     2      18.410   0.210  37.330  1.00  0.00            
ATOM    161  H15 BW7     2      13.770   1.240  38.530  1.00  0.00            
ATOM    162  H16 BW7     2      12.790   2.220  37.440  1.00  0.00            
ATOM    163  H17 BW7     2      14.010   4.190  37.940  1.00  0.00            
ATOM    164  H18 BW7     2      14.910   3.350  39.160  1.00  0.00            
ATOM    165  H19 BW7     2      12.280   3.030  40.040  1.00  0.00            
ATOM    166  H20 BW7     2      14.050   4.510  41.320  1.00  0.00            
ATOM    167  H21 BW7     2      13.740   5.680  40.050  1.00  0.00            
ATOM    168  H22 BW7     2      12.570   5.090  41.460  1.00  0.00            
ATOM    169  H23 BW7     2      11.000   5.070  39.230  1.00  0.00            
ATOM    170  H24 BW7     2      12.350   5.370  38.190  1.00  0.00            
ATOM    171  H25 BW7     2      11.390   3.930  37.930  1.00  0.00            
ATOM    172  H26 BW7     2      15.570   2.000  34.580  1.00  0.00            
ATOM    173  H27 BW7     2      17.110   1.630  32.750  1.00  0.00            
TER
ENDMDL
MODEL        1
ATOM      1  H1  ACD     1      16.910   3.060  31.660  1.00  0.00            
ATOM      2  O1  ACD     1      16.490   3.540  32.380  1.00  0.00            
ATOM      3  C1  ACD     1      17.560   3.840  33.290  1.00  0.00            
ATOM      4  H2  ACD     1      18.250   4.360  32.610  1.00  0.00            
ATOM      5  H3  ACD     1      18.070   3.020  33.820  1.00  0.00            
ATOM      6  C2  ACD     1      17.040   4.750  34.390  1.00  0.00            
ATOM      7  H4  ACD     1      17.900   4.880  35.060  1.00  0.00            
ATOM      8  O2  ACD     1      16.700   6.060  33.950  1.00  0.00            
ATOM      9  C3  ACD     1      16.020   6.900  34.870  1.00  0.00            
ATOM     10  H5  ACD     1      15.850   7.880  34.410  1.00  0.00            
ATOM     11  O3  ACD     1      16.820   7.080  36.030  1.00  0.00            
ATOM     12  C4  ACD     1      17.410   8.310  36.380  1.00  0.00            
ATOM     13  H6  ACD     1      17.010   9.130  35.760  1.00  0.00            
ATOM     14  C5  ACD     1      16.860   8.490  37.850  1.00  0.00            
ATOM     15  H7  ACD     1      17.050   7.620  38.490  1.00  0.00            
ATOM     16  O4  ACD     1      15.390   8.650  37.910  1.00  0.00            
ATOM     17  H8  ACD     1      14.970   7.970  37.370  1.00  0.00            
ATOM     18  C6  ACD     1      17.500   9.770  38.450  1.00  0.00            
ATOM     19  H9  ACD     1      17.190  10.610  37.820  1.00  0.00            
ATOM     20  O5  ACD     1      17.040  10.020  39.800  1.00  0.00            
ATOM     21  H10 ACD     1      17.670   9.540  40.350  1.00  0.00            
ATOM     22  C7  ACD     1      19.020   9.690  38.390  1.00  0.00            
ATOM     23  H11 ACD     1      19.530  10.610  38.680  1.00  0.00            
ATOM     24  O6  ACD     1      19.430   9.500  37.040  1.00  0.00            
ATOM     25  C8  ACD     1      18.980   8.300  36.460  1.00  0.00            
ATOM     26  H12 ACD     1      19.350   7.410  37.000  1.00  0.00            
ATOM     27  C9  ACD     1      19.390   8.140  35.040  1.00  0.00            
ATOM     28  H13 ACD     1      18.940   7.250  34.590  1.00  0.00            
ATOM     29  H14 ACD     1      19.120   9.020  34.440  1.00  0.00            
ATOM     30  O7  ACD     1      20.780   8.020  34.890  1.00  0.00            
ATOM     31  H15 ACD     1      21.220   8.780  35.270  1.00  0.00            
ATOM     32  O8  ACD     1      19.440   8.520  39.190  1.00  0.00            
ATOM     33  C10 ACD     1      20.560   8.740  40.050  1.00  0.00            
ATOM     34  H16 ACD     1      21.030   9.720  39.840  1.00  0.00            
ATOM     35  C11 ACD     1      20.100   8.490  41.490  1.00  0.00            
ATOM     36  H17 ACD     1      19.630   7.510  41.340  1.00  0.00            
ATOM     37  O9  ACD     1      19.100   9.450  41.930  1.00  0.00            
ATOM     38  H18 ACD     1      18.660   9.190  42.740  1.00  0.00            
ATOM     39  C12 ACD     1      21.270   8.360  42.420  1.00  0.00            
ATOM     40  H19 ACD     1      21.830   9.300  42.340  1.00  0.00            
ATOM     41  O10 ACD     1      20.850   8.140  43.720  1.00  0.00            
ATOM     42  H20 ACD     1      20.770   7.200  43.880  1.00  0.00            
ATOM     43  C13 ACD     1      22.200   7.310  41.920  1.00  0.00            
ATOM     44  H21 ACD     1      23.100   7.400  42.520  1.00  0.00            
ATOM     45  O11 ACD     1      22.680   7.540  40.570  1.00  0.00            
ATOM     46  C14 ACD     1      21.650   7.700  39.580  1.00  0.00            
ATOM     47  H22 ACD     1      21.150   6.740  39.390  1.00  0.00            
ATOM     48  C15 ACD     1      22.340   7.980  38.250  1.00  0.00            
ATOM     49  H23 ACD     1      22.990   7.140  37.970  1.00  0.00            
ATOM     50  H24 ACD     1      21.650   8.160  37.420  1.00  0.00            
ATOM     51  O12 ACD     1      22.960   9.240  38.390  1.00  0.00            
ATOM     52  H25 ACD     1      23.680   9.210  39.020  1.00  0.00            
ATOM     53  O13 ACD     1      21.690   6.020  42.040  1.00  0.00            
ATOM     54  C16 ACD     1      22.310   5.110  42.970  1.00  0.00            
ATOM     55  H26 ACD     1      23.080   5.590  43.580  1.00  0.00            
ATOM     56  C17 ACD     1      21.220   4.470  43.870  1.00  0.00            
ATOM     57  H27 ACD     1      20.330   4.430  43.240  1.00  0.00            
ATOM     58  O14 ACD     1      20.850   5.370  44.990  1.00  0.00            
ATOM     59  H28 ACD     1      20.330   4.830  45.590  1.00  0.00            
ATOM     60  C18 ACD     1      21.620   3.080  44.430  1.00  0.00            
ATOM     61  H29 ACD     1      22.500   3.260  45.050  1.00  0.00            
ATOM     62  O15 ACD     1      20.620   2.480  45.240  1.00  0.00            
ATOM     63  H30 ACD     1      19.790   2.510  44.740  1.00  0.00            
ATOM     64  C19 ACD     1      22.010   2.180  43.320  1.00  0.00            
ATOM     65  H31 ACD     1      22.280   1.150  43.580  1.00  0.00            
ATOM     66  O16 ACD     1      23.210   2.710  42.650  1.00  0.00            
ATOM     67  C20 ACD     1      23.060   4.010  42.100  1.00  0.00            
ATOM     68  H32 ACD     1      22.410   3.830  41.230  1.00  0.00            
ATOM     69  C21 ACD     1      24.390   4.450  41.650  1.00  0.00            
ATOM     70  H33 ACD     1      24.250   5.420  41.150  1.00  0.00            
ATOM     71  H34 ACD     1      25.040   4.600  42.530  1.00  0.00            
ATOM     72  O17 ACD     1      25.010   3.480  40.770  1.00  0.00            
ATOM     73  H35 ACD     1      24.330   3.020  40.270  1.00  0.00            
ATOM     74  O18 ACD     1      20.890   2.100  42.420  1.00  0.00            
ATOM     75  C22 ACD     1      20.300   0.830  42.180  1.00  0.00            
ATOM     76  H36 ACD     1      20.730   0.110  42.880  1.00  0.00            
ATOM     77  C23 ACD     1      18.780   1.120  42.370  1.00  0.00            
ATOM     78  H37 ACD     1      18.380   2.020  41.890  1.00  0.00            
ATOM     79  O19 ACD     1      18.530   1.120  43.810  1.00  0.00            
ATOM     80  H38 ACD     1      18.880   0.390  44.340  1.00  0.00            
ATOM     81  C24 ACD     1      17.920   0.050  41.860  1.00  0.00            
ATOM     82  H39 ACD     1      18.050  -0.840  42.500  1.00  0.00            
ATOM     83  O20 ACD     1      16.530   0.380  41.980  1.00  0.00            
ATOM     84  H40 ACD     1      16.400   0.530  42.920  1.00  0.00            
ATOM     85  C25 ACD     1      18.240  -0.240  40.360  1.00  0.00            
ATOM     86  H41 ACD     1      17.590  -1.070  40.070  1.00  0.00            
ATOM     87  O21 ACD     1      19.610  -0.560  40.360  1.00  0.00            
ATOM     88  C26 ACD     1      20.590   0.420  40.720  1.00  0.00            
ATOM     89  H42 ACD     1      20.540   1.270  40.040  1.00  0.00            
ATOM     90  C27 ACD     1      22.000  -0.080  40.580  1.00  0.00            
ATOM     91  H43 ACD     1      22.130  -0.360  39.520  1.00  0.00            
ATOM     92  H44 ACD     1      22.750   0.700  40.690  1.00  0.00            
ATOM     93  O22 ACD     1      22.370  -1.110  41.470  1.00  0.00            
ATOM     94  H45 ACD     1      23.220  -1.440  41.160  1.00  0.00            
ATOM     95  O23 ACD     1      17.980   0.930  39.570  1.00  0.00            
ATOM     96  C28 ACD     1      17.400   0.610  38.310  1.00  0.00            
ATOM     97  H46 ACD     1      17.280  -0.470  38.140  1.00  0.00            
ATOM     98  C29 ACD     1      18.310   1.220  37.220  1.00  0.00            
ATOM     99  H47 ACD     1      18.650   2.250  37.440  1.00  0.00            
ATOM    100  O24 ACD     1      17.610   1.240  35.980  1.00  0.00            
ATOM    101  C30 ACD     1      19.630   0.550  36.960  1.00  0.00            
ATOM    102  H48 ACD     1      20.070   0.870  36.010  1.00  0.00            
ATOM    103  H49 ACD     1      20.340   0.820  37.750  1.00  0.00            
ATOM    104  O25 ACD     1      19.510  -0.870  36.900  1.00  0.00            
ATOM    105  H50 ACD     1      20.320  -1.260  37.250  1.00  0.00            
ATOM    106  C31 ACD     1      15.990   1.270  38.270  1.00  0.00            
ATOM    107  H51 ACD     1      16.090   2.320  38.560  1.00  0.00            
ATOM    108  O26 ACD     1      15.170   0.600  39.260  1.00  0.00            
ATOM    109  H52 ACD     1      15.780   0.500  40.000  1.00  0.00            
ATOM    110  C32 ACD     1      15.360   1.120  36.880  1.00  0.00            
ATOM    111  H53 ACD     1      15.340   0.050  36.610  1.00  0.00            
ATOM    112  O27 ACD     1      14.080   1.730  36.920  1.00  0.00            
ATOM    113  H54 ACD     1      13.550   1.190  37.520  1.00  0.00            
ATOM    114  C33 ACD     1      16.340   1.870  35.900  1.00  0.00            
ATOM    115  H55 ACD     1      16.120   1.570  34.870  1.00  0.00            
ATOM    116  O28 ACD     1      16.500   3.260  36.170  1.00  0.00            
ATOM    117  C34 ACD     1      15.910   4.020  35.120  1.00  0.00            
ATOM    118  H56 ACD     1      15.310   3.380  34.460  1.00  0.00            
ATOM    119  C35 ACD     1      14.960   4.900  35.840  1.00  0.00            
ATOM    120  H57 ACD     1      15.530   5.140  36.740  1.00  0.00            
ATOM    121  O29 ACD     1      13.630   4.280  36.130  1.00  0.00            
ATOM    122  H58 ACD     1      13.770   3.340  36.310  1.00  0.00            
ATOM    123  C36 ACD     1      14.690   6.280  35.140  1.00  0.00            
ATOM    124  H59 ACD     1      14.220   6.010  34.180  1.00  0.00            
ATOM    125  O30 ACD     1      13.980   7.200  35.970  1.00  0.00            
ATOM    126  H60 ACD     1      13.100   6.880  36.200  1.00  0.00            
ATOM    127  C1  BW7     2      24.970   4.480  32.730  1.00  0.00            
ATOM    128  C2  BW7     2      23.860   5.490  32.920  1.00  0.00            
ATOM    129  C3  BW7     2      22.570   4.750  32.990  1.00  0.00            
ATOM    130  C4  BW7     2      22.290   3.910  34.260  1.00  0.00            
ATOM    131  C5  BW7     2      22.860   4.450  35.540  1.00  0.00            
ATOM    132  N1  BW7     2      22.480   3.720  36.710  1.00  0.00            
ATOM    133  C6  BW7     2      21.340   4.000  37.440  1.00  0.00            
ATOM    134  C7  BW7     2      21.210   3.520  38.810  1.00  0.00            
ATOM    135  C8  BW7     2      20.080   3.890  39.590  1.00  0.00            
ATOM    136  C9  BW7     2      18.920   4.530  39.060  1.00  0.00            
ATOM    137  C10 BW7     2      17.720   4.570  39.880  1.00  0.00            
ATOM    138  O1  BW7     2      17.630   4.090  41.000  1.00  0.00            
ATOM    139  O2  BW7     2      16.690   5.310  39.360  1.00  0.00            
ATOM    140  C11 BW7     2      15.470   5.620  39.990  1.00  0.00            
ATOM    141  C12 BW7     2      15.660   6.970  40.800  1.00  0.00            
ATOM    142  N2  BW7     2      14.500   7.580  41.470  1.00  0.00            
ATOM    143  C13 BW7     2      14.050   6.730  42.610  1.00  0.00            
ATOM    144  C14 BW7     2      15.050   8.900  42.040  1.00  0.00            
ATOM    145  C15 BW7     2      19.060   4.910  37.680  1.00  0.00            
ATOM    146  C16 BW7     2      20.280   4.750  36.940  1.00  0.00            
ATOM    147  H1  BW7     2      25.980   4.920  32.770  1.00  0.00            
ATOM    148  H2  BW7     2      24.970   3.670  33.480  1.00  0.00            
ATOM    149  H3  BW7     2      24.920   3.990  31.750  1.00  0.00            
ATOM    150  H4  BW7     2      23.720   6.250  32.130  1.00  0.00            
ATOM    151  H5  BW7     2      23.920   6.220  33.740  1.00  0.00            
ATOM    152  H6  BW7     2      22.500   4.100  32.110  1.00  0.00            
ATOM    153  H7  BW7     2      21.820   5.540  32.860  1.00  0.00            
ATOM    154  H8  BW7     2      22.510   2.840  34.090  1.00  0.00            
ATOM    155  H9  BW7     2      21.210   3.830  34.450  1.00  0.00            
ATOM    156  H10 BW7     2      22.570   5.500  35.710  1.00  0.00            
ATOM    157  H11 BW7     2      23.940   4.350  35.390  1.00  0.00            
ATOM    158  H12 BW7     2      23.140   3.080  37.120  1.00  0.00            
ATOM    159  H13 BW7     2      22.020   2.940  39.240  1.00  0.00            
ATOM    160  H14 BW7     2      20.150   3.580  40.630  1.00  0.00            
ATOM    161  H15 BW7     2      15.180   4.800  40.660  1.00  0.00            
ATOM    162  H16 BW7     2      14.850   5.680  39.090  1.00  0.00            
ATOM    163  H17 BW7     2      15.980   7.620  39.990  1.00  0.00            
ATOM    164  H18 BW7     2      16.530   6.770  41.440  1.00  0.00            
ATOM    165  H19 BW7     2      13.720   7.750  40.820  1.00  0.00            
ATOM    166  H20 BW7     2      13.580   5.810  42.270  1.00  0.00            
ATOM    167  H21 BW7     2      14.910   6.440  43.220  1.00  0.00            
ATOM    168  H22 BW7     2      13.260   7.260  43.150  1.00  0.00            
ATOM    169  H23 BW7     2      14.340   9.360  42.730  1.00  0.00            
ATOM    170  H24 BW7     2      15.980   8.720  42.580  1.00  0.00            
ATOM    171  H25 BW7     2      15.180   9.610  41.230  1.00  0.00            
ATOM    172  H26 BW7     2      18.200   5.440  37.270  1.00  0.00            
ATOM    173  H27 BW7     2      20.380   5.220  35.960  1.00  0.00            
TER
ENDMDL
MODEL        1
ATOM      1  H1  ACD     1       7.260  14.630  11.230  1.00  0.00            
ATOM      2  O1  ACD     1       6.410  14.760  11.670  1.00  0.00            
ATOM      3  C1  ACD     1       6.700  15.130  12.960  1.00  0.00            
ATOM      4  H2  ACD     1       5.910  14.860  13.680  1.00  0.00            
ATOM      5  H3  ACD     1       6.820  16.220  12.960  1.00  0.00            
ATOM      6  C2  ACD     1       7.930  14.470  13.460  1.00  0.00            
ATOM      7  H4  ACD     1       7.680  13.410  13.640  1.00  0.00            
ATOM      8  O2  ACD     1       8.960  14.550  12.470  1.00  0.00            
ATOM      9  C3  ACD     1      10.130  13.920  12.930  1.00  0.00            
ATOM     10  H5  ACD     1      10.880  14.120  12.160  1.00  0.00            
ATOM     11  O3  ACD     1       9.980  12.500  13.130  1.00  0.00            
ATOM     12  C4  ACD     1      10.450  11.670  12.180  1.00  0.00            
ATOM     13  H6  ACD     1      10.860  12.100  11.260  1.00  0.00            
ATOM     14  C5  ACD     1      11.540  10.810  12.910  1.00  0.00            
ATOM     15  H7  ACD     1      11.070  10.490  13.850  1.00  0.00            
ATOM     16  O4  ACD     1      12.780  11.470  13.020  1.00  0.00            
ATOM     17  H8  ACD     1      13.440  10.980  13.530  1.00  0.00            
ATOM     18  C6  ACD     1      11.750   9.580  12.120  1.00  0.00            
ATOM     19  H9  ACD     1      12.230   9.880  11.180  1.00  0.00            
ATOM     20  O5  ACD     1      12.550   8.620  12.740  1.00  0.00            
ATOM     21  H10 ACD     1      13.500   8.770  12.640  1.00  0.00            
ATOM     22  C7  ACD     1      10.470   8.840  11.810  1.00  0.00            
ATOM     23  H11 ACD     1      10.670   7.910  11.260  1.00  0.00            
ATOM     24  O6  ACD     1       9.610   9.600  11.030  1.00  0.00            
ATOM     25  C8  ACD     1       9.190  10.850  11.630  1.00  0.00            
ATOM     26  H12 ACD     1       8.550  10.680  12.500  1.00  0.00            
ATOM     27  C9  ACD     1       8.410  11.590  10.580  1.00  0.00            
ATOM     28  H13 ACD     1       8.130  12.560  11.010  1.00  0.00            
ATOM     29  H14 ACD     1       9.070  11.800   9.730  1.00  0.00            
ATOM     30  O7  ACD     1       7.110  10.930  10.140  1.00  0.00            
ATOM     31  H15 ACD     1       7.390  10.220   9.560  1.00  0.00            
ATOM     32  O8  ACD     1       9.760   8.400  12.940  1.00  0.00            
ATOM     33  C10 ACD     1       9.490   7.010  13.020  1.00  0.00            
ATOM     34  H16 ACD     1       9.910   6.440  12.190  1.00  0.00            
ATOM     35  C11 ACD     1      10.110   6.490  14.330  1.00  0.00            
ATOM     36  H17 ACD     1       9.780   7.060  15.200  1.00  0.00            
ATOM     37  O9  ACD     1      11.540   6.400  14.230  1.00  0.00            
ATOM     38  H18 ACD     1      11.880   7.210  13.830  1.00  0.00            
ATOM     39  C12 ACD     1       9.530   5.070  14.690  1.00  0.00            
ATOM     40  H19 ACD     1      10.010   4.360  14.010  1.00  0.00            
ATOM     41  O10 ACD     1       9.900   4.730  16.040  1.00  0.00            
ATOM     42  H20 ACD     1      10.850   4.730  16.160  1.00  0.00            
ATOM     43  C13 ACD     1       7.980   5.080  14.540  1.00  0.00            
ATOM     44  H21 ACD     1       7.610   4.060  14.690  1.00  0.00            
ATOM     45  O11 ACD     1       7.580   5.490  13.270  1.00  0.00            
ATOM     46  C14 ACD     1       7.990   6.770  12.830  1.00  0.00            
ATOM     47  H22 ACD     1       7.470   7.460  13.500  1.00  0.00            
ATOM     48  C15 ACD     1       7.600   7.000  11.410  1.00  0.00            
ATOM     49  H23 ACD     1       6.520   7.210  11.440  1.00  0.00            
ATOM     50  H24 ACD     1       7.960   7.980  11.060  1.00  0.00            
ATOM     51  O12 ACD     1       8.000   6.000  10.480  1.00  0.00            
ATOM     52  H25 ACD     1       7.950   5.100  10.820  1.00  0.00            
ATOM     53  O13 ACD     1       7.360   5.990  15.490  1.00  0.00            
ATOM     54  C16 ACD     1       6.210   5.530  16.250  1.00  0.00            
ATOM     55  H26 ACD     1       6.130   4.430  16.210  1.00  0.00            
ATOM     56  C17 ACD     1       6.650   5.950  17.690  1.00  0.00            
ATOM     57  H27 ACD     1       6.890   7.020  17.670  1.00  0.00            
ATOM     58  O14 ACD     1       7.910   5.350  18.070  1.00  0.00            
ATOM     59  H28 ACD     1       8.550   5.550  17.380  1.00  0.00            
ATOM     60  C18 ACD     1       5.480   5.790  18.660  1.00  0.00            
ATOM     61  H29 ACD     1       5.200   4.730  18.740  1.00  0.00            
ATOM     62  O15 ACD     1       5.920   6.300  19.950  1.00  0.00            
ATOM     63  H30 ACD     1       6.060   5.570  20.560  1.00  0.00            
ATOM     64  C19 ACD     1       4.350   6.630  18.080  1.00  0.00            
ATOM     65  H31 ACD     1       3.540   6.570  18.810  1.00  0.00            
ATOM     66  O16 ACD     1       3.890   6.070  16.870  1.00  0.00            
ATOM     67  C20 ACD     1       4.860   6.190  15.780  1.00  0.00            
ATOM     68  H32 ACD     1       4.970   7.270  15.610  1.00  0.00            
ATOM     69  C21 ACD     1       4.310   5.610  14.480  1.00  0.00            
ATOM     70  H33 ACD     1       5.170   5.560  13.800  1.00  0.00            
ATOM     71  H34 ACD     1       4.020   4.630  14.860  1.00  0.00            
ATOM     72  O17 ACD     1       3.240   6.370  13.930  1.00  0.00            
ATOM     73  H35 ACD     1       3.320   6.150  13.000  1.00  0.00            
ATOM     74  O18 ACD     1       4.630   8.000  17.880  1.00  0.00            
ATOM     75  C22 ACD     1       3.890   8.940  18.780  1.00  0.00            
ATOM     76  H36 ACD     1       3.110   8.400  19.350  1.00  0.00            
ATOM     77  C23 ACD     1       4.910   9.600  19.740  1.00  0.00            
ATOM     78  H37 ACD     1       5.720   9.870  19.050  1.00  0.00            
ATOM     79  O19 ACD     1       5.470   8.720  20.720  1.00  0.00            
ATOM     80  H38 ACD     1       5.760   7.910  20.310  1.00  0.00            
ATOM     81  C24 ACD     1       4.380  10.830  20.380  1.00  0.00            
ATOM     82  H39 ACD     1       3.660  10.700  21.190  1.00  0.00            
ATOM     83  O20 ACD     1       5.480  11.550  21.060  1.00  0.00            
ATOM     84  H40 ACD     1       5.900  10.860  21.580  1.00  0.00            
ATOM     85  C25 ACD     1       3.820  11.770  19.380  1.00  0.00            
ATOM     86  H41 ACD     1       3.490  12.630  19.970  1.00  0.00            
ATOM     87  O21 ACD     1       2.740  11.110  18.630  1.00  0.00            
ATOM     88  C26 ACD     1       3.140   9.990  17.880  1.00  0.00            
ATOM     89  H42 ACD     1       3.770  10.350  17.060  1.00  0.00            
ATOM     90  C27 ACD     1       1.890   9.310  17.180  1.00  0.00            
ATOM     91  H43 ACD     1       1.220  10.060  16.750  1.00  0.00            
ATOM     92  H44 ACD     1       2.280   8.710  16.350  1.00  0.00            
ATOM     93  O22 ACD     1       1.170   8.390  17.980  1.00  0.00            
ATOM     94  H45 ACD     1       0.420   8.820  18.390  1.00  0.00            
ATOM     95  O23 ACD     1       4.830  12.240  18.420  1.00  0.00            
ATOM     96  C28 ACD     1       4.910  13.600  18.090  1.00  0.00            
ATOM     97  H46 ACD     1       4.240  14.290  18.610  1.00  0.00            
ATOM     98  C29 ACD     1       4.740  13.710  16.580  1.00  0.00            
ATOM     99  H47 ACD     1       5.450  12.980  16.150  1.00  0.00            
ATOM    100  O24 ACD     1       5.170  15.030  16.140  1.00  0.00            
ATOM    101  C30 ACD     1       3.250  13.530  16.190  1.00  0.00            
ATOM    102  H48 ACD     1       3.160  13.580  15.100  1.00  0.00            
ATOM    103  H49 ACD     1       3.010  12.500  16.480  1.00  0.00            
ATOM    104  O25 ACD     1       2.440  14.510  16.850  1.00  0.00            
ATOM    105  H50 ACD     1       1.650  14.120  17.240  1.00  0.00            
ATOM    106  C31 ACD     1       6.330  14.000  18.500  1.00  0.00            
ATOM    107  H51 ACD     1       6.990  13.280  17.990  1.00  0.00            
ATOM    108  O26 ACD     1       6.550  14.020  19.900  1.00  0.00            
ATOM    109  H52 ACD     1       6.240  13.200  20.290  1.00  0.00            
ATOM    110  C32 ACD     1       6.720  15.370  17.980  1.00  0.00            
ATOM    111  H53 ACD     1       5.930  16.020  18.380  1.00  0.00            
ATOM    112  O27 ACD     1       8.110  15.630  18.330  1.00  0.00            
ATOM    113  H54 ACD     1       8.690  15.110  17.770  1.00  0.00            
ATOM    114  C33 ACD     1       6.490  15.430  16.450  1.00  0.00            
ATOM    115  H55 ACD     1       6.570  16.480  16.150  1.00  0.00            
ATOM    116  O28 ACD     1       7.360  14.610  15.740  1.00  0.00            
ATOM    117  C34 ACD     1       8.300  15.050  14.810  1.00  0.00            
ATOM    118  H56 ACD     1       8.370  16.140  14.830  1.00  0.00            
ATOM    119  C35 ACD     1       9.640  14.510  15.300  1.00  0.00            
ATOM    120  H57 ACD     1       9.520  13.420  15.410  1.00  0.00            
ATOM    121  O29 ACD     1      10.130  15.300  16.350  1.00  0.00            
ATOM    122  H58 ACD     1      11.020  15.020  16.570  1.00  0.00            
ATOM    123  C36 ACD     1      10.740  14.610  14.200  1.00  0.00            
ATOM    124  H59 ACD     1      10.930  15.670  14.020  1.00  0.00            
ATOM    125  O30 ACD     1      11.940  14.030  14.600  1.00  0.00            
ATOM    126  H60 ACD     1      12.050  13.170  14.200  1.00  0.00            
ATOM    127  C1  BW7     2       4.420   9.610  12.490  1.00  0.00            
ATOM    128  C2  BW7     2       4.940  10.440  13.740  1.00  0.00            
ATOM    129  C3  BW7     2       6.230   9.850  14.380  1.00  0.00            
ATOM    130  C4  BW7     2       6.760  10.500  15.630  1.00  0.00            
ATOM    131  C5  BW7     2       7.750   9.610  16.360  1.00  0.00            
ATOM    132  N1  BW7     2       7.790   9.910  17.730  1.00  0.00            
ATOM    133  C6  BW7     2       8.560  10.860  18.410  1.00  0.00            
ATOM    134  C7  BW7     2       9.340  11.860  17.800  1.00  0.00            
ATOM    135  C8  BW7     2       9.910  12.870  18.580  1.00  0.00            
ATOM    136  C9  BW7     2       9.710  12.940  19.940  1.00  0.00            
ATOM    137  C10 BW7     2      10.200  14.130  20.700  1.00  0.00            
ATOM    138  O1  BW7     2      10.190  14.130  21.920  1.00  0.00            
ATOM    139  O2  BW7     2      10.860  15.110  19.910  1.00  0.00            
ATOM    140  C11 BW7     2      11.500  16.160  20.520  1.00  0.00            
ATOM    141  C12 BW7     2      10.340  16.960  21.170  1.00  0.00            
ATOM    142  N2  BW7     2       9.250  17.510  20.240  1.00  0.00            
ATOM    143  C13 BW7     2       8.100  17.940  21.170  1.00  0.00            
ATOM    144  C14 BW7     2       9.800  18.830  19.750  1.00  0.00            
ATOM    145  C15 BW7     2       8.890  12.040  20.580  1.00  0.00            
ATOM    146  C16 BW7     2       8.390  10.930  19.850  1.00  0.00            
ATOM    147  H1  BW7     2       5.030   9.870  11.620  1.00  0.00            
ATOM    148  H2  BW7     2       4.480   8.520  12.530  1.00  0.00            
ATOM    149  H3  BW7     2       3.400   9.890  12.220  1.00  0.00            
ATOM    150  H4  BW7     2       4.180  10.460  14.530  1.00  0.00            
ATOM    151  H5  BW7     2       5.020  11.480  13.400  1.00  0.00            
ATOM    152  H6  BW7     2       7.020   9.880  13.620  1.00  0.00            
ATOM    153  H7  BW7     2       6.170   8.770  14.550  1.00  0.00            
ATOM    154  H8  BW7     2       5.900  10.620  16.290  1.00  0.00            
ATOM    155  H9  BW7     2       7.250  11.460  15.450  1.00  0.00            
ATOM    156  H10 BW7     2       8.750   9.670  15.910  1.00  0.00            
ATOM    157  H11 BW7     2       7.580   8.540  16.170  1.00  0.00            
ATOM    158  H12 BW7     2       7.160   9.350  18.280  1.00  0.00            
ATOM    159  H13 BW7     2       9.550  11.820  16.740  1.00  0.00            
ATOM    160  H14 BW7     2      10.630  13.470  18.020  1.00  0.00            
ATOM    161  H15 BW7     2      11.970  16.820  19.780  1.00  0.00            
ATOM    162  H16 BW7     2      12.160  15.870  21.350  1.00  0.00            
ATOM    163  H17 BW7     2      10.730  17.820  21.710  1.00  0.00            
ATOM    164  H18 BW7     2       9.850  16.280  21.870  1.00  0.00            
ATOM    165  H19 BW7     2       9.030  16.780  19.550  1.00  0.00            
ATOM    166  H20 BW7     2       7.780  17.090  21.780  1.00  0.00            
ATOM    167  H21 BW7     2       8.310  18.710  21.910  1.00  0.00            
ATOM    168  H22 BW7     2       7.220  18.140  20.560  1.00  0.00            
ATOM    169  H23 BW7     2       9.220  19.180  18.890  1.00  0.00            
ATOM    170  H24 BW7     2       9.660  19.600  20.510  1.00  0.00            
ATOM    171  H25 BW7     2      10.860  18.680  19.520  1.00  0.00            
ATOM    172  H26 BW7     2       8.680  12.160  21.640  1.00  0.00            
ATOM    173  H27 BW7     2       7.710  10.240  20.340  1.00  0.00            
TER
ENDMDL
MODEL        1
ATOM      1  H1  ACD     1      19.720  34.710  18.560  1.00  0.00            
ATOM      2  O1  ACD     1      19.130  35.450  18.720  1.00  0.00            
ATOM      3  C1  ACD     1      19.940  36.580  18.430  1.00  0.00            
ATOM      4  H2  ACD     1      19.510  37.440  18.970  1.00  0.00            
ATOM      5  H3  ACD     1      19.920  36.770  17.350  1.00  0.00            
ATOM      6  C2  ACD     1      21.370  36.380  18.920  1.00  0.00            
ATOM      7  H4  ACD     1      21.250  36.110  19.970  1.00  0.00            
ATOM      8  O2  ACD     1      22.020  35.350  18.230  1.00  0.00            
ATOM      9  C3  ACD     1      23.310  34.970  18.560  1.00  0.00            
ATOM     10  H5  ACD     1      23.630  34.090  18.000  1.00  0.00            
ATOM     11  O3  ACD     1      23.300  34.630  19.970  1.00  0.00            
ATOM     12  C4  ACD     1      23.250  33.200  20.240  1.00  0.00            
ATOM     13  H6  ACD     1      23.230  32.540  19.360  1.00  0.00            
ATOM     14  C5  ACD     1      24.700  32.940  20.870  1.00  0.00            
ATOM     15  H7  ACD     1      25.000  33.830  21.450  1.00  0.00            
ATOM     16  O4  ACD     1      25.770  32.790  19.840  1.00  0.00            
ATOM     17  H8  ACD     1      26.610  32.820  20.290  1.00  0.00            
ATOM     18  C6  ACD     1      24.880  31.720  21.840  1.00  0.00            
ATOM     19  H9  ACD     1      24.840  30.810  21.220  1.00  0.00            
ATOM     20  O5  ACD     1      26.080  31.790  22.640  1.00  0.00            
ATOM     21  H10 ACD     1      25.850  32.100  23.520  1.00  0.00            
ATOM     22  C7  ACD     1      23.700  31.660  22.780  1.00  0.00            
ATOM     23  H11 ACD     1      23.790  30.740  23.360  1.00  0.00            
ATOM     24  O6  ACD     1      22.470  31.660  22.030  1.00  0.00            
ATOM     25  C8  ACD     1      22.180  32.880  21.320  1.00  0.00            
ATOM     26  H12 ACD     1      22.120  33.660  22.090  1.00  0.00            
ATOM     27  C9  ACD     1      20.740  32.930  20.760  1.00  0.00            
ATOM     28  H13 ACD     1      20.120  32.590  21.600  1.00  0.00            
ATOM     29  H14 ACD     1      20.430  33.970  20.600  1.00  0.00            
ATOM     30  O7  ACD     1      20.460  32.180  19.530  1.00  0.00            
ATOM     31  H15 ACD     1      20.370  31.290  19.870  1.00  0.00            
ATOM     32  O8  ACD     1      23.850  32.890  23.590  1.00  0.00            
ATOM     33  C10 ACD     1      23.620  32.770  25.000  1.00  0.00            
ATOM     34  H16 ACD     1      23.800  31.720  25.230  1.00  0.00            
ATOM     35  C11 ACD     1      24.790  33.490  25.710  1.00  0.00            
ATOM     36  H17 ACD     1      24.850  34.540  25.390  1.00  0.00            
ATOM     37  O9  ACD     1      26.050  32.840  25.320  1.00  0.00            
ATOM     38  H18 ACD     1      26.770  33.130  25.890  1.00  0.00            
ATOM     39  C12 ACD     1      24.560  33.570  27.190  1.00  0.00            
ATOM     40  H19 ACD     1      24.510  32.530  27.510  1.00  0.00            
ATOM     41  O10 ACD     1      25.600  34.260  27.790  1.00  0.00            
ATOM     42  H20 ACD     1      25.630  35.170  27.470  1.00  0.00            
ATOM     43  C13 ACD     1      23.150  34.200  27.430  1.00  0.00            
ATOM     44  H21 ACD     1      22.920  34.320  28.500  1.00  0.00            
ATOM     45  O11 ACD     1      22.240  33.270  26.850  1.00  0.00            
ATOM     46  C14 ACD     1      22.210  33.210  25.400  1.00  0.00            
ATOM     47  H22 ACD     1      21.910  34.160  24.960  1.00  0.00            
ATOM     48  C15 ACD     1      21.130  32.180  25.060  1.00  0.00            
ATOM     49  H23 ACD     1      20.120  32.470  25.390  1.00  0.00            
ATOM     50  H24 ACD     1      21.040  32.200  23.970  1.00  0.00            
ATOM     51  O12 ACD     1      21.460  30.900  25.530  1.00  0.00            
ATOM     52  H25 ACD     1      21.510  31.000  26.490  1.00  0.00            
ATOM     53  O13 ACD     1      23.080  35.450  26.740  1.00  0.00            
ATOM     54  C16 ACD     1      23.490  36.680  27.450  1.00  0.00            
ATOM     55  H26 ACD     1      23.960  36.400  28.410  1.00  0.00            
ATOM     56  C17 ACD     1      24.570  37.390  26.610  1.00  0.00            
ATOM     57  H27 ACD     1      24.270  37.550  25.570  1.00  0.00            
ATOM     58  O14 ACD     1      25.780  36.660  26.690  1.00  0.00            
ATOM     59  H28 ACD     1      26.380  37.040  26.040  1.00  0.00            
ATOM     60  C18 ACD     1      24.790  38.690  27.200  1.00  0.00            
ATOM     61  H29 ACD     1      25.220  38.610  28.200  1.00  0.00            
ATOM     62  O15 ACD     1      25.700  39.430  26.380  1.00  0.00            
ATOM     63  H30 ACD     1      25.150  40.180  26.160  1.00  0.00            
ATOM     64  C19 ACD     1      23.500  39.540  27.400  1.00  0.00            
ATOM     65  H31 ACD     1      23.750  40.460  27.950  1.00  0.00            
ATOM     66  O16 ACD     1      22.600  38.810  28.250  1.00  0.00            
ATOM     67  C20 ACD     1      22.190  37.470  27.770  1.00  0.00            
ATOM     68  H32 ACD     1      21.550  37.580  26.890  1.00  0.00            
ATOM     69  C21 ACD     1      21.340  36.820  28.910  1.00  0.00            
ATOM     70  H33 ACD     1      20.660  37.640  29.170  1.00  0.00            
ATOM     71  H34 ACD     1      20.700  36.010  28.550  1.00  0.00            
ATOM     72  O17 ACD     1      22.180  36.380  30.070  1.00  0.00            
ATOM     73  H35 ACD     1      21.610  36.150  30.810  1.00  0.00            
ATOM     74  O18 ACD     1      23.000  39.820  26.090  1.00  0.00            
ATOM     75  C22 ACD     1      22.250  40.970  25.850  1.00  0.00            
ATOM     76  H36 ACD     1      21.930  41.490  26.750  1.00  0.00            
ATOM     77  C23 ACD     1      23.150  41.910  25.050  1.00  0.00            
ATOM     78  H37 ACD     1      23.500  41.310  24.200  1.00  0.00            
ATOM     79  O19 ACD     1      24.300  42.280  25.750  1.00  0.00            
ATOM     80  H38 ACD     1      24.650  42.950  25.140  1.00  0.00            
ATOM     81  C24 ACD     1      22.370  43.090  24.510  1.00  0.00            
ATOM     82  H39 ACD     1      21.910  43.630  25.350  1.00  0.00            
ATOM     83  O20 ACD     1      23.260  43.890  23.800  1.00  0.00            
ATOM     84  H40 ACD     1      23.200  44.810  24.070  1.00  0.00            
ATOM     85  C25 ACD     1      21.300  42.550  23.610  1.00  0.00            
ATOM     86  H41 ACD     1      20.650  43.290  23.130  1.00  0.00            
ATOM     87  O21 ACD     1      20.420  41.840  24.460  1.00  0.00            
ATOM     88  C26 ACD     1      21.010  40.670  25.070  1.00  0.00            
ATOM     89  H42 ACD     1      21.320  39.980  24.270  1.00  0.00            
ATOM     90  C27 ACD     1      19.930  40.050  25.960  1.00  0.00            
ATOM     91  H43 ACD     1      20.360  39.330  26.670  1.00  0.00            
ATOM     92  H44 ACD     1      19.410  40.850  26.500  1.00  0.00            
ATOM     93  O22 ACD     1      19.020  39.390  25.110  1.00  0.00            
ATOM     94  H45 ACD     1      18.410  39.000  25.750  1.00  0.00            
ATOM     95  O23 ACD     1      21.820  41.630  22.580  1.00  0.00            
ATOM     96  C28 ACD     1      21.160  41.550  21.290  1.00  0.00            
ATOM     97  H46 ACD     1      20.630  42.490  21.130  1.00  0.00            
ATOM     98  C29 ACD     1      20.200  40.410  21.270  1.00  0.00            
ATOM     99  H47 ACD     1      20.630  39.530  21.760  1.00  0.00            
ATOM    100  O24 ACD     1      19.830  40.010  20.010  1.00  0.00            
ATOM    101  C30 ACD     1      18.900  40.670  21.980  1.00  0.00            
ATOM    102  H48 ACD     1      19.040  41.400  22.780  1.00  0.00            
ATOM    103  H49 ACD     1      18.230  41.100  21.210  1.00  0.00            
ATOM    104  O25 ACD     1      18.270  39.480  22.480  1.00  0.00            
ATOM    105  H50 ACD     1      18.610  39.450  23.380  1.00  0.00            
ATOM    106  C31 ACD     1      22.280  41.420  20.260  1.00  0.00            
ATOM    107  H51 ACD     1      23.090  40.790  20.640  1.00  0.00            
ATOM    108  O26 ACD     1      22.800  42.700  19.970  1.00  0.00            
ATOM    109  H52 ACD     1      23.540  42.850  20.570  1.00  0.00            
ATOM    110  C32 ACD     1      21.820  40.870  18.890  1.00  0.00            
ATOM    111  H53 ACD     1      21.130  41.660  18.550  1.00  0.00            
ATOM    112  O27 ACD     1      22.730  40.680  17.850  1.00  0.00            
ATOM    113  H54 ACD     1      23.270  39.980  18.240  1.00  0.00            
ATOM    114  C33 ACD     1      20.960  39.690  19.140  1.00  0.00            
ATOM    115  H55 ACD     1      20.480  39.370  18.200  1.00  0.00            
ATOM    116  O28 ACD     1      21.710  38.580  19.720  1.00  0.00            
ATOM    117  C34 ACD     1      22.230  37.680  18.740  1.00  0.00            
ATOM    118  H56 ACD     1      22.140  38.080  17.730  1.00  0.00            
ATOM    119  C35 ACD     1      23.700  37.440  19.130  1.00  0.00            
ATOM    120  H57 ACD     1      23.780  37.230  20.210  1.00  0.00            
ATOM    121  O29 ACD     1      24.510  38.610  18.840  1.00  0.00            
ATOM    122  H58 ACD     1      25.430  38.520  19.100  1.00  0.00            
ATOM    123  C36 ACD     1      24.280  36.200  18.430  1.00  0.00            
ATOM    124  H59 ACD     1      24.140  36.500  17.380  1.00  0.00            
ATOM    125  O30 ACD     1      25.620  35.840  18.820  1.00  0.00            
ATOM    126  H60 ACD     1      25.530  35.180  19.520  1.00  0.00            
ATOM    127  C1  BW7     2      17.620  34.260  24.740  1.00  0.00            
ATOM    128  C2  BW7     2      17.780  34.650  23.250  1.00  0.00            
ATOM    129  C3  BW7     2      19.160  35.260  22.860  1.00  0.00            
ATOM    130  C4  BW7     2      19.590  36.440  23.770  1.00  0.00            
ATOM    131  C5  BW7     2      20.790  37.260  23.160  1.00  0.00            
ATOM    132  N1  BW7     2      22.020  36.490  23.160  1.00  0.00            
ATOM    133  C6  BW7     2      23.210  37.100  22.840  1.00  0.00            
ATOM    134  C7  BW7     2      23.330  38.450  22.610  1.00  0.00            
ATOM    135  C8  BW7     2      24.600  39.090  22.460  1.00  0.00            
ATOM    136  C9  BW7     2      25.730  38.270  22.370  1.00  0.00            
ATOM    137  C10 BW7     2      27.110  38.830  22.060  1.00  0.00            
ATOM    138  O1  BW7     2      28.090  38.150  22.180  1.00  0.00            
ATOM    139  O2  BW7     2      27.030  40.180  21.770  1.00  0.00            
ATOM    140  C11 BW7     2      28.220  40.920  21.500  1.00  0.00            
ATOM    141  C12 BW7     2      27.830  41.970  20.520  1.00  0.00            
ATOM    142  N2  BW7     2      29.000  42.500  19.780  1.00  0.00            
ATOM    143  C13 BW7     2      28.560  43.200  18.540  1.00  0.00            
ATOM    144  C14 BW7     2      29.650  43.630  20.590  1.00  0.00            
ATOM    145  C15 BW7     2      25.550  36.900  22.640  1.00  0.00            
ATOM    146  C16 BW7     2      24.350  36.320  22.870  1.00  0.00            
ATOM    147  H1  BW7     2      16.680  33.740  24.940  1.00  0.00            
ATOM    148  H2  BW7     2      18.530  33.730  25.050  1.00  0.00            
ATOM    149  H3  BW7     2      17.800  35.160  25.340  1.00  0.00            
ATOM    150  H4  BW7     2      17.070  35.410  22.930  1.00  0.00            
ATOM    151  H5  BW7     2      17.670  33.730  22.660  1.00  0.00            
ATOM    152  H6  BW7     2      19.050  35.540  21.810  1.00  0.00            
ATOM    153  H7  BW7     2      19.850  34.430  23.060  1.00  0.00            
ATOM    154  H8  BW7     2      19.900  36.160  24.780  1.00  0.00            
ATOM    155  H9  BW7     2      18.790  37.190  23.680  1.00  0.00            
ATOM    156  H10 BW7     2      20.900  38.180  23.750  1.00  0.00            
ATOM    157  H11 BW7     2      20.470  37.560  22.150  1.00  0.00            
ATOM    158  H12 BW7     2      22.020  35.540  23.500  1.00  0.00            
ATOM    159  H13 BW7     2      22.450  39.090  22.520  1.00  0.00            
ATOM    160  H14 BW7     2      24.590  40.160  22.240  1.00  0.00            
ATOM    161  H15 BW7     2      28.940  40.240  21.020  1.00  0.00            
ATOM    162  H16 BW7     2      28.560  41.390  22.430  1.00  0.00            
ATOM    163  H17 BW7     2      27.440  42.740  21.180  1.00  0.00            
ATOM    164  H18 BW7     2      27.090  41.480  19.890  1.00  0.00            
ATOM    165  H19 BW7     2      29.690  41.770  19.580  1.00  0.00            
ATOM    166  H20 BW7     2      27.850  43.990  18.760  1.00  0.00            
ATOM    167  H21 BW7     2      29.360  43.640  17.950  1.00  0.00            
ATOM    168  H22 BW7     2      27.940  42.510  17.960  1.00  0.00            
ATOM    169  H23 BW7     2      29.640  43.370  21.650  1.00  0.00            
ATOM    170  H24 BW7     2      30.630  43.820  20.160  1.00  0.00            
ATOM    171  H25 BW7     2      29.000  44.490  20.410  1.00  0.00            
ATOM    172  H26 BW7     2      26.470  36.330  22.750  1.00  0.00            
ATOM    173  H27 BW7     2      24.380  35.260  23.090  1.00  0.00            
TER
ENDMDL
MODEL        1
ATOM      1  H1  ACD     1      13.240  13.300  23.250  1.00  0.00            
ATOM      2  O1  ACD     1      14.040  13.830  23.240  1.00  0.00            
ATOM      3  C1  ACD     1      14.580  13.350  22.020  1.00  0.00            
ATOM      4  H2  ACD     1      14.140  13.870  21.160  1.00  0.00            
ATOM      5  H3  ACD     1      14.270  12.310  21.850  1.00  0.00            
ATOM      6  C2  ACD     1      16.080  13.620  21.930  1.00  0.00            
ATOM      7  H4  ACD     1      16.180  14.600  22.420  1.00  0.00            
ATOM      8  O2  ACD     1      16.760  12.730  22.760  1.00  0.00            
ATOM      9  C3  ACD     1      18.170  12.680  22.690  1.00  0.00            
ATOM     10  H5  ACD     1      18.430  11.850  23.360  1.00  0.00            
ATOM     11  O3  ACD     1      18.690  13.930  23.190  1.00  0.00            
ATOM     12  C4  ACD     1      19.790  13.830  24.050  1.00  0.00            
ATOM     13  H6  ACD     1      20.100  12.780  24.100  1.00  0.00            
ATOM     14  C5  ACD     1      20.930  14.780  23.620  1.00  0.00            
ATOM     15  H7  ACD     1      20.630  15.840  23.620  1.00  0.00            
ATOM     16  O4  ACD     1      21.530  14.370  22.370  1.00  0.00            
ATOM     17  H8  ACD     1      22.390  14.790  22.400  1.00  0.00            
ATOM     18  C6  ACD     1      21.970  14.750  24.690  1.00  0.00            
ATOM     19  H9  ACD     1      22.480  13.780  24.750  1.00  0.00            
ATOM     20  O5  ACD     1      22.940  15.740  24.450  1.00  0.00            
ATOM     21  H10 ACD     1      22.550  16.550  24.800  1.00  0.00            
ATOM     22  C7  ACD     1      21.420  15.040  26.070  1.00  0.00            
ATOM     23  H11 ACD     1      22.210  14.900  26.810  1.00  0.00            
ATOM     24  O6  ACD     1      20.440  14.080  26.300  1.00  0.00            
ATOM     25  C8  ACD     1      19.310  14.130  25.480  1.00  0.00            
ATOM     26  H12 ACD     1      18.800  15.100  25.420  1.00  0.00            
ATOM     27  C9  ACD     1      18.260  13.130  25.990  1.00  0.00            
ATOM     28  H13 ACD     1      18.120  13.310  27.060  1.00  0.00            
ATOM     29  H14 ACD     1      17.390  13.440  25.400  1.00  0.00            
ATOM     30  O7  ACD     1      18.530  11.770  25.730  1.00  0.00            
ATOM     31  H15 ACD     1      17.730  11.240  25.750  1.00  0.00            
ATOM     32  O8  ACD     1      20.880  16.310  26.130  1.00  0.00            
ATOM     33  C10 ACD     1      21.130  17.030  27.300  1.00  0.00            
ATOM     34  H16 ACD     1      21.710  16.380  27.970  1.00  0.00            
ATOM     35  C11 ACD     1      21.960  18.240  26.930  1.00  0.00            
ATOM     36  H17 ACD     1      21.350  18.740  26.160  1.00  0.00
[truncated: 1,653,995 more chars]
