# Supplementary material for: Achieving Chemical Accuracy in Cyclodextrin Host–Guest Binding via Integrative Atomistic Modelling
Source: Adv Sci (Weinh). 2025 Dec 14;13(10):e19782. doi: 10.1002/advs.202519782 (PMC12915143; doi:10.1002/advs.202519782)
Supplement: Supplementary file 1 — Supporting Information [file ADVS-13-e19782-s003.zip › all_poses/ACD.CC6.pdb]

MODEL        1
ATOM      1  H1  ACD     1      22.540  38.480  20.600  1.00  0.00            
ATOM      2  O1  ACD     1      23.140  37.740  20.740  1.00  0.00            
ATOM      3  C1  ACD     1      22.500  36.760  21.480  1.00  0.00            
ATOM      4  H2  ACD     1      21.490  36.650  21.080  1.00  0.00            
ATOM      5  H3  ACD     1      22.410  36.980  22.550  1.00  0.00            
ATOM      6  C2  ACD     1      23.160  35.380  21.160  1.00  0.00            
ATOM      7  H4  ACD     1      22.870  34.660  21.930  1.00  0.00            
ATOM      8  O2  ACD     1      22.820  35.010  19.850  1.00  0.00            
ATOM      9  C3  ACD     1      23.230  33.630  19.560  1.00  0.00            
ATOM     10  H5  ACD     1      22.820  33.290  18.600  1.00  0.00            
ATOM     11  O3  ACD     1      22.810  32.720  20.570  1.00  0.00            
ATOM     12  C4  ACD     1      21.840  31.750  20.210  1.00  0.00            
ATOM     13  H6  ACD     1      21.150  32.000  19.390  1.00  0.00            
ATOM     14  C5  ACD     1      22.650  30.440  19.860  1.00  0.00            
ATOM     15  H7  ACD     1      23.430  30.220  20.590  1.00  0.00            
ATOM     16  O4  ACD     1      23.330  30.630  18.580  1.00  0.00            
ATOM     17  H8  ACD     1      24.050  31.250  18.720  1.00  0.00            
ATOM     18  C6  ACD     1      21.720  29.200  19.890  1.00  0.00            
ATOM     19  H9  ACD     1      21.060  29.300  19.020  1.00  0.00            
ATOM     20  O5  ACD     1      22.510  27.990  19.830  1.00  0.00            
ATOM     21  H10 ACD     1      22.870  27.820  20.710  1.00  0.00            
ATOM     22  C7  ACD     1      21.030  29.160  21.250  1.00  0.00            
ATOM     23  H11 ACD     1      20.350  28.310  21.270  1.00  0.00            
ATOM     24  O6  ACD     1      20.270  30.320  21.270  1.00  0.00            
ATOM     25  C8  ACD     1      20.970  31.520  21.360  1.00  0.00            
ATOM     26  H12 ACD     1      21.680  31.540  22.190  1.00  0.00            
ATOM     27  C9  ACD     1      20.020  32.670  21.460  1.00  0.00            
ATOM     28  H13 ACD     1      20.560  33.620  21.420  1.00  0.00            
ATOM     29  H14 ACD     1      19.340  32.610  20.610  1.00  0.00            
ATOM     30  O7  ACD     1      19.350  32.790  22.710  1.00  0.00            
ATOM     31  H15 ACD     1      18.600  32.210  22.880  1.00  0.00            
ATOM     32  O8  ACD     1      22.000  29.090  22.280  1.00  0.00            
ATOM     33  C10 ACD     1      21.780  28.080  23.260  1.00  0.00            
ATOM     34  H16 ACD     1      21.070  27.330  22.870  1.00  0.00            
ATOM     35  C11 ACD     1      23.210  27.500  23.450  1.00  0.00            
ATOM     36  H17 ACD     1      23.880  28.360  23.570  1.00  0.00            
ATOM     37  O9  ACD     1      23.590  26.910  22.200  1.00  0.00            
ATOM     38  H18 ACD     1      24.410  26.410  22.240  1.00  0.00            
ATOM     39  C12 ACD     1      23.310  26.460  24.610  1.00  0.00            
ATOM     40  H19 ACD     1      22.610  25.670  24.320  1.00  0.00            
ATOM     41  O10 ACD     1      24.700  26.070  24.880  1.00  0.00            
ATOM     42  H20 ACD     1      25.000  25.650  24.080  1.00  0.00            
ATOM     43  C13 ACD     1      22.690  27.100  25.850  1.00  0.00            
ATOM     44  H21 ACD     1      22.630  26.420  26.710  1.00  0.00            
ATOM     45  O11 ACD     1      21.340  27.470  25.640  1.00  0.00            
ATOM     46  C14 ACD     1      21.140  28.460  24.600  1.00  0.00            
ATOM     47  H22 ACD     1      21.700  29.340  24.950  1.00  0.00            
ATOM     48  C15 ACD     1      19.630  28.760  24.500  1.00  0.00            
ATOM     49  H23 ACD     1      19.200  28.830  25.510  1.00  0.00            
ATOM     50  H24 ACD     1      19.410  29.710  24.000  1.00  0.00            
ATOM     51  O12 ACD     1      18.990  27.660  23.780  1.00  0.00            
ATOM     52  H25 ACD     1      18.050  27.800  23.900  1.00  0.00            
ATOM     53  O13 ACD     1      23.430  28.270  26.280  1.00  0.00            
ATOM     54  C16 ACD     1      23.870  28.310  27.640  1.00  0.00            
ATOM     55  H26 ACD     1      23.580  27.410  28.190  1.00  0.00            
ATOM     56  C17 ACD     1      25.390  28.390  27.590  1.00  0.00            
ATOM     57  H27 ACD     1      25.700  29.200  26.910  1.00  0.00            
ATOM     58  O14 ACD     1      25.940  27.120  27.210  1.00  0.00            
ATOM     59  H28 ACD     1      25.520  26.990  26.360  1.00  0.00            
ATOM     60  C18 ACD     1      25.850  28.820  29.010  1.00  0.00            
ATOM     61  H29 ACD     1      25.420  28.080  29.700  1.00  0.00            
ATOM     62  O15 ACD     1      27.250  28.970  29.120  1.00  0.00            
ATOM     63  H30 ACD     1      27.600  28.520  28.340  1.00  0.00            
ATOM     64  C19 ACD     1      25.180  30.150  29.380  1.00  0.00            
ATOM     65  H31 ACD     1      25.480  30.390  30.400  1.00  0.00            
ATOM     66  O16 ACD     1      23.770  29.970  29.440  1.00  0.00            
ATOM     67  C20 ACD     1      23.110  29.550  28.250  1.00  0.00            
ATOM     68  H32 ACD     1      23.040  30.390  27.550  1.00  0.00            
ATOM     69  C21 ACD     1      21.640  29.270  28.600  1.00  0.00            
ATOM     70  H33 ACD     1      21.160  30.110  29.120  1.00  0.00            
ATOM     71  H34 ACD     1      21.160  29.130  27.630  1.00  0.00            
ATOM     72  O17 ACD     1      21.490  27.930  29.230  1.00  0.00            
ATOM     73  H35 ACD     1      21.600  28.120  30.160  1.00  0.00            
ATOM     74  O18 ACD     1      25.570  31.120  28.450  1.00  0.00            
ATOM     75  C22 ACD     1      25.960  32.440  28.900  1.00  0.00            
ATOM     76  H36 ACD     1      25.620  32.530  29.940  1.00  0.00            
ATOM     77  C23 ACD     1      27.490  32.500  28.660  1.00  0.00            
ATOM     78  H37 ACD     1      27.660  31.940  27.720  1.00  0.00            
ATOM     79  O19 ACD     1      28.170  31.770  29.670  1.00  0.00            
ATOM     80  H38 ACD     1      27.950  30.840  29.570  1.00  0.00            
ATOM     81  C24 ACD     1      27.950  33.930  28.720  1.00  0.00            
ATOM     82  H39 ACD     1      27.980  34.320  29.750  1.00  0.00            
ATOM     83  O20 ACD     1      29.260  34.070  28.150  1.00  0.00            
ATOM     84  H40 ACD     1      29.170  33.760  27.250  1.00  0.00            
ATOM     85  C25 ACD     1      27.010  34.970  27.970  1.00  0.00            
ATOM     86  H41 ACD     1      27.340  35.960  28.320  1.00  0.00            
ATOM     87  O21 ACD     1      25.710  34.750  28.520  1.00  0.00            
ATOM     88  C26 ACD     1      25.110  33.460  28.210  1.00  0.00            
ATOM     89  H42 ACD     1      25.100  33.320  27.120  1.00  0.00            
ATOM     90  C27 ACD     1      23.680  33.470  28.830  1.00  0.00            
ATOM     91  H43 ACD     1      23.340  32.510  29.240  1.00  0.00            
ATOM     92  H44 ACD     1      23.630  34.020  29.780  1.00  0.00            
ATOM     93  O22 ACD     1      22.790  33.970  27.860  1.00  0.00            
ATOM     94  H45 ACD     1      22.040  34.390  28.290  1.00  0.00            
ATOM     95  O23 ACD     1      27.050  34.890  26.570  1.00  0.00            
ATOM     96  C28 ACD     1      26.690  36.020  25.750  1.00  0.00            
ATOM     97  H46 ACD     1      27.240  36.870  26.170  1.00  0.00            
ATOM     98  C29 ACD     1      25.170  36.230  25.730  1.00  0.00            
ATOM     99  H47 ACD     1      24.690  35.260  25.890  1.00  0.00            
ATOM    100  O24 ACD     1      24.750  36.880  24.450  1.00  0.00            
ATOM    101  C30 ACD     1      24.720  37.210  26.870  1.00  0.00            
ATOM    102  H48 ACD     1      23.630  37.270  26.710  1.00  0.00            
ATOM    103  H49 ACD     1      24.890  36.800  27.880  1.00  0.00            
ATOM    104  O25 ACD     1      25.300  38.470  26.800  1.00  0.00            
ATOM    105  H50 ACD     1      24.870  38.880  26.050  1.00  0.00            
ATOM    106  C31 ACD     1      27.420  35.770  24.400  1.00  0.00            
ATOM    107  H51 ACD     1      27.140  34.770  24.050  1.00  0.00            
ATOM    108  O26 ACD     1      28.870  35.740  24.470  1.00  0.00            
ATOM    109  H52 ACD     1      29.230  36.540  24.870  1.00  0.00            
ATOM    110  C32 ACD     1      26.900  36.760  23.360  1.00  0.00            
ATOM    111  H53 ACD     1      27.130  37.790  23.640  1.00  0.00            
ATOM    112  O27 ACD     1      27.570  36.330  22.120  1.00  0.00            
ATOM    113  H54 ACD     1      28.520  36.480  22.170  1.00  0.00            
ATOM    114  C33 ACD     1      25.370  36.620  23.210  1.00  0.00            
ATOM    115  H55 ACD     1      25.050  37.430  22.540  1.00  0.00            
ATOM    116  O28 ACD     1      24.940  35.420  22.760  1.00  0.00            
ATOM    117  C34 ACD     1      24.690  35.370  21.370  1.00  0.00            
ATOM    118  H56 ACD     1      25.170  36.230  20.880  1.00  0.00            
ATOM    119  C35 ACD     1      25.320  34.100  20.790  1.00  0.00            
ATOM    120  H57 ACD     1      25.090  33.380  21.590  1.00  0.00            
ATOM    121  O29 ACD     1      26.740  34.290  20.650  1.00  0.00            
ATOM    122  H58 ACD     1      26.920  35.130  21.080  1.00  0.00            
ATOM    123  C36 ACD     1      24.720  33.710  19.490  1.00  0.00            
ATOM    124  H59 ACD     1      25.020  34.490  18.780  1.00  0.00            
ATOM    125  O30 ACD     1      25.390  32.470  19.140  1.00  0.00            
ATOM    126  H60 ACD     1      26.310  32.650  19.360  1.00  0.00            
ATOM    127  C1  CC6     2      26.050  29.400  20.110  1.00  0.00            
ATOM    128  C2  CC6     2      26.420  30.310  21.280  1.00  0.00            
ATOM    129  C3  CC6     2      26.880  29.520  22.490  1.00  0.00            
ATOM    130  C4  CC6     2      27.480  30.290  23.710  1.00  0.00            
ATOM    131  C5  CC6     2      26.420  31.180  24.350  1.00  0.00            
ATOM    132  O1  CC6     2      26.700  31.870  25.270  1.00  0.00            
ATOM    133  O2  CC6     2      25.150  30.790  24.090  1.00  0.00            
ATOM    134  C6  CC6     2      24.130  31.280  24.870  1.00  0.00            
ATOM    135  C7  CC6     2      23.620  32.580  24.290  1.00  0.00            
ATOM    136  N1  CC6     2      22.520  33.260  25.050  1.00  0.00            
ATOM    137  C8  CC6     2      22.130  34.570  24.310  1.00  0.00            
ATOM    138  C9  CC6     2      21.520  35.690  25.080  1.00  0.00            
ATOM    139  C10 CC6     2      21.330  32.280  25.080  1.00  0.00            
ATOM    140  C11 CC6     2      20.030  32.790  25.760  1.00  0.00            
ATOM    141  C12 CC6     2      28.050  29.430  24.830  1.00  0.00            
ATOM    142  C13 CC6     2      28.800  29.870  25.920  1.00  0.00            
ATOM    143  C14 CC6     2      29.440  29.000  26.810  1.00  0.00            
ATOM    144  C15 CC6     2      29.300  27.610  26.650  1.00  0.00            
ATOM    145  C16 CC6     2      28.570  27.130  25.610  1.00  0.00            
ATOM    146  C17 CC6     2      28.010  28.030  24.690  1.00  0.00            
ATOM    147  C18 CC6     2      28.640  31.120  23.130  1.00  0.00            
ATOM    148  C19 CC6     2      29.880  30.570  22.830  1.00  0.00            
ATOM    149  C20 CC6     2      30.900  31.310  22.290  1.00  0.00            
ATOM    150  C21 CC6     2      30.720  32.730  22.110  1.00  0.00            
ATOM    151  C22 CC6     2      29.420  33.280  22.170  1.00  0.00            
ATOM    152  C23 CC6     2      28.400  32.560  22.780  1.00  0.00            
ATOM    153  H1  CC6     2      25.930  29.940  19.160  1.00  0.00            
ATOM    154  H2  CC6     2      26.750  28.600  19.850  1.00  0.00            
ATOM    155  H3  CC6     2      25.080  28.940  20.340  1.00  0.00            
ATOM    156  H4  CC6     2      25.590  30.970  21.590  1.00  0.00            
ATOM    157  H5  CC6     2      27.170  30.970  20.840  1.00  0.00            
ATOM    158  H6  CC6     2      27.680  28.810  22.230  1.00  0.00            
ATOM    159  H7  CC6     2      26.120  28.810  22.840  1.00  0.00            
ATOM    160  H8  CC6     2      24.320  31.310  25.950  1.00  0.00            
ATOM    161  H9  CC6     2      23.240  30.640  24.770  1.00  0.00            
ATOM    162  H10 CC6     2      23.260  32.300  23.300  1.00  0.00            
ATOM    163  H11 CC6     2      24.440  33.280  24.170  1.00  0.00            
ATOM    164  H12 CC6     2      22.840  33.440  26.010  1.00  0.00            
ATOM    165  H13 CC6     2      21.370  34.330  23.570  1.00  0.00            
ATOM    166  H14 CC6     2      23.090  34.910  23.910  1.00  0.00            
ATOM    167  H15 CC6     2      22.060  35.980  25.990  1.00  0.00            
ATOM    168  H16 CC6     2      21.580  36.520  24.370  1.00  0.00            
ATOM    169  H17 CC6     2      20.510  35.470  25.450  1.00  0.00            
ATOM    170  H18 CC6     2      21.660  31.460  25.710  1.00  0.00            
ATOM    171  H19 CC6     2      21.170  31.870  24.080  1.00  0.00            
ATOM    172  H20 CC6     2      19.530  33.400  25.000  1.00  0.00            
ATOM    173  H21 CC6     2      19.370  32.000  26.150  1.00  0.00            
ATOM    174  H22 CC6     2      20.330  33.300  26.680  1.00  0.00            
ATOM    175  H23 CC6     2      29.130  30.900  26.050  1.00  0.00            
ATOM    176  H24 CC6     2      30.120  29.400  27.550  1.00  0.00            
ATOM    177  H25 CC6     2      29.760  26.910  27.330  1.00  0.00            
ATOM    178  H26 CC6     2      28.480  26.060  25.450  1.00  0.00            
ATOM    179  H27 CC6     2      27.410  27.540  23.930  1.00  0.00            
ATOM    180  H28 CC6     2      30.120  29.540  23.070  1.00  0.00            
ATOM    181  H29 CC6     2      31.820  30.830  21.980  1.00  0.00            
ATOM    182  H30 CC6     2      31.540  33.300  21.690  1.00  0.00            
ATOM    183  H31 CC6     2      29.280  34.330  21.910  1.00  0.00            
ATOM    184  H32 CC6     2      27.390  32.970  22.790  1.00  0.00            
TER
ENDMDL
MODEL        1
ATOM      1  H1  ACD     1      22.760  36.810  15.170  1.00  0.00            
ATOM      2  O1  ACD     1      23.460  36.230  15.480  1.00  0.00            
ATOM      3  C1  ACD     1      22.960  35.390  16.590  1.00  0.00            
ATOM      4  H2  ACD     1      21.980  35.000  16.300  1.00  0.00            
ATOM      5  H3  ACD     1      22.820  36.080  17.440  1.00  0.00            
ATOM      6  C2  ACD     1      23.890  34.230  16.850  1.00  0.00            
ATOM      7  H4  ACD     1      23.520  33.750  17.760  1.00  0.00            
ATOM      8  O2  ACD     1      23.910  33.330  15.800  1.00  0.00            
ATOM      9  C3  ACD     1      24.720  32.160  15.930  1.00  0.00            
ATOM     10  H5  ACD     1      24.550  31.600  15.010  1.00  0.00            
ATOM     11  O3  ACD     1      24.220  31.420  17.040  1.00  0.00            
ATOM     12  C4  ACD     1      23.350  30.420  16.820  1.00  0.00            
ATOM     13  H6  ACD     1      22.910  30.480  15.820  1.00  0.00            
ATOM     14  C5  ACD     1      24.120  29.190  17.130  1.00  0.00            
ATOM     15  H7  ACD     1      24.630  29.310  18.090  1.00  0.00            
ATOM     16  O4  ACD     1      25.140  28.930  16.140  1.00  0.00            
ATOM     17  H8  ACD     1      25.760  29.670  16.200  1.00  0.00            
ATOM     18  C6  ACD     1      23.190  28.000  17.470  1.00  0.00            
ATOM     19  H9  ACD     1      22.670  27.680  16.550  1.00  0.00            
ATOM     20  O5  ACD     1      23.790  26.830  17.900  1.00  0.00            
ATOM     21  H10 ACD     1      24.110  27.080  18.770  1.00  0.00            
ATOM     22  C7  ACD     1      22.180  28.360  18.530  1.00  0.00            
ATOM     23  H11 ACD     1      21.460  27.540  18.630  1.00  0.00            
ATOM     24  O6  ACD     1      21.500  29.500  18.170  1.00  0.00            
ATOM     25  C8  ACD     1      22.120  30.700  17.750  1.00  0.00            
ATOM     26  H12 ACD     1      22.540  31.300  18.560  1.00  0.00            
ATOM     27  C9  ACD     1      21.000  31.660  17.160  1.00  0.00            
ATOM     28  H13 ACD     1      21.580  32.530  16.830  1.00  0.00            
ATOM     29  H14 ACD     1      20.400  31.320  16.310  1.00  0.00            
ATOM     30  O7  ACD     1      20.020  31.990  18.150  1.00  0.00            
ATOM     31  H15 ACD     1      19.170  32.150  17.730  1.00  0.00            
ATOM     32  O8  ACD     1      22.740  28.770  19.790  1.00  0.00            
ATOM     33  C10 ACD     1      22.740  27.830  20.880  1.00  0.00            
ATOM     34  H16 ACD     1      22.570  26.820  20.480  1.00  0.00            
ATOM     35  C11 ACD     1      24.180  27.830  21.400  1.00  0.00            
ATOM     36  H17 ACD     1      24.540  28.860  21.540  1.00  0.00            
ATOM     37  O9  ACD     1      25.040  27.170  20.470  1.00  0.00            
ATOM     38  H18 ACD     1      25.600  26.500  20.880  1.00  0.00            
ATOM     39  C12 ACD     1      24.310  27.180  22.760  1.00  0.00            
ATOM     40  H19 ACD     1      24.050  26.140  22.550  1.00  0.00            
ATOM     41  O10 ACD     1      25.590  27.260  23.320  1.00  0.00            
ATOM     42  H20 ACD     1      26.120  26.630  22.820  1.00  0.00            
ATOM     43  C13 ACD     1      23.240  27.690  23.770  1.00  0.00            
ATOM     44  H21 ACD     1      23.230  26.980  24.600  1.00  0.00            
ATOM     45  O11 ACD     1      21.930  27.450  23.160  1.00  0.00            
ATOM     46  C14 ACD     1      21.690  28.230  21.980  1.00  0.00            
ATOM     47  H22 ACD     1      21.790  29.270  22.330  1.00  0.00            
ATOM     48  C15 ACD     1      20.270  28.050  21.510  1.00  0.00            
ATOM     49  H23 ACD     1      19.660  28.340  22.380  1.00  0.00            
ATOM     50  H24 ACD     1      20.060  28.730  20.670  1.00  0.00            
ATOM     51  O12 ACD     1      20.100  26.710  21.070  1.00  0.00            
ATOM     52  H25 ACD     1      19.150  26.580  21.020  1.00  0.00            
ATOM     53  O13 ACD     1      23.460  29.090  24.100  1.00  0.00            
ATOM     54  C16 ACD     1      23.480  29.380  25.480  1.00  0.00            
ATOM     55  H26 ACD     1      23.250  28.530  26.130  1.00  0.00            
ATOM     56  C17 ACD     1      24.920  29.740  25.670  1.00  0.00            
ATOM     57  H27 ACD     1      25.240  30.380  24.840  1.00  0.00            
ATOM     58  O14 ACD     1      25.760  28.530  25.650  1.00  0.00            
ATOM     59  H28 ACD     1      25.650  28.030  24.840  1.00  0.00            
ATOM     60  C18 ACD     1      25.110  30.630  26.880  1.00  0.00            
ATOM     61  H29 ACD     1      24.800  30.100  27.790  1.00  0.00            
ATOM     62  O15 ACD     1      26.500  31.060  26.910  1.00  0.00            
ATOM     63  H30 ACD     1      26.950  30.260  26.630  1.00  0.00            
ATOM     64  C19 ACD     1      24.200  31.830  26.630  1.00  0.00            
ATOM     65  H31 ACD     1      24.440  32.460  27.500  1.00  0.00            
ATOM     66  O16 ACD     1      22.910  31.430  26.580  1.00  0.00            
ATOM     67  C20 ACD     1      22.520  30.590  25.520  1.00  0.00            
ATOM     68  H32 ACD     1      22.630  31.140  24.570  1.00  0.00            
ATOM     69  C21 ACD     1      21.090  30.140  25.730  1.00  0.00            
ATOM     70  H33 ACD     1      20.500  30.990  25.380  1.00  0.00            
ATOM     71  H34 ACD     1      20.790  29.400  24.980  1.00  0.00            
ATOM     72  O17 ACD     1      20.720  29.900  27.090  1.00  0.00            
ATOM     73  H35 ACD     1      21.150  30.560  27.650  1.00  0.00            
ATOM     74  O18 ACD     1      24.700  32.600  25.560  1.00  0.00            
ATOM     75  C22 ACD     1      24.900  34.000  25.680  1.00  0.00            
ATOM     76  H36 ACD     1      24.730  34.290  26.730  1.00  0.00            
ATOM     77  C23 ACD     1      26.390  34.300  25.290  1.00  0.00            
ATOM     78  H37 ACD     1      26.580  33.870  24.300  1.00  0.00            
ATOM     79  O19 ACD     1      27.160  33.730  26.320  1.00  0.00            
ATOM     80  H38 ACD     1      27.060  32.780  26.290  1.00  0.00            
ATOM     81  C24 ACD     1      26.610  35.760  25.120  1.00  0.00            
ATOM     82  H39 ACD     1      26.510  36.240  26.100  1.00  0.00            
ATOM     83  O20 ACD     1      27.880  36.110  24.480  1.00  0.00            
ATOM     84  H40 ACD     1      27.890  35.690  23.620  1.00  0.00            
ATOM     85  C25 ACD     1      25.570  36.400  24.140  1.00  0.00            
ATOM     86  H41 ACD     1      25.730  37.480  24.170  1.00  0.00            
ATOM     87  O21 ACD     1      24.320  36.090  24.710  1.00  0.00            
ATOM     88  C26 ACD     1      23.970  34.670  24.680  1.00  0.00            
ATOM     89  H42 ACD     1      24.300  34.170  23.760  1.00  0.00            
ATOM     90  C27 ACD     1      22.500  34.490  24.950  1.00  0.00            
ATOM     91  H43 ACD     1      22.380  33.500  25.410  1.00  0.00            
ATOM     92  H44 ACD     1      22.090  35.190  25.690  1.00  0.00            
ATOM     93  O22 ACD     1      21.720  34.620  23.710  1.00  0.00            
ATOM     94  H45 ACD     1      20.850  34.890  24.030  1.00  0.00            
ATOM     95  O23 ACD     1      25.760  35.860  22.830  1.00  0.00            
ATOM     96  C28 ACD     1      25.740  36.790  21.710  1.00  0.00            
ATOM     97  H46 ACD     1      26.050  37.810  21.950  1.00  0.00            
ATOM     98  C29 ACD     1      24.420  36.660  20.980  1.00  0.00            
ATOM     99  H47 ACD     1      24.120  35.610  21.090  1.00  0.00            
ATOM    100  O24 ACD     1      24.590  37.170  19.690  1.00  0.00            
ATOM    101  C30 ACD     1      23.340  37.540  21.560  1.00  0.00            
ATOM    102  H48 ACD     1      22.530  37.560  20.810  1.00  0.00            
ATOM    103  H49 ACD     1      22.920  37.140  22.490  1.00  0.00            
ATOM    104  O25 ACD     1      23.840  38.910  21.720  1.00  0.00            
ATOM    105  H50 ACD     1      23.110  39.490  21.950  1.00  0.00            
ATOM    106  C31 ACD     1      26.930  36.180  20.970  1.00  0.00            
ATOM    107  H51 ACD     1      26.820  35.090  20.820  1.00  0.00            
ATOM    108  O26 ACD     1      28.180  36.400  21.650  1.00  0.00            
ATOM    109  H52 ACD     1      28.950  36.380  21.070  1.00  0.00            
ATOM    110  C32 ACD     1      26.930  36.840  19.560  1.00  0.00            
ATOM    111  H53 ACD     1      27.080  37.920  19.740  1.00  0.00            
ATOM    112  O27 ACD     1      28.060  36.310  18.850  1.00  0.00            
ATOM    113  H54 ACD     1      28.090  36.840  18.050  1.00  0.00            
ATOM    114  C33 ACD     1      25.600  36.690  18.770  1.00  0.00            
ATOM    115  H55 ACD     1      25.590  37.200  17.800  1.00  0.00            
ATOM    116  O28 ACD     1      25.290  35.330  18.560  1.00  0.00            
ATOM    117  C34 ACD     1      25.310  34.720  17.220  1.00  0.00            
ATOM    118  H56 ACD     1      25.670  35.460  16.500  1.00  0.00            
ATOM    119  C35 ACD     1      26.320  33.530  17.280  1.00  0.00            
ATOM    120  H57 ACD     1      26.110  33.040  18.240  1.00  0.00            
ATOM    121  O29 ACD     1      27.580  34.120  17.370  1.00  0.00            
ATOM    122  H58 ACD     1      27.560  34.810  18.030  1.00  0.00            
ATOM    123  C36 ACD     1      26.180  32.540  16.100  1.00  0.00            
ATOM    124  H59 ACD     1      26.360  33.130  15.190  1.00  0.00            
ATOM    125  O30 ACD     1      26.890  31.360  16.200  1.00  0.00            
ATOM    126  H60 ACD     1      27.610  31.520  15.600  1.00  0.00            
ATOM    127  C1  CC6     2      28.050  28.810  18.660  1.00  0.00            
ATOM    128  C2  CC6     2      28.010  30.150  19.420  1.00  0.00            
ATOM    129  C3  CC6     2      28.070  29.890  20.900  1.00  0.00            
ATOM    130  C4  CC6     2      28.150  31.210  21.760  1.00  0.00            
ATOM    131  C5  CC6     2      26.810  31.910  21.730  1.00  0.00            
ATOM    132  O1  CC6     2      26.760  33.120  21.960  1.00  0.00            
ATOM    133  O2  CC6     2      25.760  31.040  22.020  1.00  0.00            
ATOM    134  C6  CC6     2      24.490  31.630  22.360  1.00  0.00            
ATOM    135  C7  CC6     2      23.910  32.490  21.170  1.00  0.00            
ATOM    136  N1  CC6     2      22.450  33.100  21.310  1.00  0.00            
ATOM    137  C8  CC6     2      22.160  33.930  20.040  1.00  0.00            
ATOM    138  C9  CC6     2      20.930  34.780  20.050  1.00  0.00            
ATOM    139  C10 CC6     2      21.420  31.930  21.420  1.00  0.00            
ATOM    140  C11 CC6     2      20.220  32.180  22.330  1.00  0.00            
ATOM    141  C12 CC6     2      28.290  30.830  23.280  1.00  0.00            
ATOM    142  C13 CC6     2      28.660  31.870  24.180  1.00  0.00            
ATOM    143  C14 CC6     2      29.040  31.580  25.480  1.00  0.00            
ATOM    144  C15 CC6     2      29.000  30.220  25.940  1.00  0.00            
ATOM    145  C16 CC6     2      28.560  29.210  25.070  1.00  0.00            
ATOM    146  C17 CC6     2      28.140  29.520  23.740  1.00  0.00            
ATOM    147  C18 CC6     2      29.340  32.080  21.350  1.00  0.00            
ATOM    148  C19 CC6     2      30.590  31.900  21.950  1.00  0.00            
ATOM    149  C20 CC6     2      31.700  32.700  21.560  1.00  0.00            
ATOM    150  C21 CC6     2      31.620  33.740  20.640  1.00  0.00            
ATOM    151  C22 CC6     2      30.410  33.940  19.990  1.00  0.00            
ATOM    152  C23 CC6     2      29.250  33.150  20.420  1.00  0.00            
ATOM    153  H1  CC6     2      27.410  28.080  19.170  1.00  0.00            
ATOM    154  H2  CC6     2      27.640  28.890  17.650  1.00  0.00            
ATOM    155  H3  CC6     2      29.070  28.400  18.720  1.00  0.00            
ATOM    156  H4  CC6     2      27.160  30.800  19.170  1.00  0.00            
ATOM    157  H5  CC6     2      28.890  30.680  19.050  1.00  0.00            
ATOM    158  H6  CC6     2      29.030  29.370  21.020  1.00  0.00            
ATOM    159  H7  CC6     2      27.210  29.260  21.140  1.00  0.00            
ATOM    160  H8  CC6     2      24.680  32.310  23.210  1.00  0.00            
ATOM    161  H9  CC6     2      23.810  30.850  22.720  1.00  0.00            
ATOM    162  H10 CC6     2      23.940  31.860  20.270  1.00  0.00            
ATOM    163  H11 CC6     2      24.720  33.160  20.870  1.00  0.00            
ATOM    164  H12 CC6     2      22.370  33.650  22.180  1.00  0.00            
ATOM    165  H13 CC6     2      22.140  33.170  19.260  1.00  0.00            
ATOM    166  H14 CC6     2      23.050  34.550  19.940  1.00  0.00            
ATOM    167  H15 CC6     2      20.890  35.510  20.870  1.00  0.00            
ATOM    168  H16 CC6     2      20.860  35.440  19.180  1.00  0.00            
ATOM    169  H17 CC6     2      20.010  34.200  20.170  1.00  0.00            
ATOM    170  H18 CC6     2      21.960  31.020  21.690  1.00  0.00            
ATOM    171  H19 CC6     2      21.040  31.830  20.400  1.00  0.00            
ATOM    172  H20 CC6     2      19.510  31.340  22.210  1.00  0.00            
ATOM    173  H21 CC6     2      20.500  32.270  23.380  1.00  0.00            
ATOM    174  H22 CC6     2      19.720  33.120  22.090  1.00  0.00            
ATOM    175  H23 CC6     2      28.680  32.900  23.860  1.00  0.00            
ATOM    176  H24 CC6     2      29.470  32.310  26.150  1.00  0.00            
ATOM    177  H25 CC6     2      29.380  29.990  26.930  1.00  0.00            
ATOM    178  H26 CC6     2      28.540  28.180  25.410  1.00  0.00            
ATOM    179  H27 CC6     2      27.690  28.700  23.190  1.00  0.00            
ATOM    180  H28 CC6     2      30.750  31.200  22.770  1.00  0.00            
ATOM    181  H29 CC6     2      32.640  32.530  22.060  1.00  0.00            
ATOM    182  H30 CC6     2      32.510  34.280  20.310  1.00  0.00            
ATOM    183  H31 CC6     2      30.370  34.810  19.340  1.00  0.00            
ATOM    184  H32 CC6     2      28.310  33.420  19.940  1.00  0.00            
TER
ENDMDL
MODEL        1
ATOM      1  H1  ACD     1      26.590  37.440  24.500  1.00  0.00            
ATOM      2  O1  ACD     1      26.960  37.530  25.380  1.00  0.00            
ATOM      3  C1  ACD     1      26.340  36.600  26.250  1.00  0.00            
ATOM      4  H2  ACD     1      25.280  36.840  26.420  1.00  0.00            
ATOM      5  H3  ACD     1      26.840  36.550  27.230  1.00  0.00            
ATOM      6  C2  ACD     1      26.430  35.230  25.620  1.00  0.00            
ATOM      7  H4  ACD     1      26.000  34.580  26.380  1.00  0.00            
ATOM      8  O2  ACD     1      25.570  35.130  24.430  1.00  0.00            
ATOM      9  C3  ACD     1      25.660  33.800  23.770  1.00  0.00            
ATOM     10  H5  ACD     1      25.090  33.800  22.840  1.00  0.00            
ATOM     11  O3  ACD     1      25.310  32.800  24.730  1.00  0.00            
ATOM     12  C4  ACD     1      24.120  32.090  24.520  1.00  0.00            
ATOM     13  H6  ACD     1      23.330  32.590  23.940  1.00  0.00            
ATOM     14  C5  ACD     1      24.330  30.840  23.690  1.00  0.00            
ATOM     15  H7  ACD     1      25.200  30.330  24.110  1.00  0.00            
ATOM     16  O4  ACD     1      24.730  31.230  22.420  1.00  0.00            
ATOM     17  H8  ACD     1      25.610  31.600  22.410  1.00  0.00            
ATOM     18  C6  ACD     1      23.160  29.840  23.690  1.00  0.00            
ATOM     19  H9  ACD     1      22.280  30.220  23.150  1.00  0.00            
ATOM     20  O5  ACD     1      23.550  28.620  23.120  1.00  0.00            
ATOM     21  H10 ACD     1      23.720  28.930  22.230  1.00  0.00            
ATOM     22  C7  ACD     1      22.790  29.490  25.150  1.00  0.00            
ATOM     23  H11 ACD     1      21.890  28.880  25.220  1.00  0.00            
ATOM     24  O6  ACD     1      22.490  30.730  25.780  1.00  0.00            
ATOM     25  C8  ACD     1      23.500  31.700  25.840  1.00  0.00            
ATOM     26  H12 ACD     1      24.280  31.230  26.450  1.00  0.00            
ATOM     27  C9  ACD     1      22.950  32.940  26.670  1.00  0.00            
ATOM     28  H13 ACD     1      23.580  33.820  26.510  1.00  0.00            
ATOM     29  H14 ACD     1      21.970  33.260  26.290  1.00  0.00            
ATOM     30  O7  ACD     1      22.870  32.710  28.120  1.00  0.00            
ATOM     31  H15 ACD     1      22.030  32.940  28.510  1.00  0.00            
ATOM     32  O8  ACD     1      23.850  28.890  25.910  1.00  0.00            
ATOM     33  C10 ACD     1      23.930  27.490  26.020  1.00  0.00            
ATOM     34  H16 ACD     1      23.300  26.950  25.300  1.00  0.00            
ATOM     35  C11 ACD     1      25.360  27.250  25.750  1.00  0.00            
ATOM     36  H17 ACD     1      25.880  28.050  26.290  1.00  0.00            
ATOM     37  O9  ACD     1      25.530  27.310  24.330  1.00  0.00            
ATOM     38  H18 ACD     1      24.970  28.010  23.990  1.00  0.00            
ATOM     39  C12 ACD     1      25.840  25.890  26.380  1.00  0.00            
ATOM     40  H19 ACD     1      25.320  25.000  25.970  1.00  0.00            
ATOM     41  O10 ACD     1      27.200  25.790  26.030  1.00  0.00            
ATOM     42  H20 ACD     1      27.240  25.750  25.070  1.00  0.00            
ATOM     43  C13 ACD     1      25.640  25.930  27.900  1.00  0.00            
ATOM     44  H21 ACD     1      25.990  24.960  28.270  1.00  0.00            
ATOM     45  O11 ACD     1      24.250  26.000  28.070  1.00  0.00            
ATOM     46  C14 ACD     1      23.540  27.130  27.540  1.00  0.00            
ATOM     47  H22 ACD     1      23.730  28.030  28.140  1.00  0.00            
ATOM     48  C15 ACD     1      22.020  27.000  27.600  1.00  0.00            
ATOM     49  H23 ACD     1      21.620  26.880  28.610  1.00  0.00            
ATOM     50  H24 ACD     1      21.560  27.960  27.320  1.00  0.00            
ATOM     51  O12 ACD     1      21.640  25.890  26.820  1.00  0.00            
ATOM     52  H25 ACD     1      22.300  25.230  27.030  1.00  0.00            
ATOM     53  O13 ACD     1      26.270  27.000  28.510  1.00  0.00            
ATOM     54  C16 ACD     1      27.010  26.680  29.680  1.00  0.00            
ATOM     55  H26 ACD     1      26.780  25.670  30.030  1.00  0.00            
ATOM     56  C17 ACD     1      28.470  26.650  29.210  1.00  0.00            
ATOM     57  H27 ACD     1      28.650  27.590  28.670  1.00  0.00            
ATOM     58  O14 ACD     1      28.700  25.540  28.290  1.00  0.00            
ATOM     59  H28 ACD     1      28.180  25.610  27.480  1.00  0.00            
ATOM     60  C18 ACD     1      29.350  26.660  30.440  1.00  0.00            
ATOM     61  H29 ACD     1      29.280  25.670  30.910  1.00  0.00            
ATOM     62  O15 ACD     1      30.680  26.790  29.890  1.00  0.00            
ATOM     63  H30 ACD     1      30.750  26.190  29.150  1.00  0.00            
ATOM     64  C19 ACD     1      29.050  27.810  31.390  1.00  0.00            
ATOM     65  H31 ACD     1      29.640  27.610  32.300  1.00  0.00            
ATOM     66  O16 ACD     1      27.730  27.600  31.770  1.00  0.00            
ATOM     67  C20 ACD     1      26.710  27.700  30.800  1.00  0.00            
ATOM     68  H32 ACD     1      26.750  28.730  30.420  1.00  0.00            
ATOM     69  C21 ACD     1      25.310  27.500  31.360  1.00  0.00            
ATOM     70  H33 ACD     1      25.030  28.340  32.020  1.00  0.00            
ATOM     71  H34 ACD     1      24.630  27.610  30.510  1.00  0.00            
ATOM     72  O17 ACD     1      25.180  26.270  31.980  1.00  0.00            
ATOM     73  H35 ACD     1      25.860  26.270  32.650  1.00  0.00            
ATOM     74  O18 ACD     1      29.180  29.030  30.880  1.00  0.00            
ATOM     75  C22 ACD     1      30.140  29.950  31.450  1.00  0.00            
ATOM     76  H36 ACD     1      30.380  29.510  32.420  1.00  0.00            
ATOM     77  C23 ACD     1      31.310  30.110  30.550  1.00  0.00            
ATOM     78  H37 ACD     1      30.890  30.220  29.540  1.00  0.00            
ATOM     79  O19 ACD     1      32.030  28.920  30.540  1.00  0.00            
ATOM     80  H38 ACD     1      31.330  28.330  30.250  1.00  0.00            
ATOM     81  C24 ACD     1      32.130  31.400  30.940  1.00  0.00            
ATOM     82  H39 ACD     1      32.550  31.180  31.930  1.00  0.00            
ATOM     83  O20 ACD     1      33.210  31.620  30.040  1.00  0.00            
ATOM     84  H40 ACD     1      33.560  32.480  30.310  1.00  0.00            
ATOM     85  C25 ACD     1      31.220  32.590  31.030  1.00  0.00            
ATOM     86  H41 ACD     1      31.680  33.550  31.280  1.00  0.00            
ATOM     87  O21 ACD     1      30.270  32.310  32.060  1.00  0.00            
ATOM     88  C26 ACD     1      29.340  31.300  31.730  1.00  0.00            
ATOM     89  H42 ACD     1      28.780  31.600  30.830  1.00  0.00            
ATOM     90  C27 ACD     1      28.170  31.090  32.750  1.00  0.00            
ATOM     91  H43 ACD     1      28.230  30.100  33.230  1.00  0.00            
ATOM     92  H44 ACD     1      28.320  31.840  33.530  1.00  0.00            
ATOM     93  O22 ACD     1      26.940  31.360  32.080  1.00  0.00            
ATOM     94  H45 ACD     1      26.460  32.040  32.550  1.00  0.00            
ATOM     95  O23 ACD     1      30.550  32.780  29.820  1.00  0.00            
ATOM     96  C28 ACD     1      30.650  34.020  29.190  1.00  0.00            
ATOM     97  H46 ACD     1      31.360  34.740  29.600  1.00  0.00            
ATOM     98  C29 ACD     1      29.250  34.670  29.350  1.00  0.00            
ATOM     99  H47 ACD     1      28.540  33.860  29.140  1.00  0.00            
ATOM    100  O24 ACD     1      29.060  35.600  28.420  1.00  0.00            
ATOM    101  C30 ACD     1      28.870  35.310  30.780  1.00  0.00            
ATOM    102  H48 ACD     1      27.970  35.920  30.620  1.00  0.00            
ATOM    103  H49 ACD     1      28.650  34.560  31.540  1.00  0.00            
ATOM    104  O25 ACD     1      29.860  36.210  31.370  1.00  0.00            
ATOM    105  H50 ACD     1      29.900  37.030  30.870  1.00  0.00            
ATOM    106  C31 ACD     1      31.080  33.660  27.760  1.00  0.00            
ATOM    107  H51 ACD     1      30.370  32.930  27.350  1.00  0.00            
ATOM    108  O26 ACD     1      32.360  33.130  27.580  1.00  0.00            
ATOM    109  H52 ACD     1      32.350  32.300  28.050  1.00  0.00            
ATOM    110  C32 ACD     1      30.840  34.910  26.880  1.00  0.00            
ATOM    111  H53 ACD     1      31.520  35.670  27.280  1.00  0.00            
ATOM    112  O27 ACD     1      31.180  34.500  25.550  1.00  0.00            
ATOM    113  H54 ACD     1      31.990  33.980  25.580  1.00  0.00            
ATOM    114  C33 ACD     1      29.380  35.400  27.010  1.00  0.00            
ATOM    115  H55 ACD     1      29.370  36.320  26.420  1.00  0.00            
ATOM    116  O28 ACD     1      28.520  34.440  26.500  1.00  0.00            
ATOM    117  C34 ACD     1      27.880  34.800  25.310  1.00  0.00            
ATOM    118  H56 ACD     1      28.460  35.560  24.780  1.00  0.00            
ATOM    119  C35 ACD     1      28.110  33.600  24.380  1.00  0.00            
ATOM    120  H57 ACD     1      28.000  32.620  24.880  1.00  0.00            
ATOM    121  O29 ACD     1      29.430  33.580  23.790  1.00  0.00            
ATOM    122  H58 ACD     1      30.120  33.960  24.350  1.00  0.00            
ATOM    123  C36 ACD     1      27.100  33.710  23.240  1.00  0.00            
ATOM    124  H59 ACD     1      27.370  34.500  22.530  1.00  0.00            
ATOM    125  O30 ACD     1      27.180  32.480  22.580  1.00  0.00            
ATOM    126  H60 ACD     1      28.100  32.300  22.370  1.00  0.00            
ATOM    127  C1  CC6     2      28.100  29.130  22.930  1.00  0.00            
ATOM    128  C2  CC6     2      29.370  29.540  23.720  1.00  0.00            
ATOM    129  C3  CC6     2      29.890  28.380  24.660  1.00  0.00            
ATOM    130  C4  CC6     2      30.970  28.880  25.550  1.00  0.00            
ATOM    131  C5  CC6     2      30.450  29.940  26.540  1.00  0.00            
ATOM    132  O1  CC6     2      31.160  30.610  27.270  1.00  0.00            
ATOM    133  O2  CC6     2      29.090  29.950  26.710  1.00  0.00            
ATOM    134  C6  CC6     2      28.510  30.670  27.790  1.00  0.00            
ATOM    135  C7  CC6     2      27.060  30.160  27.880  1.00  0.00            
ATOM    136  N1  CC6     2      26.210  30.890  28.890  1.00  0.00            
ATOM    137  C8  CC6     2      25.950  32.290  28.400  1.00  0.00            
ATOM    138  C9  CC6     2      25.850  33.400  29.450  1.00  0.00            
ATOM    139  C10 CC6     2      24.860  30.150  29.080  1.00  0.00            
ATOM    140  C11 CC6     2      24.190  30.480  30.380  1.00  0.00            
ATOM    141  C12 CC6     2      31.480  27.740  26.420  1.00  0.00            
ATOM    142  C13 CC6     2      32.580  27.950  27.230  1.00  0.00            
ATOM    143  C14 CC6     2      33.110  26.880  27.990  1.00  0.00            
ATOM    144  C15 CC6     2      32.570  25.560  27.960  1.00  0.00            
ATOM    145  C16 CC6     2      31.430  25.400  27.200  1.00  0.00            
ATOM    146  C17 CC6     2      30.880  26.410  26.400  1.00  0.00            
ATOM    147  C18 CC6     2      32.120  29.570  24.750  1.00  0.00            
ATOM    148  C19 CC6     2      33.030  28.720  24.010  1.00  0.00            
ATOM    149  C20 CC6     2      34.040  29.260  23.180  1.00  0.00            
ATOM    150  C21 CC6     2      34.180  30.620  23.020  1.00  0.00            
ATOM    151  C22 CC6     2      33.270  31.450  23.660  1.00  0.00            
ATOM    152  C23 CC6     2      32.230  30.970  24.460  1.00  0.00            
ATOM    153  H1  CC6     2      27.210  29.220  23.570  1.00  0.00            
ATOM    154  H2  CC6     2      27.830  29.850  22.150  1.00  0.00            
ATOM    155  H3  CC6     2      28.130  28.200  22.350  1.00  0.00            
ATOM    156  H4  CC6     2      29.050  30.460  24.220  1.00  0.00            
ATOM    157  H5  CC6     2      30.130  29.720  22.950  1.00  0.00            
ATOM    158  H6  CC6     2      30.360  27.640  23.990  1.00  0.00            
ATOM    159  H7  CC6     2      29.070  27.820  25.120  1.00  0.00            
ATOM    160  H8  CC6     2      28.510  31.760  27.650  1.00  0.00            
ATOM    161  H9  CC6     2      28.970  30.410  28.760  1.00  0.00            
ATOM    162  H10 CC6     2      27.030  29.110  28.160  1.00  0.00            
ATOM    163  H11 CC6     2      26.580  30.330  26.920  1.00  0.00            
ATOM    164  H12 CC6     2      26.590  30.990  29.840  1.00  0.00            
ATOM    165  H13 CC6     2      25.080  32.370  27.750  1.00  0.00            
ATOM    166  H14 CC6     2      26.840  32.550  27.830  1.00  0.00            
ATOM    167  H15 CC6     2      26.820  33.460  29.950  1.00  0.00            
ATOM    168  H16 CC6     2      25.700  34.380  28.970  1.00  0.00            
ATOM    169  H17 CC6     2      24.980  33.240  30.090  1.00  0.00            
ATOM    170  H18 CC6     2      25.090  29.090  28.930  1.00  0.00            
ATOM    171  H19 CC6     2      24.190  30.430  28.270  1.00  0.00            
ATOM    172  H20 CC6     2      23.940  31.540  30.500  1.00  0.00            
ATOM    173  H21 CC6     2      23.350  29.840  30.660  1.00  0.00            
ATOM    174  H22 CC6     2      24.880  30.270  31.210  1.00  0.00            
ATOM    175  H23 CC6     2      33.060  28.920  27.350  1.00  0.00            
ATOM    176  H24 CC6     2      33.980  26.970  28.630  1.00  0.00            
ATOM    177  H25 CC6     2      32.970  24.800  28.620  1.00  0.00            
ATOM    178  H26 CC6     2      31.010  24.400  27.170  1.00  0.00            
ATOM    179  H27 CC6     2      30.020  26.170  25.790  1.00  0.00            
ATOM    180  H28 CC6     2      33.000  27.630  24.020  1.00  0.00            
ATOM    181  H29 CC6     2      34.800  28.580  22.810  1.00  0.00            
ATOM    182  H30 CC6     2      34.960  31.030  22.380  1.00  0.00            
ATOM    183  H31 CC6     2      33.250  32.510  23.400  1.00  0.00            
ATOM    184  H32 CC6     2      31.680  31.670  25.080  1.00  0.00            
TER
ENDMDL
MODEL        1
ATOM      1  H1  ACD     1      33.440  37.860  19.600  1.00  0.00            
ATOM      2  O1  ACD     1      33.850  37.180  20.140  1.00  0.00            
ATOM      3  C1  ACD     1      32.980  37.030  21.250  1.00  0.00            
ATOM      4  H2  ACD     1      32.730  38.030  21.620  1.00  0.00            
ATOM      5  H3  ACD     1      33.500  36.490  22.050  1.00  0.00            
ATOM      6  C2  ACD     1      31.680  36.370  20.880  1.00  0.00            
ATOM      7  H4  ACD     1      31.060  36.250  21.780  1.00  0.00            
ATOM      8  O2  ACD     1      30.990  37.150  19.910  1.00  0.00            
ATOM      9  C3  ACD     1      29.690  36.750  19.520  1.00  0.00            
ATOM     10  H5  ACD     1      29.190  37.560  18.970  1.00  0.00            
ATOM     11  O3  ACD     1      28.890  36.470  20.670  1.00  0.00            
ATOM     12  C4  ACD     1      27.870  37.330  21.070  1.00  0.00            
ATOM     13  H6  ACD     1      27.780  38.230  20.440  1.00  0.00            
ATOM     14  C5  ACD     1      26.480  36.610  20.900  1.00  0.00            
ATOM     15  H7  ACD     1      26.630  35.650  21.410  1.00  0.00            
ATOM     16  O4  ACD     1      26.260  36.640  19.460  1.00  0.00            
ATOM     17  H8  ACD     1      26.820  35.960  19.080  1.00  0.00            
ATOM     18  C6  ACD     1      25.510  37.460  21.690  1.00  0.00            
ATOM     19  H9  ACD     1      25.480  38.450  21.220  1.00  0.00            
ATOM     20  O5  ACD     1      24.330  36.750  21.580  1.00  0.00            
ATOM     21  H10 ACD     1      24.520  35.900  21.990  1.00  0.00            
ATOM     22  C7  ACD     1      25.920  37.580  23.160  1.00  0.00            
ATOM     23  H11 ACD     1      25.090  38.070  23.660  1.00  0.00            
ATOM     24  O6  ACD     1      27.120  38.280  23.280  1.00  0.00            
ATOM     25  C8  ACD     1      28.260  37.890  22.470  1.00  0.00            
ATOM     26  H12 ACD     1      28.710  37.040  23.010  1.00  0.00            
ATOM     27  C9  ACD     1      29.300  38.980  22.440  1.00  0.00            
ATOM     28  H13 ACD     1      29.820  38.920  21.470  1.00  0.00            
ATOM     29  H14 ACD     1      28.820  39.960  22.450  1.00  0.00            
ATOM     30  O7  ACD     1      30.300  39.020  23.550  1.00  0.00            
ATOM     31  H15 ACD     1      30.990  39.640  23.290  1.00  0.00            
ATOM     32  O8  ACD     1      26.250  36.280  23.720  1.00  0.00            
ATOM     33  C10 ACD     1      25.330  35.690  24.580  1.00  0.00            
ATOM     34  H16 ACD     1      24.410  36.290  24.540  1.00  0.00            
ATOM     35  C11 ACD     1      25.120  34.230  24.080  1.00  0.00            
ATOM     36  H17 ACD     1      26.080  33.700  23.960  1.00  0.00            
ATOM     37  O9  ACD     1      24.550  34.350  22.810  1.00  0.00            
ATOM     38  H18 ACD     1      24.280  33.450  22.600  1.00  0.00            
ATOM     39  C12 ACD     1      24.240  33.580  25.150  1.00  0.00            
ATOM     40  H19 ACD     1      23.260  34.070  25.190  1.00  0.00            
ATOM     41  O10 ACD     1      24.030  32.170  24.840  1.00  0.00            
ATOM     42  H20 ACD     1      23.410  32.180  24.100  1.00  0.00            
ATOM     43  C13 ACD     1      24.970  33.690  26.540  1.00  0.00            
ATOM     44  H21 ACD     1      24.250  33.390  27.300  1.00  0.00            
ATOM     45  O11 ACD     1      25.140  35.040  26.860  1.00  0.00            
ATOM     46  C14 ACD     1      25.910  35.770  25.950  1.00  0.00            
ATOM     47  H22 ACD     1      26.890  35.270  25.860  1.00  0.00            
ATOM     48  C15 ACD     1      26.100  37.200  26.440  1.00  0.00            
ATOM     49  H23 ACD     1      26.560  37.170  27.440  1.00  0.00            
ATOM     50  H24 ACD     1      26.720  37.840  25.810  1.00  0.00            
ATOM     51  O12 ACD     1      24.800  37.820  26.520  1.00  0.00            
ATOM     52  H25 ACD     1      24.580  37.950  27.440  1.00  0.00            
ATOM     53  O13 ACD     1      26.220  33.010  26.550  1.00  0.00            
ATOM     54  C16 ACD     1      26.430  31.940  27.340  1.00  0.00            
ATOM     55  H26 ACD     1      25.600  31.730  28.030  1.00  0.00            
ATOM     56  C17 ACD     1      26.500  30.690  26.470  1.00  0.00            
ATOM     57  H27 ACD     1      26.810  30.960  25.450  1.00  0.00            
ATOM     58  O14 ACD     1      25.250  30.140  26.250  1.00  0.00            
ATOM     59  H28 ACD     1      24.800  30.810  25.720  1.00  0.00            
ATOM     60  C18 ACD     1      27.370  29.620  27.150  1.00  0.00            
ATOM     61  H29 ACD     1      26.930  29.150  28.030  1.00  0.00            
ATOM     62  O15 ACD     1      27.720  28.570  26.240  1.00  0.00            
ATOM     63  H30 ACD     1      26.910  28.410  25.750  1.00  0.00            
ATOM     64  C19 ACD     1      28.630  30.220  27.660  1.00  0.00            
ATOM     65  H31 ACD     1      29.070  29.470  28.320  1.00  0.00            
ATOM     66  O16 ACD     1      28.310  31.060  28.650  1.00  0.00            
ATOM     67  C20 ACD     1      27.600  32.240  28.280  1.00  0.00            
ATOM     68  H32 ACD     1      28.310  32.910  27.790  1.00  0.00            
ATOM     69  C21 ACD     1      27.180  33.020  29.550  1.00  0.00            
ATOM     70  H33 ACD     1      28.090  33.230  30.130  1.00  0.00            
ATOM     71  H34 ACD     1      26.830  34.010  29.240  1.00  0.00            
ATOM     72  O17 ACD     1      26.270  32.310  30.450  1.00  0.00            
ATOM     73  H35 ACD     1      26.010  32.920  31.140  1.00  0.00            
ATOM     74  O18 ACD     1      29.540  30.710  26.650  1.00  0.00            
ATOM     75  C22 ACD     1      30.910  30.240  26.670  1.00  0.00            
ATOM     76  H36 ACD     1      31.250  29.930  27.670  1.00  0.00            
ATOM     77  C23 ACD     1      31.110  29.070  25.600  1.00  0.00            
ATOM     78  H37 ACD     1      30.830  29.550  24.650  1.00  0.00            
ATOM     79  O19 ACD     1      30.330  27.990  26.090  1.00  0.00            
ATOM     80  H38 ACD     1      29.390  28.200  26.120  1.00  0.00            
ATOM     81  C24 ACD     1      32.610  28.660  25.450  1.00  0.00            
ATOM     82  H39 ACD     1      33.000  28.290  26.410  1.00  0.00            
ATOM     83  O20 ACD     1      32.790  27.600  24.440  1.00  0.00            
ATOM     84  H40 ACD     1      32.040  27.000  24.380  1.00  0.00            
ATOM     85  C25 ACD     1      33.350  29.980  25.090  1.00  0.00            
ATOM     86  H41 ACD     1      34.410  29.710  25.030  1.00  0.00            
ATOM     87  O21 ACD     1      33.060  30.930  26.150  1.00  0.00            
ATOM     88  C26 ACD     1      31.760  31.410  26.360  1.00  0.00            
ATOM     89  H42 ACD     1      31.350  31.930  25.490  1.00  0.00            
ATOM     90  C27 ACD     1      31.720  32.370  27.510  1.00  0.00            
ATOM     91  H43 ACD     1      30.710  32.440  27.940  1.00  0.00            
ATOM     92  H44 ACD     1      32.370  32.040  28.330  1.00  0.00            
ATOM     93  O22 ACD     1      32.200  33.600  27.140  1.00  0.00            
ATOM     94  H45 ACD     1      33.140  33.680  27.320  1.00  0.00            
ATOM     95  O23 ACD     1      32.940  30.540  23.840  1.00  0.00            
ATOM     96  C28 ACD     1      33.800  31.340  23.000  1.00  0.00            
ATOM     97  H46 ACD     1      34.820  30.960  23.090  1.00  0.00            
ATOM     98  C29 ACD     1      33.800  32.870  23.500  1.00  0.00            
ATOM     99  H47 ACD     1      32.770  33.100  23.810  1.00  0.00            
ATOM    100  O24 ACD     1      34.180  33.860  22.530  1.00  0.00            
ATOM    101  C30 ACD     1      34.800  33.090  24.660  1.00  0.00            
ATOM    102  H48 ACD     1      34.850  34.140  24.960  1.00  0.00            
ATOM    103  H49 ACD     1      34.420  32.660  25.590  1.00  0.00            
ATOM    104  O25 ACD     1      36.110  32.570  24.350  1.00  0.00            
ATOM    105  H50 ACD     1      36.390  32.200  25.190  1.00  0.00            
ATOM    106  C31 ACD     1      33.260  31.210  21.540  1.00  0.00            
ATOM    107  H51 ACD     1      32.160  31.310  21.560  1.00  0.00            
ATOM    108  O26 ACD     1      33.570  29.850  21.150  1.00  0.00            
ATOM    109  H52 ACD     1      32.780  29.370  21.400  1.00  0.00            
ATOM    110  C32 ACD     1      33.920  32.220  20.670  1.00  0.00            
ATOM    111  H53 ACD     1      35.000  32.030  20.620  1.00  0.00            
ATOM    112  O27 ACD     1      33.350  32.180  19.390  1.00  0.00            
ATOM    113  H54 ACD     1      33.730  31.370  19.040  1.00  0.00            
ATOM    114  C33 ACD     1      33.690  33.660  21.260  1.00  0.00            
ATOM    115  H55 ACD     1      34.280  34.330  20.620  1.00  0.00            
ATOM    116  O28 ACD     1      32.290  34.030  21.210  1.00  0.00            
ATOM    117  C34 ACD     1      31.890  34.960  20.190  1.00  0.00            
ATOM    118  H56 ACD     1      32.650  35.070  19.410  1.00  0.00            
ATOM    119  C35 ACD     1      30.650  34.400  19.430  1.00  0.00            
ATOM    120  H57 ACD     1      29.970  33.950  20.170  1.00  0.00            
ATOM    121  O29 ACD     1      31.050  33.430  18.510  1.00  0.00            
ATOM    122  H58 ACD     1      31.750  32.860  18.840  1.00  0.00            
ATOM    123  C36 ACD     1      29.860  35.480  18.690  1.00  0.00            
ATOM    124  H59 ACD     1      30.480  35.860  17.880  1.00  0.00            
ATOM    125  O30 ACD     1      28.640  34.970  18.150  1.00  0.00            
ATOM    126  H60 ACD     1      28.910  34.280  17.540  1.00  0.00            
ATOM    127  C1  CC6     2      25.720  33.470  19.310  1.00  0.00            
ATOM    128  C2  CC6     2      27.000  32.810  19.860  1.00  0.00            
ATOM    129  C3  CC6     2      26.610  31.740  20.930  1.00  0.00            
ATOM    130  C4  CC6     2      27.850  30.890  21.400  1.00  0.00            
ATOM    131  C5  CC6     2      28.860  31.620  22.340  1.00  0.00            
ATOM    132  O1  CC6     2      29.950  31.180  22.700  1.00  0.00            
ATOM    133  O2  CC6     2      28.270  32.660  23.010  1.00  0.00            
ATOM    134  C6  CC6     2      28.830  33.180  24.200  1.00  0.00            
ATOM    135  C7  CC6     2      29.910  34.150  23.700  1.00  0.00            
ATOM    136  N1  CC6     2      30.660  35.040  24.720  1.00  0.00            
ATOM    137  C8  CC6     2      31.810  35.860  24.110  1.00  0.00            
ATOM    138  C9  CC6     2      32.740  36.430  25.220  1.00  0.00            
ATOM    139  C10 CC6     2      29.650  35.870  25.440  1.00  0.00            
ATOM    140  C11 CC6     2      29.610  35.630  26.940  1.00  0.00            
ATOM    141  C12 CC6     2      27.380  29.700  22.320  1.00  0.00            
ATOM    142  C13 CC6     2      28.210  28.560  22.330  1.00  0.00            
ATOM    143  C14 CC6     2      27.780  27.390  22.960  1.00  0.00            
ATOM    144  C15 CC6     2      26.600  27.340  23.670  1.00  0.00            
ATOM    145  C16 CC6     2      25.800  28.460  23.600  1.00  0.00            
ATOM    146  C17 CC6     2      26.190  29.690  23.050  1.00  0.00            
ATOM    147  C18 CC6     2      28.540  30.320  20.120  1.00  0.00            
ATOM    148  C19 CC6     2      27.850  29.400  19.340  1.00  0.00            
ATOM    149  C20 CC6     2      28.430  28.920  18.130  1.00  0.00            
ATOM    150  C21 CC6     2      29.720  29.320  17.740  1.00  0.00            
ATOM    151  C22 CC6     2      30.430  30.210  18.560  1.00  0.00            
ATOM    152  C23 CC6     2      29.840  30.660  19.700  1.00  0.00            
ATOM    153  H1  CC6     2      25.250  34.080  20.090  1.00  0.00            
ATOM    154  H2  CC6     2      26.050  34.080  18.470  1.00  0.00            
ATOM    155  H3  CC6     2      25.080  32.690  18.880  1.00  0.00            
ATOM    156  H4  CC6     2      27.670  33.520  20.340  1.00  0.00            
ATOM    157  H5  CC6     2      27.560  32.370  19.020  1.00  0.00            
ATOM    158  H6  CC6     2      25.810  31.070  20.600  1.00  0.00            
ATOM    159  H7  CC6     2      26.190  32.250  21.800  1.00  0.00            
ATOM    160  H8  CC6     2      29.100  32.300  24.800  1.00  0.00            
ATOM    161  H9  CC6     2      28.130  33.710  24.860  1.00  0.00            
ATOM    162  H10 CC6     2      29.350  34.780  23.000  1.00  0.00            
ATOM    163  H11 CC6     2      30.580  33.530  23.100  1.00  0.00            
ATOM    164  H12 CC6     2      31.100  34.450  25.440  1.00  0.00            
ATOM    165  H13 CC6     2      31.340  36.660  23.540  1.00  0.00            
ATOM    166  H14 CC6     2      32.410  35.190  23.490  1.00  0.00            
ATOM    167  H15 CC6     2      33.640  36.890  24.810  1.00  0.00            
ATOM    168  H16 CC6     2      32.190  37.080  25.910  1.00  0.00            
ATOM    169  H17 CC6     2      33.190  35.640  25.830  1.00  0.00            
ATOM    170  H18 CC6     2      28.670  35.690  24.990  1.00  0.00            
ATOM    171  H19 CC6     2      29.830  36.910  25.170  1.00  0.00            
ATOM    172  H20 CC6     2      28.770  36.150  27.420  1.00  0.00            
ATOM    173  H21 CC6     2      29.310  34.580  27.100  1.00  0.00            
ATOM    174  H22 CC6     2      30.540  35.850  27.470  1.00  0.00            
ATOM    175  H23 CC6     2      29.170  28.530  21.810  1.00  0.00            
ATOM    176  H24 CC6     2      28.410  26.510  23.010  1.00  0.00            
ATOM    177  H25 CC6     2      26.420  26.410  24.210  1.00  0.00            
ATOM    178  H26 CC6     2      24.800  28.420  24.040  1.00  0.00            
ATOM    179  H27 CC6     2      25.590  30.590  23.110  1.00  0.00            
ATOM    180  H28 CC6     2      26.880  29.070  19.720  1.00  0.00            
ATOM    181  H29 CC6     2      27.880  28.320  17.420  1.00  0.00            
ATOM    182  H30 CC6     2      30.160  29.090  16.780  1.00  0.00            
ATOM    183  H31 CC6     2      31.450  30.500  18.310  1.00  0.00            
ATOM    184  H32 CC6     2      30.440  31.470  20.100  1.00  0.00            
TER
ENDMDL
MODEL        1
ATOM      1  H1  ACD     1      20.380  33.520  27.030  1.00  0.00            
ATOM      2  O1  ACD     1      21.080  33.110  27.560  1.00  0.00            
ATOM      3  C1  ACD     1      22.320  33.800  27.500  1.00  0.00            
ATOM      4  H2  ACD     1      22.820  33.230  28.300  1.00  0.00            
ATOM      5  H3  ACD     1      22.290  34.850  27.800  1.00  0.00            
ATOM      6  C2  ACD     1      23.080  33.580  26.260  1.00  0.00            
ATOM      7  H4  ACD     1      23.190  32.510  26.050  1.00  0.00            
ATOM      8  O2  ACD     1      22.500  34.320  25.150  1.00  0.00            
ATOM      9  C3  ACD     1      23.230  34.280  23.960  1.00  0.00            
ATOM     10  H5  ACD     1      22.670  34.820  23.190  1.00  0.00            
ATOM     11  O3  ACD     1      23.340  32.930  23.460  1.00  0.00            
ATOM     12  C4  ACD     1      22.540  32.530  22.350  1.00  0.00            
ATOM     13  H6  ACD     1      21.830  33.340  22.110  1.00  0.00            
ATOM     14  C5  ACD     1      23.500  32.400  21.220  1.00  0.00            
ATOM     15  H7  ACD     1      24.270  31.790  21.700  1.00  0.00            
ATOM     16  O4  ACD     1      24.130  33.660  20.790  1.00  0.00            
ATOM     17  H8  ACD     1      24.480  33.500  19.910  1.00  0.00            
ATOM     18  C6  ACD     1      22.860  31.740  20.070  1.00  0.00            
ATOM     19  H9  ACD     1      22.030  32.380  19.760  1.00  0.00            
ATOM     20  O5  ACD     1      23.730  31.430  19.010  1.00  0.00            
ATOM     21  H10 ACD     1      23.180  31.120  18.280  1.00  0.00            
ATOM     22  C7  ACD     1      22.320  30.400  20.540  1.00  0.00            
ATOM     23  H11 ACD     1      21.870  29.880  19.690  1.00  0.00            
ATOM     24  O6  ACD     1      21.310  30.620  21.460  1.00  0.00            
ATOM     25  C8  ACD     1      21.820  31.230  22.710  1.00  0.00            
ATOM     26  H12 ACD     1      22.540  30.570  23.210  1.00  0.00            
ATOM     27  C9  ACD     1      20.740  31.490  23.740  1.00  0.00            
ATOM     28  H13 ACD     1      21.150  32.040  24.590  1.00  0.00            
ATOM     29  H14 ACD     1      20.020  32.150  23.240  1.00  0.00            
ATOM     30  O7  ACD     1      20.130  30.310  24.250  1.00  0.00            
ATOM     31  H15 ACD     1      19.330  30.610  24.700  1.00  0.00            
ATOM     32  O8  ACD     1      23.390  29.580  21.160  1.00  0.00            
ATOM     33  C10 ACD     1      23.730  28.360  20.570  1.00  0.00            
ATOM     34  H16 ACD     1      23.530  28.320  19.500  1.00  0.00            
ATOM     35  C11 ACD     1      25.280  28.290  20.780  1.00  0.00            
ATOM     36  H17 ACD     1      25.580  28.560  21.800  1.00  0.00            
ATOM     37  O9  ACD     1      25.890  29.190  19.870  1.00  0.00            
ATOM     38  H18 ACD     1      25.230  29.850  19.630  1.00  0.00            
ATOM     39  C12 ACD     1      25.640  26.850  20.550  1.00  0.00            
ATOM     40  H19 ACD     1      25.320  26.550  19.550  1.00  0.00            
ATOM     41  O10 ACD     1      27.030  26.670  20.750  1.00  0.00            
ATOM     42  H20 ACD     1      27.510  27.250  20.150  1.00  0.00            
ATOM     43  C13 ACD     1      24.860  25.930  21.480  1.00  0.00            
ATOM     44  H21 ACD     1      25.190  24.920  21.240  1.00  0.00            
ATOM     45  O11 ACD     1      23.510  26.040  21.140  1.00  0.00            
ATOM     46  C14 ACD     1      22.880  27.330  21.310  1.00  0.00            
ATOM     47  H22 ACD     1      22.800  27.690  22.340  1.00  0.00            
ATOM     48  C15 ACD     1      21.410  27.180  20.860  1.00  0.00            
ATOM     49  H23 ACD     1      20.820  28.100  20.910  1.00  0.00            
ATOM     50  H24 ACD     1      21.520  26.910  19.810  1.00  0.00            
ATOM     51  O12 ACD     1      20.770  26.100  21.520  1.00  0.00            
ATOM     52  H25 ACD     1      21.400  25.410  21.290  1.00  0.00            
ATOM     53  O13 ACD     1      25.030  26.260  22.910  1.00  0.00            
ATOM     54  C16 ACD     1      25.550  25.170  23.720  1.00  0.00            
ATOM     55  H26 ACD     1      25.550  24.220  23.180  1.00  0.00            
ATOM     56  C17 ACD     1      27.000  25.600  24.160  1.00  0.00            
ATOM     57  H27 ACD     1      26.970  26.660  24.440  1.00  0.00            
ATOM     58  O14 ACD     1      27.960  25.600  23.100  1.00  0.00            
ATOM     59  H28 ACD     1      27.530  26.080  22.390  1.00  0.00            
ATOM     60  C18 ACD     1      27.530  24.790  25.330  1.00  0.00            
ATOM     61  H29 ACD     1      27.620  23.750  25.010  1.00  0.00            
ATOM     62  O15 ACD     1      28.810  25.280  25.650  1.00  0.00            
ATOM     63  H30 ACD     1      29.100  25.660  24.810  1.00  0.00            
ATOM     64  C19 ACD     1      26.500  24.870  26.450  1.00  0.00            
ATOM     65  H31 ACD     1      26.800  24.230  27.290  1.00  0.00            
ATOM     66  O16 ACD     1      25.250  24.310  26.090  1.00  0.00            
ATOM     67  C20 ACD     1      24.630  24.970  24.950  1.00  0.00            
ATOM     68  H32 ACD     1      24.390  25.980  25.320  1.00  0.00            
ATOM     69  C21 ACD     1      23.400  24.120  24.580  1.00  0.00            
ATOM     70  H33 ACD     1      22.900  23.980  25.550  1.00  0.00            
ATOM     71  H34 ACD     1      22.790  24.740  23.920  1.00  0.00            
ATOM     72  O17 ACD     1      23.780  22.830  24.110  1.00  0.00            
ATOM     73  H35 ACD     1      23.000  22.270  24.150  1.00  0.00            
ATOM     74  O18 ACD     1      26.220  26.230  26.820  1.00  0.00            
ATOM     75  C22 ACD     1      26.440  26.570  28.180  1.00  0.00            
ATOM     76  H36 ACD     1      26.750  25.740  28.830  1.00  0.00            
ATOM     77  C23 ACD     1      27.610  27.520  28.300  1.00  0.00            
ATOM     78  H37 ACD     1      27.470  28.380  27.650  1.00  0.00            
ATOM     79  O19 ACD     1      28.840  26.890  27.880  1.00  0.00            
ATOM     80  H38 ACD     1      28.770  26.360  27.080  1.00  0.00            
ATOM     81  C24 ACD     1      27.730  28.010  29.710  1.00  0.00            
ATOM     82  H39 ACD     1      27.830  27.140  30.370  1.00  0.00            
ATOM     83  O20 ACD     1      28.770  28.970  29.770  1.00  0.00            
ATOM     84  H40 ACD     1      28.530  29.790  29.330  1.00  0.00            
ATOM     85  C25 ACD     1      26.380  28.690  30.100  1.00  0.00            
ATOM     86  H41 ACD     1      26.460  29.090  31.110  1.00  0.00            
ATOM     87  O21 ACD     1      25.290  27.800  29.980  1.00  0.00            
ATOM     88  C26 ACD     1      25.160  27.230  28.710  1.00  0.00            
ATOM     89  H42 ACD     1      24.950  28.050  28.010  1.00  0.00            
ATOM     90  C27 ACD     1      23.960  26.230  28.840  1.00  0.00            
ATOM     91  H43 ACD     1      24.260  25.230  29.170  1.00  0.00            
ATOM     92  H44 ACD     1      23.190  26.510  29.560  1.00  0.00            
ATOM     93  O22 ACD     1      23.330  26.210  27.600  1.00  0.00            
ATOM     94  H45 ACD     1      22.610  25.590  27.740  1.00  0.00            
ATOM     95  O23 ACD     1      26.190  29.810  29.200  1.00  0.00            
ATOM     96  C28 ACD     1      26.250  31.200  29.650  1.00  0.00            
ATOM     97  H46 ACD     1      26.570  31.270  30.700  1.00  0.00            
ATOM     98  C29 ACD     1      24.850  31.780  29.620  1.00  0.00            
ATOM     99  H47 ACD     1      24.280  31.480  28.730  1.00  0.00            
ATOM    100  O24 ACD     1      25.010  33.190  29.760  1.00  0.00            
ATOM    101  C30 ACD     1      24.000  31.330  30.750  1.00  0.00            
ATOM    102  H48 ACD     1      24.250  30.310  31.060  1.00  0.00            
ATOM    103  H49 ACD     1      24.240  31.870  31.680  1.00  0.00            
ATOM    104  O25 ACD     1      22.620  31.530  30.590  1.00  0.00            
ATOM    105  H50 ACD     1      22.390  32.460  30.650  1.00  0.00            
ATOM    106  C31 ACD     1      27.160  31.890  28.670  1.00  0.00            
ATOM    107  H51 ACD     1      26.900  31.710  27.620  1.00  0.00            
ATOM    108  O26 ACD     1      28.560  31.500  28.820  1.00  0.00            
ATOM    109  H52 ACD     1      29.200  32.090  28.420  1.00  0.00            
ATOM    110  C32 ACD     1      27.090  33.440  28.710  1.00  0.00            
ATOM    111  H53 ACD     1      27.500  33.630  29.710  1.00  0.00            
ATOM    112  O27 ACD     1      27.920  34.030  27.750  1.00  0.00            
ATOM    113  H54 ACD     1      27.410  34.200  26.950  1.00  0.00            
ATOM    114  C33 ACD     1      25.650  33.860  28.650  1.00  0.00            
ATOM    115  H55 ACD     1      25.500  34.940  28.710  1.00  0.00            
ATOM    116  O28 ACD     1      25.170  33.360  27.420  1.00  0.00            
ATOM    117  C34 ACD     1      24.470  34.200  26.500  1.00  0.00            
ATOM    118  H56 ACD     1      24.410  35.230  26.890  1.00  0.00            
ATOM    119  C35 ACD     1      25.390  34.250  25.260  1.00  0.00            
ATOM    120  H57 ACD     1      25.670  33.220  24.990  1.00  0.00            
ATOM    121  O29 ACD     1      26.590  34.960  25.500  1.00  0.00            
ATOM    122  H58 ACD     1      26.920  35.110  24.600  1.00  0.00            
ATOM    123  C36 ACD     1      24.600  34.940  24.090  1.00  0.00            
ATOM    124  H59 ACD     1      24.520  36.000  24.340  1.00  0.00            
ATOM    125  O30 ACD     1      25.460  34.860  22.940  1.00  0.00            
ATOM    126  H60 ACD     1      24.980  34.290  22.330  1.00  0.00            
ATOM    127  C1  CC6     2      27.410  32.790  20.520  1.00  0.00            
ATOM    128  C2  CC6     2      27.530  32.340  22.030  1.00  0.00            
ATOM    129  C3  CC6     2      28.320  31.020  22.210  1.00  0.00            
ATOM    130  C4  CC6     2      28.590  30.600  23.700  1.00  0.00            
ATOM    131  C5  CC6     2      27.340  30.490  24.540  1.00  0.00            
ATOM    132  O1  CC6     2      27.290  30.480  25.760  1.00  0.00            
ATOM    133  O2  CC6     2      26.310  30.000  23.820  1.00  0.00            
ATOM    134  C6  CC6     2      24.960  29.840  24.240  1.00  0.00            
ATOM    135  C7  CC6     2      24.840  28.890  25.410  1.00  0.00            
ATOM    136  N1  CC6     2      23.440  28.510  26.000  1.00  0.00            
ATOM    137  C8  CC6     2      22.870  29.740  26.670  1.00  0.00            
ATOM    138  C9  CC6     2      22.000  29.460  27.920  1.00  0.00            
ATOM    139  C10 CC6     2      22.500  28.090  24.820  1.00  0.00            
ATOM    140  C11 CC6     2      21.210  27.340  25.150  1.00  0.00            
ATOM    141  C12 CC6     2      29.300  29.280  23.880  1.00  0.00            
ATOM    142  C13 CC6     2      29.880  28.920  25.100  1.00  0.00            
ATOM    143  C14 CC6     2      30.830  27.950  25.240  1.00  0.00            
ATOM    144  C15 CC6     2      31.140  27.190  24.140  1.00  0.00            
ATOM    145  C16 CC6     2      30.480  27.390  22.930  1.00  0.00            
ATOM    146  C17 CC6     2      29.570  28.410  22.860  1.00  0.00            
ATOM    147  C18 CC6     2      29.530  31.630  24.230  1.00  0.00            
ATOM    148  C19 CC6     2      30.900  31.570  23.820  1.00  0.00            
ATOM    149  C20 CC6     2      31.890  32.600  24.190  1.00  0.00            
ATOM    150  C21 CC6     2      31.500  33.660  25.020  1.00  0.00            
ATOM    151  C22 CC6     2      30.130  33.730  25.400  1.00  0.00            
ATOM    152  C23 CC6     2      29.190  32.750  25.000  1.00  0.00            
ATOM    153  H1  CC6     2      27.090  33.840  20.440  1.00  0.00            
ATOM    154  H2  CC6     2      28.350  32.750  19.970  1.00  0.00            
ATOM    155  H3  CC6     2      26.770  32.120  19.930  1.00  0.00            
ATOM    156  H4  CC6     2      26.510  32.340  22.450  1.00  0.00            
ATOM    157  H5  CC6     2      28.030  33.120  22.610  1.00  0.00            
ATOM    158  H6  CC6     2      29.250  31.230  21.660  1.00  0.00            
ATOM    159  H7  CC6     2      27.760  30.280  21.630  1.00  0.00            
ATOM    160  H8  CC6     2      24.400  29.440  23.380  1.00  0.00            
ATOM    161  H9  CC6     2      24.490  30.810  24.420  1.00  0.00            
ATOM    162  H10 CC6     2      25.470  29.250  26.220  1.00  0.00            
ATOM    163  H11 CC6     2      25.230  27.980  24.960  1.00  0.00            
ATOM    164  H12 CC6     2      23.590  27.730  26.660  1.00  0.00            
ATOM    165  H13 CC6     2      22.340  30.320  25.900  1.00  0.00            
ATOM    166  H14 CC6     2      23.720  30.340  26.980  1.00  0.00            
ATOM    167  H15 CC6     2      22.510  28.830  28.660  1.00  0.00            
ATOM    168  H16 CC6     2      21.580  30.310  28.470  1.00  0.00            
ATOM    169  H17 CC6     2      21.160  28.790  27.690  1.00  0.00            
ATOM    170  H18 CC6     2      23.120  27.400  24.260  1.00  0.00            
ATOM    171  H19 CC6     2      22.310  28.890  24.100  1.00  0.00            
ATOM    172  H20 CC6     2      20.760  27.010  24.200  1.00  0.00            
ATOM    173  H21 CC6     2      21.460  26.460  25.760  1.00  0.00            
ATOM    174  H22 CC6     2      20.500  27.970  25.690  1.00  0.00            
ATOM    175  H23 CC6     2      29.630  29.440  26.020  1.00  0.00            
ATOM    176  H24 CC6     2      31.060  27.710  26.280  1.00  0.00            
ATOM    177  H25 CC6     2      31.830  26.350  24.240  1.00  0.00            
ATOM    178  H26 CC6     2      30.720  26.770  22.070  1.00  0.00            
ATOM    179  H27 CC6     2      29.160  28.620  21.870  1.00  0.00            
ATOM    180  H28 CC6     2      31.290  30.750  23.220  1.00  0.00            
ATOM    181  H29 CC6     2      32.900  32.560  23.790  1.00  0.00            
ATOM    182  H30 CC6     2      32.170  34.470  25.280  1.00  0.00            
ATOM    183  H31 CC6     2      29.840  34.540  26.060  1.00  0.00            
ATOM    184  H32 CC6     2      28.170  32.980  25.280  1.00  0.00            
TER
ENDMDL
MODEL        1
ATOM      1  H1  ACD     1      24.990  33.270  18.700  1.00  0.00            
ATOM      2  O1  ACD     1      24.420  33.760  19.300  1.00  0.00            
ATOM      3  C1  ACD     1      23.230  32.990  19.400  1.00  0.00            
ATOM      4  H2  ACD     1      22.950  32.820  18.350  1.00  0.00            
ATOM      5  H3  ACD     1      22.490  33.530  20.000  1.00  0.00            
ATOM      6  C2  ACD     1      23.620  31.570  19.910  1.00  0.00            
ATOM      7  H4  ACD     1      22.710  30.950  19.890  1.00  0.00            
ATOM      8  O2  ACD     1      24.450  30.980  18.880  1.00  0.00            
ATOM      9  C3  ACD     1      24.980  29.690  19.220  1.00  0.00            
ATOM     10  H5  ACD     1      25.620  29.240  18.460  1.00  0.00            
ATOM     11  O3  ACD     1      23.810  28.910  19.360  1.00  0.00            
ATOM     12  C4  ACD     1      23.610  27.920  18.330  1.00  0.00            
ATOM     13  H6  ACD     1      24.270  27.980  17.450  1.00  0.00            
ATOM     14  C5  ACD     1      23.850  26.540  18.960  1.00  0.00            
ATOM     15  H7  ACD     1      23.210  26.520  19.850  1.00  0.00            
ATOM     16  O4  ACD     1      25.220  26.420  19.320  1.00  0.00            
ATOM     17  H8  ACD     1      25.480  27.210  19.810  1.00  0.00            
ATOM     18  C6  ACD     1      23.330  25.420  18.140  1.00  0.00            
ATOM     19  H9  ACD     1      23.950  25.280  17.240  1.00  0.00            
ATOM     20  O5  ACD     1      23.230  24.180  18.840  1.00  0.00            
ATOM     21  H10 ACD     1      22.360  23.790  18.750  1.00  0.00            
ATOM     22  C7  ACD     1      21.900  25.680  17.540  1.00  0.00            
ATOM     23  H11 ACD     1      21.710  24.950  16.750  1.00  0.00            
ATOM     24  O6  ACD     1      21.820  27.020  16.870  1.00  0.00            
ATOM     25  C8  ACD     1      22.230  28.110  17.710  1.00  0.00            
ATOM     26  H12 ACD     1      21.450  28.280  18.470  1.00  0.00            
ATOM     27  C9  ACD     1      22.270  29.400  16.930  1.00  0.00            
ATOM     28  H13 ACD     1      22.520  30.140  17.690  1.00  0.00            
ATOM     29  H14 ACD     1      23.120  29.320  16.240  1.00  0.00            
ATOM     30  O7  ACD     1      20.980  29.670  16.290  1.00  0.00            
ATOM     31  H15 ACD     1      21.020  30.570  15.940  1.00  0.00            
ATOM     32  O8  ACD     1      20.910  25.660  18.630  1.00  0.00            
ATOM     33  C10 ACD     1      19.770  24.830  18.540  1.00  0.00            
ATOM     34  H16 ACD     1      19.740  24.330  17.560  1.00  0.00            
ATOM     35  C11 ACD     1      19.770  23.760  19.600  1.00  0.00            
ATOM     36  H17 ACD     1      20.000  24.260  20.550  1.00  0.00            
ATOM     37  O9  ACD     1      20.760  22.780  19.230  1.00  0.00            
ATOM     38  H18 ACD     1      21.150  22.230  19.920  1.00  0.00            
ATOM     39  C12 ACD     1      18.400  23.180  19.800  1.00  0.00            
ATOM     40  H19 ACD     1      18.150  22.670  18.860  1.00  0.00            
ATOM     41  O10 ACD     1      18.520  22.390  21.000  1.00  0.00            
ATOM     42  H20 ACD     1      19.180  21.740  20.730  1.00  0.00            
ATOM     43  C13 ACD     1      17.440  24.290  20.010  1.00  0.00            
ATOM     44  H21 ACD     1      16.440  23.860  20.090  1.00  0.00            
ATOM     45  O11 ACD     1      17.370  25.160  18.910  1.00  0.00            
ATOM     46  C14 ACD     1      18.630  25.760  18.640  1.00  0.00            
ATOM     47  H22 ACD     1      18.830  26.350  19.550  1.00  0.00            
ATOM     48  C15 ACD     1      18.450  26.590  17.430  1.00  0.00            
ATOM     49  H23 ACD     1      19.330  27.240  17.320  1.00  0.00            
ATOM     50  H24 ACD     1      18.390  25.980  16.520  1.00  0.00            
ATOM     51  O12 ACD     1      17.330  27.480  17.520  1.00  0.00            
ATOM     52  H25 ACD     1      16.520  26.970  17.570  1.00  0.00            
ATOM     53  O13 ACD     1      17.680  25.000  21.210  1.00  0.00            
ATOM     54  C16 ACD     1      16.770  25.150  22.290  1.00  0.00            
ATOM     55  H26 ACD     1      15.860  24.530  22.220  1.00  0.00            
ATOM     56  C17 ACD     1      17.580  24.780  23.590  1.00  0.00            
ATOM     57  H27 ACD     1      18.590  25.190  23.470  1.00  0.00            
ATOM     58  O14 ACD     1      17.590  23.370  23.550  1.00  0.00            
ATOM     59  H28 ACD     1      17.960  23.170  22.680  1.00  0.00            
ATOM     60  C18 ACD     1      16.920  25.260  24.900  1.00  0.00            
ATOM     61  H29 ACD     1      16.050  24.640  25.150  1.00  0.00            
ATOM     62  O15 ACD     1      17.910  25.060  25.910  1.00  0.00            
ATOM     63  H30 ACD     1      18.110  24.120  25.910  1.00  0.00            
ATOM     64  C19 ACD     1      16.590  26.700  24.840  1.00  0.00            
ATOM     65  H31 ACD     1      16.170  26.970  25.810  1.00  0.00            
ATOM     66  O16 ACD     1      15.620  26.800  23.790  1.00  0.00            
ATOM     67  C20 ACD     1      16.230  26.600  22.440  1.00  0.00            
ATOM     68  H32 ACD     1      17.000  27.350  22.230  1.00  0.00            
ATOM     69  C21 ACD     1      15.100  26.840  21.440  1.00  0.00            
ATOM     70  H33 ACD     1      15.400  26.730  20.400  1.00  0.00            
ATOM     71  H34 ACD     1      14.250  26.210  21.710  1.00  0.00            
ATOM     72  O17 ACD     1      14.740  28.160  21.530  1.00  0.00            
ATOM     73  H35 ACD     1      13.910  28.200  21.050  1.00  0.00            
ATOM     74  O18 ACD     1      17.690  27.590  24.580  1.00  0.00            
ATOM     75  C22 ACD     1      17.800  28.710  25.440  1.00  0.00            
ATOM     76  H36 ACD     1      17.000  28.710  26.190  1.00  0.00            
ATOM     77  C23 ACD     1      19.130  28.580  26.080  1.00  0.00            
ATOM     78  H37 ACD     1      19.890  28.530  25.290  1.00  0.00            
ATOM     79  O19 ACD     1      19.170  27.390  26.810  1.00  0.00            
ATOM     80  H38 ACD     1      18.760  26.640  26.370  1.00  0.00            
ATOM     81  C24 ACD     1      19.440  29.830  26.920  1.00  0.00            
ATOM     82  H39 ACD     1      18.780  29.890  27.800  1.00  0.00            
ATOM     83  O20 ACD     1      20.720  29.750  27.400  1.00  0.00            
ATOM     84  H40 ACD     1      20.650  29.060  28.070  1.00  0.00            
ATOM     85  C25 ACD     1      19.320  31.110  26.020  1.00  0.00            
ATOM     86  H41 ACD     1      19.440  32.020  26.620  1.00  0.00            
ATOM     87  O21 ACD     1      18.000  31.150  25.470  1.00  0.00            
ATOM     88  C26 ACD     1      17.610  30.060  24.720  1.00  0.00            
ATOM     89  H42 ACD     1      18.160  30.100  23.780  1.00  0.00            
ATOM     90  C27 ACD     1      16.170  30.330  24.310  1.00  0.00            
ATOM     91  H43 ACD     1      15.680  29.370  24.090  1.00  0.00            
ATOM     92  H44 ACD     1      15.590  30.710  25.170  1.00  0.00            
ATOM     93  O22 ACD     1      16.130  31.240  23.180  1.00  0.00            
ATOM     94  H45 ACD     1      15.310  31.720  23.310  1.00  0.00            
ATOM     95  O23 ACD     1      20.310  31.080  24.980  1.00  0.00            
ATOM     96  C28 ACD     1      21.040  32.280  24.770  1.00  0.00            
ATOM     97  H46 ACD     1      20.730  33.040  25.500  1.00  0.00            
ATOM     98  C29 ACD     1      20.750  32.660  23.320  1.00  0.00            
ATOM     99  H47 ACD     1      20.800  31.740  22.710  1.00  0.00            
ATOM    100  O24 ACD     1      21.700  33.540  22.770  1.00  0.00            
ATOM    101  C30 ACD     1      19.360  33.260  23.220  1.00  0.00            
ATOM    102  H48 ACD     1      18.770  33.100  24.130  1.00  0.00            
ATOM    103  H49 ACD     1      19.260  34.350  23.060  1.00  0.00            
ATOM    104  O25 ACD     1      18.630  32.550  22.150  1.00  0.00            
ATOM    105  H50 ACD     1      17.710  32.440  22.370  1.00  0.00            
ATOM    106  C31 ACD     1      22.540  31.960  25.060  1.00  0.00            
ATOM    107  H51 ACD     1      22.910  31.040  24.580  1.00  0.00            
ATOM    108  O26 ACD     1      22.680  31.880  26.470  1.00  0.00            
ATOM    109  H52 ACD     1      21.970  31.320  26.790  1.00  0.00            
ATOM    110  C32 ACD     1      23.400  33.000  24.380  1.00  0.00            
ATOM    111  H53 ACD     1      23.230  33.980  24.850  1.00  0.00            
ATOM    112  O27 ACD     1      24.740  32.630  24.630  1.00  0.00            
ATOM    113  H54 ACD     1      24.830  32.600  25.590  1.00  0.00            
ATOM    114  C33 ACD     1      23.080  33.000  22.880  1.00  0.00            
ATOM    115  H55 ACD     1      23.680  33.670  22.260  1.00  0.00            
ATOM    116  O28 ACD     1      23.250  31.750  22.260  1.00  0.00            
ATOM    117  C34 ACD     1      24.220  31.600  21.240  1.00  0.00            
ATOM    118  H56 ACD     1      25.030  32.330  21.380  1.00  0.00            
ATOM    119  C35 ACD     1      24.820  30.270  21.620  1.00  0.00            
ATOM    120  H57 ACD     1      23.960  29.590  21.650  1.00  0.00            
ATOM    121  O29 ACD     1      25.550  30.360  22.830  1.00  0.00            
ATOM    122  H58 ACD     1      25.030  30.850  23.470  1.00  0.00            
ATOM    123  C36 ACD     1      25.700  29.740  20.550  1.00  0.00            
ATOM    124  H59 ACD     1      26.590  30.380  20.500  1.00  0.00            
ATOM    125  O30 ACD     1      26.090  28.370  20.890  1.00  0.00            
ATOM    126  H60 ACD     1      26.570  28.350  21.720  1.00  0.00            
ATOM    127  C1  CC6     2      20.770  22.640  24.180  1.00  0.00            
ATOM    128  C2  CC6     2      21.300  23.890  23.460  1.00  0.00            
ATOM    129  C3  CC6     2      21.740  24.950  24.510  1.00  0.00            
ATOM    130  C4  CC6     2      22.840  26.050  24.080  1.00  0.00            
ATOM    131  C5  CC6     2      22.180  26.910  23.020  1.00  0.00            
ATOM    132  O1  CC6     2      22.730  27.570  22.140  1.00  0.00            
ATOM    133  O2  CC6     2      20.840  26.870  22.990  1.00  0.00            
ATOM    134  C6  CC6     2      20.120  27.510  21.940  1.00  0.00            
ATOM    135  C7  CC6     2      20.030  29.030  22.240  1.00  0.00            
ATOM    136  N1  CC6     2      19.230  29.920  21.310  1.00  0.00            
ATOM    137  C8  CC6     2      20.000  30.100  19.990  1.00  0.00            
ATOM    138  C9  CC6     2      19.930  31.560  19.500  1.00  0.00            
ATOM    139  C10 CC6     2      17.930  29.320  20.840  1.00  0.00            
ATOM    140  C11 CC6     2      17.010  30.000  19.820  1.00  0.00            
ATOM    141  C12 CC6     2      23.220  27.080  25.190  1.00  0.00            
ATOM    142  C13 CC6     2      24.020  28.210  24.920  1.00  0.00            
ATOM    143  C14 CC6     2      24.340  29.180  25.900  1.00  0.00            
ATOM    144  C15 CC6     2      23.860  28.940  27.260  1.00  0.00            
ATOM    145  C16 CC6     2      23.020  27.860  27.530  1.00  0.00            
ATOM    146  C17 CC6     2      22.700  26.960  26.490  1.00  0.00            
ATOM    147  C18 CC6     2      24.140  25.340  23.610  1.00  0.00            
ATOM    148  C19 CC6     2      25.060  25.020  24.590  1.00  0.00            
ATOM    149  C20 CC6     2      26.350  24.540  24.380  1.00  0.00            
ATOM    150  C21 CC6     2      26.700  24.290  23.030  1.00  0.00            
ATOM    151  C22 CC6     2      25.770  24.590  21.980  1.00  0.00            
ATOM    152  C23 CC6     2      24.560  25.150  22.270  1.00  0.00            
ATOM    153  H1  CC6     2      20.040  22.980  24.920  1.00  0.00            
ATOM    154  H2  CC6     2      20.420  21.810  23.560  1.00  0.00            
ATOM    155  H3  CC6     2      21.470  22.180  24.880  1.00  0.00            
ATOM    156  H4  CC6     2      20.450  24.240  22.870  1.00  0.00            
ATOM    157  H5  CC6     2      22.020  23.480  22.730  1.00  0.00            
ATOM    158  H6  CC6     2      22.170  24.360  25.330  1.00  0.00            
ATOM    159  H7  CC6     2      20.880  25.470  24.950  1.00  0.00            
ATOM    160  H8  CC6     2      19.060  27.210  21.940  1.00  0.00            
ATOM    161  H9  CC6     2      20.590  27.330  20.970  1.00  0.00            
ATOM    162  H10 CC6     2      20.980  29.530  22.380  1.00  0.00            
ATOM    163  H11 CC6     2      19.600  29.230  23.220  1.00  0.00            
ATOM    164  H12 CC6     2      19.140  30.890  21.640  1.00  0.00            
ATOM    165  H13 CC6     2      19.680  29.470  19.160  1.00  0.00            
ATOM    166  H14 CC6     2      21.060  29.850  20.100  1.00  0.00            
ATOM    167  H15 CC6     2      18.920  31.990  19.450  1.00  0.00            
ATOM    168  H16 CC6     2      20.510  32.220  20.150  1.00  0.00            
ATOM    169  H17 CC6     2      20.440  31.660  18.540  1.00  0.00            
ATOM    170  H18 CC6     2      17.380  29.260  21.780  1.00  0.00            
ATOM    171  H19 CC6     2      18.190  28.320  20.490  1.00  0.00            
ATOM    172  H20 CC6     2      17.500  29.970  18.840  1.00  0.00            
ATOM    173  H21 CC6     2      15.980  29.650  19.690  1.00  0.00            
ATOM    174  H22 CC6     2      16.850  31.070  20.010  1.00  0.00            
ATOM    175  H23 CC6     2      24.420  28.330  23.920  1.00  0.00            
ATOM    176  H24 CC6     2      25.000  30.030  25.780  1.00  0.00            
ATOM    177  H25 CC6     2      24.130  29.660  28.030  1.00  0.00            
ATOM    178  H26 CC6     2      22.710  27.620  28.550  1.00  0.00            
ATOM    179  H27 CC6     2      22.080  26.130  26.820  1.00  0.00            
ATOM    180  H28 CC6     2      24.740  25.210  25.610  1.00  0.00            
ATOM    181  H29 CC6     2      27.020  24.290  25.200  1.00  0.00            
ATOM    182  H30 CC6     2      27.600  23.770  22.720  1.00  0.00            
ATOM    183  H31 CC6     2      26.030  24.230  20.990  1.00  0.00            
ATOM    184  H32 CC6     2      23.810  25.250  21.490  1.00  0.00            
TER
ENDMDL
MODEL        1
ATOM      1  H1  ACD     1      26.210  32.470  14.830  1.00  0.00            
ATOM      2  O1  ACD     1      27.030  32.240  15.270  1.00  0.00            
ATOM      3  C1  ACD     1      27.630  33.450  15.750  1.00  0.00            
ATOM      4  H2  ACD     1      26.920  33.880  16.470  1.00  0.00            
ATOM      5  H3  ACD     1      27.650  34.110  14.870  1.00  0.00            
ATOM      6  C2  ACD     1      29.000  33.290  16.340  1.00  0.00            
ATOM      7  H4  ACD     1      28.800  32.690  17.240  1.00  0.00            
ATOM      8  O2  ACD     1      29.860  32.700  15.340  1.00  0.00            
ATOM      9  C3  ACD     1      31.110  32.310  15.820  1.00  0.00            
ATOM     10  H5  ACD     1      31.650  31.780  15.030  1.00  0.00            
ATOM     11  O3  ACD     1      30.830  31.500  16.910  1.00  0.00            
ATOM     12  C4  ACD     1      31.270  30.190  16.810  1.00  0.00            
ATOM     13  H6  ACD     1      31.690  29.960  15.820  1.00  0.00            
ATOM     14  C5  ACD     1      32.470  30.090  17.770  1.00  0.00            
ATOM     15  H7  ACD     1      32.120  30.440  18.750  1.00  0.00            
ATOM     16  O4  ACD     1      33.580  30.800  17.390  1.00  0.00            
ATOM     17  H8  ACD     1      33.410  31.740  17.300  1.00  0.00            
ATOM     18  C6  ACD     1      32.810  28.590  18.050  1.00  0.00            
ATOM     19  H9  ACD     1      33.170  28.110  17.130  1.00  0.00            
ATOM     20  O5  ACD     1      33.740  28.460  19.090  1.00  0.00            
ATOM     21  H10 ACD     1      33.410  28.850  19.910  1.00  0.00            
ATOM     22  C7  ACD     1      31.560  27.850  18.510  1.00  0.00            
ATOM     23  H11 ACD     1      31.710  26.770  18.670  1.00  0.00            
ATOM     24  O6  ACD     1      30.680  27.840  17.330  1.00  0.00            
ATOM     25  C8  ACD     1      30.190  29.180  17.060  1.00  0.00            
ATOM     26  H12 ACD     1      29.580  29.440  17.940  1.00  0.00            
ATOM     27  C9  ACD     1      29.250  29.050  15.960  1.00  0.00            
ATOM     28  H13 ACD     1      28.830  30.020  15.670  1.00  0.00            
ATOM     29  H14 ACD     1      29.790  28.800  15.040  1.00  0.00            
ATOM     30  O7  ACD     1      28.160  28.150  16.220  1.00  0.00            
ATOM     31  H15 ACD     1      27.710  27.890  15.410  1.00  0.00            
ATOM     32  O8  ACD     1      30.970  28.500  19.630  1.00  0.00            
ATOM     33  C10 ACD     1      31.240  27.860  20.840  1.00  0.00            
ATOM     34  H16 ACD     1      31.990  27.080  20.650  1.00  0.00            
ATOM     35  C11 ACD     1      31.760  28.800  21.920  1.00  0.00            
ATOM     36  H17 ACD     1      31.170  29.730  21.860  1.00  0.00            
ATOM     37  O9  ACD     1      33.140  29.140  21.660  1.00  0.00            
ATOM     38  H18 ACD     1      33.680  29.400  22.420  1.00  0.00            
ATOM     39  C12 ACD     1      31.600  28.210  23.330  1.00  0.00            
ATOM     40  H19 ACD     1      32.250  27.330  23.330  1.00  0.00            
ATOM     41  O10 ACD     1      31.990  29.110  24.280  1.00  0.00            
ATOM     42  H20 ACD     1      31.230  29.380  24.800  1.00  0.00            
ATOM     43  C13 ACD     1      30.190  27.670  23.630  1.00  0.00            
ATOM     44  H21 ACD     1      30.130  27.190  24.610  1.00  0.00            
ATOM     45  O11 ACD     1      29.930  26.690  22.650  1.00  0.00            
ATOM     46  C14 ACD     1      29.910  27.120  21.290  1.00  0.00            
ATOM     47  H22 ACD     1      28.980  27.700  21.170  1.00  0.00            
ATOM     48  C15 ACD     1      29.710  25.820  20.470  1.00  0.00            
ATOM     49  H23 ACD     1      29.850  26.060  19.410  1.00  0.00            
ATOM     50  H24 ACD     1      30.570  25.230  20.810  1.00  0.00            
ATOM     51  O12 ACD     1      28.480  25.210  20.820  1.00  0.00            
ATOM     52  H25 ACD     1      28.450  24.370  20.360  1.00  0.00            
ATOM     53  O13 ACD     1      29.310  28.790  23.470  1.00  0.00            
ATOM     54  C16 ACD     1      28.340  29.120  24.470  1.00  0.00            
ATOM     55  H26 ACD     1      28.240  28.310  25.210  1.00  0.00            
ATOM     56  C17 ACD     1      28.740  30.380  25.210  1.00  0.00            
ATOM     57  H27 ACD     1      28.990  31.100  24.420  1.00  0.00            
ATOM     58  O14 ACD     1      29.880  30.160  26.030  1.00  0.00            
ATOM     59  H28 ACD     1      30.040  31.020  26.430  1.00  0.00            
ATOM     60  C18 ACD     1      27.560  31.030  25.980  1.00  0.00            
ATOM     61  H29 ACD     1      27.300  30.420  26.850  1.00  0.00            
ATOM     62  O15 ACD     1      27.960  32.310  26.460  1.00  0.00            
ATOM     63  H30 ACD     1      27.890  33.010  25.810  1.00  0.00            
ATOM     64  C19 ACD     1      26.370  31.080  25.020  1.00  0.00            
ATOM     65  H31 ACD     1      25.490  31.500  25.510  1.00  0.00            
ATOM     66  O16 ACD     1      26.020  29.840  24.490  1.00  0.00            
ATOM     67  C20 ACD     1      27.030  29.170  23.720  1.00  0.00            
ATOM     68  H32 ACD     1      27.290  29.700  22.790  1.00  0.00            
ATOM     69  C21 ACD     1      26.570  27.700  23.490  1.00  0.00            
ATOM     70  H33 ACD     1      27.360  27.140  22.970  1.00  0.00            
ATOM     71  H34 ACD     1      26.400  27.260  24.480  1.00  0.00            
ATOM     72  O17 ACD     1      25.380  27.620  22.690  1.00  0.00            
ATOM     73  H35 ACD     1      25.000  28.460  22.940  1.00  0.00            
ATOM     74  O18 ACD     1      26.630  31.950  23.940  1.00  0.00            
ATOM     75  C22 ACD     1      25.620  32.960  23.600  1.00  0.00            
ATOM     76  H36 ACD     1      24.800  32.910  24.330  1.00  0.00            
ATOM     77  C23 ACD     1      26.260  34.330  23.710  1.00  0.00            
ATOM     78  H37 ACD     1      27.160  34.280  23.090  1.00  0.00            
ATOM     79  O19 ACD     1      26.690  34.660  25.060  1.00  0.00            
ATOM     80  H38 ACD     1      26.810  35.610  25.070  1.00  0.00            
ATOM     81  C24 ACD     1      25.330  35.380  23.130  1.00  0.00            
ATOM     82  H39 ACD     1      24.510  35.470  23.850  1.00  0.00            
ATOM     83  O20 ACD     1      26.030  36.630  23.180  1.00  0.00            
ATOM     84  H40 ACD     1      26.540  36.820  22.390  1.00  0.00            
ATOM     85  C25 ACD     1      24.920  35.040  21.700  1.00  0.00            
ATOM     86  H41 ACD     1      24.300  35.850  21.300  1.00  0.00            
ATOM     87  O21 ACD     1      24.180  33.800  21.880  1.00  0.00            
ATOM     88  C26 ACD     1      25.000  32.710  22.240  1.00  0.00            
ATOM     89  H42 ACD     1      25.840  32.600  21.540  1.00  0.00            
ATOM     90  C27 ACD     1      24.240  31.400  22.150  1.00  0.00            
ATOM     91  H43 ACD     1      24.460  30.830  23.060  1.00  0.00            
ATOM     92  H44 ACD     1      23.160  31.560  22.110  1.00  0.00            
ATOM     93  O22 ACD     1      24.560  30.560  21.060  1.00  0.00            
ATOM     94  H45 ACD     1      24.100  29.740  21.240  1.00  0.00            
ATOM     95  O23 ACD     1      26.060  35.040  20.840  1.00  0.00            
ATOM     96  C28 ACD     1      26.230  36.100  19.860  1.00  0.00            
ATOM     97  H46 ACD     1      25.380  36.800  19.900  1.00  0.00            
ATOM     98  C29 ACD     1      26.110  35.490  18.440  1.00  0.00            
ATOM     99  H47 ACD     1      26.410  34.440  18.510  1.00  0.00            
ATOM    100  O24 ACD     1      26.900  36.210  17.430  1.00  0.00            
ATOM    101  C30 ACD     1      24.660  35.450  18.020  1.00  0.00            
ATOM    102  H48 ACD     1      24.090  35.030  18.860  1.00  0.00            
ATOM    103  H49 ACD     1      24.390  36.520  18.030  1.00  0.00            
ATOM    104  O25 ACD     1      24.490  34.700  16.810  1.00  0.00            
ATOM    105  H50 ACD     1      25.030  35.160  16.160  1.00  0.00            
ATOM    106  C31 ACD     1      27.590  36.810  20.030  1.00  0.00            
ATOM    107  H51 ACD     1      28.270  35.980  20.280  1.00  0.00            
ATOM    108  O26 ACD     1      27.540  37.840  21.050  1.00  0.00            
ATOM    109  H52 ACD     1      27.280  38.690  20.700  1.00  0.00            
ATOM    110  C32 ACD     1      28.250  37.390  18.740  1.00  0.00            
ATOM    111  H53 ACD     1      27.640  38.260  18.470  1.00  0.00            
ATOM    112  O27 ACD     1      29.640  37.780  18.830  1.00  0.00            
ATOM    113  H54 ACD     1      29.780  38.190  19.690  1.00  0.00            
ATOM    114  C33 ACD     1      28.220  36.350  17.650  1.00  0.00            
ATOM    115  H55 ACD     1      28.730  36.720  16.760  1.00  0.00            
ATOM    116  O28 ACD     1      28.950  35.120  17.900  1.00  0.00            
ATOM    117  C34 ACD     1      29.640  34.600  16.740  1.00  0.00            
ATOM    118  H56 ACD     1      29.690  35.310  15.900  1.00  0.00            
ATOM    119  C35 ACD     1      31.070  34.340  17.320  1.00  0.00            
ATOM    120  H57 ACD     1      30.930  33.660  18.170  1.00  0.00            
ATOM    121  O29 ACD     1      31.710  35.600  17.650  1.00  0.00            
ATOM    122  H58 ACD     1      30.990  36.170  17.920  1.00  0.00            
ATOM    123  C36 ACD     1      31.850  33.590  16.290  1.00  0.00            
ATOM    124  H59 ACD     1      31.870  34.270  15.430  1.00  0.00            
ATOM    125  O30 ACD     1      33.140  33.400  16.770  1.00  0.00            
ATOM    126  H60 ACD     1      33.380  34.130  17.340  1.00  0.00            
ATOM    127  C1  CC6     2      34.360  33.260  20.180  1.00  0.00            
ATOM    128  C2  CC6     2      32.970  32.690  20.610  1.00  0.00            
ATOM    129  C3  CC6     2      32.760  32.620  22.180  1.00  0.00            
ATOM    130  C4  CC6     2      31.780  33.660  22.740  1.00  0.00            
ATOM    131  C5  CC6     2      30.390  33.540  22.120  1.00  0.00            
ATOM    132  O1  CC6     2      29.580  34.420  22.120  1.00  0.00            
ATOM    133  O2  CC6     2      30.060  32.280  21.610  1.00  0.00            
ATOM    134  C6  CC6     2      28.750  32.170  21.060  1.00  0.00            
ATOM    135  C7  CC6     2      28.620  30.760  20.430  1.00  0.00            
ATOM    136  N1  CC6     2      27.190  30.380  19.900  1.00  0.00            
ATOM    137  C8  CC6     2      27.070  31.120  18.540  1.00  0.00            
ATOM    138  C9  CC6     2      25.610  31.660  18.440  1.00  0.00            
ATOM    139  C10 CC6     2      27.220  28.800  19.600  1.00  0.00            
ATOM    140  C11 CC6     2      25.970  28.270  18.900  1.00  0.00            
ATOM    141  C12 CC6     2      31.480  33.540  24.240  1.00  0.00            
ATOM    142  C13 CC6     2      30.490  34.370  24.840  1.00  0.00            
ATOM    143  C14 CC6     2      30.270  34.380  26.230  1.00  0.00            
ATOM    144  C15 CC6     2      30.940  33.490  27.010  1.00  0.00            
ATOM    145  C16 CC6     2      31.940  32.690  26.470  1.00  0.00            
ATOM    146  C17 CC6     2      32.180  32.650  25.070  1.00  0.00            
ATOM    147  C18 CC6     2      32.340  35.030  22.290  1.00  0.00            
ATOM    148  C19 CC6     2      33.230  35.680  23.120  1.00  0.00            
ATOM    149  C20 CC6     2      33.960  36.830  22.690  1.00  0.00            
ATOM    150  C21 CC6     2      33.740  37.400  21.430  1.00  0.00            
ATOM    151  C22 CC6     2      32.620  36.930  20.740  1.00  0.00            
ATOM    152  C23 CC6     2      31.970  35.740  21.160  1.00  0.00            
ATOM    153  H1  CC6     2      34.750  34.170  20.640  1.00  0.00            
ATOM    154  H2  CC6     2      35.130  32.510  20.410  1.00  0.00            
ATOM    155  H3  CC6     2      34.340  33.400  19.090  1.00  0.00            
ATOM    156  H4  CC6     2      32.750  31.670  20.260  1.00  0.00            
ATOM    157  H5  CC6     2      32.150  33.190  20.090  1.00  0.00            
ATOM    158  H6  CC6     2      33.750  32.700  22.640  1.00  0.00            
ATOM    159  H7  CC6     2      32.330  31.630  22.400  1.00  0.00            
ATOM    160  H8  CC6     2      28.590  33.040  20.410  1.00  0.00            
ATOM    161  H9  CC6     2      28.020  32.310  21.860  1.00  0.00            
ATOM    162  H10 CC6     2      28.840  30.040  21.220  1.00  0.00            
ATOM    163  H11 CC6     2      29.340  30.660  19.620  1.00  0.00            
ATOM    164  H12 CC6     2      26.470  30.570  20.610  1.00  0.00            
ATOM    165  H13 CC6     2      27.360  30.460  17.720  1.00  0.00            
ATOM    166  H14 CC6     2      27.820  31.910  18.490  1.00  0.00            
ATOM    167  H15 CC6     2      24.840  30.880  18.570  1.00  0.00            
ATOM    168  H16 CC6     2      25.480  32.390  19.250  1.00  0.00            
ATOM    169  H17 CC6     2      25.430  32.180  17.500  1.00  0.00            
ATOM    170  H18 CC6     2      27.280  28.420  20.620  1.00  0.00            
ATOM    171  H19 CC6     2      28.190  28.650  19.120  1.00  0.00            
ATOM    172  H20 CC6     2      25.990  28.410  17.810  1.00  0.00            
ATOM    173  H21 CC6     2      25.980  27.210  19.190  1.00  0.00            
ATOM    174  H22 CC6     2      25.070  28.790  19.260  1.00  0.00            
ATOM    175  H23 CC6     2      29.890  35.080  24.270  1.00  0.00            
ATOM    176  H24 CC6     2      29.420  34.920  26.630  1.00  0.00            
ATOM    177  H25 CC6     2      30.640  33.380  28.050  1.00  0.00            
ATOM    178  H26 CC6     2      32.420  32.020  27.180  1.00  0.00            
ATOM    179  H27 CC6     2      33.030  32.030  24.780  1.00  0.00            
ATOM    180  H28 CC6     2      33.600  35.270  24.050  1.00  0.00            
ATOM    181  H29 CC6     2      34.750  37.270  23.290  1.00  0.00            
ATOM    182  H30 CC6     2      34.410  38.200  21.130  1.00  0.00            
ATOM    183  H31 CC6     2      32.310  37.450  19.840  1.00  0.00            
ATOM    184  H32 CC6     2      31.180  35.400  20.510  1.00  0.00            
TER
ENDMDL
MODEL        1
ATOM      1  H1  ACD     1      29.490  34.860  19.100  1.00  0.00            
ATOM      2  O1  ACD     1      29.650  34.820  20.050  1.00  0.00            
ATOM      3  C1  ACD     1      31.040  34.930  20.050  1.00  0.00            
ATOM      4  H2  ACD     1      31.480  35.430  20.920  1.00  0.00            
ATOM      5  H3  ACD     1      31.390  35.470  19.170  1.00  0.00            
ATOM      6  C2  ACD     1      31.670  33.510  20.060  1.00  0.00            
ATOM      7  H4  ACD     1      30.990  32.880  20.620  1.00  0.00            
ATOM      8  O2  ACD     1      31.700  32.970  18.750  1.00  0.00            
ATOM      9  C3  ACD     1      31.970  31.580  18.730  1.00  0.00            
ATOM     10  H5  ACD     1      31.860  31.380  17.650  1.00  0.00            
ATOM     11  O3  ACD     1      31.040  30.770  19.380  1.00  0.00            
ATOM     12  C4  ACD     1      30.250  29.980  18.520  1.00  0.00            
ATOM     13  H6  ACD     1      30.700  29.870  17.520  1.00  0.00            
ATOM     14  C5  ACD     1      30.350  28.600  19.180  1.00  0.00            
ATOM     15  H7  ACD     1      30.140  28.650  20.260  1.00  0.00            
ATOM     16  O4  ACD     1      31.600  28.020  18.940  1.00  0.00            
ATOM     17  H8  ACD     1      32.310  28.620  19.210  1.00  0.00            
ATOM     18  C6  ACD     1      29.260  27.670  18.660  1.00  0.00            
ATOM     19  H9  ACD     1      29.470  27.380  17.620  1.00  0.00            
ATOM     20  O5  ACD     1      29.170  26.510  19.440  1.00  0.00            
ATOM     21  H10 ACD     1      30.020  26.090  19.270  1.00  0.00            
ATOM     22  C7  ACD     1      27.910  28.420  18.780  1.00  0.00            
ATOM     23  H11 ACD     1      27.090  27.820  18.380  1.00  0.00            
ATOM     24  O6  ACD     1      27.920  29.560  17.950  1.00  0.00            
ATOM     25  C8  ACD     1      28.830  30.600  18.410  1.00  0.00            
ATOM     26  H12 ACD     1      28.560  31.010  19.400  1.00  0.00            
ATOM     27  C9  ACD     1      28.810  31.880  17.580  1.00  0.00            
ATOM     28  H13 ACD     1      29.380  32.620  18.160  1.00  0.00            
ATOM     29  H14 ACD     1      29.080  31.700  16.530  1.00  0.00            
ATOM     30  O7  ACD     1      27.490  32.410  17.540  1.00  0.00            
ATOM     31  H15 ACD     1      26.910  31.760  17.130  1.00  0.00            
ATOM     32  O8  ACD     1      27.640  28.840  20.140  1.00  0.00            
ATOM     33  C10 ACD     1      26.510  28.230  20.780  1.00  0.00            
ATOM     34  H16 ACD     1      26.020  27.370  20.290  1.00  0.00            
ATOM     35  C11 ACD     1      27.090  27.670  22.050  1.00  0.00            
ATOM     36  H17 ACD     1      27.690  28.480  22.470  1.00  0.00            
ATOM     37  O9  ACD     1      27.800  26.480  21.810  1.00  0.00            
ATOM     38  H18 ACD     1      28.170  26.480  20.920  1.00  0.00            
ATOM     39  C12 ACD     1      25.950  27.440  23.070  1.00  0.00            
ATOM     40  H19 ACD     1      25.260  26.700  22.650  1.00  0.00            
ATOM     41  O10 ACD     1      26.510  27.050  24.300  1.00  0.00            
ATOM     42  H20 ACD     1      27.190  26.420  24.060  1.00  0.00            
ATOM     43  C13 ACD     1      25.080  28.690  23.310  1.00  0.00            
ATOM     44  H21 ACD     1      24.280  28.390  23.990  1.00  0.00            
ATOM     45  O11 ACD     1      24.570  29.070  22.030  1.00  0.00            
ATOM     46  C14 ACD     1      25.580  29.420  21.070  1.00  0.00            
ATOM     47  H22 ACD     1      26.100  30.270  21.520  1.00  0.00            
ATOM     48  C15 ACD     1      24.840  29.800  19.860  1.00  0.00            
ATOM     49  H23 ACD     1      25.480  30.020  19.000  1.00  0.00            
ATOM     50  H24 ACD     1      24.170  28.990  19.580  1.00  0.00            
ATOM     51  O12 ACD     1      24.130  30.970  20.050  1.00  0.00            
ATOM     52  H25 ACD     1      23.480  30.820  20.750  1.00  0.00            
ATOM     53  O13 ACD     1      25.760  29.760  23.970  1.00  0.00            
ATOM     54  C16 ACD     1      25.160  30.400  25.050  1.00  0.00            
ATOM     55  H26 ACD     1      24.120  30.100  25.180  1.00  0.00            
ATOM     56  C17 ACD     1      26.020  29.790  26.220  1.00  0.00            
ATOM     57  H27 ACD     1      27.040  29.950  25.830  1.00  0.00            
ATOM     58  O14 ACD     1      25.840  28.370  26.530  1.00  0.00            
ATOM     59  H28 ACD     1      25.810  27.860  25.720  1.00  0.00            
ATOM     60  C18 ACD     1      25.790  30.610  27.520  1.00  0.00            
ATOM     61  H29 ACD     1      24.730  30.560  27.800  1.00  0.00            
ATOM     62  O15 ACD     1      26.650  30.250  28.610  1.00  0.00            
ATOM     63  H30 ACD     1      27.570  30.320  28.350  1.00  0.00            
ATOM     64  C19 ACD     1      26.030  32.130  27.220  1.00  0.00            
ATOM     65  H31 ACD     1      25.850  32.750  28.100  1.00  0.00            
ATOM     66  O16 ACD     1      25.070  32.510  26.230  1.00  0.00            
ATOM     67  C20 ACD     1      25.160  31.890  24.930  1.00  0.00            
ATOM     68  H32 ACD     1      26.080  32.250  24.430  1.00  0.00            
ATOM     69  C21 ACD     1      23.910  32.260  24.090  1.00  0.00            
ATOM     70  H33 ACD     1      24.010  31.780  23.110  1.00  0.00            
ATOM     71  H34 ACD     1      23.060  31.880  24.670  1.00  0.00            
ATOM     72  O17 ACD     1      23.770  33.660  23.850  1.00  0.00            
ATOM     73  H35 ACD     1      24.430  34.110  24.380  1.00  0.00            
ATOM     74  O18 ACD     1      27.390  32.430  26.680  1.00  0.00            
ATOM     75  C22 ACD     1      28.360  32.960  27.600  1.00  0.00            
ATOM     76  H36 ACD     1      28.040  32.930  28.650  1.00  0.00            
ATOM     77  C23 ACD     1      29.620  32.040  27.490  1.00  0.00            
ATOM     78  H37 ACD     1      29.970  31.880  26.460  1.00  0.00            
ATOM     79  O19 ACD     1      29.310  30.760  28.150  1.00  0.00            
ATOM     80  H38 ACD     1      29.440  30.070  27.490  1.00  0.00            
ATOM     81  C24 ACD     1      30.840  32.670  28.100  1.00  0.00            
ATOM     82  H39 ACD     1      30.520  32.850  29.130  1.00  0.00            
ATOM     83  O20 ACD     1      32.000  31.810  28.030  1.00  0.00            
ATOM     84  H40 ACD     1      31.690  30.970  28.390  1.00  0.00            
ATOM     85  C25 ACD     1      31.110  34.010  27.400  1.00  0.00            
ATOM     86  H41 ACD     1      31.980  34.460  27.880  1.00  0.00            
ATOM     87  O21 ACD     1      29.990  34.860  27.770  1.00  0.00            
ATOM     88  C26 ACD     1      28.660  34.400  27.210  1.00  0.00            
ATOM     89  H42 ACD     1      28.700  34.280  26.120  1.00  0.00            
ATOM     90  C27 ACD     1      27.610  35.380  27.640  1.00  0.00            
ATOM     91  H43 ACD     1      26.650  34.850  27.680  1.00  0.00            
ATOM     92  H44 ACD     1      27.810  35.690  28.670  1.00  0.00            
ATOM     93  O22 ACD     1      27.460  36.520  26.860  1.00  0.00            
ATOM     94  H45 ACD     1      28.170  37.070  27.200  1.00  0.00            
ATOM     95  O23 ACD     1      31.320  33.780  26.000  1.00  0.00            
ATOM     96  C28 ACD     1      32.550  34.230  25.440  1.00  0.00            
ATOM     97  H46 ACD     1      32.990  34.820  26.250  1.00  0.00            
ATOM     98  C29 ACD     1      32.220  35.330  24.380  1.00  0.00            
ATOM     99  H47 ACD     1      31.350  34.880  23.870  1.00  0.00            
ATOM    100  O24 ACD     1      33.240  35.520  23.380  1.00  0.00            
ATOM    101  C30 ACD     1      31.850  36.670  24.910  1.00  0.00            
ATOM    102  H48 ACD     1      31.450  36.410  25.900  1.00  0.00            
ATOM    103  H49 ACD     1      32.750  37.260  25.120  1.00  0.00            
ATOM    104  O25 ACD     1      31.100  37.470  24.060  1.00  0.00            
ATOM    105  H50 ACD     1      31.360  37.490  23.140  1.00  0.00            
ATOM    106  C31 ACD     1      33.400  33.040  24.960  1.00  0.00            
ATOM    107  H51 ACD     1      32.790  32.390  24.320  1.00  0.00            
ATOM    108  O26 ACD     1      33.930  32.360  26.100  1.00  0.00            
ATOM    109  H52 ACD     1      33.280  32.240  26.800  1.00  0.00            
ATOM    110  C32 ACD     1      34.410  33.600  23.960  1.00  0.00            
ATOM    111  H53 ACD     1      35.070  34.280  24.510  1.00  0.00            
ATOM    112  O27 ACD     1      35.130  32.540  23.390  1.00  0.00            
ATOM    113  H54 ACD     1      35.650  32.110  24.080  1.00  0.00            
ATOM    114  C33 ACD     1      33.760  34.360  22.870  1.00  0.00            
ATOM    115  H55 ACD     1      34.550  34.770  22.230  1.00  0.00            
ATOM    116  O28 ACD     1      32.790  33.570  22.170  1.00  0.00            
ATOM    117  C34 ACD     1      33.030  33.420  20.750  1.00  0.00            
ATOM    118  H56 ACD     1      33.680  34.230  20.400  1.00  0.00            
ATOM    119  C35 ACD     1      33.670  32.050  20.580  1.00  0.00            
ATOM    120  H57 ACD     1      33.220  31.340  21.290  1.00  0.00            
ATOM    121  O29 ACD     1      35.060  32.230  20.760  1.00  0.00            
ATOM    122  H58 ACD     1      35.200  32.330  21.700  1.00  0.00            
ATOM    123  C36 ACD     1      33.420  31.360  19.200  1.00  0.00            
ATOM    124  H59 ACD     1      34.070  31.840  18.460  1.00  0.00            
ATOM    125  O30 ACD     1      33.580  29.940  19.300  1.00  0.00            
ATOM    126  H60 ACD     1      34.520  29.740  19.360  1.00  0.00            
ATOM    127  C1  CC6     2      34.420  28.720  23.250  1.00  0.00            
ATOM    128  C2  CC6     2      32.910  28.920  22.940  1.00  0.00            
ATOM    129  C3  CC6     2      31.850  27.840  23.260  1.00  0.00            
ATOM    130  C4  CC6     2      31.160  27.980  24.680  1.00  0.00            
ATOM    131  C5  CC6     2      30.220  29.150  24.680  1.00  0.00            
ATOM    132  O1  CC6     2      29.900  29.660  25.740  1.00  0.00            
ATOM    133  O2  CC6     2      29.840  29.610  23.470  1.00  0.00            
ATOM    134  C6  CC6     2      28.970  30.770  23.490  1.00  0.00            
ATOM    135  C7  CC6     2      29.680  31.890  22.670  1.00  0.00            
ATOM    136  N1  CC6     2      28.780  33.100  22.320  1.00  0.00            
ATOM    137  C8  CC6     2      27.480  32.610  21.670  1.00  0.00            
ATOM    138  C9  CC6     2      26.520  33.630  21.160  1.00  0.00            
ATOM    139  C10 CC6     2      28.440  33.890  23.520  1.00  0.00            
ATOM    140  C11 CC6     2      28.300  35.410  23.360  1.00  0.00            
ATOM    141  C12 CC6     2      30.210  26.810  25.060  1.00  0.00            
ATOM    142  C13 CC6     2      29.640  26.780  26.320  1.00  0.00            
ATOM    143  C14 CC6     2      28.710  25.760  26.680  1.00  0.00            
ATOM    144  C15 CC6     2      28.320  24.800  25.790  1.00  0.00            
ATOM    145  C16 CC6     2      28.820  24.830  24.460  1.00  0.00            
ATOM    146  C17 CC6     2      29.720  25.820  24.130  1.00  0.00            
ATOM    147  C18 CC6     2      32.310  27.990  25.750  1.00  0.00            
ATOM    148  C19 CC6     2      32.870  26.710  26.040  1.00  0.00            
ATOM    149  C20 CC6     2      34.000  26.540  26.890  1.00  0.00            
ATOM    150  C21 CC6     2      34.430  27.720  27.630  1.00  0.00            
ATOM    151  C22 CC6     2      33.700  28.930  27.530  1.00  0.00            
ATOM    152  C23 CC6     2      32.730  29.080  26.540  1.00  0.00            
ATOM    153  H1  CC6     2      34.540  28.500  24.320  1.00  0.00            
ATOM    154  H2  CC6     2      34.820  27.840  22.720  1.00  0.00            
ATOM    155  H3  CC6     2      34.980  29.580  22.870  1.00  0.00            
ATOM    156  H4  CC6     2      32.750  29.150  21.880  1.00  0.00            
ATOM    157  H5  CC6     2      32.780  29.920  23.380  1.00  0.00            
ATOM    158  H6  CC6     2      32.430  26.910  23.190  1.00  0.00            
ATOM    159  H7  CC6     2      31.160  27.750  22.420  1.00  0.00            
ATOM    160  H8  CC6     2      28.780  31.180  24.490  1.00  0.00            
ATOM    161  H9  CC6     2      28.010  30.430  23.080  1.00  0.00            
ATOM    162  H10 CC6     2      30.210  31.600  21.770  1.00  0.00            
ATOM    163  H11 CC6     2      30.520  32.230  23.280  1.00  0.00            
ATOM    164  H12 CC6     2      29.160  33.810  21.670  1.00  0.00            
ATOM    165  H13 CC6     2      27.040  31.870  22.350  1.00  0.00            
ATOM    166  H14 CC6     2      27.880  32.170  20.760  1.00  0.00            
ATOM    167  H15 CC6     2      26.920  34.410  20.490  1.00  0.00            
ATOM    168  H16 CC6     2      25.790  33.050  20.570  1.00  0.00            
ATOM    169  H17 CC6     2      25.930  34.080  21.970  1.00  0.00            
ATOM    170  H18 CC6     2      29.210  33.640  24.250  1.00  0.00            
ATOM    171  H19 CC6     2      27.560  33.430  23.980  1.00  0.00            
ATOM    172  H20 CC6     2      27.480  35.750  22.710  1.00  0.00            
ATOM    173  H21 CC6     2      28.190  35.940  24.310  1.00  0.00            
ATOM    174  H22 CC6     2      29.200  35.790  22.880  1.00  0.00            
ATOM    175  H23 CC6     2      29.790  27.450  27.160  1.00  0.00            
ATOM    176  H24 CC6     2      28.310  25.800  27.690  1.00  0.00            
ATOM    177  H25 CC6     2      27.620  24.040  26.090  1.00  0.00            
ATOM    178  H26 CC6     2      28.420  24.030  23.830  1.00  0.00            
ATOM    179  H27 CC6     2      29.900  26.070  23.080  1.00  0.00            
ATOM    180  H28 CC6     2      32.480  25.840  25.510  1.00  0.00            
ATOM    181  H29 CC6     2      34.580  25.620  26.960  1.00  0.00            
ATOM    182  H30 CC6     2      35.210  27.660  28.380  1.00  0.00            
ATOM    183  H31 CC6     2      34.050  29.840  28.010  1.00  0.00            
ATOM    184  H32 CC6     2      32.280  30.040  26.340  1.00  0.00            
TER
ENDMDL
MODEL        1
ATOM      1  H1  ACD     1      25.450  32.600  33.250  1.00  0.00            
ATOM      2  O1  ACD     1      25.340  32.220  32.380  1.00  0.00            
ATOM      3  C1  ACD     1      25.730  33.230  31.370  1.00  0.00            
ATOM      4  H2  ACD     1      26.820  33.350  31.370  1.00  0.00            
ATOM      5  H3  ACD     1      25.310  34.220  31.600  1.00  0.00            
ATOM      6  C2  ACD     1      25.200  32.800  29.970  1.00  0.00            
ATOM      7  H4  ACD     1      25.430  31.750  29.730  1.00  0.00            
ATOM      8  O2  ACD     1      23.790  32.890  29.910  1.00  0.00            
ATOM      9  C3  ACD     1      23.130  32.530  28.700  1.00  0.00            
ATOM     10  H5  ACD     1      22.050  32.650  28.880  1.00  0.00            
ATOM     11  O3  ACD     1      23.320  31.160  28.290  1.00  0.00            
ATOM     12  C4  ACD     1      22.250  30.230  28.370  1.00  0.00            
ATOM     13  H6  ACD     1      21.300  30.760  28.540  1.00  0.00            
ATOM     14  C5  ACD     1      22.090  29.570  26.980  1.00  0.00            
ATOM     15  H7  ACD     1      23.150  29.440  26.740  1.00  0.00            
ATOM     16  O4  ACD     1      21.490  30.520  26.070  1.00  0.00            
ATOM     17  H8  ACD     1      21.880  31.370  26.310  1.00  0.00            
ATOM     18  C6  ACD     1      21.480  28.130  27.110  1.00  0.00            
ATOM     19  H9  ACD     1      20.420  28.290  27.340  1.00  0.00            
ATOM     20  O5  ACD     1      21.600  27.450  25.880  1.00  0.00            
ATOM     21  H10 ACD     1      22.510  27.160  25.770  1.00  0.00            
ATOM     22  C7  ACD     1      22.070  27.360  28.200  1.00  0.00            
ATOM     23  H11 ACD     1      21.490  26.430  28.190  1.00  0.00            
ATOM     24  O6  ACD     1      21.770  28.010  29.430  1.00  0.00            
ATOM     25  C8  ACD     1      22.500  29.320  29.620  1.00  0.00            
ATOM     26  H12 ACD     1      23.580  29.150  29.730  1.00  0.00            
ATOM     27  C9  ACD     1      22.010  30.020  30.860  1.00  0.00            
ATOM     28  H13 ACD     1      22.340  31.060  30.960  1.00  0.00            
ATOM     29  H14 ACD     1      20.920  29.980  30.750  1.00  0.00            
ATOM     30  O7  ACD     1      22.320  29.400  32.090  1.00  0.00            
ATOM     31  H15 ACD     1      21.870  28.560  32.150  1.00  0.00            
ATOM     32  O8  ACD     1      23.450  27.180  28.030  1.00  0.00            
ATOM     33  C10 ACD     1      23.900  25.830  27.770  1.00  0.00            
ATOM     34  H16 ACD     1      23.160  25.090  27.450  1.00  0.00            
ATOM     35  C11 ACD     1      24.810  26.000  26.540  1.00  0.00            
ATOM     36  H17 ACD     1      25.530  26.800  26.730  1.00  0.00            
ATOM     37  O9  ACD     1      24.030  26.360  25.380  1.00  0.00            
ATOM     38  H18 ACD     1      24.630  26.390  24.630  1.00  0.00            
ATOM     39  C12 ACD     1      25.600  24.760  26.290  1.00  0.00            
ATOM     40  H19 ACD     1      24.870  23.970  26.060  1.00  0.00            
ATOM     41  O10 ACD     1      26.510  24.850  25.160  1.00  0.00            
ATOM     42  H20 ACD     1      25.950  24.850  24.380  1.00  0.00            
ATOM     43  C13 ACD     1      26.360  24.370  27.490  1.00  0.00            
ATOM     44  H21 ACD     1      27.010  23.500  27.330  1.00  0.00            
ATOM     45  O11 ACD     1      25.410  24.020  28.480  1.00  0.00            
ATOM     46  C14 ACD     1      24.680  25.150  28.950  1.00  0.00            
ATOM     47  H22 ACD     1      25.330  25.910  29.390  1.00  0.00            
ATOM     48  C15 ACD     1      23.670  24.770  29.990  1.00  0.00            
ATOM     49  H23 ACD     1      23.070  25.670  30.190  1.00  0.00            
ATOM     50  H24 ACD     1      23.040  23.920  29.710  1.00  0.00            
ATOM     51  O12 ACD     1      24.310  24.540  31.260  1.00  0.00            
ATOM     52  H25 ACD     1      24.590  23.630  31.160  1.00  0.00            
ATOM     53  O13 ACD     1      27.260  25.380  27.900  1.00  0.00            
ATOM     54  C16 ACD     1      28.700  25.040  27.950  1.00  0.00            
ATOM     55  H26 ACD     1      28.960  23.990  28.120  1.00  0.00            
ATOM     56  C17 ACD     1      29.300  25.410  26.590  1.00  0.00            
ATOM     57  H27 ACD     1      28.850  26.370  26.320  1.00  0.00            
ATOM     58  O14 ACD     1      28.950  24.400  25.680  1.00  0.00            
ATOM     59  H28 ACD     1      28.010  24.550  25.520  1.00  0.00            
ATOM     60  C18 ACD     1      30.790  25.510  26.720  1.00  0.00            
ATOM     61  H29 ACD     1      31.140  24.500  26.970  1.00  0.00            
ATOM     62  O15 ACD     1      31.380  25.920  25.520  1.00  0.00            
ATOM     63  H30 ACD     1      31.150  25.180  24.950  1.00  0.00            
ATOM     64  C19 ACD     1      31.200  26.420  27.810  1.00  0.00            
ATOM     65  H31 ACD     1      32.280  26.310  27.960  1.00  0.00            
ATOM     66  O16 ACD     1      30.620  26.000  29.040  1.00  0.00            
ATOM     67  C20 ACD     1      29.210  25.950  29.090  1.00  0.00            
ATOM     68  H32 ACD     1      28.760  26.950  29.100  1.00  0.00            
ATOM     69  C21 ACD     1      28.690  25.390  30.430  1.00  0.00            
ATOM     70  H33 ACD     1      27.650  25.130  30.220  1.00  0.00            
ATOM     71  H34 ACD     1      29.230  24.520  30.820  1.00  0.00            
ATOM     72  O17 ACD     1      28.600  26.450  31.450  1.00  0.00            
ATOM     73  H35 ACD     1      28.200  26.070  32.240  1.00  0.00            
ATOM     74  O18 ACD     1      30.950  27.800  27.560  1.00  0.00            
ATOM     75  C22 ACD     1      31.980  28.820  27.650  1.00  0.00            
ATOM     76  H36 ACD     1      33.000  28.490  27.420  1.00  0.00            
ATOM     77  C23 ACD     1      31.700  29.780  26.510  1.00  0.00            
ATOM     78  H37 ACD     1      30.650  30.090  26.580  1.00  0.00            
ATOM     79  O19 ACD     1      32.060  29.120  25.290  1.00  0.00            
ATOM     80  H38 ACD     1      31.550  28.310  25.170  1.00  0.00            
ATOM     81  C24 ACD     1      32.510  31.040  26.710  1.00  0.00            
ATOM     82  H39 ACD     1      33.570  30.760  26.750  1.00  0.00            
ATOM     83  O20 ACD     1      32.120  32.060  25.780  1.00  0.00            
ATOM     84  H40 ACD     1      32.270  31.510  25.010  1.00  0.00            
ATOM     85  C25 ACD     1      32.120  31.600  28.060  1.00  0.00            
ATOM     86  H41 ACD     1      32.620  32.560  28.190  1.00  0.00            
ATOM     87  O21 ACD     1      32.570  30.690  29.070  1.00  0.00            
ATOM     88  C26 ACD     1      31.910  29.450  29.060  1.00  0.00            
ATOM     89  H42 ACD     1      30.900  29.530  29.460  1.00  0.00            
ATOM     90  C27 ACD     1      32.680  28.610  30.080  1.00  0.00            
ATOM     91  H43 ACD     1      32.380  27.560  29.980  1.00  0.00            
ATOM     92  H44 ACD     1      33.720  28.630  29.740  1.00  0.00            
ATOM     93  O22 ACD     1      32.470  29.110  31.420  1.00  0.00            
ATOM     94  H45 ACD     1      31.920  28.480  31.900  1.00  0.00            
ATOM     95  O23 ACD     1      30.660  31.810  28.070  1.00  0.00            
ATOM     96  C28 ACD     1      30.360  33.130  28.390  1.00  0.00            
ATOM     97  H46 ACD     1      31.210  33.820  28.470  1.00  0.00            
ATOM     98  C29 ACD     1      29.710  33.060  29.810  1.00  0.00            
ATOM     99  H47 ACD     1      29.090  32.150  29.800  1.00  0.00            
ATOM    100  O24 ACD     1      28.900  34.200  30.060  1.00  0.00            
ATOM    101  C30 ACD     1      30.690  32.960  30.980  1.00  0.00            
ATOM    102  H48 ACD     1      31.480  32.220  30.810  1.00  0.00            
ATOM    103  H49 ACD     1      31.130  33.960  31.090  1.00  0.00            
ATOM    104  O25 ACD     1      30.030  32.640  32.210  1.00  0.00            
ATOM    105  H50 ACD     1      30.680  32.360  32.860  1.00  0.00            
ATOM    106  C31 ACD     1      29.480  33.680  27.320  1.00  0.00            
ATOM    107  H51 ACD     1      28.700  32.950  27.090  1.00  0.00            
ATOM    108  O26 ACD     1      30.200  34.010  26.110  1.00  0.00            
ATOM    109  H52 ACD     1      30.740  33.240  25.910  1.00  0.00            
ATOM    110  C32 ACD     1      28.720  34.890  27.820  1.00  0.00            
ATOM    111  H53 ACD     1      29.410  35.720  28.010  1.00  0.00            
ATOM    112  O27 ACD     1      27.820  35.520  26.860  1.00  0.00            
ATOM    113  H54 ACD     1      27.110  34.890  26.720  1.00  0.00            
ATOM    114  C33 ACD     1      27.920  34.450  29.110  1.00  0.00            
ATOM    115  H55 ACD     1      27.450  35.350  29.510  1.00  0.00            
ATOM    116  O28 ACD     1      27.100  33.320  28.860  1.00  0.00            
ATOM    117  C34 ACD     1      25.740  33.620  28.800  1.00  0.00            
ATOM    118  H56 ACD     1      25.420  34.670  28.930  1.00  0.00            
ATOM    119  C35 ACD     1      25.150  33.140  27.440  1.00  0.00            
ATOM    120  H57 ACD     1      25.500  32.100  27.400  1.00  0.00            
ATOM    121  O29 ACD     1      25.690  33.930  26.350  1.00  0.00            
ATOM    122  H58 ACD     1      25.250  33.670  25.530  1.00  0.00            
ATOM    123  C36 ACD     1      23.600  33.350  27.540  1.00  0.00            
ATOM    124  H59 ACD     1      23.540  34.420  27.800  1.00  0.00            
ATOM    125  O30 ACD     1      22.890  32.980  26.360  1.00  0.00            
ATOM    126  H60 ACD     1      22.870  33.750  25.790  1.00  0.00            
ATOM    127  C1  CC6     2      23.410  29.280  22.710  1.00  0.00            
ATOM    128  C2  CC6     2      24.700  30.040  23.060  1.00  0.00            
ATOM    129  C3  CC6     2      25.930  29.140  23.180  1.00  0.00            
ATOM    130  C4  CC6     2      27.330  29.520  23.810  1.00  0.00            
ATOM    131  C5  CC6     2      27.080  29.410  25.360  1.00  0.00            
ATOM    132  O1  CC6     2      25.940  29.260  25.780  1.00  0.00            
ATOM    133  O2  CC6     2      28.160  29.480  26.200  1.00  0.00            
ATOM    134  C6  CC6     2      28.030  29.140  27.560  1.00  0.00            
ATOM    135  C7  CC6     2      27.130  30.120  28.310  1.00  0.00            
ATOM    136  N1  CC6     2      26.860  29.750  29.800  1.00  0.00            
ATOM    137  C8  CC6     2      25.910  28.530  29.700  1.00  0.00            
ATOM    138  C9  CC6     2      25.360  28.150  31.120  1.00  0.00            
ATOM    139  C10 CC6     2      28.110  29.510  30.640  1.00  0.00            
ATOM    140  C11 CC6     2      28.150  29.930  32.140  1.00  0.00            
ATOM    141  C12 CC6     2      28.430  28.550  23.390  1.00  0.00            
ATOM    142  C13 CC6     2      29.750  28.990  23.110  1.00  0.00            
ATOM    143  C14 CC6     2      30.720  28.110  22.630  1.00  0.00            
ATOM    144  C15 CC6     2      30.450  26.700  22.640  1.00  0.00            
ATOM    145  C16 CC6     2      29.180  26.240  23.080  1.00  0.00            
ATOM    146  C17 CC6     2      28.180  27.180  23.500  1.00  0.00            
ATOM    147  C18 CC6     2      27.750  30.980  23.420  1.00  0.00            
ATOM    148  C19 CC6     2      27.690  31.240  22.000  1.00  0.00            
ATOM    149  C20 CC6     2      27.760  32.520  21.440  1.00  0.00            
ATOM    150  C21 CC6     2      27.960  33.570  22.320  1.00  0.00            
ATOM    151  C22 CC6     2      28.070  33.350  23.750  1.00  0.00            
ATOM    152  C23 CC6     2      27.970  32.050  24.290  1.00  0.00            
ATOM    153  H1  CC6     2      23.140  28.630  23.550  1.00  0.00            
ATOM    154  H2  CC6     2      22.550  29.930  22.510  1.00  0.00            
ATOM    155  H3  CC6     2      23.620  28.610  21.870  1.00  0.00            
ATOM    156  H4  CC6     2      24.610  30.650  23.970  1.00  0.00            
ATOM    157  H5  CC6     2      24.950  30.720  22.240  1.00  0.00            
ATOM    158  H6  CC6     2      26.060  28.730  22.170  1.00  0.00            
ATOM    159  H7  CC6     2      25.590  28.210  23.640  1.00  0.00            
ATOM    160  H8  CC6     2      29.020  29.200  28.030  1.00  0.00            
ATOM    161  H9  CC6     2      27.760  28.080  27.600  1.00  0.00            
ATOM    162  H10 CC6     2      26.160  30.080  27.790  1.00  0.00            
ATOM    163  H11 CC6     2      27.580  31.110  28.270  1.00  0.00            
ATOM    164  H12 CC6     2      26.280  30.540  30.100  1.00  0.00            
ATOM    165  H13 CC6     2      26.490  27.660  29.380  1.00  0.00            
ATOM    166  H14 CC6     2      25.090  28.760  29.020  1.00  0.00            
ATOM    167  H15 CC6     2      24.420  27.590  31.050  1.00  0.00            
ATOM    168  H16 CC6     2      26.020  27.530  31.730  1.00  0.00            
ATOM    169  H17 CC6     2      25.100  29.080  31.650  1.00  0.00            
ATOM    170  H18 CC6     2      28.840  30.110  30.100  1.00  0.00            
ATOM    171  H19 CC6     2      28.380  28.460  30.610  1.00  0.00            
ATOM    172  H20 CC6     2      27.980  29.070  32.790  1.00  0.00            
ATOM    173  H21 CC6     2      29.210  30.190  32.290  1.00  0.00            
ATOM    174  H22 CC6     2      27.470  30.760  32.350  1.00  0.00            
ATOM    175  H23 CC6     2      30.010  30.040  23.060  1.00  0.00            
ATOM    176  H24 CC6     2      31.670  28.550  22.350  1.00  0.00            
ATOM    177  H25 CC6     2      31.230  25.990  22.380  1.00  0.00            
ATOM    178  H26 CC6     2      29.110  25.170  23.260  1.00  0.00            
ATOM    179  H27 CC6     2      27.180  26.890  23.810  1.00  0.00            
ATOM    180  H28 CC6     2      27.400  30.370  21.410  1.00  0.00            
ATOM    181  H29 CC6     2      27.640  32.590  20.370  1.00  0.00            
ATOM    182  H30 CC6     2      27.990  34.570  21.890  1.00  0.00            
ATOM    183  H31 CC6     2      28.120  34.210  24.420  1.00  0.00            
ATOM    184  H32 CC6     2      27.900  31.950  25.370  1.00  0.00            
TER
ENDMDL
MODEL        1
ATOM      1  H1  ACD     1      15.940  37.450  27.160  1.00  0.00            
ATOM      2  O1  ACD     1      16.780  37.760  26.810  1.00  0.00            
ATOM      3  C1  ACD     1      16.850  37.110  25.560  1.00  0.00            
ATOM      4  H2  ACD     1      17.620  37.620  24.960  1.00  0.00            
ATOM      5  H3  ACD     1      15.910  37.010  25.000  1.00  0.00            
ATOM      6  C2  ACD     1      17.450  35.720  25.680  1.00  0.00            
ATOM      7  H4  ACD     1      18.360  35.840  26.290  1.00  0.00            
ATOM      8  O2  ACD     1      16.610  34.860  26.430  1.00  0.00            
ATOM      9  C3  ACD     1      17.120  33.530  26.610  1.00  0.00            
ATOM     10  H5  ACD     1      16.440  33.140  27.370  1.00  0.00            
ATOM     11  O3  ACD     1      18.510  33.510  27.080  1.00  0.00            
ATOM     12  C4  ACD     1      18.780  32.990  28.400  1.00  0.00            
ATOM     13  H6  ACD     1      17.880  32.700  28.950  1.00  0.00            
ATOM     14  C5  ACD     1      19.690  31.770  28.150  1.00  0.00            
ATOM     15  H7  ACD     1      20.550  32.120  27.570  1.00  0.00            
ATOM     16  O4  ACD     1      18.840  30.740  27.530  1.00  0.00            
ATOM     17  H8  ACD     1      18.320  31.160  26.840  1.00  0.00            
ATOM     18  C6  ACD     1      20.100  31.200  29.530  1.00  0.00            
ATOM     19  H9  ACD     1      19.260  30.900  30.160  1.00  0.00            
ATOM     20  O5  ACD     1      20.960  30.100  29.390  1.00  0.00            
ATOM     21  H10 ACD     1      20.350  29.430  29.090  1.00  0.00            
ATOM     22  C7  ACD     1      20.860  32.290  30.290  1.00  0.00            
ATOM     23  H11 ACD     1      21.180  31.790  31.210  1.00  0.00            
ATOM     24  O6  ACD     1      19.980  33.300  30.580  1.00  0.00            
ATOM     25  C8  ACD     1      19.490  33.960  29.370  1.00  0.00            
ATOM     26  H12 ACD     1      20.270  34.450  28.770  1.00  0.00            
ATOM     27  C9  ACD     1      18.510  34.970  29.900  1.00  0.00            
ATOM     28  H13 ACD     1      19.050  35.710  30.500  1.00  0.00            
ATOM     29  H14 ACD     1      18.070  35.490  29.040  1.00  0.00            
ATOM     30  O7  ACD     1      17.390  34.530  30.620  1.00  0.00            
ATOM     31  H15 ACD     1      17.550  33.690  31.060  1.00  0.00            
ATOM     32  O8  ACD     1      22.030  32.800  29.580  1.00  0.00            
ATOM     33  C10 ACD     1      23.270  32.860  30.250  1.00  0.00            
ATOM     34  H16 ACD     1      23.260  32.580  31.310  1.00  0.00            
ATOM     35  C11 ACD     1      24.160  31.810  29.570  1.00  0.00            
ATOM     36  H17 ACD     1      24.140  31.860  28.470  1.00  0.00            
ATOM     37  O9  ACD     1      23.630  30.530  30.040  1.00  0.00            
ATOM     38  H18 ACD     1      22.750  30.350  29.700  1.00  0.00            
ATOM     39  C12 ACD     1      25.610  32.040  29.880  1.00  0.00            
ATOM     40  H19 ACD     1      25.710  31.920  30.970  1.00  0.00            
ATOM     41  O10 ACD     1      26.480  31.210  29.270  1.00  0.00            
ATOM     42  H20 ACD     1      26.700  31.570  28.410  1.00  0.00            
ATOM     43  C13 ACD     1      26.020  33.520  29.680  1.00  0.00            
ATOM     44  H21 ACD     1      27.060  33.740  29.940  1.00  0.00            
ATOM     45  O11 ACD     1      25.190  34.400  30.420  1.00  0.00            
ATOM     46  C14 ACD     1      23.810  34.240  30.070  1.00  0.00            
ATOM     47  H22 ACD     1      23.690  34.470  29.000  1.00  0.00            
ATOM     48  C15 ACD     1      22.970  35.320  30.770  1.00  0.00            
ATOM     49  H23 ACD     1      22.070  34.880  31.220  1.00  0.00            
ATOM     50  H24 ACD     1      23.480  35.730  31.650  1.00  0.00            
ATOM     51  O12 ACD     1      22.560  36.440  30.000  1.00  0.00            
ATOM     52  H25 ACD     1      22.750  37.160  30.610  1.00  0.00            
ATOM     53  O13 ACD     1      25.850  33.910  28.330  1.00  0.00            
ATOM     54  C16 ACD     1      27.030  34.270  27.600  1.00  0.00            
ATOM     55  H26 ACD     1      27.970  34.150  28.170  1.00  0.00            
ATOM     56  C17 ACD     1      27.020  33.390  26.410  1.00  0.00            
ATOM     57  H27 ACD     1      26.000  33.600  26.050  1.00  0.00            
ATOM     58  O14 ACD     1      27.160  32.050  26.770  1.00  0.00            
ATOM     59  H28 ACD     1      27.140  31.430  26.030  1.00  0.00            
ATOM     60  C18 ACD     1      28.020  33.910  25.290  1.00  0.00            
ATOM     61  H29 ACD     1      29.070  33.950  25.620  1.00  0.00            
ATOM     62  O15 ACD     1      27.830  33.190  24.000  1.00  0.00            
ATOM     63  H30 ACD     1      28.120  32.280  24.070  1.00  0.00            
ATOM     64  C19 ACD     1      27.680  35.360  24.960  1.00  0.00            
ATOM     65  H31 ACD     1      28.410  35.750  24.240  1.00  0.00            
ATOM     66  O16 ACD     1      27.850  36.020  26.150  1.00  0.00            
ATOM     67  C20 ACD     1      26.980  35.710  27.250  1.00  0.00            
ATOM     68  H32 ACD     1      25.970  36.010  26.950  1.00  0.00            
ATOM     69  C21 ACD     1      27.450  36.560  28.470  1.00  0.00            
ATOM     70  H33 ACD     1      26.620  36.520  29.190  1.00  0.00            
ATOM     71  H34 ACD     1      28.390  36.240  28.930  1.00  0.00            
ATOM     72  O17 ACD     1      27.550  37.950  28.070  1.00  0.00            
ATOM     73  H35 ACD     1      28.150  37.990  27.320  1.00  0.00            
ATOM     74  O18 ACD     1      26.350  35.600  24.490  1.00  0.00            
ATOM     75  C22 ACD     1      26.040  36.270  23.270  1.00  0.00            
ATOM     76  H36 ACD     1      26.970  36.490  22.730  1.00  0.00            
ATOM     77  C23 ACD     1      25.310  35.250  22.440  1.00  0.00            
ATOM     78  H37 ACD     1      24.610  34.650  23.030  1.00  0.00            
ATOM     79  O19 ACD     1      26.330  34.270  21.960  1.00  0.00            
ATOM     80  H38 ACD     1      26.740  34.060  22.800  1.00  0.00            
ATOM     81  C24 ACD     1      24.590  35.900  21.200  1.00  0.00            
ATOM     82  H39 ACD     1      25.370  36.450  20.660  1.00  0.00            
ATOM     83  O20 ACD     1      23.850  35.020  20.400  1.00  0.00            
ATOM     84  H40 ACD     1      24.500  34.450  19.980  1.00  0.00            
ATOM     85  C25 ACD     1      23.680  37.040  21.640  1.00  0.00            
ATOM     86  H41 ACD     1      23.320  37.600  20.760  1.00  0.00            
ATOM     87  O21 ACD     1      24.470  37.950  22.350  1.00  0.00            
ATOM     88  C26 ACD     1      25.150  37.490  23.550  1.00  0.00            
ATOM     89  H42 ACD     1      24.400  37.090  24.240  1.00  0.00            
ATOM     90  C27 ACD     1      25.900  38.640  24.130  1.00  0.00            
ATOM     91  H43 ACD     1      26.470  38.200  24.950  1.00  0.00            
ATOM     92  H44 ACD     1      26.530  39.090  23.350  1.00  0.00            
ATOM     93  O22 ACD     1      24.950  39.560  24.680  1.00  0.00            
ATOM     94  H45 ACD     1      24.590  40.030  23.920  1.00  0.00            
ATOM     95  O23 ACD     1      22.640  36.490  22.380  1.00  0.00            
ATOM     96  C28 ACD     1      21.300  36.910  22.110  1.00  0.00            
ATOM     97  H46 ACD     1      21.420  37.700  21.360  1.00  0.00            
ATOM     98  C29 ACD     1      20.660  37.510  23.340  1.00  0.00            
ATOM     99  H47 ACD     1      20.840  36.810  24.170  1.00  0.00            
ATOM    100  O24 ACD     1      19.340  37.720  23.080  1.00  0.00            
ATOM    101  C30 ACD     1      21.390  38.800  23.620  1.00  0.00            
ATOM    102  H48 ACD     1      22.460  38.580  23.680  1.00  0.00            
ATOM    103  H49 ACD     1      21.260  39.550  22.830  1.00  0.00            
ATOM    104  O25 ACD     1      21.080  39.450  24.900  1.00  0.00            
ATOM    105  H50 ACD     1      20.290  40.000  24.830  1.00  0.00            
ATOM    106  C31 ACD     1      20.570  35.750  21.380  1.00  0.00            
ATOM    107  H51 ACD     1      20.560  34.850  22.010  1.00  0.00            
ATOM    108  O26 ACD     1      21.120  35.510  20.070  1.00  0.00            
ATOM    109  H52 ACD     1      22.000  35.140  20.170  1.00  0.00            
ATOM    110  C32 ACD     1      19.110  36.070  21.290  1.00  0.00            
ATOM    111  H53 ACD     1      18.970  36.850  20.530  1.00  0.00            
ATOM    112  O27 ACD     1      18.230  34.960  20.860  1.00  0.00            
ATOM    113  H54 ACD     1      18.420  34.760  19.940  1.00  0.00            
ATOM    114  C33 ACD     1      18.570  36.620  22.650  1.00  0.00            
ATOM    115  H55 ACD     1      17.520  36.940  22.640  1.00  0.00            
ATOM    116  O28 ACD     1      18.760  35.630  23.640  1.00  0.00            
ATOM    117  C34 ACD     1      17.590  35.030  24.320  1.00  0.00            
ATOM    118  H56 ACD     1      16.680  35.160  23.720  1.00  0.00            
ATOM    119  C35 ACD     1      17.900  33.540  24.310  1.00  0.00            
ATOM    120  H57 ACD     1      18.910  33.360  24.690  1.00  0.00            
ATOM    121  O29 ACD     1      17.720  32.980  22.980  1.00  0.00            
ATOM    122  H58 ACD     1      17.980  33.590  22.290  1.00  0.00            
ATOM    123  C36 ACD     1      16.980  32.840  25.260  1.00  0.00            
ATOM    124  H59 ACD     1      15.930  33.000  24.990  1.00  0.00            
ATOM    125  O30 ACD     1      17.260  31.520  25.500  1.00  0.00            
ATOM    126  H60 ACD     1      17.780  31.250  24.740  1.00  0.00            
ATOM    127  C1  CC6     2      20.420  31.650  20.580  1.00  0.00            
ATOM    128  C2  CC6     2      21.670  31.780  21.490  1.00  0.00            
ATOM    129  C3  CC6     2      21.470  31.090  22.920  1.00  0.00            
ATOM    130  C4  CC6     2      22.630  31.190  23.980  1.00  0.00            
ATOM    131  C5  CC6     2      22.900  32.530  24.610  1.00  0.00            
ATOM    132  O1  CC6     2      23.870  32.890  25.290  1.00  0.00            
ATOM    133  O2  CC6     2      21.700  33.120  24.930  1.00  0.00            
ATOM    134  C6  CC6     2      21.710  34.570  25.200  1.00  0.00            
ATOM    135  C7  CC6     2      22.100  34.780  26.650  1.00  0.00            
ATOM    136  N1  CC6     2      22.120  36.170  27.130  1.00  0.00            
ATOM    137  C8  CC6     2      23.260  37.010  26.540  1.00  0.00            
ATOM    138  C9  CC6     2      23.910  38.090  27.450  1.00  0.00            
ATOM    139  C10 CC6     2      20.900  37.000  26.820  1.00  0.00            
ATOM    140  C11 CC6     2      20.290  37.860  28.010  1.00  0.00            
ATOM    141  C12 CC6     2      22.420  30.270  25.160  1.00  0.00            
ATOM    142  C13 CC6     2      23.530  29.930  25.960  1.00  0.00            
ATOM    143  C14 CC6     2      23.400  29.090  27.080  1.00  0.00            
ATOM    144  C15 CC6     2      22.180  28.470  27.300  1.00  0.00            
ATOM    145  C16 CC6     2      21.000  28.810  26.510  1.00  0.00            
ATOM    146  C17 CC6     2      21.130  29.780  25.540  1.00  0.00            
ATOM    147  C18 CC6     2      23.820  30.690  23.220  1.00  0.00            
ATOM    148  C19 CC6     2      24.010  29.300  22.890  1.00  0.00            
ATOM    149  C20 CC6     2      25.120  28.820  22.210  1.00  0.00            
ATOM    150  C21 CC6     2      26.090  29.720  21.800  1.00  0.00            
ATOM    151  C22 CC6     2      25.890  31.080  21.950  1.00  0.00            
ATOM    152  C23 CC6     2      24.800  31.560  22.720  1.00  0.00            
ATOM    153  H1  CC6     2      20.800  32.000  19.610  1.00  0.00            
ATOM    154  H2  CC6     2      20.070  30.630  20.410  1.00  0.00            
ATOM    155  H3  CC6     2      19.590  32.330  20.820  1.00  0.00            
ATOM    156  H4  CC6     2      22.060  32.810  21.500  1.00  0.00            
ATOM    157  H5  CC6     2      22.350  31.210  20.850  1.00  0.00            
ATOM    158  H6  CC6     2      21.120  30.060  22.770  1.00  0.00            
ATOM    159  H7  CC6     2      20.610  31.560  23.410  1.00  0.00            
ATOM    160  H8  CC6     2      20.710  34.930  24.940  1.00  0.00            
ATOM    161  H9  CC6     2      22.500  35.000  24.580  1.00  0.00            
ATOM    162  H10 CC6     2      23.070  34.340  26.880  1.00  0.00            
ATOM    163  H11 CC6     2      21.340  34.140  27.100  1.00  0.00            
ATOM    164  H12 CC6     2      22.230  36.110  28.160  1.00  0.00            
ATOM    165  H13 CC6     2      22.950  37.390  25.570  1.00  0.00            
ATOM    166  H14 CC6     2      23.960  36.170  26.550  1.00  0.00            
ATOM    167  H15 CC6     2      24.330  37.590  28.330  1.00  0.00            
ATOM    168  H16 CC6     2      24.640  38.700  26.910  1.00  0.00            
ATOM    169  H17 CC6     2      23.130  38.770  27.810  1.00  0.00            
ATOM    170  H18 CC6     2      20.110  36.330  26.490  1.00  0.00            
ATOM    171  H19 CC6     2      21.060  37.750  26.050  1.00  0.00            
ATOM    172  H20 CC6     2      19.470  38.500  27.680  1.00  0.00            
ATOM    173  H21 CC6     2      19.980  37.160  28.800  1.00  0.00            
ATOM    174  H22 CC6     2      21.030  38.570  28.420  1.00  0.00            
ATOM    175  H23 CC6     2      24.520  30.280  25.680  1.00  0.00            
ATOM    176  H24 CC6     2      24.310  28.890  27.630  1.00  0.00            
ATOM    177  H25 CC6     2      22.060  27.740  28.090  1.00  0.00            
ATOM    178  H26 CC6     2      20.060  28.280  26.650  1.00  0.00            
ATOM    179  H27 CC6     2      20.280  30.170  24.990  1.00  0.00            
ATOM    180  H28 CC6     2      23.320  28.550  23.270  1.00  0.00            
ATOM    181  H29 CC6     2      25.170  27.750  22.070  1.00  0.00            
ATOM    182  H30 CC6     2      26.940  29.290  21.270  1.00  0.00            
ATOM    183  H31 CC6     2      26.580  31.850  21.610  1.00  0.00            
ATOM    184  H32 CC6     2      24.610  32.630  22.770  1.00  0.00            
TER
ENDMDL
MODEL        1
ATOM      1  H1  ACD     1      14.330  34.490  28.820  1.00  0.00            
ATOM      2  O1  ACD     1      14.780  33.940  28.180  1.00  0.00            
ATOM      3  C1  ACD     1      14.450  34.590  26.940  1.00  0.00            
ATOM      4  H2  ACD     1      15.110  35.460  27.010  1.00  0.00            
ATOM      5  H3  ACD     1      13.410  34.930  26.890  1.00  0.00            
ATOM      6  C2  ACD     1      14.760  33.790  25.720  1.00  0.00            
ATOM      7  H4  ACD     1      15.740  33.300  25.770  1.00  0.00            
ATOM      8  O2  ACD     1      13.860  32.630  25.560  1.00  0.00            
ATOM      9  C3  ACD     1      14.190  31.900  24.390  1.00  0.00            
ATOM     10  H5  ACD     1      13.400  31.160  24.210  1.00  0.00            
ATOM     11  O3  ACD     1      15.530  31.470  24.430  1.00  0.00            
ATOM     12  C4  ACD     1      15.700  30.110  24.400  1.00  0.00            
ATOM     13  H6  ACD     1      14.770  29.550  24.570  1.00  0.00            
ATOM     14  C5  ACD     1      16.210  29.780  22.990  1.00  0.00            
ATOM     15  H7  ACD     1      17.090  30.400  22.820  1.00  0.00            
ATOM     16  O4  ACD     1      15.130  29.900  22.040  1.00  0.00            
ATOM     17  H8  ACD     1      14.740  30.780  22.080  1.00  0.00            
ATOM     18  C6  ACD     1      16.580  28.270  22.950  1.00  0.00            
ATOM     19  H9  ACD     1      15.700  27.620  23.070  1.00  0.00            
ATOM     20  O5  ACD     1      17.190  27.950  21.680  1.00  0.00            
ATOM     21  H10 ACD     1      18.030  28.430  21.700  1.00  0.00            
ATOM     22  C7  ACD     1      17.590  27.960  24.030  1.00  0.00            
ATOM     23  H11 ACD     1      17.900  26.920  24.190  1.00  0.00            
ATOM     24  O6  ACD     1      17.130  28.420  25.330  1.00  0.00            
ATOM     25  C8  ACD     1      16.760  29.770  25.490  1.00  0.00            
ATOM     26  H12 ACD     1      17.660  30.390  25.380  1.00  0.00            
ATOM     27  C9  ACD     1      16.270  29.940  26.920  1.00  0.00            
ATOM     28  H13 ACD     1      15.980  30.990  27.030  1.00  0.00            
ATOM     29  H14 ACD     1      15.330  29.400  27.070  1.00  0.00            
ATOM     30  O7  ACD     1      17.330  29.670  27.830  1.00  0.00            
ATOM     31  H15 ACD     1      17.370  28.720  27.950  1.00  0.00            
ATOM     32  O8  ACD     1      18.770  28.680  23.790  1.00  0.00            
ATOM     33  C10 ACD     1      19.990  27.950  23.650  1.00  0.00            
ATOM     34  H16 ACD     1      19.840  26.880  23.450  1.00  0.00            
ATOM     35  C11 ACD     1      20.710  28.600  22.390  1.00  0.00            
ATOM     36  H17 ACD     1      20.470  29.660  22.580  1.00  0.00            
ATOM     37  O9  ACD     1      20.080  28.060  21.210  1.00  0.00            
ATOM     38  H18 ACD     1      20.420  28.590  20.480  1.00  0.00            
ATOM     39  C12 ACD     1      22.230  28.340  22.420  1.00  0.00            
ATOM     40  H19 ACD     1      22.300  27.240  22.400  1.00  0.00            
ATOM     41  O10 ACD     1      22.850  28.880  21.260  1.00  0.00            
ATOM     42  H20 ACD     1      23.670  28.430  21.050  1.00  0.00            
ATOM     43  C13 ACD     1      22.820  28.820  23.740  1.00  0.00            
ATOM     44  H21 ACD     1      23.890  28.620  23.660  1.00  0.00            
ATOM     45  O11 ACD     1      22.170  27.870  24.740  1.00  0.00            
ATOM     46  C14 ACD     1      20.840  28.120  24.900  1.00  0.00            
ATOM     47  H22 ACD     1      20.740  29.170  25.210  1.00  0.00            
ATOM     48  C15 ACD     1      20.340  27.280  26.030  1.00  0.00            
ATOM     49  H23 ACD     1      21.050  27.390  26.870  1.00  0.00            
ATOM     50  H24 ACD     1      19.420  27.830  26.250  1.00  0.00            
ATOM     51  O12 ACD     1      20.060  25.930  25.690  1.00  0.00            
ATOM     52  H25 ACD     1      19.360  25.630  26.280  1.00  0.00            
ATOM     53  O13 ACD     1      22.580  30.250  23.990  1.00  0.00            
ATOM     54  C16 ACD     1      23.720  31.120  24.000  1.00  0.00            
ATOM     55  H26 ACD     1      24.600  30.500  23.790  1.00  0.00            
ATOM     56  C17 ACD     1      23.630  32.180  22.890  1.00  0.00            
ATOM     57  H27 ACD     1      22.600  32.570  22.930  1.00  0.00            
ATOM     58  O14 ACD     1      23.930  31.550  21.600  1.00  0.00            
ATOM     59  H28 ACD     1      23.270  30.870  21.420  1.00  0.00            
ATOM     60  C18 ACD     1      24.580  33.290  23.220  1.00  0.00            
ATOM     61  H29 ACD     1      25.570  32.840  23.060  1.00  0.00            
ATOM     62  O15 ACD     1      24.480  34.420  22.370  1.00  0.00            
ATOM     63  H30 ACD     1      24.470  34.020  21.490  1.00  0.00            
ATOM     64  C19 ACD     1      24.480  33.770  24.660  1.00  0.00            
ATOM     65  H31 ACD     1      25.230  34.500  24.990  1.00  0.00            
ATOM     66  O16 ACD     1      24.530  32.720  25.570  1.00  0.00            
ATOM     67  C20 ACD     1      23.620  31.720  25.410  1.00  0.00            
ATOM     68  H32 ACD     1      22.600  32.070  25.570  1.00  0.00            
ATOM     69  C21 ACD     1      23.880  30.660  26.500  1.00  0.00            
ATOM     70  H33 ACD     1      23.310  29.770  26.200  1.00  0.00            
ATOM     71  H34 ACD     1      24.880  30.280  26.740  1.00  0.00            
ATOM     72  O17 ACD     1      23.420  31.060  27.760  1.00  0.00            
ATOM     73  H35 ACD     1      23.840  30.400  28.320  1.00  0.00            
ATOM     74  O18 ACD     1      23.180  34.380  24.800  1.00  0.00            
ATOM     75  C22 ACD     1      23.010  35.610  25.460  1.00  0.00            
ATOM     76  H36 ACD     1      23.900  36.050  25.940  1.00  0.00            
ATOM     77  C23 ACD     1      22.550  36.600  24.370  1.00  0.00            
ATOM     78  H37 ACD     1      21.720  36.170  23.790  1.00  0.00            
ATOM     79  O19 ACD     1      23.670  36.930  23.610  1.00  0.00            
ATOM     80  H38 ACD     1      24.000  36.200  23.080  1.00  0.00            
ATOM     81  C24 ACD     1      22.050  37.870  25.000  1.00  0.00            
ATOM     82  H39 ACD     1      22.900  38.350  25.510  1.00  0.00            
ATOM     83  O20 ACD     1      21.600  38.910  24.130  1.00  0.00            
ATOM     84  H40 ACD     1      20.770  38.670  23.700  1.00  0.00            
ATOM     85  C25 ACD     1      21.040  37.640  26.070  1.00  0.00            
ATOM     86  H41 ACD     1      20.710  38.570  26.530  1.00  0.00            
ATOM     87  O21 ACD     1      21.650  36.840  27.090  1.00  0.00            
ATOM     88  C26 ACD     1      22.100  35.510  26.600  1.00  0.00            
ATOM     89  H42 ACD     1      21.170  35.030  26.290  1.00  0.00            
ATOM     90  C27 ACD     1      22.720  34.660  27.740  1.00  0.00            
ATOM     91  H43 ACD     1      23.460  33.920  27.400  1.00  0.00            
ATOM     92  H44 ACD     1      23.110  35.360  28.490  1.00  0.00            
ATOM     93  O22 ACD     1      21.630  34.030  28.370  1.00  0.00            
ATOM     94  H45 ACD     1      21.230  34.640  29.000  1.00  0.00            
ATOM     95  O23 ACD     1      19.990  36.940  25.430  1.00  0.00            
ATOM     96  C28 ACD     1      18.720  37.660  25.240  1.00  0.00            
ATOM     97  H46 ACD     1      18.860  38.750  25.260  1.00  0.00            
ATOM     98  C29 ACD     1      17.670  37.260  26.330  1.00  0.00            
ATOM     99  H47 ACD     1      17.810  36.210  26.610  1.00  0.00            
ATOM    100  O24 ACD     1      16.350  37.480  25.830  1.00  0.00            
ATOM    101  C30 ACD     1      17.790  37.990  27.580  1.00  0.00            
ATOM    102  H48 ACD     1      17.060  37.610  28.320  1.00  0.00            
ATOM    103  H49 ACD     1      18.820  37.840  27.920  1.00  0.00            
ATOM    104  O25 ACD     1      17.630  39.410  27.470  1.00  0.00            
ATOM    105  H50 ACD     1      16.910  39.560  26.860  1.00  0.00            
ATOM    106  C31 ACD     1      18.250  37.430  23.810  1.00  0.00            
ATOM    107  H51 ACD     1      18.340  36.350  23.680  1.00  0.00            
ATOM    108  O26 ACD     1      19.160  37.990  22.850  1.00  0.00            
ATOM    109  H52 ACD     1      19.430  37.300  22.230  1.00  0.00            
ATOM    110  C32 ACD     1      16.770  37.590  23.500  1.00  0.00            
ATOM    111  H53 ACD     1      16.530  38.650  23.490  1.00  0.00            
ATOM    112  O27 ACD     1      16.460  37.040  22.250  1.00  0.00            
ATOM    113  H54 ACD     1      16.800  37.650  21.590  1.00  0.00            
ATOM    114  C33 ACD     1      15.990  36.900  24.600  1.00  0.00            
ATOM    115  H55 ACD     1      14.920  37.130  24.570  1.00  0.00            
ATOM    116  O28 ACD     1      16.120  35.460  24.600  1.00  0.00            
ATOM    117  C34 ACD     1      14.830  34.730  24.590  1.00  0.00            
ATOM    118  H56 ACD     1      13.950  35.380  24.490  1.00  0.00            
ATOM    119  C35 ACD     1      14.890  34.040  23.330  1.00  0.00            
ATOM    120  H57 ACD     1      15.870  33.670  23.030  1.00  0.00            
ATOM    121  O29 ACD     1      14.470  35.010  22.310  1.00  0.00            
ATOM    122  H58 ACD     1      15.190  35.590  22.030  1.00  0.00            
ATOM    123  C36 ACD     1      13.930  32.920  23.270  1.00  0.00            
ATOM    124  H59 ACD     1      12.920  33.330  23.400  1.00  0.00            
ATOM    125  O30 ACD     1      14.100  32.220  22.030  1.00  0.00            
ATOM    126  H60 ACD     1      14.090  32.880  21.330  1.00  0.00            
ATOM    127  C1  CC6     2      17.670  31.080  19.280  1.00  0.00            
ATOM    128  C2  CC6     2      18.390  31.330  20.630  1.00  0.00            
ATOM    129  C3  CC6     2      19.810  31.900  20.370  1.00  0.00            
ATOM    130  C4  CC6     2      19.930  33.450  20.500  1.00  0.00            
ATOM    131  C5  CC6     2      19.820  33.920  21.970  1.00  0.00            
ATOM    132  O1  CC6     2      19.810  35.090  22.260  1.00  0.00            
ATOM    133  O2  CC6     2      19.790  32.950  22.930  1.00  0.00            
ATOM    134  C6  CC6     2      19.900  33.390  24.280  1.00  0.00            
ATOM    135  C7  CC6     2      20.040  32.120  25.080  1.00  0.00            
ATOM    136  N1  CC6     2      19.910  32.280  26.580  1.00  0.00            
ATOM    137  C8  CC6     2      18.500  32.710  27.000  1.00  0.00            
ATOM    138  C9  CC6     2      18.390  33.670  28.230  1.00  0.00            
ATOM    139  C10 CC6     2      20.160  30.910  27.060  1.00  0.00            
ATOM    140  C11 CC6     2      20.230  30.770  28.590  1.00  0.00            
ATOM    141  C12 CC6     2      21.350  33.920  20.020  1.00  0.00            
ATOM    142  C13 CC6     2      21.680  35.330  19.960  1.00  0.00            
ATOM    143  C14 CC6     2      22.930  35.740  19.630  1.00  0.00            
ATOM    144  C15 CC6     2      23.910  34.780  19.380  1.00  0.00            
ATOM    145  C16 CC6     2      23.560  33.400  19.200  1.00  0.00            
ATOM    146  C17 CC6     2      22.340  33.000  19.590  1.00  0.00            
ATOM    147  C18 CC6     2      18.890  34.110  19.600  1.00  0.00            
ATOM    148  C19 CC6     2      19.040  34.020  18.160  1.00  0.00            
ATOM    149  C20 CC6     2      18.060  34.600  17.270  1.00  0.00            
ATOM    150  C21 CC6     2      17.040  35.370  17.860  1.00  0.00            
ATOM    151  C22 CC6     2      16.870  35.490  19.220  1.00  0.00            
ATOM    152  C23 CC6     2      17.740  34.800  20.100  1.00  0.00            
ATOM    153  H1  CC6     2      16.630  30.750  19.410  1.00  0.00            
ATOM    154  H2  CC6     2      17.620  32.040  18.760  1.00  0.00            
ATOM    155  H3  CC6     2      18.180  30.350  18.630  1.00  0.00            
ATOM    156  H4  CC6     2      18.490  30.400  21.200  1.00  0.00            
ATOM    157  H5  CC6     2      17.750  32.080  21.100  1.00  0.00            
ATOM    158  H6  CC6     2      20.120  31.600  19.370  1.00  0.00            
ATOM    159  H7  CC6     2      20.540  31.480  21.070  1.00  0.00            
ATOM    160  H8  CC6     2      19.070  34.020  24.630  1.00  0.00            
ATOM    161  H9  CC6     2      20.790  34.020  24.300  1.00  0.00            
ATOM    162  H10 CC6     2      20.980  31.590  24.880  1.00  0.00            
ATOM    163  H11 CC6     2      19.290  31.380  24.800  1.00  0.00            
ATOM    164  H12 CC6     2      20.630  32.950  26.890  1.00  0.00            
ATOM    165  H13 CC6     2      18.070  31.730  27.220  1.00  0.00            
ATOM    166  H14 CC6     2      17.850  33.140  26.240  1.00  0.00            
ATOM    167  H15 CC6     2      18.960  34.580  27.980  1.00  0.00            
ATOM    168  H16 CC6     2      17.340  33.920  28.370  1.00  0.00            
ATOM    169  H17 CC6     2      18.870  33.310  29.150  1.00  0.00            
ATOM    170  H18 CC6     2      21.130  30.710  26.610  1.00  0.00            
ATOM    171  H19 CC6     2      19.450  30.190  26.660  1.00  0.00            
ATOM    172  H20 CC6     2      19.260  30.740  29.100  1.00  0.00            
ATOM    173  H21 CC6     2      20.740  29.820  28.810  1.00  0.00            
ATOM    174  H22 CC6     2      20.910  31.520  29.030  1.00  0.00            
ATOM    175  H23 CC6     2      20.840  36.010  20.060  1.00  0.00            
ATOM    176  H24 CC6     2      23.130  36.790  19.440  1.00  0.00            
ATOM    177  H25 CC6     2      24.940  35.030  19.150  1.00  0.00            
ATOM    178  H26 CC6     2      24.300  32.670  18.900  1.00  0.00            
ATOM    179  H27 CC6     2      22.120  31.940  19.690  1.00  0.00            
ATOM    180  H28 CC6     2      19.990  33.670  17.790  1.00  0.00            
ATOM    181  H29 CC6     2      18.170  34.550  16.200  1.00  0.00            
ATOM    182  H30 CC6     2      16.340  35.880  17.200  1.00  0.00            
ATOM    183  H31 CC6     2      16.030  36.040  19.640  1.00  0.00            
ATOM    184  H32 CC6     2      17.570  35.050  21.150  1.00  0.00            
TER
ENDMDL
MODEL        1
ATOM      1  H1  ACD     1      38.130  30.300  23.190  1.00  0.00            
ATOM      2  O1  ACD     1      37.270  30.360  23.610  1.00  0.00            
ATOM      3  C1  ACD     1      36.420  29.330  23.140  1.00  0.00            
ATOM      4  H2  ACD     1      36.060  28.610  23.880  1.00  0.00            
ATOM      5  H3  ACD     1      37.080  28.740  22.480  1.00  0.00            
ATOM      6  C2  ACD     1      35.140  29.940  22.420  1.00  0.00            
ATOM      7  H4  ACD     1      34.490  29.130  22.060  1.00  0.00            
ATOM      8  O2  ACD     1      34.450  30.650  23.460  1.00  0.00            
ATOM      9  C3  ACD     1      33.210  31.270  23.060  1.00  0.00            
ATOM     10  H5  ACD     1      32.870  31.780  23.970  1.00  0.00            
ATOM     11  O3  ACD     1      32.280  30.230  22.590  1.00  0.00            
ATOM     12  C4  ACD     1      30.940  30.400  23.060  1.00  0.00            
ATOM     13  H6  ACD     1      30.780  31.320  23.640  1.00  0.00            
ATOM     14  C5  ACD     1      29.990  30.460  21.880  1.00  0.00            
ATOM     15  H7  ACD     1      30.300  29.760  21.090  1.00  0.00            
ATOM     16  O4  ACD     1      30.070  31.670  21.170  1.00  0.00            
ATOM     17  H8  ACD     1      30.930  32.100  21.230  1.00  0.00            
ATOM     18  C6  ACD     1      28.550  30.210  22.300  1.00  0.00            
ATOM     19  H9  ACD     1      28.040  30.940  22.950  1.00  0.00            
ATOM     20  O5  ACD     1      27.770  30.270  21.150  1.00  0.00            
ATOM     21  H10 ACD     1      28.260  30.910  20.620  1.00  0.00            
ATOM     22  C7  ACD     1      28.460  28.890  23.050  1.00  0.00            
ATOM     23  H11 ACD     1      27.390  28.750  23.260  1.00  0.00            
ATOM     24  O6  ACD     1      29.190  29.120  24.240  1.00  0.00            
ATOM     25  C8  ACD     1      30.560  29.300  24.030  1.00  0.00            
ATOM     26  H12 ACD     1      30.940  28.350  23.650  1.00  0.00            
ATOM     27  C9  ACD     1      31.220  29.330  25.390  1.00  0.00            
ATOM     28  H13 ACD     1      30.880  28.370  25.800  1.00  0.00            
ATOM     29  H14 ACD     1      32.300  29.290  25.180  1.00  0.00            
ATOM     30  O7  ACD     1      30.960  30.410  26.290  1.00  0.00            
ATOM     31  H15 ACD     1      30.650  30.050  27.130  1.00  0.00            
ATOM     32  O8  ACD     1      29.000  27.860  22.220  1.00  0.00            
ATOM     33  C10 ACD     1      28.200  26.720  22.090  1.00  0.00            
ATOM     34  H16 ACD     1      27.570  26.430  22.930  1.00  0.00            
ATOM     35  C11 ACD     1      27.300  26.970  20.920  1.00  0.00            
ATOM     36  H17 ACD     1      27.800  27.250  19.990  1.00  0.00            
ATOM     37  O9  ACD     1      26.230  27.930  21.300  1.00  0.00            
ATOM     38  H18 ACD     1      26.600  28.820  21.210  1.00  0.00            
ATOM     39  C12 ACD     1      26.690  25.670  20.470  1.00  0.00            
ATOM     40  H19 ACD     1      26.300  25.150  21.350  1.00  0.00            
ATOM     41  O10 ACD     1      25.770  25.670  19.340  1.00  0.00            
ATOM     42  H20 ACD     1      25.000  26.050  19.770  1.00  0.00            
ATOM     43  C13 ACD     1      27.780  24.680  20.180  1.00  0.00            
ATOM     44  H21 ACD     1      27.350  23.690  19.960  1.00  0.00            
ATOM     45  O11 ACD     1      28.470  24.430  21.370  1.00  0.00            
ATOM     46  C14 ACD     1      29.180  25.580  21.890  1.00  0.00            
ATOM     47  H22 ACD     1      29.950  25.940  21.210  1.00  0.00            
ATOM     48  C15 ACD     1      29.790  25.150  23.180  1.00  0.00            
ATOM     49  H23 ACD     1      30.120  26.040  23.720  1.00  0.00            
ATOM     50  H24 ACD     1      29.120  24.580  23.830  1.00  0.00            
ATOM     51  O12 ACD     1      30.960  24.390  22.840  1.00  0.00            
ATOM     52  H25 ACD     1      30.560  23.580  22.510  1.00  0.00            
ATOM     53  O13 ACD     1      28.740  24.990  19.210  1.00  0.00            
ATOM     54  C16 ACD     1      29.190  23.870  18.370  1.00  0.00            
ATOM     55  H26 ACD     1      28.310  23.240  18.200  1.00  0.00            
ATOM     56  C17 ACD     1      29.400  24.610  17.040  1.00  0.00            
ATOM     57  H27 ACD     1      30.080  25.440  17.230  1.00  0.00            
ATOM     58  O14 ACD     1      28.050  25.010  16.550  1.00  0.00            
ATOM     59  H28 ACD     1      27.840  25.840  16.980  1.00  0.00            
ATOM     60  C18 ACD     1      30.160  23.760  16.030  1.00  0.00            
ATOM     61  H29 ACD     1      29.610  22.850  15.750  1.00  0.00            
ATOM     62  O15 ACD     1      30.470  24.430  14.860  1.00  0.00            
ATOM     63  H30 ACD     1      30.940  25.240  15.040  1.00  0.00            
ATOM     64  C19 ACD     1      31.480  23.310  16.720  1.00  0.00            
ATOM     65  H31 ACD     1      32.090  22.680  16.070  1.00  0.00            
ATOM     66  O16 ACD     1      31.190  22.550  17.880  1.00  0.00            
ATOM     67  C20 ACD     1      30.460  23.140  18.940  1.00  0.00            
ATOM     68  H32 ACD     1      31.000  23.780  19.650  1.00  0.00            
ATOM     69  C21 ACD     1      30.070  22.040  19.900  1.00  0.00            
ATOM     70  H33 ACD     1      29.150  22.350  20.410  1.00  0.00            
ATOM     71  H34 ACD     1      29.870  21.220  19.200  1.00  0.00            
ATOM     72  O17 ACD     1      31.060  21.790  20.820  1.00  0.00            
ATOM     73  H35 ACD     1      31.680  21.200  20.370  1.00  0.00            
ATOM     74  O18 ACD     1      32.280  24.410  17.080  1.00  0.00            
ATOM     75  C22 ACD     1      33.560  24.530  16.330  1.00  0.00            
ATOM     76  H36 ACD     1      33.520  23.880  15.440  1.00  0.00            
ATOM     77  C23 ACD     1      33.650  26.040  15.860  1.00  0.00            
ATOM     78  H37 ACD     1      33.330  26.660  16.710  1.00  0.00            
ATOM     79  O19 ACD     1      32.720  26.260  14.760  1.00  0.00            
ATOM     80  H38 ACD     1      32.650  27.210  14.580  1.00  0.00            
ATOM     81  C24 ACD     1      35.070  26.490  15.370  1.00  0.00            
ATOM     82  H39 ACD     1      35.380  25.950  14.470  1.00  0.00            
ATOM     83  O20 ACD     1      35.030  27.870  15.030  1.00  0.00            
ATOM     84  H40 ACD     1      34.540  27.980  14.210  1.00  0.00            
ATOM     85  C25 ACD     1      36.100  26.110  16.420  1.00  0.00            
ATOM     86  H41 ACD     1      37.090  26.270  15.990  1.00  0.00            
ATOM     87  O21 ACD     1      35.980  24.680  16.740  1.00  0.00            
ATOM     88  C26 ACD     1      34.700  24.160  17.250  1.00  0.00            
ATOM     89  H42 ACD     1      34.480  24.720  18.170  1.00  0.00            
ATOM     90  C27 ACD     1      34.870  22.650  17.670  1.00  0.00            
ATOM     91  H43 ACD     1      33.880  22.190  17.570  1.00  0.00            
ATOM     92  H44 ACD     1      35.620  22.200  17.000  1.00  0.00            
ATOM     93  O22 ACD     1      35.290  22.390  19.040  1.00  0.00            
ATOM     94  H45 ACD     1      35.830  21.600  19.120  1.00  0.00            
ATOM     95  O23 ACD     1      35.880  26.920  17.500  1.00  0.00            
ATOM     96  C28 ACD     1      36.890  27.730  18.050  1.00  0.00            
ATOM     97  H46 ACD     1      37.930  27.470  17.850  1.00  0.00            
ATOM     98  C29 ACD     1      36.820  27.590  19.610  1.00  0.00            
ATOM     99  H47 ACD     1      35.790  27.750  19.950  1.00  0.00            
ATOM    100  O24 ACD     1      37.560  28.620  20.270  1.00  0.00            
ATOM    101  C30 ACD     1      37.200  26.270  20.100  1.00  0.00            
ATOM    102  H48 ACD     1      36.590  25.560  19.530  1.00  0.00            
ATOM    103  H49 ACD     1      38.290  26.170  20.020  1.00  0.00            
ATOM    104  O25 ACD     1      36.750  26.150  21.440  1.00  0.00            
ATOM    105  H50 ACD     1      37.480  26.480  21.970  1.00  0.00            
ATOM    106  C31 ACD     1      36.750  29.130  17.510  1.00  0.00            
ATOM    107  H51 ACD     1      35.690  29.410  17.510  1.00  0.00            
ATOM    108  O26 ACD     1      37.310  29.170  16.180  1.00  0.00            
ATOM    109  H52 ACD     1      36.530  28.830  15.730  1.00  0.00            
ATOM    110  C32 ACD     1      37.480  30.060  18.400  1.00  0.00            
ATOM    111  H53 ACD     1      38.550  29.870  18.270  1.00  0.00            
ATOM    112  O27 ACD     1      37.220  31.500  18.160  1.00  0.00            
ATOM    113  H54 ACD     1      36.310  31.780  18.340  1.00  0.00            
ATOM    114  C33 ACD     1      37.140  29.880  19.860  1.00  0.00            
ATOM    115  H55 ACD     1      37.660  30.660  20.430  1.00  0.00            
ATOM    116  O28 ACD     1      35.740  30.040  20.130  1.00  0.00            
ATOM    117  C34 ACD     1      35.540  30.830  21.270  1.00  0.00            
ATOM    118  H56 ACD     1      36.330  31.540  21.560  1.00  0.00            
ATOM    119  C35 ACD     1      34.420  31.700  20.830  1.00  0.00            
ATOM    120  H57 ACD     1      33.690  31.110  20.250  1.00  0.00            
ATOM    121  O29 ACD     1      35.020  32.640  19.920  1.00  0.00            
ATOM    122  H58 ACD     1      34.350  33.120  19.420  1.00  0.00            
ATOM    123  C36 ACD     1      33.630  32.290  22.000  1.00  0.00            
ATOM    124  H59 ACD     1      34.300  32.980  22.530  1.00  0.00            
ATOM    125  O30 ACD     1      32.500  32.940  21.480  1.00  0.00            
ATOM    126  H60 ACD     1      32.760  33.810  21.170  1.00  0.00            
ATOM    127  C1  CC6     2      33.960  30.890  15.520  1.00  0.00            
ATOM    128  C2  CC6     2      32.800  30.000  15.900  1.00  0.00            
ATOM    129  C3  CC6     2      31.720  30.760  16.660  1.00  0.00            
ATOM    130  C4  CC6     2      30.360  30.000  16.960  1.00  0.00            
ATOM    131  C5  CC6     2      30.400  28.960  18.010  1.00  0.00            
ATOM    132  O1  CC6     2      29.430  28.430  18.410  1.00  0.00            
ATOM    133  O2  CC6     2      31.670  28.590  18.490  1.00  0.00            
ATOM    134  C6  CC6     2      31.760  27.530  19.550  1.00  0.00            
ATOM    135  C7  CC6     2      33.210  27.480  19.890  1.00  0.00            
ATOM    136  N1  CC6     2      33.630  26.520  21.000  1.00  0.00            
ATOM    137  C8  CC6     2      32.880  26.970  22.300  1.00  0.00            
ATOM    138  C9  CC6     2      33.540  26.630  23.670  1.00  0.00            
ATOM    139  C10 CC6     2      33.300  25.050  20.650  1.00  0.00            
ATOM    140  C11 CC6     2      33.930  23.880  21.390  1.00  0.00            
ATOM    141  C12 CC6     2      29.310  31.020  17.500  1.00  0.00            
ATOM    142  C13 CC6     2      27.920  30.560  17.580  1.00  0.00            
ATOM    143  C14 CC6     2      26.860  31.380  18.010  1.00  0.00            
ATOM    144  C15 CC6     2      27.210  32.730  18.310  1.00  0.00            
ATOM    145  C16 CC6     2      28.520  33.230  18.240  1.00  0.00            
ATOM    146  C17 CC6     2      29.540  32.390  17.840  1.00  0.00            
ATOM    147  C18 CC6     2      29.820  29.330  15.700  1.00  0.00            
ATOM    148  C19 CC6     2      29.390  30.220  14.630  1.00  0.00            
ATOM    149  C20 CC6     2      28.790  29.630  13.500  1.00  0.00            
ATOM    150  C21 CC6     2      28.640  28.230  13.440  1.00  0.00            
ATOM    151  C22 CC6     2      29.210  27.390  14.300  1.00  0.00            
ATOM    152  C23 CC6     2      29.850  27.870  15.450  1.00  0.00            
ATOM    153  H1  CC6     2      33.720  31.880  15.110  1.00  0.00            
ATOM    154  H2  CC6     2      34.630  31.110  16.360  1.00  0.00            
ATOM    155  H3  CC6     2      34.560  30.430  14.720  1.00  0.00            
ATOM    156  H4  CC6     2      33.200  29.200  16.530  1.00  0.00            
ATOM    157  H5  CC6     2      32.390  29.600  14.960  1.00  0.00            
ATOM    158  H6  CC6     2      31.560  31.690  16.090  1.00  0.00            
ATOM    159  H7  CC6     2      32.090  31.110  17.640  1.00  0.00            
ATOM    160  H8  CC6     2      31.400  26.590  19.110  1.00  0.00            
ATOM    161  H9  CC6     2      31.140  27.770  20.420  1.00  0.00            
ATOM    162  H10 CC6     2      33.450  28.530  20.020  1.00  0.00            
ATOM    163  H11 CC6     2      33.770  27.200  18.990  1.00  0.00            
ATOM    164  H12 CC6     2      34.630  26.640  21.190  1.00  0.00            
ATOM    165  H13 CC6     2      31.860  26.600  22.240  1.00  0.00            
ATOM    166  H14 CC6     2      32.720  28.050  22.310  1.00  0.00            
ATOM    167  H15 CC6     2      34.470  27.180  23.860  1.00  0.00            
ATOM    168  H16 CC6     2      32.790  27.020  24.370  1.00  0.00            
ATOM    169  H17 CC6     2      33.770  25.570  23.780  1.00  0.00            
ATOM    170  H18 CC6     2      33.580  24.980  19.600  1.00  0.00            
ATOM    171  H19 CC6     2      32.220  24.880  20.680  1.00  0.00            
ATOM    172  H20 CC6     2      33.460  23.780  22.370  1.00  0.00            
ATOM    173  H21 CC6     2      33.650  22.970  20.840  1.00  0.00            
ATOM    174  H22 CC6     2      35.020  23.850  21.540  1.00  0.00            
ATOM    175  H23 CC6     2      27.660  29.530  17.360  1.00  0.00            
ATOM    176  H24 CC6     2      25.870  30.930  18.040  1.00  0.00            
ATOM    177  H25 CC6     2      26.450  33.390  18.720  1.00  0.00            
ATOM    178  H26 CC6     2      28.710  34.290  18.390  1.00  0.00            
ATOM    179  H27 CC6     2      30.510  32.860  17.780  1.00  0.00            
ATOM    180  H28 CC6     2      29.380  31.300  14.740  1.00  0.00            
ATOM    181  H29 CC6     2      28.600  30.170  12.580  1.00  0.00            
ATOM    182  H30 CC6     2      28.170  27.780  12.570  1.00  0.00            
ATOM    183  H31 CC6     2      29.220  26.310  14.220  1.00  0.00            
ATOM    184  H32 CC6     2      30.270  27.220  16.210  1.00  0.00            
TER
ENDMDL
MODEL        1
ATOM      1  H1  ACD     1      30.490   4.810  17.530  1.00  0.00            
ATOM      2  O1  ACD     1      31.000   4.030  17.780  1.00  0.00            
ATOM      3  C1  ACD     1      31.760   4.470  18.910  1.00  0.00            
ATOM      4  H2  ACD     1      31.170   4.910  19.730  1.00  0.00            
ATOM      5  H3  ACD     1      32.470   5.230  18.570  1.00  0.00            
ATOM      6  C2  ACD     1      32.520   3.270  19.500  1.00  0.00            
ATOM      7  H4  ACD     1      31.830   2.410  19.510  1.00  0.00            
ATOM      8  O2  ACD     1      33.470   2.760  18.570  1.00  0.00            
ATOM      9  C3  ACD     1      34.060   1.510  19.010  1.00  0.00            
ATOM     10  H5  ACD     1      34.690   1.220  18.160  1.00  0.00            
ATOM     11  O3  ACD     1      33.060   0.580  19.420  1.00  0.00            
ATOM     12  C4  ACD     1      33.190  -0.710  18.770  1.00  0.00            
ATOM     13  H6  ACD     1      34.170  -0.740  18.280  1.00  0.00            
ATOM     14  C5  ACD     1      33.080  -1.830  19.910  1.00  0.00            
ATOM     15  H7  ACD     1      32.290  -1.490  20.600  1.00  0.00            
ATOM     16  O4  ACD     1      34.330  -1.920  20.530  1.00  0.00            
ATOM     17  H8  ACD     1      34.670  -1.050  20.780  1.00  0.00            
ATOM     18  C6  ACD     1      32.690  -3.210  19.280  1.00  0.00            
ATOM     19  H9  ACD     1      33.500  -3.500  18.590  1.00  0.00            
ATOM     20  O5  ACD     1      32.450  -4.160  20.310  1.00  0.00            
ATOM     21  H10 ACD     1      33.180  -3.960  20.900  1.00  0.00            
ATOM     22  C7  ACD     1      31.460  -3.000  18.470  1.00  0.00            
ATOM     23  H11 ACD     1      31.050  -3.910  18.020  1.00  0.00            
ATOM     24  O6  ACD     1      31.830  -2.200  17.340  1.00  0.00            
ATOM     25  C8  ACD     1      32.030  -0.790  17.770  1.00  0.00            
ATOM     26  H12 ACD     1      31.180  -0.350  18.320  1.00  0.00            
ATOM     27  C9  ACD     1      32.250   0.160  16.580  1.00  0.00            
ATOM     28  H13 ACD     1      31.390  -0.000  15.930  1.00  0.00            
ATOM     29  H14 ACD     1      32.230   1.170  17.000  1.00  0.00            
ATOM     30  O7  ACD     1      33.450  -0.130  15.930  1.00  0.00            
ATOM     31  H15 ACD     1      33.520  -1.050  15.640  1.00  0.00            
ATOM     32  O8  ACD     1      30.390  -2.400  19.180  1.00  0.00            
ATOM     33  C10 ACD     1      29.160  -3.110  19.150  1.00  0.00            
ATOM     34  H16 ACD     1      29.180  -3.790  18.280  1.00  0.00            
ATOM     35  C11 ACD     1      29.080  -3.920  20.430  1.00  0.00            
ATOM     36  H17 ACD     1      29.450  -3.290  21.250  1.00  0.00            
ATOM     37  O9  ACD     1      29.840  -5.130  20.420  1.00  0.00            
ATOM     38  H18 ACD     1      30.770  -4.900  20.330  1.00  0.00            
ATOM     39  C12 ACD     1      27.590  -4.330  20.760  1.00  0.00            
ATOM     40  H19 ACD     1      27.330  -5.140  20.080  1.00  0.00            
ATOM     41  O10 ACD     1      27.640  -4.750  22.090  1.00  0.00            
ATOM     42  H20 ACD     1      28.250  -5.500  22.090  1.00  0.00            
ATOM     43  C13 ACD     1      26.580  -3.240  20.560  1.00  0.00            
ATOM     44  H21 ACD     1      25.510  -3.480  20.540  1.00  0.00            
ATOM     45  O11 ACD     1      26.720  -2.700  19.250  1.00  0.00            
ATOM     46  C14 ACD     1      28.030  -2.120  18.890  1.00  0.00            
ATOM     47  H22 ACD     1      28.130  -1.170  19.440  1.00  0.00            
ATOM     48  C15 ACD     1      27.940  -1.890  17.440  1.00  0.00            
ATOM     49  H23 ACD     1      28.920  -1.470  17.180  1.00  0.00            
ATOM     50  H24 ACD     1      27.920  -2.830  16.870  1.00  0.00            
ATOM     51  O12 ACD     1      26.870  -1.010  17.060  1.00  0.00            
ATOM     52  H25 ACD     1      26.070  -1.540  17.150  1.00  0.00            
ATOM     53  O13 ACD     1      26.930  -2.260  21.510  1.00  0.00            
ATOM     54  C16 ACD     1      26.140  -2.010  22.680  1.00  0.00            
ATOM     55  H26 ACD     1      25.700  -2.960  23.030  1.00  0.00            
ATOM     56  C17 ACD     1      27.180  -1.800  23.790  1.00  0.00            
ATOM     57  H27 ACD     1      27.760  -1.010  23.310  1.00  0.00            
ATOM     58  O14 ACD     1      28.050  -2.920  23.930  1.00  0.00            
ATOM     59  H28 ACD     1      27.810  -3.610  23.320  1.00  0.00            
ATOM     60  C18 ACD     1      26.610  -1.270  25.080  1.00  0.00            
ATOM     61  H29 ACD     1      25.870  -2.020  25.380  1.00  0.00            
ATOM     62  O15 ACD     1      27.500  -1.070  26.080  1.00  0.00            
ATOM     63  H30 ACD     1      27.780  -1.940  26.370  1.00  0.00            
ATOM     64  C19 ACD     1      25.740  -0.090  24.790  1.00  0.00            
ATOM     65  H31 ACD     1      25.240   0.200  25.720  1.00  0.00            
ATOM     66  O16 ACD     1      24.650  -0.480  23.980  1.00  0.00            
ATOM     67  C20 ACD     1      25.030  -0.910  22.580  1.00  0.00            
ATOM     68  H32 ACD     1      25.330  -0.060  21.950  1.00  0.00            
ATOM     69  C21 ACD     1      23.770  -1.500  21.940  1.00  0.00            
ATOM     70  H33 ACD     1      22.960  -0.770  21.810  1.00  0.00            
ATOM     71  H34 ACD     1      23.920  -1.800  20.890  1.00  0.00            
ATOM     72  O17 ACD     1      23.260  -2.640  22.680  1.00  0.00            
ATOM     73  H35 ACD     1      22.730  -2.300  23.410  1.00  0.00            
ATOM     74  O18 ACD     1      26.410   0.970  24.130  1.00  0.00            
ATOM     75  C22 ACD     1      26.490   2.230  24.880  1.00  0.00            
ATOM     76  H36 ACD     1      25.500   2.330  25.340  1.00  0.00            
ATOM     77  C23 ACD     1      27.690   2.270  25.980  1.00  0.00            
ATOM     78  H37 ACD     1      28.590   1.830  25.540  1.00  0.00            
ATOM     79  O19 ACD     1      27.330   1.500  27.130  1.00  0.00            
ATOM     80  H38 ACD     1      27.510   0.560  27.050  1.00  0.00            
ATOM     81  C24 ACD     1      28.080   3.680  26.380  1.00  0.00            
ATOM     82  H39 ACD     1      27.210   4.000  26.970  1.00  0.00            
ATOM     83  O20 ACD     1      29.270   3.780  27.180  1.00  0.00            
ATOM     84  H40 ACD     1      29.190   3.030  27.770  1.00  0.00            
ATOM     85  C25 ACD     1      28.220   4.590  25.180  1.00  0.00            
ATOM     86  H41 ACD     1      28.250   5.630  25.520  1.00  0.00            
ATOM     87  O21 ACD     1      27.040   4.530  24.400  1.00  0.00            
ATOM     88  C26 ACD     1      26.730   3.300  23.840  1.00  0.00            
ATOM     89  H42 ACD     1      27.640   3.030  23.290  1.00  0.00            
ATOM     90  C27 ACD     1      25.450   3.560  22.930  1.00  0.00            
ATOM     91  H43 ACD     1      25.180   2.560  22.570  1.00  0.00            
ATOM     92  H44 ACD     1      24.610   4.010  23.470  1.00  0.00            
ATOM     93  O22 ACD     1      25.670   4.290  21.820  1.00  0.00            
ATOM     94  H45 ACD     1      25.770   5.180  22.180  1.00  0.00            
ATOM     95  O23 ACD     1      29.330   4.180  24.410  1.00  0.00            
ATOM     96  C28 ACD     1      30.360   5.140  24.210  1.00  0.00            
ATOM     97  H46 ACD     1      30.200   5.980  24.890  1.00  0.00            
ATOM     98  C29 ACD     1      30.270   5.710  22.750  1.00  0.00            
ATOM     99  H47 ACD     1      29.910   4.900  22.100  1.00  0.00            
ATOM    100  O24 ACD     1      31.530   6.080  22.140  1.00  0.00            
ATOM    101  C30 ACD     1      29.260   6.830  22.530  1.00  0.00            
ATOM    102  H48 ACD     1      29.190   7.010  21.450  1.00  0.00            
ATOM    103  H49 ACD     1      28.240   6.540  22.800  1.00  0.00            
ATOM    104  O25 ACD     1      29.710   8.060  23.070  1.00  0.00            
ATOM    105  H50 ACD     1      29.090   8.750  22.830  1.00  0.00            
ATOM    106  C31 ACD     1      31.630   4.490  24.690  1.00  0.00            
ATOM    107  H51 ACD     1      31.550   3.430  24.400  1.00  0.00            
ATOM    108  O26 ACD     1      31.610   4.500  26.150  1.00  0.00            
ATOM    109  H52 ACD     1      30.730   4.210  26.410  1.00  0.00            
ATOM    110  C32 ACD     1      32.810   5.100  23.980  1.00  0.00            
ATOM    111  H53 ACD     1      33.070   6.100  24.350  1.00  0.00            
ATOM    112  O27 ACD     1      33.890   4.280  24.320  1.00  0.00            
ATOM    113  H54 ACD     1      33.820   4.100  25.260  1.00  0.00            
ATOM    114  C33 ACD     1      32.600   5.190  22.440  1.00  0.00            
ATOM    115  H55 ACD     1      33.540   5.640  22.120  1.00  0.00            
ATOM    116  O28 ACD     1      32.350   3.910  21.850  1.00  0.00            
ATOM    117  C34 ACD     1      33.260   3.570  20.850  1.00  0.00            
ATOM    118  H56 ACD     1      33.920   4.400  20.570  1.00  0.00            
ATOM    119  C35 ACD     1      34.110   2.430  21.420  1.00  0.00            
ATOM    120  H57 ACD     1      33.520   1.650  21.910  1.00  0.00            
ATOM    121  O29 ACD     1      35.140   3.110  22.270  1.00  0.00            
ATOM    122  H58 ACD     1      34.680   3.130  23.110  1.00  0.00            
ATOM    123  C36 ACD     1      34.880   1.790  20.230  1.00  0.00            
ATOM    124  H59 ACD     1      35.660   2.450  19.820  1.00  0.00            
ATOM    125  O30 ACD     1      35.490   0.570  20.660  1.00  0.00            
ATOM    126  H60 ACD     1      36.210   0.780  21.260  1.00  0.00            
ATOM    127  C1  CC6     2      31.720  36.590  23.810  1.00  0.00            
ATOM    128  C2  CC6     2      32.050  37.750  24.730  1.00  0.00            
ATOM    129  C3  CC6     2      31.590  39.110  24.220  1.00  0.00            
ATOM    130  C4  CC6     2      32.020  40.400  25.020  1.00  0.00            
ATOM    131  C5  CC6     2      31.040  41.550  24.640  1.00  0.00            
ATOM    132  O1  CC6     2      30.560  42.370  25.420  1.00  0.00            
ATOM    133  O2  CC6     2      30.820  41.560  23.350  1.00  0.00            
ATOM    134  C6  CC6     2      30.020  42.560  22.750  1.00  0.00            
ATOM    135  C7  CC6     2      29.840  42.370  21.190  1.00  0.00            
ATOM    136  N1  CC6     2      28.780  43.270  20.530  1.00  0.00            
ATOM    137  C8  CC6     2      27.400  42.990  20.920  1.00  0.00            
ATOM    138  C9  CC6     2      26.280  43.110  19.840  1.00  0.00            
ATOM    139  C10 CC6     2      29.110  44.750  20.780  1.00  0.00            
ATOM    140  C11 CC6     2      28.360  45.750  19.820  1.00  0.00            
ATOM    141  C12 CC6     2      31.910  40.210  26.510  1.00  0.00            
ATOM    142  C13 CC6     2      30.700  40.010  27.140  1.00  0.00            
ATOM    143  C14 CC6     2      30.480  39.830  28.540  1.00  0.00            
ATOM    144  C15 CC6     2      31.640  39.650  29.310  1.00  0.00            
ATOM    145  C16 CC6     2      32.870  39.710  28.670  1.00  0.00            
ATOM    146  C17 CC6     2      33.020  39.950  27.260  1.00  0.00            
ATOM    147  C18 CC6     2      33.390  41.020  24.640  1.00  0.00            
ATOM    148  C19 CC6     2      33.710  42.380  24.990  1.00  0.00            
ATOM    149  C20 CC6     2      34.980  42.890  24.690  1.00  0.00            
ATOM    150  C21 CC6     2      35.820  42.020  24.020  1.00  0.00            
ATOM    151  C22 CC6     2      35.530  40.710  23.620  1.00  0.00            
ATOM    152  C23 CC6     2      34.270  40.190  23.940  1.00  0.00            
ATOM    153  H1  CC6     2      32.240  36.580  22.850  1.00  0.00            
ATOM    154  H2  CC6     2      31.680  35.640  24.360  1.00  0.00            
ATOM    155  H3  CC6     2      30.650  36.640  23.580  1.00  0.00            
ATOM    156  H4  CC6     2      33.140  37.670  24.810  1.00  0.00            
ATOM    157  H5  CC6     2      31.520  37.560  25.680  1.00  0.00            
ATOM    158  H6  CC6     2      30.510  39.110  24.430  1.00  0.00            
ATOM    159  H7  CC6     2      31.740  39.150  23.140  1.00  0.00            
ATOM    160  H8  CC6     2      30.600  43.480  22.910  1.00  0.00            
ATOM    161  H9  CC6     2      29.060  42.620  23.270  1.00  0.00            
ATOM    162  H10 CC6     2      29.540  41.390  20.850  1.00  0.00            
ATOM    163  H11 CC6     2      30.840  42.480  20.750  1.00  0.00            
ATOM    164  H12 CC6     2      28.880  43.060  19.530  1.00  0.00            
ATOM    165  H13 CC6     2      27.110  43.570  21.800  1.00  0.00            
ATOM    166  H14 CC6     2      27.430  42.010  21.410  1.00  0.00            
ATOM    167  H15 CC6     2      25.530  43.910  19.920  1.00  0.00            
ATOM    168  H16 CC6     2      26.720  43.090  18.840  1.00  0.00            
ATOM    169  H17 CC6     2      25.700  42.200  19.680  1.00  0.00            
ATOM    170  H18 CC6     2      30.170  44.940  20.630  1.00  0.00            
ATOM    171  H19 CC6     2      28.890  45.080  21.790  1.00  0.00            
ATOM    172  H20 CC6     2      28.770  46.760  19.700  1.00  0.00            
ATOM    173  H21 CC6     2      28.260  45.380  18.790  1.00  0.00            
ATOM    174  H22 CC6     2      27.300  45.950  20.040  1.00  0.00            
ATOM    175  H23 CC6     2      29.800  40.120  26.530  1.00  0.00            
ATOM    176  H24 CC6     2      29.530  39.610  29.020  1.00  0.00            
ATOM    177  H25 CC6     2      31.680  39.500  30.390  1.00  0.00            
ATOM    178  H26 CC6     2      33.760  39.530  29.250  1.00  0.00            
ATOM    179  H27 CC6     2      34.050  40.030  26.920  1.00  0.00            
ATOM    180  H28 CC6     2      33.060  42.960  25.640  1.00  0.00            
ATOM    181  H29 CC6     2      35.350  43.860  25.040  1.00  0.00            
ATOM    182  H30 CC6     2      36.840  42.380  23.890  1.00  0.00            
ATOM    183  H31 CC6     2      36.340  40.100  23.240  1.00  0.00            
ATOM    184  H32 CC6     2      34.000  39.200  23.580  1.00  0.00            
TER
ENDMDL
MODEL        1
ATOM      1  H1  ACD     1      17.130  22.420  23.830  1.00  0.00            
ATOM      2  O1  ACD     1      17.340  23.100  24.470  1.00  0.00            
ATOM      3  C1  ACD     1      16.550  24.210  24.380  1.00  0.00            
ATOM      4  H2  ACD     1      16.440  24.700  25.350  1.00  0.00            
ATOM      5  H3  ACD     1      15.560  23.880  24.050  1.00  0.00            
ATOM      6  C2  ACD     1      16.960  25.140  23.340  1.00  0.00            
ATOM      7  H4  ACD     1      17.980  25.470  23.570  1.00  0.00            
ATOM      8  O2  ACD     1      16.970  24.540  21.960  1.00  0.00            
ATOM      9  C3  ACD     1      17.390  25.460  21.000  1.00  0.00            
ATOM     10  H5  ACD     1      17.530  25.000  20.010  1.00  0.00            
ATOM     11  O3  ACD     1      18.650  25.970  21.370  1.00  0.00            
ATOM     12  C4  ACD     1      19.740  25.510  20.540  1.00  0.00            
ATOM     13  H6  ACD     1      19.410  24.670  19.920  1.00  0.00            
ATOM     14  C5  ACD     1      20.050  26.740  19.630  1.00  0.00            
ATOM     15  H7  ACD     1      20.170  27.700  20.150  1.00  0.00            
ATOM     16  O4  ACD     1      19.030  26.820  18.620  1.00  0.00            
ATOM     17  H8  ACD     1      18.230  27.170  19.010  1.00  0.00            
ATOM     18  C6  ACD     1      21.440  26.480  19.050  1.00  0.00            
ATOM     19  H9  ACD     1      21.410  25.590  18.420  1.00  0.00            
ATOM     20  O5  ACD     1      22.020  27.600  18.340  1.00  0.00            
ATOM     21  H10 ACD     1      22.050  28.400  18.880  1.00  0.00            
ATOM     22  C7  ACD     1      22.430  26.250  20.210  1.00  0.00            
ATOM     23  H11 ACD     1      23.450  26.070  19.850  1.00  0.00            
ATOM     24  O6  ACD     1      22.140  25.040  20.820  1.00  0.00            
ATOM     25  C8  ACD     1      20.860  25.110  21.500  1.00  0.00            
ATOM     26  H12 ACD     1      20.950  25.910  22.250  1.00  0.00            
ATOM     27  C9  ACD     1      20.510  23.820  22.250  1.00  0.00            
ATOM     28  H13 ACD     1      19.470  23.780  22.600  1.00  0.00            
ATOM     29  H14 ACD     1      20.640  22.930  21.610  1.00  0.00            
ATOM     30  O7  ACD     1      21.230  23.890  23.440  1.00  0.00            
ATOM     31  H15 ACD     1      20.780  23.260  24.010  1.00  0.00            
ATOM     32  O8  ACD     1      22.470  27.310  21.150  1.00  0.00            
ATOM     33  C10 ACD     1      23.430  28.310  21.150  1.00  0.00            
ATOM     34  H16 ACD     1      23.890  28.350  20.160  1.00  0.00            
ATOM     35  C11 ACD     1      22.700  29.660  21.190  1.00  0.00            
ATOM     36  H17 ACD     1      21.800  29.710  21.820  1.00  0.00            
ATOM     37  O9  ACD     1      22.260  29.880  19.820  1.00  0.00            
ATOM     38  H18 ACD     1      21.750  30.690  19.790  1.00  0.00            
ATOM     39  C12 ACD     1      23.730  30.770  21.550  1.00  0.00            
ATOM     40  H19 ACD     1      24.540  30.770  20.800  1.00  0.00            
ATOM     41  O10 ACD     1      23.160  32.070  21.610  1.00  0.00            
ATOM     42  H20 ACD     1      22.650  32.340  20.840  1.00  0.00            
ATOM     43  C13 ACD     1      24.490  30.440  22.840  1.00  0.00            
ATOM     44  H21 ACD     1      25.230  31.210  23.100  1.00  0.00            
ATOM     45  O11 ACD     1      25.190  29.200  22.670  1.00  0.00            
ATOM     46  C14 ACD     1      24.380  28.110  22.330  1.00  0.00            
ATOM     47  H22 ACD     1      23.900  27.750  23.250  1.00  0.00            
ATOM     48  C15 ACD     1      25.280  26.930  22.040  1.00  0.00            
ATOM     49  H23 ACD     1      26.150  26.920  22.700  1.00  0.00            
ATOM     50  H24 ACD     1      24.690  26.010  22.100  1.00  0.00            
ATOM     51  O12 ACD     1      25.830  26.990  20.670  1.00  0.00            
ATOM     52  H25 ACD     1      26.530  27.650  20.600  1.00  0.00            
ATOM     53  O13 ACD     1      23.650  30.250  23.990  1.00  0.00            
ATOM     54  C16 ACD     1      23.810  31.240  24.940  1.00  0.00            
ATOM     55  H26 ACD     1      24.740  31.800  24.780  1.00  0.00            
ATOM     56  C17 ACD     1      22.720  32.350  24.740  1.00  0.00            
ATOM     57  H27 ACD     1      21.780  31.870  24.410  1.00  0.00            
ATOM     58  O14 ACD     1      23.180  33.420  23.860  1.00  0.00            
ATOM     59  H28 ACD     1      23.330  32.950  23.040  1.00  0.00            
ATOM     60  C18 ACD     1      22.330  33.050  26.020  1.00  0.00            
ATOM     61  H29 ACD     1      23.160  33.720  26.270  1.00  0.00            
ATOM     62  O15 ACD     1      21.040  33.710  25.840  1.00  0.00            
ATOM     63  H30 ACD     1      21.130  34.460  25.240  1.00  0.00            
ATOM     64  C19 ACD     1      22.170  32.060  27.240  1.00  0.00            
ATOM     65  H31 ACD     1      22.060  32.690  28.130  1.00  0.00            
ATOM     66  O16 ACD     1      23.400  31.310  27.330  1.00  0.00            
ATOM     67  C20 ACD     1      23.750  30.440  26.280  1.00  0.00            
ATOM     68  H32 ACD     1      23.020  29.640  26.120  1.00  0.00            
ATOM     69  C21 ACD     1      25.000  29.670  26.570  1.00  0.00            
ATOM     70  H33 ACD     1      25.410  29.340  25.610  1.00  0.00            
ATOM     71  H34 ACD     1      25.660  30.330  27.150  1.00  0.00            
ATOM     72  O17 ACD     1      24.700  28.670  27.450  1.00  0.00            
ATOM     73  H35 ACD     1      24.520  29.050  28.310  1.00  0.00            
ATOM     74  O18 ACD     1      21.060  31.200  27.120  1.00  0.00            
ATOM     75  C22 ACD     1      20.280  30.890  28.210  1.00  0.00            
ATOM     76  H36 ACD     1      20.770  31.220  29.140  1.00  0.00            
ATOM     77  C23 ACD     1      18.940  31.590  27.960  1.00  0.00            
ATOM     78  H37 ACD     1      18.600  31.300  26.960  1.00  0.00            
ATOM     79  O19 ACD     1      19.110  32.980  27.870  1.00  0.00            
ATOM     80  H38 ACD     1      19.760  33.090  27.170  1.00  0.00            
ATOM     81  C24 ACD     1      17.900  31.010  28.970  1.00  0.00            
ATOM     82  H39 ACD     1      18.230  31.280  29.990  1.00  0.00            
ATOM     83  O20 ACD     1      16.560  31.510  28.780  1.00  0.00            
ATOM     84  H40 ACD     1      16.480  31.430  27.820  1.00  0.00            
ATOM     85  C25 ACD     1      17.760  29.540  28.780  1.00  0.00            
ATOM     86  H41 ACD     1      17.040  29.060  29.460  1.00  0.00            
ATOM     87  O21 ACD     1      19.040  29.010  29.050  1.00  0.00            
ATOM     88  C26 ACD     1      20.110  29.390  28.210  1.00  0.00            
ATOM     89  H42 ACD     1      19.850  29.060  27.200  1.00  0.00            
ATOM     90  C27 ACD     1      21.400  28.660  28.480  1.00  0.00            
ATOM     91  H43 ACD     1      22.190  28.980  27.790  1.00  0.00            
ATOM     92  H44 ACD     1      21.700  28.810  29.530  1.00  0.00            
ATOM     93  O22 ACD     1      21.240  27.330  28.320  1.00  0.00            
ATOM     94  H45 ACD     1      20.820  27.070  29.140  1.00  0.00            
ATOM     95  O23 ACD     1      17.470  29.200  27.460  1.00  0.00            
ATOM     96  C28 ACD     1      16.140  28.750  27.290  1.00  0.00            
ATOM     97  H46 ACD     1      15.560  28.990  28.190  1.00  0.00            
ATOM     98  C29 ACD     1      16.210  27.240  27.230  1.00  0.00            
ATOM     99  H47 ACD     1      17.090  26.950  26.650  1.00  0.00            
ATOM    100  O24 ACD     1      15.180  26.640  26.470  1.00  0.00            
ATOM    101  C30 ACD     1      16.170  26.500  28.580  1.00  0.00            
ATOM    102  H48 ACD     1      16.290  25.420  28.400  1.00  0.00            
ATOM    103  H49 ACD     1      16.980  26.740  29.290  1.00  0.00            
ATOM    104  O25 ACD     1      14.930  26.790  29.200  1.00  0.00            
ATOM    105  H50 ACD     1      14.960  26.480  30.110  1.00  0.00            
ATOM    106  C31 ACD     1      15.440  29.500  26.110  1.00  0.00            
ATOM    107  H51 ACD     1      16.250  29.720  25.400  1.00  0.00            
ATOM    108  O26 ACD     1      14.920  30.770  26.580  1.00  0.00            
ATOM    109  H52 ACD     1      14.160  30.590  27.140  1.00  0.00            
ATOM    110  C32 ACD     1      14.390  28.550  25.510  1.00  0.00            
ATOM    111  H53 ACD     1      13.620  28.380  26.270  1.00  0.00            
ATOM    112  O27 ACD     1      13.910  29.100  24.250  1.00  0.00            
ATOM    113  H54 ACD     1      13.420  29.930  24.310  1.00  0.00            
ATOM    114  C33 ACD     1      14.880  27.140  25.210  1.00  0.00            
ATOM    115  H55 ACD     1      14.180  26.480  24.710  1.00  0.00            
ATOM    116  O28 ACD     1      16.050  27.140  24.460  1.00  0.00            
ATOM    117  C34 ACD     1      16.010  26.350  23.310  1.00  0.00            
ATOM    118  H56 ACD     1      15.040  25.880  23.130  1.00  0.00            
ATOM    119  C35 ACD     1      16.240  27.380  22.150  1.00  0.00            
ATOM    120  H57 ACD     1      17.180  27.920  22.340  1.00  0.00            
ATOM    121  O29 ACD     1      15.220  28.400  22.020  1.00  0.00            
ATOM    122  H58 ACD     1      14.910  28.730  22.870  1.00  0.00            
ATOM    123  C36 ACD     1      16.320  26.570  20.880  1.00  0.00            
ATOM    124  H59 ACD     1      15.410  26.050  20.560  1.00  0.00            
ATOM    125  O30 ACD     1      16.690  27.440  19.830  1.00  0.00            
ATOM    126  H60 ACD     1      16.000  28.090  19.660  1.00  0.00            
ATOM    127  C1  CC6     2      18.160  30.570  18.810  1.00  0.00            
ATOM    128  C2  CC6     2      18.460  30.490  20.330  1.00  0.00            
ATOM    129  C3  CC6     2      19.110  31.740  21.070  1.00  0.00            
ATOM    130  C4  CC6     2      18.350  32.310  22.250  1.00  0.00            
ATOM    131  C5  CC6     2      18.500  31.410  23.500  1.00  0.00            
ATOM    132  O1  CC6     2      17.990  31.700  24.560  1.00  0.00            
ATOM    133  O2  CC6     2      19.080  30.150  23.290  1.00  0.00            
ATOM    134  C6  CC6     2      19.230  29.320  24.440  1.00  0.00            
ATOM    135  C7  CC6     2      20.290  28.270  24.170  1.00  0.00            
ATOM    136  N1  CC6     2      20.640  27.240  25.280  1.00  0.00            
ATOM    137  C8  CC6     2      19.600  26.120  25.280  1.00  0.00            
ATOM    138  C9  CC6     2      19.440  25.270  26.660  1.00  0.00            
ATOM    139  C10 CC6     2      22.020  26.770  24.910  1.00  0.00            
ATOM    140  C11 CC6     2      22.900  25.850  25.870  1.00  0.00            
ATOM    141  C12 CC6     2      18.950  33.740  22.670  1.00  0.00            
ATOM    142  C13 CC6     2      18.230  34.510  23.560  1.00  0.00            
ATOM    143  C14 CC6     2      18.710  35.760  24.010  1.00  0.00            
ATOM    144  C15 CC6     2      19.890  36.240  23.490  1.00  0.00            
ATOM    145  C16 CC6     2      20.680  35.460  22.640  1.00  0.00            
ATOM    146  C17 CC6     2      20.280  34.220  22.240  1.00  0.00            
ATOM    147  C18 CC6     2      16.920  32.580  21.870  1.00  0.00            
ATOM    148  C19 CC6     2      16.690  33.550  20.930  1.00  0.00            
ATOM    149  C20 CC6     2      15.390  33.910  20.470  1.00  0.00            
ATOM    150  C21 CC6     2      14.280  33.230  20.950  1.00  0.00            
ATOM    151  C22 CC6     2      14.500  32.150  21.830  1.00  0.00            
ATOM    152  C23 CC6     2      15.800  31.860  22.290  1.00  0.00            
ATOM    153  H1  CC6     2      19.010  30.890  18.200  1.00  0.00            
ATOM    154  H2  CC6     2      17.650  29.750  18.290  1.00  0.00            
ATOM    155  H3  CC6     2      17.390  31.350  18.740  1.00  0.00            
ATOM    156  H4  CC6     2      19.100  29.600  20.350  1.00  0.00            
ATOM    157  H5  CC6     2      17.520  30.210  20.810  1.00  0.00            
ATOM    158  H6  CC6     2      19.210  32.570  20.350  1.00  0.00            
ATOM    159  H7  CC6     2      20.140  31.570  21.390  1.00  0.00            
ATOM    160  H8  CC6     2      18.220  28.960  24.680  1.00  0.00            
ATOM    161  H9  CC6     2      19.520  29.990  25.250  1.00  0.00            
ATOM    162  H10 CC6     2      21.220  28.830  24.070  1.00  0.00            
ATOM    163  H11 CC6     2      20.090  27.760  23.230  1.00  0.00            
ATOM    164  H12 CC6     2      20.600  27.750  26.170  1.00  0.00            
ATOM    165  H13 CC6     2      19.720  25.480  24.400  1.00  0.00            
ATOM    166  H14 CC6     2      18.610  26.550  25.150  1.00  0.00            
ATOM    167  H15 CC6     2      20.430  25.110  27.110  1.00  0.00            
ATOM    168  H16 CC6     2      19.090  25.960  27.440  1.00  0.00            
ATOM    169  H17 CC6     2      18.740  24.430  26.640  1.00  0.00            
ATOM    170  H18 CC6     2      22.520  27.730  24.760  1.00  0.00            
ATOM    171  H19 CC6     2      22.090  26.260  23.950  1.00  0.00            
ATOM    172  H20 CC6     2      23.140  26.280  26.850  1.00  0.00            
ATOM    173  H21 CC6     2      22.320  24.930  26.040  1.00  0.00            
ATOM    174  H22 CC6     2      23.850  25.600  25.380  1.00  0.00            
ATOM    175  H23 CC6     2      17.270  34.160  23.920  1.00  0.00            
ATOM    176  H24 CC6     2      18.190  36.410  24.700  1.00  0.00            
ATOM    177  H25 CC6     2      20.070  37.240  23.870  1.00  0.00            
ATOM    178  H26 CC6     2      21.660  35.810  22.330  1.00  0.00            
ATOM    179  H27 CC6     2      20.980  33.590  21.710  1.00  0.00            
ATOM    180  H28 CC6     2      17.550  34.100  20.560  1.00  0.00            
ATOM    181  H29 CC6     2      15.220  34.760  19.810  1.00  0.00            
ATOM    182  H30 CC6     2      13.280  33.480  20.600  1.00  0.00            
ATOM    183  H31 CC6     2      13.680  31.510  22.150  1.00  0.00            
ATOM    184  H32 CC6     2      15.730  31.110  23.080  1.00  0.00            
TER
ENDMDL
MODEL        1
ATOM      1  H1  ACD     1      30.160  30.070  24.720  1.00  0.00            
ATOM      2  O1  ACD     1      30.860  29.640  25.220  1.00  0.00            
ATOM      3  C1  ACD     1      31.420  30.580  26.160  1.00  0.00            
ATOM      4  H2  ACD     1      32.010  30.080  26.940  1.00  0.00            
ATOM      5  H3  ACD     1      30.710  31.060  26.840  1.00  0.00            
ATOM      6  C2  ACD     1      32.150  31.660  25.410  1.00  0.00            
ATOM      7  H4  ACD     1      32.720  31.300  24.540  1.00  0.00            
ATOM      8  O2  ACD     1      31.270  32.660  24.940  1.00  0.00            
ATOM      9  C3  ACD     1      31.800  33.680  24.170  1.00  0.00            
ATOM     10  H5  ACD     1      31.010  34.400  23.920  1.00  0.00            
ATOM     11  O3  ACD     1      32.400  33.220  22.920  1.00  0.00            
ATOM     12  C4  ACD     1      31.540  33.000  21.710  1.00  0.00            
ATOM     13  H6  ACD     1      30.720  33.700  21.510  1.00  0.00            
ATOM     14  C5  ACD     1      32.520  32.980  20.500  1.00  0.00            
ATOM     15  H7  ACD     1      33.330  32.260  20.670  1.00  0.00            
ATOM     16  O4  ACD     1      33.100  34.270  20.280  1.00  0.00            
ATOM     17  H8  ACD     1      33.470  34.600  21.100  1.00  0.00            
ATOM     18  C6  ACD     1      31.770  32.510  19.280  1.00  0.00            
ATOM     19  H9  ACD     1      30.930  33.160  19.020  1.00  0.00            
ATOM     20  O5  ACD     1      32.590  32.460  18.140  1.00  0.00            
ATOM     21  H10 ACD     1      33.340  31.890  18.330  1.00  0.00            
ATOM     22  C7  ACD     1      31.310  31.090  19.530  1.00  0.00            
ATOM     23  H11 ACD     1      30.840  30.800  18.590  1.00  0.00            
ATOM     24  O6  ACD     1      30.300  31.150  20.510  1.00  0.00            
ATOM     25  C8  ACD     1      30.780  31.640  21.770  1.00  0.00            
ATOM     26  H12 ACD     1      31.430  30.920  22.290  1.00  0.00            
ATOM     27  C9  ACD     1      29.470  31.730  22.590  1.00  0.00            
ATOM     28  H13 ACD     1      29.550  32.430  23.430  1.00  0.00            
ATOM     29  H14 ACD     1      28.640  32.130  22.000  1.00  0.00            
ATOM     30  O7  ACD     1      29.040  30.480  23.160  1.00  0.00            
ATOM     31  H15 ACD     1      28.560  30.040  22.450  1.00  0.00            
ATOM     32  O8  ACD     1      32.240  30.160  19.880  1.00  0.00            
ATOM     33  C10 ACD     1      32.680  29.380  18.710  1.00  0.00            
ATOM     34  H16 ACD     1      32.270  29.650  17.730  1.00  0.00            
ATOM     35  C11 ACD     1      34.240  29.520  18.640  1.00  0.00            
ATOM     36  H17 ACD     1      34.520  29.420  19.690  1.00  0.00            
ATOM     37  O9  ACD     1      34.640  30.870  18.330  1.00  0.00            
ATOM     38  H18 ACD     1      35.450  30.860  17.810  1.00  0.00            
ATOM     39  C12 ACD     1      34.910  28.400  17.800  1.00  0.00            
ATOM     40  H19 ACD     1      34.620  28.610  16.760  1.00  0.00            
ATOM     41  O10 ACD     1      36.370  28.390  17.850  1.00  0.00            
ATOM     42  H20 ACD     1      36.750  29.270  17.730  1.00  0.00            
ATOM     43  C13 ACD     1      34.400  26.980  18.150  1.00  0.00            
ATOM     44  H21 ACD     1      34.730  26.290  17.360  1.00  0.00            
ATOM     45  O11 ACD     1      33.000  27.100  17.950  1.00  0.00            
ATOM     46  C14 ACD     1      32.370  27.910  18.920  1.00  0.00            
ATOM     47  H22 ACD     1      32.770  27.700  19.920  1.00  0.00            
ATOM     48  C15 ACD     1      30.890  27.670  19.080  1.00  0.00            
ATOM     49  H23 ACD     1      30.790  26.620  19.410  1.00  0.00            
ATOM     50  H24 ACD     1      30.470  28.330  19.840  1.00  0.00            
ATOM     51  O12 ACD     1      30.120  27.900  17.820  1.00  0.00            
ATOM     52  H25 ACD     1      30.740  27.780  17.100  1.00  0.00            
ATOM     53  O13 ACD     1      34.660  26.580  19.480  1.00  0.00            
ATOM     54  C16 ACD     1      35.490  25.420  19.840  1.00  0.00            
ATOM     55  H26 ACD     1      35.540  24.610  19.100  1.00  0.00            
ATOM     56  C17 ACD     1      36.900  25.920  20.050  1.00  0.00            
ATOM     57  H27 ACD     1      36.850  26.830  20.650  1.00  0.00            
ATOM     58  O14 ACD     1      37.470  26.120  18.770  1.00  0.00            
ATOM     59  H28 ACD     1      37.240  26.990  18.420  1.00  0.00            
ATOM     60  C18 ACD     1      37.730  24.850  20.840  1.00  0.00            
ATOM     61  H29 ACD     1      37.810  23.990  20.160  1.00  0.00            
ATOM     62  O15 ACD     1      39.080  25.210  21.130  1.00  0.00            
ATOM     63  H30 ACD     1      39.490  25.350  20.280  1.00  0.00            
ATOM     64  C19 ACD     1      37.000  24.510  22.080  1.00  0.00            
ATOM     65  H31 ACD     1      37.540  23.710  22.590  1.00  0.00            
ATOM     66  O16 ACD     1      35.670  23.950  21.770  1.00  0.00            
ATOM     67  C20 ACD     1      34.850  24.920  21.160  1.00  0.00            
ATOM     68  H32 ACD     1      34.670  25.720  21.890  1.00  0.00            
ATOM     69  C21 ACD     1      33.490  24.260  20.750  1.00  0.00            
ATOM     70  H33 ACD     1      32.960  24.920  20.060  1.00  0.00            
ATOM     71  H34 ACD     1      33.580  23.260  20.320  1.00  0.00            
ATOM     72  O17 ACD     1      32.680  24.160  21.910  1.00  0.00            
ATOM     73  H35 ACD     1      31.850  23.790  21.620  1.00  0.00            
ATOM     74  O18 ACD     1      36.940  25.630  22.990  1.00  0.00            
ATOM     75  C22 ACD     1      37.590  25.440  24.260  1.00  0.00            
ATOM     76  H36 ACD     1      38.190  24.520  24.340  1.00  0.00            
ATOM     77  C23 ACD     1      38.440  26.730  24.440  1.00  0.00            
ATOM     78  H37 ACD     1      37.930  27.620  24.070  1.00  0.00            
ATOM     79  O19 ACD     1      39.650  26.530  23.690  1.00  0.00            
ATOM     80  H38 ACD     1      39.460  26.010  22.900  1.00  0.00            
ATOM     81  C24 ACD     1      38.820  26.940  25.950  1.00  0.00            
ATOM     82  H39 ACD     1      39.490  26.100  26.190  1.00  0.00            
ATOM     83  O20 ACD     1      39.440  28.210  26.040  1.00  0.00            
ATOM     84  H40 ACD     1      38.760  28.880  26.160  1.00  0.00            
ATOM     85  C25 ACD     1      37.670  26.750  26.880  1.00  0.00            
ATOM     86  H41 ACD     1      38.000  26.710  27.930  1.00  0.00            
ATOM     87  O21 ACD     1      37.040  25.520  26.610  1.00  0.00            
ATOM     88  C26 ACD     1      36.440  25.390  25.320  1.00  0.00            
ATOM     89  H42 ACD     1      35.770  26.240  25.140  1.00  0.00            
ATOM     90  C27 ACD     1      35.720  24.030  25.200  1.00  0.00            
ATOM     91  H43 ACD     1      35.200  23.970  24.240  1.00  0.00            
ATOM     92  H44 ACD     1      36.430  23.210  25.320  1.00  0.00            
ATOM     93  O22 ACD     1      34.690  24.090  26.170  1.00  0.00            
ATOM     94  H45 ACD     1      34.000  23.490  25.880  1.00  0.00            
ATOM     95  O23 ACD     1      36.740  27.800  26.590  1.00  0.00            
ATOM     96  C28 ACD     1      36.420  28.800  27.640  1.00  0.00            
ATOM     97  H46 ACD     1      36.940  28.580  28.590  1.00  0.00            
ATOM     98  C29 ACD     1      34.890  28.690  27.740  1.00  0.00            
ATOM     99  H47 ACD     1      34.590  28.410  26.720  1.00  0.00            
ATOM    100  O24 ACD     1      34.170  29.790  28.300  1.00  0.00            
ATOM    101  C30 ACD     1      34.580  27.590  28.690  1.00  0.00            
ATOM    102  H48 ACD     1      35.180  26.750  28.320  1.00  0.00            
ATOM    103  H49 ACD     1      34.980  27.850  29.670  1.00  0.00            
ATOM    104  O25 ACD     1      33.160  27.210  28.590  1.00  0.00            
ATOM    105  H50 ACD     1      32.700  27.540  29.370  1.00  0.00            
ATOM    106  C31 ACD     1      36.880  30.190  27.210  1.00  0.00            
ATOM    107  H51 ACD     1      36.610  30.420  26.170  1.00  0.00            
ATOM    108  O26 ACD     1      38.280  30.340  27.470  1.00  0.00            
ATOM    109  H52 ACD     1      38.430  31.290  27.380  1.00  0.00            
ATOM    110  C32 ACD     1      36.080  31.160  28.140  1.00  0.00            
ATOM    111  H53 ACD     1      36.250  31.000  29.210  1.00  0.00            
ATOM    112  O27 ACD     1      36.450  32.530  27.970  1.00  0.00            
ATOM    113  H54 ACD     1      36.130  32.860  27.120  1.00  0.00            
ATOM    114  C33 ACD     1      34.580  31.040  27.890  1.00  0.00            
ATOM    115  H55 ACD     1      34.120  31.760  28.570  1.00  0.00            
ATOM    116  O28 ACD     1      34.240  31.360  26.550  1.00  0.00            
ATOM    117  C34 ACD     1      33.190  32.320  26.320  1.00  0.00            
ATOM    118  H56 ACD     1      32.640  32.600  27.230  1.00  0.00            
ATOM    119  C35 ACD     1      33.830  33.530  25.640  1.00  0.00            
ATOM    120  H57 ACD     1      34.350  33.060  24.800  1.00  0.00            
ATOM    121  O29 ACD     1      34.740  34.230  26.480  1.00  0.00            
ATOM    122  H58 ACD     1      34.280  34.870  27.020  1.00  0.00            
ATOM    123  C36 ACD     1      32.760  34.470  25.130  1.00  0.00            
ATOM    124  H59 ACD     1      32.180  34.800  26.000  1.00  0.00            
ATOM    125  O30 ACD     1      33.290  35.670  24.520  1.00  0.00            
ATOM    126  H60 ACD     1      33.970  35.470  23.870  1.00  0.00            
ATOM    127  C1  CC6     2      39.190  28.670  20.270  1.00  0.00            
ATOM    128  C2  CC6     2      38.150  29.700  20.740  1.00  0.00            
ATOM    129  C3  CC6     2      38.600  30.430  22.010  1.00  0.00            
ATOM    130  C4  CC6     2      37.620  31.540  22.550  1.00  0.00            
ATOM    131  C5  CC6     2      36.250  30.940  22.900  1.00  0.00            
ATOM    132  O1  CC6     2      35.310  31.680  23.070  1.00  0.00            
ATOM    133  O2  CC6     2      36.350  29.650  23.320  1.00  0.00            
ATOM    134  C6  CC6     2      35.190  29.030  23.800  1.00  0.00            
ATOM    135  C7  CC6     2      34.270  28.430  22.700  1.00  0.00            
ATOM    136  N1  CC6     2      32.950  27.960  23.260  1.00  0.00            
ATOM    137  C8  CC6     2      31.930  27.680  22.160  1.00  0.00            
ATOM    138  C9  CC6     2      30.440  27.330  22.580  1.00  0.00            
ATOM    139  C10 CC6     2      33.050  26.690  24.130  1.00  0.00            
ATOM    140  C11 CC6     2      32.340  26.730  25.550  1.00  0.00            
ATOM    141  C12 CC6     2      38.230  32.290  23.830  1.00  0.00            
ATOM    142  C13 CC6     2      37.430  33.280  24.470  1.00  0.00            
ATOM    143  C14 CC6     2      37.850  33.860  25.660  1.00  0.00            
ATOM    144  C15 CC6     2      39.030  33.460  26.280  1.00  0.00            
ATOM    145  C16 CC6     2      39.850  32.480  25.660  1.00  0.00            
ATOM    146  C17 CC6     2      39.360  31.860  24.470  1.00  0.00            
ATOM    147  C18 CC6     2      37.440  32.650  21.410  1.00  0.00            
ATOM    148  C19 CC6     2      38.230  33.770  21.300  1.00  0.00            
ATOM    149  C20 CC6     2      37.950  34.800  20.350  1.00  0.00            
ATOM    150  C21 CC6     2      36.810  34.760  19.530  1.00  0.00            
ATOM    151  C22 CC6     2      36.060  33.560  19.580  1.00  0.00            
ATOM    152  C23 CC6     2      36.480  32.500  20.430  1.00  0.00            
ATOM    153  H1  CC6     2      39.590  27.970  21.010  1.00  0.00            
ATOM    154  H2  CC6     2      38.780  28.120  19.410  1.00  0.00            
ATOM    155  H3  CC6     2      40.030  29.220  19.820  1.00  0.00            
ATOM    156  H4  CC6     2      37.170  29.210  20.820  1.00  0.00            
ATOM    157  H5  CC6     2      38.060  30.380  19.890  1.00  0.00            
ATOM    158  H6  CC6     2      39.590  30.830  21.790  1.00  0.00            
ATOM    159  H7  CC6     2      38.720  29.640  22.770  1.00  0.00            
ATOM    160  H8  CC6     2      34.610  29.800  24.330  1.00  0.00            
ATOM    161  H9  CC6     2      35.490  28.270  24.540  1.00  0.00            
ATOM    162  H10 CC6     2      34.770  27.620  22.160  1.00  0.00            
ATOM    163  H11 CC6     2      34.100  29.300  22.070  1.00  0.00            
ATOM    164  H12 CC6     2      32.510  28.640  23.890  1.00  0.00            
ATOM    165  H13 CC6     2      32.270  26.780  21.650  1.00  0.00            
ATOM    166  H14 CC6     2      31.890  28.600  21.580  1.00  0.00            
ATOM    167  H15 CC6     2      29.920  27.020  21.660  1.00  0.00            
ATOM    168  H16 CC6     2      30.330  26.410  23.180  1.00  0.00            
ATOM    169  H17 CC6     2      29.850  28.130  23.050  1.00  0.00            
ATOM    170  H18 CC6     2      34.090  26.560  24.440  1.00  0.00            
ATOM    171  H19 CC6     2      32.680  25.780  23.650  1.00  0.00            
ATOM    172  H20 CC6     2      32.760  25.950  26.190  1.00  0.00            
ATOM    173  H21 CC6     2      32.590  27.660  26.080  1.00  0.00            
ATOM    174  H22 CC6     2      31.260  26.590  25.440  1.00  0.00            
ATOM    175  H23 CC6     2      36.630  33.740  23.890  1.00  0.00            
ATOM    176  H24 CC6     2      37.330  34.700  26.100  1.00  0.00            
ATOM    177  H25 CC6     2      39.410  33.960  27.170  1.00  0.00            
ATOM    178  H26 CC6     2      40.840  32.280  26.070  1.00  0.00            
ATOM    179  H27 CC6     2      39.940  31.030  24.080  1.00  0.00            
ATOM    180  H28 CC6     2      39.130  33.890  21.880  1.00  0.00            
ATOM    181  H29 CC6     2      38.680  35.590  20.260  1.00  0.00            
ATOM    182  H30 CC6     2      36.600  35.520  18.780  1.00  0.00            
ATOM    183  H31 CC6     2      35.240  33.400  18.890  1.00  0.00            
ATOM    184  H32 CC6     2      35.980  31.540  20.370  1.00  0.00            
TER
ENDMDL
MODEL        1
ATOM      1  H1  ACD     1      25.350  47.460  18.380  1.00  0.00            
ATOM      2  O1  ACD     1      25.530  46.520  18.410  1.00  0.00            
ATOM      3  C1  ACD     1      25.990  46.280  19.710  1.00  0.00            
ATOM      4  H2  ACD     1      25.250  46.530  20.470  1.00  0.00            
ATOM      5  H3  ACD     1      26.890  46.900  19.830  1.00  0.00            
ATOM      6  C2  ACD     1      26.280  44.750  19.860  1.00  0.00            
ATOM      7  H4  ACD     1      25.400  44.210  19.490  1.00  0.00            
ATOM      8  O2  ACD     1      27.410  44.520  19.030  1.00  0.00            
ATOM      9  C3  ACD     1      28.070  43.300  19.220  1.00  0.00            
ATOM     10  H5  ACD     1      28.960  43.260  18.590  1.00  0.00            
ATOM     11  O3  ACD     1      27.150  42.220  18.880  1.00  0.00            
ATOM     12  C4  ACD     1      27.510  41.310  17.800  1.00  0.00            
ATOM     13  H6  ACD     1      28.540  41.410  17.440  1.00  0.00            
ATOM     14  C5  ACD     1      27.370  39.880  18.230  1.00  0.00            
ATOM     15  H7  ACD     1      26.460  39.990  18.830  1.00  0.00            
ATOM     16  O4  ACD     1      28.480  39.610  19.060  1.00  0.00            
ATOM     17  H8  ACD     1      28.610  40.400  19.590  1.00  0.00            
ATOM     18  C6  ACD     1      27.210  38.810  17.120  1.00  0.00            
ATOM     19  H9  ACD     1      28.140  38.630  16.570  1.00  0.00            
ATOM     20  O5  ACD     1      26.700  37.550  17.610  1.00  0.00            
ATOM     21  H10 ACD     1      27.330  37.370  18.300  1.00  0.00            
ATOM     22  C7  ACD     1      26.260  39.310  16.020  1.00  0.00            
ATOM     23  H11 ACD     1      26.210  38.660  15.140  1.00  0.00            
ATOM     24  O6  ACD     1      26.650  40.600  15.570  1.00  0.00            
ATOM     25  C8  ACD     1      26.630  41.610  16.540  1.00  0.00            
ATOM     26  H12 ACD     1      25.570  41.640  16.830  1.00  0.00            
ATOM     27  C9  ACD     1      27.120  42.980  15.920  1.00  0.00            
ATOM     28  H13 ACD     1      26.460  43.220  15.080  1.00  0.00            
ATOM     29  H14 ACD     1      27.070  43.750  16.700  1.00  0.00            
ATOM     30  O7  ACD     1      28.510  42.930  15.430  1.00  0.00            
ATOM     31  H15 ACD     1      28.930  43.740  15.740  1.00  0.00            
ATOM     32  O8  ACD     1      24.930  39.350  16.490  1.00  0.00            
ATOM     33  C10 ACD     1      23.920  38.860  15.620  1.00  0.00            
ATOM     34  H16 ACD     1      24.350  38.440  14.700  1.00  0.00            
ATOM     35  C11 ACD     1      23.280  37.730  16.510  1.00  0.00            
ATOM     36  H17 ACD     1      23.140  38.210  17.480  1.00  0.00            
ATOM     37  O9  ACD     1      24.120  36.600  16.710  1.00  0.00            
ATOM     38  H18 ACD     1      24.900  36.890  17.190  1.00  0.00            
ATOM     39  C12 ACD     1      21.970  37.230  16.020  1.00  0.00            
ATOM     40  H19 ACD     1      22.070  36.610  15.120  1.00  0.00            
ATOM     41  O10 ACD     1      21.420  36.310  16.930  1.00  0.00            
ATOM     42  H20 ACD     1      21.990  35.540  17.000  1.00  0.00            
ATOM     43  C13 ACD     1      21.010  38.400  15.870  1.00  0.00            
ATOM     44  H21 ACD     1      20.080  38.180  15.330  1.00  0.00            
ATOM     45  O11 ACD     1      21.610  39.280  14.930  1.00  0.00            
ATOM     46  C14 ACD     1      22.840  39.910  15.400  1.00  0.00            
ATOM     47  H22 ACD     1      22.580  40.430  16.330  1.00  0.00            
ATOM     48  C15 ACD     1      23.380  40.900  14.420  1.00  0.00            
ATOM     49  H23 ACD     1      24.450  41.080  14.540  1.00  0.00            
ATOM     50  H24 ACD     1      23.160  40.510  13.420  1.00  0.00            
ATOM     51  O12 ACD     1      22.790  42.130  14.530  1.00  0.00            
ATOM     52  H25 ACD     1      23.070  42.640  13.760  1.00  0.00            
ATOM     53  O13 ACD     1      20.770  39.060  17.140  1.00  0.00            
ATOM     54  C16 ACD     1      19.460  39.020  17.740  1.00  0.00            
ATOM     55  H26 ACD     1      18.840  38.240  17.290  1.00  0.00            
ATOM     56  C17 ACD     1      19.660  38.540  19.220  1.00  0.00            
ATOM     57  H27 ACD     1      20.420  39.180  19.690  1.00  0.00            
ATOM     58  O14 ACD     1      20.130  37.180  19.280  1.00  0.00            
ATOM     59  H28 ACD     1      20.550  36.940  18.460  1.00  0.00            
ATOM     60  C18 ACD     1      18.410  38.700  20.110  1.00  0.00            
ATOM     61  H29 ACD     1      17.680  38.050  19.610  1.00  0.00            
ATOM     62  O15 ACD     1      18.630  38.400  21.530  1.00  0.00            
ATOM     63  H30 ACD     1      18.800  39.250  21.940  1.00  0.00            
ATOM     64  C19 ACD     1      17.870  40.090  20.080  1.00  0.00            
ATOM     65  H31 ACD     1      16.960  40.160  20.680  1.00  0.00            
ATOM     66  O16 ACD     1      17.610  40.340  18.640  1.00  0.00            
ATOM     67  C20 ACD     1      18.790  40.390  17.800  1.00  0.00            
ATOM     68  H32 ACD     1      19.480  41.150  18.180  1.00  0.00            
ATOM     69  C21 ACD     1      18.430  40.880  16.410  1.00  0.00            
ATOM     70  H33 ACD     1      17.750  41.740  16.500  1.00  0.00            
ATOM     71  H34 ACD     1      19.370  41.080  15.890  1.00  0.00            
ATOM     72  O17 ACD     1      17.640  39.960  15.680  1.00  0.00            
ATOM     73  H35 ACD     1      17.570  40.310  14.780  1.00  0.00            
ATOM     74  O18 ACD     1      18.840  41.010  20.590  1.00  0.00            
ATOM     75  C22 ACD     1      18.530  42.030  21.520  1.00  0.00            
ATOM     76  H36 ACD     1      17.480  42.080  21.830  1.00  0.00            
ATOM     77  C23 ACD     1      19.350  41.750  22.710  1.00  0.00            
ATOM     78  H37 ACD     1      20.390  41.660  22.360  1.00  0.00            
ATOM     79  O19 ACD     1      18.920  40.550  23.370  1.00  0.00            
ATOM     80  H38 ACD     1      19.360  40.430  24.210  1.00  0.00            
ATOM     81  C24 ACD     1      19.310  42.940  23.680  1.00  0.00            
ATOM     82  H39 ACD     1      18.300  43.220  24.010  1.00  0.00            
ATOM     83  O20 ACD     1      20.080  42.730  24.870  1.00  0.00            
ATOM     84  H40 ACD     1      20.970  42.620  24.540  1.00  0.00            
ATOM     85  C25 ACD     1      19.890  44.180  22.930  1.00  0.00            
ATOM     86  H41 ACD     1      19.850  45.130  23.470  1.00  0.00            
ATOM     87  O21 ACD     1      19.000  44.360  21.840  1.00  0.00            
ATOM     88  C26 ACD     1      18.980  43.330  20.860  1.00  0.00            
ATOM     89  H42 ACD     1      19.940  43.260  20.340  1.00  0.00            
ATOM     90  C27 ACD     1      18.010  43.770  19.800  1.00  0.00            
ATOM     91  H43 ACD     1      17.800  42.840  19.250  1.00  0.00            
ATOM     92  H44 ACD     1      17.030  44.090  20.160  1.00  0.00            
ATOM     93  O22 ACD     1      18.580  44.780  18.950  1.00  0.00            
ATOM     94  H45 ACD     1      17.870  45.060  18.360  1.00  0.00            
ATOM     95  O23 ACD     1      21.260  43.990  22.430  1.00  0.00            
ATOM     96  C28 ACD     1      22.280  44.390  23.330  1.00  0.00            
ATOM     97  H46 ACD     1      21.920  44.680  24.330  1.00  0.00            
ATOM     98  C29 ACD     1      22.920  45.620  22.680  1.00  0.00            
ATOM     99  H47 ACD     1      23.130  45.380  21.630  1.00  0.00            
ATOM    100  O24 ACD     1      24.180  45.860  23.230  1.00  0.00            
ATOM    101  C30 ACD     1      21.930  46.790  22.650  1.00  0.00            
ATOM    102  H48 ACD     1      22.490  47.570  22.110  1.00  0.00            
ATOM    103  H49 ACD     1      20.950  46.620  22.180  1.00  0.00            
ATOM    104  O25 ACD     1      21.710  47.270  23.960  1.00  0.00            
ATOM    105  H50 ACD     1      21.430  48.180  23.900  1.00  0.00            
ATOM    106  C31 ACD     1      23.270  43.160  23.550  1.00  0.00            
ATOM    107  H51 ACD     1      23.470  42.720  22.560  1.00  0.00            
ATOM    108  O26 ACD     1      22.590  42.230  24.480  1.00  0.00            
ATOM    109  H52 ACD     1      23.340  41.770  24.880  1.00  0.00            
ATOM    110  C32 ACD     1      24.520  43.810  24.230  1.00  0.00            
ATOM    111  H53 ACD     1      24.200  44.240  25.190  1.00  0.00            
ATOM    112  O27 ACD     1      25.540  42.860  24.470  1.00  0.00            
ATOM    113  H54 ACD     1      25.300  42.560  25.350  1.00  0.00            
ATOM    114  C33 ACD     1      25.100  44.780  23.240  1.00  0.00            
ATOM    115  H55 ACD     1      26.010  45.290  23.590  1.00  0.00            
ATOM    116  O28 ACD     1      25.230  44.170  21.860  1.00  0.00            
ATOM    117  C34 ACD     1      26.450  44.330  21.300  1.00  0.00            
ATOM    118  H56 ACD     1      26.970  45.170  21.790  1.00  0.00            
ATOM    119  C35 ACD     1      27.260  43.120  21.550  1.00  0.00            
ATOM    120  H57 ACD     1      26.650  42.220  21.400  1.00  0.00            
ATOM    121  O29 ACD     1      27.740  43.100  22.940  1.00  0.00            
ATOM    122  H58 ACD     1      26.890  42.930  23.370  1.00  0.00            
ATOM    123  C36 ACD     1      28.450  43.130  20.640  1.00  0.00            
ATOM    124  H59 ACD     1      29.000  44.040  20.900  1.00  0.00            
ATOM    125  O30 ACD     1      29.280  41.980  20.780  1.00  0.00            
ATOM    126  H60 ACD     1      29.530  41.910  21.710  1.00  0.00            
ATOM    127  C1  CC6     2      23.730  34.780  19.950  1.00  0.00            
ATOM    128  C2  CC6     2      24.070  35.910  21.020  1.00  0.00            
ATOM    129  C3  CC6     2      23.740  37.300  20.530  1.00  0.00            
ATOM    130  C4  CC6     2      23.830  38.390  21.680  1.00  0.00            
ATOM    131  C5  CC6     2      23.320  39.730  21.080  1.00  0.00            
ATOM    132  O1  CC6     2      22.550  40.530  21.590  1.00  0.00            
ATOM    133  O2  CC6     2      24.030  40.060  19.920  1.00  0.00            
ATOM    134  C6  CC6     2      23.950  41.430  19.490  1.00  0.00            
ATOM    135  C7  CC6     2      22.510  41.700  18.930  1.00  0.00            
ATOM    136  N1  CC6     2      22.350  43.040  18.280  1.00  0.00            
ATOM    137  C8  CC6     2      21.020  43.090  17.580  1.00  0.00            
ATOM    138  C9  CC6     2      20.760  44.150  16.550  1.00  0.00            
ATOM    139  C10 CC6     2      22.460  44.030  19.430  1.00  0.00            
ATOM    140  C11 CC6     2      22.170  45.580  19.150  1.00  0.00            
ATOM    141  C12 CC6     2      22.950  37.930  22.900  1.00  0.00            
ATOM    142  C13 CC6     2      21.590  38.100  22.860  1.00  0.00            
ATOM    143  C14 CC6     2      20.770  37.730  23.940  1.00  0.00            
ATOM    144  C15 CC6     2      21.290  37.020  25.000  1.00  0.00            
ATOM    145  C16 CC6     2      22.650  36.750  24.950  1.00  0.00            
ATOM    146  C17 CC6     2      23.550  37.250  23.960  1.00  0.00            
ATOM    147  C18 CC6     2      25.230  38.750  22.130  1.00  0.00            
ATOM    148  C19 CC6     2      25.410  39.550  23.240  1.00  0.00            
ATOM    149  C20 CC6     2      26.700  40.040  23.610  1.00  0.00            
ATOM    150  C21 CC6     2      27.820  39.650  22.910  1.00  0.00            
ATOM    151  C22 CC6     2      27.650  38.730  21.830  1.00  0.00            
ATOM    152  C23 CC6     2      26.360  38.430  21.400  1.00  0.00            
ATOM    153  H1  CC6     2      22.650  34.610  19.940  1.00  0.00            
ATOM    154  H2  CC6     2      24.060  35.190  18.990  1.00  0.00            
ATOM    155  H3  CC6     2      24.240  33.820  20.100  1.00  0.00            
ATOM    156  H4  CC6     2      25.100  35.790  21.360  1.00  0.00            
ATOM    157  H5  CC6     2      23.550  35.540  21.920  1.00  0.00            
ATOM    158  H6  CC6     2      22.720  37.350  20.140  1.00  0.00            
ATOM    159  H7  CC6     2      24.410  37.510  19.690  1.00  0.00            
ATOM    160  H8  CC6     2      24.680  41.580  18.680  1.00  0.00            
ATOM    161  H9  CC6     2      24.250  42.150  20.260  1.00  0.00            
ATOM    162  H10 CC6     2      21.740  41.750  19.700  1.00  0.00            
ATOM    163  H11 CC6     2      22.230  40.860  18.290  1.00  0.00            
ATOM    164  H12 CC6     2      23.060  43.320  17.580  1.00  0.00            
ATOM    165  H13 CC6     2      20.340  43.030  18.430  1.00  0.00            
ATOM    166  H14 CC6     2      20.890  42.170  17.000  1.00  0.00            
ATOM    167  H15 CC6     2      21.330  44.030  15.620  1.00  0.00            
ATOM    168  H16 CC6     2      19.700  44.380  16.370  1.00  0.00            
ATOM    169  H17 CC6     2      21.140  45.150  16.760  1.00  0.00            
ATOM    170  H18 CC6     2      23.490  43.940  19.790  1.00  0.00            
ATOM    171  H19 CC6     2      21.790  43.570  20.150  1.00  0.00            
ATOM    172  H20 CC6     2      21.080  45.690  19.060  1.00  0.00            
ATOM    173  H21 CC6     2      22.580  46.220  19.950  1.00  0.00            
ATOM    174  H22 CC6     2      22.610  45.940  18.210  1.00  0.00            
ATOM    175  H23 CC6     2      21.150  38.600  22.000  1.00  0.00            
ATOM    176  H24 CC6     2      19.690  37.850  23.910  1.00  0.00            
ATOM    177  H25 CC6     2      20.570  36.590  25.690  1.00  0.00            
ATOM    178  H26 CC6     2      23.130  36.270  25.810  1.00  0.00            
ATOM    179  H27 CC6     2      24.630  37.100  23.930  1.00  0.00            
ATOM    180  H28 CC6     2      24.540  39.950  23.760  1.00  0.00            
ATOM    181  H29 CC6     2      26.810  40.740  24.430  1.00  0.00            
ATOM    182  H30 CC6     2      28.780  40.110  23.100  1.00  0.00            
ATOM    183  H31 CC6     2      28.490  38.350  21.260  1.00  0.00            
ATOM    184  H32 CC6     2      26.280  37.800  20.520  1.00  0.00            
TER
ENDMDL
MODEL        1
ATOM      1  H1  ACD     1      26.900   0.010  33.300  1.00  0.00            
ATOM      2  O1  ACD     1      26.860   0.620  34.030  1.00  0.00            
ATOM      3  C1  ACD     1      26.650  -0.190  35.180  1.00  0.00            
ATOM      4  H2  ACD     1      26.310   0.430  36.020  1.00  0.00            
ATOM      5  H3  ACD     1      27.610  -0.690  35.360  1.00  0.00            
ATOM      6  C2  ACD     1      25.440  -1.130  34.920  1.00  0.00            
ATOM      7  H4  ACD     1      24.580  -0.450  34.820  1.00  0.00            
ATOM      8  O2  ACD     1      25.660  -1.830  33.730  1.00  0.00            
ATOM      9  C3  ACD     1      24.590  -2.710  33.350  1.00  0.00            
ATOM     10  H5  ACD     1      24.900  -3.090  32.370  1.00  0.00            
ATOM     11  O3  ACD     1      23.290  -1.970  33.230  1.00  0.00            
ATOM     12  C4  ACD     1      22.570  -2.180  31.950  1.00  0.00            
ATOM     13  H6  ACD     1      23.080  -3.050  31.490  1.00  0.00            
ATOM     14  C5  ACD     1      21.090  -2.660  32.390  1.00  0.00            
ATOM     15  H7  ACD     1      20.980  -2.010  33.270  1.00  0.00            
ATOM     16  O4  ACD     1      21.130  -4.020  32.800  1.00  0.00            
ATOM     17  H8  ACD     1      21.930  -4.200  33.290  1.00  0.00            
ATOM     18  C6  ACD     1      20.060  -2.300  31.270  1.00  0.00            
ATOM     19  H9  ACD     1      20.300  -3.070  30.530  1.00  0.00            
ATOM     20  O5  ACD     1      18.720  -2.420  31.710  1.00  0.00            
ATOM     21  H10 ACD     1      18.740  -3.350  31.960  1.00  0.00            
ATOM     22  C7  ACD     1      20.290  -0.990  30.530  1.00  0.00            
ATOM     23  H11 ACD     1      19.570  -1.030  29.700  1.00  0.00            
ATOM     24  O6  ACD     1      21.630  -1.060  30.020  1.00  0.00            
ATOM     25  C8  ACD     1      22.610  -1.000  31.020  1.00  0.00            
ATOM     26  H12 ACD     1      22.510  -0.100  31.630  1.00  0.00            
ATOM     27  C9  ACD     1      23.970  -0.830  30.350  1.00  0.00            
ATOM     28  H13 ACD     1      24.730  -1.200  31.040  1.00  0.00            
ATOM     29  H14 ACD     1      24.060  -1.510  29.490  1.00  0.00            
ATOM     30  O7  ACD     1      24.350   0.530  30.110  1.00  0.00            
ATOM     31  H15 ACD     1      25.260   0.410  29.810  1.00  0.00            
ATOM     32  O8  ACD     1      20.110   0.060  31.420  1.00  0.00            
ATOM     33  C10 ACD     1      19.190   1.100  30.970  1.00  0.00            
ATOM     34  H16 ACD     1      18.930   1.120  29.900  1.00  0.00            
ATOM     35  C11 ACD     1      17.910   0.930  31.870  1.00  0.00            
ATOM     36  H17 ACD     1      18.350   0.690  32.840  1.00  0.00            
ATOM     37  O9  ACD     1      17.100  -0.130  31.530  1.00  0.00            
ATOM     38  H18 ACD     1      17.680  -0.890  31.550  1.00  0.00            
ATOM     39  C12 ACD     1      17.020   2.270  31.940  1.00  0.00            
ATOM     40  H19 ACD     1      16.620   2.570  30.960  1.00  0.00            
ATOM     41  O10 ACD     1      15.870   2.120  32.760  1.00  0.00            
ATOM     42  H20 ACD     1      15.920   1.200  33.050  1.00  0.00            
ATOM     43  C13 ACD     1      17.950   3.480  32.380  1.00  0.00            
ATOM     44  H21 ACD     1      17.320   4.370  32.340  1.00  0.00            
ATOM     45  O11 ACD     1      19.040   3.530  31.440  1.00  0.00            
ATOM     46  C14 ACD     1      19.920   2.440  31.410  1.00  0.00            
ATOM     47  H22 ACD     1      20.370   2.360  32.410  1.00  0.00            
ATOM     48  C15 ACD     1      21.030   2.650  30.470  1.00  0.00            
ATOM     49  H23 ACD     1      21.560   3.540  30.830  1.00  0.00            
ATOM     50  H24 ACD     1      21.730   1.820  30.590  1.00  0.00            
ATOM     51  O12 ACD     1      20.640   2.800  29.040  1.00  0.00            
ATOM     52  H25 ACD     1      19.730   3.090  28.900  1.00  0.00            
ATOM     53  O13 ACD     1      18.450   3.140  33.680  1.00  0.00            
ATOM     54  C16 ACD     1      18.330   4.080  34.670  1.00  0.00            
ATOM     55  H26 ACD     1      17.790   4.950  34.270  1.00  0.00            
ATOM     56  C17 ACD     1      17.520   3.390  35.780  1.00  0.00            
ATOM     57  H27 ACD     1      18.080   2.480  36.020  1.00  0.00            
ATOM     58  O14 ACD     1      16.160   3.250  35.440  1.00  0.00            
ATOM     59  H28 ACD     1      16.150   2.790  34.590  1.00  0.00            
ATOM     60  C18 ACD     1      17.610   4.340  36.990  1.00  0.00            
ATOM     61  H29 ACD     1      16.990   5.220  36.770  1.00  0.00            
ATOM     62  O15 ACD     1      16.980   3.680  38.180  1.00  0.00            
ATOM     63  H30 ACD     1      16.050   3.550  37.960  1.00  0.00            
ATOM     64  C19 ACD     1      19.010   4.780  37.420  1.00  0.00            
ATOM     65  H31 ACD     1      18.750   5.560  38.140  1.00  0.00            
ATOM     66  O16 ACD     1      19.590   5.350  36.350  1.00  0.00            
ATOM     67  C20 ACD     1      19.770   4.470  35.210  1.00  0.00            
ATOM     68  H32 ACD     1      20.210   3.490  35.440  1.00  0.00            
ATOM     69  C21 ACD     1      20.510   5.150  34.020  1.00  0.00            
ATOM     70  H33 ACD     1      19.750   5.560  33.330  1.00  0.00            
ATOM     71  H34 ACD     1      21.030   6.060  34.330  1.00  0.00            
ATOM     72  O17 ACD     1      21.490   4.410  33.300  1.00  0.00            
ATOM     73  H35 ACD     1      21.990   5.050  32.780  1.00  0.00            
ATOM     74  O18 ACD     1      19.800   3.730  37.960  1.00  0.00            
ATOM     75  C22 ACD     1      20.050   3.740  39.300  1.00  0.00            
ATOM     76  H36 ACD     1      19.410   4.490  39.780  1.00  0.00            
ATOM     77  C23 ACD     1      19.800   2.300  39.760  1.00  0.00            
ATOM     78  H37 ACD     1      20.150   1.630  38.970  1.00  0.00            
ATOM     79  O19 ACD     1      18.420   2.070  40.020  1.00  0.00            
ATOM     80  H38 ACD     1      17.840   2.250  39.270  1.00  0.00            
ATOM     81  C24 ACD     1      20.540   2.050  41.060  1.00  0.00            
ATOM     82  H39 ACD     1      20.280   2.800  41.810  1.00  0.00            
ATOM     83  O20 ACD     1      20.310   0.630  41.480  1.00  0.00            
ATOM     84  H40 ACD     1      19.390   0.400  41.320  1.00  0.00            
ATOM     85  C25 ACD     1      22.020   2.290  40.780  1.00  0.00            
ATOM     86  H41 ACD     1      22.520   2.150  41.740  1.00  0.00            
ATOM     87  O21 ACD     1      22.180   3.710  40.500  1.00  0.00            
ATOM     88  C26 ACD     1      21.460   4.210  39.380  1.00  0.00            
ATOM     89  H42 ACD     1      21.970   3.850  38.480  1.00  0.00            
ATOM     90  C27 ACD     1      21.480   5.700  39.450  1.00  0.00            
ATOM     91  H43 ACD     1      20.570   6.130  39.010  1.00  0.00            
ATOM     92  H44 ACD     1      21.420   6.010  40.500  1.00  0.00            
ATOM     93  O22 ACD     1      22.660   6.220  38.760  1.00  0.00            
ATOM     94  H45 ACD     1      22.560   7.180  38.770  1.00  0.00            
ATOM     95  O23 ACD     1      22.560   1.560  39.700  1.00  0.00            
ATOM     96  C28 ACD     1      23.710   0.700  39.950  1.00  0.00            
ATOM     97  H46 ACD     1      24.140   0.900  40.940  1.00  0.00            
ATOM     98  C29 ACD     1      24.800   1.000  38.810  1.00  0.00            
ATOM     99  H47 ACD     1      24.300   1.000  37.830  1.00  0.00            
ATOM    100  O24 ACD     1      25.770  -0.040  38.660  1.00  0.00            
ATOM    101  C30 ACD     1      25.530   2.280  39.100  1.00  0.00            
ATOM    102  H48 ACD     1      24.820   3.100  39.310  1.00  0.00            
ATOM    103  H49 ACD     1      26.080   2.050  40.020  1.00  0.00            
ATOM    104  O25 ACD     1      26.470   2.610  38.120  1.00  0.00            
ATOM    105  H50 ACD     1      27.200   2.010  38.290  1.00  0.00            
ATOM    106  C31 ACD     1      23.230  -0.790  39.870  1.00  0.00            
ATOM    107  H51 ACD     1      22.470  -0.810  39.070  1.00  0.00            
ATOM    108  O26 ACD     1      22.520  -1.090  41.100  1.00  0.00            
ATOM    109  H52 ACD     1      21.800  -0.450  41.120  1.00  0.00            
ATOM    110  C32 ACD     1      24.320  -1.790  39.540  1.00  0.00            
ATOM    111  H53 ACD     1      24.970  -1.830  40.430  1.00  0.00            
ATOM    112  O27 ACD     1      23.750  -3.100  39.290  1.00  0.00            
ATOM    113  H54 ACD     1      23.660  -3.570  40.130  1.00  0.00            
ATOM    114  C33 ACD     1      25.220  -1.300  38.410  1.00  0.00            
ATOM    115  H55 ACD     1      26.060  -1.990  38.320  1.00  0.00            
ATOM    116  O28 ACD     1      24.460  -1.400  37.210  1.00  0.00            
ATOM    117  C34 ACD     1      25.110  -2.080  36.120  1.00  0.00            
ATOM    118  H56 ACD     1      26.040  -2.580  36.420  1.00  0.00            
ATOM    119  C35 ACD     1      24.170  -3.140  35.780  1.00  0.00            
ATOM    120  H57 ACD     1      23.190  -2.650  35.690  1.00  0.00            
ATOM    121  O29 ACD     1      24.190  -4.190  36.770  1.00  0.00            
ATOM    122  H58 ACD     1      23.900  -3.790  37.590  1.00  0.00            
ATOM    123  C36 ACD     1      24.660  -3.790  34.480  1.00  0.00            
ATOM    124  H59 ACD     1      25.680  -4.190  34.520  1.00  0.00            
ATOM    125  O30 ACD     1      23.730  -4.800  34.060  1.00  0.00            
ATOM    126  H60 ACD     1      23.660  -5.550  34.660  1.00  0.00            
ATOM    127  C1  CC6     2      20.850  37.150  36.080  1.00  0.00            
ATOM    128  C2  CC6     2      20.180  38.420  36.720  1.00  0.00            
ATOM    129  C3  CC6     2      19.000  39.050  35.870  1.00  0.00            
ATOM    130  C4  CC6     2      18.330  40.360  36.550  1.00  0.00            
ATOM    131  C5  CC6     2      19.260  41.600  36.550  1.00  0.00            
ATOM    132  O1  CC6     2      19.080  42.540  37.320  1.00  0.00            
ATOM    133  O2  CC6     2      20.190  41.600  35.570  1.00  0.00            
ATOM    134  C6  CC6     2      20.720  42.830  35.160  1.00  0.00            
ATOM    135  C7  CC6     2      22.020  42.620  34.480  1.00  0.00            
ATOM    136  N1  CC6     2      22.840  43.930  34.260  1.00  0.00            
ATOM    137  C8  CC6     2      23.550  44.370  35.580  1.00  0.00            
ATOM    138  C9  CC6     2      23.390  45.890  35.940  1.00  0.00            
ATOM    139  C10 CC6     2      23.770  43.710  33.110  1.00  0.00            
ATOM    140  C11 CC6     2      24.680  44.880  32.700  1.00  0.00            
ATOM    141  C12 CC6     2      17.100  40.850  35.720  1.00  0.00            
ATOM    142  C13 CC6     2      16.320  41.870  36.320  1.00  0.00            
ATOM    143  C14 CC6     2      15.080  42.200  35.750  1.00  0.00            
ATOM    144  C15 CC6     2      14.620  41.630  34.590  1.00  0.00            
ATOM    145  C16 CC6     2      15.420  40.640  34.000  1.00  0.00            
ATOM    146  C17 CC6     2      16.580  40.220  34.600  1.00  0.00            
ATOM    147  C18 CC6     2      18.010  40.020  38.030  1.00  0.00            
ATOM    148  C19 CC6     2      16.760  39.490  38.380  1.00  0.00            
ATOM    149  C20 CC6     2      16.460  39.390  39.750  1.00  0.00            
ATOM    150  C21 CC6     2      17.480  39.540  40.740  1.00  0.00            
ATOM    151  C22 CC6     2      18.790  39.950  40.310  1.00  0.00            
ATOM    152  C23 CC6     2      19.060  40.110  38.970  1.00  0.00            
ATOM    153  H1  CC6     2      21.540  37.440  35.270  1.00  0.00            
ATOM    154  H2  CC6     2      21.460  36.570  36.780  1.00  0.00            
ATOM    155  H3  CC6     2      20.080  36.490  35.660  1.00  0.00            
ATOM    156  H4  CC6     2      20.970  39.110  37.050  1.00  0.00            
ATOM    157  H5  CC6     2      19.700  38.040  37.620  1.00  0.00            
ATOM    158  H6  CC6     2      18.240  38.260  35.780  1.00  0.00            
ATOM    159  H7  CC6     2      19.220  39.360  34.850  1.00  0.00            
ATOM    160  H8  CC6     2      20.870  43.470  36.040  1.00  0.00            
ATOM    161  H9  CC6     2      20.060  43.460  34.550  1.00  0.00            
ATOM    162  H10 CC6     2      21.770  42.150  33.530  1.00  0.00            
ATOM    163  H11 CC6     2      22.670  41.910  34.990  1.00  0.00            
ATOM    164  H12 CC6     2      22.200  44.720  34.080  1.00  0.00            
ATOM    165  H13 CC6     2      24.620  44.180  35.520  1.00  0.00            
ATOM    166  H14 CC6     2      23.140  43.840  36.450  1.00  0.00            
ATOM    167  H15 CC6     2      23.880  46.670  35.350  1.00  0.00            
ATOM    168  H16 CC6     2      22.340  46.150  36.140  1.00  0.00            
ATOM    169  H17 CC6     2      23.850  46.160  36.900  1.00  0.00            
ATOM    170  H18 CC6     2      23.270  43.410  32.180  1.00  0.00            
ATOM    171  H19 CC6     2      24.280  42.770  33.320  1.00  0.00            
ATOM    172  H20 CC6     2      25.510  45.130  33.380  1.00  0.00            
ATOM    173  H21 CC6     2      25.090  44.530  31.750  1.00  0.00            
ATOM    174  H22 CC6     2      24.080  45.750  32.400  1.00  0.00            
ATOM    175  H23 CC6     2      16.610  42.350  37.250  1.00  0.00            
ATOM    176  H24 CC6     2      14.490  43.020  36.140  1.00  0.00            
ATOM    177  H25 CC6     2      13.660  42.000  34.250  1.00  0.00            
ATOM    178  H26 CC6     2      15.040  40.080  33.150  1.00  0.00            
ATOM    179  H27 CC6     2      17.100  39.400  34.120  1.00  0.00            
ATOM    180  H28 CC6     2      16.000  39.320  37.630  1.00  0.00            
ATOM    181  H29 CC6     2      15.500  39.040  40.110  1.00  0.00            
ATOM    182  H30 CC6     2      17.240  39.460  41.790  1.00  0.00            
ATOM    183  H31 CC6     2      19.640  39.930  41.000  1.00  0.00            
ATOM    184  H32 CC6     2      20.060  40.490  38.780  1.00  0.00            
TER
ENDMDL
MODEL        1
ATOM      1  H1  ACD     1      24.050  -0.160  32.960  1.00  0.00            
ATOM      2  O1  ACD     1      23.620  -0.070  33.820  1.00  0.00            
ATOM      3  C1  ACD     1      23.670  -1.270  34.570  1.00  0.00            
ATOM      4  H2  ACD     1      23.810  -1.050  35.640  1.00  0.00            
ATOM      5  H3  ACD     1      24.500  -1.860  34.180  1.00  0.00            
ATOM      6  C2  ACD     1      22.340  -2.010  34.410  1.00  0.00            
ATOM      7  H4  ACD     1      21.550  -1.270  34.570  1.00  0.00            
ATOM      8  O2  ACD     1      22.160  -2.620  33.100  1.00  0.00            
ATOM      9  C3  ACD     1      20.850  -3.070  32.710  1.00  0.00            
ATOM     10  H5  ACD     1      20.830  -3.360  31.660  1.00  0.00            
ATOM     11  O3  ACD     1      20.010  -1.870  32.720  1.00  0.00            
ATOM     12  C4  ACD     1      19.080  -1.730  31.690  1.00  0.00            
ATOM     13  H6  ACD     1      18.990  -2.550  30.970  1.00  0.00            
ATOM     14  C5  ACD     1      17.650  -1.580  32.330  1.00  0.00            
ATOM     15  H7  ACD     1      17.820  -0.970  33.220  1.00  0.00            
ATOM     16  O4  ACD     1      17.120  -2.880  32.760  1.00  0.00            
ATOM     17  H8  ACD     1      17.790  -3.560  32.850  1.00  0.00            
ATOM     18  C6  ACD     1      16.660  -0.890  31.340  1.00  0.00            
ATOM     19  H9  ACD     1      16.520  -1.570  30.490  1.00  0.00            
ATOM     20  O5  ACD     1      15.410  -0.650  31.990  1.00  0.00            
ATOM     21  H10 ACD     1      15.150  -1.510  32.340  1.00  0.00            
ATOM     22  C7  ACD     1      17.300   0.410  30.830  1.00  0.00            
ATOM     23  H11 ACD     1      16.660   0.850  30.070  1.00  0.00            
ATOM     24  O6  ACD     1      18.490   0.090  30.150  1.00  0.00            
ATOM     25  C8  ACD     1      19.570  -0.450  30.960  1.00  0.00            
ATOM     26  H12 ACD     1      19.720   0.260  31.780  1.00  0.00            
ATOM     27  C9  ACD     1      20.840  -0.540  30.230  1.00  0.00            
ATOM     28  H13 ACD     1      21.600  -0.940  30.920  1.00  0.00            
ATOM     29  H14 ACD     1      20.740  -1.310  29.450  1.00  0.00            
ATOM     30  O7  ACD     1      21.220   0.760  29.690  1.00  0.00            
ATOM     31  H15 ACD     1      20.590   1.050  29.030  1.00  0.00            
ATOM     32  O8  ACD     1      17.540   1.330  31.900  1.00  0.00            
ATOM     33  C10 ACD     1      17.000   2.640  31.840  1.00  0.00            
ATOM     34  H16 ACD     1      16.520   2.860  30.880  1.00  0.00            
ATOM     35  C11 ACD     1      15.970   2.700  32.990  1.00  0.00            
ATOM     36  H17 ACD     1      16.310   2.250  33.930  1.00  0.00            
ATOM     37  O9  ACD     1      14.810   2.050  32.440  1.00  0.00            
ATOM     38  H18 ACD     1      14.970   1.150  32.150  1.00  0.00            
ATOM     39  C12 ACD     1      15.620   4.180  33.240  1.00  0.00            
ATOM     40  H19 ACD     1      15.090   4.650  32.400  1.00  0.00            
ATOM     41  O10 ACD     1      14.710   4.300  34.310  1.00  0.00            
ATOM     42  H20 ACD     1      13.880   4.010  33.930  1.00  0.00            
ATOM     43  C13 ACD     1      16.880   5.030  33.490  1.00  0.00            
ATOM     44  H21 ACD     1      16.640   6.090  33.510  1.00  0.00            
ATOM     45  O11 ACD     1      17.720   4.930  32.410  1.00  0.00            
ATOM     46  C14 ACD     1      18.160   3.620  32.010  1.00  0.00            
ATOM     47  H22 ACD     1      18.840   3.230  32.780  1.00  0.00            
ATOM     48  C15 ACD     1      18.870   3.720  30.730  1.00  0.00            
ATOM     49  H23 ACD     1      19.850   4.190  30.880  1.00  0.00            
ATOM     50  H24 ACD     1      19.310   2.730  30.540  1.00  0.00            
ATOM     51  O12 ACD     1      18.210   4.260  29.600  1.00  0.00            
ATOM     52  H25 ACD     1      18.710   3.930  28.840  1.00  0.00            
ATOM     53  O13 ACD     1      17.570   4.580  34.700  1.00  0.00            
ATOM     54  C16 ACD     1      17.810   5.450  35.760  1.00  0.00            
ATOM     55  H26 ACD     1      17.400   6.450  35.590  1.00  0.00            
ATOM     56  C17 ACD     1      16.890   4.950  36.910  1.00  0.00            
ATOM     57  H27 ACD     1      16.810   3.860  36.800  1.00  0.00            
ATOM     58  O14 ACD     1      15.580   5.370  36.580  1.00  0.00            
ATOM     59  H28 ACD     1      15.360   5.110  35.680  1.00  0.00            
ATOM     60  C18 ACD     1      17.320   5.410  38.310  1.00  0.00            
ATOM     61  H29 ACD     1      17.010   6.460  38.410  1.00  0.00            
ATOM     62  O15 ACD     1      16.750   4.600  39.330  1.00  0.00            
ATOM     63  H30 ACD     1      15.800   4.670  39.170  1.00  0.00            
ATOM     64  C19 ACD     1      18.840   5.400  38.510  1.00  0.00            
ATOM     65  H31 ACD     1      19.090   6.010  39.380  1.00  0.00            
ATOM     66  O16 ACD     1      19.440   6.140  37.390  1.00  0.00            
ATOM     67  C20 ACD     1      19.280   5.480  36.150  1.00  0.00            
ATOM     68  H32 ACD     1      19.590   4.430  36.250  1.00  0.00            
ATOM     69  C21 ACD     1      20.220   6.030  35.080  1.00  0.00            
ATOM     70  H33 ACD     1      19.680   6.850  34.580  1.00  0.00            
ATOM     71  H34 ACD     1      21.130   6.420  35.540  1.00  0.00            
ATOM     72  O17 ACD     1      20.510   5.030  34.140  1.00  0.00            
ATOM     73  H35 ACD     1      20.710   5.590  33.380  1.00  0.00            
ATOM     74  O18 ACD     1      19.270   4.040  38.680  1.00  0.00            
ATOM     75  C22 ACD     1      19.790   3.640  39.960  1.00  0.00            
ATOM     76  H36 ACD     1      19.500   4.360  40.730  1.00  0.00            
ATOM     77  C23 ACD     1      19.040   2.330  40.210  1.00  0.00            
ATOM     78  H37 ACD     1      19.090   1.680  39.330  1.00  0.00            
ATOM     79  O19 ACD     1      17.700   2.530  40.680  1.00  0.00            
ATOM     80  H38 ACD     1      17.320   3.130  40.040  1.00  0.00            
ATOM     81  C24 ACD     1      19.760   1.580  41.300  1.00  0.00            
ATOM     82  H39 ACD     1      19.740   2.270  42.150  1.00  0.00            
ATOM     83  O20 ACD     1      19.120   0.290  41.500  1.00  0.00            
ATOM     84  H40 ACD     1      18.220   0.520  41.730  1.00  0.00            
ATOM     85  C25 ACD     1      21.170   1.310  40.860  1.00  0.00            
ATOM     86  H41 ACD     1      21.520   0.620  41.640  1.00  0.00            
ATOM     87  O21 ACD     1      21.790   2.590  40.900  1.00  0.00            
ATOM     88  C26 ACD     1      21.350   3.540  39.970  1.00  0.00            
ATOM     89  H42 ACD     1      21.610   3.110  39.000  1.00  0.00            
ATOM     90  C27 ACD     1      21.910   4.930  40.220  1.00  0.00            
ATOM     91  H43 ACD     1      21.370   5.740  39.720  1.00  0.00            
ATOM     92  H44 ACD     1      21.900   5.210  41.290  1.00  0.00            
ATOM     93  O22 ACD     1      23.260   5.010  39.800  1.00  0.00            
ATOM     94  H45 ACD     1      23.600   5.890  39.960  1.00  0.00            
ATOM     95  O23 ACD     1      21.250   0.660  39.630  1.00  0.00            
ATOM     96  C28 ACD     1      21.920  -0.560  39.610  1.00  0.00            
ATOM     97  H46 ACD     1      22.390  -0.810  40.570  1.00  0.00            
ATOM     98  C29 ACD     1      23.000  -0.460  38.570  1.00  0.00            
ATOM     99  H47 ACD     1      22.610  -0.050  37.630  1.00  0.00            
ATOM    100  O24 ACD     1      23.450  -1.870  38.320  1.00  0.00            
ATOM    101  C30 ACD     1      24.180   0.460  39.070  1.00  0.00            
ATOM    102  H48 ACD     1      23.850   1.390  39.550  1.00  0.00            
ATOM    103  H49 ACD     1      24.660  -0.130  39.860  1.00  0.00            
ATOM    104  O25 ACD     1      25.030   0.870  37.990  1.00  0.00            
ATOM    105  H50 ACD     1      25.690   0.190  37.860  1.00  0.00            
ATOM    106  C31 ACD     1      20.880  -1.680  39.270  1.00  0.00            
ATOM    107  H51 ACD     1      20.320  -1.220  38.450  1.00  0.00            
ATOM    108  O26 ACD     1      19.840  -1.930  40.290  1.00  0.00            
ATOM    109  H52 ACD     1      19.390  -1.160  40.650  1.00  0.00            
ATOM    110  C32 ACD     1      21.560  -2.950  38.900  1.00  0.00            
ATOM    111  H53 ACD     1      22.160  -3.250  39.760  1.00  0.00            
ATOM    112  O27 ACD     1      20.510  -3.840  38.400  1.00  0.00            
ATOM    113  H54 ACD     1      19.740  -3.760  38.960  1.00  0.00            
ATOM    114  C33 ACD     1      22.470  -2.750  37.800  1.00  0.00            
ATOM    115  H55 ACD     1      22.930  -3.690  37.470  1.00  0.00            
ATOM    116  O28 ACD     1      21.820  -2.280  36.670  1.00  0.00            
ATOM    117  C34 ACD     1      21.930  -3.050  35.440  1.00  0.00            
ATOM    118  H56 ACD     1      22.720  -3.810  35.490  1.00  0.00            
ATOM    119  C35 ACD     1      20.550  -3.780  35.150  1.00  0.00            
ATOM    120  H57 ACD     1      19.750  -3.060  35.360  1.00  0.00            
ATOM    121  O29 ACD     1      20.490  -4.890  36.000  1.00  0.00            
ATOM    122  H58 ACD     1      20.540  -4.470  36.870  1.00  0.00            
ATOM    123  C36 ACD     1      20.390  -4.160  33.650  1.00  0.00            
ATOM    124  H59 ACD     1      20.990  -5.080  33.590  1.00  0.00            
ATOM    125  O30 ACD     1      19.080  -4.580  33.280  1.00  0.00            
ATOM    126  H60 ACD     1      18.990  -5.500  33.540  1.00  0.00            
ATOM    127  C1  CC6     2      17.330  -3.910  36.740  1.00  0.00            
ATOM    128  C2  CC6     2      17.260  -2.470  37.210  1.00  0.00            
ATOM    129  C3  CC6     2      16.230  -1.580  36.380  1.00  0.00            
ATOM    130  C4  CC6     2      15.740  -0.260  37.090  1.00  0.00            
ATOM    131  C5  CC6     2      16.740   0.880  37.120  1.00  0.00            
ATOM    132  O1  CC6     2      16.700   1.820  37.910  1.00  0.00            
ATOM    133  O2  CC6     2      17.640   0.850  36.130  1.00  0.00            
ATOM    134  C6  CC6     2      18.720   1.750  36.040  1.00  0.00            
ATOM    135  C7  CC6     2      19.500   1.380  34.870  1.00  0.00            
ATOM    136  N1  CC6     2      20.730   2.250  34.520  1.00  0.00            
ATOM    137  C8  CC6     2      21.820   1.940  35.610  1.00  0.00            
ATOM    138  C9  CC6     2      22.220   3.200  36.300  1.00  0.00            
ATOM    139  C10 CC6     2      21.230   1.980  33.090  1.00  0.00            
ATOM    140  C11 CC6     2      22.310   2.950  32.470  1.00  0.00            
ATOM    141  C12 CC6     2      14.580   0.520  36.420  1.00  0.00            
ATOM    142  C13 CC6     2      13.930   1.590  37.050  1.00  0.00            
ATOM    143  C14 CC6     2      12.930   2.310  36.430  1.00  0.00            
ATOM    144  C15 CC6     2      12.490   1.910  35.140  1.00  0.00            
ATOM    145  C16 CC6     2      13.090   0.790  34.540  1.00  0.00            
ATOM    146  C17 CC6     2      14.070   0.110  35.150  1.00  0.00            
ATOM    147  C18 CC6     2      15.250  -0.640  38.520  1.00  0.00            
ATOM    148  C19 CC6     2      14.050  -1.370  38.580  1.00  0.00            
ATOM    149  C20 CC6     2      13.610  -1.800  39.840  1.00  0.00            
ATOM    150  C21 CC6     2      14.380  -1.650  41.020  1.00  0.00            
ATOM    151  C22 CC6     2      15.610  -0.890  40.930  1.00  0.00            
ATOM    152  C23 CC6     2      16.010  -0.380  39.720  1.00  0.00            
ATOM    153  H1  CC6     2      17.400  -3.880  35.640  1.00  0.00            
ATOM    154  H2  CC6     2      18.180  -4.340  37.280  1.00  0.00            
ATOM    155  H3  CC6     2      16.420  -4.480  36.950  1.00  0.00            
ATOM    156  H4  CC6     2      18.290  -2.080  37.120  1.00  0.00            
ATOM    157  H5  CC6     2      16.900  -2.690  38.220  1.00  0.00            
ATOM    158  H6  CC6     2      15.300  -2.130  36.190  1.00  0.00            
ATOM    159  H7  CC6     2      16.680  -1.300  35.420  1.00  0.00            
ATOM    160  H8  CC6     2      19.280   1.740  36.980  1.00  0.00            
ATOM    161  H9  CC6     2      18.330   2.770  35.950  1.00  0.00            
ATOM    162  H10 CC6     2      18.920   1.370  33.950  1.00  0.00            
ATOM    163  H11 CC6     2      19.800   0.340  34.980  1.00  0.00            
ATOM    164  H12 CC6     2      20.610   3.280  34.530  1.00  0.00            
ATOM    165  H13 CC6     2      22.690   1.400  35.250  1.00  0.00            
ATOM    166  H14 CC6     2      21.390   1.250  36.340  1.00  0.00            
ATOM    167  H15 CC6     2      22.530   4.040  35.680  1.00  0.00            
ATOM    168  H16 CC6     2      21.410   3.730  36.810  1.00  0.00            
ATOM    169  H17 CC6     2      23.000   3.040  37.060  1.00  0.00            
ATOM    170  H18 CC6     2      20.390   1.970  32.390  1.00  0.00            
ATOM    171  H19 CC6     2      21.640   0.970  33.160  1.00  0.00            
ATOM    172  H20 CC6     2      22.440   2.690  31.410  1.00  0.00            
ATOM    173  H21 CC6     2      22.050   4.010  32.410  1.00  0.00            
ATOM    174  H22 CC6     2      23.300   2.800  32.920  1.00  0.00            
ATOM    175  H23 CC6     2      14.300   1.870  38.030  1.00  0.00            
ATOM    176  H24 CC6     2      12.510   3.150  36.980  1.00  0.00            
ATOM    177  H25 CC6     2      11.770   2.510  34.600  1.00  0.00            
ATOM    178  H26 CC6     2      12.900   0.510  33.500  1.00  0.00            
ATOM    179  H27 CC6     2      14.490  -0.780  34.700  1.00  0.00            
ATOM    180  H28 CC6     2      13.480  -1.600  37.690  1.00  0.00            
ATOM    181  H29 CC6     2      12.610  -2.210  39.930  1.00  0.00            
ATOM    182  H30 CC6     2      14.010  -1.990  41.980  1.00  0.00            
ATOM    183  H31 CC6     2      16.190  -0.830  41.840  1.00  0.00            
ATOM    184  H32 CC6     2      17.000   0.050  39.590  1.00  0.00            
TER
ENDMDL
MODEL        1
ATOM      1  H1  ACD     1      14.890  40.320  31.240  1.00  0.00            
ATOM      2  O1  ACD     1      15.670  40.830  31.440  1.00  0.00            
ATOM      3  C1  ACD     1      15.870  41.790  30.370  1.00  0.00            
ATOM      4  H2  ACD     1      15.180  42.640  30.530  1.00  0.00            
ATOM      5  H3  ACD     1      15.700  41.370  29.370  1.00  0.00            
ATOM      6  C2  ACD     1      17.310  42.280  30.340  1.00  0.00            
ATOM      7  H4  ACD     1      18.010  41.470  30.570  1.00  0.00            
ATOM      8  O2  ACD     1      17.600  42.620  29.050  1.00  0.00            
ATOM      9  C3  ACD     1      18.940  43.030  28.780  1.00  0.00            
ATOM     10  H5  ACD     1      18.960  43.050  27.690  1.00  0.00            
ATOM     11  O3  ACD     1      20.020  42.040  29.230  1.00  0.00            
ATOM     12  C4  ACD     1      20.800  41.530  28.150  1.00  0.00            
ATOM     13  H6  ACD     1      20.380  41.870  27.200  1.00  0.00            
ATOM     14  C5  ACD     1      22.280  41.990  28.270  1.00  0.00            
ATOM     15  H7  ACD     1      22.590  41.910  29.320  1.00  0.00            
ATOM     16  O4  ACD     1      22.400  43.310  27.960  1.00  0.00            
ATOM     17  H8  ACD     1      21.640  43.770  28.320  1.00  0.00            
ATOM     18  C6  ACD     1      23.160  41.200  27.210  1.00  0.00            
ATOM     19  H9  ACD     1      22.940  41.380  26.150  1.00  0.00            
ATOM     20  O5  ACD     1      24.540  41.380  27.510  1.00  0.00            
ATOM     21  H10 ACD     1      24.700  42.090  26.890  1.00  0.00            
ATOM     22  C7  ACD     1      22.930  39.650  27.460  1.00  0.00            
ATOM     23  H11 ACD     1      23.680  39.150  26.850  1.00  0.00            
ATOM     24  O6  ACD     1      21.600  39.250  27.330  1.00  0.00            
ATOM     25  C8  ACD     1      20.650  39.960  28.190  1.00  0.00            
ATOM     26  H12 ACD     1      20.850  39.800  29.260  1.00  0.00            
ATOM     27  C9  ACD     1      19.260  39.470  27.950  1.00  0.00            
ATOM     28  H13 ACD     1      18.540  40.290  27.870  1.00  0.00            
ATOM     29  H14 ACD     1      19.220  39.050  26.930  1.00  0.00            
ATOM     30  O7  ACD     1      18.860  38.560  28.970  1.00  0.00            
ATOM     31  H15 ACD     1      19.130  37.710  28.620  1.00  0.00            
ATOM     32  O8  ACD     1      23.230  39.390  28.900  1.00  0.00            
ATOM     33  C10 ACD     1      24.040  38.250  29.260  1.00  0.00            
ATOM     34  H16 ACD     1      24.510  37.850  28.360  1.00  0.00            
ATOM     35  C11 ACD     1      25.010  38.750  30.240  1.00  0.00            
ATOM     36  H17 ACD     1      24.550  39.230  31.120  1.00  0.00            
ATOM     37  O9  ACD     1      25.870  39.580  29.500  1.00  0.00            
ATOM     38  H18 ACD     1      25.320  40.310  29.200  1.00  0.00            
ATOM     39  C12 ACD     1      25.790  37.590  30.870  1.00  0.00            
ATOM     40  H19 ACD     1      26.220  37.010  30.040  1.00  0.00            
ATOM     41  O10 ACD     1      26.750  38.020  31.890  1.00  0.00            
ATOM     42  H20 ACD     1      26.180  38.370  32.570  1.00  0.00            
ATOM     43  C13 ACD     1      24.800  36.640  31.490  1.00  0.00            
ATOM     44  H21 ACD     1      25.290  35.810  32.010  1.00  0.00            
ATOM     45  O11 ACD     1      23.950  36.160  30.480  1.00  0.00            
ATOM     46  C14 ACD     1      23.150  37.160  29.810  1.00  0.00            
ATOM     47  H22 ACD     1      22.520  37.610  30.590  1.00  0.00            
ATOM     48  C15 ACD     1      22.190  36.530  28.840  1.00  0.00            
ATOM     49  H23 ACD     1      21.800  35.650  29.370  1.00  0.00            
ATOM     50  H24 ACD     1      21.360  37.240  28.750  1.00  0.00            
ATOM     51  O12 ACD     1      22.720  36.230  27.560  1.00  0.00            
ATOM     52  H25 ACD     1      22.310  35.380  27.380  1.00  0.00            
ATOM     53  O13 ACD     1      23.950  37.300  32.470  1.00  0.00            
ATOM     54  C16 ACD     1      24.180  37.120  33.840  1.00  0.00            
ATOM     55  H26 ACD     1      25.020  36.440  34.030  1.00  0.00            
ATOM     56  C17 ACD     1      24.530  38.550  34.510  1.00  0.00            
ATOM     57  H27 ACD     1      23.910  39.380  34.150  1.00  0.00            
ATOM     58  O14 ACD     1      25.920  38.910  34.240  1.00  0.00            
ATOM     59  H28 ACD     1      26.300  39.540  34.870  1.00  0.00            
ATOM     60  C18 ACD     1      24.270  38.470  36.010  1.00  0.00            
ATOM     61  H29 ACD     1      25.100  37.900  36.440  1.00  0.00            
ATOM     62  O15 ACD     1      24.260  39.790  36.600  1.00  0.00            
ATOM     63  H30 ACD     1      23.720  40.420  36.110  1.00  0.00            
ATOM     64  C19 ACD     1      22.980  37.810  36.380  1.00  0.00            
ATOM     65  H31 ACD     1      22.950  37.690  37.470  1.00  0.00            
ATOM     66  O16 ACD     1      22.920  36.510  35.830  1.00  0.00            
ATOM     67  C20 ACD     1      22.920  36.470  34.380  1.00  0.00            
ATOM     68  H32 ACD     1      22.040  37.090  34.160  1.00  0.00            
ATOM     69  C21 ACD     1      22.790  35.040  33.850  1.00  0.00            
ATOM     70  H33 ACD     1      22.760  35.030  32.750  1.00  0.00            
ATOM     71  H34 ACD     1      23.610  34.360  34.140  1.00  0.00            
ATOM     72  O17 ACD     1      21.530  34.550  34.310  1.00  0.00            
ATOM     73  H35 ACD     1      21.480  33.700  33.870  1.00  0.00            
ATOM     74  O18 ACD     1      21.930  38.730  36.040  1.00  0.00            
ATOM     75  C22 ACD     1      20.810  38.690  36.880  1.00  0.00            
ATOM     76  H36 ACD     1      20.930  38.010  37.740  1.00  0.00            
ATOM     77  C23 ACD     1      20.740  40.100  37.390  1.00  0.00            
ATOM     78  H37 ACD     1      20.850  40.730  36.500  1.00  0.00            
ATOM     79  O19 ACD     1      21.850  40.410  38.300  1.00  0.00            
ATOM     80  H38 ACD     1      22.620  40.280  37.750  1.00  0.00            
ATOM     81  C24 ACD     1      19.350  40.460  38.010  1.00  0.00            
ATOM     82  H39 ACD     1      19.020  39.890  38.890  1.00  0.00            
ATOM     83  O20 ACD     1      19.370  41.870  38.420  1.00  0.00            
ATOM     84  H40 ACD     1      19.940  41.860  39.200  1.00  0.00            
ATOM     85  C25 ACD     1      18.270  40.190  36.990  1.00  0.00            
ATOM     86  H41 ACD     1      17.270  40.320  37.410  1.00  0.00            
ATOM     87  O21 ACD     1      18.320  38.790  36.620  1.00  0.00            
ATOM     88  C26 ACD     1      19.580  38.290  36.040  1.00  0.00            
ATOM     89  H42 ACD     1      19.580  38.670  35.010  1.00  0.00            
ATOM     90  C27 ACD     1      19.440  36.800  35.940  1.00  0.00            
ATOM     91  H43 ACD     1      20.210  36.510  35.210  1.00  0.00            
ATOM     92  H44 ACD     1      19.610  36.400  36.950  1.00  0.00            
ATOM     93  O22 ACD     1      18.110  36.520  35.490  1.00  0.00            
ATOM     94  H45 ACD     1      17.550  37.030  36.080  1.00  0.00            
ATOM     95  O23 ACD     1      18.360  40.990  35.810  1.00  0.00            
ATOM     96  C28 ACD     1      17.460  42.080  35.660  1.00  0.00            
ATOM     97  H46 ACD     1      17.000  42.290  36.630  1.00  0.00            
ATOM     98  C29 ACD     1      16.470  41.800  34.580  1.00  0.00            
ATOM     99  H47 ACD     1      17.130  41.290  33.860  1.00  0.00            
ATOM    100  O24 ACD     1      15.850  42.970  34.000  1.00  0.00            
ATOM    101  C30 ACD     1      15.330  40.870  34.950  1.00  0.00            
ATOM    102  H48 ACD     1      14.480  40.920  34.260  1.00  0.00            
ATOM    103  H49 ACD     1      15.790  39.880  35.010  1.00  0.00            
ATOM    104  O25 ACD     1      14.880  41.350  36.290  1.00  0.00            
ATOM    105  H50 ACD     1      14.100  40.860  36.560  1.00  0.00            
ATOM    106  C31 ACD     1      18.440  43.240  35.390  1.00  0.00            
ATOM    107  H51 ACD     1      19.170  42.830  34.690  1.00  0.00            
ATOM    108  O26 ACD     1      19.060  43.670  36.610  1.00  0.00            
ATOM    109  H52 ACD     1      19.290  42.890  37.140  1.00  0.00            
ATOM    110  C32 ACD     1      17.730  44.370  34.720  1.00  0.00            
ATOM    111  H53 ACD     1      17.060  44.830  35.450  1.00  0.00            
ATOM    112  O27 ACD     1      18.620  45.360  34.180  1.00  0.00            
ATOM    113  H54 ACD     1      19.110  45.840  34.860  1.00  0.00            
ATOM    114  C33 ACD     1      16.840  43.860  33.510  1.00  0.00            
ATOM    115  H55 ACD     1      16.370  44.740  33.070  1.00  0.00            
ATOM    116  O28 ACD     1      17.660  43.180  32.530  1.00  0.00            
ATOM    117  C34 ACD     1      17.490  43.550  31.210  1.00  0.00            
ATOM    118  H56 ACD     1      16.640  44.230  31.070  1.00  0.00            
ATOM    119  C35 ACD     1      18.790  44.370  30.920  1.00  0.00            
ATOM    120  H57 ACD     1      19.620  43.830  31.400  1.00  0.00            
ATOM    121  O29 ACD     1      18.670  45.640  31.520  1.00  0.00            
ATOM    122  H58 ACD     1      18.660  45.490  32.470  1.00  0.00            
ATOM    123  C36 ACD     1      19.100  44.400  29.390  1.00  0.00            
ATOM    124  H59 ACD     1      18.370  45.060  28.900  1.00  0.00            
ATOM    125  O30 ACD     1      20.390  44.890  29.010  1.00  0.00            
ATOM    126  H60 ACD     1      20.340  45.850  29.030  1.00  0.00            
ATOM    127  C1  CC6     2      21.840   4.680  32.830  1.00  0.00            
ATOM    128  C2  CC6     2      22.480   3.510  32.060  1.00  0.00            
ATOM    129  C3  CC6     2      22.180   2.160  32.650  1.00  0.00            
ATOM    130  C4  CC6     2      23.200   1.340  33.550  1.00  0.00            
ATOM    131  C5  CC6     2      22.570  -0.020  33.940  1.00  0.00            
ATOM    132  O1  CC6     2      22.670  -0.540  35.040  1.00  0.00            
ATOM    133  O2  CC6     2      21.790  -0.590  32.970  1.00  0.00            
ATOM    134  C6  CC6     2      20.960  -1.700  33.230  1.00  0.00            
ATOM    135  C7  CC6     2      20.420  -2.120  31.920  1.00  0.00            
ATOM    136  N1  CC6     2      19.480  -3.280  31.770  1.00  0.00            
ATOM    137  C8  CC6     2      20.130  -4.530  32.390  1.00  0.00            
ATOM    138  C9  CC6     2      19.400  -5.870  31.900  1.00  0.00            
ATOM    139  C10 CC6     2      18.200  -2.910  32.480  1.00  0.00            
ATOM    140  C11 CC6     2      17.080  -3.960  32.340  1.00  0.00            
ATOM    141  C12 CC6     2      24.530   0.970  32.820  1.00  0.00            
ATOM    142  C13 CC6     2      25.590   0.400  33.510  1.00  0.00            
ATOM    143  C14 CC6     2      26.740  -0.080  32.830  1.00  0.00            
ATOM    144  C15 CC6     2      26.890   0.090  31.500  1.00  0.00            
ATOM    145  C16 CC6     2      25.860   0.700  30.750  1.00  0.00            
ATOM    146  C17 CC6     2      24.720   1.150  31.460  1.00  0.00            
ATOM    147  C18 CC6     2      23.430   2.190  34.770  1.00  0.00            
ATOM    148  C19 CC6     2      24.660   2.850  34.970  1.00  0.00            
ATOM    149  C20 CC6     2      24.870   3.560  36.180  1.00  0.00            
ATOM    150  C21 CC6     2      23.910   3.550  37.170  1.00  0.00            
ATOM    151  C22 CC6     2      22.700   2.870  37.030  1.00  0.00            
ATOM    152  C23 CC6     2      22.420   2.240  35.820  1.00  0.00            
ATOM    153  H1  CC6     2      20.770   4.730  32.600  1.00  0.00            
ATOM    154  H2  CC6     2      21.930   4.590  33.920  1.00  0.00            
ATOM    155  H3  CC6     2      22.310   5.620  32.510  1.00  0.00            
ATOM    156  H4  CC6     2      23.560   3.690  32.000  1.00  0.00            
ATOM    157  H5  CC6     2      22.150   3.560  31.010  1.00  0.00            
ATOM    158  H6  CC6     2      21.910   1.570  31.770  1.00  0.00            
ATOM    159  H7  CC6     2      21.200   2.210  33.160  1.00  0.00            
ATOM    160  H8  CC6     2      20.110  -1.540  33.890  1.00  0.00            
ATOM    161  H9  CC6     2      21.480  -2.530  33.720  1.00  0.00            
ATOM    162  H10 CC6     2      21.310  -2.240  31.300  1.00  0.00            
ATOM    163  H11 CC6     2      19.910  -1.220  31.570  1.00  0.00            
ATOM    164  H12 CC6     2      19.330  -3.510  30.780  1.00  0.00            
ATOM    165  H13 CC6     2      20.090  -4.540  33.480  1.00  0.00            
ATOM    166  H14 CC6     2      21.170  -4.490  32.040  1.00  0.00            
ATOM    167  H15 CC6     2      18.760  -5.740  31.020  1.00  0.00            
ATOM    168  H16 CC6     2      20.120  -6.660  31.640  1.00  0.00            
ATOM    169  H17 CC6     2      18.730  -6.260  32.670  1.00  0.00            
ATOM    170  H18 CC6     2      17.860  -2.030  31.930  1.00  0.00            
ATOM    171  H19 CC6     2      18.370  -2.700  33.530  1.00  0.00            
ATOM    172  H20 CC6     2      17.310  -4.800  33.010  1.00  0.00            
ATOM    173  H21 CC6     2      16.200  -3.410  32.670  1.00  0.00            
ATOM    174  H22 CC6     2      16.730  -4.320  31.360  1.00  0.00            
ATOM    175  H23 CC6     2      25.540   0.220  34.580  1.00  0.00            
ATOM    176  H24 CC6     2      27.600  -0.540  33.290  1.00  0.00            
ATOM    177  H25 CC6     2      27.840  -0.060  30.990  1.00  0.00            
ATOM    178  H26 CC6     2      25.970   1.040  29.720  1.00  0.00            
ATOM    179  H27 CC6     2      24.040   1.640  30.780  1.00  0.00            
ATOM    180  H28 CC6     2      25.350   3.090  34.170  1.00  0.00            
ATOM    181  H29 CC6     2      25.780   4.150  36.290  1.00  0.00            
ATOM    182  H30 CC6     2      24.100   4.010  38.130  1.00  0.00            
ATOM    183  H31 CC6     2      22.000   2.970  37.850  1.00  0.00            
ATOM    184  H32 CC6     2      21.500   1.670  35.720  1.00  0.00            
TER
ENDMDL
MODEL        1
ATOM      1  H1  ACD     1      31.680  34.680  25.860  1.00  0.00            
ATOM      2  O1  ACD     1      31.020  34.730  26.550  1.00  0.00            
ATOM      3  C1  ACD     1      30.960  36.110  27.010  1.00  0.00            
ATOM      4  H2  ACD     1      31.300  36.730  26.170  1.00  0.00            
ATOM      5  H3  ACD     1      31.650  36.310  27.840  1.00  0.00            
ATOM      6  C2  ACD     1      29.540  36.370  27.520  1.00  0.00            
ATOM      7  H4  ACD     1      28.840  35.900  26.810  1.00  0.00            
ATOM      8  O2  ACD     1      29.300  35.680  28.780  1.00  0.00            
ATOM      9  C3  ACD     1      28.020  36.060  29.360  1.00  0.00            
ATOM     10  H5  ACD     1      27.940  35.530  30.310  1.00  0.00            
ATOM     11  O3  ACD     1      26.930  35.710  28.460  1.00  0.00            
ATOM     12  C4  ACD     1      26.080  34.590  28.790  1.00  0.00            
ATOM     13  H6  ACD     1      26.420  33.960  29.620  1.00  0.00            
ATOM     14  C5  ACD     1      24.710  35.190  29.250  1.00  0.00            
ATOM     15  H7  ACD     1      24.370  35.910  28.500  1.00  0.00            
ATOM     16  O4  ACD     1      24.810  35.740  30.560  1.00  0.00            
ATOM     17  H8  ACD     1      25.650  36.180  30.700  1.00  0.00            
ATOM     18  C6  ACD     1      23.700  34.090  29.340  1.00  0.00            
ATOM     19  H9  ACD     1      24.030  33.310  30.040  1.00  0.00            
ATOM     20  O5  ACD     1      22.460  34.590  29.670  1.00  0.00            
ATOM     21  H10 ACD     1      22.600  35.130  30.460  1.00  0.00            
ATOM     22  C7  ACD     1      23.560  33.360  27.940  1.00  0.00            
ATOM     23  H11 ACD     1      22.810  32.570  27.980  1.00  0.00            
ATOM     24  O6  ACD     1      24.840  32.800  27.620  1.00  0.00            
ATOM     25  C8  ACD     1      25.890  33.680  27.500  1.00  0.00            
ATOM     26  H12 ACD     1      25.680  34.230  26.580  1.00  0.00            
ATOM     27  C9  ACD     1      27.160  32.890  27.290  1.00  0.00            
ATOM     28  H13 ACD     1      27.940  33.520  27.740  1.00  0.00            
ATOM     29  H14 ACD     1      27.020  31.930  27.790  1.00  0.00            
ATOM     30  O7  ACD     1      27.510  32.800  25.940  1.00  0.00            
ATOM     31  H15 ACD     1      28.380  32.390  25.870  1.00  0.00            
ATOM     32  O8  ACD     1      23.190  34.310  26.910  1.00  0.00            
ATOM     33  C10 ACD     1      21.990  34.170  26.150  1.00  0.00            
ATOM     34  H16 ACD     1      21.440  33.300  26.540  1.00  0.00            
ATOM     35  C11 ACD     1      21.140  35.460  26.350  1.00  0.00            
ATOM     36  H17 ACD     1      21.810  36.310  26.190  1.00  0.00            
ATOM     37  O9  ACD     1      20.640  35.480  27.730  1.00  0.00            
ATOM     38  H18 ACD     1      21.470  35.320  28.180  1.00  0.00            
ATOM     39  C12 ACD     1      20.070  35.550  25.270  1.00  0.00            
ATOM     40  H19 ACD     1      19.300  34.770  25.370  1.00  0.00            
ATOM     41  O10 ACD     1      19.410  36.850  25.320  1.00  0.00            
ATOM     42  H20 ACD     1      19.220  37.050  26.240  1.00  0.00            
ATOM     43  C13 ACD     1      20.610  35.260  23.860  1.00  0.00            
ATOM     44  H21 ACD     1      19.780  35.180  23.140  1.00  0.00            
ATOM     45  O11 ACD     1      21.200  34.010  23.830  1.00  0.00            
ATOM     46  C14 ACD     1      22.360  33.870  24.650  1.00  0.00            
ATOM     47  H22 ACD     1      23.180  34.460  24.230  1.00  0.00            
ATOM     48  C15 ACD     1      22.850  32.340  24.550  1.00  0.00            
ATOM     49  H23 ACD     1      23.660  32.290  25.290  1.00  0.00            
ATOM     50  H24 ACD     1      21.960  31.720  24.670  1.00  0.00            
ATOM     51  O12 ACD     1      23.490  32.030  23.340  1.00  0.00            
ATOM     52  H25 ACD     1      22.840  31.810  22.670  1.00  0.00            
ATOM     53  O13 ACD     1      21.620  36.160  23.470  1.00  0.00            
ATOM     54  C16 ACD     1      21.430  36.840  22.250  1.00  0.00            
ATOM     55  H26 ACD     1      20.560  36.460  21.690  1.00  0.00            
ATOM     56  C17 ACD     1      21.410  38.300  22.730  1.00  0.00            
ATOM     57  H27 ACD     1      22.180  38.430  23.510  1.00  0.00            
ATOM     58  O14 ACD     1      20.120  38.520  23.200  1.00  0.00            
ATOM     59  H28 ACD     1      19.950  37.920  23.930  1.00  0.00            
ATOM     60  C18 ACD     1      21.820  39.310  21.700  1.00  0.00            
ATOM     61  H29 ACD     1      20.920  39.330  21.080  1.00  0.00            
ATOM     62  O15 ACD     1      21.900  40.640  22.150  1.00  0.00            
ATOM     63  H30 ACD     1      21.160  40.820  22.730  1.00  0.00            
ATOM     64  C19 ACD     1      22.980  38.940  20.810  1.00  0.00            
ATOM     65  H31 ACD     1      23.010  39.570  19.920  1.00  0.00            
ATOM     66  O16 ACD     1      22.820  37.600  20.380  1.00  0.00            
ATOM     67  C20 ACD     1      22.650  36.640  21.380  1.00  0.00            
ATOM     68  H32 ACD     1      23.490  36.710  22.080  1.00  0.00            
ATOM     69  C21 ACD     1      22.720  35.210  20.850  1.00  0.00            
ATOM     70  H33 ACD     1      22.610  34.600  21.760  1.00  0.00            
ATOM     71  H34 ACD     1      21.910  34.840  20.210  1.00  0.00            
ATOM     72  O17 ACD     1      23.910  34.850  20.280  1.00  0.00            
ATOM     73  H35 ACD     1      23.880  33.920  20.020  1.00  0.00            
ATOM     74  O18 ACD     1      24.200  38.910  21.560  1.00  0.00            
ATOM     75  C22 ACD     1      25.350  39.540  20.950  1.00  0.00            
ATOM     76  H36 ACD     1      25.220  39.620  19.860  1.00  0.00            
ATOM     77  C23 ACD     1      25.350  40.980  21.540  1.00  0.00            
ATOM     78  H37 ACD     1      25.350  40.880  22.630  1.00  0.00            
ATOM     79  O19 ACD     1      24.190  41.720  21.090  1.00  0.00            
ATOM     80  H38 ACD     1      23.440  41.400  21.580  1.00  0.00            
ATOM     81  C24 ACD     1      26.590  41.750  21.120  1.00  0.00            
ATOM     82  H39 ACD     1      26.700  41.920  20.040  1.00  0.00            
ATOM     83  O20 ACD     1      26.540  43.080  21.710  1.00  0.00            
ATOM     84  H40 ACD     1      26.280  42.980  22.630  1.00  0.00            
ATOM     85  C25 ACD     1      27.830  40.940  21.600  1.00  0.00            
ATOM     86  H41 ACD     1      28.710  41.460  21.190  1.00  0.00            
ATOM     87  O21 ACD     1      27.740  39.630  21.060  1.00  0.00            
ATOM     88  C26 ACD     1      26.630  38.870  21.420  1.00  0.00            
ATOM     89  H42 ACD     1      26.650  38.660  22.490  1.00  0.00            
ATOM     90  C27 ACD     1      26.780  37.560  20.650  1.00  0.00            
ATOM     91  H43 ACD     1      25.880  37.010  20.980  1.00  0.00            
ATOM     92  H44 ACD     1      26.780  37.660  19.560  1.00  0.00            
ATOM     93  O22 ACD     1      27.950  36.910  20.980  1.00  0.00            
ATOM     94  H45 ACD     1      28.710  37.240  20.490  1.00  0.00            
ATOM     95  O23 ACD     1      27.830  40.890  23.020  1.00  0.00            
ATOM     96  C28 ACD     1      29.070  40.760  23.740  1.00  0.00            
ATOM     97  H46 ACD     1      29.760  41.540  23.410  1.00  0.00            
ATOM     98  C29 ACD     1      29.800  39.430  23.540  1.00  0.00            
ATOM     99  H47 ACD     1      29.060  38.660  23.270  1.00  0.00            
ATOM    100  O24 ACD     1      30.590  39.020  24.590  1.00  0.00            
ATOM    101  C30 ACD     1      30.710  39.470  22.290  1.00  0.00            
ATOM    102  H48 ACD     1      30.120  39.790  21.420  1.00  0.00            
ATOM    103  H49 ACD     1      31.480  40.240  22.460  1.00  0.00            
ATOM    104  O25 ACD     1      31.400  38.190  22.080  1.00  0.00            
ATOM    105  H50 ACD     1      31.930  37.960  22.850  1.00  0.00            
ATOM    106  C31 ACD     1      28.800  41.120  25.170  1.00  0.00            
ATOM    107  H51 ACD     1      28.010  40.470  25.560  1.00  0.00            
ATOM    108  O26 ACD     1      28.480  42.580  25.280  1.00  0.00            
ATOM    109  H52 ACD     1      28.730  42.950  26.130  1.00  0.00            
ATOM    110  C32 ACD     1      29.980  40.840  26.070  1.00  0.00            
ATOM    111  H53 ACD     1      30.840  41.340  25.600  1.00  0.00            
ATOM    112  O27 ACD     1      29.870  41.330  27.410  1.00  0.00            
ATOM    113  H54 ACD     1      29.070  40.930  27.760  1.00  0.00            
ATOM    114  C33 ACD     1      30.270  39.370  25.980  1.00  0.00            
ATOM    115  H55 ACD     1      31.160  39.140  26.570  1.00  0.00            
ATOM    116  O28 ACD     1      29.230  38.480  26.330  1.00  0.00            
ATOM    117  C34 ACD     1      29.280  37.930  27.640  1.00  0.00            
ATOM    118  H56 ACD     1      30.150  38.200  28.260  1.00  0.00            
ATOM    119  C35 ACD     1      28.030  38.340  28.370  1.00  0.00            
ATOM    120  H57 ACD     1      27.180  37.990  27.770  1.00  0.00            
ATOM    121  O29 ACD     1      28.050  39.780  28.590  1.00  0.00            
ATOM    122  H58 ACD     1      27.570  39.940  29.410  1.00  0.00            
ATOM    123  C36 ACD     1      27.960  37.560  29.690  1.00  0.00            
ATOM    124  H59 ACD     1      28.670  37.770  30.490  1.00  0.00            
ATOM    125  O30 ACD     1      26.650  37.780  30.330  1.00  0.00            
ATOM    126  H60 ACD     1      26.450  38.670  30.630  1.00  0.00            
ATOM    127  C1  CC6     2      21.970  38.460  29.750  1.00  0.00            
ATOM    128  C2  CC6     2      22.830  38.640  28.520  1.00  0.00            
ATOM    129  C3  CC6     2      22.040  39.250  27.340  1.00  0.00            
ATOM    130  C4  CC6     2      22.900  40.330  26.530  1.00  0.00            
ATOM    131  C5  CC6     2      24.010  39.740  25.680  1.00  0.00            
ATOM    132  O1  CC6     2      24.780  40.450  25.070  1.00  0.00            
ATOM    133  O2  CC6     2      24.130  38.360  25.660  1.00  0.00            
ATOM    134  C6  CC6     2      24.950  37.700  24.680  1.00  0.00            
ATOM    135  C7  CC6     2      25.410  36.340  25.270  1.00  0.00            
ATOM    136  N1  CC6     2      26.380  35.390  24.490  1.00  0.00            
ATOM    137  C8  CC6     2      25.690  35.060  23.170  1.00  0.00            
ATOM    138  C9  CC6     2      25.810  33.630  22.610  1.00  0.00            
ATOM    139  C10 CC6     2      27.640  36.230  24.180  1.00  0.00            
ATOM    140  C11 CC6     2      28.840  35.460  23.550  1.00  0.00            
ATOM    141  C12 CC6     2      22.050  41.150  25.610  1.00  0.00            
ATOM    142  C13 CC6     2      20.750  40.800  25.230  1.00  0.00            
ATOM    143  C14 CC6     2      20.070  41.630  24.310  1.00  0.00            
ATOM    144  C15 CC6     2      20.630  42.870  23.870  1.00  0.00            
ATOM    145  C16 CC6     2      21.900  43.210  24.310  1.00  0.00            
ATOM    146  C17 CC6     2      22.590  42.400  25.130  1.00  0.00            
ATOM    147  C18 CC6     2      23.440  41.350  27.580  1.00  0.00            
ATOM    148  C19 CC6     2      22.590  42.310  28.180  1.00  0.00            
ATOM    149  C20 CC6     2      23.080  43.130  29.220  1.00  0.00            
ATOM    150  C21 CC6     2      24.420  43.180  29.510  1.00  0.00            
ATOM    151  C22 CC6     2      25.300  42.280  28.920  1.00  0.00            
ATOM    152  C23 CC6     2      24.800  41.330  27.990  1.00  0.00            
ATOM    153  H1  CC6     2      22.420  37.890  30.580  1.00  0.00            
ATOM    154  H2  CC6     2      21.800  39.490  30.080  1.00  0.00            
ATOM    155  H3  CC6     2      21.040  37.920  29.530  1.00  0.00            
ATOM    156  H4  CC6     2      23.230  37.670  28.180  1.00  0.00            
ATOM    157  H5  CC6     2      23.750  39.160  28.800  1.00  0.00            
ATOM    158  H6  CC6     2      21.130  39.770  27.650  1.00  0.00            
ATOM    159  H7  CC6     2      21.830  38.520  26.540  1.00  0.00            
ATOM    160  H8  CC6     2      25.800  38.280  24.300  1.00  0.00            
ATOM    161  H9  CC6     2      24.330  37.360  23.850  1.00  0.00            
ATOM    162  H10 CC6     2      24.530  35.730  25.460  1.00  0.00            
ATOM    163  H11 CC6     2      25.940  36.510  26.200  1.00  0.00            
ATOM    164  H12 CC6     2      26.560  34.500  24.990  1.00  0.00            
ATOM    165  H13 CC6     2      25.930  35.770  22.390  1.00  0.00            
ATOM    166  H14 CC6     2      24.610  35.140  23.330  1.00  0.00            
ATOM    167  H15 CC6     2      25.020  33.400  21.880  1.00  0.00            
ATOM    168  H16 CC6     2      26.810  33.550  22.170  1.00  0.00            
ATOM    169  H17 CC6     2      25.730  32.810  23.330  1.00  0.00            
ATOM    170  H18 CC6     2      27.980  36.790  25.060  1.00  0.00            
ATOM    171  H19 CC6     2      27.340  36.870  23.350  1.00  0.00            
ATOM    172  H20 CC6     2      29.730  36.070  23.380  1.00  0.00            
ATOM    173  H21 CC6     2      28.980  34.680  24.310  1.00  0.00            
ATOM    174  H22 CC6     2      28.530  34.890  22.670  1.00  0.00            
ATOM    175  H23 CC6     2      20.310  39.830  25.440  1.00  0.00            
ATOM    176  H24 CC6     2      19.120  41.260  23.930  1.00  0.00            
ATOM    177  H25 CC6     2      20.180  43.640  23.240  1.00  0.00            
ATOM    178  H26 CC6     2      22.310  44.180  24.040  1.00  0.00            
ATOM    179  H27 CC6     2      23.610  42.700  25.390  1.00  0.00            
ATOM    180  H28 CC6     2      21.550  42.370  27.870  1.00  0.00            
ATOM    181  H29 CC6     2      22.480  43.850  29.780  1.00  0.00            
ATOM    182  H30 CC6     2      24.820  43.870  30.240  1.00  0.00            
ATOM    183  H31 CC6     2      26.350  42.360  29.190  1.00  0.00            
ATOM    184  H32 CC6     2      25.490  40.590  27.590  1.00  0.00            
TER
ENDMDL
MODEL        1
ATOM      1  H1  ACD     1      29.540  27.050  31.390  1.00  0.00            
ATOM      2  O1  ACD     1      30.440  26.780  31.190  1.00  0.00            
ATOM      3  C1  ACD     1      30.560  25.330  31.160  1.00  0.00            
ATOM      4  H2  ACD     1      30.350  24.860  32.130  1.00  0.00            
ATOM      5  H3  ACD     1      31.560  24.950  30.890  1.00  0.00            
ATOM      6  C2  ACD     1      29.640  24.620  30.150  1.00  0.00            
ATOM      7  H4  ACD     1      29.920  23.560  30.200  1.00  0.00            
ATOM      8  O2  ACD     1      28.260  24.500  30.590  1.00  0.00            
ATOM      9  C3  ACD     1      27.330  23.920  29.710  1.00  0.00            
ATOM     10  H5  ACD     1      26.310  24.010  30.100  1.00  0.00            
ATOM     11  O3  ACD     1      27.680  22.530  29.410  1.00  0.00            
ATOM     12  C4  ACD     1      27.070  21.510  30.240  1.00  0.00            
ATOM     13  H6  ACD     1      26.530  22.060  31.020  1.00  0.00            
ATOM     14  C5  ACD     1      25.930  20.980  29.320  1.00  0.00            
ATOM     15  H7  ACD     1      26.280  20.770  28.300  1.00  0.00            
ATOM     16  O4  ACD     1      24.990  22.130  29.210  1.00  0.00            
ATOM     17  H8  ACD     1      25.290  22.760  28.550  1.00  0.00            
ATOM     18  C6  ACD     1      25.350  19.660  29.800  1.00  0.00            
ATOM     19  H9  ACD     1      24.690  19.750  30.670  1.00  0.00            
ATOM     20  O5  ACD     1      24.530  19.040  28.760  1.00  0.00            
ATOM     21  H10 ACD     1      23.930  19.700  28.410  1.00  0.00            
ATOM     22  C7  ACD     1      26.520  18.690  30.240  1.00  0.00            
ATOM     23  H11 ACD     1      26.160  17.750  30.670  1.00  0.00            
ATOM     24  O6  ACD     1      27.250  19.320  31.290  1.00  0.00            
ATOM     25  C8  ACD     1      28.060  20.500  30.920  1.00  0.00            
ATOM     26  H12 ACD     1      28.780  20.150  30.170  1.00  0.00            
ATOM     27  C9  ACD     1      28.950  20.980  32.040  1.00  0.00            
ATOM     28  H13 ACD     1      28.810  22.050  32.240  1.00  0.00            
ATOM     29  H14 ACD     1      28.670  20.370  32.910  1.00  0.00            
ATOM     30  O7  ACD     1      30.280  20.650  31.790  1.00  0.00            
ATOM     31  H15 ACD     1      30.790  20.970  32.540  1.00  0.00            
ATOM     32  O8  ACD     1      27.420  18.410  29.140  1.00  0.00            
ATOM     33  C10 ACD     1      27.460  17.050  28.740  1.00  0.00            
ATOM     34  H16 ACD     1      26.690  16.420  29.200  1.00  0.00            
ATOM     35  C11 ACD     1      27.130  17.120  27.200  1.00  0.00            
ATOM     36  H17 ACD     1      27.680  17.960  26.760  1.00  0.00            
ATOM     37  O9  ACD     1      25.780  17.420  26.990  1.00  0.00            
ATOM     38  H18 ACD     1      25.560  18.200  27.490  1.00  0.00            
ATOM     39  C12 ACD     1      27.500  15.760  26.530  1.00  0.00            
ATOM     40  H19 ACD     1      26.870  15.020  27.040  1.00  0.00            
ATOM     41  O10 ACD     1      27.320  15.720  25.110  1.00  0.00            
ATOM     42  H20 ACD     1      27.820  16.410  24.650  1.00  0.00            
ATOM     43  C13 ACD     1      28.950  15.510  26.810  1.00  0.00            
ATOM     44  H21 ACD     1      29.310  14.580  26.360  1.00  0.00            
ATOM     45  O11 ACD     1      29.180  15.320  28.210  1.00  0.00            
ATOM     46  C14 ACD     1      28.810  16.420  29.090  1.00  0.00            
ATOM     47  H22 ACD     1      29.470  17.270  28.920  1.00  0.00            
ATOM     48  C15 ACD     1      29.000  16.070  30.530  1.00  0.00            
ATOM     49  H23 ACD     1      30.000  15.660  30.670  1.00  0.00            
ATOM     50  H24 ACD     1      28.990  17.030  31.060  1.00  0.00            
ATOM     51  O12 ACD     1      27.940  15.200  31.020  1.00  0.00            
ATOM     52  H25 ACD     1      27.810  14.490  30.390  1.00  0.00            
ATOM     53  O13 ACD     1      29.740  16.590  26.360  1.00  0.00            
ATOM     54  C16 ACD     1      30.680  16.420  25.350  1.00  0.00            
ATOM     55  H26 ACD     1      30.570  15.440  24.880  1.00  0.00            
ATOM     56  C17 ACD     1      30.470  17.510  24.280  1.00  0.00            
ATOM     57  H27 ACD     1      30.530  18.560  24.590  1.00  0.00            
ATOM     58  O14 ACD     1      29.250  17.180  23.650  1.00  0.00            
ATOM     59  H28 ACD     1      29.420  16.730  22.820  1.00  0.00            
ATOM     60  C18 ACD     1      31.660  17.420  23.330  1.00  0.00            
ATOM     61  H29 ACD     1      31.640  16.410  22.910  1.00  0.00            
ATOM     62  O15 ACD     1      31.430  18.340  22.200  1.00  0.00            
ATOM     63  H30 ACD     1      30.750  17.940  21.650  1.00  0.00            
ATOM     64  C19 ACD     1      32.970  17.660  24.010  1.00  0.00            
ATOM     65  H31 ACD     1      33.820  17.600  23.330  1.00  0.00            
ATOM     66  O16 ACD     1      33.120  16.660  25.050  1.00  0.00            
ATOM     67  C20 ACD     1      32.080  16.670  26.000  1.00  0.00            
ATOM     68  H32 ACD     1      32.090  17.620  26.560  1.00  0.00            
ATOM     69  C21 ACD     1      32.290  15.630  27.100  1.00  0.00            
ATOM     70  H33 ACD     1      33.350  15.590  27.360  1.00  0.00            
ATOM     71  H34 ACD     1      31.850  15.880  28.070  1.00  0.00            
ATOM     72  O17 ACD     1      31.870  14.400  26.670  1.00  0.00            
ATOM     73  H35 ACD     1      31.610  13.910  27.460  1.00  0.00            
ATOM     74  O18 ACD     1      33.030  18.950  24.590  1.00  0.00            
ATOM     75  C22 ACD     1      34.110  19.790  24.260  1.00  0.00            
ATOM     76  H36 ACD     1      34.950  19.210  23.840  1.00  0.00            
ATOM     77  C23 ACD     1      33.720  20.800  23.150  1.00  0.00            
ATOM     78  H37 ACD     1      32.680  21.020  23.450  1.00  0.00            
ATOM     79  O19 ACD     1      33.730  19.970  21.910  1.00  0.00            
ATOM     80  H38 ACD     1      32.940  19.450  22.080  1.00  0.00            
ATOM     81  C24 ACD     1      34.520  22.040  23.120  1.00  0.00            
ATOM     82  H39 ACD     1      35.480  21.740  22.680  1.00  0.00            
ATOM     83  O20 ACD     1      33.800  23.020  22.360  1.00  0.00            
ATOM     84  H40 ACD     1      33.700  22.580  21.510  1.00  0.00            
ATOM     85  C25 ACD     1      34.880  22.570  24.510  1.00  0.00            
ATOM     86  H41 ACD     1      35.550  23.430  24.600  1.00  0.00            
ATOM     87  O21 ACD     1      35.450  21.510  25.220  1.00  0.00            
ATOM     88  C26 ACD     1      34.530  20.480  25.550  1.00  0.00            
ATOM     89  H42 ACD     1      33.590  20.770  26.020  1.00  0.00            
ATOM     90  C27 ACD     1      35.120  19.470  26.490  1.00  0.00            
ATOM     91  H43 ACD     1      34.580  18.520  26.390  1.00  0.00            
ATOM     92  H44 ACD     1      36.160  19.170  26.320  1.00  0.00            
ATOM     93  O22 ACD     1      34.920  19.820  27.830  1.00  0.00            
ATOM     94  H45 ACD     1      35.780  20.080  28.170  1.00  0.00            
ATOM     95  O23 ACD     1      33.650  22.990  25.160  1.00  0.00            
ATOM     96  C28 ACD     1      33.630  24.200  25.900  1.00  0.00            
ATOM     97  H46 ACD     1      34.370  24.960  25.620  1.00  0.00            
ATOM     98  C29 ACD     1      33.750  23.970  27.450  1.00  0.00            
ATOM     99  H47 ACD     1      33.060  23.170  27.760  1.00  0.00            
ATOM    100  O24 ACD     1      33.360  25.090  28.190  1.00  0.00            
ATOM    101  C30 ACD     1      35.110  23.420  27.840  1.00  0.00            
ATOM    102  H48 ACD     1      35.200  23.170  28.900  1.00  0.00            
ATOM    103  H49 ACD     1      35.390  22.500  27.310  1.00  0.00            
ATOM    104  O25 ACD     1      36.230  24.350  27.690  1.00  0.00            
ATOM    105  H50 ACD     1      36.770  24.410  28.480  1.00  0.00            
ATOM    106  C31 ACD     1      32.340  24.890  25.550  1.00  0.00            
ATOM    107  H51 ACD     1      31.520  24.160  25.570  1.00  0.00            
ATOM    108  O26 ACD     1      32.500  25.300  24.220  1.00  0.00            
ATOM    109  H52 ACD     1      32.860  24.560  23.730  1.00  0.00            
ATOM    110  C32 ACD     1      32.100  26.110  26.470  1.00  0.00            
ATOM    111  H53 ACD     1      32.880  26.870  26.390  1.00  0.00            
ATOM    112  O27 ACD     1      30.910  26.860  26.170  1.00  0.00            
ATOM    113  H54 ACD     1      30.230  26.190  26.210  1.00  0.00            
ATOM    114  C33 ACD     1      32.050  25.610  27.960  1.00  0.00            
ATOM    115  H55 ACD     1      32.010  26.430  28.680  1.00  0.00            
ATOM    116  O28 ACD     1      31.060  24.580  28.260  1.00  0.00            
ATOM    117  C34 ACD     1      29.780  24.980  28.630  1.00  0.00            
ATOM    118  H56 ACD     1      29.740  26.080  28.610  1.00  0.00            
ATOM    119  C35 ACD     1      28.710  24.500  27.700  1.00  0.00            
ATOM    120  H57 ACD     1      28.780  23.410  27.630  1.00  0.00            
ATOM    121  O29 ACD     1      28.690  25.160  26.350  1.00  0.00            
ATOM    122  H58 ACD     1      27.840  25.090  25.910  1.00  0.00            
ATOM    123  C36 ACD     1      27.350  24.660  28.380  1.00  0.00            
ATOM    124  H59 ACD     1      27.090  25.700  28.640  1.00  0.00            
ATOM    125  O30 ACD     1      26.240  24.060  27.690  1.00  0.00            
ATOM    126  H60 ACD     1      25.960  24.510  26.890  1.00  0.00            
ATOM    127  C1  CC6     2      25.630  21.010  25.850  1.00  0.00            
ATOM    128  C2  CC6     2      26.730  21.850  25.220  1.00  0.00            
ATOM    129  C3  CC6     2      27.200  21.180  23.860  1.00  0.00            
ATOM    130  C4  CC6     2      28.450  21.720  23.110  1.00  0.00            
ATOM    131  C5  CC6     2      29.690  21.840  24.020  1.00  0.00            
ATOM    132  O1  CC6     2      30.570  22.650  23.810  1.00  0.00            
ATOM    133  O2  CC6     2      29.650  21.030  25.140  1.00  0.00            
ATOM    134  C6  CC6     2      30.770  21.100  25.970  1.00  0.00            
ATOM    135  C7  CC6     2      30.460  20.160  27.120  1.00  0.00            
ATOM    136  N1  CC6     2      31.530  20.060  28.330  1.00  0.00            
ATOM    137  C8  CC6     2      31.400  21.420  29.060  1.00  0.00            
ATOM    138  C9  CC6     2      32.660  21.810  29.840  1.00  0.00            
ATOM    139  C10 CC6     2      31.320  18.790  29.090  1.00  0.00            
ATOM    140  C11 CC6     2      32.340  18.420  30.150  1.00  0.00            
ATOM    141  C12 CC6     2      28.800  20.880  21.860  1.00  0.00            
ATOM    142  C13 CC6     2      29.980  21.130  21.120  1.00  0.00            
ATOM    143  C14 CC6     2      30.390  20.250  20.090  1.00  0.00            
ATOM    144  C15 CC6     2      29.550  19.290  19.640  1.00  0.00            
ATOM    145  C16 CC6     2      28.300  19.030  20.320  1.00  0.00            
ATOM    146  C17 CC6     2      28.000  19.750  21.470  1.00  0.00            
ATOM    147  C18 CC6     2      28.100  23.100  22.520  1.00  0.00            
ATOM    148  C19 CC6     2      27.230  23.200  21.440  1.00  0.00            
ATOM    149  C20 CC6     2      26.730  24.450  21.070  1.00  0.00            
ATOM    150  C21 CC6     2      27.110  25.610  21.780  1.00  0.00            
ATOM    151  C22 CC6     2      27.950  25.540  22.910  1.00  0.00            
ATOM    152  C23 CC6     2      28.450  24.260  23.270  1.00  0.00            
ATOM    153  H1  CC6     2      25.040  21.560  26.590  1.00  0.00            
ATOM    154  H2  CC6     2      25.050  20.750  24.950  1.00  0.00            
ATOM    155  H3  CC6     2      26.030  20.060  26.220  1.00  0.00            
ATOM    156  H4  CC6     2      27.490  21.920  26.000  1.00  0.00            
ATOM    157  H5  CC6     2      26.400  22.890  25.090  1.00  0.00            
ATOM    158  H6  CC6     2      26.300  21.110  23.240  1.00  0.00            
ATOM    159  H7  CC6     2      27.420  20.150  24.180  1.00  0.00            
ATOM    160  H8  CC6     2      30.960  22.130  26.310  1.00  0.00            
ATOM    161  H9  CC6     2      31.650  20.730  25.430  1.00  0.00            
ATOM    162  H10 CC6     2      30.460  19.200  26.610  1.00  0.00            
ATOM    163  H11 CC6     2      29.440  20.410  27.430  1.00  0.00            
ATOM    164  H12 CC6     2      32.450  20.030  27.860  1.00  0.00            
ATOM    165  H13 CC6     2      30.540  21.330  29.730  1.00  0.00            
ATOM    166  H14 CC6     2      31.240  22.180  28.290  1.00  0.00            
ATOM    167  H15 CC6     2      32.660  21.450  30.880  1.00  0.00            
ATOM    168  H16 CC6     2      33.660  21.480  29.540  1.00  0.00            
ATOM    169  H17 CC6     2      32.660  22.910  29.920  1.00  0.00            
ATOM    170  H18 CC6     2      31.200  18.080  28.280  1.00  0.00            
ATOM    171  H19 CC6     2      30.360  18.920  29.600  1.00  0.00            
ATOM    172  H20 CC6     2      31.800  18.050  31.030  1.00  0.00            
ATOM    173  H21 CC6     2      33.110  17.710  29.800  1.00  0.00            
ATOM    174  H22 CC6     2      32.880  19.250  30.630  1.00  0.00            
ATOM    175  H23 CC6     2      30.640  21.910  21.460  1.00  0.00            
ATOM    176  H24 CC6     2      31.400  20.340  19.710  1.00  0.00            
ATOM    177  H25 CC6     2      29.900  18.550  18.920  1.00  0.00            
ATOM    178  H26 CC6     2      27.670  18.170  20.140  1.00  0.00            
ATOM    179  H27 CC6     2      27.090  19.390  21.930  1.00  0.00            
ATOM    180  H28 CC6     2      26.820  22.370  20.880  1.00  0.00            
ATOM    181  H29 CC6     2      25.990  24.450  20.280  1.00  0.00            
ATOM    182  H30 CC6     2      26.650  26.540  21.450  1.00  0.00            
ATOM    183  H31 CC6     2      28.110  26.350  23.620  1.00  0.00            
ATOM    184  H32 CC6     2      28.990  24.240  24.210  1.00  0.00            
TER
ENDMDL
MODEL        1
ATOM      1  H1  ACD     1      26.860  27.480  26.740  1.00  0.00            
ATOM      2  O1  ACD     1      27.230  26.840  26.120  1.00  0.00            
ATOM      3  C1  ACD     1      28.170  25.970  26.740  1.00  0.00            
ATOM      4  H2  ACD     1      28.140  26.040  27.830  1.00  0.00            
ATOM      5  H3  ACD     1      29.200  26.280  26.500  1.00  0.00            
ATOM      6  C2  ACD     1      28.030  24.490  26.330  1.00  0.00            
ATOM      7  H4  ACD     1      28.980  24.120  26.730  1.00  0.00            
ATOM      8  O2  ACD     1      26.930  23.970  27.150  1.00  0.00            
ATOM      9  C3  ACD     1      26.580  22.660  26.850  1.00  0.00            
ATOM     10  H5  ACD     1      25.800  22.440  27.590  1.00  0.00            
ATOM     11  O3  ACD     1      27.690  21.810  27.090  1.00  0.00            
ATOM     12  C4  ACD     1      27.610  21.020  28.260  1.00  0.00            
ATOM     13  H6  ACD     1      26.800  21.370  28.920  1.00  0.00            
ATOM     14  C5  ACD     1      27.550  19.610  27.690  1.00  0.00            
ATOM     15  H7  ACD     1      28.300  19.340  26.940  1.00  0.00            
ATOM     16  O4  ACD     1      26.230  19.330  27.230  1.00  0.00            
ATOM     17  H8  ACD     1      26.040  19.930  26.500  1.00  0.00            
ATOM     18  C6  ACD     1      27.800  18.720  28.860  1.00  0.00            
ATOM     19  H9  ACD     1      27.140  18.980  29.700  1.00  0.00            
ATOM     20  O5  ACD     1      27.590  17.360  28.560  1.00  0.00            
ATOM     21  H10 ACD     1      26.800  17.430  28.020  1.00  0.00            
ATOM     22  C7  ACD     1      29.260  18.870  29.310  1.00  0.00            
ATOM     23  H11 ACD     1      29.380  18.060  30.050  1.00  0.00            
ATOM     24  O6  ACD     1      29.400  20.240  29.730  1.00  0.00            
ATOM     25  C8  ACD     1      29.000  21.360  28.880  1.00  0.00            
ATOM     26  H12 ACD     1      29.750  21.470  28.090  1.00  0.00            
ATOM     27  C9  ACD     1      28.920  22.650  29.580  1.00  0.00            
ATOM     28  H13 ACD     1      28.130  23.320  29.230  1.00  0.00            
ATOM     29  H14 ACD     1      28.740  22.460  30.650  1.00  0.00            
ATOM     30  O7  ACD     1      30.070  23.550  29.540  1.00  0.00            
ATOM     31  H15 ACD     1      29.870  24.470  29.760  1.00  0.00            
ATOM     32  O8  ACD     1      30.220  18.610  28.250  1.00  0.00            
ATOM     33  C10 ACD     1      30.780  17.310  28.160  1.00  0.00            
ATOM     34  H16 ACD     1      30.160  16.680  28.820  1.00  0.00            
ATOM     35  C11 ACD     1      30.540  16.880  26.680  1.00  0.00            
ATOM     36  H17 ACD     1      30.640  17.710  25.970  1.00  0.00            
ATOM     37  O9  ACD     1      29.210  16.350  26.600  1.00  0.00            
ATOM     38  H18 ACD     1      28.710  16.560  27.390  1.00  0.00            
ATOM     39  C12 ACD     1      31.590  15.910  26.210  1.00  0.00            
ATOM     40  H19 ACD     1      31.530  14.910  26.670  1.00  0.00            
ATOM     41  O10 ACD     1      31.530  15.840  24.790  1.00  0.00            
ATOM     42  H20 ACD     1      30.650  15.520  24.590  1.00  0.00            
ATOM     43  C13 ACD     1      32.940  16.410  26.520  1.00  0.00            
ATOM     44  H21 ACD     1      33.700  15.650  26.300  1.00  0.00            
ATOM     45  O11 ACD     1      33.050  16.470  27.980  1.00  0.00            
ATOM     46  C14 ACD     1      32.170  17.300  28.690  1.00  0.00            
ATOM     47  H22 ACD     1      32.420  18.340  28.440  1.00  0.00            
ATOM     48  C15 ACD     1      32.310  17.240  30.240  1.00  0.00            
ATOM     49  H23 ACD     1      33.340  17.470  30.560  1.00  0.00            
ATOM     50  H24 ACD     1      31.700  18.050  30.680  1.00  0.00            
ATOM     51  O12 ACD     1      31.970  16.000  30.730  1.00  0.00            
ATOM     52  H25 ACD     1      32.720  15.470  30.440  1.00  0.00            
ATOM     53  O13 ACD     1      33.250  17.640  25.830  1.00  0.00            
ATOM     54  C16 ACD     1      34.390  17.730  24.860  1.00  0.00            
ATOM     55  H26 ACD     1      34.940  16.780  24.960  1.00  0.00            
ATOM     56  C17 ACD     1      33.800  17.830  23.450  1.00  0.00            
ATOM     57  H27 ACD     1      33.040  18.620  23.500  1.00  0.00            
ATOM     58  O14 ACD     1      33.270  16.610  23.000  1.00  0.00            
ATOM     59  H28 ACD     1      32.580  16.360  23.620  1.00  0.00            
ATOM     60  C18 ACD     1      34.970  18.220  22.560  1.00  0.00            
ATOM     61  H29 ACD     1      35.700  17.410  22.550  1.00  0.00            
ATOM     62  O15 ACD     1      34.640  18.340  21.140  1.00  0.00            
ATOM     63  H30 ACD     1      33.850  17.800  21.080  1.00  0.00            
ATOM     64  C19 ACD     1      35.640  19.510  22.920  1.00  0.00            
ATOM     65  H31 ACD     1      36.470  19.750  22.240  1.00  0.00            
ATOM     66  O16 ACD     1      36.180  19.330  24.240  1.00  0.00            
ATOM     67  C20 ACD     1      35.200  18.960  25.300  1.00  0.00            
ATOM     68  H32 ACD     1      34.440  19.740  25.420  1.00  0.00            
ATOM     69  C21 ACD     1      35.800  18.780  26.730  1.00  0.00            
ATOM     70  H33 ACD     1      36.410  19.680  26.930  1.00  0.00            
ATOM     71  H34 ACD     1      35.020  18.680  27.500  1.00  0.00            
ATOM     72  O17 ACD     1      36.780  17.740  26.710  1.00  0.00            
ATOM     73  H35 ACD     1      37.540  18.140  27.130  1.00  0.00            
ATOM     74  O18 ACD     1      34.740  20.580  22.920  1.00  0.00            
ATOM     75  C22 ACD     1      35.070  21.760  22.240  1.00  0.00            
ATOM     76  H36 ACD     1      36.150  21.730  22.020  1.00  0.00            
ATOM     77  C23 ACD     1      34.260  21.730  20.870  1.00  0.00            
ATOM     78  H37 ACD     1      33.230  21.430  21.110  1.00  0.00            
ATOM     79  O19 ACD     1      34.790  20.750  19.920  1.00  0.00            
ATOM     80  H38 ACD     1      34.600  19.870  20.260  1.00  0.00            
ATOM     81  C24 ACD     1      34.210  23.080  20.240  1.00  0.00            
ATOM     82  H39 ACD     1      35.220  23.260  19.860  1.00  0.00            
ATOM     83  O20 ACD     1      33.320  23.150  19.140  1.00  0.00            
ATOM     84  H40 ACD     1      33.670  22.400  18.650  1.00  0.00            
ATOM     85  C25 ACD     1      33.850  24.150  21.270  1.00  0.00            
ATOM     86  H41 ACD     1      33.910  25.100  20.730  1.00  0.00            
ATOM     87  O21 ACD     1      34.830  24.050  22.270  1.00  0.00            
ATOM     88  C26 ACD     1      34.790  22.910  23.110  1.00  0.00            
ATOM     89  H42 ACD     1      33.770  22.840  23.510  1.00  0.00            
ATOM     90  C27 ACD     1      35.700  23.060  24.290  1.00  0.00            
ATOM     91  H43 ACD     1      36.340  22.170  24.340  1.00  0.00            
ATOM     92  H44 ACD     1      36.230  24.000  24.130  1.00  0.00            
ATOM     93  O22 ACD     1      34.880  23.150  25.470  1.00  0.00            
ATOM     94  H45 ACD     1      35.290  23.700  26.150  1.00  0.00            
ATOM     95  O23 ACD     1      32.600  23.960  21.970  1.00  0.00            
ATOM     96  C28 ACD     1      31.690  25.080  22.060  1.00  0.00            
ATOM     97  H46 ACD     1      31.910  25.940  21.420  1.00  0.00            
ATOM     98  C29 ACD     1      31.670  25.470  23.550  1.00  0.00            
ATOM     99  H47 ACD     1      31.630  24.570  24.180  1.00  0.00            
ATOM    100  O24 ACD     1      30.520  26.220  23.920  1.00  0.00            
ATOM    101  C30 ACD     1      32.910  26.240  23.910  1.00  0.00            
ATOM    102  H48 ACD     1      32.870  26.390  25.000  1.00  0.00            
ATOM    103  H49 ACD     1      33.850  25.710  23.740  1.00  0.00            
ATOM    104  O25 ACD     1      32.790  27.520  23.270  1.00  0.00            
ATOM    105  H50 ACD     1      31.910  27.900  23.240  1.00  0.00            
ATOM    106  C31 ACD     1      30.360  24.530  21.640  1.00  0.00            
ATOM    107  H51 ACD     1      30.070  23.630  22.200  1.00  0.00            
ATOM    108  O26 ACD     1      30.440  24.240  20.200  1.00  0.00            
ATOM    109  H52 ACD     1      31.030  23.510  20.030  1.00  0.00            
ATOM    110  C32 ACD     1      29.150  25.510  22.040  1.00  0.00            
ATOM    111  H53 ACD     1      29.370  26.480  21.580  1.00  0.00            
ATOM    112  O27 ACD     1      27.870  24.970  21.690  1.00  0.00            
ATOM    113  H54 ACD     1      27.620  24.230  22.260  1.00  0.00            
ATOM    114  C33 ACD     1      29.230  25.740  23.540  1.00  0.00            
ATOM    115  H55 ACD     1      28.410  26.400  23.860  1.00  0.00            
ATOM    116  O28 ACD     1      29.030  24.490  24.190  1.00  0.00            
ATOM    117  C34 ACD     1      27.800  24.230  24.870  1.00  0.00            
ATOM    118  H56 ACD     1      26.930  24.860  24.660  1.00  0.00            
ATOM    119  C35 ACD     1      27.280  22.860  24.450  1.00  0.00            
ATOM    120  H57 ACD     1      28.050  22.080  24.540  1.00  0.00            
ATOM    121  O29 ACD     1      26.900  22.870  23.090  1.00  0.00            
ATOM    122  H58 ACD     1      26.600  22.000  22.830  1.00  0.00            
ATOM    123  C36 ACD     1      26.150  22.430  25.410  1.00  0.00            
ATOM    124  H59 ACD     1      25.220  23.010  25.300  1.00  0.00            
ATOM    125  O30 ACD     1      25.890  21.030  25.190  1.00  0.00            
ATOM    126  H60 ACD     1      25.270  21.010  24.460  1.00  0.00            
ATOM    127  C1  CC6     2      27.090  17.770  24.210  1.00  0.00            
ATOM    128  C2  CC6     2      27.910  18.800  23.430  1.00  0.00            
ATOM    129  C3  CC6     2      28.990  18.130  22.570  1.00  0.00            
ATOM    130  C4  CC6     2      29.630  19.010  21.440  1.00  0.00            
ATOM    131  C5  CC6     2      30.450  20.160  22.050  1.00  0.00            
ATOM    132  O1  CC6     2      30.800  21.160  21.410  1.00  0.00            
ATOM    133  O2  CC6     2      30.690  20.070  23.390  1.00  0.00            
ATOM    134  C6  CC6     2      31.350  21.130  24.050  1.00  0.00            
ATOM    135  C7  CC6     2      31.560  20.780  25.570  1.00  0.00            
ATOM    136  N1  CC6     2      32.360  21.830  26.360  1.00  0.00            
ATOM    137  C8  CC6     2      31.640  23.110  26.400  1.00  0.00            
ATOM    138  C9  CC6     2      32.410  24.250  27.140  1.00  0.00            
ATOM    139  C10 CC6     2      32.630  21.210  27.680  1.00  0.00            
ATOM    140  C11 CC6     2      33.970  21.600  28.370  1.00  0.00            
ATOM    141  C12 CC6     2      30.630  18.250  20.570  1.00  0.00            
ATOM    142  C13 CC6     2      31.140  18.920  19.440  1.00  0.00            
ATOM    143  C14 CC6     2      32.110  18.300  18.660  1.00  0.00            
ATOM    144  C15 CC6     2      32.470  16.930  18.850  1.00  0.00            
ATOM    145  C16 CC6     2      31.870  16.250  19.890  1.00  0.00            
ATOM    146  C17 CC6     2      30.980  16.900  20.850  1.00  0.00            
ATOM    147  C18 CC6     2      28.490  19.570  20.480  1.00  0.00            
ATOM    148  C19 CC6     2      27.790  18.710  19.650  1.00  0.00            
ATOM    149  C20 CC6     2      26.730  19.130  18.780  1.00  0.00            
ATOM    150  C21 CC6     2      26.380  20.480  18.730  1.00  0.00            
ATOM    151  C22 CC6     2      27.020  21.370  19.620  1.00  0.00            
ATOM    152  C23 CC6     2      28.010  20.910  20.500  1.00  0.00            
ATOM    153  H1  CC6     2      27.780  16.930  24.340  1.00  0.00            
ATOM    154  H2  CC6     2      26.850  18.100  25.230  1.00  0.00            
ATOM    155  H3  CC6     2      26.280  17.370  23.610  1.00  0.00            
ATOM    156  H4  CC6     2      28.340  19.500  24.160  1.00  0.00            
ATOM    157  H5  CC6     2      27.220  19.410  22.830  1.00  0.00            
ATOM    158  H6  CC6     2      28.650  17.230  22.040  1.00  0.00            
ATOM    159  H7  CC6     2      29.810  17.740  23.180  1.00  0.00            
ATOM    160  H8  CC6     2      30.820  22.080  23.950  1.00  0.00            
ATOM    161  H9  CC6     2      32.250  21.310  23.450  1.00  0.00            
ATOM    162  H10 CC6     2      32.130  19.850  25.620  1.00  0.00            
ATOM    163  H11 CC6     2      30.580  20.580  25.990  1.00  0.00            
ATOM    164  H12 CC6     2      33.300  21.920  25.940  1.00  0.00            
ATOM    165  H13 CC6     2      30.690  23.140  26.940  1.00  0.00            
ATOM    166  H14 CC6     2      31.400  23.370  25.370  1.00  0.00            
ATOM    167  H15 CC6     2      32.300  24.010  28.200  1.00  0.00            
ATOM    168  H16 CC6     2      33.460  24.350  26.830  1.00  0.00            
ATOM    169  H17 CC6     2      31.840  25.170  26.940  1.00  0.00            
ATOM    170  H18 CC6     2      32.460  20.130  27.650  1.00  0.00            
ATOM    171  H19 CC6     2      31.880  21.600  28.370  1.00  0.00            
ATOM    172  H20 CC6     2      34.220  22.670  28.350  1.00  0.00            
ATOM    173  H21 CC6     2      33.960  21.310  29.420  1.00  0.00            
ATOM    174  H22 CC6     2      34.810  21.100  27.890  1.00  0.00            
ATOM    175  H23 CC6     2      31.000  19.990  19.320  1.00  0.00            
ATOM    176  H24 CC6     2      32.570  18.850  17.840  1.00  0.00            
ATOM    177  H25 CC6     2      33.130  16.470  18.120  1.00  0.00            
ATOM    178  H26 CC6     2      32.110  15.200  20.040  1.00  0.00            
ATOM    179  H27 CC6     2      30.600  16.350  21.710  1.00  0.00            
ATOM    180  H28 CC6     2      27.860  17.640  19.810  1.00  0.00            
ATOM    181  H29 CC6     2      26.250  18.370  18.180  1.00  0.00            
ATOM    182  H30 CC6     2      25.630  20.880  18.050  1.00  0.00            
ATOM    183  H31 CC6     2      26.790  22.430  19.620  1.00  0.00            
ATOM    184  H32 CC6     2      28.450  21.650  21.180  1.00  0.00            
TER
ENDMDL
MODEL        1
ATOM      1  H1  ACD     1      19.810  30.460  15.160  1.00  0.00            
ATOM      2  O1  ACD     1      20.480  29.820  15.420  1.00  0.00            
ATOM      3  C1  ACD     1      21.410  30.650  16.100  1.00  0.00            
ATOM      4  H2  ACD     1      21.070  31.160  17.010  1.00  0.00            
ATOM      5  H3  ACD     1      21.810  31.430  15.440  1.00  0.00            
ATOM      6  C2  ACD     1      22.600  29.800  16.530  1.00  0.00            
ATOM      7  H4  ACD     1      22.280  28.830  16.920  1.00  0.00            
ATOM      8  O2  ACD     1      23.380  29.500  15.330  1.00  0.00            
ATOM      9  C3  ACD     1      24.560  28.660  15.450  1.00  0.00            
ATOM     10  H5  ACD     1      24.940  28.670  14.420  1.00  0.00            
ATOM     11  O3  ACD     1      24.150  27.420  16.030  1.00  0.00            
ATOM     12  C4  ACD     1      24.260  26.260  15.170  1.00  0.00            
ATOM     13  H6  ACD     1      24.260  26.520  14.110  1.00  0.00            
ATOM     14  C5  ACD     1      25.550  25.610  15.620  1.00  0.00            
ATOM     15  H7  ACD     1      25.560  25.610  16.710  1.00  0.00            
ATOM     16  O4  ACD     1      26.680  26.380  15.150  1.00  0.00            
ATOM     17  H8  ACD     1      26.610  27.210  15.640  1.00  0.00            
ATOM     18  C6  ACD     1      25.670  24.170  15.140  1.00  0.00            
ATOM     19  H9  ACD     1      25.770  24.270  14.050  1.00  0.00            
ATOM     20  O5  ACD     1      26.760  23.480  15.660  1.00  0.00            
ATOM     21  H10 ACD     1      27.470  24.090  15.450  1.00  0.00            
ATOM     22  C7  ACD     1      24.440  23.410  15.510  1.00  0.00            
ATOM     23  H11 ACD     1      24.330  22.380  15.140  1.00  0.00            
ATOM     24  O6  ACD     1      23.270  24.100  15.040  1.00  0.00            
ATOM     25  C8  ACD     1      23.030  25.440  15.410  1.00  0.00            
ATOM     26  H12 ACD     1      22.850  25.470  16.490  1.00  0.00            
ATOM     27  C9  ACD     1      21.820  26.000  14.750  1.00  0.00            
ATOM     28  H13 ACD     1      21.920  27.090  14.620  1.00  0.00            
ATOM     29  H14 ACD     1      21.770  25.530  13.770  1.00  0.00            
ATOM     30  O7  ACD     1      20.730  25.660  15.480  1.00  0.00            
ATOM     31  H15 ACD     1      19.970  26.140  15.150  1.00  0.00            
ATOM     32  O8  ACD     1      24.310  23.430  16.950  1.00  0.00            
ATOM     33  C10 ACD     1      24.180  22.270  17.840  1.00  0.00            
ATOM     34  H16 ACD     1      24.550  21.410  17.270  1.00  0.00            
ATOM     35  C11 ACD     1      25.210  22.490  18.940  1.00  0.00            
ATOM     36  H17 ACD     1      25.080  23.500  19.360  1.00  0.00            
ATOM     37  O9  ACD     1      26.540  22.460  18.380  1.00  0.00            
ATOM     38  H18 ACD     1      26.590  23.110  17.670  1.00  0.00            
ATOM     39  C12 ACD     1      25.080  21.570  20.100  1.00  0.00            
ATOM     40  H19 ACD     1      25.420  20.560  19.840  1.00  0.00            
ATOM     41  O10 ACD     1      25.910  21.960  21.180  1.00  0.00            
ATOM     42  H20 ACD     1      25.350  22.370  21.840  1.00  0.00            
ATOM     43  C13 ACD     1      23.580  21.490  20.620  1.00  0.00            
ATOM     44  H21 ACD     1      23.580  20.690  21.370  1.00  0.00            
ATOM     45  O11 ACD     1      22.780  21.100  19.520  1.00  0.00            
ATOM     46  C14 ACD     1      22.790  22.070  18.370  1.00  0.00            
ATOM     47  H22 ACD     1      22.400  23.010  18.770  1.00  0.00            
ATOM     48  C15 ACD     1      21.920  21.490  17.220  1.00  0.00            
ATOM     49  H23 ACD     1      21.790  22.110  16.330  1.00  0.00            
ATOM     50  H24 ACD     1      22.360  20.520  16.970  1.00  0.00            
ATOM     51  O12 ACD     1      20.560  21.190  17.650  1.00  0.00            
ATOM     52  H25 ACD     1      20.540  20.390  18.170  1.00  0.00            
ATOM     53  O13 ACD     1      23.080  22.730  21.110  1.00  0.00            
ATOM     54  C16 ACD     1      22.560  22.650  22.430  1.00  0.00            
ATOM     55  H26 ACD     1      22.510  21.670  22.920  1.00  0.00            
ATOM     56  C17 ACD     1      23.480  23.450  23.350  1.00  0.00            
ATOM     57  H27 ACD     1      23.520  24.470  22.930  1.00  0.00            
ATOM     58  O14 ACD     1      24.770  22.860  23.490  1.00  0.00            
ATOM     59  H28 ACD     1      25.070  23.220  24.330  1.00  0.00            
ATOM     60  C18 ACD     1      22.830  23.660  24.750  1.00  0.00            
ATOM     61  H29 ACD     1      22.620  22.660  25.140  1.00  0.00            
ATOM     62  O15 ACD     1      23.660  24.420  25.610  1.00  0.00            
ATOM     63  H30 ACD     1      23.600  25.290  25.220  1.00  0.00            
ATOM     64  C19 ACD     1      21.460  24.380  24.560  1.00  0.00            
ATOM     65  H31 ACD     1      20.920  24.430  25.510  1.00  0.00            
ATOM     66  O16 ACD     1      20.680  23.540  23.670  1.00  0.00            
ATOM     67  C20 ACD     1      21.210  23.310  22.400  1.00  0.00            
ATOM     68  H32 ACD     1      21.430  24.270  21.900  1.00  0.00            
ATOM     69  C21 ACD     1      20.180  22.590  21.520  1.00  0.00            
ATOM     70  H33 ACD     1      20.610  22.490  20.520  1.00  0.00            
ATOM     71  H34 ACD     1      20.030  21.580  21.930  1.00  0.00            
ATOM     72  O17 ACD     1      18.940  23.190  21.420  1.00  0.00            
ATOM     73  H35 ACD     1      18.620  23.220  22.320  1.00  0.00            
ATOM     74  O18 ACD     1      21.600  25.680  24.000  1.00  0.00            
ATOM     75  C22 ACD     1      20.670  26.710  24.400  1.00  0.00            
ATOM     76  H36 ACD     1      19.920  26.240  25.050  1.00  0.00            
ATOM     77  C23 ACD     1      21.500  27.700  25.220  1.00  0.00            
ATOM     78  H37 ACD     1      22.520  27.710  24.830  1.00  0.00            
ATOM     79  O19 ACD     1      21.650  27.260  26.560  1.00  0.00            
ATOM     80  H38 ACD     1      20.860  27.470  27.080  1.00  0.00            
ATOM     81  C24 ACD     1      20.970  29.120  25.190  1.00  0.00            
ATOM     82  H39 ACD     1      20.070  29.130  25.810  1.00  0.00            
ATOM     83  O20 ACD     1      21.970  30.080  25.520  1.00  0.00            
ATOM     84  H40 ACD     1      22.650  30.100  24.830  1.00  0.00            
ATOM     85  C25 ACD     1      20.380  29.490  23.800  1.00  0.00            
ATOM     86  H41 ACD     1      19.930  30.470  23.960  1.00  0.00            
ATOM     87  O21 ACD     1      19.400  28.570  23.450  1.00  0.00            
ATOM     88  C26 ACD     1      20.040  27.270  23.150  1.00  0.00            
ATOM     89  H42 ACD     1      20.880  27.360  22.450  1.00  0.00            
ATOM     90  C27 ACD     1      19.110  26.290  22.530  1.00  0.00            
ATOM     91  H43 ACD     1      19.720  25.410  22.260  1.00  0.00            
ATOM     92  H44 ACD     1      18.300  25.970  23.200  1.00  0.00            
ATOM     93  O22 ACD     1      18.580  26.900  21.380  1.00  0.00            
ATOM     94  H45 ACD     1      17.840  26.370  21.060  1.00  0.00            
ATOM     95  O23 ACD     1      21.440  29.680  22.840  1.00  0.00            
ATOM     96  C28 ACD     1      21.370  30.910  22.050  1.00  0.00            
ATOM     97  H46 ACD     1      20.820  31.710  22.560  1.00  0.00            
ATOM     98  C29 ACD     1      20.610  30.570  20.740  1.00  0.00            
ATOM     99  H47 ACD     1      21.010  29.660  20.270  1.00  0.00            
ATOM    100  O24 ACD     1      20.990  31.540  19.790  1.00  0.00            
ATOM    101  C30 ACD     1      19.100  30.540  20.790  1.00  0.00            
ATOM    102  H48 ACD     1      18.750  30.380  19.760  1.00  0.00            
ATOM    103  H49 ACD     1      18.700  29.720  21.410  1.00  0.00            
ATOM    104  O25 ACD     1      18.600  31.720  21.350  1.00  0.00            
ATOM    105  H50 ACD     1      17.740  31.410  21.640  1.00  0.00            
ATOM    106  C31 ACD     1      22.850  31.280  21.810  1.00  0.00            
ATOM    107  H51 ACD     1      23.370  30.360  21.520  1.00  0.00            
ATOM    108  O26 ACD     1      23.390  31.830  23.050  1.00  0.00            
ATOM    109  H52 ACD     1      23.710  31.020  23.450  1.00  0.00            
ATOM    110  C32 ACD     1      23.070  32.270  20.610  1.00  0.00            
ATOM    111  H53 ACD     1      22.670  33.250  20.890  1.00  0.00            
ATOM    112  O27 ACD     1      24.460  32.450  20.410  1.00  0.00            
ATOM    113  H54 ACD     1      24.770  32.780  21.250  1.00  0.00            
ATOM    114  C33 ACD     1      22.330  31.790  19.390  1.00  0.00            
ATOM    115  H55 ACD     1      22.380  32.550  18.600  1.00  0.00            
ATOM    116  O28 ACD     1      22.900  30.540  18.850  1.00  0.00            
ATOM    117  C34 ACD     1      23.530  30.540  17.570  1.00  0.00            
ATOM    118  H56 ACD     1      23.680  31.540  17.150  1.00  0.00            
ATOM    119  C35 ACD     1      24.880  29.780  17.770  1.00  0.00            
ATOM    120  H57 ACD     1      24.800  28.810  18.260  1.00  0.00            
ATOM    121  O29 ACD     1      25.840  30.620  18.540  1.00  0.00            
ATOM    122  H58 ACD     1      25.370  31.030  19.270  1.00  0.00            
ATOM    123  C36 ACD     1      25.540  29.380  16.400  1.00  0.00            
ATOM    124  H59 ACD     1      25.880  30.280  15.870  1.00  0.00            
ATOM    125  O30 ACD     1      26.700  28.520  16.710  1.00  0.00            
ATOM    126  H60 ACD     1      27.490  29.070  16.750  1.00  0.00            
ATOM    127  C1  CC6     2      28.340  26.180  19.120  1.00  0.00            
ATOM    128  C2  CC6     2      26.970  26.410  19.760  1.00  0.00            
ATOM    129  C3  CC6     2      26.870  25.660  21.140  1.00  0.00            
ATOM    130  C4  CC6     2      26.250  26.600  22.220  1.00  0.00            
ATOM    131  C5  CC6     2      24.730  26.790  21.970  1.00  0.00            
ATOM    132  O1  CC6     2      23.990  27.160  22.840  1.00  0.00            
ATOM    133  O2  CC6     2      24.350  26.510  20.680  1.00  0.00            
ATOM    134  C6  CC6     2      22.920  26.740  20.340  1.00  0.00            
ATOM    135  C7  CC6     2      22.600  26.510  18.850  1.00  0.00            
ATOM    136  N1  CC6     2      21.160  26.420  18.450  1.00  0.00            
ATOM    137  C8  CC6     2      20.500  25.160  19.140  1.00  0.00            
ATOM    138  C9  CC6     2      19.810  24.150  18.190  1.00  0.00            
ATOM    139  C10 CC6     2      20.430  27.700  18.760  1.00  0.00            
ATOM    140  C11 CC6     2      18.960  27.770  18.260  1.00  0.00            
ATOM    141  C12 CC6     2      26.520  25.940  23.560  1.00  0.00            
ATOM    142  C13 CC6     2      26.360  26.690  24.750  1.00  0.00            
ATOM    143  C14 CC6     2      26.590  26.180  26.040  1.00  0.00            
ATOM    144  C15 CC6     2      27.000  24.840  26.140  1.00  0.00            
ATOM    145  C16 CC6     2      27.080  24.060  24.970  1.00  0.00            
ATOM    146  C17 CC6     2      26.910  24.630  23.730  1.00  0.00            
ATOM    147  C18 CC6     2      26.970  27.980  22.220  1.00  0.00            
ATOM    148  C19 CC6     2      28.360  27.950  22.210  1.00  0.00            
ATOM    149  C20 CC6     2      29.140  29.120  22.280  1.00  0.00            
ATOM    150  C21 CC6     2      28.520  30.380  22.330  1.00  0.00            
ATOM    151  C22 CC6     2      27.110  30.440  22.320  1.00  0.00            
ATOM    152  C23 CC6     2      26.370  29.250  22.220  1.00  0.00            
ATOM    153  H1  CC6     2      28.300  26.740  18.180  1.00  0.00            
ATOM    154  H2  CC6     2      29.100  26.400  19.880  1.00  0.00            
ATOM    155  H3  CC6     2      28.460  25.120  18.860  1.00  0.00            
ATOM    156  H4  CC6     2      26.230  25.980  19.070  1.00  0.00            
ATOM    157  H5  CC6     2      26.900  27.500  19.740  1.00  0.00            
ATOM    158  H6  CC6     2      27.880  25.320  21.350  1.00  0.00            
ATOM    159  H7  CC6     2      26.330  24.730  20.930  1.00  0.00            
ATOM    160  H8  CC6     2      22.530  27.680  20.740  1.00  0.00            
ATOM    161  H9  CC6     2      22.320  26.010  20.890  1.00  0.00            
ATOM    162  H10 CC6     2      23.060  25.590  18.510  1.00  0.00            
ATOM    163  H11 CC6     2      23.130  27.360  18.400  1.00  0.00            
ATOM    164  H12 CC6     2      21.090  26.210  17.440  1.00  0.00            
ATOM    165  H13 CC6     2      19.720  25.500  19.820  1.00  0.00            
ATOM    166  H14 CC6     2      21.190  24.600  19.790  1.00  0.00            
ATOM    167  H15 CC6     2      19.430  23.290  18.760  1.00  0.00            
ATOM    168  H16 CC6     2      18.890  24.630  17.820  1.00  0.00            
ATOM    169  H17 CC6     2      20.460  23.860  17.360  1.00  0.00            
ATOM    170  H18 CC6     2      20.910  28.570  18.330  1.00  0.00            
ATOM    171  H19 CC6     2      20.350  27.850  19.840  1.00  0.00            
ATOM    172  H20 CC6     2      18.260  27.310  18.960  1.00  0.00            
ATOM    173  H21 CC6     2      18.630  28.820  18.200  1.00  0.00            
ATOM    174  H22 CC6     2      18.820  27.450  17.230  1.00  0.00            
ATOM    175  H23 CC6     2      26.060  27.730  24.700  1.00  0.00            
ATOM    176  H24 CC6     2      26.460  26.830  26.890  1.00  0.00            
ATOM    177  H25 CC6     2      27.280  24.470  27.120  1.00  0.00            
ATOM    178  H26 CC6     2      27.390  23.020  25.090  1.00  0.00            
ATOM    179  H27 CC6     2      27.060  23.980  22.870  1.00  0.00            
ATOM    180  H28 CC6     2      28.850  26.980  22.320  1.00  0.00            
ATOM    181  H29 CC6     2      30.220  29.010  22.180  1.00  0.00            
ATOM    182  H30 CC6     2      29.080  31.310  22.390  1.00  0.00            
ATOM    183  H31 CC6     2      26.640  31.410  22.430  1.00  0.00            
ATOM    184  H32 CC6     2      25.300  29.330  22.320  1.00  0.00            
TER
ENDMDL
MODEL        1
ATOM      1  H1  ACD     1      26.120  38.120  23.340  1.00  0.00            
ATOM      2  O1  ACD     1      26.400  37.340  23.830  1.00  0.00            
ATOM      3  C1  ACD     1      27.080  36.460  22.940  1.00  0.00            
ATOM      4  H2  ACD     1      26.520  36.280  22.010  1.00  0.00            
ATOM      5  H3  ACD     1      27.090  35.440  23.340  1.00  0.00            
ATOM      6  C2  ACD     1      28.420  36.930  22.450  1.00  0.00            
ATOM      7  H4  ACD     1      28.800  36.040  21.920  1.00  0.00            
ATOM      8  O2  ACD     1      28.200  37.990  21.560  1.00  0.00            
ATOM      9  C3  ACD     1      29.370  38.530  20.950  1.00  0.00            
ATOM     10  H5  ACD     1      28.990  39.190  20.170  1.00  0.00            
ATOM     11  O3  ACD     1      30.110  37.550  20.270  1.00  0.00            
ATOM     12  C4  ACD     1      30.610  37.980  18.970  1.00  0.00            
ATOM     13  H6  ACD     1      30.670  39.070  18.970  1.00  0.00            
ATOM     14  C5  ACD     1      32.100  37.530  18.890  1.00  0.00            
ATOM     15  H7  ACD     1      32.110  36.490  19.250  1.00  0.00            
ATOM     16  O4  ACD     1      32.880  38.270  19.780  1.00  0.00            
ATOM     17  H8  ACD     1      33.750  38.470  19.430  1.00  0.00            
ATOM     18  C6  ACD     1      32.650  37.490  17.470  1.00  0.00            
ATOM     19  H9  ACD     1      32.670  38.520  17.080  1.00  0.00            
ATOM     20  O5  ACD     1      33.980  36.930  17.400  1.00  0.00            
ATOM     21  H10 ACD     1      34.590  37.610  17.690  1.00  0.00            
ATOM     22  C7  ACD     1      31.730  36.720  16.550  1.00  0.00            
ATOM     23  H11 ACD     1      32.090  36.730  15.510  1.00  0.00            
ATOM     24  O6  ACD     1      30.480  37.330  16.550  1.00  0.00            
ATOM     25  C8  ACD     1      29.760  37.480  17.810  1.00  0.00            
ATOM     26  H12 ACD     1      29.440  36.460  18.090  1.00  0.00            
ATOM     27  C9  ACD     1      28.530  38.430  17.680  1.00  0.00            
ATOM     28  H13 ACD     1      27.810  38.050  16.950  1.00  0.00            
ATOM     29  H14 ACD     1      27.970  38.300  18.610  1.00  0.00            
ATOM     30  O7  ACD     1      28.890  39.820  17.460  1.00  0.00            
ATOM     31  H15 ACD     1      28.030  40.230  17.430  1.00  0.00            
ATOM     32  O8  ACD     1      31.520  35.400  16.940  1.00  0.00            
ATOM     33  C10 ACD     1      31.840  34.360  16.060  1.00  0.00            
ATOM     34  H16 ACD     1      31.720  34.720  15.030  1.00  0.00            
ATOM     35  C11 ACD     1      33.280  33.870  16.190  1.00  0.00            
ATOM     36  H17 ACD     1      33.440  33.720  17.270  1.00  0.00            
ATOM     37  O9  ACD     1      34.140  34.790  15.630  1.00  0.00            
ATOM     38  H18 ACD     1      34.120  35.620  16.110  1.00  0.00            
ATOM     39  C12 ACD     1      33.510  32.520  15.500  1.00  0.00            
ATOM     40  H19 ACD     1      33.400  32.590  14.410  1.00  0.00            
ATOM     41  O10 ACD     1      34.860  31.990  15.690  1.00  0.00            
ATOM     42  H20 ACD     1      35.040  31.690  16.590  1.00  0.00            
ATOM     43  C13 ACD     1      32.490  31.590  16.170  1.00  0.00            
ATOM     44  H21 ACD     1      32.540  30.610  15.690  1.00  0.00            
ATOM     45  O11 ACD     1      31.170  32.050  15.770  1.00  0.00            
ATOM     46  C14 ACD     1      30.780  33.340  16.330  1.00  0.00            
ATOM     47  H22 ACD     1      30.630  33.100  17.390  1.00  0.00            
ATOM     48  C15 ACD     1      29.410  33.790  15.780  1.00  0.00            
ATOM     49  H23 ACD     1      29.170  34.840  16.010  1.00  0.00            
ATOM     50  H24 ACD     1      29.500  33.630  14.690  1.00  0.00            
ATOM     51  O12 ACD     1      28.370  33.010  16.310  1.00  0.00            
ATOM     52  H25 ACD     1      28.440  32.170  15.850  1.00  0.00            
ATOM     53  O13 ACD     1      32.570  31.460  17.550  1.00  0.00            
ATOM     54  C16 ACD     1      33.060  30.170  17.990  1.00  0.00            
ATOM     55  H26 ACD     1      33.480  29.500  17.240  1.00  0.00            
ATOM     56  C17 ACD     1      34.130  30.470  19.020  1.00  0.00            
ATOM     57  H27 ACD     1      33.800  31.330  19.610  1.00  0.00            
ATOM     58  O14 ACD     1      35.430  30.800  18.420  1.00  0.00            
ATOM     59  H28 ACD     1      36.170  30.720  19.030  1.00  0.00            
ATOM     60  C18 ACD     1      34.380  29.240  19.950  1.00  0.00            
ATOM     61  H29 ACD     1      34.740  28.420  19.320  1.00  0.00            
ATOM     62  O15 ACD     1      35.300  29.490  21.050  1.00  0.00            
ATOM     63  H30 ACD     1      36.050  28.940  20.820  1.00  0.00            
ATOM     64  C19 ACD     1      33.070  28.670  20.530  1.00  0.00            
ATOM     65  H31 ACD     1      33.150  27.720  21.060  1.00  0.00            
ATOM     66  O16 ACD     1      32.280  28.420  19.440  1.00  0.00            
ATOM     67  C20 ACD     1      31.770  29.550  18.620  1.00  0.00            
ATOM     68  H32 ACD     1      31.230  30.290  19.220  1.00  0.00            
ATOM     69  C21 ACD     1      30.810  29.050  17.490  1.00  0.00            
ATOM     70  H33 ACD     1      30.600  29.950  16.910  1.00  0.00            
ATOM     71  H34 ACD     1      31.240  28.280  16.830  1.00  0.00            
ATOM     72  O17 ACD     1      29.510  28.690  17.990  1.00  0.00            
ATOM     73  H35 ACD     1      29.710  28.110  18.730  1.00  0.00            
ATOM     74  O18 ACD     1      32.600  29.750  21.330  1.00  0.00            
ATOM     75  C22 ACD     1      32.180  29.470  22.640  1.00  0.00            
ATOM     76  H36 ACD     1      32.240  28.410  22.930  1.00  0.00            
ATOM     77  C23 ACD     1      33.100  30.230  23.610  1.00  0.00            
ATOM     78  H37 ACD     1      33.200  31.240  23.190  1.00  0.00            
ATOM     79  O19 ACD     1      34.430  29.680  23.650  1.00  0.00            
ATOM     80  H38 ACD     1      34.730  29.690  22.740  1.00  0.00            
ATOM     81  C24 ACD     1      32.500  30.320  25.010  1.00  0.00            
ATOM     82  H39 ACD     1      32.380  29.340  25.490  1.00  0.00            
ATOM     83  O20 ACD     1      33.240  31.240  25.780  1.00  0.00            
ATOM     84  H40 ACD     1      34.130  30.890  25.910  1.00  0.00            
ATOM     85  C25 ACD     1      31.070  30.880  24.980  1.00  0.00            
ATOM     86  H41 ACD     1      30.550  30.750  25.930  1.00  0.00            
ATOM     87  O21 ACD     1      30.310  30.030  24.130  1.00  0.00            
ATOM     88  C26 ACD     1      30.690  29.910  22.760  1.00  0.00            
ATOM     89  H42 ACD     1      30.610  30.940  22.390  1.00  0.00            
ATOM     90  C27 ACD     1      29.700  29.080  21.890  1.00  0.00            
ATOM     91  H43 ACD     1      30.170  29.020  20.900  1.00  0.00            
ATOM     92  H44 ACD     1      29.680  28.050  22.280  1.00  0.00            
ATOM     93  O22 ACD     1      28.430  29.700  21.970  1.00  0.00            
ATOM     94  H45 ACD     1      27.720  29.220  21.540  1.00  0.00            
ATOM     95  O23 ACD     1      31.030  32.280  24.550  1.00  0.00            
ATOM     96  C28 ACD     1      30.230  33.160  25.290  1.00  0.00            
ATOM     97  H46 ACD     1      29.740  32.670  26.140  1.00  0.00            
ATOM     98  C29 ACD     1      29.170  33.830  24.340  1.00  0.00            
ATOM     99  H47 ACD     1      29.760  34.220  23.500  1.00  0.00            
ATOM    100  O24 ACD     1      28.490  34.850  25.030  1.00  0.00            
ATOM    101  C30 ACD     1      28.180  32.770  23.760  1.00  0.00            
ATOM    102  H48 ACD     1      28.480  31.730  23.930  1.00  0.00            
ATOM    103  H49 ACD     1      27.280  32.830  24.380  1.00  0.00            
ATOM    104  O25 ACD     1      27.940  33.130  22.370  1.00  0.00            
ATOM    105  H50 ACD     1      27.050  32.810  22.220  1.00  0.00            
ATOM    106  C31 ACD     1      31.150  34.250  25.910  1.00  0.00            
ATOM    107  H51 ACD     1      31.790  34.620  25.100  1.00  0.00            
ATOM    108  O26 ACD     1      31.970  33.620  26.970  1.00  0.00            
ATOM    109  H52 ACD     1      32.320  32.800  26.600  1.00  0.00            
ATOM    110  C32 ACD     1      30.320  35.370  26.500  1.00  0.00            
ATOM    111  H53 ACD     1      29.790  34.990  27.390  1.00  0.00            
ATOM    112  O27 ACD     1      31.090  36.540  26.990  1.00  0.00            
ATOM    113  H54 ACD     1      31.660  36.970  26.340  1.00  0.00            
ATOM    114  C33 ACD     1      29.320  35.890  25.530  1.00  0.00            
ATOM    115  H55 ACD     1      28.710  36.640  26.050  1.00  0.00            
ATOM    116  O28 ACD     1      29.990  36.500  24.440  1.00  0.00            
ATOM    117  C34 ACD     1      29.290  37.490  23.630  1.00  0.00            
ATOM    118  H56 ACD     1      28.680  38.140  24.280  1.00  0.00            
ATOM    119  C35 ACD     1      30.490  38.350  23.070  1.00  0.00            
ATOM    120  H57 ACD     1      31.100  37.620  22.530  1.00  0.00            
ATOM    121  O29 ACD     1      31.240  39.040  24.200  1.00  0.00            
ATOM    122  H58 ACD     1      31.840  38.490  24.710  1.00  0.00            
ATOM    123  C36 ACD     1      30.190  39.290  21.970  1.00  0.00            
ATOM    124  H59 ACD     1      29.610  40.160  22.310  1.00  0.00            
ATOM    125  O30 ACD     1      31.360  39.850  21.390  1.00  0.00            
ATOM    126  H60 ACD     1      31.630  39.310  20.650  1.00  0.00            
ATOM    127  C1  CC6     2      36.850  34.950  18.090  1.00  0.00            
ATOM    128  C2  CC6     2      36.750  35.310  19.600  1.00  0.00            
ATOM    129  C3  CC6     2      35.310  35.090  20.060  1.00  0.00            
ATOM    130  C4  CC6     2      35.020  35.150  21.620  1.00  0.00            
ATOM    131  C5  CC6     2      33.530  34.960  21.890  1.00  0.00            
ATOM    132  O1  CC6     2      33.000  35.460  22.860  1.00  0.00            
ATOM    133  O2  CC6     2      32.910  34.030  21.160  1.00  0.00            
ATOM    134  C6  CC6     2      31.560  33.740  21.440  1.00  0.00            
ATOM    135  C7  CC6     2      31.020  32.840  20.310  1.00  0.00            
ATOM    136  N1  CC6     2      29.520  33.010  20.000  1.00  0.00            
ATOM    137  C8  CC6     2      29.120  34.320  19.400  1.00  0.00            
ATOM    138  C9  CC6     2      27.750  34.890  19.560  1.00  0.00            
ATOM    139  C10 CC6     2      29.040  31.850  19.240  1.00  0.00            
ATOM    140  C11 CC6     2      27.500  31.670  19.020  1.00  0.00            
ATOM    141  C12 CC6     2      35.720  34.000  22.380  1.00  0.00            
ATOM    142  C13 CC6     2      35.720  34.030  23.780  1.00  0.00            
ATOM    143  C14 CC6     2      36.230  32.940  24.500  1.00  0.00            
ATOM    144  C15 CC6     2      36.800  31.860  23.850  1.00  0.00            
ATOM    145  C16 CC6     2      36.800  31.840  22.440  1.00  0.00            
ATOM    146  C17 CC6     2      36.140  32.840  21.760  1.00  0.00            
ATOM    147  C18 CC6     2      35.550  36.500  22.100  1.00  0.00            
ATOM    148  C19 CC6     2      36.870  36.630  22.600  1.00  0.00            
ATOM    149  C20 CC6     2      37.420  37.870  22.840  1.00  0.00            
ATOM    150  C21 CC6     2      36.600  39.060  22.770  1.00  0.00            
ATOM    151  C22 CC6     2      35.260  38.910  22.460  1.00  0.00            
ATOM    152  C23 CC6     2      34.760  37.660  22.100  1.00  0.00            
ATOM    153  H1  CC6     2      37.880  34.680  17.840  1.00  0.00            
ATOM    154  H2  CC6     2      36.210  34.130  17.760  1.00  0.00            
ATOM    155  H3  CC6     2      36.700  35.860  17.490  1.00  0.00            
ATOM    156  H4  CC6     2      37.010  36.360  19.810  1.00  0.00            
ATOM    157  H5  CC6     2      37.430  34.680  20.200  1.00  0.00            
ATOM    158  H6  CC6     2      35.000  34.080  19.750  1.00  0.00            
ATOM    159  H7  CC6     2      34.710  35.840  19.530  1.00  0.00            
ATOM    160  H8  CC6     2      30.890  34.600  21.610  1.00  0.00            
ATOM    161  H9  CC6     2      31.600  33.150  22.360  1.00  0.00            
ATOM    162  H10 CC6     2      31.190  31.800  20.580  1.00  0.00            
ATOM    163  H11 CC6     2      31.500  33.070  19.360  1.00  0.00            
ATOM    164  H12 CC6     2      29.000  33.020  20.880  1.00  0.00            
ATOM    165  H13 CC6     2      29.410  34.310  18.350  1.00  0.00            
ATOM    166  H14 CC6     2      29.700  35.150  19.810  1.00  0.00            
ATOM    167  H15 CC6     2      27.020  34.410  18.910  1.00  0.00            
ATOM    168  H16 CC6     2      27.390  34.940  20.600  1.00  0.00            
ATOM    169  H17 CC6     2      27.830  35.920  19.200  1.00  0.00            
ATOM    170  H18 CC6     2      29.390  30.980  19.800  1.00  0.00            
ATOM    171  H19 CC6     2      29.480  31.820  18.250  1.00  0.00            
ATOM    172  H20 CC6     2      27.040  31.720  20.020  1.00  0.00            
ATOM    173  H21 CC6     2      27.010  32.320  18.290  1.00  0.00            
ATOM    174  H22 CC6     2      27.240  30.630  18.820  1.00  0.00            
ATOM    175  H23 CC6     2      35.350  34.880  24.340  1.00  0.00            
ATOM    176  H24 CC6     2      36.160  33.000  25.590  1.00  0.00            
ATOM    177  H25 CC6     2      37.310  31.100  24.420  1.00  0.00            
ATOM    178  H26 CC6     2      37.220  31.030  21.850  1.00  0.00            
ATOM    179  H27 CC6     2      36.170  32.740  20.680  1.00  0.00            
ATOM    180  H28 CC6     2      37.480  35.730  22.620  1.00  0.00            
ATOM    181  H29 CC6     2      38.450  37.850  23.190  1.00  0.00            
ATOM    182  H30 CC6     2      36.920  40.070  23.010  1.00  0.00            
ATOM    183  H31 CC6     2      34.660  39.790  22.270  1.00  0.00            
ATOM    184  H32 CC6     2      33.720  37.540  21.830  1.00  0.00            
TER
ENDMDL
MODEL        1
ATOM      1  H1  ACD     1      32.610  20.710  27.270  1.00  0.00            
ATOM      2  O1  ACD     1      32.580  19.770  27.070  1.00  0.00            
ATOM      3  C1  ACD     1      31.570  19.590  26.050  1.00  0.00            
ATOM      4  H2  ACD     1      31.610  20.350  25.250  1.00  0.00            
ATOM      5  H3  ACD     1      30.560  19.700  26.450  1.00  0.00            
ATOM      6  C2  ACD     1      31.550  18.200  25.360  1.00  0.00            
ATOM      7  H4  ACD     1      30.560  17.990  24.940  1.00  0.00            
ATOM      8  O2  ACD     1      32.460  18.390  24.280  1.00  0.00            
ATOM      9  C3  ACD     1      32.670  17.320  23.390  1.00  0.00            
ATOM     10  H5  ACD     1      33.370  17.640  22.620  1.00  0.00            
ATOM     11  O3  ACD     1      31.460  16.940  22.750  1.00  0.00            
ATOM     12  C4  ACD     1      31.260  17.230  21.330  1.00  0.00            
ATOM     13  H6  ACD     1      32.090  17.830  20.940  1.00  0.00            
ATOM     14  C5  ACD     1      31.190  15.910  20.570  1.00  0.00            
ATOM     15  H7  ACD     1      30.590  15.130  21.060  1.00  0.00            
ATOM     16  O4  ACD     1      32.530  15.390  20.550  1.00  0.00            
ATOM     17  H8  ACD     1      32.550  14.690  19.900  1.00  0.00            
ATOM     18  C6  ACD     1      30.560  16.120  19.210  1.00  0.00            
ATOM     19  H9  ACD     1      31.300  16.620  18.570  1.00  0.00            
ATOM     20  O5  ACD     1      30.420  14.900  18.500  1.00  0.00            
ATOM     21  H10 ACD     1      30.370  15.130  17.570  1.00  0.00            
ATOM     22  C7  ACD     1      29.230  16.860  19.280  1.00  0.00            
ATOM     23  H11 ACD     1      28.920  17.120  18.260  1.00  0.00            
ATOM     24  O6  ACD     1      29.460  18.070  19.900  1.00  0.00            
ATOM     25  C8  ACD     1      29.940  18.000  21.160  1.00  0.00            
ATOM     26  H12 ACD     1      29.230  17.540  21.860  1.00  0.00            
ATOM     27  C9  ACD     1      30.150  19.480  21.630  1.00  0.00            
ATOM     28  H13 ACD     1      30.610  19.490  22.630  1.00  0.00            
ATOM     29  H14 ACD     1      30.890  20.020  21.020  1.00  0.00            
ATOM     30  O7  ACD     1      28.960  20.240  21.640  1.00  0.00            
ATOM     31  H15 ACD     1      29.030  21.080  21.190  1.00  0.00            
ATOM     32  O8  ACD     1      28.110  16.150  19.970  1.00  0.00            
ATOM     33  C10 ACD     1      27.320  15.330  19.130  1.00  0.00            
ATOM     34  H16 ACD     1      27.680  15.440  18.100  1.00  0.00            
ATOM     35  C11 ACD     1      27.470  13.850  19.620  1.00  0.00            
ATOM     36  H17 ACD     1      27.400  13.870  20.720  1.00  0.00            
ATOM     37  O9  ACD     1      28.610  13.080  19.160  1.00  0.00            
ATOM     38  H18 ACD     1      29.390  13.630  19.080  1.00  0.00            
ATOM     39  C12 ACD     1      26.200  13.010  19.350  1.00  0.00            
ATOM     40  H19 ACD     1      26.070  12.940  18.260  1.00  0.00            
ATOM     41  O10 ACD     1      26.290  11.700  19.930  1.00  0.00            
ATOM     42  H20 ACD     1      27.220  11.500  19.810  1.00  0.00            
ATOM     43  C13 ACD     1      24.960  13.690  19.830  1.00  0.00            
ATOM     44  H21 ACD     1      24.100  13.080  19.570  1.00  0.00            
ATOM     45  O11 ACD     1      24.920  14.840  19.020  1.00  0.00            
ATOM     46  C14 ACD     1      25.890  15.860  19.320  1.00  0.00            
ATOM     47  H22 ACD     1      25.770  16.110  20.380  1.00  0.00            
ATOM     48  C15 ACD     1      25.680  17.060  18.450  1.00  0.00            
ATOM     49  H23 ACD     1      26.580  17.680  18.300  1.00  0.00            
ATOM     50  H24 ACD     1      25.690  16.630  17.440  1.00  0.00            
ATOM     51  O12 ACD     1      24.560  17.870  18.700  1.00  0.00            
ATOM     52  H25 ACD     1      24.780  18.780  18.460  1.00  0.00            
ATOM     53  O13 ACD     1      25.000  13.910  21.300  1.00  0.00            
ATOM     54  C16 ACD     1      23.960  13.480  22.110  1.00  0.00            
ATOM     55  H26 ACD     1      23.030  13.280  21.550  1.00  0.00            
ATOM     56  C17 ACD     1      24.400  12.100  22.730  1.00  0.00            
ATOM     57  H27 ACD     1      25.420  12.210  23.100  1.00  0.00            
ATOM     58  O14 ACD     1      24.270  11.020  21.700  1.00  0.00            
ATOM     59  H28 ACD     1      25.010  11.110  21.100  1.00  0.00            
ATOM     60  C18 ACD     1      23.470  11.790  23.920  1.00  0.00            
ATOM     61  H29 ACD     1      22.460  11.470  23.630  1.00  0.00            
ATOM     62  O15 ACD     1      24.000  10.610  24.690  1.00  0.00            
ATOM     63  H30 ACD     1      23.860   9.820  24.160  1.00  0.00            
ATOM     64  C19 ACD     1      23.350  12.910  24.900  1.00  0.00            
ATOM     65  H31 ACD     1      22.510  12.670  25.560  1.00  0.00            
ATOM     66  O16 ACD     1      22.870  14.040  24.180  1.00  0.00            
ATOM     67  C20 ACD     1      23.660  14.540  23.130  1.00  0.00            
ATOM     68  H32 ACD     1      24.560  14.840  23.690  1.00  0.00            
ATOM     69  C21 ACD     1      23.020  15.700  22.430  1.00  0.00            
ATOM     70  H33 ACD     1      23.730  16.020  21.660  1.00  0.00            
ATOM     71  H34 ACD     1      22.120  15.440  21.850  1.00  0.00            
ATOM     72  O17 ACD     1      22.810  16.790  23.260  1.00  0.00            
ATOM     73  H35 ACD     1      22.710  17.620  22.770  1.00  0.00            
ATOM     74  O18 ACD     1      24.640  13.130  25.510  1.00  0.00            
ATOM     75  C22 ACD     1      24.620  12.930  26.930  1.00  0.00            
ATOM     76  H36 ACD     1      23.690  12.500  27.310  1.00  0.00            
ATOM     77  C23 ACD     1      25.840  12.040  27.270  1.00  0.00            
ATOM     78  H37 ACD     1      26.520  12.550  26.580  1.00  0.00            
ATOM     79  O19 ACD     1      25.570  10.640  26.970  1.00  0.00            
ATOM     80  H38 ACD     1      25.280  10.580  26.050  1.00  0.00            
ATOM     81  C24 ACD     1      26.350  12.200  28.620  1.00  0.00            
ATOM     82  H39 ACD     1      25.660  11.680  29.300  1.00  0.00            
ATOM     83  O20 ACD     1      27.630  11.600  28.850  1.00  0.00            
ATOM     84  H40 ACD     1      27.530  10.730  28.450  1.00  0.00            
ATOM     85  C25 ACD     1      26.550  13.630  29.030  1.00  0.00            
ATOM     86  H41 ACD     1      26.730  13.670  30.110  1.00  0.00            
ATOM     87  O21 ACD     1      25.300  14.330  28.900  1.00  0.00            
ATOM     88  C26 ACD     1      24.710  14.390  27.580  1.00  0.00            
ATOM     89  H42 ACD     1      25.380  14.960  26.920  1.00  0.00            
ATOM     90  C27 ACD     1      23.420  15.160  27.650  1.00  0.00            
ATOM     91  H43 ACD     1      23.660  16.160  28.030  1.00  0.00            
ATOM     92  H44 ACD     1      23.060  15.220  26.610  1.00  0.00            
ATOM     93  O22 ACD     1      22.370  14.500  28.400  1.00  0.00            
ATOM     94  H45 ACD     1      22.790  13.980  29.080  1.00  0.00            
ATOM     95  O23 ACD     1      27.630  14.230  28.280  1.00  0.00            
ATOM     96  C28 ACD     1      28.550  15.090  28.970  1.00  0.00            
ATOM     97  H46 ACD     1      28.330  15.140  30.040  1.00  0.00            
ATOM     98  C29 ACD     1      28.360  16.500  28.420  1.00  0.00            
ATOM     99  H47 ACD     1      28.340  16.480  27.320  1.00  0.00            
ATOM    100  O24 ACD     1      29.500  17.290  28.780  1.00  0.00            
ATOM    101  C30 ACD     1      27.100  17.210  28.930  1.00  0.00            
ATOM    102  H48 ACD     1      26.250  16.600  28.570  1.00  0.00            
ATOM    103  H49 ACD     1      27.110  17.290  30.020  1.00  0.00            
ATOM    104  O25 ACD     1      26.990  18.480  28.420  1.00  0.00            
ATOM    105  H50 ACD     1      27.860  18.850  28.570  1.00  0.00            
ATOM    106  C31 ACD     1      29.930  14.530  28.670  1.00  0.00            
ATOM    107  H51 ACD     1      30.070  14.490  27.580  1.00  0.00            
ATOM    108  O26 ACD     1      29.850  13.260  29.400  1.00  0.00            
ATOM    109  H52 ACD     1      28.940  12.970  29.360  1.00  0.00            
ATOM    110  C32 ACD     1      31.040  15.510  29.120  1.00  0.00            
ATOM    111  H53 ACD     1      30.990  15.720  30.190  1.00  0.00            
ATOM    112  O27 ACD     1      32.240  14.940  28.710  1.00  0.00            
ATOM    113  H54 ACD     1      32.440  15.150  27.790  1.00  0.00            
ATOM    114  C33 ACD     1      30.780  16.840  28.410  1.00  0.00            
ATOM    115  H55 ACD     1      31.390  17.690  28.730  1.00  0.00            
ATOM    116  O28 ACD     1      30.680  16.660  26.960  1.00  0.00            
ATOM    117  C34 ACD     1      31.850  16.940  26.210  1.00  0.00            
ATOM    118  H56 ACD     1      32.720  17.150  26.850  1.00  0.00            
ATOM    119  C35 ACD     1      32.180  15.780  25.250  1.00  0.00            
ATOM    120  H57 ACD     1      31.270  15.420  24.750  1.00  0.00            
ATOM    121  O29 ACD     1      32.650  14.700  26.000  1.00  0.00            
ATOM    122  H58 ACD     1      33.280  14.130  25.530  1.00  0.00            
ATOM    123  C36 ACD     1      33.190  16.150  24.210  1.00  0.00            
ATOM    124  H59 ACD     1      34.180  16.250  24.670  1.00  0.00            
ATOM    125  O30 ACD     1      33.430  15.080  23.380  1.00  0.00            
ATOM    126  H60 ACD     1      32.980  15.290  22.550  1.00  0.00            
ATOM    127  C1  CC6     2      31.350  10.760  27.720  1.00  0.00            
ATOM    128  C2  CC6     2      31.370  10.720  26.210  1.00  0.00            
ATOM    129  C3  CC6     2      30.510  11.860  25.480  1.00  0.00            
ATOM    130  C4  CC6     2      30.180  11.570  23.910  1.00  0.00            
ATOM    131  C5  CC6     2      29.540  12.820  23.280  1.00  0.00            
ATOM    132  O1  CC6     2      29.640  13.040  22.080  1.00  0.00            
ATOM    133  O2  CC6     2      28.710  13.580  24.130  1.00  0.00            
ATOM    134  C6  CC6     2      28.540  14.900  23.650  1.00  0.00            
ATOM    135  C7  CC6     2      27.410  15.490  24.480  1.00  0.00            
ATOM    136  N1  CC6     2      26.960  16.830  24.140  1.00  0.00            
ATOM    137  C8  CC6     2      27.840  17.970  24.650  1.00  0.00            
ATOM    138  C9  CC6     2      27.010  19.190  25.190  1.00  0.00            
ATOM    139  C10 CC6     2      26.550  16.870  22.620  1.00  0.00            
ATOM    140  C11 CC6     2      25.790  18.160  22.180  1.00  0.00            
ATOM    141  C12 CC6     2      31.430  11.010  23.150  1.00  0.00            
ATOM    142  C13 CC6     2      31.720   9.620  23.100  1.00  0.00            
ATOM    143  C14 CC6     2      32.880   9.160  22.420  1.00  0.00            
ATOM    144  C15 CC6     2      33.720  10.110  21.760  1.00  0.00            
ATOM    145  C16 CC6     2      33.420  11.500  21.930  1.00  0.00            
ATOM    146  C17 CC6     2      32.260  11.910  22.540  1.00  0.00            
ATOM    147  C18 CC6     2      29.020  10.530  23.790  1.00  0.00            
ATOM    148  C19 CC6     2      28.370   9.890  24.860  1.00  0.00            
ATOM    149  C20 CC6     2      27.270   9.010  24.560  1.00  0.00            
ATOM    150  C21 CC6     2      26.890   8.770  23.270  1.00  0.00            
ATOM    151  C22 CC6     2      27.570   9.380  22.200  1.00  0.00            
ATOM    152  C23 CC6     2      28.660  10.200  22.460  1.00  0.00            
ATOM    153  H1  CC6     2      30.360  10.670  28.190  1.00  0.00            
ATOM    154  H2  CC6     2      32.010   9.930  27.990  1.00  0.00            
ATOM    155  H3  CC6     2      31.710  11.750  28.040  1.00  0.00            
ATOM    156  H4  CC6     2      30.950   9.760  25.890  1.00  0.00            
ATOM    157  H5  CC6     2      32.420  10.730  25.880  1.00  0.00            
ATOM    158  H6  CC6     2      31.110  12.770  25.540  1.00  0.00            
ATOM    159  H7  CC6     2      29.550  12.030  25.990  1.00  0.00            
ATOM    160  H8  CC6     2      28.370  14.950  22.560  1.00  0.00            
ATOM    161  H9  CC6     2      29.500  15.380  23.850  1.00  0.00            
ATOM    162  H10 CC6     2      27.740  15.400  25.520  1.00  0.00            
ATOM    163  H11 CC6     2      26.570  14.810  24.310  1.00  0.00            
ATOM    164  H12 CC6     2      26.090  16.890  24.670  1.00  0.00            
ATOM    165  H13 CC6     2      28.570  18.320  23.920  1.00  0.00            
ATOM    166  H14 CC6     2      28.420  17.570  25.490  1.00  0.00            
ATOM    167  H15 CC6     2      26.480  19.750  24.410  1.00  0.00            
ATOM    168  H16 CC6     2      26.300  18.970  25.990  1.00  0.00            
ATOM    169  H17 CC6     2      27.830  19.880  25.450  1.00  0.00            
ATOM    170  H18 CC6     2      25.970  15.980  22.350  1.00  0.00            
ATOM    171  H19 CC6     2      27.470  16.810  22.040  1.00  0.00            
ATOM    172  H20 CC6     2      26.550  18.950  22.030  1.00  0.00            
ATOM    173  H21 CC6     2      25.430  18.050  21.150  1.00  0.00            
ATOM    174  H22 CC6     2      24.960  18.530  22.790  1.00  0.00            
ATOM    175  H23 CC6     2      31.020   8.900  23.500  1.00  0.00            
ATOM    176  H24 CC6     2      32.960   8.100  22.200  1.00  0.00            
ATOM    177  H25 CC6     2      34.600   9.890  21.160  1.00  0.00            
ATOM    178  H26 CC6     2      34.090  12.190  21.430  1.00  0.00            
ATOM    179  H27 CC6     2      32.100  12.980  22.660  1.00  0.00            
ATOM    180  H28 CC6     2      28.680  10.160  25.870  1.00  0.00            
ATOM    181  H29 CC6     2      26.690   8.610  25.380  1.00  0.00            
ATOM    182  H30 CC6     2      26.030   8.110  23.180  1.00  0.00            
ATOM    183  H31 CC6     2      27.220   9.160  21.190  1.00  0.00            
ATOM    184  H32 CC6     2      29.120  10.680  21.600  1.00  0.00            
TER
ENDMDL
MODEL        1
ATOM      1  H1  ACD     1      31.040  18.970  27.100  1.00  0.00            
ATOM      2  O1  ACD     1      31.060  18.180  26.550  1.00  0.00            
ATOM      3  C1  ACD     1      29.830  18.170  25.830  1.00  0.00            
ATOM      4  H2  ACD     1      29.670  19.200  25.470  1.00  0.00            
ATOM      5  H3  ACD     1      28.980  17.860  26.440  1.00  0.00            
ATOM      6  C2  ACD     1      29.950  17.220  24.690  1.00  0.00            
ATOM      7  H4  ACD     1      28.980  17.220  24.180  1.00  0.00            
ATOM      8  O2  ACD     1      30.930  17.850  23.750  1.00  0.00            
ATOM      9  C3  ACD     1      31.310  17.010  22.710  1.00  0.00            
ATOM     10  H5  ACD     1      31.980  17.690  22.170  1.00  0.00            
ATOM     11  O3  ACD     1      30.200  16.750  21.880  1.00  0.00            
ATOM     12  C4  ACD     1      30.060  17.320  20.560  1.00  0.00            
ATOM     13  H6  ACD     1      30.730  18.160  20.340  1.00  0.00            
ATOM     14  C5  ACD     1      30.400  16.240  19.580  1.00  0.00            
ATOM     15  H7  ACD     1      29.960  15.270  19.840  1.00  0.00            
ATOM     16  O4  ACD     1      31.830  16.030  19.580  1.00  0.00            
ATOM     17  H8  ACD     1      32.070  15.270  19.030  1.00  0.00            
ATOM     18  C6  ACD     1      29.820  16.650  18.200  1.00  0.00            
ATOM     19  H9  ACD     1      30.500  17.450  17.890  1.00  0.00            
ATOM     20  O5  ACD     1      29.850  15.660  17.210  1.00  0.00            
ATOM     21  H10 ACD     1      30.720  15.750  16.800  1.00  0.00            
ATOM     22  C7  ACD     1      28.320  17.120  18.290  1.00  0.00            
ATOM     23  H11 ACD     1      27.920  17.490  17.340  1.00  0.00            
ATOM     24  O6  ACD     1      28.240  18.240  19.160  1.00  0.00            
ATOM     25  C8  ACD     1      28.670  17.890  20.530  1.00  0.00            
ATOM     26  H12 ACD     1      28.000  17.080  20.820  1.00  0.00            
ATOM     27  C9  ACD     1      28.470  19.180  21.450  1.00  0.00            
ATOM     28  H13 ACD     1      28.990  19.100  22.410  1.00  0.00            
ATOM     29  H14 ACD     1      28.860  20.010  20.850  1.00  0.00            
ATOM     30  O7  ACD     1      27.070  19.400  21.840  1.00  0.00            
ATOM     31  H15 ACD     1      26.600  19.810  21.100  1.00  0.00            
ATOM     32  O8  ACD     1      27.480  16.050  18.840  1.00  0.00            
ATOM     33  C10 ACD     1      26.520  15.670  17.880  1.00  0.00            
ATOM     34  H16 ACD     1      26.680  16.080  16.880  1.00  0.00            
ATOM     35  C11 ACD     1      26.690  14.110  17.960  1.00  0.00            
ATOM     36  H17 ACD     1      26.850  13.870  19.020  1.00  0.00            
ATOM     37  O9  ACD     1      27.800  13.660  17.100  1.00  0.00            
ATOM     38  H18 ACD     1      28.570  14.240  17.210  1.00  0.00            
ATOM     39  C12 ACD     1      25.420  13.370  17.520  1.00  0.00            
ATOM     40  H19 ACD     1      25.370  13.430  16.430  1.00  0.00            
ATOM     41  O10 ACD     1      25.570  12.060  17.870  1.00  0.00            
ATOM     42  H20 ACD     1      26.440  11.800  17.550  1.00  0.00            
ATOM     43  C13 ACD     1      24.130  13.880  18.060  1.00  0.00            
ATOM     44  H21 ACD     1      23.350  13.360  17.490  1.00  0.00            
ATOM     45  O11 ACD     1      24.040  15.300  17.740  1.00  0.00            
ATOM     46  C14 ACD     1      25.110  16.150  18.270  1.00  0.00            
ATOM     47  H22 ACD     1      25.120  16.070  19.360  1.00  0.00            
ATOM     48  C15 ACD     1      24.840  17.560  17.900  1.00  0.00            
ATOM     49  H23 ACD     1      25.730  18.160  18.140  1.00  0.00            
ATOM     50  H24 ACD     1      24.790  17.620  16.810  1.00  0.00            
ATOM     51  O12 ACD     1      23.670  18.130  18.660  1.00  0.00            
ATOM     52  H25 ACD     1      22.850  17.770  18.320  1.00  0.00            
ATOM     53  O13 ACD     1      24.050  13.700  19.470  1.00  0.00            
ATOM     54  C16 ACD     1      22.890  12.920  19.920  1.00  0.00            
ATOM     55  H26 ACD     1      22.010  12.920  19.270  1.00  0.00            
ATOM     56  C17 ACD     1      23.360  11.500  20.270  1.00  0.00            
ATOM     57  H27 ACD     1      24.280  11.550  20.870  1.00  0.00            
ATOM     58  O14 ACD     1      23.660  10.750  19.110  1.00  0.00            
ATOM     59  H28 ACD     1      24.430  11.210  18.750  1.00  0.00            
ATOM     60  C18 ACD     1      22.340  10.860  21.140  1.00  0.00            
ATOM     61  H29 ACD     1      21.350  10.840  20.660  1.00  0.00            
ATOM     62  O15 ACD     1      22.730   9.560  21.570  1.00  0.00            
ATOM     63  H30 ACD     1      22.810   9.010  20.790  1.00  0.00            
ATOM     64  C19 ACD     1      22.070  11.720  22.370  1.00  0.00            
ATOM     65  H31 ACD     1      21.270  11.260  22.960  1.00  0.00            
ATOM     66  O16 ACD     1      21.480  12.900  21.840  1.00  0.00            
ATOM     67  C20 ACD     1      22.400  13.700  21.130  1.00  0.00            
ATOM     68  H32 ACD     1      23.200  14.010  21.820  1.00  0.00            
ATOM     69  C21 ACD     1      21.630  14.910  20.700  1.00  0.00            
ATOM     70  H33 ACD     1      22.200  15.670  20.140  1.00  0.00            
ATOM     71  H34 ACD     1      20.740  14.540  20.180  1.00  0.00            
ATOM     72  O17 ACD     1      21.120  15.540  21.880  1.00  0.00            
ATOM     73  H35 ACD     1      20.440  15.040  22.330  1.00  0.00            
ATOM     74  O18 ACD     1      23.240  11.960  23.090  1.00  0.00            
ATOM     75  C22 ACD     1      23.170  11.700  24.470  1.00  0.00            
ATOM     76  H36 ACD     1      22.310  11.080  24.770  1.00  0.00            
ATOM     77  C23 ACD     1      24.450  10.890  24.670  1.00  0.00            
ATOM     78  H37 ACD     1      25.320  11.400  24.230  1.00  0.00            
ATOM     79  O19 ACD     1      24.370   9.610  23.980  1.00  0.00            
ATOM     80  H38 ACD     1      24.070   9.730  23.070  1.00  0.00            
ATOM     81  C24 ACD     1      24.820  10.730  26.150  1.00  0.00            
ATOM     82  H39 ACD     1      23.990  10.160  26.580  1.00  0.00            
ATOM     83  O20 ACD     1      26.070  10.020  26.430  1.00  0.00            
ATOM     84  H40 ACD     1      25.970   9.300  25.800  1.00  0.00            
ATOM     85  C25 ACD     1      24.850  12.130  26.870  1.00  0.00            
ATOM     86  H41 ACD     1      24.990  12.070  27.950  1.00  0.00            
ATOM     87  O21 ACD     1      23.590  12.790  26.710  1.00  0.00            
ATOM     88  C26 ACD     1      23.180  12.990  25.330  1.00  0.00            
ATOM     89  H42 ACD     1      23.830  13.730  24.850  1.00  0.00            
ATOM     90  C27 ACD     1      21.810  13.690  25.450  1.00  0.00            
ATOM     91  H43 ACD     1      21.890  14.470  26.220  1.00  0.00            
ATOM     92  H44 ACD     1      21.640  14.210  24.500  1.00  0.00            
ATOM     93  O22 ACD     1      20.730  12.830  25.760  1.00  0.00            
ATOM     94  H45 ACD     1      20.060  13.530  25.720  1.00  0.00            
ATOM     95  O23 ACD     1      25.900  12.900  26.350  1.00  0.00            
ATOM     96  C28 ACD     1      26.890  13.280  27.330  1.00  0.00            
ATOM     97  H46 ACD     1      26.730  12.970  28.370  1.00  0.00            
ATOM     98  C29 ACD     1      26.830  14.810  27.250  1.00  0.00            
ATOM     99  H47 ACD     1      26.630  15.110  26.220  1.00  0.00            
ATOM    100  O24 ACD     1      28.020  15.420  27.740  1.00  0.00            
ATOM    101  C30 ACD     1      25.620  15.350  28.050  1.00  0.00            
ATOM    102  H48 ACD     1      24.640  14.920  27.790  1.00  0.00            
ATOM    103  H49 ACD     1      25.730  15.250  29.140  1.00  0.00            
ATOM    104  O25 ACD     1      25.510  16.700  27.730  1.00  0.00            
ATOM    105  H50 ACD     1      26.310  17.160  27.990  1.00  0.00            
ATOM    106  C31 ACD     1      28.230  12.690  26.900  1.00  0.00            
ATOM    107  H51 ACD     1      28.210  12.790  25.810  1.00  0.00            
ATOM    108  O26 ACD     1      28.240  11.340  27.350  1.00  0.00            
ATOM    109  H52 ACD     1      27.680  10.800  26.780  1.00  0.00            
ATOM    110  C32 ACD     1      29.410  13.500  27.410  1.00  0.00            
ATOM    111  H53 ACD     1      29.390  13.480  28.510  1.00  0.00            
ATOM    112  O27 ACD     1      30.690  12.990  26.970  1.00  0.00            
ATOM    113  H54 ACD     1      30.830  13.290  26.070  1.00  0.00            
ATOM    114  C33 ACD     1      29.220  14.990  27.160  1.00  0.00            
ATOM    115  H55 ACD     1      29.940  15.680  27.610  1.00  0.00            
ATOM    116  O28 ACD     1      29.240  15.120  25.750  1.00  0.00            
ATOM    117  C34 ACD     1      30.390  15.810  25.150  1.00  0.00            
ATOM    118  H56 ACD     1      31.150  16.090  25.890  1.00  0.00            
ATOM    119  C35 ACD     1      31.000  15.010  23.980  1.00  0.00            
ATOM    120  H57 ACD     1      30.210  14.600  23.340  1.00  0.00            
ATOM    121  O29 ACD     1      31.630  13.920  24.520  1.00  0.00            
ATOM    122  H58 ACD     1      32.320  13.510  24.000  1.00  0.00            
ATOM    123  C36 ACD     1      32.040  15.780  23.180  1.00  0.00            
ATOM    124  H59 ACD     1      32.860  16.090  23.840  1.00  0.00            
ATOM    125  O30 ACD     1      32.550  15.040  22.080  1.00  0.00            
ATOM    126  H60 ACD     1      31.990  15.280  21.330  1.00  0.00            
ATOM    127  C1  CC6     2      30.750  10.020  25.320  1.00  0.00            
ATOM    128  C2  CC6     2      30.360   9.920  23.860  1.00  0.00            
ATOM    129  C3  CC6     2      29.320  11.010  23.510  1.00  0.00            
ATOM    130  C4  CC6     2      29.110  11.190  21.950  1.00  0.00            
ATOM    131  C5  CC6     2      28.500  12.640  21.670  1.00  0.00            
ATOM    132  O1  CC6     2      28.790  13.260  20.650  1.00  0.00            
ATOM    133  O2  CC6     2      27.650  13.160  22.680  1.00  0.00            
ATOM    134  C6  CC6     2      27.260  14.530  22.400  1.00  0.00            
ATOM    135  C7  CC6     2      26.060  14.780  23.390  1.00  0.00            
ATOM    136  N1  CC6     2      25.370  16.140  23.590  1.00  0.00            
ATOM    137  C8  CC6     2      26.220  17.150  24.310  1.00  0.00            
ATOM    138  C9  CC6     2      25.500  18.290  25.040  1.00  0.00            
ATOM    139  C10 CC6     2      24.940  16.700  22.240  1.00  0.00            
ATOM    140  C11 CC6     2      23.940  17.880  22.180  1.00  0.00            
ATOM    141  C12 CC6     2      30.380  11.090  21.120  1.00  0.00            
ATOM    142  C13 CC6     2      30.800   9.890  20.490  1.00  0.00            
ATOM    143  C14 CC6     2      32.050   9.740  20.000  1.00  0.00            
ATOM    144  C15 CC6     2      33.040  10.750  20.210  1.00  0.00            
ATOM    145  C16 CC6     2      32.640  11.980  20.770  1.00  0.00            
ATOM    146  C17 CC6     2      31.320  12.120  21.250  1.00  0.00            
ATOM    147  C18 CC6     2      28.030  10.220  21.390  1.00  0.00            
ATOM    148  C19 CC6     2      27.440   9.190  22.170  1.00  0.00            
ATOM    149  C20 CC6     2      26.410   8.370  21.710  1.00  0.00            
ATOM    150  C21 CC6     2      26.020   8.550  20.390  1.00  0.00            
ATOM    151  C22 CC6     2      26.650   9.400  19.480  1.00  0.00            
ATOM    152  C23 CC6     2      27.560  10.350  20.070  1.00  0.00            
ATOM    153  H1  CC6     2      29.840   9.980  25.930  1.00  0.00            
ATOM    154  H2  CC6     2      31.420   9.230  25.680  1.00  0.00            
ATOM    155  H3  CC6     2      31.290  10.920  25.640  1.00  0.00            
ATOM    156  H4  CC6     2      29.930   8.920  23.700  1.00  0.00            
ATOM    157  H5  CC6     2      31.220  10.000  23.190  1.00  0.00            
ATOM    158  H6  CC6     2      29.740  11.950  23.880  1.00  0.00            
ATOM    159  H7  CC6     2      28.370  10.900  24.050  1.00  0.00            
ATOM    160  H8  CC6     2      26.920  14.720  21.380  1.00  0.00            
ATOM    161  H9  CC6     2      28.120  15.210  22.470  1.00  0.00            
ATOM    162  H10 CC6     2      26.470  14.540  24.370  1.00  0.00            
ATOM    163  H11 CC6     2      25.280  14.080  23.070  1.00  0.00            
ATOM    164  H12 CC6     2      24.510  15.960  24.120  1.00  0.00            
ATOM    165  H13 CC6     2      26.920  17.570  23.590  1.00  0.00            
ATOM    166  H14 CC6     2      26.730  16.660  25.150  1.00  0.00            
ATOM    167  H15 CC6     2      25.000  19.000  24.380  1.00  0.00            
ATOM    168  H16 CC6     2      24.800  17.850  25.760  1.00  0.00            
ATOM    169  H17 CC6     2      26.280  18.850  25.570  1.00  0.00            
ATOM    170  H18 CC6     2      24.460  15.780  21.890  1.00  0.00            
ATOM    171  H19 CC6     2      25.850  16.790  21.640  1.00  0.00            
ATOM    172  H20 CC6     2      24.530  18.800  22.260  1.00  0.00            
ATOM    173  H21 CC6     2      23.290  17.930  21.300  1.00  0.00            
ATOM    174  H22 CC6     2      23.300  17.950  23.070  1.00  0.00            
ATOM    175  H23 CC6     2      30.170   9.010  20.470  1.00  0.00            
ATOM    176  H24 CC6     2      32.320   8.820  19.480  1.00  0.00            
ATOM    177  H25 CC6     2      34.020  10.550  19.790  1.00  0.00            
ATOM    178  H26 CC6     2      33.380  12.780  20.820  1.00  0.00            
ATOM    179  H27 CC6     2      31.090  13.070  21.720  1.00  0.00            
ATOM    180  H28 CC6     2      27.900   8.900  23.110  1.00  0.00            
ATOM    181  H29 CC6     2      26.010   7.520  22.260  1.00  0.00            
ATOM    182  H30 CC6     2      25.120   8.020  20.080  1.00  0.00            
ATOM    183  H31 CC6     2      26.360   9.470  18.440  1.00  0.00            
ATOM    184  H32 CC6     2      27.940  11.140  19.440  1.00  0.00            
TER
ENDMDL
MODEL        1
ATOM      1  H1  ACD     1      13.170  31.900  25.290  1.00  0.00            
ATOM      2  O1  ACD     1      13.030  32.320  26.140  1.00  0.00            
ATOM      3  C1  ACD     1      13.590  33.620  26.080  1.00  0.00            
ATOM      4  H2  ACD     1      13.230  34.160  26.970  1.00  0.00            
ATOM      5  H3  ACD     1      13.210  34.110  25.180  1.00  0.00            
ATOM      6  C2  ACD     1      15.130  33.460  26.050  1.00  0.00            
ATOM      7  H4  ACD     1      15.410  32.710  26.800  1.00  0.00            
ATOM      8  O2  ACD     1      15.470  33.040  24.690  1.00  0.00            
ATOM      9  C3  ACD     1      16.820  32.880  24.410  1.00  0.00            
ATOM     10  H5  ACD     1      16.940  32.450  23.410  1.00  0.00            
ATOM     11  O3  ACD     1      17.410  32.030  25.440  1.00  0.00            
ATOM     12  C4  ACD     1      18.410  31.130  25.060  1.00  0.00            
ATOM     13  H6  ACD     1      18.580  31.150  23.980  1.00  0.00            
ATOM     14  C5  ACD     1      19.620  31.510  25.830  1.00  0.00            
ATOM     15  H7  ACD     1      19.420  31.720  26.890  1.00  0.00            
ATOM     16  O4  ACD     1      20.260  32.640  25.180  1.00  0.00            
ATOM     17  H8  ACD     1      19.730  33.250  24.670  1.00  0.00            
ATOM     18  C6  ACD     1      20.630  30.390  25.760  1.00  0.00            
ATOM     19  H9  ACD     1      20.970  30.270  24.720  1.00  0.00            
ATOM     20  O5  ACD     1      21.750  30.630  26.590  1.00  0.00            
ATOM     21  H10 ACD     1      22.340  31.240  26.130  1.00  0.00            
ATOM     22  C7  ACD     1      20.040  29.080  26.260  1.00  0.00            
ATOM     23  H11 ACD     1      20.840  28.340  26.190  1.00  0.00            
ATOM     24  O6  ACD     1      18.900  28.750  25.550  1.00  0.00            
ATOM     25  C8  ACD     1      17.840  29.740  25.280  1.00  0.00            
ATOM     26  H12 ACD     1      17.110  29.680  26.100  1.00  0.00            
ATOM     27  C9  ACD     1      16.920  29.230  24.200  1.00  0.00            
ATOM     28  H13 ACD     1      16.050  29.910  24.150  1.00  0.00            
ATOM     29  H14 ACD     1      17.440  29.310  23.240  1.00  0.00            
ATOM     30  O7  ACD     1      16.510  27.910  24.510  1.00  0.00            
ATOM     31  H15 ACD     1      17.290  27.350  24.530  1.00  0.00            
ATOM     32  O8  ACD     1      19.660  29.270  27.620  1.00  0.00            
ATOM     33  C10 ACD     1      19.990  28.260  28.510  1.00  0.00            
ATOM     34  H16 ACD     1      20.430  27.410  27.970  1.00  0.00            
ATOM     35  C11 ACD     1      21.080  28.870  29.430  1.00  0.00            
ATOM     36  H17 ACD     1      20.730  29.840  29.810  1.00  0.00            
ATOM     37  O9  ACD     1      22.260  29.190  28.760  1.00  0.00            
ATOM     38  H18 ACD     1      22.070  29.900  28.140  1.00  0.00            
ATOM     39  C12 ACD     1      21.290  27.930  30.580  1.00  0.00            
ATOM     40  H19 ACD     1      21.600  26.950  30.180  1.00  0.00            
ATOM     41  O10 ACD     1      22.310  28.390  31.430  1.00  0.00            
ATOM     42  H20 ACD     1      23.100  28.330  30.890  1.00  0.00            
ATOM     43  C13 ACD     1      19.950  27.780  31.330  1.00  0.00            
ATOM     44  H21 ACD     1      20.010  27.010  32.110  1.00  0.00            
ATOM     45  O11 ACD     1      19.000  27.270  30.380  1.00  0.00            
ATOM     46  C14 ACD     1      18.700  27.990  29.190  1.00  0.00            
ATOM     47  H22 ACD     1      18.220  28.910  29.540  1.00  0.00            
ATOM     48  C15 ACD     1      17.760  27.170  28.270  1.00  0.00            
ATOM     49  H23 ACD     1      17.520  27.770  27.380  1.00  0.00            
ATOM     50  H24 ACD     1      18.140  26.190  27.950  1.00  0.00            
ATOM     51  O12 ACD     1      16.390  27.040  28.710  1.00  0.00            
ATOM     52  H25 ACD     1      16.170  26.110  28.740  1.00  0.00            
ATOM     53  O13 ACD     1      19.580  29.010  31.910  1.00  0.00            
ATOM     54  C16 ACD     1      19.790  29.170  33.360  1.00  0.00            
ATOM     55  H26 ACD     1      20.260  28.270  33.770  1.00  0.00            
ATOM     56  C17 ACD     1      20.800  30.390  33.610  1.00  0.00            
ATOM     57  H27 ACD     1      20.460  31.150  32.890  1.00  0.00            
ATOM     58  O14 ACD     1      22.160  30.050  33.430  1.00  0.00            
ATOM     59  H28 ACD     1      22.200  29.390  32.730  1.00  0.00            
ATOM     60  C18 ACD     1      20.450  31.140  34.900  1.00  0.00            
ATOM     61  H29 ACD     1      20.950  30.510  35.650  1.00  0.00            
ATOM     62  O15 ACD     1      21.110  32.440  34.900  1.00  0.00            
ATOM     63  H30 ACD     1      22.040  32.250  35.000  1.00  0.00            
ATOM     64  C19 ACD     1      18.990  31.280  35.250  1.00  0.00            
ATOM     65  H31 ACD     1      18.900  31.710  36.250  1.00  0.00            
ATOM     66  O16 ACD     1      18.470  29.970  35.220  1.00  0.00            
ATOM     67  C20 ACD     1      18.380  29.390  33.900  1.00  0.00            
ATOM     68  H32 ACD     1      17.800  30.000  33.200  1.00  0.00            
ATOM     69  C21 ACD     1      17.490  28.110  33.950  1.00  0.00            
ATOM     70  H33 ACD     1      17.200  27.760  32.950  1.00  0.00            
ATOM     71  H34 ACD     1      18.100  27.310  34.400  1.00  0.00            
ATOM     72  O17 ACD     1      16.260  28.420  34.590  1.00  0.00            
ATOM     73  H35 ACD     1      15.860  27.550  34.710  1.00  0.00            
ATOM     74  O18 ACD     1      18.290  32.140  34.340  1.00  0.00            
ATOM     75  C22 ACD     1      17.450  33.120  34.850  1.00  0.00            
ATOM     76  H36 ACD     1      17.230  33.040  35.920  1.00  0.00            
ATOM     77  C23 ACD     1      18.130  34.390  34.390  1.00  0.00            
ATOM     78  H37 ACD     1      18.490  34.150  33.380  1.00  0.00            
ATOM     79  O19 ACD     1      19.240  34.590  35.210  1.00  0.00            
ATOM     80  H38 ACD     1      19.940  34.030  34.880  1.00  0.00            
ATOM     81  C24 ACD     1      17.320  35.610  34.300  1.00  0.00            
ATOM     82  H39 ACD     1      17.060  35.940  35.310  1.00  0.00            
ATOM     83  O20 ACD     1      17.940  36.760  33.660  1.00  0.00            
ATOM     84  H40 ACD     1      18.430  37.020  34.450  1.00  0.00            
ATOM     85  C25 ACD     1      16.030  35.220  33.610  1.00  0.00            
ATOM     86  H41 ACD     1      15.490  36.170  33.640  1.00  0.00            
ATOM     87  O21 ACD     1      15.340  34.170  34.220  1.00  0.00            
ATOM     88  C26 ACD     1      16.040  32.960  34.210  1.00  0.00            
ATOM     89  H42 ACD     1      16.140  32.650  33.160  1.00  0.00            
ATOM     90  C27 ACD     1      15.100  31.840  34.790  1.00  0.00            
ATOM     91  H43 ACD     1      15.620  30.980  35.240  1.00  0.00            
ATOM     92  H44 ACD     1      14.480  32.300  35.570  1.00  0.00            
ATOM     93  O22 ACD     1      14.340  31.330  33.770  1.00  0.00            
ATOM     94  H45 ACD     1      13.800  30.620  34.110  1.00  0.00            
ATOM     95  O23 ACD     1      16.230  34.950  32.230  1.00  0.00            
ATOM     96  C28 ACD     1      15.470  35.630  31.230  1.00  0.00            
ATOM     97  H46 ACD     1      14.730  36.330  31.640  1.00  0.00            
ATOM     98  C29 ACD     1      14.710  34.580  30.410  1.00  0.00            
ATOM     99  H47 ACD     1      15.430  33.910  29.910  1.00  0.00            
ATOM    100  O24 ACD     1      14.010  35.290  29.310  1.00  0.00            
ATOM    101  C30 ACD     1      13.800  33.790  31.290  1.00  0.00            
ATOM    102  H48 ACD     1      14.280  33.710  32.270  1.00  0.00            
ATOM    103  H49 ACD     1      12.840  34.310  31.420  1.00  0.00            
ATOM    104  O25 ACD     1      13.460  32.440  30.970  1.00  0.00            
ATOM    105  H50 ACD     1      12.890  32.160  31.700  1.00  0.00            
ATOM    106  C31 ACD     1      16.400  36.600  30.430  1.00  0.00            
ATOM    107  H51 ACD     1      17.210  35.940  30.080  1.00  0.00            
ATOM    108  O26 ACD     1      16.980  37.670  31.260  1.00  0.00            
ATOM    109  H52 ACD     1      17.400  37.320  32.050  1.00  0.00            
ATOM    110  C32 ACD     1      15.690  37.050  29.130  1.00  0.00            
ATOM    111  H53 ACD     1      14.950  37.790  29.450  1.00  0.00            
ATOM    112  O27 ACD     1      16.640  37.650  28.200  1.00  0.00            
ATOM    113  H54 ACD     1      16.880  37.020  27.520  1.00  0.00            
ATOM    114  C33 ACD     1      14.910  35.910  28.450  1.00  0.00            
ATOM    115  H55 ACD     1      14.240  36.520  27.830  1.00  0.00            
ATOM    116  O28 ACD     1      15.770  34.980  27.880  1.00  0.00            
ATOM    117  C34 ACD     1      15.840  34.780  26.430  1.00  0.00            
ATOM    118  H56 ACD     1      15.190  35.530  25.950  1.00  0.00            
ATOM    119  C35 ACD     1      17.290  34.920  26.020  1.00  0.00            
ATOM    120  H57 ACD     1      17.900  34.310  26.700  1.00  0.00            
ATOM    121  O29 ACD     1      17.700  36.320  26.090  1.00  0.00            
ATOM    122  H58 ACD     1      18.650  36.460  26.190  1.00  0.00            
ATOM    123  C36 ACD     1      17.390  34.370  24.620  1.00  0.00            
ATOM    124  H59 ACD     1      16.690  34.960  24.020  1.00  0.00            
ATOM    125  O30 ACD     1      18.720  34.540  24.150  1.00  0.00            
ATOM    126  H60 ACD     1      18.710  35.490  24.020  1.00  0.00            
ATOM    127  C1  CC6     2      24.280  32.150  31.860  1.00  0.00            
ATOM    128  C2  CC6     2      23.680  33.140  30.930  1.00  0.00            
ATOM    129  C3  CC6     2      22.110  33.110  31.010  1.00  0.00            
ATOM    130  C4  CC6     2      21.390  34.410  30.510  1.00  0.00            
ATOM    131  C5  CC6     2      19.910  34.070  30.030  1.00  0.00            
ATOM    132  O1  CC6     2      19.270  34.810  29.320  1.00  0.00            
ATOM    133  O2  CC6     2      19.430  32.890  30.480  1.00  0.00            
ATOM    134  C6  CC6     2      18.070  32.610  30.000  1.00  0.00            
ATOM    135  C7  CC6     2      17.560  31.520  30.930  1.00  0.00            
ATOM    136  N1  CC6     2      16.070  31.000  30.650  1.00  0.00            
ATOM    137  C8  CC6     2      16.090  30.400  29.310  1.00  0.00            
ATOM    138  C9  CC6     2      14.790  30.710  28.420  1.00  0.00            
ATOM    139  C10 CC6     2      15.650  29.850  31.620  1.00  0.00            
ATOM    140  C11 CC6     2      14.190  29.190  31.600  1.00  0.00            
ATOM    141  C12 CC6     2      21.310  35.460  31.610  1.00  0.00            
ATOM    142  C13 CC6     2      20.580  36.630  31.400  1.00  0.00            
ATOM    143  C14 CC6     2      20.730  37.740  32.250  1.00  0.00            
ATOM    144  C15 CC6     2      21.420  37.520  33.500  1.00  0.00            
ATOM    145  C16 CC6     2      22.220  36.420  33.690  1.00  0.00            
ATOM    146  C17 CC6     2      22.260  35.440  32.680  1.00  0.00            
ATOM    147  C18 CC6     2      22.230  34.770  29.220  1.00  0.00            
ATOM    148  C19 CC6     2      22.970  36.010  29.120  1.00  0.00            
ATOM    149  C20 CC6     2      23.660  36.370  27.890  1.00  0.00            
ATOM    150  C21 CC6     2      23.510  35.550  26.790  1.00  0.00            
ATOM    151  C22 CC6     2      22.740  34.350  26.840  1.00  0.00            
ATOM    152  C23 CC6     2      22.280  33.950  28.080  1.00  0.00            
ATOM    153  H1  CC6     2      24.300  31.240  31.250  1.00  0.00            
ATOM    154  H2  CC6     2      25.300  32.420  32.140  1.00  0.00            
ATOM    155  H3  CC6     2      23.730  32.120  32.810  1.00  0.00            
ATOM    156  H4  CC6     2      23.950  32.950  29.880  1.00  0.00            
ATOM    157  H5  CC6     2      24.040  34.140  31.220  1.00  0.00            
ATOM    158  H6  CC6     2      21.790  32.900  32.030  1.00  0.00            
ATOM    159  H7  CC6     2      21.810  32.230  30.430  1.00  0.00            
ATOM    160  H8  CC6     2      18.150  32.220  28.970  1.00  0.00            
ATOM    161  H9  CC6     2      17.400  33.480  29.990  1.00  0.00            
ATOM    162  H10 CC6     2      17.570  31.890  31.960  1.00  0.00            
ATOM    163  H11 CC6     2      18.220  30.660  30.960  1.00  0.00            
ATOM    164  H12 CC6     2      15.380  31.760  30.720  1.00  0.00            
ATOM    165  H13 CC6     2      16.110  29.310  29.340  1.00  0.00            
ATOM    166  H14 CC6     2      17.050  30.610  28.830  1.00  0.00            
ATOM    167  H15 CC6     2      13.870  30.160  28.690  1.00  0.00            
ATOM    168  H16 CC6     2      14.590  31.790  28.420  1.00  0.00            
ATOM    169  H17 CC6     2      15.010  30.310  27.430  1.00  0.00            
ATOM    170  H18 CC6     2      15.820  30.170  32.650  1.00  0.00            
ATOM    171  H19 CC6     2      16.330  29.020  31.440  1.00  0.00            
ATOM    172  H20 CC6     2      14.110  28.460  30.780  1.00  0.00            
ATOM    173  H21 CC6     2      13.950  28.690  32.550  1.00  0.00            
ATOM    174  H22 CC6     2      13.510  30.030  31.420  1.00  0.00            
ATOM    175  H23 CC6     2      19.930  36.690  30.530  1.00  0.00            
ATOM    176  H24 CC6     2      20.140  38.620  32.000  1.00  0.00            
ATOM    177  H25 CC6     2      21.480  38.330  34.220  1.00  0.00            
ATOM    178  H26 CC6     2      22.920  36.380  34.510  1.00  0.00            
ATOM    179  H27 CC6     2      22.930  34.610  32.920  1.00  0.00            
ATOM    180  H28 CC6     2      23.030  36.740  29.920  1.00  0.00            
ATOM    181  H29 CC6     2      24.160  37.330  27.840  1.00  0.00            
ATOM    182  H30 CC6     2      23.900  35.880  25.830  1.00  0.00            
ATOM    183  H31 CC6     2      22.640  33.670  26.000  1.00  0.00            
ATOM    184  H32 CC6     2      21.790  32.990  27.970  1.00  0.00            
TER
ENDMDL
MODEL        1
ATOM      1  H1  ACD     1      13.340  36.870  25.000  1.00  0.00            
ATOM      2  O1  ACD     1      14.110  36.430  25.380  1.00  0.00            
ATOM      3  C1  ACD     1      15.100  37.500  25.520  1.00  0.00            
ATOM      4  H2  ACD     1      14.820  38.190  26.320  1.00  0.00            
ATOM      5  H3  ACD     1      15.080  38.090  24.600  1.00  0.00            
ATOM      6  C2  ACD     1      16.510  36.900  25.770  1.00  0.00            
ATOM      7  H4  ACD     1      16.440  36.040  26.450  1.00  0.00            
ATOM      8  O2  ACD     1      17.060  36.460  24.520  1.00  0.00            
ATOM      9  C3  ACD     1      18.380  35.960  24.550  1.00  0.00            
ATOM     10  H5  ACD     1      18.580  35.620  23.530  1.00  0.00            
ATOM     11  O3  ACD     1      18.380  34.830  25.420  1.00  0.00            
ATOM     12  C4  ACD     1      18.790  33.540  24.930  1.00  0.00            
ATOM     13  H6  ACD     1      18.730  33.510  23.830  1.00  0.00            
ATOM     14  C5  ACD     1      20.210  33.190  25.490  1.00  0.00            
ATOM     15  H7  ACD     1      20.170  33.300  26.580  1.00  0.00            
ATOM     16  O4  ACD     1      21.240  34.100  25.030  1.00  0.00            
ATOM     17  H8  ACD     1      20.900  35.000  24.960  1.00  0.00            
ATOM     18  C6  ACD     1      20.490  31.700  25.220  1.00  0.00            
ATOM     19  H9  ACD     1      20.530  31.530  24.140  1.00  0.00            
ATOM     20  O5  ACD     1      21.670  31.280  25.850  1.00  0.00            
ATOM     21  H10 ACD     1      22.340  31.950  25.710  1.00  0.00            
ATOM     22  C7  ACD     1      19.380  30.820  25.870  1.00  0.00            
ATOM     23  H11 ACD     1      19.540  29.760  25.680  1.00  0.00            
ATOM     24  O6  ACD     1      18.170  31.220  25.190  1.00  0.00            
ATOM     25  C8  ACD     1      17.740  32.530  25.360  1.00  0.00            
ATOM     26  H12 ACD     1      17.630  32.700  26.430  1.00  0.00            
ATOM     27  C9  ACD     1      16.420  32.870  24.720  1.00  0.00            
ATOM     28  H13 ACD     1      16.260  33.940  24.930  1.00  0.00            
ATOM     29  H14 ACD     1      16.680  32.850  23.650  1.00  0.00            
ATOM     30  O7  ACD     1      15.350  32.030  25.080  1.00  0.00            
ATOM     31  H15 ACD     1      14.550  32.530  24.900  1.00  0.00            
ATOM     32  O8  ACD     1      19.310  31.110  27.320  1.00  0.00            
ATOM     33  C10 ACD     1      19.280  30.030  28.220  1.00  0.00            
ATOM     34  H16 ACD     1      19.370  29.170  27.550  1.00  0.00            
ATOM     35  C11 ACD     1      20.500  30.270  29.140  1.00  0.00            
ATOM     36  H17 ACD     1      20.350  31.310  29.480  1.00  0.00            
ATOM     37  O9  ACD     1      21.740  30.160  28.420  1.00  0.00            
ATOM     38  H18 ACD     1      21.650  30.700  27.630  1.00  0.00            
ATOM     39  C12 ACD     1      20.520  29.350  30.360  1.00  0.00            
ATOM     40  H19 ACD     1      20.640  28.320  30.010  1.00  0.00            
ATOM     41  O10 ACD     1      21.520  29.560  31.220  1.00  0.00            
ATOM     42  H20 ACD     1      22.360  29.290  30.820  1.00  0.00            
ATOM     43  C13 ACD     1      19.200  29.470  31.100  1.00  0.00            
ATOM     44  H21 ACD     1      19.370  28.720  31.880  1.00  0.00            
ATOM     45  O11 ACD     1      18.140  29.070  30.160  1.00  0.00            
ATOM     46  C14 ACD     1      17.970  29.830  28.950  1.00  0.00            
ATOM     47  H22 ACD     1      17.810  30.860  29.300  1.00  0.00            
ATOM     48  C15 ACD     1      16.870  29.320  28.040  1.00  0.00            
ATOM     49  H23 ACD     1      16.990  29.850  27.080  1.00  0.00            
ATOM     50  H24 ACD     1      16.920  28.230  27.920  1.00  0.00            
ATOM     51  O12 ACD     1      15.610  29.570  28.550  1.00  0.00            
ATOM     52  H25 ACD     1      15.020  29.250  27.860  1.00  0.00            
ATOM     53  O13 ACD     1      18.910  30.760  31.700  1.00  0.00            
ATOM     54  C16 ACD     1      18.910  30.700  33.070  1.00  0.00            
ATOM     55  H26 ACD     1      19.190  29.690  33.400  1.00  0.00            
ATOM     56  C17 ACD     1      20.040  31.650  33.420  1.00  0.00            
ATOM     57  H27 ACD     1      19.940  32.530  32.770  1.00  0.00            
ATOM     58  O14 ACD     1      21.360  31.000  33.350  1.00  0.00            
ATOM     59  H28 ACD     1      21.430  30.480  32.540  1.00  0.00            
ATOM     60  C18 ACD     1      19.860  32.280  34.840  1.00  0.00            
ATOM     61  H29 ACD     1      20.040  31.550  35.630  1.00  0.00            
ATOM     62  O15 ACD     1      20.770  33.300  35.000  1.00  0.00            
ATOM     63  H30 ACD     1      21.660  33.080  34.710  1.00  0.00            
ATOM     64  C19 ACD     1      18.430  32.760  35.000  1.00  0.00            
ATOM     65  H31 ACD     1      18.190  33.140  35.990  1.00  0.00            
ATOM     66  O16 ACD     1      17.520  31.630  34.760  1.00  0.00            
ATOM     67  C20 ACD     1      17.510  31.100  33.470  1.00  0.00            
ATOM     68  H32 ACD     1      17.170  31.870  32.760  1.00  0.00            
ATOM     69  C21 ACD     1      16.520  29.880  33.380  1.00  0.00            
ATOM     70  H33 ACD     1      16.490  29.400  32.390  1.00  0.00            
ATOM     71  H34 ACD     1      16.950  29.110  34.040  1.00  0.00            
ATOM     72  O17 ACD     1      15.160  30.290  33.760  1.00  0.00            
ATOM     73  H35 ACD     1      15.180  30.550  34.680  1.00  0.00            
ATOM     74  O18 ACD     1      18.010  33.780  34.070  1.00  0.00            
ATOM     75  C22 ACD     1      17.530  35.050  34.650  1.00  0.00            
ATOM     76  H36 ACD     1      17.330  35.090  35.730  1.00  0.00            
ATOM     77  C23 ACD     1      18.640  36.030  34.280  1.00  0.00            
ATOM     78  H37 ACD     1      19.150  35.840  33.320  1.00  0.00            
ATOM     79  O19 ACD     1      19.680  35.900  35.280  1.00  0.00            
ATOM     80  H38 ACD     1      19.960  34.980  35.270  1.00  0.00            
ATOM     81  C24 ACD     1      18.160  37.470  34.250  1.00  0.00            
ATOM     82  H39 ACD     1      17.950  37.880  35.250  1.00  0.00            
ATOM     83  O20 ACD     1      19.100  38.400  33.740  1.00  0.00            
ATOM     84  H40 ACD     1      19.950  38.090  34.040  1.00  0.00            
ATOM     85  C25 ACD     1      16.870  37.590  33.410  1.00  0.00            
ATOM     86  H41 ACD     1      16.450  38.590  33.540  1.00  0.00
[truncated: 1,784,318 more chars]
