# Supplementary material for: Achieving Chemical Accuracy in Cyclodextrin Host–Guest Binding via Integrative Atomistic Modelling
Source: Adv Sci (Weinh). 2025 Dec 14;13(10):e19782. doi: 10.1002/advs.202519782 (PMC12915143; doi:10.1002/advs.202519782)
Supplement: Supplementary file 1 — Supporting Information [file ADVS-13-e19782-s003.zip › all_poses/ACD.CG5.pdb]

MODEL        1
ATOM      1  H1  ACD     1      23.310  20.490  14.330  1.00  0.00            
ATOM      2  O1  ACD     1      22.870  21.220  14.790  1.00  0.00            
ATOM      3  C1  ACD     1      22.210  20.720  15.890  1.00  0.00            
ATOM      4  H2  ACD     1      21.860  19.690  15.740  1.00  0.00            
ATOM      5  H3  ACD     1      21.400  21.420  16.140  1.00  0.00            
ATOM      6  C2  ACD     1      23.050  20.510  17.150  1.00  0.00            
ATOM      7  H4  ACD     1      22.370  20.140  17.920  1.00  0.00            
ATOM      8  O2  ACD     1      23.920  19.360  16.810  1.00  0.00            
ATOM      9  C3  ACD     1      25.010  19.070  17.670  1.00  0.00            
ATOM     10  H5  ACD     1      25.610  18.320  17.150  1.00  0.00            
ATOM     11  O3  ACD     1      24.530  18.470  18.830  1.00  0.00            
ATOM     12  C4  ACD     1      24.350  17.020  18.790  1.00  0.00            
ATOM     13  H6  ACD     1      24.400  16.770  17.720  1.00  0.00            
ATOM     14  C5  ACD     1      25.540  16.370  19.570  1.00  0.00            
ATOM     15  H7  ACD     1      25.560  16.880  20.540  1.00  0.00            
ATOM     16  O4  ACD     1      26.790  16.450  18.860  1.00  0.00            
ATOM     17  H8  ACD     1      26.630  15.910  18.080  1.00  0.00            
ATOM     18  C6  ACD     1      25.190  14.900  19.950  1.00  0.00            
ATOM     19  H9  ACD     1      25.110  14.350  19.010  1.00  0.00            
ATOM     20  O5  ACD     1      26.110  14.150  20.720  1.00  0.00            
ATOM     21  H10 ACD     1      26.910  14.010  20.220  1.00  0.00            
ATOM     22  C7  ACD     1      23.820  14.890  20.650  1.00  0.00            
ATOM     23  H11 ACD     1      23.590  13.860  20.900  1.00  0.00            
ATOM     24  O6  ACD     1      22.910  15.310  19.630  1.00  0.00            
ATOM     25  C8  ACD     1      22.930  16.730  19.270  1.00  0.00            
ATOM     26  H12 ACD     1      22.670  17.330  20.150  1.00  0.00            
ATOM     27  C9  ACD     1      21.870  16.980  18.160  1.00  0.00            
ATOM     28  H13 ACD     1      20.910  16.740  18.620  1.00  0.00            
ATOM     29  H14 ACD     1      21.890  18.010  17.770  1.00  0.00            
ATOM     30  O7  ACD     1      21.970  16.140  16.980  1.00  0.00            
ATOM     31  H15 ACD     1      21.660  15.260  17.220  1.00  0.00            
ATOM     32  O8  ACD     1      23.830  15.740  21.840  1.00  0.00            
ATOM     33  C10 ACD     1      22.900  15.470  22.910  1.00  0.00            
ATOM     34  H16 ACD     1      22.880  14.380  23.040  1.00  0.00            
ATOM     35  C11 ACD     1      23.590  15.960  24.190  1.00  0.00            
ATOM     36  H17 ACD     1      24.110  16.890  23.900  1.00  0.00            
ATOM     37  O9  ACD     1      24.710  15.070  24.350  1.00  0.00            
ATOM     38  H18 ACD     1      24.930  14.950  25.280  1.00  0.00            
ATOM     39  C12 ACD     1      22.680  16.260  25.400  1.00  0.00            
ATOM     40  H19 ACD     1      22.200  15.400  25.870  1.00  0.00            
ATOM     41  O10 ACD     1      23.490  17.060  26.260  1.00  0.00            
ATOM     42  H20 ACD     1      23.810  17.810  25.750  1.00  0.00            
ATOM     43  C13 ACD     1      21.450  17.080  25.010  1.00  0.00            
ATOM     44  H21 ACD     1      20.830  17.150  25.920  1.00  0.00            
ATOM     45  O11 ACD     1      20.800  16.290  24.020  1.00  0.00            
ATOM     46  C14 ACD     1      21.480  16.120  22.690  1.00  0.00            
ATOM     47  H22 ACD     1      21.580  17.100  22.210  1.00  0.00            
ATOM     48  C15 ACD     1      20.540  15.240  21.810  1.00  0.00            
ATOM     49  H23 ACD     1      19.670  15.880  21.600  1.00  0.00            
ATOM     50  H24 ACD     1      21.120  15.090  20.890  1.00  0.00            
ATOM     51  O12 ACD     1      20.200  14.090  22.520  1.00  0.00            
ATOM     52  H25 ACD     1      19.640  13.540  21.960  1.00  0.00            
ATOM     53  O13 ACD     1      21.940  18.380  24.560  1.00  0.00            
ATOM     54  C16 ACD     1      22.030  19.520  25.450  1.00  0.00            
ATOM     55  H26 ACD     1      22.160  19.140  26.470  1.00  0.00            
ATOM     56  C17 ACD     1      23.290  20.310  25.190  1.00  0.00            
ATOM     57  H27 ACD     1      23.220  20.600  24.130  1.00  0.00            
ATOM     58  O14 ACD     1      24.410  19.370  25.450  1.00  0.00            
ATOM     59  H28 ACD     1      25.260  19.810  25.350  1.00  0.00            
ATOM     60  C18 ACD     1      23.300  21.590  26.050  1.00  0.00            
ATOM     61  H29 ACD     1      23.300  21.380  27.130  1.00  0.00            
ATOM     62  O15 ACD     1      24.420  22.290  25.600  1.00  0.00            
ATOM     63  H30 ACD     1      23.980  23.020  25.140  1.00  0.00            
ATOM     64  C19 ACD     1      22.040  22.440  25.640  1.00  0.00            
ATOM     65  H31 ACD     1      21.960  23.330  26.280  1.00  0.00            
ATOM     66  O16 ACD     1      20.900  21.610  25.790  1.00  0.00            
ATOM     67  C20 ACD     1      20.830  20.320  25.230  1.00  0.00            
ATOM     68  H32 ACD     1      20.610  20.520  24.170  1.00  0.00            
ATOM     69  C21 ACD     1      19.600  19.620  25.720  1.00  0.00            
ATOM     70  H33 ACD     1      18.800  20.350  25.600  1.00  0.00            
ATOM     71  H34 ACD     1      19.400  18.650  25.230  1.00  0.00            
ATOM     72  O17 ACD     1      19.800  19.300  27.060  1.00  0.00            
ATOM     73  H35 ACD     1      19.000  18.920  27.420  1.00  0.00            
ATOM     74  O18 ACD     1      22.130  22.880  24.320  1.00  0.00            
ATOM     75  C22 ACD     1      21.680  24.200  24.080  1.00  0.00            
ATOM     76  H36 ACD     1      21.160  24.680  24.910  1.00  0.00            
ATOM     77  C23 ACD     1      23.000  24.990  23.940  1.00  0.00            
ATOM     78  H37 ACD     1      23.640  24.490  23.200  1.00  0.00            
ATOM     79  O19 ACD     1      23.720  25.120  25.260  1.00  0.00            
ATOM     80  H38 ACD     1      23.980  26.010  25.510  1.00  0.00            
ATOM     81  C24 ACD     1      22.710  26.350  23.340  1.00  0.00            
ATOM     82  H39 ACD     1      22.260  26.900  24.170  1.00  0.00            
ATOM     83  O20 ACD     1      23.980  26.990  23.040  1.00  0.00            
ATOM     84  H40 ACD     1      24.390  26.330  22.480  1.00  0.00            
ATOM     85  C25 ACD     1      21.870  26.250  22.030  1.00  0.00            
ATOM     86  H41 ACD     1      21.490  27.220  21.690  1.00  0.00            
ATOM     87  O21 ACD     1      20.660  25.510  22.250  1.00  0.00            
ATOM     88  C26 ACD     1      20.830  24.180  22.870  1.00  0.00            
ATOM     89  H42 ACD     1      21.330  23.520  22.150  1.00  0.00            
ATOM     90  C27 ACD     1      19.410  23.710  23.230  1.00  0.00            
ATOM     91  H43 ACD     1      18.790  23.710  22.320  1.00  0.00            
ATOM     92  H44 ACD     1      19.510  22.680  23.590  1.00  0.00            
ATOM     93  O22 ACD     1      18.730  24.560  24.150  1.00  0.00            
ATOM     94  H45 ACD     1      18.380  25.300  23.630  1.00  0.00            
ATOM     95  O23 ACD     1      22.700  25.690  21.010  1.00  0.00            
ATOM     96  C28 ACD     1      22.200  25.690  19.640  1.00  0.00            
ATOM     97  H46 ACD     1      21.750  26.690  19.530  1.00  0.00            
ATOM     98  C29 ACD     1      21.120  24.630  19.350  1.00  0.00            
ATOM     99  H47 ACD     1      21.210  23.840  20.110  1.00  0.00            
ATOM    100  O24 ACD     1      21.180  23.980  18.070  1.00  0.00            
ATOM    101  C30 ACD     1      19.740  25.270  19.560  1.00  0.00            
ATOM    102  H48 ACD     1      19.040  24.650  20.150  1.00  0.00            
ATOM    103  H49 ACD     1      19.760  26.200  20.140  1.00  0.00            
ATOM    104  O25 ACD     1      19.050  25.520  18.310  1.00  0.00            
ATOM    105  H50 ACD     1      18.150  25.760  18.530  1.00  0.00            
ATOM    106  C31 ACD     1      23.460  25.570  18.800  1.00  0.00            
ATOM    107  H51 ACD     1      24.100  24.930  19.430  1.00  0.00            
ATOM    108  O26 ACD     1      23.960  26.900  18.720  1.00  0.00            
ATOM    109  H52 ACD     1      23.960  27.400  19.540  1.00  0.00            
ATOM    110  C32 ACD     1      23.300  24.990  17.390  1.00  0.00            
ATOM    111  H53 ACD     1      22.760  25.730  16.780  1.00  0.00            
ATOM    112  O27 ACD     1      24.600  24.670  16.920  1.00  0.00            
ATOM    113  H54 ACD     1      24.790  23.970  17.550  1.00  0.00            
ATOM    114  C33 ACD     1      22.390  23.740  17.450  1.00  0.00            
ATOM    115  H55 ACD     1      22.300  23.440  16.400  1.00  0.00            
ATOM    116  O28 ACD     1      23.140  22.710  18.130  1.00  0.00            
ATOM    117  C34 ACD     1      23.910  21.760  17.440  1.00  0.00            
ATOM    118  H56 ACD     1      24.360  22.230  16.560  1.00  0.00            
ATOM    119  C35 ACD     1      25.110  21.370  18.330  1.00  0.00            
ATOM    120  H57 ACD     1      24.700  20.990  19.270  1.00  0.00            
ATOM    121  O29 ACD     1      25.890  22.490  18.710  1.00  0.00            
ATOM    122  H58 ACD     1      26.740  22.180  19.030  1.00  0.00            
ATOM    123  C36 ACD     1      25.970  20.210  17.900  1.00  0.00            
ATOM    124  H59 ACD     1      26.360  20.390  16.890  1.00  0.00            
ATOM    125  O30 ACD     1      26.970  19.890  18.870  1.00  0.00            
ATOM    126  H60 ACD     1      26.580  19.310  19.530  1.00  0.00            
ATOM    127  C1  CG5     2      27.390  28.090  19.250  1.00  0.00            
ATOM    128  C2  CG5     2      27.330  26.690  19.930  1.00  0.00            
ATOM    129  C3  CG5     2      26.910  26.480  21.440  1.00  0.00            
ATOM    130  C4  CG5     2      26.690  25.010  21.970  1.00  0.00            
ATOM    131  O1  CG5     2      25.550  24.420  21.370  1.00  0.00            
ATOM    132  C5  CG5     2      25.370  23.090  21.500  1.00  0.00            
ATOM    133  C6  CG5     2      24.080  22.610  21.350  1.00  0.00            
ATOM    134  C7  CG5     2      23.810  21.220  21.650  1.00  0.00            
ATOM    135  C8  CG5     2      22.440  20.650  21.400  1.00  0.00            
ATOM    136  N1  CG5     2      21.820  21.210  20.310  1.00  0.00            
ATOM    137  C9  CG5     2      20.550  20.790  19.770  1.00  0.00            
ATOM    138  C10 CG5     2      19.360  21.280  20.680  1.00  0.00            
ATOM    139  N2  CG5     2      18.090  20.500  20.500  1.00  0.00            
ATOM    140  C11 CG5     2      18.280  19.000  20.730  1.00  0.00            
ATOM    141  C12 CG5     2      18.700  18.630  22.170  1.00  0.00            
ATOM    142  C13 CG5     2      17.510  20.550  19.090  1.00  0.00            
ATOM    143  C14 CG5     2      17.030  21.950  18.620  1.00  0.00            
ATOM    144  O2  CG5     2      21.830  19.860  22.030  1.00  0.00            
ATOM    145  N3  CG5     2      26.490  22.330  21.730  1.00  0.00            
ATOM    146  C15 CG5     2      26.250  21.060  22.010  1.00  0.00            
ATOM    147  C16 CG5     2      24.990  20.470  22.020  1.00  0.00            
ATOM    148  C17 CG5     2      24.880  19.090  22.270  1.00  0.00            
ATOM    149  C18 CG5     2      25.970  18.310  22.550  1.00  0.00            
ATOM    150  C19 CG5     2      27.210  18.940  22.570  1.00  0.00            
ATOM    151  C20 CG5     2      27.370  20.290  22.280  1.00  0.00            
ATOM    152  H1  CG5     2      26.390  28.540  19.250  1.00  0.00            
ATOM    153  H2  CG5     2      28.000  28.780  19.840  1.00  0.00            
ATOM    154  H3  CG5     2      27.670  28.080  18.190  1.00  0.00            
ATOM    155  H4  CG5     2      28.300  26.200  19.760  1.00  0.00            
ATOM    156  H5  CG5     2      26.660  26.090  19.310  1.00  0.00            
ATOM    157  H6  CG5     2      25.980  27.050  21.380  1.00  0.00            
ATOM    158  H7  CG5     2      27.680  26.960  22.060  1.00  0.00            
ATOM    159  H8  CG5     2      26.490  25.020  23.050  1.00  0.00            
ATOM    160  H9  CG5     2      27.650  24.530  21.780  1.00  0.00            
ATOM    161  H10 CG5     2      23.290  23.310  21.120  1.00  0.00            
ATOM    162  H11 CG5     2      22.440  21.800  19.760  1.00  0.00            
ATOM    163  H12 CG5     2      20.540  19.700  19.680  1.00  0.00            
ATOM    164  H13 CG5     2      20.400  21.220  18.780  1.00  0.00            
ATOM    165  H14 CG5     2      19.210  22.350  20.560  1.00  0.00            
ATOM    166  H15 CG5     2      19.720  20.990  21.670  1.00  0.00            
ATOM    167  H16 CG5     2      17.420  20.810  21.220  1.00  0.00            
ATOM    168  H17 CG5     2      18.930  18.550  19.980  1.00  0.00            
ATOM    169  H18 CG5     2      17.280  18.580  20.770  1.00  0.00            
ATOM    170  H19 CG5     2      19.790  18.660  22.280  1.00  0.00            
ATOM    171  H20 CG5     2      18.300  19.260  22.980  1.00  0.00            
ATOM    172  H21 CG5     2      18.410  17.600  22.410  1.00  0.00            
ATOM    173  H22 CG5     2      16.700  19.820  19.050  1.00  0.00            
ATOM    174  H23 CG5     2      18.230  20.240  18.330  1.00  0.00            
ATOM    175  H24 CG5     2      16.850  21.810  17.550  1.00  0.00            
ATOM    176  H25 CG5     2      16.130  22.250  19.170  1.00  0.00            
ATOM    177  H26 CG5     2      17.800  22.680  18.890  1.00  0.00            
ATOM    178  H27 CG5     2      23.880  18.720  22.110  1.00  0.00            
ATOM    179  H28 CG5     2      25.920  17.250  22.790  1.00  0.00            
ATOM    180  H29 CG5     2      28.170  18.420  22.620  1.00  0.00            
ATOM    181  H30 CG5     2      28.350  20.750  22.140  1.00  0.00            
TER
ENDMDL
MODEL        1
ATOM      1  H1  ACD     1      26.270  17.360  13.110  1.00  0.00            
ATOM      2  O1  ACD     1      26.360  18.230  13.500  1.00  0.00            
ATOM      3  C1  ACD     1      26.400  18.000  14.920  1.00  0.00            
ATOM      4  H2  ACD     1      25.910  17.070  15.230  1.00  0.00            
ATOM      5  H3  ACD     1      25.840  18.790  15.430  1.00  0.00            
ATOM      6  C2  ACD     1      27.740  17.860  15.480  1.00  0.00            
ATOM      7  H4  ACD     1      27.590  17.650  16.540  1.00  0.00            
ATOM      8  O2  ACD     1      28.450  16.680  14.990  1.00  0.00            
ATOM      9  C3  ACD     1      29.680  16.540  15.740  1.00  0.00            
ATOM     10  H5  ACD     1      30.160  15.630  15.360  1.00  0.00            
ATOM     11  O3  ACD     1      29.510  16.420  17.150  1.00  0.00            
ATOM     12  C4  ACD     1      29.160  15.070  17.560  1.00  0.00            
ATOM     13  H6  ACD     1      28.700  14.490  16.740  1.00  0.00            
ATOM     14  C5  ACD     1      30.510  14.340  17.830  1.00  0.00            
ATOM     15  H7  ACD     1      31.270  14.950  18.340  1.00  0.00            
ATOM     16  O4  ACD     1      31.160  13.920  16.630  1.00  0.00            
ATOM     17  H8  ACD     1      31.850  13.300  16.860  1.00  0.00            
ATOM     18  C6  ACD     1      30.420  13.110  18.710  1.00  0.00            
ATOM     19  H9  ACD     1      29.910  12.370  18.080  1.00  0.00            
ATOM     20  O5  ACD     1      31.670  12.600  19.180  1.00  0.00            
ATOM     21  H10 ACD     1      32.090  12.120  18.460  1.00  0.00            
ATOM     22  C7  ACD     1      29.480  13.300  19.890  1.00  0.00            
ATOM     23  H11 ACD     1      29.220  12.340  20.360  1.00  0.00            
ATOM     24  O6  ACD     1      28.240  13.740  19.360  1.00  0.00            
ATOM     25  C8  ACD     1      28.190  15.010  18.710  1.00  0.00            
ATOM     26  H12 ACD     1      28.530  15.730  19.470  1.00  0.00            
ATOM     27  C9  ACD     1      26.790  15.310  18.200  1.00  0.00            
ATOM     28  H13 ACD     1      26.230  15.860  18.960  1.00  0.00            
ATOM     29  H14 ACD     1      26.890  15.990  17.340  1.00  0.00            
ATOM     30  O7  ACD     1      26.170  14.120  17.710  1.00  0.00            
ATOM     31  H15 ACD     1      25.440  14.430  17.160  1.00  0.00            
ATOM     32  O8  ACD     1      30.000  14.230  20.860  1.00  0.00            
ATOM     33  C10 ACD     1      29.550  14.330  22.260  1.00  0.00            
ATOM     34  H16 ACD     1      29.450  13.370  22.770  1.00  0.00            
ATOM     35  C11 ACD     1      30.630  15.140  23.040  1.00  0.00            
ATOM     36  H17 ACD     1      30.940  16.030  22.470  1.00  0.00            
ATOM     37  O9  ACD     1      31.720  14.250  23.360  1.00  0.00            
ATOM     38  H18 ACD     1      31.870  13.540  22.740  1.00  0.00            
ATOM     39  C12 ACD     1      29.970  15.740  24.290  1.00  0.00            
ATOM     40  H19 ACD     1      29.700  14.850  24.870  1.00  0.00            
ATOM     41  O10 ACD     1      30.850  16.350  25.200  1.00  0.00            
ATOM     42  H20 ACD     1      31.370  15.620  25.570  1.00  0.00            
ATOM     43  C13 ACD     1      28.770  16.540  24.110  1.00  0.00            
ATOM     44  H21 ACD     1      28.310  16.780  25.070  1.00  0.00            
ATOM     45  O11 ACD     1      27.750  15.860  23.380  1.00  0.00            
ATOM     46  C14 ACD     1      28.070  14.950  22.360  1.00  0.00            
ATOM     47  H22 ACD     1      27.830  15.520  21.450  1.00  0.00            
ATOM     48  C15 ACD     1      27.030  13.800  22.430  1.00  0.00            
ATOM     49  H23 ACD     1      26.030  14.160  22.160  1.00  0.00            
ATOM     50  H24 ACD     1      27.280  13.070  21.640  1.00  0.00            
ATOM     51  O12 ACD     1      27.110  13.230  23.750  1.00  0.00            
ATOM     52  H25 ACD     1      26.490  13.690  24.320  1.00  0.00            
ATOM     53  O13 ACD     1      29.050  17.750  23.450  1.00  0.00            
ATOM     54  C16 ACD     1      29.170  18.970  24.230  1.00  0.00            
ATOM     55  H26 ACD     1      29.310  18.910  25.320  1.00  0.00            
ATOM     56  C17 ACD     1      30.400  19.630  23.450  1.00  0.00            
ATOM     57  H27 ACD     1      30.250  19.390  22.390  1.00  0.00            
ATOM     58  O14 ACD     1      31.600  18.990  23.860  1.00  0.00            
ATOM     59  H28 ACD     1      31.550  18.050  24.050  1.00  0.00            
ATOM     60  C18 ACD     1      30.460  21.180  23.600  1.00  0.00            
ATOM     61  H29 ACD     1      30.910  21.300  24.600  1.00  0.00            
ATOM     62  O15 ACD     1      31.370  21.570  22.550  1.00  0.00            
ATOM     63  H30 ACD     1      31.160  22.500  22.440  1.00  0.00            
ATOM     64  C19 ACD     1      29.100  21.880  23.470  1.00  0.00            
ATOM     65  H31 ACD     1      29.120  22.890  23.890  1.00  0.00            
ATOM     66  O16 ACD     1      28.130  21.160  24.240  1.00  0.00            
ATOM     67  C20 ACD     1      27.870  19.800  23.910  1.00  0.00            
ATOM     68  H32 ACD     1      27.770  19.740  22.820  1.00  0.00            
ATOM     69  C21 ACD     1      26.640  19.340  24.530  1.00  0.00            
ATOM     70  H33 ACD     1      25.910  20.150  24.600  1.00  0.00            
ATOM     71  H34 ACD     1      26.260  18.510  23.910  1.00  0.00            
ATOM     72  O17 ACD     1      26.890  18.780  25.860  1.00  0.00            
ATOM     73  H35 ACD     1      26.270  18.060  25.980  1.00  0.00            
ATOM     74  O18 ACD     1      28.620  21.940  22.150  1.00  0.00            
ATOM     75  C22 ACD     1      28.240  23.210  21.600  1.00  0.00            
ATOM     76  H36 ACD     1      28.100  23.900  22.430  1.00  0.00            
ATOM     77  C23 ACD     1      29.300  23.780  20.690  1.00  0.00            
ATOM     78  H37 ACD     1      29.590  22.950  20.040  1.00  0.00            
ATOM     79  O19 ACD     1      30.460  24.210  21.440  1.00  0.00            
ATOM     80  H38 ACD     1      31.020  24.670  20.800  1.00  0.00            
ATOM     81  C24 ACD     1      28.620  24.930  19.820  1.00  0.00            
ATOM     82  H39 ACD     1      28.290  25.800  20.390  1.00  0.00            
ATOM     83  O20 ACD     1      29.630  25.400  18.840  1.00  0.00            
ATOM     84  H40 ACD     1      29.520  26.350  18.780  1.00  0.00            
ATOM     85  C25 ACD     1      27.390  24.450  19.060  1.00  0.00            
ATOM     86  H41 ACD     1      27.010  25.260  18.430  1.00  0.00            
ATOM     87  O21 ACD     1      26.400  24.030  20.110  1.00  0.00            
ATOM     88  C26 ACD     1      26.880  22.920  20.910  1.00  0.00            
ATOM     89  H42 ACD     1      27.020  22.040  20.270  1.00  0.00            
ATOM     90  C27 ACD     1      25.760  22.530  21.870  1.00  0.00            
ATOM     91  H43 ACD     1      24.820  22.510  21.300  1.00  0.00            
ATOM     92  H44 ACD     1      25.820  21.520  22.290  1.00  0.00            
ATOM     93  O22 ACD     1      25.590  23.340  22.980  1.00  0.00            
ATOM     94  H45 ACD     1      25.370  24.210  22.610  1.00  0.00            
ATOM     95  O23 ACD     1      27.740  23.390  18.190  1.00  0.00            
ATOM     96  C28 ACD     1      27.310  23.390  16.820  1.00  0.00            
ATOM     97  H46 ACD     1      26.920  24.340  16.440  1.00  0.00            
ATOM     98  C29 ACD     1      26.250  22.300  16.770  1.00  0.00            
ATOM     99  H47 ACD     1      26.480  21.480  17.470  1.00  0.00            
ATOM    100  O24 ACD     1      26.130  21.730  15.520  1.00  0.00            
ATOM    101  C30 ACD     1      24.840  22.820  17.140  1.00  0.00            
ATOM    102  H48 ACD     1      24.930  23.390  18.070  1.00  0.00            
ATOM    103  H49 ACD     1      24.500  23.320  16.220  1.00  0.00            
ATOM    104  O25 ACD     1      23.960  21.690  17.280  1.00  0.00            
ATOM    105  H50 ACD     1      23.100  22.120  17.300  1.00  0.00            
ATOM    106  C31 ACD     1      28.620  23.080  16.100  1.00  0.00            
ATOM    107  H51 ACD     1      29.200  22.340  16.660  1.00  0.00            
ATOM    108  O26 ACD     1      29.390  24.320  15.990  1.00  0.00            
ATOM    109  H52 ACD     1      29.500  24.700  16.870  1.00  0.00            
ATOM    110  C32 ACD     1      28.350  22.390  14.790  1.00  0.00            
ATOM    111  H53 ACD     1      27.860  23.190  14.220  1.00  0.00            
ATOM    112  O27 ACD     1      29.510  21.980  14.070  1.00  0.00            
ATOM    113  H54 ACD     1      29.760  22.760  13.560  1.00  0.00            
ATOM    114  C33 ACD     1      27.410  21.220  15.030  1.00  0.00            
ATOM    115  H55 ACD     1      27.210  20.740  14.070  1.00  0.00            
ATOM    116  O28 ACD     1      27.960  20.210  15.920  1.00  0.00            
ATOM    117  C34 ACD     1      28.630  19.120  15.320  1.00  0.00            
ATOM    118  H56 ACD     1      28.780  19.260  14.240  1.00  0.00            
ATOM    119  C35 ACD     1      30.000  19.060  15.860  1.00  0.00            
ATOM    120  H57 ACD     1      29.950  18.950  16.950  1.00  0.00            
ATOM    121  O29 ACD     1      30.890  20.090  15.320  1.00  0.00            
ATOM    122  H58 ACD     1      30.390  20.750  14.840  1.00  0.00            
ATOM    123  C36 ACD     1      30.630  17.680  15.430  1.00  0.00            
ATOM    124  H59 ACD     1      30.790  17.680  14.350  1.00  0.00            
ATOM    125  O30 ACD     1      31.800  17.280  16.190  1.00  0.00            
ATOM    126  H60 ACD     1      31.390  17.140  17.050  1.00  0.00            
ATOM    127  C1  CG5     2      35.440  24.790  17.520  1.00  0.00            
ATOM    128  C2  CG5     2      34.120  25.290  18.030  1.00  0.00            
ATOM    129  C3  CG5     2      32.910  24.420  17.680  1.00  0.00            
ATOM    130  C4  CG5     2      32.910  23.100  18.500  1.00  0.00            
ATOM    131  O1  CG5     2      31.750  22.400  18.230  1.00  0.00            
ATOM    132  C5  CG5     2      31.700  21.110  18.690  1.00  0.00            
ATOM    133  C6  CG5     2      30.450  20.640  19.010  1.00  0.00            
ATOM    134  C7  CG5     2      30.090  19.290  19.470  1.00  0.00            
ATOM    135  C8  CG5     2      28.600  18.850  19.710  1.00  0.00            
ATOM    136  N1  CG5     2      27.590  19.480  18.920  1.00  0.00            
ATOM    137  C9  CG5     2      26.270  19.040  18.920  1.00  0.00            
ATOM    138  C10 CG5     2      25.480  19.730  20.020  1.00  0.00            
ATOM    139  N2  CG5     2      24.100  19.160  20.360  1.00  0.00            
ATOM    140  C11 CG5     2      24.090  17.720  20.660  1.00  0.00            
ATOM    141  C12 CG5     2      24.970  17.330  21.830  1.00  0.00            
ATOM    142  C13 CG5     2      23.210  19.450  19.190  1.00  0.00            
ATOM    143  C14 CG5     2      21.680  19.000  19.390  1.00  0.00            
ATOM    144  O2  CG5     2      28.280  17.990  20.530  1.00  0.00            
ATOM    145  N3  CG5     2      32.690  20.270  18.760  1.00  0.00            
ATOM    146  C15 CG5     2      32.490  18.970  19.200  1.00  0.00            
ATOM    147  C16 CG5     2      31.230  18.460  19.610  1.00  0.00            
ATOM    148  C17 CG5     2      31.040  17.140  20.080  1.00  0.00            
ATOM    149  C18 CG5     2      32.210  16.290  20.190  1.00  0.00            
ATOM    150  C19 CG5     2      33.430  16.830  19.780  1.00  0.00            
ATOM    151  C20 CG5     2      33.600  18.130  19.290  1.00  0.00            
ATOM    152  H1  CG5     2      35.730  23.910  18.100  1.00  0.00            
ATOM    153  H2  CG5     2      35.380  24.600  16.440  1.00  0.00            
ATOM    154  H3  CG5     2      36.230  25.530  17.730  1.00  0.00            
ATOM    155  H4  CG5     2      34.000  26.270  17.550  1.00  0.00            
ATOM    156  H5  CG5     2      34.280  25.400  19.110  1.00  0.00            
ATOM    157  H6  CG5     2      33.060  24.100  16.640  1.00  0.00            
ATOM    158  H7  CG5     2      31.950  24.930  17.600  1.00  0.00            
ATOM    159  H8  CG5     2      33.140  23.370  19.540  1.00  0.00            
ATOM    160  H9  CG5     2      33.780  22.540  18.120  1.00  0.00            
ATOM    161  H10 CG5     2      29.610  21.310  18.850  1.00  0.00            
ATOM    162  H11 CG5     2      27.810  20.210  18.260  1.00  0.00            
ATOM    163  H12 CG5     2      26.180  17.950  18.880  1.00  0.00            
ATOM    164  H13 CG5     2      25.810  19.360  17.980  1.00  0.00            
ATOM    165  H14 CG5     2      25.460  20.810  19.870  1.00  0.00            
ATOM    166  H15 CG5     2      26.140  19.640  20.890  1.00  0.00            
ATOM    167  H16 CG5     2      23.820  19.570  21.260  1.00  0.00            
ATOM    168  H17 CG5     2      24.500  17.230  19.780  1.00  0.00            
ATOM    169  H18 CG5     2      23.030  17.500  20.830  1.00  0.00            
ATOM    170  H19 CG5     2      25.990  17.690  21.600  1.00  0.00            
ATOM    171  H20 CG5     2      24.510  17.700  22.750  1.00  0.00            
ATOM    172  H21 CG5     2      25.060  16.240  21.900  1.00  0.00            
ATOM    173  H22 CG5     2      23.740  19.010  18.340  1.00  0.00            
ATOM    174  H23 CG5     2      23.190  20.540  19.170  1.00  0.00            
ATOM    175  H24 CG5     2      21.270  19.630  20.180  1.00  0.00            
ATOM    176  H25 CG5     2      21.130  19.210  18.460  1.00  0.00            
ATOM    177  H26 CG5     2      21.650  17.940  19.670  1.00  0.00            
ATOM    178  H27 CG5     2      30.150  16.690  20.510  1.00  0.00            
ATOM    179  H28 CG5     2      32.060  15.290  20.590  1.00  0.00            
ATOM    180  H29 CG5     2      34.330  16.230  19.880  1.00  0.00            
ATOM    181  H30 CG5     2      34.600  18.420  18.980  1.00  0.00            
TER
ENDMDL
MODEL        1
ATOM      1  H1  ACD     1      15.920  21.270  21.820  1.00  0.00            
ATOM      2  O1  ACD     1      15.870  21.350  22.780  1.00  0.00            
ATOM      3  C1  ACD     1      16.370  20.070  23.260  1.00  0.00            
ATOM      4  H2  ACD     1      15.880  19.250  22.710  1.00  0.00            
ATOM      5  H3  ACD     1      16.060  19.930  24.310  1.00  0.00            
ATOM      6  C2  ACD     1      17.840  19.920  23.130  1.00  0.00            
ATOM      7  H4  ACD     1      18.290  19.130  23.740  1.00  0.00            
ATOM      8  O2  ACD     1      18.090  19.520  21.810  1.00  0.00            
ATOM      9  C3  ACD     1      19.440  19.390  21.350  1.00  0.00            
ATOM     10  H5  ACD     1      19.410  19.110  20.290  1.00  0.00            
ATOM     11  O3  ACD     1      20.100  18.430  22.170  1.00  0.00            
ATOM     12  C4  ACD     1      20.310  17.190  21.510  1.00  0.00            
ATOM     13  H6  ACD     1      19.650  17.020  20.650  1.00  0.00            
ATOM     14  C5  ACD     1      21.780  17.190  21.080  1.00  0.00            
ATOM     15  H7  ACD     1      22.310  17.400  22.020  1.00  0.00            
ATOM     16  O4  ACD     1      22.060  18.190  20.070  1.00  0.00            
ATOM     17  H8  ACD     1      22.740  17.880  19.470  1.00  0.00            
ATOM     18  C6  ACD     1      22.200  15.730  20.630  1.00  0.00            
ATOM     19  H9  ACD     1      21.620  15.610  19.700  1.00  0.00            
ATOM     20  O5  ACD     1      23.570  15.770  20.500  1.00  0.00            
ATOM     21  H10 ACD     1      23.920  15.340  21.280  1.00  0.00            
ATOM     22  C7  ACD     1      21.810  14.690  21.720  1.00  0.00            
ATOM     23  H11 ACD     1      21.980  13.680  21.330  1.00  0.00            
ATOM     24  O6  ACD     1      20.380  14.910  21.960  1.00  0.00            
ATOM     25  C8  ACD     1      19.980  16.160  22.540  1.00  0.00            
ATOM     26  H12 ACD     1      20.540  16.240  23.480  1.00  0.00            
ATOM     27  C9  ACD     1      18.530  16.000  22.780  1.00  0.00            
ATOM     28  H13 ACD     1      18.190  17.030  22.970  1.00  0.00            
ATOM     29  H14 ACD     1      18.250  15.580  21.810  1.00  0.00            
ATOM     30  O7  ACD     1      18.150  15.090  23.750  1.00  0.00            
ATOM     31  H15 ACD     1      17.520  15.530  24.330  1.00  0.00            
ATOM     32  O8  ACD     1      22.500  14.950  22.930  1.00  0.00            
ATOM     33  C10 ACD     1      22.930  13.840  23.730  1.00  0.00            
ATOM     34  H16 ACD     1      22.650  12.960  23.130  1.00  0.00            
ATOM     35  C11 ACD     1      24.450  14.130  23.830  1.00  0.00            
ATOM     36  H17 ACD     1      24.460  15.210  24.060  1.00  0.00            
ATOM     37  O9  ACD     1      25.030  13.890  22.500  1.00  0.00            
ATOM     38  H18 ACD     1      25.110  12.960  22.250  1.00  0.00            
ATOM     39  C12 ACD     1      25.220  13.530  25.000  1.00  0.00            
ATOM     40  H19 ACD     1      25.200  12.430  24.970  1.00  0.00            
ATOM     41  O10 ACD     1      26.530  14.030  25.100  1.00  0.00            
ATOM     42  H20 ACD     1      27.080  13.420  24.600  1.00  0.00            
ATOM     43  C13 ACD     1      24.420  13.790  26.230  1.00  0.00            
ATOM     44  H21 ACD     1      24.930  13.360  27.100  1.00  0.00            
ATOM     45  O11 ACD     1      23.070  13.220  26.150  1.00  0.00            
ATOM     46  C14 ACD     1      22.220  13.800  25.130  1.00  0.00            
ATOM     47  H22 ACD     1      22.010  14.830  25.430  1.00  0.00            
ATOM     48  C15 ACD     1      20.860  13.080  25.010  1.00  0.00            
ATOM     49  H23 ACD     1      20.340  13.070  25.970  1.00  0.00            
ATOM     50  H24 ACD     1      20.150  13.590  24.350  1.00  0.00            
ATOM     51  O12 ACD     1      20.950  11.730  24.470  1.00  0.00            
ATOM     52  H25 ACD     1      21.480  11.190  25.070  1.00  0.00            
ATOM     53  O13 ACD     1      24.340  15.190  26.440  1.00  0.00            
ATOM     54  C16 ACD     1      25.270  15.820  27.380  1.00  0.00            
ATOM     55  H26 ACD     1      26.060  15.180  27.790  1.00  0.00            
ATOM     56  C17 ACD     1      25.860  17.050  26.750  1.00  0.00            
ATOM     57  H27 ACD     1      25.110  17.530  26.110  1.00  0.00            
ATOM     58  O14 ACD     1      26.930  16.510  25.940  1.00  0.00            
ATOM     59  H28 ACD     1      26.650  15.670  25.560  1.00  0.00            
ATOM     60  C18 ACD     1      26.380  18.010  27.790  1.00  0.00            
ATOM     61  H29 ACD     1      27.200  17.520  28.330  1.00  0.00            
ATOM     62  O15 ACD     1      26.890  19.170  27.160  1.00  0.00            
ATOM     63  H30 ACD     1      26.240  19.730  26.720  1.00  0.00            
ATOM     64  C19 ACD     1      25.380  18.420  28.790  1.00  0.00            
ATOM     65  H31 ACD     1      25.920  19.020  29.530  1.00  0.00            
ATOM     66  O16 ACD     1      24.940  17.200  29.440  1.00  0.00            
ATOM     67  C20 ACD     1      24.430  16.180  28.630  1.00  0.00            
ATOM     68  H32 ACD     1      23.480  16.590  28.250  1.00  0.00            
ATOM     69  C21 ACD     1      24.170  14.940  29.440  1.00  0.00            
ATOM     70  H33 ACD     1      23.350  15.250  30.110  1.00  0.00            
ATOM     71  H34 ACD     1      23.820  14.110  28.820  1.00  0.00            
ATOM     72  O17 ACD     1      25.340  14.670  30.190  1.00  0.00            
ATOM     73  H35 ACD     1      25.510  15.520  30.600  1.00  0.00            
ATOM     74  O18 ACD     1      24.260  19.180  28.340  1.00  0.00            
ATOM     75  C22 ACD     1      23.760  20.050  29.250  1.00  0.00            
ATOM     76  H36 ACD     1      24.330  19.980  30.180  1.00  0.00            
ATOM     77  C23 ACD     1      23.940  21.490  28.690  1.00  0.00            
ATOM     78  H37 ACD     1      23.660  21.510  27.630  1.00  0.00            
ATOM     79  O19 ACD     1      25.280  21.880  28.740  1.00  0.00            
ATOM     80  H38 ACD     1      25.530  21.850  27.810  1.00  0.00            
ATOM     81  C24 ACD     1      23.070  22.520  29.380  1.00  0.00            
ATOM     82  H39 ACD     1      23.380  22.600  30.430  1.00  0.00            
ATOM     83  O20 ACD     1      23.140  23.690  28.730  1.00  0.00            
ATOM     84  H40 ACD     1      24.040  23.880  28.470  1.00  0.00            
ATOM     85  C25 ACD     1      21.610  22.020  29.510  1.00  0.00            
ATOM     86  H41 ACD     1      20.960  22.720  30.040  1.00  0.00            
ATOM     87  O21 ACD     1      21.600  20.790  30.260  1.00  0.00            
ATOM     88  C26 ACD     1      22.260  19.690  29.540  1.00  0.00            
ATOM     89  H42 ACD     1      21.790  19.450  28.580  1.00  0.00            
ATOM     90  C27 ACD     1      22.190  18.510  30.480  1.00  0.00            
ATOM     91  H43 ACD     1      22.530  17.620  29.930  1.00  0.00            
ATOM     92  H44 ACD     1      22.770  18.770  31.380  1.00  0.00            
ATOM     93  O22 ACD     1      20.800  18.290  30.880  1.00  0.00            
ATOM     94  H45 ACD     1      20.730  17.770  31.690  1.00  0.00            
ATOM     95  O23 ACD     1      21.020  21.830  28.230  1.00  0.00            
ATOM     96  C28 ACD     1      19.800  22.500  27.960  1.00  0.00            
ATOM     97  H46 ACD     1      19.570  23.190  28.780  1.00  0.00            
ATOM     98  C29 ACD     1      18.660  21.420  27.830  1.00  0.00            
ATOM     99  H47 ACD     1      19.090  20.510  27.380  1.00  0.00            
ATOM    100  O24 ACD     1      17.620  21.830  26.970  1.00  0.00            
ATOM    101  C30 ACD     1      17.940  21.280  29.220  1.00  0.00            
ATOM    102  H48 ACD     1      18.680  21.230  30.030  1.00  0.00            
ATOM    103  H49 ACD     1      17.420  22.230  29.380  1.00  0.00            
ATOM    104  O25 ACD     1      17.090  20.100  29.240  1.00  0.00            
ATOM    105  H50 ACD     1      16.610  20.010  30.070  1.00  0.00            
ATOM    106  C31 ACD     1      20.200  23.320  26.670  1.00  0.00            
ATOM    107  H51 ACD     1      20.810  22.720  25.990  1.00  0.00            
ATOM    108  O26 ACD     1      20.940  24.480  27.040  1.00  0.00            
ATOM    109  H52 ACD     1      21.850  24.270  27.270  1.00  0.00            
ATOM    110  C32 ACD     1      18.900  23.600  25.920  1.00  0.00            
ATOM    111  H53 ACD     1      18.330  24.290  26.550  1.00  0.00            
ATOM    112  O27 ACD     1      19.140  24.230  24.620  1.00  0.00            
ATOM    113  H54 ACD     1      19.480  23.550  24.030  1.00  0.00            
ATOM    114  C33 ACD     1      18.110  22.290  25.650  1.00  0.00            
ATOM    115  H55 ACD     1      17.230  22.530  25.040  1.00  0.00            
ATOM    116  O28 ACD     1      18.860  21.180  24.980  1.00  0.00            
ATOM    117  C34 ACD     1      18.710  21.140  23.500  1.00  0.00            
ATOM    118  H56 ACD     1      18.260  22.080  23.140  1.00  0.00            
ATOM    119  C35 ACD     1      20.150  21.220  22.920  1.00  0.00            
ATOM    120  H57 ACD     1      20.740  20.500  23.500  1.00  0.00            
ATOM    121  O29 ACD     1      20.700  22.530  23.050  1.00  0.00            
ATOM    122  H58 ACD     1      21.550  22.560  22.610  1.00  0.00            
ATOM    123  C36 ACD     1      20.160  20.710  21.480  1.00  0.00            
ATOM    124  H59 ACD     1      19.710  21.490  20.850  1.00  0.00            
ATOM    125  O30 ACD     1      21.490  20.500  21.120  1.00  0.00            
ATOM    126  H60 ACD     1      21.700  19.570  20.990  1.00  0.00            
ATOM    127  C1  CG5     2      22.730  25.910  22.400  1.00  0.00            
ATOM    128  C2  CG5     2      22.200  25.730  23.830  1.00  0.00            
ATOM    129  C3  CG5     2      23.280  25.510  24.920  1.00  0.00            
ATOM    130  C4  CG5     2      23.980  24.130  24.770  1.00  0.00            
ATOM    131  O1  CG5     2      23.070  23.050  24.980  1.00  0.00            
ATOM    132  C5  CG5     2      23.270  21.760  24.630  1.00  0.00            
ATOM    133  C6  CG5     2      22.540  20.800  25.270  1.00  0.00            
ATOM    134  C7  CG5     2      22.790  19.440  25.060  1.00  0.00            
ATOM    135  C8  CG5     2      21.930  18.520  25.810  1.00  0.00            
ATOM    136  N1  CG5     2      20.550  18.630  25.860  1.00  0.00            
ATOM    137  C9  CG5     2      19.550  17.630  26.430  1.00  0.00            
ATOM    138  C10 CG5     2      19.210  17.820  27.940  1.00  0.00            
ATOM    139  N2  CG5     2      18.510  16.670  28.600  1.00  0.00            
ATOM    140  C11 CG5     2      19.100  15.290  28.370  1.00  0.00            
ATOM    141  C12 CG5     2      20.550  15.110  28.680  1.00  0.00            
ATOM    142  C13 CG5     2      17.010  16.690  28.090  1.00  0.00            
ATOM    143  C14 CG5     2      16.050  16.020  29.030  1.00  0.00            
ATOM    144  O2  CG5     2      22.350  17.460  26.230  1.00  0.00            
ATOM    145  N3  CG5     2      24.280  21.480  23.740  1.00  0.00            
ATOM    146  C15 CG5     2      24.560  20.200  23.570  1.00  0.00            
ATOM    147  C16 CG5     2      23.770  19.110  24.130  1.00  0.00            
ATOM    148  C17 CG5     2      24.030  17.790  23.770  1.00  0.00            
ATOM    149  C18 CG5     2      25.130  17.560  22.900  1.00  0.00            
ATOM    150  C19 CG5     2      25.960  18.620  22.400  1.00  0.00            
ATOM    151  C20 CG5     2      25.630  19.930  22.690  1.00  0.00            
ATOM    152  H1  CG5     2      21.840  26.010  21.760  1.00  0.00            
ATOM    153  H2  CG5     2      23.280  26.860  22.330  1.00  0.00            
ATOM    154  H3  CG5     2      23.220  25.000  22.020  1.00  0.00            
ATOM    155  H4  CG5     2      21.450  24.930  23.830  1.00  0.00            
ATOM    156  H5  CG5     2      21.620  26.640  24.050  1.00  0.00            
ATOM    157  H6  CG5     2      22.770  25.680  25.870  1.00  0.00            
ATOM    158  H7  CG5     2      24.020  26.320  24.970  1.00  0.00            
ATOM    159  H8  CG5     2      24.820  24.120  25.470  1.00  0.00            
ATOM    160  H9  CG5     2      24.330  24.140  23.740  1.00  0.00            
ATOM    161  H10 CG5     2      21.910  21.130  26.090  1.00  0.00            
ATOM    162  H11 CG5     2      20.150  19.470  25.460  1.00  0.00            
ATOM    163  H12 CG5     2      19.940  16.620  26.260  1.00  0.00            
ATOM    164  H13 CG5     2      18.650  17.610  25.810  1.00  0.00            
ATOM    165  H14 CG5     2      18.620  18.730  28.050  1.00  0.00            
ATOM    166  H15 CG5     2      20.110  18.010  28.530  1.00  0.00            
ATOM    167  H16 CG5     2      18.470  16.850  29.610  1.00  0.00            
ATOM    168  H17 CG5     2      19.050  15.060  27.300  1.00  0.00            
ATOM    169  H18 CG5     2      18.550  14.550  28.960  1.00  0.00            
ATOM    170  H19 CG5     2      20.800  14.040  28.680  1.00  0.00            
ATOM    171  H20 CG5     2      21.100  15.700  27.940  1.00  0.00            
ATOM    172  H21 CG5     2      20.790  15.450  29.700  1.00  0.00            
ATOM    173  H22 CG5     2      17.050  16.170  27.130  1.00  0.00            
ATOM    174  H23 CG5     2      16.720  17.730  27.950  1.00  0.00            
ATOM    175  H24 CG5     2      16.010  16.610  29.960  1.00  0.00            
ATOM    176  H25 CG5     2      15.070  16.020  28.540  1.00  0.00            
ATOM    177  H26 CG5     2      16.310  14.970  29.220  1.00  0.00            
ATOM    178  H27 CG5     2      23.460  17.010  24.260  1.00  0.00            
ATOM    179  H28 CG5     2      25.450  16.550  22.670  1.00  0.00            
ATOM    180  H29 CG5     2      26.680  18.500  21.600  1.00  0.00            
ATOM    181  H30 CG5     2      26.120  20.770  22.200  1.00  0.00            
TER
ENDMDL
MODEL        1
ATOM      1  H1  ACD     1      21.520  20.810  14.340  1.00  0.00            
ATOM      2  O1  ACD     1      22.460  20.790  14.560  1.00  0.00            
ATOM      3  C1  ACD     1      23.180  20.740  13.340  1.00  0.00            
ATOM      4  H2  ACD     1      23.380  21.770  13.020  1.00  0.00            
ATOM      5  H3  ACD     1      22.560  20.320  12.540  1.00  0.00            
ATOM      6  C2  ACD     1      24.520  20.070  13.390  1.00  0.00            
ATOM      7  H4  ACD     1      24.920  20.430  14.350  1.00  0.00            
ATOM      8  O2  ACD     1      24.280  18.680  13.530  1.00  0.00            
ATOM      9  C3  ACD     1      25.420  17.880  13.690  1.00  0.00            
ATOM     10  H5  ACD     1      25.040  16.900  14.010  1.00  0.00            
ATOM     11  O3  ACD     1      26.220  18.420  14.770  1.00  0.00            
ATOM     12  C4  ACD     1      26.290  17.660  15.950  1.00  0.00            
ATOM     13  H6  ACD     1      26.040  16.610  15.740  1.00  0.00            
ATOM     14  C5  ACD     1      27.790  17.730  16.280  1.00  0.00            
ATOM     15  H7  ACD     1      28.130  18.770  16.340  1.00  0.00            
ATOM     16  O4  ACD     1      28.640  16.980  15.320  1.00  0.00            
ATOM     17  H8  ACD     1      28.170  17.040  14.490  1.00  0.00            
ATOM     18  C6  ACD     1      28.030  17.130  17.690  1.00  0.00            
ATOM     19  H9  ACD     1      27.800  16.060  17.640  1.00  0.00            
ATOM     20  O5  ACD     1      29.390  17.220  18.100  1.00  0.00            
ATOM     21  H10 ACD     1      29.670  18.140  18.180  1.00  0.00            
ATOM     22  C7  ACD     1      27.080  17.830  18.730  1.00  0.00            
ATOM     23  H11 ACD     1      27.140  17.440  19.750  1.00  0.00            
ATOM     24  O6  ACD     1      25.720  17.530  18.310  1.00  0.00            
ATOM     25  C8  ACD     1      25.390  18.210  17.010  1.00  0.00            
ATOM     26  H12 ACD     1      25.530  19.280  17.180  1.00  0.00            
ATOM     27  C9  ACD     1      23.900  17.950  16.700  1.00  0.00            
ATOM     28  H13 ACD     1      23.380  18.060  17.650  1.00  0.00            
ATOM     29  H14 ACD     1      23.590  18.740  16.010  1.00  0.00            
ATOM     30  O7  ACD     1      23.480  16.630  16.180  1.00  0.00            
ATOM     31  H15 ACD     1      22.560  16.730  15.930  1.00  0.00            
ATOM     32  O8  ACD     1      27.410  19.240  18.730  1.00  0.00            
ATOM     33  C10 ACD     1      28.070  19.810  19.940  1.00  0.00            
ATOM     34  H16 ACD     1      28.550  19.090  20.620  1.00  0.00            
ATOM     35  C11 ACD     1      29.220  20.670  19.380  1.00  0.00            
ATOM     36  H17 ACD     1      28.710  21.170  18.540  1.00  0.00            
ATOM     37  O9  ACD     1      30.240  19.810  18.860  1.00  0.00            
ATOM     38  H18 ACD     1      31.080  20.260  18.880  1.00  0.00            
ATOM     39  C12 ACD     1      29.800  21.700  20.290  1.00  0.00            
ATOM     40  H19 ACD     1      30.220  21.220  21.190  1.00  0.00            
ATOM     41  O10 ACD     1      30.630  22.550  19.560  1.00  0.00            
ATOM     42  H20 ACD     1      31.540  22.240  19.520  1.00  0.00            
ATOM     43  C13 ACD     1      28.640  22.640  20.910  1.00  0.00            
ATOM     44  H21 ACD     1      29.030  23.300  21.690  1.00  0.00            
ATOM     45  O11 ACD     1      27.700  21.670  21.570  1.00  0.00            
ATOM     46  C14 ACD     1      27.070  20.680  20.680  1.00  0.00            
ATOM     47  H22 ACD     1      26.540  21.240  19.900  1.00  0.00            
ATOM     48  C15 ACD     1      26.080  19.890  21.510  1.00  0.00            
ATOM     49  H23 ACD     1      25.300  20.600  21.790  1.00  0.00            
ATOM     50  H24 ACD     1      25.650  19.110  20.860  1.00  0.00            
ATOM     51  O12 ACD     1      26.550  19.260  22.680  1.00  0.00            
ATOM     52  H25 ACD     1      25.830  18.800  23.130  1.00  0.00            
ATOM     53  O13 ACD     1      28.030  23.440  19.890  1.00  0.00            
ATOM     54  C16 ACD     1      27.820  24.870  20.150  1.00  0.00            
ATOM     55  H26 ACD     1      28.100  25.000  21.210  1.00  0.00            
ATOM     56  C17 ACD     1      28.950  25.640  19.450  1.00  0.00            
ATOM     57  H27 ACD     1      28.940  25.430  18.370  1.00  0.00            
ATOM     58  O14 ACD     1      30.170  25.190  19.940  1.00  0.00            
ATOM     59  H28 ACD     1      30.100  24.250  19.760  1.00  0.00            
ATOM     60  C18 ACD     1      28.670  27.130  19.430  1.00  0.00            
ATOM     61  H29 ACD     1      28.710  27.490  20.460  1.00  0.00            
ATOM     62  O15 ACD     1      29.690  27.670  18.700  1.00  0.00            
ATOM     63  H30 ACD     1      29.550  27.650  17.750  1.00  0.00            
ATOM     64  C19 ACD     1      27.260  27.470  18.880  1.00  0.00            
ATOM     65  H31 ACD     1      27.120  28.550  18.920  1.00  0.00            
ATOM     66  O16 ACD     1      26.390  26.850  19.710  1.00  0.00            
ATOM     67  C20 ACD     1      26.380  25.440  19.700  1.00  0.00            
ATOM     68  H32 ACD     1      26.210  25.130  18.660  1.00  0.00            
ATOM     69  C21 ACD     1      25.320  25.030  20.730  1.00  0.00            
ATOM     70  H33 ACD     1      24.300  25.420  20.610  1.00  0.00            
ATOM     71  H34 ACD     1      25.180  23.940  20.680  1.00  0.00            
ATOM     72  O17 ACD     1      25.670  25.350  22.080  1.00  0.00            
ATOM     73  H35 ACD     1      25.930  26.280  22.110  1.00  0.00            
ATOM     74  O18 ACD     1      27.110  27.010  17.600  1.00  0.00            
ATOM     75  C22 ACD     1      26.420  27.790  16.610  1.00  0.00            
ATOM     76  H36 ACD     1      26.220  28.790  17.010  1.00  0.00            
ATOM     77  C23 ACD     1      27.330  28.010  15.350  1.00  0.00            
ATOM     78  H37 ACD     1      27.910  27.100  15.170  1.00  0.00            
ATOM     79  O19 ACD     1      28.230  29.100  15.580  1.00  0.00            
ATOM     80  H38 ACD     1      28.450  29.370  14.690  1.00  0.00            
ATOM     81  C24 ACD     1      26.520  28.140  14.060  1.00  0.00            
ATOM     82  H39 ACD     1      26.080  29.140  13.950  1.00  0.00            
ATOM     83  O20 ACD     1      27.410  27.900  12.980  1.00  0.00            
ATOM     84  H40 ACD     1      27.450  26.950  12.860  1.00  0.00            
ATOM     85  C25 ACD     1      25.420  27.130  13.950  1.00  0.00            
ATOM     86  H41 ACD     1      24.750  27.410  13.140  1.00  0.00            
ATOM     87  O21 ACD     1      24.530  27.170  15.070  1.00  0.00            
ATOM     88  C26 ACD     1      25.120  26.990  16.330  1.00  0.00            
ATOM     89  H42 ACD     1      25.400  25.940  16.450  1.00  0.00            
ATOM     90  C27 ACD     1      24.000  27.150  17.370  1.00  0.00            
ATOM     91  H43 ACD     1      23.080  26.640  17.060  1.00  0.00            
ATOM     92  H44 ACD     1      24.280  26.650  18.300  1.00  0.00            
ATOM     93  O22 ACD     1      23.880  28.500  17.700  1.00  0.00            
ATOM     94  H45 ACD     1      23.380  28.580  18.510  1.00  0.00            
ATOM     95  O23 ACD     1      25.890  25.790  13.710  1.00  0.00            
ATOM     96  C28 ACD     1      25.950  25.160  12.470  1.00  0.00            
ATOM     97  H46 ACD     1      26.010  25.890  11.650  1.00  0.00            
ATOM     98  C29 ACD     1      24.700  24.280  12.300  1.00  0.00            
ATOM     99  H47 ACD     1      24.740  23.600  13.160  1.00  0.00            
ATOM    100  O24 ACD     1      24.840  23.400  11.210  1.00  0.00            
ATOM    101  C30 ACD     1      23.330  25.010  12.250  1.00  0.00            
ATOM    102  H48 ACD     1      22.590  24.220  12.440  1.00  0.00            
ATOM    103  H49 ACD     1      23.360  25.660  13.140  1.00  0.00            
ATOM    104  O25 ACD     1      23.170  25.880  11.130  1.00  0.00            
ATOM    105  H50 ACD     1      23.320  25.470  10.270  1.00  0.00            
ATOM    106  C31 ACD     1      27.260  24.330  12.340  1.00  0.00            
ATOM    107  H51 ACD     1      27.410  23.680  13.210  1.00  0.00            
ATOM    108  O26 ACD     1      28.420  25.180  12.300  1.00  0.00            
ATOM    109  H52 ACD     1      29.220  24.660  12.200  1.00  0.00            
ATOM    110  C32 ACD     1      27.230  23.310  11.220  1.00  0.00            
ATOM    111  H53 ACD     1      27.230  23.910  10.290  1.00  0.00            
ATOM    112  O27 ACD     1      28.300  22.450  11.200  1.00  0.00            
ATOM    113  H54 ACD     1      28.160  21.700  11.790  1.00  0.00            
ATOM    114  C33 ACD     1      25.930  22.520  11.290  1.00  0.00            
ATOM    115  H55 ACD     1      25.960  21.850  10.430  1.00  0.00            
ATOM    116  O28 ACD     1      26.080  21.660  12.400  1.00  0.00            
ATOM    117  C34 ACD     1      25.430  20.330  12.250  1.00  0.00            
ATOM    118  H56 ACD     1      24.820  20.310  11.340  1.00  0.00            
ATOM    119  C35 ACD     1      26.680  19.360  12.160  1.00  0.00            
ATOM    120  H57 ACD     1      27.400  19.620  12.930  1.00  0.00            
ATOM    121  O29 ACD     1      27.370  19.420  10.840  1.00  0.00            
ATOM    122  H58 ACD     1      28.130  18.830  10.900  1.00  0.00            
ATOM    123  C36 ACD     1      26.260  17.950  12.460  1.00  0.00            
ATOM    124  H59 ACD     1      25.670  17.600  11.600  1.00  0.00            
ATOM    125  O30 ACD     1      27.390  17.100  12.700  1.00  0.00            
ATOM    126  H60 ACD     1      28.060  17.090  12.010  1.00  0.00            
ATOM    127  C1  CG5     2      33.280  29.920  14.890  1.00  0.00            
ATOM    128  C2  CG5     2      32.630  28.600  14.400  1.00  0.00            
ATOM    129  C3  CG5     2      31.830  27.900  15.510  1.00  0.00            
ATOM    130  C4  CG5     2      31.500  26.510  15.140  1.00  0.00            
ATOM    131  O1  CG5     2      30.480  25.970  15.970  1.00  0.00            
ATOM    132  C5  CG5     2      29.980  24.690  15.710  1.00  0.00            
ATOM    133  C6  CG5     2      28.580  24.490  15.790  1.00  0.00            
ATOM    134  C7  CG5     2      28.050  23.190  15.670  1.00  0.00            
ATOM    135  C8  CG5     2      26.650  22.800  16.130  1.00  0.00            
ATOM    136  N1  CG5     2      25.600  23.600  15.780  1.00  0.00            
ATOM    137  C9  CG5     2      24.200  23.200  15.910  1.00  0.00            
ATOM    138  C10 CG5     2      23.580  23.490  17.260  1.00  0.00            
ATOM    139  N2  CG5     2      22.280  22.700  17.640  1.00  0.00            
ATOM    140  C11 CG5     2      22.650  21.190  17.750  1.00  0.00            
ATOM    141  C12 CG5     2      23.480  20.800  18.920  1.00  0.00            
ATOM    142  C13 CG5     2      21.330  22.880  16.480  1.00  0.00            
ATOM    143  C14 CG5     2      20.510  24.160  16.540  1.00  0.00            
ATOM    144  O2  CG5     2      26.430  21.900  16.900  1.00  0.00            
ATOM    145  N3  CG5     2      30.880  23.790  15.320  1.00  0.00            
ATOM    146  C15 CG5     2      30.330  22.510  15.050  1.00  0.00            
ATOM    147  C16 CG5     2      28.940  22.190  15.230  1.00  0.00            
ATOM    148  C17 CG5     2      28.530  20.840  14.890  1.00  0.00            
ATOM    149  C18 CG5     2      29.510  19.910  14.400  1.00  0.00            
ATOM    150  C19 CG5     2      30.910  20.210  14.290  1.00  0.00            
ATOM    151  C20 CG5     2      31.230  21.540  14.520  1.00  0.00            
ATOM    152  H1  CG5     2      32.460  30.550  15.260  1.00  0.00            
ATOM    153  H2  CG5     2      33.930  29.660  15.730  1.00  0.00            
ATOM    154  H3  CG5     2      33.860  30.380  14.090  1.00  0.00            
ATOM    155  H4  CG5     2      33.410  27.900  14.060  1.00  0.00            
ATOM    156  H5  CG5     2      31.890  28.800  13.620  1.00  0.00            
ATOM    157  H6  CG5     2      30.870  28.420  15.510  1.00  0.00            
ATOM    158  H7  CG5     2      32.370  27.830  16.470  1.00  0.00            
ATOM    159  H8  CG5     2      32.430  25.930  15.090  1.00  0.00            
ATOM    160  H9  CG5     2      31.110  26.520  14.110  1.00  0.00            
ATOM    161  H10 CG5     2      28.080  25.350  16.210  1.00  0.00            
ATOM    162  H11 CG5     2      25.810  24.370  15.170  1.00  0.00            
ATOM    163  H12 CG5     2      24.100  22.130  15.710  1.00  0.00            
ATOM    164  H13 CG5     2      23.570  23.680  15.140  1.00  0.00            
ATOM    165  H14 CG5     2      23.390  24.560  17.300  1.00  0.00            
ATOM    166  H15 CG5     2      24.340  23.220  17.980  1.00  0.00            
ATOM    167  H16 CG5     2      21.760  22.960  18.490  1.00  0.00            
ATOM    168  H17 CG5     2      23.000  20.770  16.810  1.00  0.00            
ATOM    169  H18 CG5     2      21.680  20.730  17.940  1.00  0.00            
ATOM    170  H19 CG5     2      24.550  21.020  18.860  1.00  0.00            
ATOM    171  H20 CG5     2      23.100  21.270  19.830  1.00  0.00            
ATOM    172  H21 CG5     2      23.390  19.720  19.110  1.00  0.00            
ATOM    173  H22 CG5     2      20.660  22.020  16.550  1.00  0.00            
ATOM    174  H23 CG5     2      21.790  22.720  15.500  1.00  0.00            
ATOM    175  H24 CG5     2      19.840  24.320  17.390  1.00  0.00            
ATOM    176  H25 CG5     2      21.090  25.090  16.470  1.00  0.00            
ATOM    177  H26 CG5     2      19.820  24.150  15.690  1.00  0.00            
ATOM    178  H27 CG5     2      27.510  20.490  15.040  1.00  0.00            
ATOM    179  H28 CG5     2      29.180  18.920  14.110  1.00  0.00            
ATOM    180  H29 CG5     2      31.600  19.400  14.040  1.00  0.00            
ATOM    181  H30 CG5     2      32.290  21.780  14.580  1.00  0.00            
TER
ENDMDL
MODEL        1
ATOM      1  H1  ACD     1      18.590  25.730  16.870  1.00  0.00            
ATOM      2  O1  ACD     1      19.410  25.420  16.460  1.00  0.00            
ATOM      3  C1  ACD     1      20.290  26.470  16.810  1.00  0.00            
ATOM      4  H2  ACD     1      19.720  27.200  17.390  1.00  0.00            
ATOM      5  H3  ACD     1      20.720  27.030  15.970  1.00  0.00            
ATOM      6  C2  ACD     1      21.380  26.050  17.790  1.00  0.00            
ATOM      7  H4  ACD     1      21.050  25.030  18.040  1.00  0.00            
ATOM      8  O2  ACD     1      22.620  25.990  17.070  1.00  0.00            
ATOM      9  C3  ACD     1      23.790  25.660  17.840  1.00  0.00            
ATOM     10  H5  ACD     1      24.590  25.770  17.100  1.00  0.00            
ATOM     11  O3  ACD     1      23.720  24.340  18.420  1.00  0.00            
ATOM     12  C4  ACD     1      24.950  23.650  18.540  1.00  0.00            
ATOM     13  H6  ACD     1      25.800  24.270  18.230  1.00  0.00            
ATOM     14  C5  ACD     1      25.120  23.270  20.060  1.00  0.00            
ATOM     15  H7  ACD     1      24.110  22.960  20.360  1.00  0.00            
ATOM     16  O4  ACD     1      25.620  24.400  20.840  1.00  0.00            
ATOM     17  H8  ACD     1      25.500  24.100  21.750  1.00  0.00            
ATOM     18  C6  ACD     1      25.980  22.060  20.250  1.00  0.00            
ATOM     19  H9  ACD     1      27.030  22.370  20.220  1.00  0.00            
ATOM     20  O5  ACD     1      25.740  21.450  21.500  1.00  0.00            
ATOM     21  H10 ACD     1      25.100  20.760  21.270  1.00  0.00            
ATOM     22  C7  ACD     1      25.850  20.890  19.240  1.00  0.00            
ATOM     23  H11 ACD     1      26.740  20.270  19.310  1.00  0.00            
ATOM     24  O6  ACD     1      25.960  21.520  17.950  1.00  0.00            
ATOM     25  C8  ACD     1      24.950  22.430  17.660  1.00  0.00            
ATOM     26  H12 ACD     1      24.030  21.850  17.820  1.00  0.00            
ATOM     27  C9  ACD     1      25.130  22.990  16.160  1.00  0.00            
ATOM     28  H13 ACD     1      24.490  23.880  16.040  1.00  0.00            
ATOM     29  H14 ACD     1      26.200  23.220  16.070  1.00  0.00            
ATOM     30  O7  ACD     1      24.810  22.120  15.150  1.00  0.00            
ATOM     31  H15 ACD     1      25.150  21.270  15.450  1.00  0.00            
ATOM     32  O8  ACD     1      24.640  20.110  19.500  1.00  0.00            
ATOM     33  C10 ACD     1      24.450  18.830  19.010  1.00  0.00            
ATOM     34  H16 ACD     1      25.280  18.350  18.460  1.00  0.00            
ATOM     35  C11 ACD     1      24.420  17.950  20.210  1.00  0.00            
ATOM     36  H17 ACD     1      23.810  18.520  20.920  1.00  0.00            
ATOM     37  O9  ACD     1      25.800  17.880  20.590  1.00  0.00            
ATOM     38  H18 ACD     1      26.020  17.430  21.410  1.00  0.00            
ATOM     39  C12 ACD     1      23.640  16.720  20.040  1.00  0.00            
ATOM     40  H19 ACD     1      24.310  16.060  19.470  1.00  0.00            
ATOM     41  O10 ACD     1      23.460  16.090  21.340  1.00  0.00            
ATOM     42  H20 ACD     1      22.780  16.590  21.800  1.00  0.00            
ATOM     43  C13 ACD     1      22.260  16.990  19.500  1.00  0.00            
ATOM     44  H21 ACD     1      21.800  16.000  19.440  1.00  0.00            
ATOM     45  O11 ACD     1      22.440  17.580  18.250  1.00  0.00            
ATOM     46  C14 ACD     1      23.150  18.860  18.240  1.00  0.00            
ATOM     47  H22 ACD     1      22.470  19.610  18.690  1.00  0.00            
ATOM     48  C15 ACD     1      23.430  19.240  16.740  1.00  0.00            
ATOM     49  H23 ACD     1      24.080  20.120  16.630  1.00  0.00            
ATOM     50  H24 ACD     1      24.010  18.470  16.210  1.00  0.00            
ATOM     51  O12 ACD     1      22.250  19.530  16.070  1.00  0.00            
ATOM     52  H25 ACD     1      21.810  18.700  15.890  1.00  0.00            
ATOM     53  O13 ACD     1      21.540  17.830  20.330  1.00  0.00            
ATOM     54  C16 ACD     1      20.290  17.310  20.810  1.00  0.00            
ATOM     55  H26 ACD     1      20.150  16.230  20.650  1.00  0.00            
ATOM     56  C17 ACD     1      20.250  17.600  22.300  1.00  0.00            
ATOM     57  H27 ACD     1      20.520  18.670  22.370  1.00  0.00            
ATOM     58  O14 ACD     1      21.250  16.790  22.950  1.00  0.00            
ATOM     59  H28 ACD     1      21.200  16.980  23.890  1.00  0.00            
ATOM     60  C18 ACD     1      18.870  17.430  22.930  1.00  0.00            
ATOM     61  H29 ACD     1      18.560  16.400  22.730  1.00  0.00            
ATOM     62  O15 ACD     1      18.810  17.790  24.250  1.00  0.00            
ATOM     63  H30 ACD     1      18.920  18.750  24.270  1.00  0.00            
ATOM     64  C19 ACD     1      17.870  18.160  22.080  1.00  0.00            
ATOM     65  H31 ACD     1      16.850  18.030  22.480  1.00  0.00            
ATOM     66  O16 ACD     1      17.900  17.830  20.710  1.00  0.00            
ATOM     67  C20 ACD     1      19.130  18.010  20.060  1.00  0.00            
ATOM     68  H32 ACD     1      19.440  19.050  19.910  1.00  0.00            
ATOM     69  C21 ACD     1      19.030  17.350  18.700  1.00  0.00            
ATOM     70  H33 ACD     1      19.930  17.580  18.110  1.00  0.00            
ATOM     71  H34 ACD     1      18.930  16.260  18.770  1.00  0.00            
ATOM     72  O17 ACD     1      17.850  17.800  18.070  1.00  0.00            
ATOM     73  H35 ACD     1      17.250  17.420  18.710  1.00  0.00            
ATOM     74  O18 ACD     1      18.180  19.580  22.090  1.00  0.00            
ATOM     75  C22 ACD     1      17.260  20.530  22.710  1.00  0.00            
ATOM     76  H36 ACD     1      16.480  20.100  23.360  1.00  0.00            
ATOM     77  C23 ACD     1      18.140  21.500  23.580  1.00  0.00            
ATOM     78  H37 ACD     1      19.000  21.840  23.000  1.00  0.00            
ATOM     79  O19 ACD     1      18.750  20.920  24.730  1.00  0.00            
ATOM     80  H38 ACD     1      19.310  21.590  25.120  1.00  0.00            
ATOM     81  C24 ACD     1      17.270  22.700  23.960  1.00  0.00            
ATOM     82  H39 ACD     1      16.410  22.340  24.540  1.00  0.00            
ATOM     83  O20 ACD     1      18.110  23.660  24.640  1.00  0.00            
ATOM     84  H40 ACD     1      18.450  24.130  23.880  1.00  0.00            
ATOM     85  C25 ACD     1      16.760  23.300  22.680  1.00  0.00            
ATOM     86  H41 ACD     1      16.180  24.190  22.950  1.00  0.00            
ATOM     87  O21 ACD     1      15.890  22.390  21.960  1.00  0.00            
ATOM     88  C26 ACD     1      16.500  21.190  21.540  1.00  0.00            
ATOM     89  H42 ACD     1      17.230  21.400  20.740  1.00  0.00            
ATOM     90  C27 ACD     1      15.420  20.300  20.980  1.00  0.00            
ATOM     91  H43 ACD     1      15.760  19.280  20.730  1.00  0.00            
ATOM     92  H44 ACD     1      14.650  20.110  21.730  1.00  0.00            
ATOM     93  O22 ACD     1      14.840  20.900  19.840  1.00  0.00            
ATOM     94  H45 ACD     1      14.000  21.190  20.180  1.00  0.00            
ATOM     95  O23 ACD     1      17.790  23.810  21.860  1.00  0.00            
ATOM     96  C28 ACD     1      17.650  25.100  21.230  1.00  0.00            
ATOM     97  H46 ACD     1      16.580  25.350  21.180  1.00  0.00            
ATOM     98  C29 ACD     1      18.130  24.900  19.770  1.00  0.00            
ATOM     99  H47 ACD     1      19.060  24.320  19.830  1.00  0.00            
ATOM    100  O24 ACD     1      18.470  26.210  19.160  1.00  0.00            
ATOM    101  C30 ACD     1      17.030  24.200  18.860  1.00  0.00            
ATOM    102  H48 ACD     1      16.460  23.390  19.320  1.00  0.00            
ATOM    103  H49 ACD     1      16.190  24.860  18.620  1.00  0.00            
ATOM    104  O25 ACD     1      17.530  23.660  17.680  1.00  0.00            
ATOM    105  H50 ACD     1      17.490  22.700  17.740  1.00  0.00            
ATOM    106  C31 ACD     1      18.380  26.110  22.040  1.00  0.00            
ATOM    107  H51 ACD     1      19.350  25.670  22.320  1.00  0.00            
ATOM    108  O26 ACD     1      17.680  26.400  23.310  1.00  0.00            
ATOM    109  H52 ACD     1      18.110  27.130  23.770  1.00  0.00            
ATOM    110  C32 ACD     1      18.560  27.400  21.240  1.00  0.00            
ATOM    111  H53 ACD     1      17.570  27.850  21.080  1.00  0.00            
ATOM    112  O27 ACD     1      19.360  28.310  21.990  1.00  0.00            
ATOM    113  H54 ACD     1      19.560  29.150  21.570  1.00  0.00            
ATOM    114  C33 ACD     1      19.260  27.110  19.930  1.00  0.00            
ATOM    115  H55 ACD     1      19.460  28.030  19.380  1.00  0.00            
ATOM    116  O28 ACD     1      20.540  26.540  20.070  1.00  0.00            
ATOM    117  C34 ACD     1      21.490  26.880  19.060  1.00  0.00            
ATOM    118  H56 ACD     1      21.390  27.940  18.820  1.00  0.00            
ATOM    119  C35 ACD     1      22.820  26.670  19.850  1.00  0.00            
ATOM    120  H57 ACD     1      22.810  25.680  20.330  1.00  0.00            
ATOM    121  O29 ACD     1      22.800  27.700  20.810  1.00  0.00            
ATOM    122  H58 ACD     1      21.980  27.590  21.300  1.00  0.00            
ATOM    123  C36 ACD     1      23.980  26.770  18.890  1.00  0.00            
ATOM    124  H59 ACD     1      23.760  27.720  18.370  1.00  0.00            
ATOM    125  O30 ACD     1      25.270  26.740  19.560  1.00  0.00            
ATOM    126  H60 ACD     1      25.360  25.880  19.980  1.00  0.00            
ATOM    127  C1  CG5     2      23.700  29.820  24.850  1.00  0.00            
ATOM    128  C2  CG5     2      23.610  28.310  24.960  1.00  0.00            
ATOM    129  C3  CG5     2      22.170  27.750  24.960  1.00  0.00            
ATOM    130  C4  CG5     2      22.110  26.220  24.980  1.00  0.00            
ATOM    131  O1  CG5     2      22.340  25.750  23.620  1.00  0.00            
ATOM    132  C5  CG5     2      22.460  24.410  23.250  1.00  0.00            
ATOM    133  C6  CG5     2      21.830  23.970  22.140  1.00  0.00            
ATOM    134  C7  CG5     2      21.900  22.580  21.750  1.00  0.00            
ATOM    135  C8  CG5     2      21.110  22.100  20.590  1.00  0.00            
ATOM    136  N1  CG5     2      21.250  22.740  19.370  1.00  0.00            
ATOM    137  C9  CG5     2      20.560  22.200  18.160  1.00  0.00            
ATOM    138  C10 CG5     2      21.340  22.410  16.850  1.00  0.00            
ATOM    139  N2  CG5     2      20.420  22.650  15.640  1.00  0.00            
ATOM    140  C11 CG5     2      19.500  21.450  15.490  1.00  0.00            
ATOM    141  C12 CG5     2      18.360  21.580  14.420  1.00  0.00            
ATOM    142  C13 CG5     2      21.320  22.670  14.390  1.00  0.00            
ATOM    143  C14 CG5     2      21.920  24.010  13.990  1.00  0.00            
ATOM    144  O2  CG5     2      20.350  21.150  20.700  1.00  0.00            
ATOM    145  N3  CG5     2      23.160  23.550  24.030  1.00  0.00            
ATOM    146  C15 CG5     2      23.210  22.260  23.740  1.00  0.00            
ATOM    147  C16 CG5     2      22.630  21.690  22.590  1.00  0.00            
ATOM    148  C17 CG5     2      22.800  20.350  22.340  1.00  0.00            
ATOM    149  C18 CG5     2      23.520  19.560  23.290  1.00  0.00            
ATOM    150  C19 CG5     2      24.230  20.170  24.300  1.00  0.00            
ATOM    151  C20 CG5     2      24.000  21.510  24.610  1.00  0.00            
ATOM    152  H1  CG5     2      23.130  30.290  25.650  1.00  0.00            
ATOM    153  H2  CG5     2      24.750  30.140  24.950  1.00  0.00            
ATOM    154  H3  CG5     2      23.330  30.180  23.880  1.00  0.00            
ATOM    155  H4  CG5     2      24.070  27.960  25.890  1.00  0.00            
ATOM    156  H5  CG5     2      24.120  27.800  24.130  1.00  0.00            
ATOM    157  H6  CG5     2      21.530  28.210  24.200  1.00  0.00            
ATOM    158  H7  CG5     2      21.780  27.990  25.960  1.00  0.00            
ATOM    159  H8  CG5     2      21.130  25.850  25.320  1.00  0.00            
ATOM    160  H9  CG5     2      22.850  25.890  25.720  1.00  0.00            
ATOM    161  H10 CG5     2      21.330  24.710  21.530  1.00  0.00            
ATOM    162  H11 CG5     2      22.010  23.410  19.300  1.00  0.00            
ATOM    163  H12 CG5     2      19.570  22.670  18.050  1.00  0.00            
ATOM    164  H13 CG5     2      20.360  21.120  18.240  1.00  0.00            
ATOM    165  H14 CG5     2      22.020  21.570  16.680  1.00  0.00            
ATOM    166  H15 CG5     2      21.940  23.320  16.960  1.00  0.00            
ATOM    167  H16 CG5     2      19.820  23.470  15.810  1.00  0.00            
ATOM    168  H17 CG5     2      19.000  21.140  16.410  1.00  0.00            
ATOM    169  H18 CG5     2      20.140  20.580  15.330  1.00  0.00            
ATOM    170  H19 CG5     2      17.790  20.650  14.320  1.00  0.00            
ATOM    171  H20 CG5     2      17.640  22.320  14.770  1.00  0.00            
ATOM    172  H21 CG5     2      18.890  21.850  13.490  1.00  0.00            
ATOM    173  H22 CG5     2      20.690  22.380  13.550  1.00  0.00            
ATOM    174  H23 CG5     2      22.070  21.890  14.500  1.00  0.00            
ATOM    175  H24 CG5     2      22.540  24.480  14.770  1.00  0.00            
ATOM    176  H25 CG5     2      22.550  23.790  13.120  1.00  0.00            
ATOM    177  H26 CG5     2      21.080  24.690  13.790  1.00  0.00            
ATOM    178  H27 CG5     2      22.320  19.910  21.480  1.00  0.00            
ATOM    179  H28 CG5     2      23.630  18.500  23.110  1.00  0.00            
ATOM    180  H29 CG5     2      24.840  19.660  25.040  1.00  0.00            
ATOM    181  H30 CG5     2      24.470  22.000  25.460  1.00  0.00            
TER
ENDMDL
MODEL        1
ATOM      1  H1  ACD     1      16.740  27.150  18.070  1.00  0.00            
ATOM      2  O1  ACD     1      17.440  26.490  18.120  1.00  0.00            
ATOM      3  C1  ACD     1      18.520  27.250  18.570  1.00  0.00            
ATOM      4  H2  ACD     1      18.270  28.030  19.300  1.00  0.00            
ATOM      5  H3  ACD     1      18.940  27.890  17.780  1.00  0.00            
ATOM      6  C2  ACD     1      19.590  26.440  19.150  1.00  0.00            
ATOM      7  H4  ACD     1      19.070  25.530  19.480  1.00  0.00            
ATOM      8  O2  ACD     1      20.320  25.960  17.980  1.00  0.00            
ATOM      9  C3  ACD     1      21.570  25.370  18.140  1.00  0.00            
ATOM     10  H5  ACD     1      21.980  25.130  17.150  1.00  0.00            
ATOM     11  O3  ACD     1      21.360  24.020  18.690  1.00  0.00            
ATOM     12  C4  ACD     1      22.270  23.000  18.340  1.00  0.00            
ATOM     13  H6  ACD     1      23.170  23.320  17.780  1.00  0.00            
ATOM     14  C5  ACD     1      22.700  22.260  19.550  1.00  0.00            
ATOM     15  H7  ACD     1      21.750  21.910  19.970  1.00  0.00            
ATOM     16  O4  ACD     1      23.460  23.150  20.360  1.00  0.00            
ATOM     17  H8  ACD     1      24.010  22.640  20.970  1.00  0.00            
ATOM     18  C6  ACD     1      23.400  20.950  19.250  1.00  0.00            
ATOM     19  H9  ACD     1      24.290  21.110  18.620  1.00  0.00            
ATOM     20  O5  ACD     1      23.670  20.200  20.440  1.00  0.00            
ATOM     21  H10 ACD     1      23.060  19.460  20.540  1.00  0.00            
ATOM     22  C7  ACD     1      22.530  20.020  18.420  1.00  0.00            
ATOM     23  H11 ACD     1      23.030  19.050  18.310  1.00  0.00            
ATOM     24  O6  ACD     1      22.310  20.780  17.220  1.00  0.00            
ATOM     25  C8  ACD     1      21.500  22.000  17.420  1.00  0.00            
ATOM     26  H12 ACD     1      20.520  21.920  17.900  1.00  0.00            
ATOM     27  C9  ACD     1      21.330  22.710  16.050  1.00  0.00            
ATOM     28  H13 ACD     1      20.960  23.740  16.060  1.00  0.00            
ATOM     29  H14 ACD     1      22.330  22.870  15.630  1.00  0.00            
ATOM     30  O7  ACD     1      20.540  21.970  15.130  1.00  0.00            
ATOM     31  H15 ACD     1      20.970  21.150  14.900  1.00  0.00            
ATOM     32  O8  ACD     1      21.290  19.660  19.050  1.00  0.00            
ATOM     33  C10 ACD     1      20.640  18.380  18.600  1.00  0.00            
ATOM     34  H16 ACD     1      21.130  17.980  17.700  1.00  0.00            
ATOM     35  C11 ACD     1      20.990  17.320  19.650  1.00  0.00            
ATOM     36  H17 ACD     1      20.780  17.790  20.620  1.00  0.00            
ATOM     37  O9  ACD     1      22.380  16.950  19.410  1.00  0.00            
ATOM     38  H18 ACD     1      22.870  16.600  20.160  1.00  0.00            
ATOM     39  C12 ACD     1      20.130  16.080  19.550  1.00  0.00            
ATOM     40  H19 ACD     1      20.400  15.510  18.650  1.00  0.00            
ATOM     41  O10 ACD     1      20.330  15.250  20.710  1.00  0.00            
ATOM     42  H20 ACD     1      19.830  15.580  21.460  1.00  0.00            
ATOM     43  C13 ACD     1      18.610  16.550  19.540  1.00  0.00            
ATOM     44  H21 ACD     1      17.940  15.680  19.530  1.00  0.00            
ATOM     45  O11 ACD     1      18.440  17.370  18.400  1.00  0.00            
ATOM     46  C14 ACD     1      19.100  18.600  18.400  1.00  0.00            
ATOM     47  H22 ACD     1      18.610  19.200  19.180  1.00  0.00            
ATOM     48  C15 ACD     1      18.940  19.290  17.030  1.00  0.00            
ATOM     49  H23 ACD     1      19.620  20.150  17.030  1.00  0.00            
ATOM     50  H24 ACD     1      19.250  18.620  16.220  1.00  0.00            
ATOM     51  O12 ACD     1      17.590  19.770  16.890  1.00  0.00            
ATOM     52  H25 ACD     1      17.050  18.980  16.890  1.00  0.00            
ATOM     53  O13 ACD     1      18.500  17.250  20.840  1.00  0.00            
ATOM     54  C16 ACD     1      17.420  17.040  21.660  1.00  0.00            
ATOM     55  H26 ACD     1      17.090  16.000  21.540  1.00  0.00            
ATOM     56  C17 ACD     1      17.970  17.190  23.030  1.00  0.00            
ATOM     57  H27 ACD     1      18.620  18.070  22.950  1.00  0.00            
ATOM     58  O14 ACD     1      18.700  15.990  23.370  1.00  0.00            
ATOM     59  H28 ACD     1      19.060  16.220  24.230  1.00  0.00            
ATOM     60  C18 ACD     1      16.920  17.530  24.100  1.00  0.00            
ATOM     61  H29 ACD     1      16.310  16.650  24.320  1.00  0.00            
ATOM     62  O15 ACD     1      17.460  17.920  25.460  1.00  0.00            
ATOM     63  H30 ACD     1      17.840  18.800  25.400  1.00  0.00            
ATOM     64  C19 ACD     1      16.000  18.650  23.580  1.00  0.00            
ATOM     65  H31 ACD     1      15.180  18.680  24.300  1.00  0.00            
ATOM     66  O16 ACD     1      15.430  18.330  22.350  1.00  0.00            
ATOM     67  C20 ACD     1      16.410  18.120  21.280  1.00  0.00            
ATOM     68  H32 ACD     1      17.040  19.000  21.090  1.00  0.00            
ATOM     69  C21 ACD     1      15.550  17.590  20.100  1.00  0.00            
ATOM     70  H33 ACD     1      16.270  17.470  19.280  1.00  0.00            
ATOM     71  H34 ACD     1      14.960  16.710  20.370  1.00  0.00            
ATOM     72  O17 ACD     1      14.680  18.630  19.660  1.00  0.00            
ATOM     73  H35 ACD     1      14.120  18.790  20.420  1.00  0.00            
ATOM     74  O18 ACD     1      16.660  19.880  23.350  1.00  0.00            
ATOM     75  C22 ACD     1      16.640  20.840  24.410  1.00  0.00            
ATOM     76  H36 ACD     1      16.130  20.420  25.290  1.00  0.00            
ATOM     77  C23 ACD     1      18.030  21.180  24.720  1.00  0.00            
ATOM     78  H37 ACD     1      18.480  21.310  23.730  1.00  0.00            
ATOM     79  O19 ACD     1      18.670  20.220  25.510  1.00  0.00            
ATOM     80  H38 ACD     1      19.600  20.440  25.390  1.00  0.00            
ATOM     81  C24 ACD     1      18.140  22.520  25.450  1.00  0.00            
ATOM     82  H39 ACD     1      17.820  22.490  26.500  1.00  0.00            
ATOM     83  O20 ACD     1      19.490  22.950  25.470  1.00  0.00            
ATOM     84  H40 ACD     1      19.320  23.790  25.050  1.00  0.00            
ATOM     85  C25 ACD     1      17.300  23.680  24.880  1.00  0.00            
ATOM     86  H41 ACD     1      17.290  24.390  25.710  1.00  0.00            
ATOM     87  O21 ACD     1      15.990  23.160  24.750  1.00  0.00            
ATOM     88  C26 ACD     1      15.820  22.090  23.890  1.00  0.00            
ATOM     89  H42 ACD     1      16.150  22.340  22.870  1.00  0.00            
ATOM     90  C27 ACD     1      14.380  21.790  23.750  1.00  0.00            
ATOM     91  H43 ACD     1      14.140  20.940  23.100  1.00  0.00            
ATOM     92  H44 ACD     1      13.860  21.590  24.700  1.00  0.00            
ATOM     93  O22 ACD     1      13.680  22.880  23.180  1.00  0.00            
ATOM     94  H45 ACD     1      12.860  22.590  22.780  1.00  0.00            
ATOM     95  O23 ACD     1      17.850  24.310  23.770  1.00  0.00            
ATOM     96  C28 ACD     1      17.390  25.630  23.530  1.00  0.00            
ATOM     97  H46 ACD     1      16.420  25.850  23.990  1.00  0.00            
ATOM     98  C29 ACD     1      17.280  25.800  21.990  1.00  0.00            
ATOM     99  H47 ACD     1      18.100  25.260  21.500  1.00  0.00            
ATOM    100  O24 ACD     1      17.540  27.170  21.690  1.00  0.00            
ATOM    101  C30 ACD     1      15.980  25.360  21.460  1.00  0.00            
ATOM    102  H48 ACD     1      15.750  24.370  21.870  1.00  0.00            
ATOM    103  H49 ACD     1      15.180  26.050  21.750  1.00  0.00            
ATOM    104  O25 ACD     1      16.040  25.310  20.030  1.00  0.00            
ATOM    105  H50 ACD     1      16.090  26.190  19.630  1.00  0.00            
ATOM    106  C31 ACD     1      18.500  26.490  24.120  1.00  0.00            
ATOM    107  H51 ACD     1      19.400  25.900  23.910  1.00  0.00            
ATOM    108  O26 ACD     1      18.240  26.710  25.490  1.00  0.00            
ATOM    109  H52 ACD     1      17.310  26.900  25.620  1.00  0.00            
ATOM    110  C32 ACD     1      18.710  27.800  23.530  1.00  0.00            
ATOM    111  H53 ACD     1      17.880  28.450  23.820  1.00  0.00            
ATOM    112  O27 ACD     1      19.890  28.320  24.030  1.00  0.00            
ATOM    113  H54 ACD     1      20.560  27.690  23.760  1.00  0.00            
ATOM    114  C33 ACD     1      18.780  27.730  22.000  1.00  0.00            
ATOM    115  H55 ACD     1      18.800  28.780  21.690  1.00  0.00            
ATOM    116  O28 ACD     1      19.940  26.940  21.570  1.00  0.00            
ATOM    117  C34 ACD     1      20.440  27.100  20.230  1.00  0.00            
ATOM    118  H56 ACD     1      20.450  28.150  19.920  1.00  0.00            
ATOM    119  C35 ACD     1      21.840  26.550  20.320  1.00  0.00            
ATOM    120  H57 ACD     1      21.850  25.570  20.820  1.00  0.00            
ATOM    121  O29 ACD     1      22.650  27.570  21.020  1.00  0.00            
ATOM    122  H58 ACD     1      22.150  28.320  21.350  1.00  0.00            
ATOM    123  C36 ACD     1      22.430  26.300  18.970  1.00  0.00            
ATOM    124  H59 ACD     1      22.560  27.250  18.440  1.00  0.00            
ATOM    125  O30 ACD     1      23.700  25.720  19.030  1.00  0.00            
ATOM    126  H60 ACD     1      23.550  24.920  19.550  1.00  0.00            
ATOM    127  C1  CG5     2      23.570  27.370  27.000  1.00  0.00            
ATOM    128  C2  CG5     2      23.950  27.670  25.510  1.00  0.00            
ATOM    129  C3  CG5     2      23.010  27.130  24.450  1.00  0.00            
ATOM    130  C4  CG5     2      23.090  25.540  24.250  1.00  0.00            
ATOM    131  O1  CG5     2      21.930  25.100  23.450  1.00  0.00            
ATOM    132  C5  CG5     2      21.710  23.760  23.130  1.00  0.00            
ATOM    133  C6  CG5     2      20.630  23.560  22.260  1.00  0.00            
ATOM    134  C7  CG5     2      20.220  22.290  21.960  1.00  0.00            
ATOM    135  C8  CG5     2      19.000  22.100  21.010  1.00  0.00            
ATOM    136  N1  CG5     2      19.060  22.760  19.780  1.00  0.00            
ATOM    137  C9  CG5     2      17.930  22.640  18.840  1.00  0.00            
ATOM    138  C10 CG5     2      18.140  23.320  17.430  1.00  0.00            
ATOM    139  N2  CG5     2      16.860  23.840  16.720  1.00  0.00            
ATOM    140  C11 CG5     2      15.700  22.870  16.880  1.00  0.00            
ATOM    141  C12 CG5     2      14.550  23.460  16.130  1.00  0.00            
ATOM    142  C13 CG5     2      17.170  24.290  15.260  1.00  0.00            
ATOM    143  C14 CG5     2      18.390  25.060  14.980  1.00  0.00            
ATOM    144  O2  CG5     2      18.100  21.340  21.310  1.00  0.00            
ATOM    145  N3  CG5     2      22.400  22.730  23.670  1.00  0.00            
ATOM    146  C15 CG5     2      22.010  21.520  23.360  1.00  0.00            
ATOM    147  C16 CG5     2      20.940  21.220  22.520  1.00  0.00            
ATOM    148  C17 CG5     2      20.630  19.860  22.220  1.00  0.00            
ATOM    149  C18 CG5     2      21.410  18.810  22.820  1.00  0.00            
ATOM    150  C19 CG5     2      22.420  19.130  23.630  1.00  0.00            
ATOM    151  C20 CG5     2      22.720  20.480  23.950  1.00  0.00            
ATOM    152  H1  CG5     2      23.290  26.310  27.070  1.00  0.00            
ATOM    153  H2  CG5     2      24.420  27.590  27.660  1.00  0.00            
ATOM    154  H3  CG5     2      22.800  28.060  27.340  1.00  0.00            
ATOM    155  H4  CG5     2      24.990  27.420  25.250  1.00  0.00            
ATOM    156  H5  CG5     2      24.000  28.760  25.470  1.00  0.00            
ATOM    157  H6  CG5     2      23.090  27.640  23.480  1.00  0.00            
ATOM    158  H7  CG5     2      22.030  27.400  24.850  1.00  0.00            
ATOM    159  H8  CG5     2      23.120  25.010  25.200  1.00  0.00            
ATOM    160  H9  CG5     2      24.050  25.320  23.780  1.00  0.00            
ATOM    161  H10 CG5     2      20.100  24.400  21.840  1.00  0.00            
ATOM    162  H11 CG5     2      19.810  23.430  19.650  1.00  0.00            
ATOM    163  H12 CG5     2      17.080  23.100  19.350  1.00  0.00            
ATOM    164  H13 CG5     2      17.700  21.570  18.750  1.00  0.00            
ATOM    165  H14 CG5     2      18.670  22.640  16.770  1.00  0.00            
ATOM    166  H15 CG5     2      18.750  24.220  17.500  1.00  0.00            
ATOM    167  H16 CG5     2      16.630  24.650  17.310  1.00  0.00            
ATOM    168  H17 CG5     2      15.450  22.900  17.940  1.00  0.00            
ATOM    169  H18 CG5     2      15.890  21.890  16.440  1.00  0.00            
ATOM    170  H19 CG5     2      14.720  23.570  15.050  1.00  0.00            
ATOM    171  H20 CG5     2      13.720  22.740  16.200  1.00  0.00            
ATOM    172  H21 CG5     2      14.280  24.430  16.550  1.00  0.00            
ATOM    173  H22 CG5     2      16.310  24.900  14.960  1.00  0.00            
ATOM    174  H23 CG5     2      17.100  23.400  14.630  1.00  0.00            
ATOM    175  H24 CG5     2      19.270  24.440  14.770  1.00  0.00            
ATOM    176  H25 CG5     2      18.360  25.630  14.040  1.00  0.00            
ATOM    177  H26 CG5     2      18.740  25.650  15.830  1.00  0.00            
ATOM    178  H27 CG5     2      19.760  19.590  21.630  1.00  0.00            
ATOM    179  H28 CG5     2      21.220  17.760  22.610  1.00  0.00            
ATOM    180  H29 CG5     2      23.020  18.350  24.090  1.00  0.00            
ATOM    181  H30 CG5     2      23.550  20.620  24.640  1.00  0.00            
TER
ENDMDL
MODEL        1
ATOM      1  H1  ACD     1      31.510  12.630  19.250  1.00  0.00            
ATOM      2  O1  ACD     1      30.930  13.240  18.780  1.00  0.00            
ATOM      3  C1  ACD     1      30.260  13.980  19.770  1.00  0.00            
ATOM      4  H2  ACD     1      31.000  14.140  20.560  1.00  0.00            
ATOM      5  H3  ACD     1      29.430  13.350  20.120  1.00  0.00            
ATOM      6  C2  ACD     1      29.850  15.370  19.450  1.00  0.00            
ATOM      7  H4  ACD     1      29.140  15.660  20.230  1.00  0.00            
ATOM      8  O2  ACD     1      30.930  16.290  19.450  1.00  0.00            
ATOM      9  C3  ACD     1      30.610  17.620  19.110  1.00  0.00            
ATOM     10  H5  ACD     1      31.530  18.190  19.260  1.00  0.00            
ATOM     11  O3  ACD     1      29.550  18.100  19.990  1.00  0.00            
ATOM     12  C4  ACD     1      29.970  18.730  21.260  1.00  0.00            
ATOM     13  H6  ACD     1      31.000  18.440  21.510  1.00  0.00            
ATOM     14  C5  ACD     1      30.130  20.190  20.800  1.00  0.00            
ATOM     15  H7  ACD     1      29.320  20.420  20.110  1.00  0.00            
ATOM     16  O4  ACD     1      31.360  20.370  20.040  1.00  0.00            
ATOM     17  H8  ACD     1      32.080  20.060  20.600  1.00  0.00            
ATOM     18  C6  ACD     1      29.900  21.260  21.860  1.00  0.00            
ATOM     19  H9  ACD     1      30.790  21.250  22.510  1.00  0.00            
ATOM     20  O5  ACD     1      29.940  22.560  21.290  1.00  0.00            
ATOM     21  H10 ACD     1      29.080  22.690  20.890  1.00  0.00            
ATOM     22  C7  ACD     1      28.630  20.980  22.660  1.00  0.00            
ATOM     23  H11 ACD     1      28.540  21.780  23.410  1.00  0.00            
ATOM     24  O6  ACD     1      28.860  19.680  23.210  1.00  0.00            
ATOM     25  C8  ACD     1      28.870  18.540  22.310  1.00  0.00            
ATOM     26  H12 ACD     1      27.920  18.480  21.750  1.00  0.00            
ATOM     27  C9  ACD     1      28.940  17.220  23.150  1.00  0.00            
ATOM     28  H13 ACD     1      29.400  16.460  22.510  1.00  0.00            
ATOM     29  H14 ACD     1      29.500  17.270  24.100  1.00  0.00            
ATOM     30  O7  ACD     1      27.650  16.730  23.460  1.00  0.00            
ATOM     31  H15 ACD     1      27.350  17.030  24.320  1.00  0.00            
ATOM     32  O8  ACD     1      27.480  20.900  21.860  1.00  0.00            
ATOM     33  C10 ACD     1      26.480  21.920  21.910  1.00  0.00            
ATOM     34  H16 ACD     1      26.710  22.730  22.610  1.00  0.00            
ATOM     35  C11 ACD     1      26.410  22.500  20.430  1.00  0.00            
ATOM     36  H17 ACD     1      26.380  21.630  19.760  1.00  0.00            
ATOM     37  O9  ACD     1      27.570  23.280  20.120  1.00  0.00            
ATOM     38  H18 ACD     1      27.270  24.190  20.160  1.00  0.00            
ATOM     39  C12 ACD     1      25.060  23.280  20.270  1.00  0.00            
ATOM     40  H19 ACD     1      25.290  24.130  20.920  1.00  0.00            
ATOM     41  O10 ACD     1      24.830  23.760  18.990  1.00  0.00            
ATOM     42  H20 ACD     1      24.400  23.000  18.590  1.00  0.00            
ATOM     43  C13 ACD     1      23.830  22.500  20.650  1.00  0.00            
ATOM     44  H21 ACD     1      22.910  23.080  20.710  1.00  0.00            
ATOM     45  O11 ACD     1      24.050  22.100  22.020  1.00  0.00            
ATOM     46  C14 ACD     1      25.180  21.270  22.300  1.00  0.00            
ATOM     47  H22 ACD     1      25.030  20.320  21.770  1.00  0.00            
ATOM     48  C15 ACD     1      25.140  20.840  23.750  1.00  0.00            
ATOM     49  H23 ACD     1      26.050  20.270  23.970  1.00  0.00            
ATOM     50  H24 ACD     1      25.120  21.760  24.340  1.00  0.00            
ATOM     51  O12 ACD     1      24.050  19.980  23.910  1.00  0.00            
ATOM     52  H25 ACD     1      24.060  19.640  24.800  1.00  0.00            
ATOM     53  O13 ACD     1      23.670  21.320  19.850  1.00  0.00            
ATOM     54  C16 ACD     1      22.360  21.100  19.230  1.00  0.00            
ATOM     55  H26 ACD     1      21.650  21.930  19.290  1.00  0.00            
ATOM     56  C17 ACD     1      22.660  20.910  17.800  1.00  0.00            
ATOM     57  H27 ACD     1      23.480  20.180  17.820  1.00  0.00            
ATOM     58  O14 ACD     1      22.920  22.190  17.300  1.00  0.00            
ATOM     59  H28 ACD     1      22.580  22.310  16.410  1.00  0.00            
ATOM     60  C18 ACD     1      21.520  20.240  17.030  1.00  0.00            
ATOM     61  H29 ACD     1      20.650  20.910  17.080  1.00  0.00            
ATOM     62  O15 ACD     1      21.810  19.790  15.680  1.00  0.00            
ATOM     63  H30 ACD     1      21.700  20.580  15.140  1.00  0.00            
ATOM     64  C19 ACD     1      21.070  18.930  17.740  1.00  0.00            
ATOM     65  H31 ACD     1      20.160  18.470  17.340  1.00  0.00            
ATOM     66  O16 ACD     1      20.700  19.320  19.060  1.00  0.00            
ATOM     67  C20 ACD     1      21.790  19.830  19.790  1.00  0.00            
ATOM     68  H32 ACD     1      22.620  19.120  19.940  1.00  0.00            
ATOM     69  C21 ACD     1      21.300  19.900  21.230  1.00  0.00            
ATOM     70  H33 ACD     1      21.960  20.270  22.030  1.00  0.00            
ATOM     71  H34 ACD     1      20.630  20.760  21.310  1.00  0.00            
ATOM     72  O17 ACD     1      20.600  18.680  21.580  1.00  0.00            
ATOM     73  H35 ACD     1      20.140  18.440  20.780  1.00  0.00            
ATOM     74  O18 ACD     1      22.060  17.860  17.770  1.00  0.00            
ATOM     75  C22 ACD     1      21.550  16.640  17.350  1.00  0.00            
ATOM     76  H36 ACD     1      20.480  16.640  17.560  1.00  0.00            
ATOM     77  C23 ACD     1      21.900  16.420  15.850  1.00  0.00            
ATOM     78  H37 ACD     1      22.920  16.760  15.610  1.00  0.00            
ATOM     79  O19 ACD     1      21.050  17.150  14.960  1.00  0.00            
ATOM     80  H38 ACD     1      21.350  18.060  15.010  1.00  0.00            
ATOM     81  C24 ACD     1      21.920  14.920  15.500  1.00  0.00            
ATOM     82  H39 ACD     1      20.930  14.480  15.360  1.00  0.00            
ATOM     83  O20 ACD     1      22.580  14.670  14.310  1.00  0.00            
ATOM     84  H40 ACD     1      23.530  14.830  14.330  1.00  0.00            
ATOM     85  C25 ACD     1      22.630  14.080  16.540  1.00  0.00            
ATOM     86  H41 ACD     1      22.590  13.030  16.240  1.00  0.00            
ATOM     87  O21 ACD     1      21.900  14.260  17.750  1.00  0.00            
ATOM     88  C26 ACD     1      22.080  15.570  18.320  1.00  0.00            
ATOM     89  H42 ACD     1      23.120  15.810  18.570  1.00  0.00            
ATOM     90  C27 ACD     1      21.480  15.570  19.730  1.00  0.00            
ATOM     91  H43 ACD     1      21.610  16.580  20.140  1.00  0.00            
ATOM     92  H44 ACD     1      20.410  15.300  19.680  1.00  0.00            
ATOM     93  O22 ACD     1      22.240  14.660  20.440  1.00  0.00            
ATOM     94  H45 ACD     1      21.810  13.800  20.500  1.00  0.00            
ATOM     95  O23 ACD     1      23.990  14.530  16.660  1.00  0.00            
ATOM     96  C28 ACD     1      24.960  13.490  16.700  1.00  0.00            
ATOM     97  H46 ACD     1      24.620  12.660  16.060  1.00  0.00            
ATOM     98  C29 ACD     1      25.310  13.070  18.140  1.00  0.00            
ATOM     99  H47 ACD     1      25.260  13.990  18.740  1.00  0.00            
ATOM    100  O24 ACD     1      26.610  12.510  18.150  1.00  0.00            
ATOM    101  C30 ACD     1      24.390  12.000  18.660  1.00  0.00            
ATOM    102  H48 ACD     1      23.400  12.160  18.200  1.00  0.00            
ATOM    103  H49 ACD     1      24.650  10.990  18.310  1.00  0.00            
ATOM    104  O25 ACD     1      24.290  11.900  20.070  1.00  0.00            
ATOM    105  H50 ACD     1      23.490  11.410  20.250  1.00  0.00            
ATOM    106  C31 ACD     1      26.150  14.180  15.960  1.00  0.00            
ATOM    107  H51 ACD     1      26.330  15.200  16.320  1.00  0.00            
ATOM    108  O26 ACD     1      25.700  14.280  14.550  1.00  0.00            
ATOM    109  H52 ACD     1      26.420  14.710  14.070  1.00  0.00            
ATOM    110  C32 ACD     1      27.450  13.390  16.060  1.00  0.00            
ATOM    111  H53 ACD     1      27.290  12.390  15.630  1.00  0.00            
ATOM    112  O27 ACD     1      28.480  14.050  15.360  1.00  0.00            
ATOM    113  H54 ACD     1      28.440  15.000  15.550  1.00  0.00            
ATOM    114  C33 ACD     1      27.760  13.260  17.570  1.00  0.00            
ATOM    115  H55 ACD     1      28.630  12.620  17.750  1.00  0.00            
ATOM    116  O28 ACD     1      27.860  14.510  18.180  1.00  0.00            
ATOM    117  C34 ACD     1      29.090  15.270  18.110  1.00  0.00            
ATOM    118  H56 ACD     1      29.720  14.770  17.370  1.00  0.00            
ATOM    119  C35 ACD     1      28.760  16.700  17.660  1.00  0.00            
ATOM    120  H57 ACD     1      28.050  17.220  18.300  1.00  0.00            
ATOM    121  O29 ACD     1      28.330  16.710  16.280  1.00  0.00            
ATOM    122  H58 ACD     1      28.390  17.630  16.010  1.00  0.00            
ATOM    123  C36 ACD     1      30.060  17.610  17.760  1.00  0.00            
ATOM    124  H59 ACD     1      30.780  17.170  17.070  1.00  0.00            
ATOM    125  O30 ACD     1      29.800  18.920  17.410  1.00  0.00            
ATOM    126  H60 ACD     1      29.310  19.370  18.100  1.00  0.00            
ATOM    127  C1  CG5     2      23.500  16.150   8.910  1.00  0.00            
ATOM    128  C2  CG5     2      23.070  16.990  10.140  1.00  0.00            
ATOM    129  C3  CG5     2      24.080  16.770  11.290  1.00  0.00            
ATOM    130  C4  CG5     2      23.480  17.460  12.530  1.00  0.00            
ATOM    131  O1  CG5     2      24.450  17.390  13.570  1.00  0.00            
ATOM    132  C5  CG5     2      24.830  18.460  14.260  1.00  0.00            
ATOM    133  C6  CG5     2      25.170  18.280  15.600  1.00  0.00            
ATOM    134  C7  CG5     2      25.690  19.340  16.450  1.00  0.00            
ATOM    135  C8  CG5     2      26.150  19.050  17.870  1.00  0.00            
ATOM    136  N1  CG5     2      25.200  18.340  18.640  1.00  0.00            
ATOM    137  C9  CG5     2      25.400  18.010  20.040  1.00  0.00            
ATOM    138  C10 CG5     2      25.260  16.470  20.290  1.00  0.00            
ATOM    139  N2  CG5     2      25.420  16.000  21.750  1.00  0.00            
ATOM    140  C11 CG5     2      25.410  14.480  21.800  1.00  0.00            
ATOM    141  C12 CG5     2      26.850  13.910  21.690  1.00  0.00            
ATOM    142  C13 CG5     2      24.230  16.570  22.540  1.00  0.00            
ATOM    143  C14 CG5     2      24.290  16.360  24.040  1.00  0.00            
ATOM    144  O2  CG5     2      27.220  19.470  18.270  1.00  0.00            
ATOM    145  N3  CG5     2      24.840  19.640  13.700  1.00  0.00            
ATOM    146  C15 CG5     2      25.270  20.650  14.440  1.00  0.00            
ATOM    147  C16 CG5     2      25.660  20.620  15.840  1.00  0.00            
ATOM    148  C17 CG5     2      25.890  21.750  16.550  1.00  0.00            
ATOM    149  C18 CG5     2      25.780  23.010  15.980  1.00  0.00            
ATOM    150  C19 CG5     2      25.480  23.070  14.660  1.00  0.00            
ATOM    151  C20 CG5     2      25.280  21.900  13.900  1.00  0.00            
ATOM    152  H1  CG5     2      23.270  16.810   8.060  1.00  0.00            
ATOM    153  H2  CG5     2      24.570  15.920   8.970  1.00  0.00            
ATOM    154  H3  CG5     2      22.890  15.240   8.860  1.00  0.00            
ATOM    155  H4  CG5     2      22.000  16.940  10.350  1.00  0.00            
ATOM    156  H5  CG5     2      23.290  18.020   9.820  1.00  0.00            
ATOM    157  H6  CG5     2      25.030  17.240  11.000  1.00  0.00            
ATOM    158  H7  CG5     2      24.250  15.730  11.580  1.00  0.00            
ATOM    159  H8  CG5     2      22.560  16.980  12.880  1.00  0.00            
ATOM    160  H9  CG5     2      23.170  18.470  12.250  1.00  0.00            
ATOM    161  H10 CG5     2      25.130  17.250  15.930  1.00  0.00            
ATOM    162  H11 CG5     2      24.300  18.100  18.230  1.00  0.00            
ATOM    163  H12 CG5     2      24.650  18.570  20.620  1.00  0.00            
ATOM    164  H13 CG5     2      26.380  18.310  20.420  1.00  0.00            
ATOM    165  H14 CG5     2      25.890  15.910  19.600  1.00  0.00            
ATOM    166  H15 CG5     2      24.260  16.100  20.060  1.00  0.00            
ATOM    167  H16 CG5     2      26.300  16.370  22.140  1.00  0.00            
ATOM    168  H17 CG5     2      24.790  14.070  21.000  1.00  0.00            
ATOM    169  H18 CG5     2      24.920  14.080  22.680  1.00  0.00            
ATOM    170  H19 CG5     2      27.560  14.470  22.300  1.00  0.00            
ATOM    171  H20 CG5     2      26.940  12.900  22.120  1.00  0.00            
ATOM    172  H21 CG5     2      27.190  14.040  20.660  1.00  0.00            
ATOM    173  H22 CG5     2      23.290  16.160  22.190  1.00  0.00            
ATOM    174  H23 CG5     2      24.170  17.640  22.340  1.00  0.00            
ATOM    175  H24 CG5     2      23.970  17.270  24.560  1.00  0.00            
ATOM    176  H25 CG5     2      23.640  15.540  24.380  1.00  0.00            
ATOM    177  H26 CG5     2      25.310  16.030  24.270  1.00  0.00            
ATOM    178  H27 CG5     2      26.140  21.720  17.600  1.00  0.00            
ATOM    179  H28 CG5     2      26.000  23.850  16.630  1.00  0.00            
ATOM    180  H29 CG5     2      25.300  24.050  14.220  1.00  0.00            
ATOM    181  H30 CG5     2      25.030  22.080  12.860  1.00  0.00            
TER
ENDMDL
MODEL        1
ATOM      1  H1  ACD     1      14.290  29.360  21.920  1.00  0.00            
ATOM      2  O1  ACD     1      15.080  28.830  22.070  1.00  0.00            
ATOM      3  C1  ACD     1      16.150  29.790  22.230  1.00  0.00            
ATOM      4  H2  ACD     1      16.070  30.200  23.240  1.00  0.00            
ATOM      5  H3  ACD     1      16.050  30.590  21.480  1.00  0.00            
ATOM      6  C2  ACD     1      17.460  29.010  22.000  1.00  0.00            
ATOM      7  H4  ACD     1      17.370  27.930  22.140  1.00  0.00            
ATOM      8  O2  ACD     1      17.870  29.240  20.640  1.00  0.00            
ATOM      9  C3  ACD     1      19.110  28.640  20.260  1.00  0.00            
ATOM     10  H5  ACD     1      19.020  28.590  19.170  1.00  0.00            
ATOM     11  O3  ACD     1      19.240  27.310  20.760  1.00  0.00            
ATOM     12  C4  ACD     1      19.950  26.390  19.880  1.00  0.00            
ATOM     13  H6  ACD     1      20.590  26.860  19.140  1.00  0.00            
ATOM     14  C5  ACD     1      20.730  25.430  20.870  1.00  0.00            
ATOM     15  H7  ACD     1      20.020  25.120  21.660  1.00  0.00            
ATOM     16  O4  ACD     1      21.840  26.190  21.410  1.00  0.00            
ATOM     17  H8  ACD     1      22.290  25.490  21.900  1.00  0.00            
ATOM     18  C6  ACD     1      21.180  24.160  20.090  1.00  0.00            
ATOM     19  H9  ACD     1      21.930  24.520  19.370  1.00  0.00            
ATOM     20  O5  ACD     1      21.790  23.190  20.940  1.00  0.00            
ATOM     21  H10 ACD     1      21.710  22.400  20.410  1.00  0.00            
ATOM     22  C7  ACD     1      20.040  23.500  19.340  1.00  0.00            
ATOM     23  H11 ACD     1      20.500  22.770  18.660  1.00  0.00            
ATOM     24  O6  ACD     1      19.450  24.470  18.440  1.00  0.00            
ATOM     25  C8  ACD     1      18.860  25.610  19.060  1.00  0.00            
ATOM     26  H12 ACD     1      18.120  25.280  19.790  1.00  0.00            
ATOM     27  C9  ACD     1      18.180  26.370  17.940  1.00  0.00            
ATOM     28  H13 ACD     1      18.140  27.470  18.020  1.00  0.00            
ATOM     29  H14 ACD     1      18.710  26.120  17.020  1.00  0.00            
ATOM     30  O7  ACD     1      16.800  25.910  17.690  1.00  0.00            
ATOM     31  H15 ACD     1      16.620  26.420  16.900  1.00  0.00            
ATOM     32  O8  ACD     1      19.080  22.930  20.210  1.00  0.00            
ATOM     33  C10 ACD     1      18.490  21.670  19.760  1.00  0.00            
ATOM     34  H16 ACD     1      18.620  21.550  18.680  1.00  0.00            
ATOM     35  C11 ACD     1      19.280  20.620  20.500  1.00  0.00            
ATOM     36  H17 ACD     1      19.100  20.860  21.550  1.00  0.00            
ATOM     37  O9  ACD     1      20.670  20.550  20.080  1.00  0.00            
ATOM     38  H18 ACD     1      21.000  19.680  20.290  1.00  0.00            
ATOM     39  C12 ACD     1      18.590  19.230  20.350  1.00  0.00            
ATOM     40  H19 ACD     1      18.570  19.010  19.270  1.00  0.00            
ATOM     41  O10 ACD     1      19.280  18.210  21.040  1.00  0.00            
ATOM     42  H20 ACD     1      18.990  18.270  21.960  1.00  0.00            
ATOM     43  C13 ACD     1      17.150  19.300  20.850  1.00  0.00            
ATOM     44  H21 ACD     1      16.690  18.310  20.780  1.00  0.00            
ATOM     45  O11 ACD     1      16.580  20.280  19.990  1.00  0.00            
ATOM     46  C14 ACD     1      17.080  21.650  20.240  1.00  0.00            
ATOM     47  H22 ACD     1      16.910  21.980  21.270  1.00  0.00            
ATOM     48  C15 ACD     1      16.300  22.550  19.310  1.00  0.00            
ATOM     49  H23 ACD     1      16.640  23.600  19.280  1.00  0.00            
ATOM     50  H24 ACD     1      16.540  22.140  18.320  1.00  0.00            
ATOM     51  O12 ACD     1      14.870  22.520  19.470  1.00  0.00            
ATOM     52  H25 ACD     1      14.560  21.610  19.380  1.00  0.00            
ATOM     53  O13 ACD     1      17.110  19.600  22.230  1.00  0.00            
ATOM     54  C16 ACD     1      16.110  19.020  22.950  1.00  0.00            
ATOM     55  H26 ACD     1      15.790  18.070  22.500  1.00  0.00            
ATOM     56  C17 ACD     1      16.830  18.760  24.300  1.00  0.00            
ATOM     57  H27 ACD     1      17.450  19.650  24.480  1.00  0.00            
ATOM     58  O14 ACD     1      17.700  17.640  24.260  1.00  0.00            
ATOM     59  H28 ACD     1      18.120  17.470  25.110  1.00  0.00            
ATOM     60  C18 ACD     1      15.920  18.610  25.500  1.00  0.00            
ATOM     61  H29 ACD     1      15.220  17.770  25.450  1.00  0.00            
ATOM     62  O15 ACD     1      16.600  18.630  26.750  1.00  0.00            
ATOM     63  H30 ACD     1      17.080  19.460  26.760  1.00  0.00            
ATOM     64  C19 ACD     1      15.000  19.810  25.560  1.00  0.00            
ATOM     65  H31 ACD     1      14.270  19.820  26.380  1.00  0.00            
ATOM     66  O16 ACD     1      14.200  19.690  24.400  1.00  0.00            
ATOM     67  C20 ACD     1      14.900  19.970  23.160  1.00  0.00            
ATOM     68  H32 ACD     1      15.290  20.990  23.140  1.00  0.00            
ATOM     69  C21 ACD     1      13.760  19.800  22.050  1.00  0.00            
ATOM     70  H33 ACD     1      14.290  19.580  21.120  1.00  0.00            
ATOM     71  H34 ACD     1      13.140  18.910  22.240  1.00  0.00            
ATOM     72  O17 ACD     1      12.930  20.970  21.890  1.00  0.00            
ATOM     73  H35 ACD     1      13.000  21.240  20.970  1.00  0.00            
ATOM     74  O18 ACD     1      15.710  21.080  25.550  1.00  0.00            
ATOM     75  C22 ACD     1      15.780  21.810  26.790  1.00  0.00            
ATOM     76  H36 ACD     1      15.480  21.200  27.650  1.00  0.00            
ATOM     77  C23 ACD     1      17.300  22.070  26.910  1.00  0.00            
ATOM     78  H37 ACD     1      17.650  22.450  25.940  1.00  0.00            
ATOM     79  O19 ACD     1      18.080  20.920  27.310  1.00  0.00            
ATOM     80  H38 ACD     1      18.870  21.300  27.720  1.00  0.00            
ATOM     81  C24 ACD     1      17.540  23.230  27.870  1.00  0.00            
ATOM     82  H39 ACD     1      17.290  22.780  28.840  1.00  0.00            
ATOM     83  O20 ACD     1      18.860  23.690  27.680  1.00  0.00            
ATOM     84  H40 ACD     1      18.680  24.570  27.370  1.00  0.00            
ATOM     85  C25 ACD     1      16.650  24.420  27.670  1.00  0.00            
ATOM     86  H41 ACD     1      16.740  25.090  28.530  1.00  0.00            
ATOM     87  O21 ACD     1      15.290  23.950  27.790  1.00  0.00            
ATOM     88  C26 ACD     1      14.930  23.120  26.660  1.00  0.00            
ATOM     89  H42 ACD     1      15.270  23.570  25.720  1.00  0.00            
ATOM     90  C27 ACD     1      13.470  22.810  26.790  1.00  0.00            
ATOM     91  H43 ACD     1      13.220  22.090  26.000  1.00  0.00            
ATOM     92  H44 ACD     1      13.280  22.320  27.760  1.00  0.00            
ATOM     93  O22 ACD     1      12.610  23.880  26.400  1.00  0.00            
ATOM     94  H45 ACD     1      12.420  23.920  25.460  1.00  0.00            
ATOM     95  O23 ACD     1      16.790  25.150  26.430  1.00  0.00            
ATOM     96  C28 ACD     1      16.790  26.570  26.470  1.00  0.00            
ATOM     97  H46 ACD     1      16.240  26.960  27.330  1.00  0.00            
ATOM     98  C29 ACD     1      16.090  27.040  25.220  1.00  0.00            
ATOM     99  H47 ACD     1      16.580  26.540  24.370  1.00  0.00            
ATOM    100  O24 ACD     1      16.300  28.430  25.000  1.00  0.00            
ATOM    101  C30 ACD     1      14.560  26.770  25.340  1.00  0.00            
ATOM    102  H48 ACD     1      14.370  25.700  25.470  1.00  0.00            
ATOM    103  H49 ACD     1      14.100  27.210  26.240  1.00  0.00            
ATOM    104  O25 ACD     1      13.880  27.370  24.260  1.00  0.00            
ATOM    105  H50 ACD     1      14.060  28.300  24.440  1.00  0.00            
ATOM    106  C31 ACD     1      18.200  27.050  26.630  1.00  0.00            
ATOM    107  H51 ACD     1      18.820  26.680  25.800  1.00  0.00            
ATOM    108  O26 ACD     1      18.790  26.680  27.860  1.00  0.00            
ATOM    109  H52 ACD     1      19.470  27.330  28.020  1.00  0.00            
ATOM    110  C32 ACD     1      18.220  28.610  26.430  1.00  0.00            
ATOM    111  H53 ACD     1      17.640  29.170  27.180  1.00  0.00            
ATOM    112  O27 ACD     1      19.600  28.960  26.420  1.00  0.00            
ATOM    113  H54 ACD     1      19.890  28.510  25.620  1.00  0.00            
ATOM    114  C33 ACD     1      17.660  28.970  25.130  1.00  0.00            
ATOM    115  H55 ACD     1      17.630  30.060  25.120  1.00  0.00            
ATOM    116  O28 ACD     1      18.590  28.510  24.130  1.00  0.00            
ATOM    117  C34 ACD     1      18.630  29.410  22.970  1.00  0.00            
ATOM    118  H56 ACD     1      18.540  30.410  23.420  1.00  0.00            
ATOM    119  C35 ACD     1      20.060  29.530  22.380  1.00  0.00            
ATOM    120  H57 ACD     1      20.620  28.710  22.870  1.00  0.00            
ATOM    121  O29 ACD     1      20.710  30.750  22.800  1.00  0.00            
ATOM    122  H58 ACD     1      21.640  30.760  22.560  1.00  0.00            
ATOM    123  C36 ACD     1      20.200  29.560  20.860  1.00  0.00            
ATOM    124  H59 ACD     1      20.120  30.590  20.480  1.00  0.00            
ATOM    125  O30 ACD     1      21.530  29.040  20.500  1.00  0.00            
ATOM    126  H60 ACD     1      21.630  28.230  21.010  1.00  0.00            
ATOM    127  C1  CG5     2      23.440  29.020  27.180  1.00  0.00            
ATOM    128  C2  CG5     2      23.770  29.210  25.700  1.00  0.00            
ATOM    129  C3  CG5     2      22.720  28.580  24.720  1.00  0.00            
ATOM    130  C4  CG5     2      22.330  27.170  25.040  1.00  0.00            
ATOM    131  O1  CG5     2      21.100  26.840  24.320  1.00  0.00            
ATOM    132  C5  CG5     2      20.660  25.520  24.310  1.00  0.00            
ATOM    133  C6  CG5     2      19.300  25.320  23.810  1.00  0.00            
ATOM    134  C7  CG5     2      18.760  23.970  23.670  1.00  0.00            
ATOM    135  C8  CG5     2      17.330  23.810  23.230  1.00  0.00            
ATOM    136  N1  CG5     2      17.000  24.520  22.070  1.00  0.00            
ATOM    137  C9  CG5     2      15.530  24.840  21.780  1.00  0.00            
ATOM    138  C10 CG5     2      15.340  25.690  20.490  1.00  0.00            
ATOM    139  N2  CG5     2      13.910  26.310  20.310  1.00  0.00            
ATOM    140  C11 CG5     2      12.860  25.220  20.380  1.00  0.00            
ATOM    141  C12 CG5     2      11.380  25.660  20.520  1.00  0.00            
ATOM    142  C13 CG5     2      13.900  26.830  18.880  1.00  0.00            
ATOM    143  C14 CG5     2      14.740  28.150  18.770  1.00  0.00            
ATOM    144  O2  CG5     2      16.470  23.100  23.680  1.00  0.00            
ATOM    145  N3  CG5     2      21.360  24.570  24.860  1.00  0.00            
ATOM    146  C15 CG5     2      20.830  23.300  24.780  1.00  0.00            
ATOM    147  C16 CG5     2      19.560  22.950  24.180  1.00  0.00            
ATOM    148  C17 CG5     2      19.160  21.590  24.070  1.00  0.00            
ATOM    149  C18 CG5     2      20.050  20.630  24.490  1.00  0.00            
ATOM    150  C19 CG5     2      21.230  20.980  25.150  1.00  0.00            
ATOM    151  C20 CG5     2      21.610  22.300  25.270  1.00  0.00            
ATOM    152  H1  CG5     2      23.960  29.740  27.810  1.00  0.00            
ATOM    153  H2  CG5     2      22.390  29.180  27.470  1.00  0.00            
ATOM    154  H3  CG5     2      23.700  28.060  27.640  1.00  0.00            
ATOM    155  H4  CG5     2      24.820  28.990  25.480  1.00  0.00            
ATOM    156  H5  CG5     2      23.680  30.280  25.490  1.00  0.00            
ATOM    157  H6  CG5     2      23.040  28.710  23.680  1.00  0.00            
ATOM    158  H7  CG5     2      21.800  29.170  24.790  1.00  0.00            
ATOM    159  H8  CG5     2      22.160  27.000  26.100  1.00  0.00            
ATOM    160  H9  CG5     2      23.200  26.600  24.690  1.00  0.00            
ATOM    161  H10 CG5     2      18.660  26.150  23.530  1.00  0.00            
ATOM    162  H11 CG5     2      17.790  25.080  21.770  1.00  0.00            
ATOM    163  H12 CG5     2      15.170  25.490  22.590  1.00  0.00            
ATOM    164  H13 CG5     2      14.920  23.930  21.660  1.00  0.00            
ATOM    165  H14 CG5     2      15.550  25.070  19.620  1.00  0.00            
ATOM    166  H15 CG5     2      15.980  26.570  20.450  1.00  0.00            
ATOM    167  H16 CG5     2      13.690  27.100  20.930  1.00  0.00            
ATOM    168  H17 CG5     2      13.140  24.700  21.300  1.00  0.00            
ATOM    169  H18 CG5     2      12.990  24.570  19.520  1.00  0.00            
ATOM    170  H19 CG5     2      11.150  26.050  19.530  1.00  0.00            
ATOM    171  H20 CG5     2      10.700  24.800  20.600  1.00  0.00            
ATOM    172  H21 CG5     2      11.230  26.380  21.330  1.00  0.00            
ATOM    173  H22 CG5     2      12.880  27.080  18.620  1.00  0.00            
ATOM    174  H23 CG5     2      14.380  26.110  18.210  1.00  0.00            
ATOM    175  H24 CG5     2      14.230  28.980  19.280  1.00  0.00            
ATOM    176  H25 CG5     2      15.740  28.130  19.230  1.00  0.00            
ATOM    177  H26 CG5     2      14.840  28.580  17.770  1.00  0.00            
ATOM    178  H27 CG5     2      18.280  21.290  23.510  1.00  0.00            
ATOM    179  H28 CG5     2      19.760  19.590  24.410  1.00  0.00            
ATOM    180  H29 CG5     2      21.840  20.240  25.660  1.00  0.00            
ATOM    181  H30 CG5     2      22.560  22.490  25.770  1.00  0.00            
TER
ENDMDL
MODEL        1
ATOM      1  H1  ACD     1      17.010  31.790  22.240  1.00  0.00            
ATOM      2  O1  ACD     1      17.670  31.150  21.960  1.00  0.00            
ATOM      3  C1  ACD     1      18.910  31.770  21.620  1.00  0.00            
ATOM      4  H2  ACD     1      19.480  32.040  22.520  1.00  0.00            
ATOM      5  H3  ACD     1      18.800  32.710  21.060  1.00  0.00            
ATOM      6  C2  ACD     1      19.890  30.770  20.950  1.00  0.00            
ATOM      7  H4  ACD     1      19.730  29.760  21.360  1.00  0.00            
ATOM      8  O2  ACD     1      19.610  30.680  19.530  1.00  0.00            
ATOM      9  C3  ACD     1      20.520  29.980  18.670  1.00  0.00            
ATOM     10  H5  ACD     1      20.300  30.090  17.600  1.00  0.00            
ATOM     11  O3  ACD     1      20.600  28.630  18.930  1.00  0.00            
ATOM     12  C4  ACD     1      20.850  27.690  17.840  1.00  0.00            
ATOM     13  H6  ACD     1      21.170  28.180  16.910  1.00  0.00            
ATOM     14  C5  ACD     1      22.070  26.840  18.350  1.00  0.00            
ATOM     15  H7  ACD     1      21.780  26.490  19.350  1.00  0.00            
ATOM     16  O4  ACD     1      23.290  27.550  18.370  1.00  0.00            
ATOM     17  H8  ACD     1      23.980  26.910  18.580  1.00  0.00            
ATOM     18  C6  ACD     1      22.190  25.580  17.490  1.00  0.00            
ATOM     19  H9  ACD     1      22.720  25.860  16.570  1.00  0.00            
ATOM     20  O5  ACD     1      23.060  24.650  18.110  1.00  0.00            
ATOM     21  H10 ACD     1      22.400  24.120  18.570  1.00  0.00            
ATOM     22  C7  ACD     1      20.900  24.840  17.220  1.00  0.00            
ATOM     23  H11 ACD     1      20.880  24.050  16.460  1.00  0.00            
ATOM     24  O6  ACD     1      19.890  25.760  16.730  1.00  0.00            
ATOM     25  C8  ACD     1      19.580  26.820  17.660  1.00  0.00            
ATOM     26  H12 ACD     1      19.210  26.430  18.610  1.00  0.00            
ATOM     27  C9  ACD     1      18.510  27.730  17.120  1.00  0.00            
ATOM     28  H13 ACD     1      18.230  28.520  17.830  1.00  0.00            
ATOM     29  H14 ACD     1      18.740  28.260  16.180  1.00  0.00            
ATOM     30  O7  ACD     1      17.370  27.000  16.960  1.00  0.00            
ATOM     31  H15 ACD     1      17.480  26.340  16.270  1.00  0.00            
ATOM     32  O8  ACD     1      20.560  24.140  18.420  1.00  0.00            
ATOM     33  C10 ACD     1      19.980  22.810  18.290  1.00  0.00            
ATOM     34  H16 ACD     1      19.660  22.600  17.260  1.00  0.00            
ATOM     35  C11 ACD     1      21.130  21.890  18.730  1.00  0.00            
ATOM     36  H17 ACD     1      21.670  22.320  19.580  1.00  0.00            
ATOM     37  O9  ACD     1      21.930  21.660  17.620  1.00  0.00            
ATOM     38  H18 ACD     1      22.710  21.170  17.900  1.00  0.00            
ATOM     39  C12 ACD     1      20.510  20.600  19.280  1.00  0.00            
ATOM     40  H19 ACD     1      20.130  20.050  18.420  1.00  0.00            
ATOM     41  O10 ACD     1      21.540  19.740  19.900  1.00  0.00            
ATOM     42  H20 ACD     1      21.730  20.180  20.740  1.00  0.00            
ATOM     43  C13 ACD     1      19.420  20.820  20.230  1.00  0.00            
ATOM     44  H21 ACD     1      18.960  19.860  20.490  1.00  0.00            
ATOM     45  O11 ACD     1      18.350  21.440  19.590  1.00  0.00            
ATOM     46  C14 ACD     1      18.710  22.780  19.180  1.00  0.00            
ATOM     47  H22 ACD     1      18.790  23.390  20.090  1.00  0.00            
ATOM     48  C15 ACD     1      17.590  23.490  18.450  1.00  0.00            
ATOM     49  H23 ACD     1      17.940  24.520  18.330  1.00  0.00            
ATOM     50  H24 ACD     1      17.480  23.020  17.470  1.00  0.00            
ATOM     51  O12 ACD     1      16.420  23.390  19.250  1.00  0.00            
ATOM     52  H25 ACD     1      16.250  22.450  19.320  1.00  0.00            
ATOM     53  O13 ACD     1      19.970  21.390  21.420  1.00  0.00            
ATOM     54  C16 ACD     1      19.510  20.930  22.660  1.00  0.00            
ATOM     55  H26 ACD     1      19.130  19.900  22.630  1.00  0.00            
ATOM     56  C17 ACD     1      20.780  20.960  23.520  1.00  0.00            
ATOM     57  H27 ACD     1      21.280  21.930  23.370  1.00  0.00            
ATOM     58  O14 ACD     1      21.620  19.840  23.110  1.00  0.00            
ATOM     59  H28 ACD     1      21.180  19.010  23.290  1.00  0.00            
ATOM     60  C18 ACD     1      20.350  20.960  24.990  1.00  0.00            
ATOM     61  H29 ACD     1      19.900  19.990  25.220  1.00  0.00            
ATOM     62  O15 ACD     1      21.410  21.140  25.950  1.00  0.00            
ATOM     63  H30 ACD     1      21.740  22.040  25.860  1.00  0.00            
ATOM     64  C19 ACD     1      19.300  22.100  25.270  1.00  0.00            
ATOM     65  H31 ACD     1      18.980  22.150  26.320  1.00  0.00            
ATOM     66  O16 ACD     1      18.150  21.830  24.510  1.00  0.00            
ATOM     67  C20 ACD     1      18.320  21.860  23.090  1.00  0.00            
ATOM     68  H32 ACD     1      18.630  22.860  22.770  1.00  0.00            
ATOM     69  C21 ACD     1      16.950  21.550  22.510  1.00  0.00            
ATOM     70  H33 ACD     1      17.230  21.190  21.510  1.00  0.00            
ATOM     71  H34 ACD     1      16.470  20.740  23.060  1.00  0.00            
ATOM     72  O17 ACD     1      16.160  22.730  22.450  1.00  0.00            
ATOM     73  H35 ACD     1      15.420  22.560  21.870  1.00  0.00            
ATOM     74  O18 ACD     1      19.700  23.370  24.970  1.00  0.00            
ATOM     75  C22 ACD     1      20.370  24.170  25.940  1.00  0.00            
ATOM     76  H36 ACD     1      20.600  23.580  26.840  1.00  0.00            
ATOM     77  C23 ACD     1      21.680  24.550  25.320  1.00  0.00            
ATOM     78  H37 ACD     1      21.490  25.010  24.340  1.00  0.00            
ATOM     79  O19 ACD     1      22.550  23.420  25.290  1.00  0.00            
ATOM     80  H38 ACD     1      23.420  23.700  24.990  1.00  0.00            
ATOM     81  C24 ACD     1      22.450  25.590  26.160  1.00  0.00            
ATOM     82  H39 ACD     1      22.710  25.070  27.090  1.00  0.00            
ATOM     83  O20 ACD     1      23.710  25.840  25.460  1.00  0.00            
ATOM     84  H40 ACD     1      24.270  26.420  25.980  1.00  0.00            
ATOM     85  C25 ACD     1      21.540  26.780  26.440  1.00  0.00            
ATOM     86  H41 ACD     1      21.970  27.440  27.200  1.00  0.00            
ATOM     87  O21 ACD     1      20.260  26.430  26.900  1.00  0.00            
ATOM     88  C26 ACD     1      19.560  25.450  26.160  1.00  0.00            
ATOM     89  H42 ACD     1      19.320  25.880  25.180  1.00  0.00            
ATOM     90  C27 ACD     1      18.280  25.060  26.930  1.00  0.00            
ATOM     91  H43 ACD     1      17.840  24.140  26.510  1.00  0.00            
ATOM     92  H44 ACD     1      18.610  24.900  27.960  1.00  0.00            
ATOM     93  O22 ACD     1      17.200  25.960  26.860  1.00  0.00            
ATOM     94  H45 ACD     1      17.530  26.800  27.180  1.00  0.00            
ATOM     95  O23 ACD     1      21.400  27.530  25.220  1.00  0.00            
ATOM     96  C28 ACD     1      21.180  28.900  25.480  1.00  0.00            
ATOM     97  H46 ACD     1      20.800  29.070  26.500  1.00  0.00            
ATOM     98  C29 ACD     1      20.100  29.380  24.520  1.00  0.00            
ATOM     99  H47 ACD     1      20.070  28.850  23.560  1.00  0.00            
ATOM    100  O24 ACD     1      20.100  30.740  24.170  1.00  0.00            
ATOM    101  C30 ACD     1      18.780  29.180  25.160  1.00  0.00            
ATOM    102  H48 ACD     1      18.510  28.140  25.370  1.00  0.00            
ATOM    103  H49 ACD     1      18.780  29.740  26.100  1.00  0.00            
ATOM    104  O25 ACD     1      17.690  29.700  24.330  1.00  0.00            
ATOM    105  H50 ACD     1      18.040  30.400  23.770  1.00  0.00            
ATOM    106  C31 ACD     1      22.500  29.610  25.200  1.00  0.00            
ATOM    107  H51 ACD     1      23.030  29.140  24.370  1.00  0.00            
ATOM    108  O26 ACD     1      23.300  29.400  26.340  1.00  0.00            
ATOM    109  H52 ACD     1      24.120  29.850  26.110  1.00  0.00            
ATOM    110  C32 ACD     1      22.400  31.040  24.740  1.00  0.00            
ATOM    111  H53 ACD     1      22.190  31.570  25.680  1.00  0.00            
ATOM    112  O27 ACD     1      23.650  31.490  24.180  1.00  0.00            
ATOM    113  H54 ACD     1      23.740  31.130  23.290  1.00  0.00            
ATOM    114  C33 ACD     1      21.360  31.210  23.670  1.00  0.00            
ATOM    115  H55 ACD     1      21.280  32.290  23.510  1.00  0.00            
ATOM    116  O28 ACD     1      21.750  30.620  22.480  1.00  0.00            
ATOM    117  C34 ACD     1      21.360  31.200  21.210  1.00  0.00            
ATOM    118  H56 ACD     1      21.340  32.290  21.340  1.00  0.00            
ATOM    119  C35 ACD     1      22.460  30.750  20.240  1.00  0.00            
ATOM    120  H57 ACD     1      22.750  29.700  20.410  1.00  0.00            
ATOM    121  O29 ACD     1      23.710  31.490  20.380  1.00  0.00            
ATOM    122  H58 ACD     1      24.380  30.940  19.960  1.00  0.00            
ATOM    123  C36 ACD     1      21.840  30.790  18.790  1.00  0.00            
ATOM    124  H59 ACD     1      21.590  31.790  18.410  1.00  0.00            
ATOM    125  O30 ACD     1      22.690  30.150  17.770  1.00  0.00            
ATOM    126  H60 ACD     1      22.860  29.240  18.040  1.00  0.00            
ATOM    127  C1  CG5     2      28.790  29.850  22.890  1.00  0.00            
ATOM    128  C2  CG5     2      27.740  30.870  22.260  1.00  0.00            
ATOM    129  C3  CG5     2      26.210  30.450  22.520  1.00  0.00            
ATOM    130  C4  CG5     2      25.800  28.960  22.360  1.00  0.00            
ATOM    131  O1  CG5     2      24.350  28.770  22.140  1.00  0.00            
ATOM    132  C5  CG5     2      23.760  27.550  21.860  1.00  0.00            
ATOM    133  C6  CG5     2      22.350  27.420  21.930  1.00  0.00            
ATOM    134  C7  CG5     2      21.710  26.190  21.850  1.00  0.00            
ATOM    135  C8  CG5     2      20.200  26.070  21.850  1.00  0.00            
ATOM    136  N1  CG5     2      19.590  27.100  21.170  1.00  0.00            
ATOM    137  C9  CG5     2      18.150  27.480  21.330  1.00  0.00            
ATOM    138  C10 CG5     2      17.210  26.590  20.550  1.00  0.00            
ATOM    139  N2  CG5     2      15.720  26.930  20.590  1.00  0.00            
ATOM    140  C11 CG5     2      14.980  25.650  20.890  1.00  0.00            
ATOM    141  C12 CG5     2      13.710  25.860  21.790  1.00  0.00            
ATOM    142  C13 CG5     2      15.250  27.450  19.270  1.00  0.00            
ATOM    143  C14 CG5     2      15.410  28.960  19.200  1.00  0.00            
ATOM    144  O2  CG5     2      19.550  25.230  22.410  1.00  0.00            
ATOM    145  N3  CG5     2      24.520  26.500  21.680  1.00  0.00            
ATOM    146  C15 CG5     2      23.960  25.290  21.710  1.00  0.00            
ATOM    147  C16 CG5     2      22.580  25.040  21.770  1.00  0.00            
ATOM    148  C17 CG5     2      22.050  23.730  21.780  1.00  0.00            
ATOM    149  C18 CG5     2      22.870  22.640  21.540  1.00  0.00            
ATOM    150  C19 CG5     2      24.250  22.820  21.490  1.00  0.00            
ATOM    151  C20 CG5     2      24.790  24.160  21.560  1.00  0.00            
ATOM    152  H1  CG5     2      29.830  30.060  22.610  1.00  0.00            
ATOM    153  H2  CG5     2      28.700  29.840  23.980  1.00  0.00            
ATOM    154  H3  CG5     2      28.570  28.880  22.420  1.00  0.00            
ATOM    155  H4  CG5     2      27.900  31.050  21.190  1.00  0.00            
ATOM    156  H5  CG5     2      27.770  31.880  22.690  1.00  0.00            
ATOM    157  H6  CG5     2      25.540  31.030  21.860  1.00  0.00            
ATOM    158  H7  CG5     2      25.970  30.740  23.550  1.00  0.00            
ATOM    159  H8  CG5     2      26.030  28.610  23.380  1.00  0.00            
ATOM    160  H9  CG5     2      26.350  28.380  21.610  1.00  0.00            
ATOM    161  H10 CG5     2      21.690  28.280  22.000  1.00  0.00            
ATOM    162  H11 CG5     2      20.310  27.700  20.780  1.00  0.00            
ATOM    163  H12 CG5     2      17.890  28.490  20.970  1.00  0.00            
ATOM    164  H13 CG5     2      17.940  27.450  22.410  1.00  0.00            
ATOM    165  H14 CG5     2      17.360  25.680  21.130  1.00  0.00            
ATOM    166  H15 CG5     2      17.480  26.560  19.490  1.00  0.00            
ATOM    167  H16 CG5     2      15.560  27.640  21.320  1.00  0.00            
ATOM    168  H17 CG5     2      15.750  25.050  21.370  1.00  0.00            
ATOM    169  H18 CG5     2      14.590  25.140  20.010  1.00  0.00            
ATOM    170  H19 CG5     2      13.190  24.910  21.920  1.00  0.00            
ATOM    171  H20 CG5     2      14.100  26.150  22.770  1.00  0.00            
ATOM    172  H21 CG5     2      13.020  26.560  21.290  1.00  0.00            
ATOM    173  H22 CG5     2      14.180  27.240  19.230  1.00  0.00            
ATOM    174  H23 CG5     2      15.720  26.980  18.410  1.00  0.00            
ATOM    175  H24 CG5     2      14.820  29.450  19.980  1.00  0.00            
ATOM    176  H25 CG5     2      16.450  29.240  19.420  1.00  0.00            
ATOM    177  H26 CG5     2      15.000  29.340  18.260  1.00  0.00            
ATOM    178  H27 CG5     2      20.990  23.500  21.770  1.00  0.00            
ATOM    179  H28 CG5     2      22.500  21.620  21.600  1.00  0.00            
ATOM    180  H29 CG5     2      24.860  21.940  21.310  1.00  0.00            
ATOM    181  H30 CG5     2      25.860  24.280  21.510  1.00  0.00            
TER
ENDMDL
MODEL        1
ATOM      1  H1  ACD     1      24.850  32.550   7.250  1.00  0.00            
ATOM      2  O1  ACD     1      24.110  32.270   7.800  1.00  0.00            
ATOM      3  C1  ACD     1      24.350  30.850   8.040  1.00  0.00            
ATOM      4  H2  ACD     1      25.370  30.810   8.440  1.00  0.00            
ATOM      5  H3  ACD     1      24.240  30.330   7.080  1.00  0.00            
ATOM      6  C2  ACD     1      23.470  30.360   9.180  1.00  0.00            
ATOM      7  H4  ACD     1      23.380  31.170   9.910  1.00  0.00            
ATOM      8  O2  ACD     1      22.130  30.100   8.620  1.00  0.00            
ATOM      9  C3  ACD     1      21.060  29.930   9.550  1.00  0.00            
ATOM     10  H5  ACD     1      20.140  29.950   8.960  1.00  0.00            
ATOM     11  O3  ACD     1      21.020  31.010  10.500  1.00  0.00            
ATOM     12  C4  ACD     1      19.920  31.880  10.410  1.00  0.00            
ATOM     13  H6  ACD     1      19.250  31.620   9.570  1.00  0.00            
ATOM     14  C5  ACD     1      19.090  31.660  11.740  1.00  0.00            
ATOM     15  H7  ACD     1      19.830  31.800  12.540  1.00  0.00            
ATOM     16  O4  ACD     1      18.460  30.390  11.800  1.00  0.00            
ATOM     17  H8  ACD     1      18.070  30.300  12.670  1.00  0.00            
ATOM     18  C6  ACD     1      18.080  32.800  11.850  1.00  0.00            
ATOM     19  H9  ACD     1      17.400  32.760  10.980  1.00  0.00            
ATOM     20  O5  ACD     1      17.340  32.690  13.040  1.00  0.00            
ATOM     21  H10 ACD     1      17.810  33.200  13.700  1.00  0.00            
ATOM     22  C7  ACD     1      18.800  34.170  11.850  1.00  0.00            
ATOM     23  H11 ACD     1      18.150  35.040  11.990  1.00  0.00            
ATOM     24  O6  ACD     1      19.470  34.310  10.630  1.00  0.00            
ATOM     25  C8  ACD     1      20.470  33.340  10.370  1.00  0.00            
ATOM     26  H12 ACD     1      21.250  33.560  11.110  1.00  0.00            
ATOM     27  C9  ACD     1      20.970  33.670   9.000  1.00  0.00            
ATOM     28  H13 ACD     1      21.450  32.860   8.430  1.00  0.00            
ATOM     29  H14 ACD     1      20.140  33.990   8.360  1.00  0.00            
ATOM     30  O7  ACD     1      21.820  34.780   9.010  1.00  0.00            
ATOM     31  H15 ACD     1      22.060  34.900   8.080  1.00  0.00            
ATOM     32  O8  ACD     1      19.770  34.160  12.940  1.00  0.00            
ATOM     33  C10 ACD     1      19.900  35.330  13.790  1.00  0.00            
ATOM     34  H16 ACD     1      19.070  36.020  13.640  1.00  0.00            
ATOM     35  C11 ACD     1      19.520  34.800  15.180  1.00  0.00            
ATOM     36  H17 ACD     1      20.050  33.850  15.370  1.00  0.00            
ATOM     37  O9  ACD     1      18.110  34.470  15.200  1.00  0.00            
ATOM     38  H18 ACD     1      17.680  34.670  16.030  1.00  0.00            
ATOM     39  C12 ACD     1      20.000  35.800  16.260  1.00  0.00            
ATOM     40  H19 ACD     1      19.440  36.730  16.140  1.00  0.00            
ATOM     41  O10 ACD     1      19.800  35.150  17.530  1.00  0.00            
ATOM     42  H20 ACD     1      20.270  34.320  17.410  1.00  0.00            
ATOM     43  C13 ACD     1      21.500  36.150  16.110  1.00  0.00            
ATOM     44  H21 ACD     1      21.810  36.940  16.800  1.00  0.00            
ATOM     45  O11 ACD     1      21.590  36.730  14.790  1.00  0.00            
ATOM     46  C14 ACD     1      21.270  35.890  13.660  1.00  0.00            
ATOM     47  H22 ACD     1      22.010  35.090  13.650  1.00  0.00            
ATOM     48  C15 ACD     1      21.510  36.700  12.370  1.00  0.00            
ATOM     49  H23 ACD     1      21.120  36.130  11.520  1.00  0.00            
ATOM     50  H24 ACD     1      21.010  37.670  12.470  1.00  0.00            
ATOM     51  O12 ACD     1      22.910  37.100  12.180  1.00  0.00            
ATOM     52  H25 ACD     1      23.210  37.500  13.010  1.00  0.00            
ATOM     53  O13 ACD     1      22.300  35.000  16.120  1.00  0.00            
ATOM     54  C16 ACD     1      23.060  34.490  17.180  1.00  0.00            
ATOM     55  H26 ACD     1      22.730  35.010  18.090  1.00  0.00            
ATOM     56  C17 ACD     1      22.700  33.010  17.330  1.00  0.00            
ATOM     57  H27 ACD     1      22.770  32.450  16.390  1.00  0.00            
ATOM     58  O14 ACD     1      21.310  32.930  17.790  1.00  0.00            
ATOM     59  H28 ACD     1      21.060  32.010  17.900  1.00  0.00            
ATOM     60  C18 ACD     1      23.780  32.300  18.170  1.00  0.00            
ATOM     61  H29 ACD     1      23.670  32.780  19.150  1.00  0.00            
ATOM     62  O15 ACD     1      23.590  30.900  18.200  1.00  0.00            
ATOM     63  H30 ACD     1      24.410  30.490  17.910  1.00  0.00            
ATOM     64  C19 ACD     1      25.230  32.720  17.820  1.00  0.00            
ATOM     65  H31 ACD     1      25.990  32.420  18.550  1.00  0.00            
ATOM     66  O16 ACD     1      25.440  34.060  17.720  1.00  0.00            
ATOM     67  C20 ACD     1      24.510  34.730  16.810  1.00  0.00            
ATOM     68  H32 ACD     1      24.730  34.370  15.790  1.00  0.00            
ATOM     69  C21 ACD     1      24.820  36.130  16.860  1.00  0.00            
ATOM     70  H33 ACD     1      24.240  36.710  16.120  1.00  0.00            
ATOM     71  H34 ACD     1      24.690  36.570  17.850  1.00  0.00            
ATOM     72  O17 ACD     1      26.130  36.360  16.520  1.00  0.00            
ATOM     73  H35 ACD     1      26.410  37.190  16.910  1.00  0.00            
ATOM     74  O18 ACD     1      25.500  32.100  16.570  1.00  0.00            
ATOM     75  C22 ACD     1      26.740  31.520  16.330  1.00  0.00            
ATOM     76  H36 ACD     1      27.450  31.860  17.100  1.00  0.00            
ATOM     77  C23 ACD     1      26.520  30.000  16.310  1.00  0.00            
ATOM     78  H37 ACD     1      25.850  29.720  15.490  1.00  0.00            
ATOM     79  O19 ACD     1      26.030  29.570  17.550  1.00  0.00            
ATOM     80  H38 ACD     1      26.420  28.720  17.780  1.00  0.00            
ATOM     81  C24 ACD     1      27.860  29.270  16.050  1.00  0.00            
ATOM     82  H39 ACD     1      28.620  29.610  16.770  1.00  0.00            
ATOM     83  O20 ACD     1      27.840  27.890  16.160  1.00  0.00            
ATOM     84  H40 ACD     1      27.530  27.610  17.030  1.00  0.00            
ATOM     85  C25 ACD     1      28.460  29.760  14.710  1.00  0.00            
ATOM     86  H41 ACD     1      29.450  29.400  14.410  1.00  0.00            
ATOM     87  O21 ACD     1      28.520  31.180  14.750  1.00  0.00            
ATOM     88  C26 ACD     1      27.340  32.010  15.040  1.00  0.00            
ATOM     89  H42 ACD     1      26.630  31.790  14.230  1.00  0.00            
ATOM     90  C27 ACD     1      27.560  33.510  15.050  1.00  0.00            
ATOM     91  H43 ACD     1      28.040  33.770  14.100  1.00  0.00            
ATOM     92  H44 ACD     1      26.600  34.030  15.150  1.00  0.00            
ATOM     93  O22 ACD     1      28.460  33.940  16.040  1.00  0.00            
ATOM     94  H45 ACD     1      29.120  33.250  16.150  1.00  0.00            
ATOM     95  O23 ACD     1      27.500  29.410  13.750  1.00  0.00            
ATOM     96  C28 ACD     1      27.980  29.220  12.410  1.00  0.00            
ATOM     97  H46 ACD     1      29.060  29.080  12.280  1.00  0.00            
ATOM     98  C29 ACD     1      27.570  30.430  11.540  1.00  0.00            
ATOM     99  H47 ACD     1      26.670  30.850  12.010  1.00  0.00            
ATOM    100  O24 ACD     1      27.190  30.060  10.230  1.00  0.00            
ATOM    101  C30 ACD     1      28.750  31.470  11.440  1.00  0.00            
ATOM    102  H48 ACD     1      29.480  31.360  12.240  1.00  0.00            
ATOM    103  H49 ACD     1      29.250  31.090  10.550  1.00  0.00            
ATOM    104  O25 ACD     1      28.120  32.790  11.230  1.00  0.00            
ATOM    105  H50 ACD     1      28.830  33.410  11.040  1.00  0.00            
ATOM    106  C31 ACD     1      27.470  27.870  12.000  1.00  0.00            
ATOM    107  H51 ACD     1      26.660  27.750  12.730  1.00  0.00            
ATOM    108  O26 ACD     1      28.430  26.870  12.250  1.00  0.00            
ATOM    109  H52 ACD     1      28.760  26.990  13.140  1.00  0.00            
ATOM    110  C32 ACD     1      26.890  27.730  10.600  1.00  0.00            
ATOM    111  H53 ACD     1      27.670  27.430   9.890  1.00  0.00            
ATOM    112  O27 ACD     1      25.890  26.720  10.630  1.00  0.00            
ATOM    113  H54 ACD     1      25.170  27.100  11.140  1.00  0.00            
ATOM    114  C33 ACD     1      26.320  29.030  10.040  1.00  0.00            
ATOM    115  H55 ACD     1      26.080  28.780   9.000  1.00  0.00            
ATOM    116  O28 ACD     1      25.080  29.340  10.710  1.00  0.00            
ATOM    117  C34 ACD     1      23.900  29.080   9.890  1.00  0.00            
ATOM    118  H56 ACD     1      24.060  28.330   9.100  1.00  0.00            
ATOM    119  C35 ACD     1      22.740  28.470  10.830  1.00  0.00            
ATOM    120  H57 ACD     1      22.800  29.120  11.710  1.00  0.00            
ATOM    121  O29 ACD     1      22.990  27.110  11.200  1.00  0.00            
ATOM    122  H58 ACD     1      22.230  26.720  11.650  1.00  0.00            
ATOM    123  C36 ACD     1      21.380  28.590  10.200  1.00  0.00            
ATOM    124  H59 ACD     1      21.250  27.800   9.450  1.00  0.00            
ATOM    125  O30 ACD     1      20.400  28.330  11.190  1.00  0.00            
ATOM    126  H60 ACD     1      19.870  29.100  11.420  1.00  0.00            
ATOM    127  C1  CG5     2      25.250  23.650  16.430  1.00  0.00            
ATOM    128  C2  CG5     2      26.480  24.400  15.910  1.00  0.00            
ATOM    129  C3  CG5     2      26.040  25.460  14.840  1.00  0.00            
ATOM    130  C4  CG5     2      25.030  26.540  15.410  1.00  0.00            
ATOM    131  O1  CG5     2      24.610  27.280  14.290  1.00  0.00            
ATOM    132  C5  CG5     2      23.790  28.320  14.350  1.00  0.00            
ATOM    133  C6  CG5     2      24.200  29.570  13.960  1.00  0.00            
ATOM    134  C7  CG5     2      23.300  30.670  14.040  1.00  0.00            
ATOM    135  C8  CG5     2      23.660  32.030  13.520  1.00  0.00            
ATOM    136  N1  CG5     2      24.340  31.940  12.290  1.00  0.00            
ATOM    137  C9  CG5     2      24.990  33.060  11.660  1.00  0.00            
ATOM    138  C10 CG5     2      24.140  34.230  11.290  1.00  0.00            
ATOM    139  N2  CG5     2      24.910  35.460  10.790  1.00  0.00            
ATOM    140  C11 CG5     2      24.970  35.220   9.290  1.00  0.00            
ATOM    141  C12 CG5     2      25.640  36.390   8.510  1.00  0.00            
ATOM    142  C13 CG5     2      26.290  35.580  11.520  1.00  0.00            
ATOM    143  C14 CG5     2      26.210  35.990  13.080  1.00  0.00            
ATOM    144  O2  CG5     2      23.630  33.160  14.020  1.00  0.00            
ATOM    145  N3  CG5     2      22.520  28.040  14.710  1.00  0.00            
ATOM    146  C15 CG5     2      21.660  29.040  14.950  1.00  0.00            
ATOM    147  C16 CG5     2      22.050  30.350  14.590  1.00  0.00            
ATOM    148  C17 CG5     2      21.040  31.310  14.690  1.00  0.00            
ATOM    149  C18 CG5     2      19.760  31.020  15.310  1.00  0.00            
ATOM    150  C19 CG5     2      19.510  29.800  15.830  1.00  0.00            
ATOM    151  C20 CG5     2      20.430  28.790  15.610  1.00  0.00            
ATOM    152  H1  CG5     2      25.600  22.850  17.100  1.00  0.00            
ATOM    153  H2  CG5     2      24.530  24.310  16.930  1.00  0.00            
ATOM    154  H3  CG5     2      24.660  23.150  15.660  1.00  0.00            
ATOM    155  H4  CG5     2      27.210  23.740  15.430  1.00  0.00            
ATOM    156  H5  CG5     2      26.860  24.840  16.830  1.00  0.00            
ATOM    157  H6  CG5     2      25.420  24.950  14.090  1.00  0.00            
ATOM    158  H7  CG5     2      26.850  25.990  14.330  1.00  0.00            
ATOM    159  H8  CG5     2      25.470  27.140  16.220  1.00  0.00            
ATOM    160  H9  CG5     2      24.150  25.980  15.740  1.00  0.00            
ATOM    161  H10 CG5     2      25.160  29.730  13.490  1.00  0.00            
ATOM    162  H11 CG5     2      24.600  31.030  11.910  1.00  0.00            
ATOM    163  H12 CG5     2      25.450  32.680  10.740  1.00  0.00            
ATOM    164  H13 CG5     2      25.740  33.390  12.380  1.00  0.00            
ATOM    165  H14 CG5     2      23.510  34.660  12.070  1.00  0.00            
ATOM    166  H15 CG5     2      23.500  33.880  10.470  1.00  0.00            
ATOM    167  H16 CG5     2      24.350  36.260  11.100  1.00  0.00            
ATOM    168  H17 CG5     2      23.930  35.160   8.950  1.00  0.00            
ATOM    169  H18 CG5     2      25.430  34.250   9.080  1.00  0.00            
ATOM    170  H19 CG5     2      25.010  37.290   8.490  1.00  0.00            
ATOM    171  H20 CG5     2      26.630  36.620   8.930  1.00  0.00            
ATOM    172  H21 CG5     2      25.900  36.090   7.490  1.00  0.00            
ATOM    173  H22 CG5     2      26.910  36.290  10.950  1.00  0.00            
ATOM    174  H23 CG5     2      26.820  34.630  11.400  1.00  0.00            
ATOM    175  H24 CG5     2      25.560  35.320  13.660  1.00  0.00            
ATOM    176  H25 CG5     2      27.250  35.950  13.430  1.00  0.00            
ATOM    177  H26 CG5     2      25.810  36.980  13.310  1.00  0.00            
ATOM    178  H27 CG5     2      21.200  32.340  14.390  1.00  0.00            
ATOM    179  H28 CG5     2      18.990  31.780  15.440  1.00  0.00            
ATOM    180  H29 CG5     2      18.550  29.550  16.260  1.00  0.00            
ATOM    181  H30 CG5     2      20.090  27.790  15.820  1.00  0.00            
TER
ENDMDL
MODEL        1
ATOM      1  H1  ACD     1      12.710  29.330  22.280  1.00  0.00            
ATOM      2  O1  ACD     1      13.350  29.000  22.920  1.00  0.00            
ATOM      3  C1  ACD     1      14.520  29.720  22.700  1.00  0.00            
ATOM      4  H2  ACD     1      14.900  30.150  23.640  1.00  0.00            
ATOM      5  H3  ACD     1      14.250  30.590  22.090  1.00  0.00            
ATOM      6  C2  ACD     1      15.660  28.890  22.120  1.00  0.00            
ATOM      7  H4  ACD     1      15.700  27.970  22.730  1.00  0.00            
ATOM      8  O2  ACD     1      15.290  28.500  20.790  1.00  0.00            
ATOM      9  C3  ACD     1      16.320  27.770  20.070  1.00  0.00            
ATOM     10  H5  ACD     1      15.800  27.600  19.120  1.00  0.00            
ATOM     11  O3  ACD     1      16.530  26.540  20.750  1.00  0.00            
ATOM     12  C4  ACD     1      16.350  25.350  19.940  1.00  0.00            
ATOM     13  H6  ACD     1      16.320  25.700  18.900  1.00  0.00            
ATOM     14  C5  ACD     1      17.600  24.470  20.060  1.00  0.00            
ATOM     15  H7  ACD     1      17.820  24.410  21.140  1.00  0.00            
ATOM     16  O4  ACD     1      18.790  25.060  19.440  1.00  0.00            
ATOM     17  H8  ACD     1      18.730  24.950  18.490  1.00  0.00            
ATOM     18  C6  ACD     1      17.290  23.020  19.480  1.00  0.00            
ATOM     19  H9  ACD     1      17.090  23.170  18.410  1.00  0.00            
ATOM     20  O5  ACD     1      18.400  22.150  19.680  1.00  0.00            
ATOM     21  H10 ACD     1      19.220  22.490  19.330  1.00  0.00            
ATOM     22  C7  ACD     1      16.050  22.510  20.160  1.00  0.00            
ATOM     23  H11 ACD     1      15.700  21.570  19.710  1.00  0.00            
ATOM     24  O6  ACD     1      15.060  23.360  19.820  1.00  0.00            
ATOM     25  C8  ACD     1      15.020  24.610  20.400  1.00  0.00            
ATOM     26  H12 ACD     1      15.040  24.470  21.490  1.00  0.00            
ATOM     27  C9  ACD     1      13.800  25.300  19.960  1.00  0.00            
ATOM     28  H13 ACD     1      13.860  26.270  20.450  1.00  0.00            
ATOM     29  H14 ACD     1      13.840  25.470  18.870  1.00  0.00            
ATOM     30  O7  ACD     1      12.690  24.510  20.480  1.00  0.00            
ATOM     31  H15 ACD     1      12.740  23.720  19.940  1.00  0.00            
ATOM     32  O8  ACD     1      16.170  22.290  21.510  1.00  0.00            
ATOM     33  C10 ACD     1      15.930  20.980  22.060  1.00  0.00            
ATOM     34  H16 ACD     1      15.290  20.380  21.390  1.00  0.00            
ATOM     35  C11 ACD     1      17.240  20.300  22.300  1.00  0.00            
ATOM     36  H17 ACD     1      17.870  21.060  22.790  1.00  0.00            
ATOM     37  O9  ACD     1      17.920  20.010  21.020  1.00  0.00            
ATOM     38  H18 ACD     1      17.950  20.860  20.580  1.00  0.00            
ATOM     39  C12 ACD     1      17.080  19.040  23.180  1.00  0.00            
ATOM     40  H19 ACD     1      16.640  18.280  22.530  1.00  0.00            
ATOM     41  O10 ACD     1      18.360  18.620  23.560  1.00  0.00            
ATOM     42  H20 ACD     1      18.760  19.200  24.210  1.00  0.00            
ATOM     43  C13 ACD     1      16.300  19.410  24.430  1.00  0.00            
ATOM     44  H21 ACD     1      16.330  18.490  25.010  1.00  0.00            
ATOM     45  O11 ACD     1      15.040  19.980  24.140  1.00  0.00            
ATOM     46  C14 ACD     1      15.130  21.180  23.400  1.00  0.00            
ATOM     47  H22 ACD     1      15.570  21.960  24.030  1.00  0.00            
ATOM     48  C15 ACD     1      13.680  21.630  23.090  1.00  0.00            
ATOM     49  H23 ACD     1      13.740  22.600  22.590  1.00  0.00            
ATOM     50  H24 ACD     1      13.100  20.890  22.520  1.00  0.00            
ATOM     51  O12 ACD     1      12.970  21.890  24.320  1.00  0.00            
ATOM     52  H25 ACD     1      13.050  21.150  24.930  1.00  0.00            
ATOM     53  O13 ACD     1      17.100  20.330  25.070  1.00  0.00            
ATOM     54  C16 ACD     1      17.330  20.190  26.470  1.00  0.00            
ATOM     55  H26 ACD     1      17.220  19.190  26.920  1.00  0.00            
ATOM     56  C17 ACD     1      18.760  20.520  26.750  1.00  0.00            
ATOM     57  H27 ACD     1      19.040  21.340  26.080  1.00  0.00            
ATOM     58  O14 ACD     1      19.540  19.390  26.270  1.00  0.00            
ATOM     59  H28 ACD     1      19.710  18.680  26.890  1.00  0.00            
ATOM     60  C18 ACD     1      19.110  20.910  28.210  1.00  0.00            
ATOM     61  H29 ACD     1      19.070  19.950  28.720  1.00  0.00            
ATOM     62  O15 ACD     1      20.430  21.290  28.500  1.00  0.00            
ATOM     63  H30 ACD     1      20.480  22.180  28.140  1.00  0.00            
ATOM     64  C19 ACD     1      18.160  21.950  28.690  1.00  0.00            
ATOM     65  H31 ACD     1      18.370  22.150  29.750  1.00  0.00            
ATOM     66  O16 ACD     1      16.870  21.440  28.600  1.00  0.00            
ATOM     67  C20 ACD     1      16.410  21.110  27.240  1.00  0.00            
ATOM     68  H32 ACD     1      16.290  22.020  26.640  1.00  0.00            
ATOM     69  C21 ACD     1      15.050  20.310  27.430  1.00  0.00            
ATOM     70  H33 ACD     1      14.850  19.610  26.600  1.00  0.00            
ATOM     71  H34 ACD     1      15.090  19.580  28.250  1.00  0.00            
ATOM     72  O17 ACD     1      13.960  21.260  27.630  1.00  0.00            
ATOM     73  H35 ACD     1      13.170  20.730  27.520  1.00  0.00            
ATOM     74  O18 ACD     1      18.220  23.230  28.010  1.00  0.00            
ATOM     75  C22 ACD     1      19.070  24.290  28.470  1.00  0.00            
ATOM     76  H36 ACD     1      19.600  23.920  29.360  1.00  0.00            
ATOM     77  C23 ACD     1      20.150  24.640  27.480  1.00  0.00            
ATOM     78  H37 ACD     1      19.670  24.560  26.490  1.00  0.00            
ATOM     79  O19 ACD     1      21.200  23.710  27.530  1.00  0.00            
ATOM     80  H38 ACD     1      21.780  24.090  26.860  1.00  0.00            
ATOM     81  C24 ACD     1      20.630  26.090  27.620  1.00  0.00            
ATOM     82  H39 ACD     1      21.320  26.000  28.470  1.00  0.00            
ATOM     83  O20 ACD     1      21.260  26.450  26.420  1.00  0.00            
ATOM     84  H40 ACD     1      21.270  27.410  26.310  1.00  0.00            
ATOM     85  C25 ACD     1      19.560  27.090  27.950  1.00  0.00            
ATOM     86  H41 ACD     1      19.960  28.050  28.280  1.00  0.00            
ATOM     87  O21 ACD     1      18.900  26.700  29.060  1.00  0.00            
ATOM     88  C26 ACD     1      18.210  25.430  28.850  1.00  0.00            
ATOM     89  H42 ACD     1      17.470  25.540  28.050  1.00  0.00            
ATOM     90  C27 ACD     1      17.500  25.040  30.170  1.00  0.00            
ATOM     91  H43 ACD     1      16.910  24.120  30.080  1.00  0.00            
ATOM     92  H44 ACD     1      18.300  24.860  30.900  1.00  0.00            
ATOM     93  O22 ACD     1      16.650  26.160  30.640  1.00  0.00            
ATOM     94  H45 ACD     1      16.190  25.770  31.390  1.00  0.00            
ATOM     95  O23 ACD     1      18.650  27.360  26.920  1.00  0.00            
ATOM     96  C28 ACD     1      18.350  28.810  26.770  1.00  0.00            
ATOM     97  H46 ACD     1      18.320  29.340  27.730  1.00  0.00            
ATOM     98  C29 ACD     1      16.980  28.700  26.230  1.00  0.00            
ATOM     99  H47 ACD     1      16.830  27.860  25.540  1.00  0.00            
ATOM    100  O24 ACD     1      16.640  29.900  25.470  1.00  0.00            
ATOM    101  C30 ACD     1      16.000  28.440  27.310  1.00  0.00            
ATOM    102  H48 ACD     1      16.220  27.460  27.750  1.00  0.00            
ATOM    103  H49 ACD     1      16.200  29.150  28.120  1.00  0.00            
ATOM    104  O25 ACD     1      14.610  28.420  26.840  1.00  0.00            
ATOM    105  H50 ACD     1      14.450  29.340  26.630  1.00  0.00            
ATOM    106  C31 ACD     1      19.410  29.450  25.800  1.00  0.00            
ATOM    107  H51 ACD     1      19.650  28.680  25.070  1.00  0.00            
ATOM    108  O26 ACD     1      20.540  29.800  26.560  1.00  0.00            
ATOM    109  H52 ACD     1      21.200  30.290  26.060  1.00  0.00            
ATOM    110  C32 ACD     1      18.870  30.700  25.060  1.00  0.00            
ATOM    111  H53 ACD     1      18.840  31.580  25.720  1.00  0.00            
ATOM    112  O27 ACD     1      19.780  31.110  23.980  1.00  0.00            
ATOM    113  H54 ACD     1      19.540  30.610  23.190  1.00  0.00            
ATOM    114  C33 ACD     1      17.540  30.360  24.490  1.00  0.00            
ATOM    115  H55 ACD     1      17.120  31.290  24.080  1.00  0.00            
ATOM    116  O28 ACD     1      17.550  29.390  23.510  1.00  0.00            
ATOM    117  C34 ACD     1      17.040  29.670  22.190  1.00  0.00            
ATOM    118  H56 ACD     1      16.850  30.730  21.970  1.00  0.00            
ATOM    119  C35 ACD     1      18.060  29.090  21.220  1.00  0.00            
ATOM    120  H57 ACD     1      18.410  28.170  21.690  1.00  0.00            
ATOM    121  O29 ACD     1      19.230  29.950  21.180  1.00  0.00            
ATOM    122  H58 ACD     1      19.840  29.520  20.580  1.00  0.00            
ATOM    123  C36 ACD     1      17.530  28.690  19.860  1.00  0.00            
ATOM    124  H59 ACD     1      17.140  29.610  19.410  1.00  0.00            
ATOM    125  O30 ACD     1      18.550  28.000  19.090  1.00  0.00            
ATOM    126  H60 ACD     1      18.600  27.140  19.520  1.00  0.00            
ATOM    127  C1  CG5     2      24.860  27.960  21.670  1.00  0.00            
ATOM    128  C2  CG5     2      24.320  28.940  22.770  1.00  0.00            
ATOM    129  C3  CG5     2      22.910  28.510  23.240  1.00  0.00            
ATOM    130  C4  CG5     2      21.850  28.530  22.120  1.00  0.00            
ATOM    131  O1  CG5     2      20.690  27.980  22.630  1.00  0.00            
ATOM    132  C5  CG5     2      20.380  26.630  22.810  1.00  0.00            
ATOM    133  C6  CG5     2      19.210  26.340  23.550  1.00  0.00            
ATOM    134  C7  CG5     2      18.860  25.020  23.840  1.00  0.00            
ATOM    135  C8  CG5     2      17.550  24.730  24.560  1.00  0.00            
ATOM    136  N1  CG5     2      16.400  25.370  24.160  1.00  0.00            
ATOM    137  C9  CG5     2      15.140  25.230  24.760  1.00  0.00            
ATOM    138  C10 CG5     2      13.880  25.800  23.860  1.00  0.00            
ATOM    139  N2  CG5     2      12.530  25.910  24.490  1.00  0.00            
ATOM    140  C11 CG5     2      12.110  24.570  24.990  1.00  0.00            
ATOM    141  C12 CG5     2      11.200  24.490  26.240  1.00  0.00            
ATOM    142  C13 CG5     2      11.580  26.510  23.430  1.00  0.00            
ATOM    143  C14 CG5     2      10.510  27.470  23.980  1.00  0.00            
ATOM    144  O2  CG5     2      17.540  23.890  25.430  1.00  0.00            
ATOM    145  N3  CG5     2      21.280  25.750  22.460  1.00  0.00            
ATOM    146  C15 CG5     2      21.060  24.500  22.890  1.00  0.00            
ATOM    147  C16 CG5     2      19.890  24.070  23.610  1.00  0.00            
ATOM    148  C17 CG5     2      19.670  22.610  23.780  1.00  0.00            
ATOM    149  C18 CG5     2      20.690  21.700  23.460  1.00  0.00            
ATOM    150  C19 CG5     2      21.860  22.150  22.860  1.00  0.00            
ATOM    151  C20 CG5     2      22.050  23.540  22.550  1.00  0.00            
ATOM    152  H1  CG5     2      24.280  28.010  20.750  1.00  0.00            
ATOM    153  H2  CG5     2      25.900  28.160  21.350  1.00  0.00            
ATOM    154  H3  CG5     2      24.890  26.930  22.060  1.00  0.00            
ATOM    155  H4  CG5     2      24.320  30.010  22.550  1.00  0.00            
ATOM    156  H5  CG5     2      25.000  28.920  23.630  1.00  0.00            
ATOM    157  H6  CG5     2      22.560  29.130  24.070  1.00  0.00            
ATOM    158  H7  CG5     2      22.950  27.490  23.640  1.00  0.00            
ATOM    159  H8  CG5     2      22.180  28.010  21.220  1.00  0.00            
ATOM    160  H9  CG5     2      21.730  29.570  21.800  1.00  0.00            
ATOM    161  H10 CG5     2      18.460  27.120  23.690  1.00  0.00            
ATOM    162  H11 CG5     2      16.500  25.860  23.280  1.00  0.00            
ATOM    163  H12 CG5     2      15.170  25.880  25.640  1.00  0.00            
ATOM    164  H13 CG5     2      15.020  24.160  24.960  1.00  0.00            
ATOM    165  H14 CG5     2      13.680  25.260  22.930  1.00  0.00            
ATOM    166  H15 CG5     2      14.240  26.820  23.700  1.00  0.00            
ATOM    167  H16 CG5     2      12.530  26.480  25.360  1.00  0.00            
ATOM    168  H17 CG5     2      12.970  23.930  25.160  1.00  0.00            
ATOM    169  H18 CG5     2      11.520  24.130  24.190  1.00  0.00            
ATOM    170  H19 CG5     2      10.890  23.450  26.420  1.00  0.00            
ATOM    171  H20 CG5     2      11.870  24.820  27.040  1.00  0.00            
ATOM    172  H21 CG5     2      10.370  25.180  26.050  1.00  0.00            
ATOM    173  H22 CG5     2      11.080  25.650  22.960  1.00  0.00            
ATOM    174  H23 CG5     2      12.170  27.040  22.690  1.00  0.00            
ATOM    175  H24 CG5     2      10.050  27.960  23.120  1.00  0.00            
ATOM    176  H25 CG5     2       9.730  26.920  24.520  1.00  0.00            
ATOM    177  H26 CG5     2      11.060  28.240  24.530  1.00  0.00            
ATOM    178  H27 CG5     2      18.670  22.310  24.090  1.00  0.00            
ATOM    179  H28 CG5     2      20.500  20.640  23.560  1.00  0.00            
ATOM    180  H29 CG5     2      22.770  21.570  22.790  1.00  0.00            
ATOM    181  H30 CG5     2      22.990  23.900  22.150  1.00  0.00            
TER
ENDMDL
MODEL        1
ATOM      1  H1  ACD     1      13.830  29.890  20.800  1.00  0.00            
ATOM      2  O1  ACD     1      13.550  30.240  21.650  1.00  0.00            
ATOM      3  C1  ACD     1      14.800  30.440  22.350  1.00  0.00            
ATOM      4  H2  ACD     1      14.610  30.590  23.420  1.00  0.00            
ATOM      5  H3  ACD     1      15.270  31.320  21.890  1.00  0.00            
ATOM      6  C2  ACD     1      15.830  29.320  22.140  1.00  0.00            
ATOM      7  H4  ACD     1      15.670  28.440  22.780  1.00  0.00            
ATOM      8  O2  ACD     1      15.780  29.030  20.730  1.00  0.00            
ATOM      9  C3  ACD     1      16.780  28.170  20.230  1.00  0.00            
ATOM     10  H5  ACD     1      16.570  27.890  19.200  1.00  0.00            
ATOM     11  O3  ACD     1      16.870  26.950  20.990  1.00  0.00            
ATOM     12  C4  ACD     1      16.970  25.800  20.130  1.00  0.00            
ATOM     13  H6  ACD     1      17.220  26.080  19.100  1.00  0.00            
ATOM     14  C5  ACD     1      17.980  24.870  20.690  1.00  0.00            
ATOM     15  H7  ACD     1      17.650  24.620  21.710  1.00  0.00            
ATOM     16  O4  ACD     1      19.230  25.550  20.770  1.00  0.00            
ATOM     17  H8  ACD     1      19.890  24.920  21.080  1.00  0.00            
ATOM     18  C6  ACD     1      18.010  23.500  19.910  1.00  0.00            
ATOM     19  H9  ACD     1      18.310  23.840  18.910  1.00  0.00            
ATOM     20  O5  ACD     1      18.870  22.610  20.570  1.00  0.00            
ATOM     21  H10 ACD     1      19.750  22.940  20.370  1.00  0.00            
ATOM     22  C7  ACD     1      16.580  22.980  19.780  1.00  0.00            
ATOM     23  H11 ACD     1      16.530  22.140  19.080  1.00  0.00            
ATOM     24  O6  ACD     1      15.670  23.930  19.250  1.00  0.00            
ATOM     25  C8  ACD     1      15.590  25.170  20.020  1.00  0.00            
ATOM     26  H12 ACD     1      15.250  24.970  21.040  1.00  0.00            
ATOM     27  C9  ACD     1      14.520  26.060  19.420  1.00  0.00            
ATOM     28  H13 ACD     1      14.430  26.930  20.080  1.00  0.00            
ATOM     29  H14 ACD     1      14.780  26.370  18.400  1.00  0.00            
ATOM     30  O7  ACD     1      13.230  25.390  19.380  1.00  0.00            
ATOM     31  H15 ACD     1      13.370  24.450  19.260  1.00  0.00            
ATOM     32  O8  ACD     1      16.040  22.590  21.080  1.00  0.00            
ATOM     33  C10 ACD     1      15.470  21.270  21.310  1.00  0.00            
ATOM     34  H16 ACD     1      15.140  20.830  20.360  1.00  0.00            
ATOM     35  C11 ACD     1      16.470  20.290  21.930  1.00  0.00            
ATOM     36  H17 ACD     1      16.740  20.830  22.840  1.00  0.00            
ATOM     37  O9  ACD     1      17.630  20.130  21.060  1.00  0.00            
ATOM     38  H18 ACD     1      18.110  20.950  20.920  1.00  0.00            
ATOM     39  C12 ACD     1      15.810  18.970  22.340  1.00  0.00            
ATOM     40  H19 ACD     1      15.470  18.320  21.520  1.00  0.00            
ATOM     41  O10 ACD     1      16.720  18.310  23.210  1.00  0.00            
ATOM     42  H20 ACD     1      16.500  18.830  23.990  1.00  0.00            
ATOM     43  C13 ACD     1      14.590  19.360  23.180  1.00  0.00            
ATOM     44  H21 ACD     1      14.040  18.420  23.340  1.00  0.00            
ATOM     45  O11 ACD     1      13.730  20.220  22.490  1.00  0.00            
ATOM     46  C14 ACD     1      14.310  21.470  22.220  1.00  0.00            
ATOM     47  H22 ACD     1      14.630  21.900  23.170  1.00  0.00            
ATOM     48  C15 ACD     1      13.360  22.440  21.590  1.00  0.00            
ATOM     49  H23 ACD     1      13.880  23.400  21.500  1.00  0.00            
ATOM     50  H24 ACD     1      12.950  22.210  20.600  1.00  0.00            
ATOM     51  O12 ACD     1      12.210  22.770  22.430  1.00  0.00            
ATOM     52  H25 ACD     1      11.780  21.950  22.670  1.00  0.00            
ATOM     53  O13 ACD     1      15.220  19.910  24.330  1.00  0.00            
ATOM     54  C16 ACD     1      14.820  19.760  25.690  1.00  0.00            
ATOM     55  H26 ACD     1      14.280  18.820  25.880  1.00  0.00            
ATOM     56  C17 ACD     1      16.120  19.860  26.530  1.00  0.00            
ATOM     57  H27 ACD     1      16.670  20.650  26.000  1.00  0.00            
ATOM     58  O14 ACD     1      16.880  18.600  26.320  1.00  0.00            
ATOM     59  H28 ACD     1      16.420  17.830  26.670  1.00  0.00            
ATOM     60  C18 ACD     1      15.930  20.160  27.970  1.00  0.00            
ATOM     61  H29 ACD     1      15.410  19.300  28.420  1.00  0.00            
ATOM     62  O15 ACD     1      17.040  20.450  28.790  1.00  0.00            
ATOM     63  H30 ACD     1      17.500  21.150  28.330  1.00  0.00            
ATOM     64  C19 ACD     1      15.070  21.440  28.070  1.00  0.00            
ATOM     65  H31 ACD     1      14.850  21.640  29.130  1.00  0.00            
ATOM     66  O16 ACD     1      13.860  21.390  27.440  1.00  0.00            
ATOM     67  C20 ACD     1      13.880  20.990  26.030  1.00  0.00            
ATOM     68  H32 ACD     1      14.310  21.810  25.430  1.00  0.00            
ATOM     69  C21 ACD     1      12.540  20.590  25.630  1.00  0.00            
ATOM     70  H33 ACD     1      12.670  20.010  24.710  1.00  0.00            
ATOM     71  H34 ACD     1      11.950  20.020  26.370  1.00  0.00            
ATOM     72  O17 ACD     1      11.750  21.700  25.300  1.00  0.00            
ATOM     73  H35 ACD     1      10.860  21.370  25.170  1.00  0.00            
ATOM     74  O18 ACD     1      15.710  22.590  27.550  1.00  0.00            
ATOM     75  C22 ACD     1      16.340  23.540  28.420  1.00  0.00            
ATOM     76  H36 ACD     1      16.320  23.250  29.480  1.00  0.00            
ATOM     77  C23 ACD     1      17.720  23.790  27.750  1.00  0.00            
ATOM     78  H37 ACD     1      17.390  24.080  26.740  1.00  0.00            
ATOM     79  O19 ACD     1      18.690  22.620  27.710  1.00  0.00            
ATOM     80  H38 ACD     1      19.390  23.010  27.170  1.00  0.00            
ATOM     81  C24 ACD     1      18.370  25.050  28.260  1.00  0.00            
ATOM     82  H39 ACD     1      18.690  24.810  29.280  1.00  0.00            
ATOM     83  O20 ACD     1      19.490  25.470  27.510  1.00  0.00            
ATOM     84  H40 ACD     1      19.320  26.400  27.290  1.00  0.00            
ATOM     85  C25 ACD     1      17.400  26.260  28.320  1.00  0.00            
ATOM     86  H41 ACD     1      17.830  27.110  28.860  1.00  0.00            
ATOM     87  O21 ACD     1      16.250  25.890  28.980  1.00  0.00            
ATOM     88  C26 ACD     1      15.440  24.790  28.440  1.00  0.00            
ATOM     89  H42 ACD     1      15.310  25.030  27.380  1.00  0.00            
ATOM     90  C27 ACD     1      14.050  24.660  29.130  1.00  0.00            
ATOM     91  H43 ACD     1      13.780  23.600  29.220  1.00  0.00            
ATOM     92  H44 ACD     1      14.280  25.020  30.140  1.00  0.00            
ATOM     93  O22 ACD     1      12.990  25.370  28.480  1.00  0.00            
ATOM     94  H45 ACD     1      13.090  25.060  27.580  1.00  0.00            
ATOM     95  O23 ACD     1      17.170  26.760  26.970  1.00  0.00            
ATOM     96  C28 ACD     1      16.980  28.210  26.870  1.00  0.00            
ATOM     97  H46 ACD     1      16.630  28.560  27.850  1.00  0.00            
ATOM     98  C29 ACD     1      15.800  28.480  25.850  1.00  0.00            
ATOM     99  H47 ACD     1      15.780  27.830  24.970  1.00  0.00            
ATOM    100  O24 ACD     1      15.880  29.870  25.310  1.00  0.00            
ATOM    101  C30 ACD     1      14.460  28.390  26.580  1.00  0.00            
ATOM    102  H48 ACD     1      14.320  27.330  26.830  1.00  0.00            
ATOM    103  H49 ACD     1      14.540  28.910  27.540  1.00  0.00            
ATOM    104  O25 ACD     1      13.340  28.620  25.740  1.00  0.00            
ATOM    105  H50 ACD     1      13.150  29.560  25.670  1.00  0.00            
ATOM    106  C31 ACD     1      18.270  28.930  26.600  1.00  0.00            
ATOM    107  H51 ACD     1      18.810  28.330  25.860  1.00  0.00            
ATOM    108  O26 ACD     1      19.000  29.040  27.860  1.00  0.00            
ATOM    109  H52 ACD     1      19.780  29.600  27.810  1.00  0.00            
ATOM    110  C32 ACD     1      18.120  30.320  26.000  1.00  0.00            
ATOM    111  H53 ACD     1      17.780  30.970  26.820  1.00  0.00            
ATOM    112  O27 ACD     1      19.330  30.830  25.430  1.00  0.00            
ATOM    113  H54 ACD     1      19.330  30.440  24.560  1.00  0.00            
ATOM    114  C33 ACD     1      17.130  30.310  24.810  1.00  0.00            
ATOM    115  H55 ACD     1      17.080  31.370  24.510  1.00  0.00            
ATOM    116  O28 ACD     1      17.640  29.470  23.800  1.00  0.00            
ATOM    117  C34 ACD     1      17.270  29.810  22.480  1.00  0.00            
ATOM    118  H56 ACD     1      17.280  30.900  22.370  1.00  0.00            
ATOM    119  C35 ACD     1      18.440  29.250  21.690  1.00  0.00            
ATOM    120  H57 ACD     1      18.700  28.360  22.280  1.00  0.00            
ATOM    121  O29 ACD     1      19.640  30.110  21.750  1.00  0.00            
ATOM    122  H58 ACD     1      20.320  29.510  21.420  1.00  0.00            
ATOM    123  C36 ACD     1      18.150  28.910  20.240  1.00  0.00            
ATOM    124  H59 ACD     1      17.980  29.780  19.580  1.00  0.00            
ATOM    125  O30 ACD     1      19.190  28.060  19.770  1.00  0.00            
ATOM    126  H60 ACD     1      19.230  27.260  20.310  1.00  0.00            
ATOM    127  C1  CG5     2      24.480  25.430  24.000  1.00  0.00            
ATOM    128  C2  CG5     2      24.270  26.970  24.260  1.00  0.00            
ATOM    129  C3  CG5     2      22.720  27.280  24.400  1.00  0.00            
ATOM    130  C4  CG5     2      21.950  27.350  23.070  1.00  0.00            
ATOM    131  O1  CG5     2      20.540  27.330  23.340  1.00  0.00            
ATOM    132  C5  CG5     2      19.850  26.110  23.640  1.00  0.00            
ATOM    133  C6  CG5     2      18.430  26.160  23.780  1.00  0.00            
ATOM    134  C7  CG5     2      17.730  24.920  24.050  1.00  0.00            
ATOM    135  C8  CG5     2      16.240  24.950  24.180  1.00  0.00            
ATOM    136  N1  CG5     2      15.490  25.870  23.460  1.00  0.00            
ATOM    137  C9  CG5     2      14.060  25.790  23.540  1.00  0.00            
ATOM    138  C10 CG5     2      13.360  26.960  22.840  1.00  0.00            
ATOM    139  N2  CG5     2      11.880  27.000  23.290  1.00  0.00            
ATOM    140  C11 CG5     2      11.230  25.800  22.610  1.00  0.00            
ATOM    141  C12 CG5     2       9.690  25.840  22.620  1.00  0.00            
ATOM    142  C13 CG5     2      11.420  28.350  22.920  1.00  0.00            
ATOM    143  C14 CG5     2      10.380  29.030  23.880  1.00  0.00            
ATOM    144  O2  CG5     2      15.650  24.140  24.860  1.00  0.00            
ATOM    145  N3  CG5     2      20.560  24.970  23.590  1.00  0.00            
ATOM    146  C15 CG5     2      19.940  23.870  23.990  1.00  0.00            
ATOM    147  C16 CG5     2      18.570  23.760  24.210  1.00  0.00            
ATOM    148  C17 CG5     2      18.050  22.430  24.360  1.00  0.00            
ATOM    149  C18 CG5     2      18.950  21.340  24.440  1.00  0.00            
ATOM    150  C19 CG5     2      20.350  21.490  24.380  1.00  0.00            
ATOM    151  C20 CG5     2      20.820  22.780  24.090  1.00  0.00            
ATOM    152  H1  CG5     2      24.300  24.830  24.900  1.00  0.00            
ATOM    153  H2  CG5     2      23.850  25.040  23.190  1.00  0.00            
ATOM    154  H3  CG5     2      25.520  25.360  23.660  1.00  0.00            
ATOM    155  H4  CG5     2      24.770  27.580  23.500  1.00  0.00            
ATOM    156  H5  CG5     2      24.760  27.180  25.210  1.00  0.00            
ATOM    157  H6  CG5     2      22.430  28.270  24.750  1.00  0.00            
ATOM    158  H7  CG5     2      22.380  26.460  25.050  1.00  0.00            
ATOM    159  H8  CG5     2      22.310  26.490  22.500  1.00  0.00            
ATOM    160  H9  CG5     2      22.270  28.210  22.480  1.00  0.00            
ATOM    161  H10 CG5     2      17.940  27.120  23.770  1.00  0.00            
ATOM    162  H11 CG5     2      15.970  26.470  22.800  1.00  0.00            
ATOM    163  H12 CG5     2      13.760  25.790  24.600  1.00  0.00            
ATOM    164  H13 CG5     2      13.720  24.840  23.110  1.00  0.00            
ATOM    165  H14 CG5     2      13.390  26.810  21.760  1.00  0.00            
ATOM    166  H15 CG5     2      13.820  27.860  23.260  1.00  0.00            
ATOM    167  H16 CG5     2      11.860  26.950  24.310  1.00  0.00            
ATOM    168  H17 CG5     2      11.600  24.970  23.210  1.00  0.00            
ATOM    169  H18 CG5     2      11.570  25.790  21.570  1.00  0.00            
ATOM    170  H19 CG5     2       9.460  24.820  22.270  1.00  0.00            
ATOM    171  H20 CG5     2       9.300  26.030  23.630  1.00  0.00            
ATOM    172  H21 CG5     2       9.260  26.630  21.990  1.00  0.00            
ATOM    173  H22 CG5     2      11.040  28.350  21.900  1.00  0.00            
ATOM    174  H23 CG5     2      12.270  29.020  22.960  1.00  0.00            
ATOM    175  H24 CG5     2      10.660  29.160  24.930  1.00  0.00            
ATOM    176  H25 CG5     2      10.330  30.100  23.630  1.00  0.00            
ATOM    177  H26 CG5     2       9.360  28.650  23.740  1.00  0.00            
ATOM    178  H27 CG5     2      16.990  22.250  24.480  1.00  0.00            
ATOM    179  H28 CG5     2      18.560  20.340  24.520  1.00  0.00            
ATOM    180  H29 CG5     2      21.000  20.620  24.430  1.00  0.00            
ATOM    181  H30 CG5     2      21.880  22.970  24.000  1.00  0.00            
TER
ENDMDL
MODEL        1
ATOM      1  H1  ACD     1      16.000  30.880  21.950  1.00  0.00            
ATOM      2  O1  ACD     1      15.990  30.230  21.240  1.00  0.00            
ATOM      3  C1  ACD     1      17.290  30.290  20.620  1.00  0.00            
ATOM      4  H2  ACD     1      18.010  30.810  21.260  1.00  0.00            
ATOM      5  H3  ACD     1      17.060  30.890  19.730  1.00  0.00            
ATOM      6  C2  ACD     1      17.860  28.930  20.210  1.00  0.00            
ATOM      7  H4  ACD     1      17.900  28.220  21.050  1.00  0.00            
ATOM      8  O2  ACD     1      16.870  28.430  19.210  1.00  0.00            
ATOM      9  C3  ACD     1      17.230  27.280  18.500  1.00  0.00            
ATOM     10  H5  ACD     1      16.410  27.080  17.790  1.00  0.00            
ATOM     11  O3  ACD     1      17.510  26.180  19.500  1.00  0.00            
ATOM     12  C4  ACD     1      17.140  24.900  19.010  1.00  0.00            
ATOM     13  H6  ACD     1      16.930  24.990  17.930  1.00  0.00            
ATOM     14  C5  ACD     1      18.280  23.860  19.160  1.00  0.00            
ATOM     15  H7  ACD     1      18.590  23.840  20.210  1.00  0.00            
ATOM     16  O4  ACD     1      19.410  24.360  18.320  1.00  0.00            
ATOM     17  H8  ACD     1      20.190  23.820  18.470  1.00  0.00            
ATOM     18  C6  ACD     1      17.700  22.510  18.860  1.00  0.00            
ATOM     19  H9  ACD     1      17.330  22.440  17.830  1.00  0.00            
ATOM     20  O5  ACD     1      18.650  21.440  19.080  1.00  0.00            
ATOM     21  H10 ACD     1      18.550  20.870  18.310  1.00  0.00            
ATOM     22  C7  ACD     1      16.370  22.260  19.620  1.00  0.00            
ATOM     23  H11 ACD     1      16.050  21.230  19.420  1.00  0.00            
ATOM     24  O6  ACD     1      15.360  23.220  19.280  1.00  0.00            
ATOM     25  C8  ACD     1      15.800  24.490  19.660  1.00  0.00            
ATOM     26  H12 ACD     1      16.010  24.620  20.740  1.00  0.00            
ATOM     27  C9  ACD     1      14.660  25.350  19.160  1.00  0.00            
ATOM     28  H13 ACD     1      14.750  26.400  19.460  1.00  0.00            
ATOM     29  H14 ACD     1      14.540  25.350  18.070  1.00  0.00            
ATOM     30  O7  ACD     1      13.420  24.940  19.680  1.00  0.00            
ATOM     31  H15 ACD     1      13.260  24.090  19.250  1.00  0.00            
ATOM     32  O8  ACD     1      16.640  22.320  20.990  1.00  0.00            
ATOM     33  C10 ACD     1      15.980  21.350  21.820  1.00  0.00            
ATOM     34  H16 ACD     1      15.060  21.030  21.330  1.00  0.00            
ATOM     35  C11 ACD     1      16.980  20.160  22.130  1.00  0.00            
ATOM     36  H17 ACD     1      17.950  20.610  22.350  1.00  0.00            
ATOM     37  O9  ACD     1      17.150  19.370  20.930  1.00  0.00            
ATOM     38  H18 ACD     1      17.490  20.000  20.290  1.00  0.00            
ATOM     39  C12 ACD     1      16.630  19.260  23.290  1.00  0.00            
ATOM     40  H19 ACD     1      15.690  18.770  23.000  1.00  0.00            
ATOM     41  O10 ACD     1      17.630  18.240  23.610  1.00  0.00            
ATOM     42  H20 ACD     1      17.800  17.600  22.900  1.00  0.00            
ATOM     43  C13 ACD     1      16.170  20.130  24.550  1.00  0.00            
ATOM     44  H21 ACD     1      15.760  19.440  25.290  1.00  0.00            
ATOM     45  O11 ACD     1      15.100  21.020  24.150  1.00  0.00            
ATOM     46  C14 ACD     1      15.540  22.020  23.170  1.00  0.00            
ATOM     47  H22 ACD     1      16.400  22.540  23.600  1.00  0.00            
ATOM     48  C15 ACD     1      14.330  23.000  23.110  1.00  0.00            
ATOM     49  H23 ACD     1      14.410  23.720  22.290  1.00  0.00            
ATOM     50  H24 ACD     1      13.400  22.500  22.820  1.00  0.00            
ATOM     51  O12 ACD     1      14.090  23.650  24.430  1.00  0.00            
ATOM     52  H25 ACD     1      13.610  23.060  25.020  1.00  0.00            
ATOM     53  O13 ACD     1      17.340  20.670  25.190  1.00  0.00            
ATOM     54  C16 ACD     1      17.300  20.920  26.640  1.00  0.00            
ATOM     55  H26 ACD     1      16.890  20.080  27.220  1.00  0.00            
ATOM     56  C17 ACD     1      18.830  20.850  26.980  1.00  0.00            
ATOM     57  H27 ACD     1      19.280  21.350  26.110  1.00  0.00            
ATOM     58  O14 ACD     1      19.350  19.500  27.020  1.00  0.00            
ATOM     59  H28 ACD     1      20.270  19.550  26.750  1.00  0.00            
ATOM     60  C18 ACD     1      19.130  21.700  28.270  1.00  0.00            
ATOM     61  H29 ACD     1      18.660  21.260  29.160  1.00  0.00            
ATOM     62  O15 ACD     1      20.510  21.940  28.440  1.00  0.00            
ATOM     63  H30 ACD     1      20.820  22.540  27.750  1.00  0.00            
ATOM     64  C19 ACD     1      18.460  23.120  28.110  1.00  0.00            
ATOM     65  H31 ACD     1      18.570  23.800  28.960  1.00  0.00            
ATOM     66  O16 ACD     1      17.040  22.910  28.070  1.00  0.00            
ATOM     67  C20 ACD     1      16.570  22.210  26.930  1.00  0.00            
ATOM     68  H32 ACD     1      16.590  22.850  26.030  1.00  0.00            
ATOM     69  C21 ACD     1      15.110  21.940  27.300  1.00  0.00            
ATOM     70  H33 ACD     1      14.750  21.120  26.650  1.00  0.00            
ATOM     71  H34 ACD     1      15.090  21.600  28.340  1.00  0.00            
ATOM     72  O17 ACD     1      14.240  23.060  27.140  1.00  0.00            
ATOM     73  H35 ACD     1      14.440  23.670  27.860  1.00  0.00            
ATOM     74  O18 ACD     1      18.840  23.780  26.920  1.00  0.00            
ATOM     75  C22 ACD     1      19.880  24.780  26.980  1.00  0.00            
ATOM     76  H36 ACD     1      20.360  24.780  27.960  1.00  0.00            
ATOM     77  C23 ACD     1      20.980  24.520  25.980  1.00  0.00            
ATOM     78  H37 ACD     1      20.470  24.490  25.010  1.00  0.00            
ATOM     79  O19 ACD     1      21.530  23.240  26.350  1.00  0.00            
ATOM     80  H38 ACD     1      22.290  23.090  25.790  1.00  0.00            
ATOM     81  C24 ACD     1      22.030  25.630  25.990  1.00  0.00            
ATOM     82  H39 ACD     1      22.540  25.550  26.960  1.00  0.00            
ATOM     83  O20 ACD     1      22.960  25.420  24.910  1.00  0.00            
ATOM     84  H40 ACD     1      22.630  25.820  24.100  1.00  0.00            
ATOM     85  C25 ACD     1      21.350  26.970  25.870  1.00  0.00            
ATOM     86  H41 ACD     1      22.090  27.770  25.990  1.00  0.00            
ATOM     87  O21 ACD     1      20.290  27.170  26.750  1.00  0.00            
ATOM     88  C26 ACD     1      19.260  26.160  26.710  1.00  0.00            
ATOM     89  H42 ACD     1      18.730  26.180  25.750  1.00  0.00            
ATOM     90  C27 ACD     1      18.250  26.550  27.800  1.00  0.00            
ATOM     91  H43 ACD     1      17.490  25.760  27.830  1.00  0.00            
ATOM     92  H44 ACD     1      18.730  26.550  28.790  1.00  0.00            
ATOM     93  O22 ACD     1      17.660  27.810  27.620  1.00  0.00            
ATOM     94  H45 ACD     1      18.230  28.540  27.870  1.00  0.00            
ATOM     95  O23 ACD     1      20.720  27.100  24.600  1.00  0.00            
ATOM     96  C28 ACD     1      20.850  28.500  24.050  1.00  0.00            
ATOM     97  H46 ACD     1      21.160  29.220  24.820  1.00  0.00            
ATOM     98  C29 ACD     1      19.500  28.870  23.480  1.00  0.00            
ATOM     99  H47 ACD     1      19.090  28.020  22.920  1.00  0.00            
ATOM    100  O24 ACD     1      19.650  30.010  22.630  1.00  0.00            
ATOM    101  C30 ACD     1      18.570  29.220  24.610  1.00  0.00            
ATOM    102  H48 ACD     1      18.570  28.510  25.440  1.00  0.00            
ATOM    103  H49 ACD     1      18.870  30.150  25.110  1.00  0.00            
ATOM    104  O25 ACD     1      17.230  29.420  24.230  1.00  0.00            
ATOM    105  H50 ACD     1      16.740  29.740  25.000  1.00  0.00            
ATOM    106  C31 ACD     1      21.930  28.410  23.000  1.00  0.00            
ATOM    107  H51 ACD     1      21.640  27.520  22.430  1.00  0.00            
ATOM    108  O26 ACD     1      23.240  28.180  23.510  1.00  0.00            
ATOM    109  H52 ACD     1      23.920  28.110  22.830  1.00  0.00            
ATOM    110  C32 ACD     1      21.950  29.570  22.050  1.00  0.00            
ATOM    111  H53 ACD     1      22.370  30.380  22.660  1.00  0.00            
ATOM    112  O27 ACD     1      22.710  29.350  20.880  1.00  0.00            
ATOM    113  H54 ACD     1      22.140  28.780  20.360  1.00  0.00            
ATOM    114  C33 ACD     1      20.550  29.900  21.550  1.00  0.00            
ATOM    115  H55 ACD     1      20.470  30.890  21.100  1.00  0.00            
ATOM    116  O28 ACD     1      20.210  28.810  20.720  1.00  0.00            
ATOM    117  C34 ACD     1      19.280  29.030  19.660  1.00  0.00            
ATOM    118  H56 ACD     1      19.350  30.060  19.300  1.00  0.00            
ATOM    119  C35 ACD     1      19.660  28.070  18.550  1.00  0.00            
ATOM    120  H57 ACD     1      20.000  27.120  19.000  1.00  0.00            
ATOM    121  O29 ACD     1      20.730  28.740  17.850  1.00  0.00            
ATOM    122  H58 ACD     1      20.860  28.450  16.940  1.00  0.00            
ATOM    123  C36 ACD     1      18.500  27.700  17.690  1.00  0.00            
ATOM    124  H59 ACD     1      18.320  28.570  17.040  1.00  0.00            
ATOM    125  O30 ACD     1      18.790  26.620  16.820  1.00  0.00            
ATOM    126  H60 ACD     1      18.800  25.880  17.430  1.00  0.00            
ATOM    127  C1  CG5     2      26.200  25.840  18.830  1.00  0.00            
ATOM    128  C2  CG5     2      25.240  26.770  17.980  1.00  0.00            
ATOM    129  C3  CG5     2      23.760  26.870  18.510  1.00  0.00            
ATOM    130  C4  CG5     2      23.410  26.310  19.950  1.00  0.00            
ATOM    131  O1  CG5     2      22.040  26.220  20.050  1.00  0.00            
ATOM    132  C5  CG5     2      21.410  25.210  20.790  1.00  0.00            
ATOM    133  C6  CG5     2      20.280  25.600  21.600  1.00  0.00            
ATOM    134  C7  CG5     2      19.690  24.650  22.470  1.00  0.00            
ATOM    135  C8  CG5     2      18.380  24.980  23.120  1.00  0.00            
ATOM    136  N1  CG5     2      17.470  25.770  22.420  1.00  0.00            
ATOM    137  C9  CG5     2      16.270  26.260  23.090  1.00  0.00            
ATOM    138  C10 CG5     2      15.490  27.240  22.220  1.00  0.00            
ATOM    139  N2  CG5     2      14.280  27.910  22.940  1.00  0.00            
ATOM    140  C11 CG5     2      13.480  26.950  23.900  1.00  0.00            
ATOM    141  C12 CG5     2      12.240  27.570  24.620  1.00  0.00            
ATOM    142  C13 CG5     2      13.270  28.570  21.890  1.00  0.00            
ATOM    143  C14 CG5     2      12.960  30.020  22.250  1.00  0.00            
ATOM    144  O2  CG5     2      17.970  24.520  24.160  1.00  0.00            
ATOM    145  N3  CG5     2      21.850  23.920  20.790  1.00  0.00            
ATOM    146  C15 CG5     2      21.280  23.020  21.650  1.00  0.00            
ATOM    147  C16 CG5     2      20.170  23.340  22.480  1.00  0.00            
ATOM    148  C17 CG5     2      19.650  22.370  23.340  1.00  0.00            
ATOM    149  C18 CG5     2      20.180  21.140  23.410  1.00  0.00            
ATOM    150  C19 CG5     2      21.170  20.740  22.540  1.00  0.00            
ATOM    151  C20 CG5     2      21.730  21.670  21.670  1.00  0.00            
ATOM    152  H1  CG5     2      25.850  24.800  18.820  1.00  0.00            
ATOM    153  H2  CG5     2      27.190  25.760  18.370  1.00  0.00            
ATOM    154  H3  CG5     2      26.280  26.220  19.850  1.00  0.00            
ATOM    155  H4  CG5     2      25.130  26.480  16.930  1.00  0.00            
ATOM    156  H5  CG5     2      25.670  27.770  17.840  1.00  0.00            
ATOM    157  H6  CG5     2      23.120  26.310  17.810  1.00  0.00            
ATOM    158  H7  CG5     2      23.470  27.920  18.430  1.00  0.00            
ATOM    159  H8  CG5     2      23.810  27.070  20.630  1.00  0.00            
ATOM    160  H9  CG5     2      23.960  25.360  20.000  1.00  0.00            
ATOM    161  H10 CG5     2      19.890  26.610  21.460  1.00  0.00            
ATOM    162  H11 CG5     2      17.770  25.970  21.470  1.00  0.00            
ATOM    163  H12 CG5     2      16.710  26.800  23.940  1.00  0.00            
ATOM    164  H13 CG5     2      15.650  25.400  23.370  1.00  0.00            
ATOM    165  H14 CG5     2      15.210  26.680  21.320  1.00  0.00            
ATOM    166  H15 CG5     2      16.060  28.110  21.900  1.00  0.00            
ATOM    167  H16 CG5     2      14.580  28.690  23.550  1.00  0.00            
ATOM    168  H17 CG5     2      14.200  26.570  24.630  1.00  0.00            
ATOM    169  H18 CG5     2      13.220  26.090  23.270  1.00  0.00            
ATOM    170  H19 CG5     2      12.540  28.500  25.130  1.00  0.00            
ATOM    171  H20 CG5     2      11.480  27.840  23.880  1.00  0.00            
ATOM    172  H21 CG5     2      11.830  26.920  25.400  1.00  0.00            
ATOM    173  H22 CG5     2      12.340  28.010  21.810  1.00  0.00            
ATOM    174  H23 CG5     2      13.800  28.620  20.940  1.00  0.00            
ATOM    175  H24 CG5     2      12.270  30.450  21.520  1.00  0.00            
ATOM    176  H25 CG5     2      12.560  30.060  23.270  1.00  0.00            
ATOM    177  H26 CG5     2      13.850  30.660  22.220  1.00  0.00            
ATOM    178  H27 CG5     2      18.910  22.610  24.100  1.00  0.00            
ATOM    179  H28 CG5     2      19.710  20.450  24.110  1.00  0.00            
ATOM    180  H29 CG5     2      21.580  19.740  22.510  1.00  0.00            
ATOM    181  H30 CG5     2      22.520  21.370  20.990  1.00  0.00            
TER
ENDMDL
MODEL        1
ATOM      1  H1  ACD     1      18.000  30.600  23.510  1.00  0.00            
ATOM      2  O1  ACD     1      17.740  31.340  22.950  1.00  0.00            
ATOM      3  C1  ACD     1      18.630  31.330  21.910  1.00  0.00            
ATOM      4  H2  ACD     1      19.590  31.450  22.420  1.00  0.00            
ATOM      5  H3  ACD     1      18.380  32.180  21.250  1.00  0.00            
ATOM      6  C2  ACD     1      18.630  30.040  21.060  1.00  0.00            
ATOM      7  H4  ACD     1      18.260  29.280  21.760  1.00  0.00            
ATOM      8  O2  ACD     1      17.550  30.120  20.100  1.00  0.00            
ATOM      9  C3  ACD     1      17.610  29.240  18.960  1.00  0.00            
ATOM     10  H5  ACD     1      16.770  29.570  18.340  1.00  0.00            
ATOM     11  O3  ACD     1      17.360  27.880  19.330  1.00  0.00            
ATOM     12  C4  ACD     1      16.550  27.090  18.420  1.00  0.00            
ATOM     13  H6  ACD     1      16.600  27.560  17.430  1.00  0.00            
ATOM     14  C5  ACD     1      17.240  25.700  18.370  1.00  0.00            
ATOM     15  H7  ACD     1      17.450  25.250  19.350  1.00  0.00            
ATOM     16  O4  ACD     1      18.470  25.750  17.660  1.00  0.00            
ATOM     17  H8  ACD     1      18.930  24.910  17.590  1.00  0.00            
ATOM     18  C6  ACD     1      16.320  24.680  17.630  1.00  0.00            
ATOM     19  H9  ACD     1      16.150  24.870  16.560  1.00  0.00            
ATOM     20  O5  ACD     1      16.890  23.370  17.800  1.00  0.00            
ATOM     21  H10 ACD     1      17.700  23.390  17.290  1.00  0.00            
ATOM     22  C7  ACD     1      14.940  24.580  18.300  1.00  0.00            
ATOM     23  H11 ACD     1      14.250  23.980  17.700  1.00  0.00            
ATOM     24  O6  ACD     1      14.350  25.900  18.410  1.00  0.00            
ATOM     25  C8  ACD     1      15.130  26.960  18.990  1.00  0.00            
ATOM     26  H12 ACD     1      15.180  26.790  20.080  1.00  0.00            
ATOM     27  C9  ACD     1      14.350  28.220  18.800  1.00  0.00            
ATOM     28  H13 ACD     1      14.890  29.170  18.950  1.00  0.00            
ATOM     29  H14 ACD     1      13.870  28.190  17.820  1.00  0.00            
ATOM     30  O7  ACD     1      13.250  28.170  19.750  1.00  0.00            
ATOM     31  H15 ACD     1      12.680  27.450  19.470  1.00  0.00            
ATOM     32  O8  ACD     1      15.100  24.160  19.650  1.00  0.00            
ATOM     33  C10 ACD     1      14.290  23.120  20.260  1.00  0.00            
ATOM     34  H16 ACD     1      13.320  22.990  19.760  1.00  0.00            
ATOM     35  C11 ACD     1      15.050  21.730  20.100  1.00  0.00            
ATOM     36  H17 ACD     1      16.010  21.910  20.590  1.00  0.00            
ATOM     37  O9  ACD     1      15.290  21.450  18.710  1.00  0.00            
ATOM     38  H18 ACD     1      15.840  22.200  18.460  1.00  0.00            
ATOM     39  C12 ACD     1      14.310  20.680  20.900  1.00  0.00            
ATOM     40  H19 ACD     1      13.360  20.500  20.380  1.00  0.00            
ATOM     41  O10 ACD     1      15.060  19.460  20.900  1.00  0.00            
ATOM     42  H20 ACD     1      15.220  19.250  19.970  1.00  0.00            
ATOM     43  C13 ACD     1      13.970  21.180  22.320  1.00  0.00            
ATOM     44  H21 ACD     1      13.370  20.360  22.720  1.00  0.00            
ATOM     45  O11 ACD     1      13.310  22.440  22.300  1.00  0.00            
ATOM     46  C14 ACD     1      13.970  23.560  21.660  1.00  0.00            
ATOM     47  H22 ACD     1      14.910  23.860  22.130  1.00  0.00            
ATOM     48  C15 ACD     1      12.960  24.650  21.680  1.00  0.00            
ATOM     49  H23 ACD     1      13.250  25.580  21.170  1.00  0.00            
ATOM     50  H24 ACD     1      12.070  24.300  21.150  1.00  0.00            
ATOM     51  O12 ACD     1      12.750  24.980  23.090  1.00  0.00            
ATOM     52  H25 ACD     1      12.590  24.170  23.590  1.00  0.00            
ATOM     53  O13 ACD     1      15.120  21.230  23.120  1.00  0.00            
ATOM     54  C16 ACD     1      15.000  21.050  24.540  1.00  0.00            
ATOM     55  H26 ACD     1      14.220  20.300  24.730  1.00  0.00            
ATOM     56  C17 ACD     1      16.310  20.420  24.890  1.00  0.00            
ATOM     57  H27 ACD     1      17.130  20.770  24.250  1.00  0.00            
ATOM     58  O14 ACD     1      16.300  19.030  24.670  1.00  0.00            
ATOM     59  H28 ACD     1      17.210  18.710  24.740  1.00  0.00            
ATOM     60  C18 ACD     1      16.840  20.720  26.250  1.00  0.00            
ATOM     61  H29 ACD     1      16.210  20.210  26.990  1.00  0.00            
ATOM     62  O15 ACD     1      18.190  20.310  26.470  1.00  0.00            
ATOM     63  H30 ACD     1      18.740  20.840  25.880  1.00  0.00            
ATOM     64  C19 ACD     1      16.680  22.190  26.550  1.00  0.00            
ATOM     65  H31 ACD     1      16.990  22.330  27.590  1.00  0.00            
ATOM     66  O16 ACD     1      15.300  22.500  26.400  1.00  0.00            
ATOM     67  C20 ACD     1      14.680  22.380  25.130  1.00  0.00            
ATOM     68  H32 ACD     1      14.920  23.160  24.400  1.00  0.00            
ATOM     69  C21 ACD     1      13.210  22.510  25.450  1.00  0.00            
ATOM     70  H33 ACD     1      12.550  22.280  24.610  1.00  0.00            
ATOM     71  H34 ACD     1      12.920  21.780  26.220  1.00  0.00            
ATOM     72  O17 ACD     1      12.820  23.850  25.830  1.00  0.00            
ATOM     73  H35 ACD     1      12.900  23.980  26.780  1.00  0.00            
ATOM     74  O18 ACD     1      17.460  23.080  25.710  1.00  0.00            
ATOM     75  C22 ACD     1      18.760  23.510  26.170  1.00  0.00            
ATOM     76  H36 ACD     1      19.070  22.900  27.030  1.00  0.00            
ATOM     77  C23 ACD     1      19.760  23.160  25.080  1.00  0.00            
ATOM     78  H37 ACD     1      19.260  23.510  24.160  1.00  0.00            
ATOM     79  O19 ACD     1      19.910  21.730  25.020  1.00  0.00            
ATOM     80  H38 ACD     1      20.610  21.510  24.400  1.00  0.00            
ATOM     81  C24 ACD     1      21.100  23.720  25.260  1.00  0.00            
ATOM     82  H39 ACD     1      21.580  23.360  26.180  1.00  0.00            
ATOM     83  O20 ACD     1      21.870  23.620  24.070  1.00  0.00            
ATOM     84  H40 ACD     1      21.940  24.530  23.770  1.00  0.00            
ATOM     85  C25 ACD     1      20.960  25.200  25.480  1.00  0.00            
ATOM     86  H41 ACD     1      21.990  25.530  25.640  1.00  0.00            
ATOM     87  O21 ACD     1      20.170  25.430  26.650  1.00  0.00            
ATOM     88  C26 ACD     1      18.800  25.010  26.520  1.00  0.00            
ATOM     89  H42 ACD     1      18.300  25.540  25.710  1.00  0.00            
ATOM     90  C27 ACD     1      18.230  25.250  27.860  1.00  0.00            
ATOM     91  H43 ACD     1      17.260  24.750  28.050  1.00  0.00            
ATOM     92  H44 ACD     1      18.910  24.870  28.640  1.00  0.00            
ATOM     93  O22 ACD     1      18.040  26.670  28.050  1.00  0.00            
ATOM     94  H45 ACD     1      18.840  26.900  28.540  1.00  0.00            
ATOM     95  O23 ACD     1      20.460  25.880  24.350  1.00  0.00            
ATOM     96  C28 ACD     1      20.970  27.230  24.140  1.00  0.00            
ATOM     97  H46 ACD     1      21.410  27.600  25.070  1.00  0.00            
ATOM     98  C29 ACD     1      19.920  28.280  23.870  1.00  0.00            
ATOM     99  H47 ACD     1      19.350  27.910  23.010  1.00  0.00            
ATOM    100  O24 ACD     1      20.550  29.530  23.550  1.00  0.00            
ATOM    101  C30 ACD     1      19.010  28.470  25.030  1.00  0.00            
ATOM    102  H48 ACD     1      18.700  27.470  25.370  1.00  0.00            
ATOM    103  H49 ACD     1      19.620  29.070  25.710  1.00  0.00            
ATOM    104  O25 ACD     1      17.850  29.280  24.640  1.00  0.00            
ATOM    105  H50 ACD     1      17.340  29.630  25.370  1.00  0.00            
ATOM    106  C31 ACD     1      22.090  27.150  23.120  1.00  0.00            
ATOM    107  H51 ACD     1      21.520  26.800  22.250  1.00  0.00            
ATOM    108  O26 ACD     1      23.130  26.150  23.510  1.00  0.00            
ATOM    109  H52 ACD     1      23.830  26.350  22.890  1.00  0.00            
ATOM    110  C32 ACD     1      22.640  28.520  22.830  1.00  0.00            
ATOM    111  H53 ACD     1      23.000  28.850  23.810  1.00  0.00            
ATOM    112  O27 ACD     1      23.630  28.490  21.800  1.00  0.00            
ATOM    113  H54 ACD     1      23.270  28.720  20.940  1.00  0.00            
ATOM    114  C33 ACD     1      21.470  29.480  22.470  1.00  0.00            
ATOM    115  H55 ACD     1      21.870  30.480  22.300  1.00  0.00            
ATOM    116  O28 ACD     1      20.790  28.870  21.380  1.00  0.00            
ATOM    117  C34 ACD     1      20.100  29.790  20.500  1.00  0.00            
ATOM    118  H56 ACD     1      20.670  30.730  20.490  1.00  0.00            
ATOM    119  C35 ACD     1      20.200  29.230  19.010  1.00  0.00            
ATOM    120  H57 ACD     1      20.270  28.140  19.050  1.00  0.00            
ATOM    121  O29 ACD     1      21.390  29.680  18.270  1.00  0.00            
ATOM    122  H58 ACD     1      21.310  29.290  17.400  1.00  0.00            
ATOM    123  C36 ACD     1      18.930  29.420  18.170  1.00  0.00            
ATOM    124  H59 ACD     1      18.930  30.430  17.740  1.00  0.00            
ATOM    125  O30 ACD     1      18.820  28.470  17.110  1.00  0.00            
ATOM    126  H60 ACD     1      18.820  27.560  17.400  1.00  0.00            
ATOM    127  C1  CG5     2      25.890  25.600  19.280  1.00  0.00            
ATOM    128  C2  CG5     2      24.790  26.640  19.670  1.00  0.00            
ATOM    129  C3  CG5     2      23.580  26.540  18.710  1.00  0.00            
ATOM    130  C4  CG5     2      22.620  25.460  19.080  1.00  0.00            
ATOM    131  O1  CG5     2      21.620  26.060  19.930  1.00  0.00            
ATOM    132  C5  CG5     2      20.660  25.230  20.380  1.00  0.00            
ATOM    133  C6  CG5     2      19.460  25.750  20.970  1.00  0.00            
ATOM    134  C7  CG5     2      18.580  24.930  21.700  1.00  0.00            
ATOM    135  C8  CG5     2      17.430  25.490  22.440  1.00  0.00            
ATOM    136  N1  CG5     2      16.880  26.650  21.990  1.00  0.00            
ATOM    137  C9  CG5     2      15.830  27.350  22.860  1.00  0.00            
ATOM    138  C10 CG5     2      15.420  28.700  22.250  1.00  0.00            
ATOM    139  N2  CG5     2      14.510  29.510  23.120  1.00  0.00            
ATOM    140  C11 CG5     2      13.130  28.980  23.000  1.00  0.00            
ATOM    141  C12 CG5     2      12.000  29.430  23.980  1.00  0.00            
ATOM    142  C13 CG5     2      14.550  30.940  22.560  1.00  0.00            
ATOM    143  C14 CG5     2      14.190  31.990  23.630  1.00  0.00            
ATOM    144  O2  CG5     2      16.940  25.010  23.490  1.00  0.00            
ATOM    145  N3  CG5     2      20.810  23.840  20.390  1.00  0.00            
ATOM    146  C15 CG5     2      19.910  23.040  20.940  1.00  0.00            
ATOM    147  C16 CG5     2      18.780  23.520  21.600  1.00  0.00            
ATOM    148  C17 CG5     2      17.860  22.540  22.050  1.00  0.00            
ATOM    149  C18 CG5     2      18.140  21.180  21.950  1.00  0.00            
ATOM    150  C19 CG5     2      19.370  20.730  21.410  1.00  0.00            
ATOM    151  C20 CG5     2      20.250  21.640  20.860  1.00  0.00            
ATOM    152  H1  CG5     2      26.000  25.570  18.190  1.00  0.00            
ATOM    153  H2  CG5     2      26.870  25.830  19.700  1.00  0.00            
ATOM    154  H3  CG5     2      25.610  24.640  19.730  1.00  0.00            
ATOM    155  H4  CG5     2      25.190  27.660  19.670  1.00  0.00            
ATOM    156  H5  CG5     2      24.390  26.420  20.670  1.00  0.00            
ATOM    157  H6  CG5     2      23.870  26.440  17.660  1.00  0.00            
ATOM    158  H7  CG5     2      23.040  27.500  18.750  1.00  0.00            
ATOM    159  H8  CG5     2      23.230  24.680  19.550  1.00  0.00            
ATOM    160  H9  CG5     2      22.220  25.020  18.170  1.00  0.00            
ATOM    161  H10 CG5     2      19.300  26.820  20.830  1.00  0.00            
ATOM    162  H11 CG5     2      17.210  27.020  21.110  1.00  0.00            
ATOM    163  H12 CG5     2      16.300  27.450  23.840  1.00  0.00            
ATOM    164  H13 CG5     2      14.990  26.640  22.950  1.00  0.00            
ATOM    165  H14 CG5     2      14.860  28.450  21.350  1.00  0.00            
ATOM    166  H15 CG5     2      16.230  29.360  21.940  1.00  0.00            
ATOM    167  H16 CG5     2      14.860  29.500  24.090  1.00  0.00            
ATOM    168  H17 CG5     2      13.030  27.920  23.210  1.00  0.00            
ATOM    169  H18 CG5     2      12.810  29.170  21.970  1.00  0.00            
ATOM    170  H19 CG5     2      12.390  29.610  25.000  1.00  0.00            
ATOM    171  H20 CG5     2      11.640  30.440  23.730  1.00  0.00            
ATOM    172  H21 CG5     2      11.160  28.750  24.120  1.00  0.00            
ATOM    173  H22 CG5     2      13.910  31.130  21.700  1.00  0.00            
ATOM    174  H23 CG5     2      15.590  31.130  22.280  1.00  0.00            
ATOM    175  H24 CG5     2      14.300  33.010  23.250  1.00  0.00            
ATOM    176  H25 CG5     2      13.150  32.030  23.970  1.00  0.00            
ATOM    177  H26 CG5     2      14.880  31.900  24.480  1.00  0.00            
ATOM    178  H27 CG5     2      16.920  22.770  22.540  1.00  0.00            
ATOM    179  H28 CG5     2      17.340  20.460  22.130  1.00  0.00            
ATOM    180  H29 CG5     2      19.660  19.680  21.500  1.00  0.00            
ATOM    181  H30 CG5     2      21.190  21.290  20.450  1.00  0.00            
TER
ENDMDL
MODEL        1
ATOM      1  H1  ACD     1      25.700  16.190  20.900  1.00  0.00            
ATOM      2  O1  ACD     1      25.530  17.130  20.960  1.00  0.00            
ATOM      3  C1  ACD     1      25.910  17.510  19.650  1.00  0.00            
ATOM      4  H2  ACD     1      25.030  17.370  19.010  1.00  0.00            
ATOM      5  H3  ACD     1      26.630  16.810  19.190  1.00  0.00            
ATOM      6  C2  ACD     1      26.430  19.020  19.590  1.00  0.00            
ATOM      7  H4  ACD     1      25.700  19.620  20.150  1.00  0.00            
ATOM      8  O2  ACD     1      27.700  19.050  20.320  1.00  0.00            
ATOM      9  C3  ACD     1      28.400  20.290  20.360  1.00  0.00            
ATOM     10  H5  ACD     1      29.320  20.130  20.940  1.00  0.00            
ATOM     11  O3  ACD     1      27.660  21.350  21.000  1.00  0.00            
ATOM     12  C4  ACD     1      28.440  22.460  21.490  1.00  0.00            
ATOM     13  H6  ACD     1      29.490  22.360  21.190  1.00  0.00            
ATOM     14  C5  ACD     1      27.890  23.740  20.880  1.00  0.00            
ATOM     15  H7  ACD     1      26.800  23.660  20.870  1.00  0.00            
ATOM     16  O4  ACD     1      28.310  23.960  19.550  1.00  0.00            
ATOM     17  H8  ACD     1      28.840  23.230  19.230  1.00  0.00            
ATOM     18  C6  ACD     1      28.130  25.000  21.730  1.00  0.00            
ATOM     19  H9  ACD     1      29.190  25.270  21.640  1.00  0.00            
ATOM     20  O5  ACD     1      27.380  26.160  21.460  1.00  0.00            
ATOM     21  H10 ACD     1      26.720  26.120  22.160  1.00  0.00            
ATOM     22  C7  ACD     1      27.790  24.730  23.220  1.00  0.00            
ATOM     23  H11 ACD     1      28.130  25.580  23.820  1.00  0.00            
ATOM     24  O6  ACD     1      28.520  23.610  23.710  1.00  0.00            
ATOM     25  C8  ACD     1      28.280  22.370  23.030  1.00  0.00            
ATOM     26  H12 ACD     1      27.240  22.080  23.200  1.00  0.00            
ATOM     27  C9  ACD     1      29.180  21.280  23.570  1.00  0.00            
ATOM     28  H13 ACD     1      29.120  21.320  24.660  1.00  0.00            
ATOM     29  H14 ACD     1      29.020  20.300  23.110  1.00  0.00            
ATOM     30  O7  ACD     1      30.580  21.640  23.370  1.00  0.00            
ATOM     31  H15 ACD     1      30.790  22.230  24.100  1.00  0.00            
ATOM     32  O8  ACD     1      26.410  24.640  23.420  1.00  0.00            
ATOM     33  C10 ACD     1      25.930  25.100  24.690  1.00  0.00            
ATOM     34  H16 ACD     1      26.740  25.200  25.430  1.00  0.00            
ATOM     35  C11 ACD     1      25.220  26.520  24.430  1.00  0.00            
ATOM     36  H17 ACD     1      24.550  26.320  23.580  1.00  0.00            
ATOM     37  O9  ACD     1      26.120  27.480  23.910  1.00  0.00            
ATOM     38  H18 ACD     1      26.340  27.990  24.700  1.00  0.00            
ATOM     39  C12 ACD     1      24.350  26.920  25.530  1.00  0.00            
ATOM     40  H19 ACD     1      24.920  27.140  26.440  1.00  0.00            
ATOM     41  O10 ACD     1      23.530  28.050  25.120  1.00  0.00            
ATOM     42  H20 ACD     1      22.750  27.690  24.680  1.00  0.00            
ATOM     43  C13 ACD     1      23.420  25.750  25.980  1.00  0.00            
ATOM     44  H21 ACD     1      22.750  26.110  26.770  1.00  0.00            
ATOM     45  O11 ACD     1      24.180  24.630  26.280  1.00  0.00            
ATOM     46  C14 ACD     1      24.910  24.100  25.200  1.00  0.00            
ATOM     47  H22 ACD     1      24.320  23.740  24.350  1.00  0.00            
ATOM     48  C15 ACD     1      25.600  22.820  25.780  1.00  0.00            
ATOM     49  H23 ACD     1      26.260  22.330  25.050  1.00  0.00            
ATOM     50  H24 ACD     1      26.250  23.070  26.630  1.00  0.00            
ATOM     51  O12 ACD     1      24.590  21.900  26.240  1.00  0.00            
ATOM     52  H25 ACD     1      23.920  22.450  26.660  1.00  0.00            
ATOM     53  O13 ACD     1      22.630  25.470  24.860  1.00  0.00            
ATOM     54  C16 ACD     1      21.180  25.540  24.880  1.00  0.00            
ATOM     55  H26 ACD     1      20.810  25.930  25.830  1.00  0.00            
ATOM     56  C17 ACD     1      20.840  26.300  23.650  1.00  0.00            
ATOM     57  H27 ACD     1      21.270  25.850  22.750  1.00  0.00            
ATOM     58  O14 ACD     1      21.050  27.700  23.740  1.00  0.00            
ATOM     59  H28 ACD     1      20.950  28.270  22.970  1.00  0.00            
ATOM     60  C18 ACD     1      19.320  26.040  23.280  1.00  0.00            
ATOM     61  H29 ACD     1      18.600  26.330  24.060  1.00  0.00            
ATOM     62  O15 ACD     1      18.990  26.650  22.090  1.00  0.00            
ATOM     63  H30 ACD     1      19.500  26.330  21.340  1.00  0.00            
ATOM     64  C19 ACD     1      19.040  24.500  23.140  1.00  0.00            
ATOM     65  H31 ACD     1      17.990  24.390  22.880  1.00  0.00            
ATOM     66  O16 ACD     1      19.350  23.910  24.370  1.00  0.00            
ATOM     67  C20 ACD     1      20.720  24.080  24.800  1.00  0.00            
ATOM     68  H32 ACD     1      21.370  23.580  24.080  1.00  0.00            
ATOM     69  C21 ACD     1      20.930  23.300  26.110  1.00  0.00            
ATOM     70  H33 ACD     1      20.510  22.300  25.940  1.00  0.00            
ATOM     71  H34 ACD     1      22.000  23.220  26.350  1.00  0.00            
ATOM     72  O17 ACD     1      20.300  23.920  27.260  1.00  0.00            
ATOM     73  H35 ACD     1      21.110  24.090  27.740  1.00  0.00            
ATOM     74  O18 ACD     1      19.900  23.860  22.170  1.00  0.00            
ATOM     75  C22 ACD     1      19.480  23.830  20.790  1.00  0.00            
ATOM     76  H36 ACD     1      18.600  24.470  20.630  1.00  0.00            
ATOM     77  C23 ACD     1      20.560  24.510  19.930  1.00  0.00            
ATOM     78  H37 ACD     1      21.540  24.160  20.280  1.00  0.00            
ATOM     79  O19 ACD     1      20.510  25.940  20.040  1.00  0.00            
ATOM     80  H38 ACD     1      21.330  26.140  19.570  1.00  0.00            
ATOM     81  C24 ACD     1      20.470  24.120  18.480  1.00  0.00            
ATOM     82  H39 ACD     1      19.510  24.540  18.150  1.00  0.00            
ATOM     83  O20 ACD     1      21.480  24.770  17.750  1.00  0.00            
ATOM     84  H40 ACD     1      21.460  24.620  16.800  1.00  0.00            
ATOM     85  C25 ACD     1      20.350  22.570  18.240  1.00  0.00            
ATOM     86  H41 ACD     1      19.970  22.340  17.240  1.00  0.00            
ATOM     87  O21 ACD     1      19.220  22.080  18.970  1.00  0.00            
ATOM     88  C26 ACD     1      19.320  22.350  20.370  1.00  0.00            
ATOM     89  H42 ACD     1      20.130  21.690  20.700  1.00  0.00            
ATOM     90  C27 ACD     1      18.110  21.810  21.060  1.00  0.00            
ATOM     91  H43 ACD     1      17.970  20.760  20.780  1.00  0.00            
ATOM     92  H44 ACD     1      18.250  21.780  22.150  1.00  0.00            
ATOM     93  O22 ACD     1      16.980  22.560  20.750  1.00  0.00            
ATOM     94  H45 ACD     1      16.340  22.390  21.440  1.00  0.00            
ATOM     95  O23 ACD     1      21.550  21.870  18.510  1.00  0.00            
ATOM     96  C28 ACD     1      21.960  20.700  17.750  1.00  0.00            
ATOM     97  H46 ACD     1      21.160  20.060  17.360  1.00  0.00            
ATOM     98  C29 ACD     1      22.690  19.840  18.800  1.00  0.00            
ATOM     99  H47 ACD     1      23.450  20.440  19.320  1.00  0.00            
ATOM    100  O24 ACD     1      23.340  18.760  18.110  1.00  0.00            
ATOM    101  C30 ACD     1      21.870  19.260  19.960  1.00  0.00            
ATOM    102  H48 ACD     1      22.610  18.740  20.590  1.00  0.00            
ATOM    103  H49 ACD     1      21.510  20.170  20.470  1.00  0.00            
ATOM    104  O25 ACD     1      20.860  18.370  19.530  1.00  0.00            
ATOM    105  H50 ACD     1      21.390  17.640  19.200  1.00  0.00            
ATOM    106  C31 ACD     1      22.870  21.150  16.630  1.00  0.00            
ATOM    107  H51 ACD     1      23.520  21.930  17.040  1.00  0.00            
ATOM    108  O26 ACD     1      22.120  21.900  15.620  1.00  0.00            
ATOM    109  H52 ACD     1      21.380  21.410  15.260  1.00  0.00            
ATOM    110  C32 ACD     1      23.720  20.050  16.050  1.00  0.00            
ATOM    111  H53 ACD     1      22.980  19.420  15.520  1.00  0.00            
ATOM    112  O27 ACD     1      24.760  20.560  15.160  1.00  0.00            
ATOM    113  H54 ACD     1      25.400  21.020  15.710  1.00  0.00            
ATOM    114  C33 ACD     1      24.360  19.260  17.230  1.00  0.00            
ATOM    115  H55 ACD     1      24.800  18.350  16.820  1.00  0.00            
ATOM    116  O28 ACD     1      25.390  20.130  17.770  1.00  0.00            
ATOM    117  C34 ACD     1      26.640  19.560  18.170  1.00  0.00            
ATOM    118  H56 ACD     1      27.010  18.750  17.530  1.00  0.00            
ATOM    119  C35 ACD     1      27.610  20.700  18.020  1.00  0.00            
ATOM    120  H57 ACD     1      27.060  21.580  18.380  1.00  0.00            
ATOM    121  O29 ACD     1      28.030  20.890  16.680  1.00  0.00            
ATOM    122  H58 ACD     1      28.990  20.920  16.610  1.00  0.00            
ATOM    123  C36 ACD     1      28.790  20.510  18.880  1.00  0.00            
ATOM    124  H59 ACD     1      29.310  19.600  18.570  1.00  0.00            
ATOM    125  O30 ACD     1      29.650  21.550  18.780  1.00  0.00            
ATOM    126  H60 ACD     1      30.560  21.280  18.950  1.00  0.00            
ATOM    127  C1  CG5     2      29.720  25.560  14.890  1.00  0.00            
ATOM    128  C2  CG5     2      28.410  24.800  14.830  1.00  0.00            
ATOM    129  C3  CG5     2      27.490  25.040  16.040  1.00  0.00            
ATOM    130  C4  CG5     2      26.100  24.370  15.730  1.00  0.00            
ATOM    131  O1  CG5     2      25.760  23.510  16.840  1.00  0.00            
ATOM    132  C5  CG5     2      25.360  24.110  18.070  1.00  0.00            
ATOM    133  C6  CG5     2      24.810  23.250  18.990  1.00  0.00            
ATOM    134  C7  CG5     2      24.250  23.720  20.220  1.00  0.00            
ATOM    135  C8  CG5     2      23.790  22.820  21.370  1.00  0.00            
ATOM    136  N1  CG5     2      24.750  21.870  21.700  1.00  0.00            
ATOM    137  C9  CG5     2      24.460  20.620  22.390  1.00  0.00            
ATOM    138  C10 CG5     2      25.660  19.890  23.050  1.00  0.00            
ATOM    139  N2  CG5     2      25.320  18.660  23.830  1.00  0.00            
ATOM    140  C11 CG5     2      24.720  18.960  25.130  1.00  0.00            
ATOM    141  C12 CG5     2      24.270  17.820  26.070  1.00  0.00            
ATOM    142  C13 CG5     2      26.520  17.670  24.000  1.00  0.00            
ATOM    143  C14 CG5     2      27.620  18.010  25.070  1.00  0.00            
ATOM    144  O2  CG5     2      22.690  22.800  21.940  1.00  0.00            
ATOM    145  N3  CG5     2      25.240  25.420  18.120  1.00  0.00            
ATOM    146  C15 CG5     2      24.600  25.900  19.200  1.00  0.00            
ATOM    147  C16 CG5     2      24.210  25.140  20.320  1.00  0.00            
ATOM    148  C17 CG5     2      23.560  25.800  21.390  1.00  0.00            
ATOM    149  C18 CG5     2      23.520  27.230  21.480  1.00  0.00            
ATOM    150  C19 CG5     2      24.000  27.990  20.450  1.00  0.00            
ATOM    151  C20 CG5     2      24.470  27.320  19.290  1.00  0.00            
ATOM    152  H1  CG5     2      29.540  26.630  14.690  1.00  0.00            
ATOM    153  H2  CG5     2      30.330  25.440  15.790  1.00  0.00            
ATOM    154  H3  CG5     2      30.410  25.330  14.070  1.00  0.00            
ATOM    155  H4  CG5     2      28.520  23.710  14.800  1.00  0.00            
ATOM    156  H5  CG5     2      27.910  25.150  13.920  1.00  0.00            
ATOM    157  H6  CG5     2      27.370  26.120  16.240  1.00  0.00            
ATOM    158  H7  CG5     2      27.950  24.670  16.960  1.00  0.00            
ATOM    159  H8  CG5     2      26.110  23.700  14.860  1.00  0.00            
ATOM    160  H9  CG5     2      25.420  25.220  15.550  1.00  0.00            
ATOM    161  H10 CG5     2      24.950  22.180  18.870  1.00  0.00            
ATOM    162  H11 CG5     2      25.590  21.940  21.140  1.00  0.00            
ATOM    163  H12 CG5     2      23.960  19.890  21.740  1.00  0.00            
ATOM    164  H13 CG5     2      23.650  20.820  23.100  1.00  0.00            
ATOM    165  H14 CG5     2      26.310  20.510  23.670  1.00  0.00            
ATOM    166  H15 CG5     2      26.370  19.660  22.250  1.00  0.00            
ATOM    167  H16 CG5     2      24.640  18.160  23.240  1.00  0.00            
ATOM    168  H17 CG5     2      23.810  19.560  25.030  1.00  0.00            
ATOM    169  H18 CG5     2      25.360  19.630  25.700  1.00  0.00            
ATOM    170  H19 CG5     2      23.390  17.300  25.680  1.00  0.00            
ATOM    171  H20 CG5     2      25.040  17.060  26.230  1.00  0.00            
ATOM    172  H21 CG5     2      23.880  18.230  27.010  1.00  0.00            
ATOM    173  H22 CG5     2      26.900  17.710  22.980  1.00  0.00            
ATOM    174  H23 CG5     2      26.210  16.640  24.190  1.00  0.00            
ATOM    175  H24 CG5     2      28.330  17.180  25.150  1.00  0.00            
ATOM    176  H25 CG5     2      28.170  18.930  24.800  1.00  0.00            
ATOM    177  H26 CG5     2      27.220  18.220  26.070  1.00  0.00            
ATOM    178  H27 CG5     2      23.160  25.260  22.240  1.00  0.00            
ATOM    179  H28 CG5     2      23.070  27.720  22.340  1.00  0.00            
ATOM    180  H29 CG5     2      23.800  29.060  20.490  1.00  0.00            
ATOM    181  H30 CG5     2      24.790  27.870  18.420  1.00  0.00            
TER
ENDMDL
MODEL        1
ATOM      1  H1  ACD     1      26.990  30.910  23.700  1.00  0.00            
ATOM      2  O1  ACD     1      27.850  30.650  24.030  1.00  0.00            
ATOM      3  C1  ACD     1      28.510  29.940  22.930  1.00  0.00            
ATOM      4  H2  ACD     1      29.280  30.580  22.480  1.00  0.00            
ATOM      5  H3  ACD     1      27.800  29.750  22.120  1.00  0.00            
ATOM      6  C2  ACD     1      29.190  28.630  23.340  1.00  0.00            
ATOM      7  H4  ACD     1      29.530  28.520  24.380  1.00  0.00            
ATOM      8  O2  ACD     1      28.100  27.700  23.140  1.00  0.00            
ATOM      9  C3  ACD     1      28.510  26.330  22.930  1.00  0.00            
ATOM     10  H5  ACD     1      27.560  25.910  22.600  1.00  0.00            
ATOM     11  O3  ACD     1      28.920  25.750  24.190  1.00  0.00            
ATOM     12  C4  ACD     1      28.460  24.450  24.430  1.00  0.00            
ATOM     13  H6  ACD     1      28.110  24.090  23.460  1.00  0.00            
ATOM     14  C5  ACD     1      29.640  23.660  24.950  1.00  0.00            
ATOM     15  H7  ACD     1      29.960  24.290  25.790  1.00  0.00            
ATOM     16  O4  ACD     1      30.710  23.560  24.010  1.00  0.00            
ATOM     17  H8  ACD     1      31.410  22.990  24.350  1.00  0.00            
ATOM     18  C6  ACD     1      29.150  22.340  25.720  1.00  0.00            
ATOM     19  H9  ACD     1      28.720  21.590  25.050  1.00  0.00            
ATOM     20  O5  ACD     1      30.190  21.850  26.530  1.00  0.00            
ATOM     21  H10 ACD     1      29.830  22.020  27.400  1.00  0.00            
ATOM     22  C7  ACD     1      28.040  22.580  26.750  1.00  0.00            
ATOM     23  H11 ACD     1      27.610  21.690  27.200  1.00  0.00            
ATOM     24  O6  ACD     1      26.930  23.110  25.960  1.00  0.00            
ATOM     25  C8  ACD     1      27.190  24.450  25.390  1.00  0.00            
ATOM     26  H12 ACD     1      27.390  25.220  26.140  1.00  0.00            
ATOM     27  C9  ACD     1      26.010  24.920  24.610  1.00  0.00            
ATOM     28  H13 ACD     1      26.290  25.800  24.030  1.00  0.00            
ATOM     29  H14 ACD     1      25.710  24.090  23.960  1.00  0.00            
ATOM     30  O7  ACD     1      24.970  25.330  25.490  1.00  0.00            
ATOM     31  H15 ACD     1      24.180  25.580  25.000  1.00  0.00            
ATOM     32  O8  ACD     1      28.530  23.560  27.690  1.00  0.00            
ATOM     33  C10 ACD     1      28.140  23.370  29.060  1.00  0.00            
ATOM     34  H16 ACD     1      27.330  22.630  29.020  1.00  0.00            
ATOM     35  C11 ACD     1      29.280  22.750  29.940  1.00  0.00            
ATOM     36  H17 ACD     1      30.210  23.250  29.610  1.00  0.00            
ATOM     37  O9  ACD     1      29.560  21.420  29.470  1.00  0.00            
ATOM     38  H18 ACD     1      29.040  20.860  30.050  1.00  0.00            
ATOM     39  C12 ACD     1      29.140  23.080  31.460  1.00  0.00            
ATOM     40  H19 ACD     1      28.430  22.340  31.850  1.00  0.00            
ATOM     41  O10 ACD     1      30.400  23.020  32.230  1.00  0.00            
ATOM     42  H20 ACD     1      30.700  23.900  32.460  1.00  0.00            
ATOM     43  C13 ACD     1      28.650  24.500  31.730  1.00  0.00            
ATOM     44  H21 ACD     1      28.320  24.570  32.770  1.00  0.00            
ATOM     45  O11 ACD     1      27.470  24.790  31.010  1.00  0.00            
ATOM     46  C14 ACD     1      27.520  24.670  29.560  1.00  0.00            
ATOM     47  H22 ACD     1      28.180  25.500  29.270  1.00  0.00            
ATOM     48  C15 ACD     1      26.130  24.890  29.040  1.00  0.00            
ATOM     49  H23 ACD     1      26.090  24.660  27.970  1.00  0.00            
ATOM     50  H24 ACD     1      25.380  24.210  29.470  1.00  0.00            
ATOM     51  O12 ACD     1      25.650  26.270  29.270  1.00  0.00            
ATOM     52  H25 ACD     1      25.500  26.300  30.220  1.00  0.00            
ATOM     53  O13 ACD     1      29.600  25.570  31.410  1.00  0.00            
ATOM     54  C16 ACD     1      29.910  26.600  32.350  1.00  0.00            
ATOM     55  H26 ACD     1      29.490  26.250  33.300  1.00  0.00            
ATOM     56  C17 ACD     1      31.500  26.570  32.470  1.00  0.00            
ATOM     57  H27 ACD     1      31.800  26.540  31.410  1.00  0.00            
ATOM     58  O14 ACD     1      31.960  25.380  33.100  1.00  0.00            
ATOM     59  H28 ACD     1      32.900  25.320  32.930  1.00  0.00            
ATOM     60  C18 ACD     1      32.000  27.890  33.070  1.00  0.00            
ATOM     61  H29 ACD     1      31.660  27.910  34.110  1.00  0.00            
ATOM     62  O15 ACD     1      33.430  27.890  33.070  1.00  0.00            
ATOM     63  H30 ACD     1      33.720  27.740  32.170  1.00  0.00            
ATOM     64  C19 ACD     1      31.430  29.080  32.230  1.00  0.00            
ATOM     65  H31 ACD     1      31.820  30.060  32.510  1.00  0.00            
ATOM     66  O16 ACD     1      29.990  29.070  32.400  1.00  0.00            
ATOM     67  C20 ACD     1      29.300  27.970  31.860  1.00  0.00            
ATOM     68  H32 ACD     1      29.490  27.900  30.790  1.00  0.00            
ATOM     69  C21 ACD     1      27.810  28.020  32.110  1.00  0.00            
ATOM     70  H33 ACD     1      27.360  27.030  32.200  1.00  0.00            
ATOM     71  H34 ACD     1      27.720  28.440  33.120  1.00  0.00            
ATOM     72  O17 ACD     1      27.100  28.730  31.100  1.00  0.00            
ATOM     73  H35 ACD     1      26.210  28.710  31.460  1.00  0.00            
ATOM     74  O18 ACD     1      31.760  28.850  30.850  1.00  0.00            
ATOM     75  C22 ACD     1      32.840  29.560  30.280  1.00  0.00            
ATOM     76  H36 ACD     1      33.500  29.950  31.070  1.00  0.00            
ATOM     77  C23 ACD     1      33.730  28.590  29.570  1.00  0.00            
ATOM     78  H37 ACD     1      33.100  28.050  28.850  1.00  0.00            
ATOM     79  O19 ACD     1      34.290  27.730  30.560  1.00  0.00            
ATOM     80  H38 ACD     1      34.900  27.120  30.120  1.00  0.00            
ATOM     81  C24 ACD     1      34.770  29.290  28.660  1.00  0.00            
ATOM     82  H39 ACD     1      35.520  29.720  29.330  1.00  0.00            
ATOM     83  O20 ACD     1      35.360  28.340  27.760  1.00  0.00            
ATOM     84  H40 ACD     1      34.770  28.300  27.000  1.00  0.00            
ATOM     85  C25 ACD     1      34.100  30.330  27.770  1.00  0.00            
ATOM     86  H41 ACD     1      34.980  30.800  27.310  1.00  0.00            
ATOM     87  O21 ACD     1      33.450  31.250  28.600  1.00  0.00            
ATOM     88  C26 ACD     1      32.340  30.710  29.370  1.00  0.00            
ATOM     89  H42 ACD     1      31.630  30.310  28.630  1.00  0.00            
ATOM     90  C27 ACD     1      31.730  31.840  30.220  1.00  0.00            
ATOM     91  H43 ACD     1      31.540  31.470  31.230  1.00  0.00            
ATOM     92  H44 ACD     1      32.490  32.620  30.380  1.00  0.00            
ATOM     93  O22 ACD     1      30.520  32.460  29.680  1.00  0.00            
ATOM     94  H45 ACD     1      29.720  31.930  29.760  1.00  0.00            
ATOM     95  O23 ACD     1      33.310  29.740  26.790  1.00  0.00            
ATOM     96  C28 ACD     1      33.070  30.520  25.580  1.00  0.00            
ATOM     97  H46 ACD     1      33.430  31.540  25.770  1.00  0.00            
ATOM     98  C29 ACD     1      31.570  30.630  25.350  1.00  0.00            
ATOM     99  H47 ACD     1      31.170  29.700  25.760  1.00  0.00            
ATOM    100  O24 ACD     1      31.270  30.950  24.010  1.00  0.00            
ATOM    101  C30 ACD     1      30.950  31.830  26.120  1.00  0.00            
ATOM    102  H48 ACD     1      31.440  31.840  27.110  1.00  0.00            
ATOM    103  H49 ACD     1      31.360  32.710  25.600  1.00  0.00            
ATOM    104  O25 ACD     1      29.520  31.830  26.300  1.00  0.00            
ATOM    105  H50 ACD     1      29.040  31.740  25.470  1.00  0.00            
ATOM    106  C31 ACD     1      33.810  29.790  24.500  1.00  0.00            
ATOM    107  H51 ACD     1      33.410  28.760  24.440  1.00  0.00            
ATOM    108  O26 ACD     1      35.280  29.750  24.700  1.00  0.00            
ATOM    109  H52 ACD     1      35.650  30.640  24.790  1.00  0.00            
ATOM    110  C32 ACD     1      33.430  30.320  23.120  1.00  0.00            
ATOM    111  H53 ACD     1      33.750  31.370  23.030  1.00  0.00            
ATOM    112  O27 ACD     1      33.990  29.460  22.070  1.00  0.00            
ATOM    113  H54 ACD     1      34.890  29.760  21.900  1.00  0.00            
ATOM    114  C33 ACD     1      31.960  30.220  23.020  1.00  0.00            
ATOM    115  H55 ACD     1      31.740  30.580  22.010  1.00  0.00            
ATOM    116  O28 ACD     1      31.590  28.820  23.060  1.00  0.00            
ATOM    117  C34 ACD     1      30.380  28.370  22.410  1.00  0.00            
ATOM    118  H56 ACD     1      30.150  28.900  21.470  1.00  0.00            
ATOM    119  C35 ACD     1      30.770  26.930  22.180  1.00  0.00            
ATOM    120  H57 ACD     1      31.260  26.530  23.080  1.00  0.00            
ATOM    121  O29 ACD     1      31.850  26.950  21.260  1.00  0.00            
ATOM    122  H58 ACD     1      32.420  27.630  21.640  1.00  0.00            
ATOM    123  C36 ACD     1      29.580  26.120  21.750  1.00  0.00            
ATOM    124  H59 ACD     1      29.060  26.440  20.840  1.00  0.00            
ATOM    125  O30 ACD     1      29.980  24.750  21.710  1.00  0.00            
ATOM    126  H60 ACD     1      30.150  24.440  22.600  1.00  0.00            
ATOM    127  C1  CG5     2      37.860  26.260  22.450  1.00  0.00            
ATOM    128  C2  CG5     2      36.630  26.840  21.880  1.00  0.00            
ATOM    129  C3  CG5     2      35.330  26.060  22.200  1.00  0.00            
ATOM    130  C4  CG5     2      34.850  26.280  23.670  1.00  0.00            
ATOM    131  O1  CG5     2      33.530  25.750  23.890  1.00  0.00            
ATOM    132  C5  CG5     2      32.990  25.660  25.150  1.00  0.00            
ATOM    133  C6  CG5     2      31.850  26.390  25.610  1.00  0.00            
ATOM    134  C7  CG5     2      31.530  26.280  26.980  1.00  0.00            
ATOM    135  C8  CG5     2      30.430  27.120  27.550  1.00  0.00            
ATOM    136  N1  CG5     2      29.290  27.270  26.810  1.00  0.00            
ATOM    137  C9  CG5     2      28.190  28.080  27.350  1.00  0.00            
ATOM    138  C10 CG5     2      26.990  28.180  26.420  1.00  0.00            
ATOM    139  N2  CG5     2      25.570  28.310  27.090  1.00  0.00            
ATOM    140  C11 CG5     2      24.360  28.260  26.070  1.00  0.00            
ATOM    141  C12 CG5     2      24.780  28.400  24.560  1.00  0.00            
ATOM    142  C13 CG5     2      25.610  29.540  27.980  1.00  0.00            
ATOM    143  C14 CG5     2      25.960  30.960  27.400  1.00  0.00            
ATOM    144  O2  CG5     2      30.490  27.660  28.630  1.00  0.00            
ATOM    145  N3  CG5     2      33.590  24.770  25.900  1.00  0.00            
ATOM    146  C15 CG5     2      33.190  24.580  27.150  1.00  0.00            
ATOM    147  C16 CG5     2      32.170  25.340  27.780  1.00  0.00            
ATOM    148  C17 CG5     2      31.930  25.180  29.120  1.00  0.00            
ATOM    149  C18 CG5     2      32.520  24.130  29.860  1.00  0.00            
ATOM    150  C19 CG5     2      33.530  23.400  29.240  1.00  0.00            
ATOM    151  C20 CG5     2      33.880  23.600  27.920  1.00  0.00            
ATOM    152  H1  CG5     2      37.990  26.440  23.530  1.00  0.00            
ATOM    153  H2  CG5     2      37.950  25.180  22.310  1.00  0.00            
ATOM    154  H3  CG5     2      38.740  26.710  21.960  1.00  0.00            
ATOM    155  H4  CG5     2      36.700  27.130  20.820  1.00  0.00            
ATOM    156  H5  CG5     2      36.470  27.780  22.410  1.00  0.00            
ATOM    157  H6  CG5     2      35.520  25.000  21.980  1.00  0.00            
ATOM    158  H7  CG5     2      34.630  26.340  21.410  1.00  0.00            
ATOM    159  H8  CG5     2      34.860  27.360  23.900  1.00  0.00            
ATOM    160  H9  CG5     2      35.550  25.870  24.410  1.00  0.00            
ATOM    161  H10 CG5     2      31.270  27.090  25.020  1.00  0.00            
ATOM    162  H11 CG5     2      29.290  26.840  25.890  1.00  0.00            
ATOM    163  H12 CG5     2      28.580  29.060  27.660  1.00  0.00            
ATOM    164  H13 CG5     2      27.810  27.570  28.250  1.00  0.00            
ATOM    165  H14 CG5     2      27.070  27.380  25.700  1.00  0.00            
ATOM    166  H15 CG5     2      27.210  29.090  25.860  1.00  0.00            
ATOM    167  H16 CG5     2      25.430  27.510  27.710  1.00  0.00            
ATOM    168  H17 CG5     2      23.700  29.030  26.460  1.00  0.00            
ATOM    169  H18 CG5     2      23.720  27.380  26.210  1.00  0.00            
ATOM    170  H19 CG5     2      25.050  29.440  24.340  1.00  0.00            
ATOM    171  H20 CG5     2      25.560  27.660  24.370  1.00  0.00            
ATOM    172  H21 CG5     2      23.980  28.120  23.850  1.00  0.00            
ATOM    173  H22 CG5     2      26.370  29.330  28.730  1.00  0.00            
ATOM    174  H23 CG5     2      24.650  29.530  28.500  1.00  0.00            
ATOM    175  H24 CG5     2      25.860  31.640  28.250  1.00  0.00            
ATOM    176  H25 CG5     2      26.910  31.070  26.860  1.00  0.00            
ATOM    177  H26 CG5     2      25.100  31.260  26.800  1.00  0.00            
ATOM    178  H27 CG5     2      31.110  25.730  29.580  1.00  0.00            
ATOM    179  H28 CG5     2      32.210  23.980  30.890  1.00  0.00            
ATOM    180  H29 CG5     2      34.040  22.620  29.790  1.00  0.00            
ATOM    181  H30 CG5     2      34.690  23.020  27.480  1.00  0.00            
TER
ENDMDL
MODEL        1
ATOM      1  H1  ACD     1      22.090  24.880  17.880  1.00  0.00            
ATOM      2  O1  ACD     1      22.720  24.410  18.440  1.00  0.00            
ATOM      3  C1  ACD     1      23.100  25.080  19.640  1.00  0.00            
ATOM      4  H2  ACD     1      22.220  25.410  20.210  1.00  0.00            
ATOM      5  H3  ACD     1      23.680  25.980  19.420  1.00  0.00            
ATOM      6  C2  ACD     1      23.930  24.210  20.540  1.00  0.00            
ATOM      7  H4  ACD     1      24.480  24.930  21.160  1.00  0.00            
ATOM      8  O2  ACD     1      23.150  23.370  21.410  1.00  0.00            
ATOM      9  C3  ACD     1      23.810  22.630  22.470  1.00  0.00            
ATOM     10  H5  ACD     1      23.060  22.030  23.000  1.00  0.00            
ATOM     11  O3  ACD     1      24.490  23.480  23.320  1.00  0.00            
ATOM     12  C4  ACD     1      24.160  23.680  24.670  1.00  0.00            
ATOM     13  H6  ACD     1      23.090  23.460  24.740  1.00  0.00            
ATOM     14  C5  ACD     1      24.950  22.580  25.480  1.00  0.00            
ATOM     15  H7  ACD     1      26.000  22.670  25.180  1.00  0.00            
ATOM     16  O4  ACD     1      24.400  21.280  25.140  1.00  0.00            
ATOM     17  H8  ACD     1      24.830  20.950  24.350  1.00  0.00            
ATOM     18  C6  ACD     1      24.880  22.790  27.060  1.00  0.00            
ATOM     19  H9  ACD     1      23.820  22.640  27.280  1.00  0.00            
ATOM     20  O5  ACD     1      25.710  21.950  27.920  1.00  0.00            
ATOM     21  H10 ACD     1      25.580  21.040  27.640  1.00  0.00            
ATOM     22  C7  ACD     1      25.250  24.280  27.290  1.00  0.00            
ATOM     23  H11 ACD     1      25.120  24.420  28.360  1.00  0.00            
ATOM     24  O6  ACD     1      24.380  25.150  26.560  1.00  0.00            
ATOM     25  C8  ACD     1      24.460  25.070  25.120  1.00  0.00            
ATOM     26  H12 ACD     1      25.500  25.270  24.830  1.00  0.00            
ATOM     27  C9  ACD     1      23.540  26.140  24.500  1.00  0.00            
ATOM     28  H13 ACD     1      23.730  27.050  25.080  1.00  0.00            
ATOM     29  H14 ACD     1      23.840  26.320  23.460  1.00  0.00            
ATOM     30  O7  ACD     1      22.140  25.930  24.500  1.00  0.00            
ATOM     31  H15 ACD     1      21.750  26.140  25.350  1.00  0.00            
ATOM     32  O8  ACD     1      26.560  24.480  26.860  1.00  0.00            
ATOM     33  C10 ACD     1      27.420  25.140  27.780  1.00  0.00            
ATOM     34  H16 ACD     1      26.940  25.500  28.700  1.00  0.00            
ATOM     35  C11 ACD     1      28.460  24.100  28.220  1.00  0.00            
ATOM     36  H17 ACD     1      28.790  23.580  27.320  1.00  0.00            
ATOM     37  O9  ACD     1      27.890  23.210  29.190  1.00  0.00            
ATOM     38  H18 ACD     1      27.200  22.780  28.680  1.00  0.00            
ATOM     39  C12 ACD     1      29.780  24.660  28.700  1.00  0.00            
ATOM     40  H19 ACD     1      29.660  25.000  29.740  1.00  0.00            
ATOM     41  O10 ACD     1      30.760  23.660  28.610  1.00  0.00            
ATOM     42  H20 ACD     1      30.200  22.880  28.660  1.00  0.00            
ATOM     43  C13 ACD     1      30.160  25.910  27.880  1.00  0.00            
ATOM     44  H21 ACD     1      30.980  26.510  28.290  1.00  0.00            
ATOM     45  O11 ACD     1      29.100  26.880  27.880  1.00  0.00            
ATOM     46  C14 ACD     1      27.970  26.380  27.110  1.00  0.00            
ATOM     47  H22 ACD     1      28.360  26.180  26.100  1.00  0.00            
ATOM     48  C15 ACD     1      27.020  27.530  27.200  1.00  0.00            
ATOM     49  H23 ACD     1      26.080  27.330  26.670  1.00  0.00            
ATOM     50  H24 ACD     1      26.840  27.570  28.280  1.00  0.00            
ATOM     51  O12 ACD     1      27.530  28.710  26.630  1.00  0.00            
ATOM     52  H25 ACD     1      27.350  29.430  27.240  1.00  0.00            
ATOM     53  O13 ACD     1      30.430  25.390  26.550  1.00  0.00            
ATOM     54  C16 ACD     1      31.550  25.700  25.770  1.00  0.00            
ATOM     55  H26 ACD     1      32.380  26.010  26.420  1.00  0.00            
ATOM     56  C17 ACD     1      31.860  24.450  24.920  1.00  0.00            
ATOM     57  H27 ACD     1      30.960  24.400  24.310  1.00  0.00            
ATOM     58  O14 ACD     1      32.190  23.330  25.760  1.00  0.00            
ATOM     59  H28 ACD     1      31.510  23.440  26.430  1.00  0.00            
ATOM     60  C18 ACD     1      33.060  24.790  24.060  1.00  0.00            
ATOM     61  H29 ACD     1      33.900  24.960  24.740  1.00  0.00            
ATOM     62  O15 ACD     1      33.430  23.730  23.180  1.00  0.00            
ATOM     63  H30 ACD     1      33.680  22.980  23.730  1.00  0.00            
ATOM     64  C19 ACD     1      32.760  26.040  23.160  1.00  0.00            
ATOM     65  H31 ACD     1      33.680  26.270  22.620  1.00  0.00            
ATOM     66  O16 ACD     1      32.330  27.120  23.920  1.00  0.00            
ATOM     67  C20 ACD     1      31.280  26.920  24.890  1.00  0.00            
ATOM     68  H32 ACD     1      30.340  26.810  24.330  1.00  0.00            
ATOM     69  C21 ACD     1      31.230  28.230  25.620  1.00  0.00            
ATOM     70  H33 ACD     1      30.650  28.200  26.550  1.00  0.00            
ATOM     71  H34 ACD     1      32.250  28.490  25.930  1.00  0.00            
ATOM     72  O17 ACD     1      30.580  29.230  24.830  1.00  0.00            
ATOM     73  H35 ACD     1      31.110  29.110  24.030  1.00  0.00            
ATOM     74  O18 ACD     1      31.760  25.800  22.190  1.00  0.00            
ATOM     75  C22 ACD     1      31.980  26.200  20.880  1.00  0.00            
ATOM     76  H36 ACD     1      32.980  26.640  20.940  1.00  0.00            
ATOM     77  C23 ACD     1      32.040  24.890  20.080  1.00  0.00            
ATOM     78  H37 ACD     1      31.180  24.260  20.330  1.00  0.00            
ATOM     79  O19 ACD     1      33.180  24.080  20.450  1.00  0.00            
ATOM     80  H38 ACD     1      33.160  23.910  21.390  1.00  0.00            
ATOM     81  C24 ACD     1      31.970  25.110  18.540  1.00  0.00            
ATOM     82  H39 ACD     1      32.860  25.710  18.310  1.00  0.00            
ATOM     83  O20 ACD     1      31.920  23.960  17.720  1.00  0.00            
ATOM     84  H40 ACD     1      32.170  23.200  18.250  1.00  0.00            
ATOM     85  C25 ACD     1      30.790  26.050  18.220  1.00  0.00            
ATOM     86  H41 ACD     1      30.780  26.290  17.150  1.00  0.00            
ATOM     87  O21 ACD     1      31.050  27.310  18.910  1.00  0.00            
ATOM     88  C26 ACD     1      30.990  27.160  20.380  1.00  0.00            
ATOM     89  H42 ACD     1      29.970  26.770  20.530  1.00  0.00            
ATOM     90  C27 ACD     1      31.000  28.470  21.170  1.00  0.00            
ATOM     91  H43 ACD     1      30.720  28.260  22.210  1.00  0.00            
ATOM     92  H44 ACD     1      32.050  28.800  21.230  1.00  0.00            
ATOM     93  O22 ACD     1      30.270  29.500  20.570  1.00  0.00            
ATOM     94  H45 ACD     1      30.560  29.740  19.690  1.00  0.00            
ATOM     95  O23 ACD     1      29.470  25.610  18.650  1.00  0.00            
ATOM     96  C28 ACD     1      28.440  25.760  17.720  1.00  0.00            
ATOM     97  H46 ACD     1      28.910  26.330  16.900  1.00  0.00            
ATOM     98  C29 ACD     1      27.370  26.520  18.450  1.00  0.00            
ATOM     99  H47 ACD     1      27.530  26.170  19.470  1.00  0.00            
ATOM    100  O24 ACD     1      26.070  26.070  17.900  1.00  0.00            
ATOM    101  C30 ACD     1      27.590  27.980  18.390  1.00  0.00            
ATOM    102  H48 ACD     1      28.620  28.220  18.690  1.00  0.00            
ATOM    103  H49 ACD     1      27.490  28.250  17.330  1.00  0.00            
ATOM    104  O25 ACD     1      26.660  28.660  19.290  1.00  0.00            
ATOM    105  H50 ACD     1      25.860  28.650  18.750  1.00  0.00            
ATOM    106  C31 ACD     1      28.250  24.280  17.380  1.00  0.00            
ATOM    107  H51 ACD     1      28.460  23.580  18.200  1.00  0.00            
ATOM    108  O26 ACD     1      29.240  23.870  16.360  1.00  0.00            
ATOM    109  H52 ACD     1      30.130  23.990  16.710  1.00  0.00            
ATOM    110  C32 ACD     1      26.840  23.970  17.020  1.00  0.00            
ATOM    111  H53 ACD     1      26.790  24.400  16.010  1.00  0.00            
ATOM    112  O27 ACD     1      26.660  22.570  16.960  1.00  0.00            
ATOM    113  H54 ACD     1      27.310  22.300  16.310  1.00  0.00            
ATOM    114  C33 ACD     1      25.840  24.700  17.910  1.00  0.00            
ATOM    115  H55 ACD     1      24.850  24.530  17.470  1.00  0.00            
ATOM    116  O28 ACD     1      25.980  24.250  19.260  1.00  0.00            
ATOM    117  C34 ACD     1      24.980  23.450  19.830  1.00  0.00            
ATOM    118  H56 ACD     1      24.530  22.870  19.020  1.00  0.00            
ATOM    119  C35 ACD     1      25.670  22.330  20.650  1.00  0.00            
ATOM    120  H57 ACD     1      26.360  22.900  21.280  1.00  0.00            
ATOM    121  O29 ACD     1      26.250  21.330  19.800  1.00  0.00            
ATOM    122  H58 ACD     1      26.440  21.630  18.910  1.00  0.00            
ATOM    123  C36 ACD     1      24.750  21.670  21.670  1.00  0.00            
ATOM    124  H59 ACD     1      24.040  21.140  21.020  1.00  0.00            
ATOM    125  O30 ACD     1      25.330  20.680  22.490  1.00  0.00            
ATOM    126  H60 ACD     1      25.980  20.170  22.000  1.00  0.00            
ATOM    127  C1  CG5     2      31.350  19.820  14.810  1.00  0.00            
ATOM    128  C2  CG5     2      30.880  19.540  16.250  1.00  0.00            
ATOM    129  C3  CG5     2      30.420  20.800  16.980  1.00  0.00            
ATOM    130  C4  CG5     2      29.940  20.400  18.400  1.00  0.00            
ATOM    131  O1  CG5     2      29.790  21.630  19.060  1.00  0.00            
ATOM    132  C5  CG5     2      29.410  21.680  20.360  1.00  0.00            
ATOM    133  C6  CG5     2      28.930  22.900  20.900  1.00  0.00            
ATOM    134  C7  CG5     2      28.610  23.050  22.270  1.00  0.00            
ATOM    135  C8  CG5     2      28.100  24.380  22.800  1.00  0.00            
ATOM    136  N1  CG5     2      27.550  25.220  21.850  1.00  0.00            
ATOM    137  C9  CG5     2      26.800  26.470  22.240  1.00  0.00            
ATOM    138  C10 CG5     2      27.430  27.860  22.100  1.00  0.00            
ATOM    139  N2  CG5     2      26.440  28.950  22.420  1.00  0.00            
ATOM    140  C11 CG5     2      27.140  30.260  22.290  1.00  0.00            
ATOM    141  C12 CG5     2      28.380  30.570  23.210  1.00  0.00            
ATOM    142  C13 CG5     2      25.870  28.940  23.880  1.00  0.00            
ATOM    143  C14 CG5     2      24.760  29.900  24.140  1.00  0.00            
ATOM    144  O2  CG5     2      28.020  24.750  23.960  1.00  0.00            
ATOM    145  N3  CG5     2      29.660  20.590  21.100  1.00  0.00            
ATOM    146  C15 CG5     2      29.300  20.670  22.390  1.00  0.00            
ATOM    147  C16 CG5     2      28.810  21.890  23.050  1.00  0.00            
ATOM    148  C17 CG5     2      28.410  21.850  24.370  1.00  0.00            
ATOM    149  C18 CG5     2      28.500  20.600  25.040  1.00  0.00            
ATOM    150  C19 CG5     2      28.980  19.440  24.450  1.00  0.00            
ATOM    151  C20 CG5     2      29.480  19.490  23.150  1.00  0.00            
ATOM    152  H1  CG5     2      31.890  18.940  14.460  1.00  0.00            
ATOM    153  H2  CG5     2      30.500  19.920  14.120  1.00  0.00            
ATOM    154  H3  CG5     2      31.940  20.750  14.740  1.00  0.00            
ATOM    155  H4  CG5     2      31.740  19.180  16.820  1.00  0.00            
ATOM    156  H5  CG5     2      30.240  18.650  16.300  1.00  0.00            
ATOM    157  H6  CG5     2      29.640  21.300  16.380  1.00  0.00            
ATOM    158  H7  CG5     2      31.200  21.560  17.090  1.00  0.00            
ATOM    159  H8  CG5     2      30.670  19.770  18.920  1.00  0.00            
ATOM    160  H9  CG5     2      28.980  19.880  18.310  1.00  0.00            
ATOM    161  H10 CG5     2      28.990  23.700  20.170  1.00  0.00            
ATOM    162  H11 CG5     2      27.500  24.810  20.930  1.00  0.00            
ATOM    163  H12 CG5     2      26.390  26.480  23.260  1.00  0.00            
ATOM    164  H13 CG5     2      25.900  26.510  21.610  1.00  0.00            
ATOM    165  H14 CG5     2      27.840  28.080  21.120  1.00  0.00            
ATOM    166  H15 CG5     2      28.180  27.980  22.890  1.00  0.00            
ATOM    167  H16 CG5     2      25.670  28.870  21.740  1.00  0.00            
ATOM    168  H17 CG5     2      26.370  31.030  22.360  1.00  0.00            
ATOM    169  H18 CG5     2      27.510  30.380  21.270  1.00  0.00            
ATOM    170  H19 CG5     2      28.170  30.340  24.260  1.00  0.00            
ATOM    171  H20 CG5     2      29.200  29.920  22.870  1.00  0.00            
ATOM    172  H21 CG5     2      28.730  31.610  23.140  1.00  0.00            
ATOM    173  H22 CG5     2      26.720  29.180  24.530  1.00  0.00            
ATOM    174  H23 CG5     2      25.480  27.930  24.020  1.00  0.00            
ATOM    175  H24 CG5     2      25.080  30.950  24.080  1.00  0.00            
ATOM    176  H25 CG5     2      23.960  29.830  23.390  1.00  0.00            
ATOM    177  H26 CG5     2      24.440  29.840  25.180  1.00  0.00            
ATOM    178  H27 CG5     2      27.940  22.650  24.930  1.00  0.00            
ATOM    179  H28 CG5     2      28.030  20.540  26.010  1.00  0.00            
ATOM    180  H29 CG5     2      29.010  18.520  25.030  1.00  0.00            
ATOM    181  H30 CG5     2      29.790  18.580  22.640  1.00  0.00            
TER
ENDMDL
MODEL        1
ATOM      1  H1  ACD     1      31.420  31.670  22.930  1.00  0.00            
ATOM      2  O1  ACD     1      31.050  31.460  22.070  1.00  0.00            
ATOM      3  C1  ACD     1      31.990  30.630  21.300  1.00  0.00            
ATOM      4  H2  ACD     1      33.020  30.820  21.620  1.00  0.00            
ATOM      5  H3  ACD     1      32.030  30.850  20.230  1.00  0.00            
ATOM      6  C2  ACD     1      31.640  29.200  21.660  1.00  0.00            
ATOM      7  H4  ACD     1      31.430  29.250  22.730  1.00  0.00            
ATOM      8  O2  ACD     1      30.530  28.900  20.850  1.00  0.00            
ATOM      9  C3  ACD     1      30.140  27.540  20.830  1.00  0.00            
ATOM     10  H5  ACD     1      29.340  27.420  20.100  1.00  0.00            
ATOM     11  O3  ACD     1      29.570  27.190  22.150  1.00  0.00            
ATOM     12  C4  ACD     1      28.650  26.040  22.300  1.00  0.00            
ATOM     13  H6  ACD     1      28.520  25.440  21.390  1.00  0.00            
ATOM     14  C5  ACD     1      29.330  25.200  23.440  1.00  0.00            
ATOM     15  H7  ACD     1      29.770  25.900  24.170  1.00  0.00            
ATOM     16  O4  ACD     1      30.400  24.400  22.950  1.00  0.00            
ATOM     17  H8  ACD     1      30.110  23.540  22.630  1.00  0.00            
ATOM     18  C6  ACD     1      28.340  24.220  24.100  1.00  0.00            
ATOM     19  H9  ACD     1      27.940  23.360  23.550  1.00  0.00            
ATOM     20  O5  ACD     1      28.780  23.770  25.390  1.00  0.00            
ATOM     21  H10 ACD     1      28.570  24.390  26.100  1.00  0.00            
ATOM     22  C7  ACD     1      27.030  24.990  24.430  1.00  0.00            
ATOM     23  H11 ACD     1      26.230  24.300  24.700  1.00  0.00            
ATOM     24  O6  ACD     1      26.530  25.610  23.270  1.00  0.00            
ATOM     25  C8  ACD     1      27.300  26.600  22.730  1.00  0.00            
ATOM     26  H12 ACD     1      27.610  27.360  23.460  1.00  0.00            
ATOM     27  C9  ACD     1      26.510  27.090  21.470  1.00  0.00            
ATOM     28  H13 ACD     1      27.170  27.570  20.730  1.00  0.00            
ATOM     29  H14 ACD     1      26.170  26.220  20.900  1.00  0.00            
ATOM     30  O7  ACD     1      25.360  27.860  21.900  1.00  0.00            
ATOM     31  H15 ACD     1      24.750  27.330  22.420  1.00  0.00            
ATOM     32  O8  ACD     1      27.240  25.970  25.420  1.00  0.00            
ATOM     33  C10 ACD     1      26.070  26.290  26.230  1.00  0.00            
ATOM     34  H16 ACD     1      25.210  26.010  25.610  1.00  0.00            
ATOM     35  C11 ACD     1      26.200  25.410  27.480  1.00  0.00            
ATOM     36  H17 ACD     1      27.260  25.520  27.740  1.00  0.00            
ATOM     37  O9  ACD     1      25.780  24.080  27.270  1.00  0.00            
ATOM     38  H18 ACD     1      25.870  23.520  28.040  1.00  0.00            
ATOM     39  C12 ACD     1      25.490  25.870  28.680  1.00  0.00            
ATOM     40  H19 ACD     1      24.440  25.570  28.600  1.00  0.00            
ATOM     41  O10 ACD     1      25.990  25.370  29.880  1.00  0.00            
ATOM     42  H20 ACD     1      26.590  26.100  30.030  1.00  0.00            
ATOM     43  C13 ACD     1      25.640  27.440  28.830  1.00  0.00            
ATOM     44  H21 ACD     1      25.040  27.760  29.690  1.00  0.00            
ATOM     45  O11 ACD     1      25.250  28.090  27.660  1.00  0.00            
ATOM     46  C14 ACD     1      26.040  27.830  26.500  1.00  0.00            
ATOM     47  H22 ACD     1      27.100  28.140  26.530  1.00  0.00            
ATOM     48  C15 ACD     1      25.310  28.400  25.290  1.00  0.00            
ATOM     49  H23 ACD     1      25.920  28.050  24.440  1.00  0.00            
ATOM     50  H24 ACD     1      24.300  27.970  25.290  1.00  0.00            
ATOM     51  O12 ACD     1      25.270  29.820  25.190  1.00  0.00            
ATOM     52  H25 ACD     1      24.590  30.220  25.740  1.00  0.00            
ATOM     53  O13 ACD     1      27.020  27.690  29.200  1.00  0.00            
ATOM     54  C16 ACD     1      27.320  28.730  30.120  1.00  0.00            
ATOM     55  H26 ACD     1      26.480  28.930  30.800  1.00  0.00            
ATOM     56  C17 ACD     1      28.440  28.120  30.940  1.00  0.00            
ATOM     57  H27 ACD     1      29.070  27.720  30.130  1.00  0.00            
ATOM     58  O14 ACD     1      27.900  27.110  31.810  1.00  0.00            
ATOM     59  H28 ACD     1      28.570  26.850  32.450  1.00  0.00            
ATOM     60  C18 ACD     1      29.440  29.020  31.710  1.00  0.00            
ATOM     61  H29 ACD     1      28.900  29.450  32.560  1.00  0.00            
ATOM     62  O15 ACD     1      30.590  28.260  32.130  1.00  0.00            
ATOM     63  H30 ACD     1      31.050  28.180  31.300  1.00  0.00            
ATOM     64  C19 ACD     1      29.900  30.080  30.770  1.00  0.00            
ATOM     65  H31 ACD     1      30.370  30.930  31.260  1.00  0.00            
ATOM     66  O16 ACD     1      28.770  30.710  30.150  1.00  0.00            
ATOM     67  C20 ACD     1      27.850  29.930  29.340  1.00  0.00            
ATOM     68  H32 ACD     1      28.340  29.630  28.410  1.00  0.00            
ATOM     69  C21 ACD     1      26.750  30.860  28.870  1.00  0.00            
ATOM     70  H33 ACD     1      25.950  30.220  28.490  1.00  0.00            
ATOM     71  H34 ACD     1      26.350  31.460  29.700  1.00  0.00            
ATOM     72  O17 ACD     1      27.320  31.660  27.840  1.00  0.00            
ATOM     73  H35 ACD     1      26.560  32.030  27.370  1.00  0.00            
ATOM     74  O18 ACD     1      30.720  29.590  29.640  1.00  0.00            
ATOM     75  C22 ACD     1      32.140  29.570  29.710  1.00  0.00            
ATOM     76  H36 ACD     1      32.310  29.760  30.770  1.00  0.00            
ATOM     77  C23 ACD     1      32.660  28.180  29.320  1.00  0.00            
ATOM     78  H37 ACD     1      32.160  28.030  28.350  1.00  0.00            
ATOM     79  O19 ACD     1      32.300  27.260  30.380  1.00  0.00            
ATOM     80  H38 ACD     1      32.760  26.430  30.280  1.00  0.00            
ATOM     81  C24 ACD     1      34.190  28.300  29.140  1.00  0.00            
ATOM     82  H39 ACD     1      34.620  28.660  30.090  1.00  0.00            
ATOM     83  O20 ACD     1      34.760  27.020  28.690  1.00  0.00            
ATOM     84  H40 ACD     1      34.370  26.930  27.810  1.00  0.00            
ATOM     85  C25 ACD     1      34.640  29.410  28.200  1.00  0.00            
ATOM     86  H41 ACD     1      35.730  29.470  28.170  1.00  0.00            
ATOM     87  O21 ACD     1      34.130  30.660  28.640  1.00  0.00            
ATOM     88  C26 ACD     1      32.710  30.730  28.880  1.00  0.00            
ATOM     89  H42 ACD     1      32.260  30.540  27.900  1.00  0.00            
ATOM     90  C27 ACD     1      32.220  32.120  29.290  1.00  0.00            
ATOM     91  H43 ACD     1      31.170  32.050  29.600  1.00  0.00            
ATOM     92  H44 ACD     1      32.840  32.500  30.110  1.00  0.00            
ATOM     93  O22 ACD     1      32.450  33.110  28.240  1.00  0.00            
ATOM     94  H45 ACD     1      31.720  32.960  27.630  1.00  0.00            
ATOM     95  O23 ACD     1      34.160  29.040  26.880  1.00  0.00            
ATOM     96  C28 ACD     1      34.730  29.570  25.690  1.00  0.00            
ATOM     97  H46 ACD     1      35.540  30.260  25.990  1.00  0.00            
ATOM     98  C29 ACD     1      33.700  30.170  24.770  1.00  0.00            
ATOM     99  H47 ACD     1      32.890  29.430  24.760  1.00  0.00            
ATOM    100  O24 ACD     1      34.200  30.330  23.430  1.00  0.00            
ATOM    101  C30 ACD     1      33.070  31.420  25.290  1.00  0.00            
ATOM    102  H48 ACD     1      33.090  31.360  26.380  1.00  0.00            
ATOM    103  H49 ACD     1      33.740  32.180  24.870  1.00  0.00            
ATOM    104  O25 ACD     1      31.770  31.720  24.770  1.00  0.00            
ATOM    105  H50 ACD     1      31.240  32.040  25.510  1.00  0.00            
ATOM    106  C31 ACD     1      35.450  28.310  25.110  1.00  0.00            
ATOM    107  H51 ACD     1      34.780  27.440  25.130  1.00  0.00            
ATOM    108  O26 ACD     1      36.700  28.040  25.860  1.00  0.00            
ATOM    109  H52 ACD     1      37.320  28.770  25.760  1.00  0.00            
ATOM    110  C32 ACD     1      35.880  28.530  23.630  1.00  0.00            
ATOM    111  H53 ACD     1      36.730  29.220  23.580  1.00  0.00            
ATOM    112  O27 ACD     1      36.200  27.250  22.970  1.00  0.00            
ATOM    113  H54 ACD     1      35.350  26.900  22.700  1.00  0.00            
ATOM    114  C33 ACD     1      34.720  29.110  22.800  1.00  0.00            
ATOM    115  H55 ACD     1      35.230  29.410  21.880  1.00  0.00            
ATOM    116  O28 ACD     1      33.700  28.150  22.470  1.00  0.00            
ATOM    117  C34 ACD     1      32.840  28.250  21.400  1.00  0.00            
ATOM    118  H56 ACD     1      33.430  28.680  20.580  1.00  0.00            
ATOM    119  C35 ACD     1      32.390  26.760  21.150  1.00  0.00            
ATOM    120  H57 ACD     1      32.160  26.270  22.110  1.00  0.00            
ATOM    121  O29 ACD     1      33.470  25.960  20.650  1.00  0.00            
ATOM    122  H58 ACD     1      33.210  25.040  20.670  1.00  0.00            
ATOM    123  C36 ACD     1      31.210  26.650  20.330  1.00  0.00            
ATOM    124  H59 ACD     1      31.320  27.000  19.300  1.00  0.00            
ATOM    125  O30 ACD     1      30.720  25.270  20.280  1.00  0.00            
ATOM    126  H60 ACD     1      30.650  25.030  21.210  1.00  0.00            
ATOM    127  C1  CG5     2      37.870  22.780  22.920  1.00  0.00            
ATOM    128  C2  CG5     2      36.350  22.750  23.200  1.00  0.00            
ATOM    129  C3  CG5     2      35.800  24.160  23.340  1.00  0.00            
ATOM    130  C4  CG5     2      34.450  24.090  23.990  1.00  0.00            
ATOM    131  O1  CG5     2      33.880  25.400  24.190  1.00  0.00            
ATOM    132  C5  CG5     2      32.850  25.570  25.060  1.00  0.00            
ATOM    133  C6  CG5     2      32.180  26.760  24.990  1.00  0.00            
ATOM    134  C7  CG5     2      31.110  27.130  25.870  1.00  0.00            
ATOM    135  C8  CG5     2      30.370  28.420  25.820  1.00  0.00            
ATOM    136  N1  CG5     2      29.670  28.740  24.710  1.00  0.00            
ATOM    137  C9  CG5     2      28.730  29.860  24.650  1.00  0.00            
ATOM    138  C10 CG5     2      28.270  30.140  23.220  1.00  0.00            
ATOM    139  N2  CG5     2      26.990  31.030  23.090  1.00  0.00            
ATOM    140  C11 CG5     2      26.390  31.060  21.600  1.00  0.00            
ATOM    141  C12 CG5     2      27.390  31.140  20.390  1.00  0.00            
ATOM    142  C13 CG5     2      27.190  32.450  23.610  1.00  0.00            
ATOM    143  C14 CG5     2      28.490  33.240  23.130  1.00  0.00            
ATOM    144  O2  CG5     2      30.400  29.270  26.710  1.00  0.00            
ATOM    145  N3  CG5     2      32.740  24.780  26.070  1.00  0.00            
ATOM    146  C15 CG5     2      31.820  25.080  27.010  1.00  0.00            
ATOM    147  C16 CG5     2      31.020  26.220  26.960  1.00  0.00            
ATOM    148  C17 CG5     2      29.960  26.420  27.880  1.00  0.00            
ATOM    149  C18 CG5     2      29.800  25.540  28.940  1.00  0.00            
ATOM    150  C19 CG5     2      30.710  24.470  29.140  1.00  0.00            
ATOM    151  C20 CG5     2      31.670  24.190  28.130  1.00  0.00            
ATOM    152  H1  CG5     2      38.400  23.120  23.820  1.00  0.00            
ATOM    153  H2  CG5     2      38.260  21.800  22.640  1.00  0.00            
ATOM    154  H3  CG5     2      37.980  23.440  22.050  1.00  0.00            
ATOM    155  H4  CG5     2      36.120  22.200  24.120  1.00  0.00            
ATOM    156  H5  CG5     2      35.980  22.240  22.310  1.00  0.00            
ATOM    157  H6  CG5     2      35.730  24.560  22.320  1.00  0.00            
ATOM    158  H7  CG5     2      36.360  24.870  23.970  1.00  0.00            
ATOM    159  H8  CG5     2      34.540  23.660  25.000  1.00  0.00            
ATOM    160  H9  CG5     2      33.750  23.570  23.330  1.00  0.00            
ATOM    161  H10 CG5     2      32.510  27.440  24.210  1.00  0.00            
ATOM    162  H11 CG5     2      29.630  28.020  24.000  1.00  0.00            
ATOM    163  H12 CG5     2      29.240  30.760  25.020  1.00  0.00            
ATOM    164  H13 CG5     2      27.830  29.680  25.240  1.00  0.00            
ATOM    165  H14 CG5     2      28.020  29.180  22.760  1.00  0.00            
ATOM    166  H15 CG5     2      29.110  30.570  22.680  1.00  0.00            
ATOM    167  H16 CG5     2      26.290  30.620  23.710  1.00  0.00            
ATOM    168  H17 CG5     2      25.610  31.800  21.450  1.00  0.00            
ATOM    169  H18 CG5     2      25.920  30.070  21.520  1.00  0.00            
ATOM    170  H19 CG5     2      28.220  30.420  20.410  1.00  0.00            
ATOM    171  H20 CG5     2      26.900  31.080  19.420  1.00  0.00            
ATOM    172  H21 CG5     2      27.910  32.100  20.310  1.00  0.00            
ATOM    173  H22 CG5     2      27.130  32.350  24.690  1.00  0.00            
ATOM    174  H23 CG5     2      26.330  33.080  23.360  1.00  0.00            
ATOM    175  H24 CG5     2      29.190  33.350  23.970  1.00  0.00            
ATOM    176  H25 CG5     2      28.920  32.950  22.170  1.00  0.00            
ATOM    177  H26 CG5     2      28.060  34.220  22.890  1.00  0.00            
ATOM    178  H27 CG5     2      29.290  27.270  27.850  1.00  0.00            
ATOM    179  H28 CG5     2      29.000  25.750  29.650  1.00  0.00            
ATOM    180  H29 CG5     2      30.640  23.870  30.040  1.00  0.00            
ATOM    181  H30 CG5     2      32.350  23.370  28.320  1.00  0.00            
TER
ENDMDL
MODEL        1
ATOM      1  H1  ACD     1      34.450  20.020  25.830  1.00  0.00            
ATOM      2  O1  ACD     1      34.120  19.590  25.030  1.00  0.00            
ATOM      3  C1  ACD     1      34.140  20.640  24.040  1.00  0.00            
ATOM      4  H2  ACD     1      33.900  20.060  23.140  1.00  0.00            
ATOM      5  H3  ACD     1      35.150  21.050  24.030  1.00  0.00            
ATOM      6  C2  ACD     1      33.030  21.660  24.350  1.00  0.00            
ATOM      7  H4  ACD     1      32.030  21.250  24.120  1.00  0.00            
ATOM      8  O2  ACD     1      33.200  22.060  25.720  1.00  0.00            
ATOM      9  C3  ACD     1      32.100  22.890  26.160  1.00  0.00            
ATOM     10  H5  ACD     1      32.040  22.950  27.260  1.00  0.00            
ATOM     11  O3  ACD     1      30.830  22.410  25.690  1.00  0.00            
ATOM     12  C4  ACD     1      29.550  22.450  26.420  1.00  0.00            
ATOM     13  H6  ACD     1      29.750  23.070  27.300  1.00  0.00            
ATOM     14  C5  ACD     1      28.470  23.180  25.700  1.00  0.00            
ATOM     15  H7  ACD     1      28.430  22.750  24.690  1.00  0.00            
ATOM     16  O4  ACD     1      28.800  24.550  25.540  1.00  0.00            
ATOM     17  H8  ACD     1      28.130  24.980  25.000  1.00  0.00            
ATOM     18  C6  ACD     1      27.100  23.040  26.450  1.00  0.00            
ATOM     19  H9  ACD     1      27.220  23.580  27.400  1.00  0.00            
ATOM     20  O5  ACD     1      25.990  23.560  25.830  1.00  0.00            
ATOM     21  H10 ACD     1      26.150  24.390  25.380  1.00  0.00            
ATOM     22  C7  ACD     1      26.790  21.600  26.780  1.00  0.00            
ATOM     23  H11 ACD     1      25.850  21.570  27.350  1.00  0.00            
ATOM     24  O6  ACD     1      27.910  21.060  27.510  1.00  0.00            
ATOM     25  C8  ACD     1      29.200  21.080  26.890  1.00  0.00            
ATOM     26  H12 ACD     1      29.150  20.530  25.940  1.00  0.00            
ATOM     27  C9  ACD     1      30.300  20.540  27.820  1.00  0.00            
ATOM     28  H13 ACD     1      29.970  19.530  28.100  1.00  0.00            
ATOM     29  H14 ACD     1      31.210  20.420  27.210  1.00  0.00            
ATOM     30  O7  ACD     1      30.430  21.270  29.040  1.00  0.00            
ATOM     31  H15 ACD     1      31.200  20.880  29.450  1.00  0.00            
ATOM     32  O8  ACD     1      26.540  20.860  25.620  1.00  0.00            
ATOM     33  C10 ACD     1      25.340  20.030  25.650  1.00  0.00            
ATOM     34  H16 ACD     1      25.020  19.800  26.670  1.00  0.00            
ATOM     35  C11 ACD     1      24.300  20.850  24.790  1.00  0.00            
ATOM     36  H17 ACD     1      24.840  21.120  23.870  1.00  0.00            
ATOM     37  O9  ACD     1      23.880  22.020  25.580  1.00  0.00            
ATOM     38  H18 ACD     1      24.600  22.650  25.580  1.00  0.00            
ATOM     39  C12 ACD     1      23.140  19.960  24.330  1.00  0.00            
ATOM     40  H19 ACD     1      22.500  19.750  25.200  1.00  0.00            
ATOM     41  O10 ACD     1      22.350  20.590  23.310  1.00  0.00            
ATOM     42  H20 ACD     1      22.800  20.720  22.470  1.00  0.00            
ATOM     43  C13 ACD     1      23.690  18.680  23.670  1.00  0.00            
ATOM     44  H21 ACD     1      22.940  17.930  23.420  1.00  0.00            
ATOM     45  O11 ACD     1      24.590  18.060  24.560  1.00  0.00            
ATOM     46  C14 ACD     1      25.760  18.710  24.950  1.00  0.00            
ATOM     47  H22 ACD     1      26.300  18.890  24.010  1.00  0.00            
ATOM     48  C15 ACD     1      26.590  17.890  25.910  1.00  0.00            
ATOM     49  H23 ACD     1      27.580  18.330  26.030  1.00  0.00            
ATOM     50  H24 ACD     1      26.010  17.680  26.810  1.00  0.00            
ATOM     51  O12 ACD     1      26.860  16.640  25.300  1.00  0.00            
ATOM     52  H25 ACD     1      26.010  16.200  25.400  1.00  0.00            
ATOM     53  O13 ACD     1      24.420  19.060  22.500  1.00  0.00            
ATOM     54  C16 ACD     1      24.200  18.290  21.300  1.00  0.00            
ATOM     55  H26 ACD     1      23.270  17.720  21.300  1.00  0.00            
ATOM     56  C17 ACD     1      24.120  19.380  20.200  1.00  0.00            
ATOM     57  H27 ACD     1      24.930  20.100  20.400  1.00  0.00            
ATOM     58  O14 ACD     1      22.860  20.030  20.270  1.00  0.00            
ATOM     59  H28 ACD     1      22.850  20.840  19.750  1.00  0.00            
ATOM     60  C18 ACD     1      24.400  18.830  18.730  1.00  0.00            
ATOM     61  H29 ACD     1      23.650  18.050  18.570  1.00  0.00            
ATOM     62  O15 ACD     1      24.330  19.880  17.830  1.00  0.00            
ATOM     63  H30 ACD     1      25.000  20.480  18.160  1.00  0.00            
ATOM     64  C19 ACD     1      25.750  18.090  18.740  1.00  0.00            
ATOM     65  H31 ACD     1      26.030  17.770  17.730  1.00  0.00            
ATOM     66  O16 ACD     1      25.670  16.990  19.650  1.00  0.00            
ATOM     67  C20 ACD     1      25.370  17.300  21.060  1.00  0.00            
ATOM     68  H32 ACD     1      26.310  17.730  21.440  1.00  0.00            
ATOM     69  C21 ACD     1      25.170  15.940  21.760  1.00  0.00            
ATOM     70  H33 ACD     1      26.060  15.300  21.770  1.00  0.00            
ATOM     71  H34 ACD     1      24.910  16.180  22.800  1.00  0.00            
ATOM     72  O17 ACD     1      24.040  15.270  21.260  1.00  0.00            
ATOM     73  H35 ACD     1      24.020  14.370  21.610  1.00  0.00            
ATOM     74  O18 ACD     1      26.760  18.960  19.220  1.00  0.00            
ATOM     75  C22 ACD     1      27.500  19.620  18.170  1.00  0.00            
ATOM     76  H36 ACD     1      27.020  19.750  17.200  1.00  0.00            
ATOM     77  C23 ACD     1      27.700  21.090  18.630  1.00  0.00            
ATOM     78  H37 ACD     1      27.930  21.110  19.700  1.00  0.00            
ATOM     79  O19 ACD     1      26.430  21.740  18.400  1.00  0.00            
ATOM     80  H38 ACD     1      26.600  22.680  18.280  1.00  0.00            
ATOM     81  C24 ACD     1      28.830  21.830  17.890  1.00  0.00            
ATOM     82  H39 ACD     1      28.470  21.960  16.860  1.00  0.00            
ATOM     83  O20 ACD     1      29.070  23.070  18.490  1.00  0.00            
ATOM     84  H40 ACD     1      28.270  23.590  18.460  1.00  0.00            
ATOM     85  C25 ACD     1      30.100  21.000  17.760  1.00  0.00            
ATOM     86  H41 ACD     1      30.750  21.530  17.060  1.00  0.00            
ATOM     87  O21 ACD     1      29.730  19.730  17.240  1.00  0.00            
ATOM     88  C26 ACD     1      28.860  18.920  18.000  1.00  0.00            
ATOM     89  H42 ACD     1      29.260  18.760  19.010  1.00  0.00            
ATOM     90  C27 ACD     1      28.700  17.640  17.200  1.00  0.00            
ATOM     91  H43 ACD     1      29.740  17.340  17.010  1.00  0.00            
ATOM     92  H44 ACD     1      28.270  16.870  17.860  1.00  0.00            
ATOM     93  O22 ACD     1      27.940  17.700  16.000  1.00  0.00            
ATOM     94  H45 ACD     1      28.280  18.380  15.410  1.00  0.00            
ATOM     95  O23 ACD     1      30.700  20.860  19.050  1.00  0.00            
ATOM     96  C28 ACD     1      32.020  21.250  19.210  1.00  0.00            
ATOM     97  H46 ACD     1      32.530  21.210  18.240  1.00  0.00            
ATOM     98  C29 ACD     1      32.600  20.450  20.320  1.00  0.00            
ATOM     99  H47 ACD     1      31.990  20.500  21.220  1.00  0.00            
ATOM    100  O24 ACD     1      33.820  21.000  20.810  1.00  0.00            
ATOM    101  C30 ACD     1      32.840  19.030  19.980  1.00  0.00            
ATOM    102  H48 ACD     1      32.120  18.710  19.210  1.00  0.00            
ATOM    103  H49 ACD     1      33.830  19.110  19.520  1.00  0.00            
ATOM    104  O25 ACD     1      32.810  18.130  21.070  1.00  0.00            
ATOM    105  H50 ACD     1      33.670  18.150  21.500  1.00  0.00            
ATOM    106  C31 ACD     1      32.090  22.750  19.470  1.00  0.00            
ATOM    107  H51 ACD     1      31.420  22.890  20.330  1.00  0.00            
ATOM    108  O26 ACD     1      31.700  23.530  18.310  1.00  0.00            
ATOM    109  H52 ACD     1      30.750  23.580  18.410  1.00  0.00            
ATOM    110  C32 ACD     1      33.410  23.220  19.930  1.00  0.00            
ATOM    111  H53 ACD     1      33.950  22.960  19.010  1.00  0.00            
ATOM    112  O27 ACD     1      33.350  24.610  20.330  1.00  0.00            
ATOM    113  H54 ACD     1      33.530  25.080  19.510  1.00  0.00            
ATOM    114  C33 ACD     1      33.760  22.340  21.170  1.00  0.00            
ATOM    115  H55 ACD     1      34.720  22.620  21.610  1.00  0.00            
ATOM    116  O28 ACD     1      32.790  22.580  22.160  1.00  0.00            
ATOM    117  C34 ACD     1      33.300  22.850  23.520  1.00  0.00            
ATOM    118  H56 ACD     1      34.370  23.090  23.500  1.00  0.00            
ATOM    119  C35 ACD     1      32.600  24.100  23.980  1.00  0.00            
ATOM    120  H57 ACD     1      31.530  23.950  23.800  1.00  0.00            
ATOM    121  O29 ACD     1      33.180  25.200  23.400  1.00  0.00            
ATOM    122  H58 ACD     1      33.250  25.030  22.460  1.00  0.00            
ATOM    123  C36 ACD     1      32.390  24.260  25.540  1.00  0.00            
ATOM    124  H59 ACD     1      33.340  24.590  25.980  1.00  0.00            
ATOM    125  O30 ACD     1      31.370  25.240  25.800  1.00  0.00            
ATOM    126  H60 ACD     1      30.520  25.030  25.400  1.00  0.00            
ATOM    127  C1  CG5     2      23.060  27.130  23.260  1.00  0.00            
ATOM    128  C2  CG5     2      23.550  26.010  22.320  1.00  0.00            
ATOM    129  C3  CG5     2      23.180  24.540  22.690  1.00  0.00            
ATOM    130  C4  CG5     2      23.280  23.580  21.500  1.00  0.00            
ATOM    131  O1  CG5     2      24.280  22.540  21.730  1.00  0.00            
ATOM    132  C5  CG5     2      25.560  22.740  21.590  1.00  0.00            
ATOM    133  C6  CG5     2      26.470  21.760  22.040  1.00  0.00            
ATOM    134  C7  CG5     2      27.880  21.970  22.150  1.00  0.00            
ATOM    135  C8  CG5     2      28.840  20.820  22.380  1.00  0.00            
ATOM    136  N1  CG5     2      28.430  19.590  21.890  1.00  0.00            
ATOM    137  C9  CG5     2      29.340  18.380  21.980  1.00  0.00            
ATOM    138  C10 CG5     2      29.020  17.590  23.280  1.00  0.00            
ATOM    139  N2  CG5     2      30.160  16.590  23.640  1.00  0.00            
ATOM    140  C11 CG5     2      29.660  15.460  24.540  1.00  0.00            
ATOM    141  C12 CG5     2      30.470  14.120  24.510  1.00  0.00            
ATOM    142  C13 CG5     2      31.410  17.160  24.310  1.00  0.00            
ATOM    143  C14 CG5     2      31.130  18.400  25.240  1.00  0.00            
ATOM    144  O2  CG5     2      29.900  20.930  23.020  1.00  0.00            
ATOM    145  N3  CG5     2      25.980  23.930  21.190  1.00  0.00            
ATOM    146  C15 CG5     2      27.320  24.160  21.260  1.00  0.00            
ATOM    147  C16 CG5     2      28.290  23.260  21.840  1.00  0.00            
ATOM    148  C17 CG5     2      29.610  23.680  22.030  1.00  0.00            
ATOM    149  C18 CG5     2      29.980  25.000  21.690  1.00  0.00            
ATOM    150  C19 CG5     2      29.090  25.770  21.070  1.00  0.00            
ATOM    151  C20 CG5     2      27.800  25.430  20.900  1.00  0.00            
ATOM    152  H1  CG5     2      21.960  27.160  23.320  1.00  0.00            
ATOM    153  H2  CG5     2      23.520  27.040  24.250  1.00  0.00            
ATOM    154  H3  CG5     2      23.400  28.090  22.870  1.00  0.00            
ATOM    155  H4  CG5     2      24.620  26.080  22.090  1.00  0.00            
ATOM    156  H5  CG5     2      23.130  26.330  21.360  1.00  0.00            
ATOM    157  H6  CG5     2      22.110  24.630  22.890  1.00  0.00            
ATOM    158  H7  CG5     2      23.770  24.220  23.560  1.00  0.00            
ATOM    159  H8  CG5     2      23.470  24.140  20.580  1.00  0.00            
ATOM    160  H9  CG5     2      22.310  23.080  21.450  1.00  0.00            
ATOM    161  H10 CG5     2      26.120  20.790  22.380  1.00  0.00            
ATOM    162  H11 CG5     2      27.590  19.490  21.340  1.00  0.00            
ATOM    163  H12 CG5     2      30.340  18.830  21.980  1.00  0.00            
ATOM    164  H13 CG5     2      29.310  17.700  21.120  1.00  0.00            
ATOM    165  H14 CG5     2      28.090  17.050  23.120  1.00  0.00            
ATOM    166  H15 CG5     2      28.840  18.310  24.090  1.00  0.00            
ATOM    167  H16 CG5     2      30.470  16.120  22.770  1.00  0.00            
ATOM    168  H17 CG5     2      28.620  15.240  24.310  1.00  0.00            
ATOM    169  H18 CG5     2      29.640  15.840  25.560  1.00  0.00            
ATOM    170  H19 CG5     2      30.190  13.360  25.240  1.00  0.00            
ATOM    171  H20 CG5     2      30.410  13.670  23.510  1.00  0.00            
ATOM    172  H21 CG5     2      31.500  14.420  24.770  1.00  0.00            
ATOM    173  H22 CG5     2      32.140  17.440  23.550  1.00  0.00            
ATOM    174  H23 CG5     2      31.910  16.430  24.950  1.00  0.00            
ATOM    175  H24 CG5     2      31.850  18.470  26.070  1.00  0.00            
ATOM    176  H25 CG5     2      31.120  19.320  24.640  1.00  0.00            
ATOM    177  H26 CG5     2      30.150  18.320  25.730  1.00  0.00            
ATOM    178  H27 CG5     2      30.330  23.020  22.510  1.00  0.00            
ATOM    179  H28 CG5     2      31.010  25.320  21.750  1.00  0.00            
ATOM    180  H29 CG5     2      29.460  26.650  20.560  1.00  0.00            
ATOM    181  H30 CG5     2      27.070  26.110  20.460  1.00  0.00            
TER
ENDMDL
MODEL        1
ATOM      1  H1  ACD     1      23.600  21.700  22.450  1.00  0.00            
ATOM      2  O1  ACD     1      23.410  22.640  22.560  1.00  0.00            
ATOM      3  C1  ACD     1      23.660  22.960  23.920  1.00  0.00            
ATOM      4  H2  ACD     1      23.200  22.160  24.500  1.00  0.00            
ATOM      5  H3  ACD     1      23.130  23.880  24.210  1.00  0.00            
ATOM      6  C2  ACD     1      25.140  23.030  24.260  1.00  0.00            
ATOM      7  H4  ACD     1      25.220  23.500  25.250  1.00  0.00            
ATOM      8  O2  ACD     1      25.740  21.710  24.290  1.00  0.00            
ATOM      9  C3  ACD     1      27.170  21.670  24.580  1.00  0.00            
ATOM     10  H5  ACD     1      27.400  20.610  24.720  1.00  0.00            
ATOM     11  O3  ACD     1      27.440  22.320  25.850  1.00  0.00            
ATOM     12  C4  ACD     1      27.750  21.390  26.860  1.00  0.00            
ATOM     13  H6  ACD     1      27.260  20.450  26.560  1.00  0.00            
ATOM     14  C5  ACD     1      29.250  21.260  26.920  1.00  0.00            
ATOM     15  H7  ACD     1      29.790  22.220  26.920  1.00  0.00            
ATOM     16  O4  ACD     1      29.710  20.590  25.730  1.00  0.00            
ATOM     17  H8  ACD     1      29.520  21.210  25.030  1.00  0.00            
ATOM     18  C6  ACD     1      29.730  20.550  28.150  1.00  0.00            
ATOM     19  H9  ACD     1      29.340  19.530  28.050  1.00  0.00            
ATOM     20  O5  ACD     1      31.080  20.590  28.270  1.00  0.00            
ATOM     21  H10 ACD     1      31.360  19.980  28.950  1.00  0.00            
ATOM     22  C7  ACD     1      29.090  21.140  29.370  1.00  0.00            
ATOM     23  H11 ACD     1      29.290  20.620  30.310  1.00  0.00            
ATOM     24  O6  ACD     1      27.640  21.250  29.210  1.00  0.00            
ATOM     25  C8  ACD     1      27.160  21.900  28.110  1.00  0.00            
ATOM     26  H12 ACD     1      27.440  22.960  28.090  1.00  0.00            
ATOM     27  C9  ACD     1      25.620  21.580  28.130  1.00  0.00            
ATOM     28  H13 ACD     1      25.200  21.740  27.130  1.00  0.00            
ATOM     29  H14 ACD     1      25.270  20.600  28.490  1.00  0.00            
ATOM     30  O7  ACD     1      25.020  22.450  29.050  1.00  0.00            
ATOM     31  H15 ACD     1      25.270  22.150  29.920  1.00  0.00            
ATOM     32  O8  ACD     1      29.680  22.410  29.530  1.00  0.00            
ATOM     33  C10 ACD     1      29.620  23.010  30.840  1.00  0.00            
ATOM     34  H16 ACD     1      30.000  22.350  31.620  1.00  0.00            
ATOM     35  C11 ACD     1      30.680  24.090  30.820  1.00  0.00            
ATOM     36  H17 ACD     1      30.650  24.650  29.880  1.00  0.00            
ATOM     37  O9  ACD     1      31.980  23.430  30.940  1.00  0.00            
ATOM     38  H18 ACD     1      32.690  24.070  30.850  1.00  0.00            
ATOM     39  C12 ACD     1      30.500  25.180  31.900  1.00  0.00            
ATOM     40  H19 ACD     1      30.600  24.560  32.800  1.00  0.00            
ATOM     41  O10 ACD     1      31.480  26.150  31.930  1.00  0.00            
ATOM     42  H20 ACD     1      31.410  26.490  31.040  1.00  0.00            
ATOM     43  C13 ACD     1      29.020  25.650  31.920  1.00  0.00            
ATOM     44  H21 ACD     1      28.870  26.410  32.700  1.00  0.00            
ATOM     45  O11 ACD     1      28.260  24.540  32.240  1.00  0.00            
ATOM     46  C14 ACD     1      28.200  23.460  31.270  1.00  0.00            
ATOM     47  H22 ACD     1      27.700  23.760  30.340  1.00  0.00            
ATOM     48  C15 ACD     1      27.380  22.300  31.960  1.00  0.00            
ATOM     49  H23 ACD     1      27.600  21.270  31.650  1.00  0.00            
ATOM     50  H24 ACD     1      27.740  22.370  33.000  1.00  0.00            
ATOM     51  O12 ACD     1      25.930  22.530  32.070  1.00  0.00            
ATOM     52  H25 ACD     1      25.680  22.120  32.900  1.00  0.00            
ATOM     53  O13 ACD     1      28.610  26.180  30.680  1.00  0.00            
ATOM     54  C16 ACD     1      28.790  27.600  30.480  1.00  0.00            
ATOM     55  H26 ACD     1      29.230  28.020  31.390  1.00  0.00            
ATOM     56  C17 ACD     1      29.660  27.980  29.280  1.00  0.00            
ATOM     57  H27 ACD     1      29.210  27.510  28.400  1.00  0.00            
ATOM     58  O14 ACD     1      31.030  27.530  29.460  1.00  0.00            
ATOM     59  H28 ACD     1      31.400  27.330  28.600  1.00  0.00            
ATOM     60  C18 ACD     1      29.660  29.470  29.060  1.00  0.00            
ATOM     61  H29 ACD     1      30.140  29.970  29.910  1.00  0.00            
ATOM     62  O15 ACD     1      30.300  29.700  27.840  1.00  0.00            
ATOM     63  H30 ACD     1      31.140  29.250  27.970  1.00  0.00            
ATOM     64  C19 ACD     1      28.240  29.950  28.850  1.00  0.00            
ATOM     65  H31 ACD     1      28.240  31.040  28.760  1.00  0.00            
ATOM     66  O16 ACD     1      27.470  29.680  30.040  1.00  0.00            
ATOM     67  C20 ACD     1      27.380  28.260  30.310  1.00  0.00            
ATOM     68  H32 ACD     1      26.880  27.740  29.480  1.00  0.00            
ATOM     69  C21 ACD     1      26.540  28.040  31.550  1.00  0.00            
ATOM     70  H33 ACD     1      25.650  28.650  31.360  1.00  0.00            
ATOM     71  H34 ACD     1      26.180  27.000  31.580  1.00  0.00            
ATOM     72  O17 ACD     1      27.190  28.410  32.840  1.00  0.00            
ATOM     73  H35 ACD     1      27.370  29.350  32.850  1.00  0.00            
ATOM     74  O18 ACD     1      27.630  29.340  27.750  1.00  0.00            
ATOM     75  C22 ACD     1      26.750  30.220  27.010  1.00  0.00            
ATOM     76  H36 ACD     1      26.540  31.170  27.530  1.00  0.00            
ATOM     77  C23 ACD     1      27.540  30.590  25.720  1.00  0.00            
ATOM     78  H37 ACD     1      27.960  29.690  25.260  1.00  0.00            
ATOM     79  O19 ACD     1      28.660  31.360  26.150  1.00  0.00            
ATOM     80  H38 ACD     1      29.260  30.770  26.620  1.00  0.00            
ATOM     81  C24 ACD     1      26.560  31.370  24.870  1.00  0.00            
ATOM     82  H39 ACD     1      26.050  32.220  25.350  1.00  0.00            
ATOM     83  O20 ACD     1      27.250  31.840  23.690  1.00  0.00            
ATOM     84  H40 ACD     1      27.940  32.350  24.140  1.00  0.00            
ATOM     85  C25 ACD     1      25.330  30.510  24.590  1.00  0.00            
ATOM     86  H41 ACD     1      24.740  31.180  23.950  1.00  0.00            
ATOM     87  O21 ACD     1      24.650  30.250  25.770  1.00  0.00            
ATOM     88  C26 ACD     1      25.400  29.540  26.780  1.00  0.00            
ATOM     89  H42 ACD     1      25.560  28.480  26.550  1.00  0.00            
ATOM     90  C27 ACD     1      24.500  29.660  27.980  1.00  0.00            
ATOM     91  H43 ACD     1      25.100  29.440  28.870  1.00  0.00            
ATOM     92  H44 ACD     1      24.080  30.670  28.140  1.00  0.00            
ATOM     93  O22 ACD     1      23.420  28.830  27.700  1.00  0.00            
ATOM     94  H45 ACD     1      22.800  28.900  28.430  1.00  0.00            
ATOM     95  O23 ACD     1      25.700  29.370  23.830  1.00  0.00            
ATOM     96  C28 ACD     1      24.850  28.630  23.060  1.00  0.00            
ATOM     97  H46 ACD     1      24.210  29.280  22.440  1.00  0.00            
ATOM     98  C29 ACD     1      23.860  27.830  23.960  1.00  0.00            
ATOM     99  H47 ACD     1      24.380  27.710  24.920  1.00  0.00            
ATOM    100  O24 ACD     1      23.500  26.560  23.350  1.00  0.00            
ATOM    101  C30 ACD     1      22.480  28.560  24.180  1.00  0.00            
ATOM    102  H48 ACD     1      22.580  29.650  24.190  1.00  0.00            
ATOM    103  H49 ACD     1      21.830  28.300  23.330  1.00  0.00            
ATOM    104  O25 ACD     1      21.880  28.080  25.420  1.00  0.00            
ATOM    105  H50 ACD     1      22.400  28.490  26.120  1.00  0.00            
ATOM    106  C31 ACD     1      25.820  27.850  22.150  1.00  0.00            
ATOM    107  H51 ACD     1      26.670  27.360  22.640  1.00  0.00            
ATOM    108  O26 ACD     1      26.440  28.680  21.190  1.00  0.00            
ATOM    109  H52 ACD     1      26.880  29.370  21.700  1.00  0.00            
ATOM    110  C32 ACD     1      25.120  26.740  21.510  1.00  0.00            
ATOM    111  H53 ACD     1      24.410  27.160  20.780  1.00  0.00            
ATOM    112  O27 ACD     1      26.000  25.970  20.710  1.00  0.00            
ATOM    113  H54 ACD     1      26.700  25.620  21.260  1.00  0.00            
ATOM    114  C33 ACD     1      24.460  25.850  22.540  1.00  0.00            
ATOM    115  H55 ACD     1      23.900  25.040  22.060  1.00  0.00            
ATOM    116  O28 ACD     1      25.450  25.210  23.360  1.00  0.00            
ATOM    117  C34 ACD     1      25.870  23.850  23.200  1.00  0.00            
ATOM    118  H56 ACD     1      25.690  23.440  22.200  1.00  0.00            
ATOM    119  C35 ACD     1      27.350  23.840  23.310  1.00  0.00            
ATOM    120  H57 ACD     1      27.510  24.270  24.310  1.00  0.00            
ATOM    121  O29 ACD     1      28.060  24.690  22.330  1.00  0.00            
ATOM    122  H58 ACD     1      29.020  24.620  22.420  1.00  0.00            
ATOM    123  C36 ACD     1      27.880  22.420  23.380  1.00  0.00            
ATOM    124  H59 ACD     1      27.600  21.870  22.470  1.00  0.00            
ATOM    125  O30 ACD     1      29.290  22.380  23.640  1.00  0.00            
ATOM    126  H60 ACD     1      29.730  22.900  22.970  1.00  0.00            
ATOM    127  C1  CG5     2      32.330  31.710  23.840  1.00  0.00            
ATOM    128  C2  CG5     2      31.350  31.040  22.760  1.00  0.00            
ATOM    129  C3  CG5     2      30.580  29.900  23.450  1.00  0.00            
ATOM    130  C4  CG5     2      29.810  29.060  22.410  1.00  0.00            
ATOM    131  O1  CG5     2      28.700  28.450  23.160  1.00  0.00            
ATOM    132  C5  CG5     2      28.980  27.440  24.040  1.00  0.00            
ATOM    133  C6  CG5     2      28.000  27.050  24.910  1.00  0.00            
ATOM    134  C7  CG5     2      28.270  26.080  26.000  1.00  0.00            
ATOM    135  C8  CG5     2      27.200  25.830  27.030  1.00  0.00            
ATOM    136  N1  CG5     2      25.940  25.710  26.460  1.00  0.00            
ATOM    137  C9  CG5     2      24.800  25.380  27.340  1.00  0.00            
ATOM    138  C10 CG5     2      23.450  25.300  26.740  1.00  0.00            
ATOM    139  N2  CG5     2      22.360  25.150  27.760  1.00  0.00            
ATOM    140  C11 CG5     2      22.610  24.000  28.730  1.00  0.00            
ATOM    141  C12 CG5     2      21.540  23.950  29.940  1.00  0.00            
ATOM    142  C13 CG5     2      21.050  25.140  27.090  1.00  0.00            
ATOM    143  C14 CG5     2      20.620  23.940  26.190  1.00  0.00            
ATOM    144  O2  CG5     2      27.270  25.680  28.270  1.00  0.00            
ATOM    145  N3  CG5     2      30.170  26.960  24.080  1.00  0.00            
ATOM    146  C15 CG5     2      30.540  26.220  25.140  1.00  0.00            
ATOM    147  C16 CG5     2      29.630  25.760  26.160  1.00  0.00            
ATOM    148  C17 CG5     2      30.050  24.810  27.140  1.00  0.00            
ATOM    149  C18 CG5     2      31.420  24.470  27.250  1.00  0.00            
ATOM    150  C19 CG5     2      32.300  24.880  26.260  1.00  0.00            
ATOM    151  C20 CG5     2      31.840  25.720  25.230  1.00  0.00            
ATOM    152  H1  CG5     2      33.330  31.270  23.770  1.00  0.00            
ATOM    153  H2  CG5     2      32.350  32.810  23.740  1.00  0.00            
ATOM    154  H3  CG5     2      32.010  31.540  24.870  1.00  0.00            
ATOM    155  H4  CG5     2      31.770  30.710  21.810  1.00  0.00            
ATOM    156  H5  CG5     2      30.610  31.800  22.490  1.00  0.00            
ATOM    157  H6  CG5     2      29.960  30.230  24.300  1.00  0.00            
ATOM    158  H7  CG5     2      31.340  29.280  23.940  1.00  0.00            
ATOM    159  H8  CG5     2      30.590  28.400  22.020  1.00  0.00            
ATOM    160  H9  CG5     2      29.310  29.700  21.670  1.00  0.00            
ATOM    161  H10 CG5     2      27.010  27.400  24.660  1.00  0.00            
ATOM    162  H11 CG5     2      25.780  26.030  25.510  1.00  0.00            
ATOM    163  H12 CG5     2      24.740  26.160  28.110  1.00  0.00            
ATOM    164  H13 CG5     2      25.000  24.480  27.940  1.00  0.00            
ATOM    165  H14 CG5     2      23.440  24.510  25.990  1.00  0.00            
ATOM    166  H15 CG5     2      23.310  26.210  26.170  1.00  0.00            
ATOM    167  H16 CG5     2      22.400  25.990  28.360  1.00  0.00            
ATOM    168  H17 CG5     2      23.630  24.160  29.100  1.00  0.00            
ATOM    169  H18 CG5     2      22.810  23.040  28.250  1.00  0.00            
ATOM    170  H19 CG5     2      21.990  23.280  30.680  1.00  0.00            
ATOM    171  H20 CG5     2      21.490  24.960  30.360  1.00  0.00            
ATOM    172  H21 CG5     2      20.550  23.670  29.560  1.00  0.00            
ATOM    173  H22 CG5     2      21.070  26.010  26.430  1.00  0.00            
ATOM    174  H23 CG5     2      20.430  25.320  27.970  1.00  0.00            
ATOM    175  H24 CG5     2      21.210  23.800  25.280  1.00  0.00            
ATOM    176  H25 CG5     2      20.750  23.010  26.760  1.00  0.00            
ATOM    177  H26 CG5     2      19.550  24.080  26.010  1.00  0.00            
ATOM    178  H27 CG5     2      29.360  24.390  27.870  1.00  0.00            
ATOM    179  H28 CG5     2      31.760  23.740  27.980  1.00  0.00            
ATOM    180  H29 CG5     2      33.300  24.490  26.160  1.00  0.00            
ATOM    181  H30 CG5     2      32.520  26.160  24.510  1.00  0.00            
TER
ENDMDL
MODEL        1
ATOM      1  H1  ACD     1      28.170  19.140  36.400  1.00  0.00            
ATOM      2  O1  ACD     1      27.340  19.290  35.950  1.00  0.00            
ATOM      3  C1  ACD     1      27.220  20.650  35.580  1.00  0.00            
ATOM      4  H2  ACD     1      26.200  20.820  35.210  1.00  0.00            
ATOM      5  H3  ACD     1      27.870  20.870  34.710  1.00  0.00            
ATOM      6  C2  ACD     1      27.500  21.660  36.700  1.00  0.00            
ATOM      7  H4  ACD     1      26.770  21.470  37.490  1.00  0.00            
ATOM      8  O2  ACD     1      28.900  21.480  37.110  1.00  0.00            
ATOM      9  C3  ACD     1      29.290  22.490  38.000  1.00  0.00            
ATOM     10  H5  ACD     1      30.330  22.370  38.310  1.00  0.00            
ATOM     11  O3  ACD     1      28.510  22.430  39.290  1.00  0.00            
ATOM     12  C4  ACD     1      28.980  21.490  40.280  1.00  0.00            
ATOM     13  H6  ACD     1      29.840  20.960  39.840  1.00  0.00            
ATOM     14  C5  ACD     1      29.400  22.270  41.580  1.00  0.00            
ATOM     15  H7  ACD     1      28.610  23.030  41.740  1.00  0.00            
ATOM     16  O4  ACD     1      30.660  22.920  41.280  1.00  0.00            
ATOM     17  H8  ACD     1      30.840  23.640  41.890  1.00  0.00            
ATOM     18  C6  ACD     1      29.520  21.410  42.810  1.00  0.00            
ATOM     19  H9  ACD     1      30.400  20.770  42.710  1.00  0.00            
ATOM     20  O5  ACD     1      29.570  22.220  44.070  1.00  0.00            
ATOM     21  H10 ACD     1      28.650  22.450  44.250  1.00  0.00            
ATOM     22  C7  ACD     1      28.170  20.600  43.010  1.00  0.00            
ATOM     23  H11 ACD     1      28.220  20.000  43.920  1.00  0.00            
ATOM     24  O6  ACD     1      28.070  19.780  41.880  1.00  0.00            
ATOM     25  C8  ACD     1      27.880  20.470  40.630  1.00  0.00            
ATOM     26  H12 ACD     1      26.980  21.090  40.690  1.00  0.00            
ATOM     27  C9  ACD     1      27.770  19.440  39.510  1.00  0.00            
ATOM     28  H13 ACD     1      27.960  19.930  38.550  1.00  0.00            
ATOM     29  H14 ACD     1      28.600  18.730  39.630  1.00  0.00            
ATOM     30  O7  ACD     1      26.520  18.670  39.540  1.00  0.00            
ATOM     31  H15 ACD     1      26.580  18.040  40.260  1.00  0.00            
ATOM     32  O8  ACD     1      26.980  21.470  43.190  1.00  0.00            
ATOM     33  C10 ACD     1      25.990  21.040  44.200  1.00  0.00            
ATOM     34  H16 ACD     1      26.330  20.200  44.820  1.00  0.00            
ATOM     35  C11 ACD     1      25.840  22.220  45.130  1.00  0.00            
ATOM     36  H17 ACD     1      25.750  23.080  44.460  1.00  0.00            
ATOM     37  O9  ACD     1      27.080  22.380  45.980  1.00  0.00            
ATOM     38  H18 ACD     1      27.110  23.210  46.460  1.00  0.00            
ATOM     39  C12 ACD     1      24.580  22.180  45.880  1.00  0.00            
ATOM     40  H19 ACD     1      24.680  21.300  46.530  1.00  0.00            
ATOM     41  O10 ACD     1      24.470  23.330  46.720  1.00  0.00            
ATOM     42  H20 ACD     1      24.300  24.050  46.110  1.00  0.00            
ATOM     43  C13 ACD     1      23.320  21.890  45.040  1.00  0.00            
ATOM     44  H21 ACD     1      22.420  21.860  45.660  1.00  0.00            
ATOM     45  O11 ACD     1      23.470  20.670  44.300  1.00  0.00            
ATOM     46  C14 ACD     1      24.710  20.600  43.480  1.00  0.00            
ATOM     47  H22 ACD     1      24.530  21.200  42.580  1.00  0.00            
ATOM     48  C15 ACD     1      24.790  19.240  42.910  1.00  0.00            
ATOM     49  H23 ACD     1      25.700  19.140  42.310  1.00  0.00            
ATOM     50  H24 ACD     1      24.890  18.580  43.780  1.00  0.00            
ATOM     51  O12 ACD     1      23.750  18.740  42.070  1.00  0.00            
ATOM     52  H25 ACD     1      23.010  18.590  42.660  1.00  0.00            
ATOM     53  O13 ACD     1      23.260  22.850  44.060  1.00  0.00            
ATOM     54  C16 ACD     1      22.430  23.960  44.190  1.00  0.00            
ATOM     55  H26 ACD     1      22.120  24.040  45.230  1.00  0.00            
ATOM     56  C17 ACD     1      23.250  25.170  43.820  1.00  0.00            
ATOM     57  H27 ACD     1      23.800  24.920  42.910  1.00  0.00            
ATOM     58  O14 ACD     1      24.150  25.580  44.840  1.00  0.00            
ATOM     59  H28 ACD     1      24.750  26.270  44.520  1.00  0.00            
ATOM     60  C18 ACD     1      22.360  26.340  43.390  1.00  0.00            
ATOM     61  H29 ACD     1      22.030  26.850  44.300  1.00  0.00            
ATOM     62  O15 ACD     1      23.130  27.380  42.800  1.00  0.00            
ATOM     63  H30 ACD     1      23.150  27.240  41.850  1.00  0.00            
ATOM     64  C19 ACD     1      21.240  25.990  42.360  1.00  0.00            
ATOM     65  H31 ACD     1      20.620  26.860  42.130  1.00  0.00            
ATOM     66  O16 ACD     1      20.470  24.980  43.000  1.00  0.00            
ATOM     67  C20 ACD     1      21.190  23.790  43.240  1.00  0.00            
ATOM     68  H32 ACD     1      21.430  23.350  42.270  1.00  0.00            
ATOM     69  C21 ACD     1      20.280  22.780  43.930  1.00  0.00            
ATOM     70  H33 ACD     1      20.720  21.780  44.080  1.00  0.00            
ATOM     71  H34 ACD     1      20.080  23.120  44.950  1.00  0.00            
ATOM     72  O17 ACD     1      19.030  22.580  43.240  1.00  0.00            
ATOM     73  H35 ACD     1      18.700  23.470  43.290  1.00  0.00            
ATOM     74  O18 ACD     1      21.730  25.560  41.100  1.00  0.00            
ATOM     75  C22 ACD     1      20.950  25.950  39.950  1.00  0.00            
ATOM     76  H36 ACD     1      19.920  26.140  40.270  1.00  0.00            
ATOM     77  C23 ACD     1      21.590  27.140  39.230  1.00  0.00            
ATOM     78  H37 ACD     1      22.650  26.860  39.120  1.00  0.00            
ATOM     79  O19 ACD     1      21.540  28.400  39.910  1.00  0.00            
ATOM     80  H38 ACD     1      20.610  28.510  40.100  1.00  0.00            
ATOM     81  C24 ACD     1      21.120  27.250  37.720  1.00  0.00            
ATOM     82  H39 ACD     1      20.160  27.780  37.700  1.00  0.00            
ATOM     83  O20 ACD     1      22.010  28.100  36.950  1.00  0.00            
ATOM     84  H40 ACD     1      22.850  27.640  36.980  1.00  0.00            
ATOM     85  C25 ACD     1      21.230  25.970  37.020  1.00  0.00            
ATOM     86  H41 ACD     1      20.730  26.180  36.070  1.00  0.00            
ATOM     87  O21 ACD     1      20.520  25.020  37.810  1.00  0.00            
ATOM     88  C26 ACD     1      21.010  24.750  39.040  1.00  0.00            
ATOM     89  H42 ACD     1      22.030  24.360  38.960  1.00  0.00            
ATOM     90  C27 ACD     1      20.110  23.670  39.570  1.00  0.00            
ATOM     91  H43 ACD     1      20.380  23.390  40.590  1.00  0.00            
ATOM     92  H44 ACD     1      19.050  23.970  39.480  1.00  0.00            
ATOM     93  O22 ACD     1      20.140  22.470  38.780  1.00  0.00            
ATOM     94  H45 ACD     1      19.790  22.780  37.940  1.00  0.00            
ATOM     95  O23 ACD     1      22.590  25.640  36.800  1.00  0.00            
ATOM     96  C28 ACD     1      22.960  25.040  35.530  1.00  0.00            
ATOM     97  H46 ACD     1      22.240  25.250  34.730  1.00  0.00            
ATOM     98  C29 ACD     1      22.960  23.490  35.770  1.00  0.00            
ATOM     99  H47 ACD     1      23.090  23.230  36.830  1.00  0.00            
ATOM    100  O24 ACD     1      23.940  22.770  34.940  1.00  0.00            
ATOM    101  C30 ACD     1      21.610  22.950  35.390  1.00  0.00            
ATOM    102  H48 ACD     1      20.920  23.190  36.210  1.00  0.00            
ATOM    103  H49 ACD     1      21.250  23.520  34.520  1.00  0.00            
ATOM    104  O25 ACD     1      21.760  21.590  35.170  1.00  0.00            
ATOM    105  H50 ACD     1      22.620  21.570  34.740  1.00  0.00            
ATOM    106  C31 ACD     1      24.320  25.560  34.990  1.00  0.00            
ATOM    107  H51 ACD     1      24.990  25.800  35.820  1.00  0.00            
ATOM    108  O26 ACD     1      24.140  26.720  34.240  1.00  0.00            
ATOM    109  H52 ACD     1      25.010  27.060  34.020  1.00  0.00            
ATOM    110  C32 ACD     1      25.210  24.590  34.220  1.00  0.00            
ATOM    111  H53 ACD     1      24.820  24.530  33.190  1.00  0.00            
ATOM    112  O27 ACD     1      26.470  25.160  34.020  1.00  0.00            
ATOM    113  H54 ACD     1      26.700  25.560  34.870  1.00  0.00            
ATOM    114  C33 ACD     1      25.250  23.260  34.900  1.00  0.00            
ATOM    115  H55 ACD     1      25.830  22.510  34.350  1.00  0.00            
ATOM    116  O28 ACD     1      25.880  23.250  36.160  1.00  0.00            
ATOM    117  C34 ACD     1      27.320  23.100  36.200  1.00  0.00            
ATOM    118  H56 ACD     1      27.670  23.190  35.160  1.00  0.00            
ATOM    119  C35 ACD     1      27.850  24.240  37.130  1.00  0.00            
ATOM    120  H57 ACD     1      27.310  24.130  38.080  1.00  0.00            
ATOM    121  O29 ACD     1      27.630  25.570  36.670  1.00  0.00            
ATOM    122  H58 ACD     1      28.050  26.260  37.190  1.00  0.00            
ATOM    123  C36 ACD     1      29.280  23.820  37.370  1.00  0.00            
ATOM    124  H59 ACD     1      29.840  23.720  36.440  1.00  0.00            
ATOM    125  O30 ACD     1      29.850  24.710  38.260  1.00  0.00            
ATOM    126  H60 ACD     1      30.790  24.530  38.320  1.00  0.00            
ATOM    127  C1  CG5     2      26.060  32.360  35.370  1.00  0.00            
ATOM    128  C2  CG5     2      26.680  31.010  35.900  1.00  0.00            
ATOM    129  C3  CG5     2      25.650  30.120  36.490  1.00  0.00            
ATOM    130  C4  CG5     2      26.350  29.050  37.310  1.00  0.00            
ATOM    131  O1  CG5     2      25.410  27.970  37.740  1.00  0.00            
ATOM    132  C5  CG5     2      25.690  27.140  38.790  1.00  0.00            
ATOM    133  C6  CG5     2      25.190  25.860  38.860  1.00  0.00            
ATOM    134  C7  CG5     2      25.340  25.040  40.020  1.00  0.00            
ATOM    135  C8  CG5     2      24.730  23.590  40.030  1.00  0.00            
ATOM    136  N1  CG5     2      24.600  22.940  38.900  1.00  0.00            
ATOM    137  C9  CG5     2      24.440  21.460  38.700  1.00  0.00            
ATOM    138  C10 CG5     2      22.970  20.980  38.830  1.00  0.00            
ATOM    139  N2  CG5     2      22.830  19.570  39.320  1.00  0.00            
ATOM    140  C11 CG5     2      23.350  18.480  38.350  1.00  0.00            
ATOM    141  C12 CG5     2      23.050  18.540  36.850  1.00  0.00            
ATOM    142  C13 CG5     2      21.380  19.250  39.560  1.00  0.00            
ATOM    143  C14 CG5     2      20.790  19.900  40.830  1.00  0.00            
ATOM    144  O2  CG5     2      24.290  23.060  40.990  1.00  0.00            
ATOM    145  N3  CG5     2      26.340  27.700  39.870  1.00  0.00            
ATOM    146  C15 CG5     2      26.570  26.890  40.970  1.00  0.00            
ATOM    147  C16 CG5     2      26.060  25.600  41.150  1.00  0.00            
ATOM    148  C17 CG5     2      26.350  24.890  42.350  1.00  0.00            
ATOM    149  C18 CG5     2      27.230  25.340  43.290  1.00  0.00            
ATOM    150  C19 CG5     2      27.720  26.720  43.100  1.00  0.00            
ATOM    151  C20 CG5     2      27.340  27.420  42.000  1.00  0.00            
ATOM    152  H1  CG5     2      26.220  33.070  36.190  1.00  0.00            
ATOM    153  H2  CG5     2      26.620  32.790  34.530  1.00  0.00            
ATOM    154  H3  CG5     2      25.000  32.200  35.150  1.00  0.00            
ATOM    155  H4  CG5     2      27.560  31.200  36.520  1.00  0.00            
ATOM    156  H5  CG5     2      27.080  30.460  35.040  1.00  0.00            
ATOM    157  H6  CG5     2      25.200  29.700  35.580  1.00  0.00            
ATOM    158  H7  CG5     2      24.880  30.590  37.120  1.00  0.00            
ATOM    159  H8  CG5     2      26.820  29.530  38.180  1.00  0.00            
ATOM    160  H9  CG5     2      27.140  28.560  36.730  1.00  0.00            
ATOM    161  H10 CG5     2      24.760  25.420  37.960  1.00  0.00            
ATOM    162  H11 CG5     2      24.840  23.520  38.110  1.00  0.00            
ATOM    163  H12 CG5     2      25.070  20.930  39.430  1.00  0.00            
ATOM    164  H13 CG5     2      24.730  21.190  37.680  1.00  0.00            
ATOM    165  H14 CG5     2      22.380  21.080  37.920  1.00  0.00            
ATOM    166  H15 CG5     2      22.440  21.580  39.570  1.00  0.00            
ATOM    167  H16 CG5     2      23.210  19.500  40.270  1.00  0.00            
ATOM    168  H17 CG5     2      23.040  17.520  38.750  1.00  0.00            
ATOM    169  H18 CG5     2      24.430  18.440  38.490  1.00  0.00            
ATOM    170  H19 CG5     2      23.600  19.340  36.350  1.00  0.00            
ATOM    171  H20 CG5     2      23.230  17.580  36.340  1.00  0.00            
ATOM    172  H21 CG5     2      21.980  18.580  36.610  1.00  0.00            
ATOM    173  H22 CG5     2      21.330  18.160  39.630  1.00  0.00            
ATOM    174  H23 CG5     2      20.880  19.620  38.660  1.00  0.00            
ATOM    175  H24 CG5     2      20.550  20.960  40.680  1.00  0.00            
ATOM    176  H25 CG5     2      19.830  19.470  41.150  1.00  0.00            
ATOM    177  H26 CG5     2      21.600  19.930  41.570  1.00  0.00            
ATOM    178  H27 CG5     2      25.930  23.900  42.470  1.00  0.00            
ATOM    179  H28 CG5     2      27.430  24.760  44.180  1.00  0.00            
ATOM    180  H29 CG5     2      28.350  27.190  43.850  1.00  0.00            
ATOM    181  H30 CG5     2      27.660  28.430  41.800  1.00  0.00            
TER
ENDMDL
MODEL        1
ATOM      1  H1  ACD     1      22.320  20.720  24.920  1.00  0.00            
ATOM      2  O1  ACD     1      22.320  21.670  24.750  1.00  0.00            
ATOM      3  C1  ACD     1      22.120  22.240  26.040  1.00  0.00            
ATOM      4  H2  ACD     1      21.280  21.710  26.510  1.00  0.00            
ATOM      5  H3  ACD     1      21.780  23.280  25.980  1.00  0.00            
ATOM      6  C2  ACD     1      23.370  22.120  26.850  1.00  0.00            
ATOM      7  H4  ACD     1      23.160  22.780  27.710  1.00  0.00            
ATOM      8  O2  ACD     1      23.510  20.750  27.230  1.00  0.00            
ATOM      9  C3  ACD     1      24.580  20.520  28.050  1.00  0.00            
ATOM     10  H5  ACD     1      24.500  19.440  28.210  1.00  0.00            
ATOM     11  O3  ACD     1      24.520  21.240  29.280  1.00  0.00            
ATOM     12  C4  ACD     1      24.230  20.490  30.450  1.00  0.00            
ATOM     13  H6  ACD     1      23.580  19.630  30.240  1.00  0.00            
ATOM     14  C5  ACD     1      25.480  19.900  31.150  1.00  0.00            
ATOM     15  H7  ACD     1      26.030  20.850  31.140  1.00  0.00            
ATOM     16  O4  ACD     1      26.040  18.900  30.310  1.00  0.00            
ATOM     17  H8  ACD     1      26.190  19.430  29.520  1.00  0.00            
ATOM     18  C6  ACD     1      25.250  19.510  32.550  1.00  0.00            
ATOM     19  H9  ACD     1      24.700  18.560  32.520  1.00  0.00            
ATOM     20  O5  ACD     1      26.530  19.310  33.280  1.00  0.00            
ATOM     21  H10 ACD     1      27.070  18.850  32.620  1.00  0.00            
ATOM     22  C7  ACD     1      24.570  20.660  33.350  1.00  0.00            
ATOM     23  H11 ACD     1      24.420  20.340  34.380  1.00  0.00            
ATOM     24  O6  ACD     1      23.360  21.030  32.610  1.00  0.00            
ATOM     25  C8  ACD     1      23.520  21.540  31.320  1.00  0.00            
ATOM     26  H12 ACD     1      23.960  22.550  31.370  1.00  0.00            
ATOM     27  C9  ACD     1      22.070  21.710  30.760  1.00  0.00            
ATOM     28  H13 ACD     1      22.120  22.230  29.790  1.00  0.00            
ATOM     29  H14 ACD     1      21.580  20.740  30.580  1.00  0.00            
ATOM     30  O7  ACD     1      21.230  22.610  31.550  1.00  0.00            
ATOM     31  H15 ACD     1      20.450  22.820  31.030  1.00  0.00            
ATOM     32  O8  ACD     1      25.380  21.820  33.450  1.00  0.00            
ATOM     33  C10 ACD     1      25.420  22.620  34.660  1.00  0.00            
ATOM     34  H16 ACD     1      25.270  22.020  35.560  1.00  0.00            
ATOM     35  C11 ACD     1      26.830  23.200  34.660  1.00  0.00            
ATOM     36  H17 ACD     1      27.090  23.550  33.650  1.00  0.00            
ATOM     37  O9  ACD     1      27.730  22.230  35.110  1.00  0.00            
ATOM     38  H18 ACD     1      27.580  21.930  36.010  1.00  0.00            
ATOM     39  C12 ACD     1      26.910  24.450  35.570  1.00  0.00            
ATOM     40  H19 ACD     1      26.550  24.180  36.570  1.00  0.00            
ATOM     41  O10 ACD     1      28.190  25.000  35.600  1.00  0.00            
ATOM     42  H20 ACD     1      28.330  25.260  34.690  1.00  0.00            
ATOM     43  C13 ACD     1      25.890  25.440  35.030  1.00  0.00            
ATOM     44  H21 ACD     1      25.900  26.320  35.680  1.00  0.00            
ATOM     45  O11 ACD     1      24.560  24.900  35.050  1.00  0.00            
ATOM     46  C14 ACD     1      24.380  23.680  34.370  1.00  0.00            
ATOM     47  H22 ACD     1      24.360  23.930  33.300  1.00  0.00            
ATOM     48  C15 ACD     1      23.000  23.200  34.840  1.00  0.00            
ATOM     49  H23 ACD     1      22.940  22.110  34.980  1.00  0.00            
ATOM     50  H24 ACD     1      22.790  23.670  35.810  1.00  0.00            
ATOM     51  O12 ACD     1      21.980  23.690  33.950  1.00  0.00            
ATOM     52  H25 ACD     1      21.920  23.130  33.170  1.00  0.00            
ATOM     53  O13 ACD     1      26.120  25.850  33.630  1.00  0.00            
ATOM     54  C16 ACD     1      27.010  26.940  33.350  1.00  0.00            
ATOM     55  H26 ACD     1      27.350  27.340  34.310  1.00  0.00            
ATOM     56  C17 ACD     1      28.120  26.480  32.440  1.00  0.00            
ATOM     57  H27 ACD     1      27.630  25.950  31.610  1.00  0.00            
ATOM     58  O14 ACD     1      29.040  25.600  33.090  1.00  0.00            
ATOM     59  H28 ACD     1      29.800  25.520  32.500  1.00  0.00            
ATOM     60  C18 ACD     1      28.830  27.690  31.830  1.00  0.00            
ATOM     61  H29 ACD     1      29.310  28.230  32.650  1.00  0.00            
ATOM     62  O15 ACD     1      29.870  27.460  30.840  1.00  0.00            
ATOM     63  H30 ACD     1      30.490  26.880  31.270  1.00  0.00            
ATOM     64  C19 ACD     1      27.850  28.680  31.130  1.00  0.00            
ATOM     65  H31 ACD     1      28.470  29.570  30.940  1.00  0.00            
ATOM     66  O16 ACD     1      26.840  29.020  32.060  1.00  0.00            
ATOM     67  C20 ACD     1      26.090  27.990  32.730  1.00  0.00            
ATOM     68  H32 ACD     1      25.490  27.470  31.980  1.00  0.00            
ATOM     69  C21 ACD     1      25.110  28.560  33.660  1.00  0.00            
ATOM     70  H33 ACD     1      24.380  29.090  33.030  1.00  0.00            
ATOM     71  H34 ACD     1      24.600  27.750  34.200  1.00  0.00            
ATOM     72  O17 ACD     1      25.760  29.490  34.620  1.00  0.00            
ATOM     73  H35 ACD     1      26.320  30.050  34.070  1.00  0.00            
ATOM     74  O18 ACD     1      27.260  28.130  30.000  1.00  0.00            
ATOM     75  C22 ACD     1      27.210  29.030  28.890  1.00  0.00            
ATOM     76  H36 ACD     1      27.350  30.100  29.100  1.00  0.00            
ATOM     77  C23 ACD     1      28.300  28.560  27.900  1.00  0.00            
ATOM     78  H37 ACD     1      28.120  27.480  27.800  1.00  0.00            
ATOM     79  O19 ACD     1      29.590  28.960  28.390  1.00  0.00            
ATOM     80  H38 ACD     1      29.760  28.450  29.190  1.00  0.00            
ATOM     81  C24 ACD     1      28.120  29.220  26.520  1.00  0.00            
ATOM     82  H39 ACD     1      28.400  30.280  26.570  1.00  0.00            
ATOM     83  O20 ACD     1      29.040  28.570  25.600  1.00  0.00            
ATOM     84  H40 ACD     1      28.780  27.650  25.450  1.00  0.00            
ATOM     85  C25 ACD     1      26.710  28.950  25.980  1.00  0.00            
ATOM     86  H41 ACD     1      26.540  29.560  25.090  1.00  0.00            
ATOM     87  O21 ACD     1      25.720  29.330  26.950  1.00  0.00            
ATOM     88  C26 ACD     1      25.820  28.890  28.310  1.00  0.00            
ATOM     89  H42 ACD     1      25.520  27.830  28.350  1.00  0.00            
ATOM     90  C27 ACD     1      24.930  29.700  29.190  1.00  0.00            
ATOM     91  H43 ACD     1      25.000  29.450  30.260  1.00  0.00            
ATOM     92  H44 ACD     1      25.270  30.730  29.020  1.00  0.00            
ATOM     93  O22 ACD     1      23.540  29.510  28.860  1.00  0.00            
ATOM     94  H45 ACD     1      23.040  29.270  29.640  1.00  0.00            
ATOM     95  O23 ACD     1      26.590  27.520  25.760  1.00  0.00            
ATOM     96  C28 ACD     1      25.640  27.150  24.690  1.00  0.00            
ATOM     97  H46 ACD     1      25.630  27.810  23.820  1.00  0.00            
ATOM     98  C29 ACD     1      24.240  27.050  25.280  1.00  0.00            
ATOM     99  H47 ACD     1      24.320  26.930  26.370  1.00  0.00            
ATOM    100  O24 ACD     1      23.520  25.800  24.960  1.00  0.00            
ATOM    101  C30 ACD     1      23.390  28.340  24.930  1.00  0.00            
ATOM    102  H48 ACD     1      23.990  29.260  24.960  1.00  0.00            
ATOM    103  H49 ACD     1      23.100  28.260  23.870  1.00  0.00            
ATOM    104  O25 ACD     1      22.210  28.500  25.750  1.00  0.00            
ATOM    105  H50 ACD     1      22.150  29.460  25.740  1.00  0.00            
ATOM    106  C31 ACD     1      26.300  25.790  24.330  1.00  0.00            
ATOM    107  H51 ACD     1      26.660  25.320  25.250  1.00  0.00            
ATOM    108  O26 ACD     1      27.280  25.990  23.240  1.00  0.00            
ATOM    109  H52 ACD     1      27.480  25.170  22.780  1.00  0.00            
ATOM    110  C32 ACD     1      25.300  24.810  23.770  1.00  0.00            
ATOM    111  H53 ACD     1      24.890  25.170  22.820  1.00  0.00            
ATOM    112  O27 ACD     1      25.940  23.530  23.420  1.00  0.00            
ATOM    113  H54 ACD     1      26.350  23.180  24.220  1.00  0.00            
ATOM    114  C33 ACD     1      24.190  24.590  24.720  1.00  0.00            
ATOM    115  H55 ACD     1      23.490  23.980  24.140  1.00  0.00            
ATOM    116  O28 ACD     1      24.620  24.050  26.010  1.00  0.00            
ATOM    117  C34 ACD     1      24.630  22.650  26.120  1.00  0.00            
ATOM    118  H56 ACD     1      24.660  22.200  25.120  1.00  0.00            
ATOM    119  C35 ACD     1      25.920  22.220  26.820  1.00  0.00            
ATOM    120  H57 ACD     1      25.940  22.870  27.700  1.00  0.00            
ATOM    121  O29 ACD     1      27.070  22.520  25.990  1.00  0.00            
ATOM    122  H58 ACD     1      27.800  21.990  26.320  1.00  0.00            
ATOM    123  C36 ACD     1      25.820  20.730  27.240  1.00  0.00            
ATOM    124  H59 ACD     1      25.700  20.080  26.370  1.00  0.00            
ATOM    125  O30 ACD     1      26.940  20.230  27.970  1.00  0.00            
ATOM    126  H60 ACD     1      27.780  20.180  27.520  1.00  0.00            
ATOM    127  C1  CG5     2      32.220  26.320  22.790  1.00  0.00            
ATOM    128  C2  CG5     2      31.430  25.170  23.430  1.00  0.00            
ATOM    129  C3  CG5     2      30.550  25.780  24.600  1.00  0.00            
ATOM    130  C4  CG5     2      29.790  24.810  25.450  1.00  0.00            
ATOM    131  O1  CG5     2      29.160  25.560  26.520  1.00  0.00            
ATOM    132  C5  CG5     2      28.640  24.950  27.670  1.00  0.00            
ATOM    133  C6  CG5     2      27.340  25.140  28.060  1.00  0.00            
ATOM    134  C7  CG5     2      26.900  24.630  29.310  1.00  0.00            
ATOM    135  C8  CG5     2      25.480  24.920  29.780  1.00  0.00            
ATOM    136  N1  CG5     2      24.500  24.960  28.840  1.00  0.00            
ATOM    137  C9  CG5     2      23.320  25.840  28.920  1.00  0.00            
ATOM    138  C10 CG5     2      22.340  25.410  27.880  1.00  0.00            
ATOM    139  N2  CG5     2      21.250  26.370  27.380  1.00  0.00            
ATOM    140  C11 CG5     2      20.350  26.860  28.470  1.00  0.00            
ATOM    141  C12 CG5     2      19.670  28.200  28.250  1.00  0.00            
ATOM    142  C13 CG5     2      20.470  25.840  26.200  1.00  0.00            
ATOM    143  C14 CG5     2      19.600  24.680  26.510  1.00  0.00            
ATOM    144  O2  CG5     2      25.260  25.140  30.930  1.00  0.00            
ATOM    145  N3  CG5     2      29.540  24.190  28.350  1.00  0.00            
ATOM    146  C15 CG5     2      29.070  23.460  29.380  1.00  0.00            
ATOM    147  C16 CG5     2      27.790  23.730  29.940  1.00  0.00            
ATOM    148  C17 CG5     2      27.370  23.070  31.150  1.00  0.00            
ATOM    149  C18 CG5     2      28.200  22.120  31.690  1.00  0.00            
ATOM    150  C19 CG5     2      29.470  21.830  31.160  1.00  0.00            
ATOM    151  C20 CG5     2      29.840  22.510  29.980  1.00  0.00            
ATOM    152  H1  CG5     2      33.100  25.870  22.330  1.00  0.00            
ATOM    153  H2  CG5     2      31.610  26.930  22.120  1.00  0.00            
ATOM    154  H3  CG5     2      32.670  26.960  23.560  1.00  0.00            
ATOM    155  H4  CG5     2      32.120  24.440  23.870  1.00  0.00            
ATOM    156  H5  CG5     2      30.790  24.650  22.700  1.00  0.00            
ATOM    157  H6  CG5     2      29.830  26.480  24.170  1.00  0.00            
ATOM    158  H7  CG5     2      31.270  26.340  25.210  1.00  0.00            
ATOM    159  H8  CG5     2      30.460  24.040  25.840  1.00  0.00            
ATOM    160  H9  CG5     2      28.980  24.380  24.840  1.00  0.00            
ATOM    161  H10 CG5     2      26.730  25.800  27.450  1.00  0.00            
ATOM    162  H11 CG5     2      24.780  24.780  27.890  1.00  0.00            
ATOM    163  H12 CG5     2      23.720  26.860  28.820  1.00  0.00            
ATOM    164  H13 CG5     2      22.850  25.740  29.900  1.00  0.00            
ATOM    165  H14 CG5     2      21.830  24.560  28.320  1.00  0.00            
ATOM    166  H15 CG5     2      22.890  25.160  26.970  1.00  0.00            
ATOM    167  H16 CG5     2      21.810  27.180  27.100  1.00  0.00            
ATOM    168  H17 CG5     2      20.970  26.980  29.360  1.00  0.00            
ATOM    169  H18 CG5     2      19.570  26.130  28.700  1.00  0.00            
ATOM    170  H19 CG5     2      19.490  28.380  27.190  1.00  0.00            
ATOM    171  H20 CG5     2      18.680  28.280  28.720  1.00  0.00            
ATOM    172  H21 CG5     2      20.270  29.070  28.560  1.00  0.00            
ATOM    173  H22 CG5     2      21.200  25.460  25.490  1.00  0.00            
ATOM    174  H23 CG5     2      19.890  26.650  25.760  1.00  0.00            
ATOM    175  H24 CG5     2      19.220  24.090  25.660  1.00  0.00            
ATOM    176  H25 CG5     2      20.320  23.990  26.960  1.00  0.00            
ATOM    177  H26 CG5     2      18.830  24.990  27.230  1.00  0.00            
ATOM    178  H27 CG5     2      26.380  23.280  31.540  1.00  0.00            
ATOM    179  H28 CG5     2      27.930  21.520  32.550  1.00  0.00            
ATOM    180  H29 CG5     2      30.090  21.100  31.670  1.00  0.00            
ATOM    181  H30 CG5     2      30.810  22.270  29.530  1.00  0.00            
TER
ENDMDL
MODEL        1
ATOM      1  H1  ACD     1      40.000   7.040  19.900  1.00  0.00            
ATOM      2  O1  ACD     1      39.850   6.700  20.780  1.00  0.00            
ATOM      3  C1  ACD     1      40.750   5.610  20.950  1.00  0.00            
ATOM      4  H2  ACD     1      41.740   6.000  20.690  1.00  0.00            
ATOM      5  H3  ACD     1      40.430   4.820  20.260  1.00  0.00            
ATOM      6  C2  ACD     1      40.730   5.160  22.420  1.00  0.00            
ATOM      7  H4  ACD     1      40.900   5.970  23.140  1.00  0.00            
ATOM      8  O2  ACD     1      39.410   4.570  22.610  1.00  0.00            
ATOM      9  C3  ACD     1      39.240   3.660  23.710  1.00  0.00            
ATOM     10  H5  ACD     1      38.220   3.270  23.670  1.00  0.00            
ATOM     11  O3  ACD     1      39.400   4.350  24.960  1.00  0.00            
ATOM     12  C4  ACD     1      38.440   4.000  26.000  1.00  0.00            
ATOM     13  H6  ACD     1      37.940   3.070  25.680  1.00  0.00            
ATOM     14  C5  ACD     1      39.230   3.940  27.310  1.00  0.00            
ATOM     15  H7  ACD     1      39.800   4.870  27.310  1.00  0.00            
ATOM     16  O4  ACD     1      40.050   2.800  27.310  1.00  0.00            
ATOM     17  H8  ACD     1      40.470   2.630  28.160  1.00  0.00            
ATOM     18  C6  ACD     1      38.190   3.960  28.490  1.00  0.00            
ATOM     19  H9  ACD     1      37.720   2.970  28.470  1.00  0.00            
ATOM     20  O5  ACD     1      38.810   4.070  29.760  1.00  0.00            
ATOM     21  H10 ACD     1      39.600   3.530  29.730  1.00  0.00            
ATOM     22  C7  ACD     1      37.100   5.020  28.400  1.00  0.00            
ATOM     23  H11 ACD     1      36.430   4.870  29.250  1.00  0.00            
ATOM     24  O6  ACD     1      36.420   4.800  27.190  1.00  0.00            
ATOM     25  C8  ACD     1      37.250   5.030  26.050  1.00  0.00            
ATOM     26  H12 ACD     1      37.680   6.040  26.140  1.00  0.00            
ATOM     27  C9  ACD     1      36.450   4.970  24.810  1.00  0.00            
ATOM     28  H13 ACD     1      36.940   4.980  23.830  1.00  0.00            
ATOM     29  H14 ACD     1      35.820   4.070  24.800  1.00  0.00            
ATOM     30  O7  ACD     1      35.560   6.140  24.780  1.00  0.00            
ATOM     31  H15 ACD     1      34.790   5.940  25.330  1.00  0.00            
ATOM     32  O8  ACD     1      37.710   6.280  28.380  1.00  0.00            
ATOM     33  C10 ACD     1      37.050   7.360  29.080  1.00  0.00            
ATOM     34  H16 ACD     1      35.990   7.130  29.240  1.00  0.00            
ATOM     35  C11 ACD     1      37.740   7.420  30.430  1.00  0.00            
ATOM     36  H17 ACD     1      38.820   7.500  30.220  1.00  0.00            
ATOM     37  O9  ACD     1      37.520   6.200  31.210  1.00  0.00            
ATOM     38  H18 ACD     1      37.890   5.420  30.790  1.00  0.00            
ATOM     39  C12 ACD     1      37.380   8.680  31.220  1.00  0.00            
ATOM     40  H19 ACD     1      36.340   8.510  31.530  1.00  0.00            
ATOM     41  O10 ACD     1      38.070   8.790  32.420  1.00  0.00            
ATOM     42  H20 ACD     1      37.840   8.020  32.940  1.00  0.00            
ATOM     43  C13 ACD     1      37.510   9.950  30.360  1.00  0.00            
ATOM     44  H21 ACD     1      37.130  10.800  30.930  1.00  0.00            
ATOM     45  O11 ACD     1      36.790   9.800  29.130  1.00  0.00            
ATOM     46  C14 ACD     1      37.150   8.710  28.330  1.00  0.00            
ATOM     47  H22 ACD     1      38.170   8.890  27.970  1.00  0.00            
ATOM     48  C15 ACD     1      36.210   8.730  27.150  1.00  0.00            
ATOM     49  H23 ACD     1      36.460   9.650  26.600  1.00  0.00            
ATOM     50  H24 ACD     1      36.460   7.890  26.490  1.00  0.00            
ATOM     51  O12 ACD     1      34.850   8.740  27.470  1.00  0.00            
ATOM     52  H25 ACD     1      34.510   9.490  26.980  1.00  0.00            
ATOM     53  O13 ACD     1      38.870  10.330  30.050  1.00  0.00            
ATOM     54  C16 ACD     1      39.080  11.730  29.570  1.00  0.00            
ATOM     55  H26 ACD     1      38.430  12.410  30.130  1.00  0.00            
ATOM     56  C17 ACD     1      40.520  11.950  30.060  1.00  0.00            
ATOM     57  H27 ACD     1      40.990  11.000  29.750  1.00  0.00            
ATOM     58  O14 ACD     1      40.620  12.120  31.530  1.00  0.00            
ATOM     59  H28 ACD     1      41.420  11.740  31.910  1.00  0.00            
ATOM     60  C18 ACD     1      41.330  12.930  29.320  1.00  0.00            
ATOM     61  H29 ACD     1      40.980  13.930  29.610  1.00  0.00            
ATOM     62  O15 ACD     1      42.700  12.810  29.650  1.00  0.00            
ATOM     63  H30 ACD     1      42.810  11.860  29.600  1.00  0.00            
ATOM     64  C19 ACD     1      41.200  12.770  27.810  1.00  0.00            
ATOM     65  H31 ACD     1      41.720  13.490  27.180  1.00  0.00            
ATOM     66  O16 ACD     1      39.860  12.960  27.560  1.00  0.00            
ATOM     67  C20 ACD     1      38.900  12.010  28.090  1.00  0.00            
ATOM     68  H32 ACD     1      38.930  11.120  27.450  1.00  0.00            
ATOM     69  C21 ACD     1      37.550  12.600  27.980  1.00  0.00            
ATOM     70  H33 ACD     1      36.740  12.020  28.450  1.00  0.00            
ATOM     71  H34 ACD     1      37.640  13.610  28.410  1.00  0.00            
ATOM     72  O17 ACD     1      37.040  12.710  26.620  1.00  0.00            
ATOM     73  H35 ACD     1      37.470  13.480  26.230  1.00  0.00            
ATOM     74  O18 ACD     1      41.580  11.440  27.410  1.00  0.00            
ATOM     75  C22 ACD     1      42.960  11.380  26.930  1.00  0.00            
ATOM     76  H36 ACD     1      43.420  12.300  27.320  1.00  0.00            
ATOM     77  C23 ACD     1      43.530  10.090  27.560  1.00  0.00            
ATOM     78  H37 ACD     1      42.810   9.290  27.320  1.00  0.00            
ATOM     79  O19 ACD     1      43.550  10.270  28.950  1.00  0.00            
ATOM     80  H38 ACD     1      43.610   9.430  29.420  1.00  0.00            
ATOM     81  C24 ACD     1      44.820   9.590  26.920  1.00  0.00            
ATOM     82  H39 ACD     1      45.490  10.370  27.320  1.00  0.00            
ATOM     83  O20 ACD     1      45.200   8.240  27.330  1.00  0.00            
ATOM     84  H40 ACD     1      44.720   7.660  26.730  1.00  0.00            
ATOM     85  C25 ACD     1      44.850   9.620  25.420  1.00  0.00            
ATOM     86  H41 ACD     1      45.810   9.470  24.910  1.00  0.00            
ATOM     87  O21 ACD     1      44.340  10.850  25.030  1.00  0.00            
ATOM     88  C26 ACD     1      43.010  11.260  25.370  1.00  0.00            
ATOM     89  H42 ACD     1      42.270  10.530  25.010  1.00  0.00            
ATOM     90  C27 ACD     1      42.860  12.560  24.700  1.00  0.00            
ATOM     91  H43 ACD     1      41.920  13.030  25.020  1.00  0.00            
ATOM     92  H44 ACD     1      43.630  13.280  24.970  1.00  0.00            
ATOM     93  O22 ACD     1      42.890  12.450  23.240  1.00  0.00            
ATOM     94  H45 ACD     1      43.760  12.130  23.000  1.00  0.00            
ATOM     95  O23 ACD     1      43.900   8.540  24.990  1.00  0.00            
ATOM     96  C28 ACD     1      44.460   7.740  23.890  1.00  0.00            
ATOM     97  H46 ACD     1      45.330   8.260  23.470  1.00  0.00            
ATOM     98  C29 ACD     1      43.390   7.660  22.860  1.00  0.00            
ATOM     99  H47 ACD     1      42.390   7.500  23.290  1.00  0.00            
ATOM    100  O24 ACD     1      43.680   6.620  21.820  1.00  0.00            
ATOM    101  C30 ACD     1      43.290   8.940  22.080  1.00  0.00            
ATOM    102  H48 ACD     1      43.280   9.740  22.830  1.00  0.00            
ATOM    103  H49 ACD     1      44.130   9.080  21.390  1.00  0.00            
ATOM    104  O25 ACD     1      42.040   9.060  21.390  1.00  0.00            
ATOM    105  H50 ACD     1      42.310   9.090  20.470  1.00  0.00            
ATOM    106  C31 ACD     1      45.060   6.360  24.320  1.00  0.00            
ATOM    107  H51 ACD     1      44.270   5.860  24.880  1.00  0.00            
ATOM    108  O26 ACD     1      46.260   6.570  25.050  1.00  0.00            
ATOM    109  H52 ACD     1      46.330   5.810  25.630  1.00  0.00            
ATOM    110  C32 ACD     1      45.280   5.450  23.160  1.00  0.00            
ATOM    111  H53 ACD     1      46.090   5.870  22.550  1.00  0.00            
ATOM    112  O27 ACD     1      45.620   4.160  23.590  1.00  0.00            
ATOM    113  H54 ACD     1      44.810   3.710  23.850  1.00  0.00            
ATOM    114  C33 ACD     1      43.980   5.340  22.350  1.00  0.00            
ATOM    115  H55 ACD     1      44.120   4.670  21.500  1.00  0.00            
ATOM    116  O28 ACD     1      43.030   4.840  23.200  1.00  0.00            
ATOM    117  C34 ACD     1      41.840   4.130  22.640  1.00  0.00            
ATOM    118  H56 ACD     1      42.190   3.710  21.690  1.00  0.00            
ATOM    119  C35 ACD     1      41.660   2.980  23.650  1.00  0.00            
ATOM    120  H57 ACD     1      41.810   3.410  24.650  1.00  0.00            
ATOM    121  O29 ACD     1      42.630   2.020  23.400  1.00  0.00            
ATOM    122  H58 ACD     1      42.490   1.160  23.820  1.00  0.00            
ATOM    123  C36 ACD     1      40.210   2.470  23.650  1.00  0.00            
ATOM    124  H59 ACD     1      40.040   2.040  22.650  1.00  0.00            
ATOM    125  O30 ACD     1      39.850   1.630  24.760  1.00  0.00            
ATOM    126  H60 ACD     1      40.060   2.020  25.610  1.00  0.00            
ATOM    127  C1  CG5     2      46.490   1.330  28.350  1.00  0.00            
ATOM    128  C2  CG5     2      45.580   0.740  27.260  1.00  0.00            
ATOM    129  C3  CG5     2      44.750   1.830  26.520  1.00  0.00            
ATOM    130  C4  CG5     2      43.640   2.510  27.360  1.00  0.00            
ATOM    131  O1  CG5     2      43.430   3.820  26.730  1.00  0.00            
ATOM    132  C5  CG5     2      42.750   4.770  27.430  1.00  0.00            
ATOM    133  C6  CG5     2      42.090   5.760  26.670  1.00  0.00            
ATOM    134  C7  CG5     2      41.550   6.850  27.240  1.00  0.00            
ATOM    135  C8  CG5     2      40.600   7.780  26.400  1.00  0.00            
ATOM    136  N1  CG5     2      39.960   7.180  25.320  1.00  0.00            
ATOM    137  C9  CG5     2      38.950   7.900  24.560  1.00  0.00            
ATOM    138  C10 CG5     2      39.580   8.680  23.410  1.00  0.00            
ATOM    139  N2  CG5     2      38.570   9.540  22.700  1.00  0.00            
ATOM    140  C11 CG5     2      39.360   9.950  21.430  1.00  0.00            
ATOM    141  C12 CG5     2      38.510  10.730  20.400  1.00  0.00            
ATOM    142  C13 CG5     2      38.160  10.880  23.430  1.00  0.00            
ATOM    143  C14 CG5     2      39.300  11.650  24.150  1.00  0.00            
ATOM    144  O2  CG5     2      40.280   8.910  26.750  1.00  0.00            
ATOM    145  N3  CG5     2      43.090   4.990  28.670  1.00  0.00            
ATOM    146  C15 CG5     2      42.530   6.040  29.330  1.00  0.00            
ATOM    147  C16 CG5     2      41.780   7.040  28.660  1.00  0.00            
ATOM    148  C17 CG5     2      41.250   8.110  29.430  1.00  0.00            
ATOM    149  C18 CG5     2      41.480   8.190  30.830  1.00  0.00            
ATOM    150  C19 CG5     2      42.300   7.260  31.470  1.00  0.00            
ATOM    151  C20 CG5     2      42.840   6.180  30.690  1.00  0.00            
ATOM    152  H1  CG5     2      45.930   1.550  29.260  1.00  0.00            
ATOM    153  H2  CG5     2      47.430   0.770  28.460  1.00  0.00            
ATOM    154  H3  CG5     2      46.760   2.300  27.920  1.00  0.00            
ATOM    155  H4  CG5     2      44.910   0.000  27.720  1.00  0.00            
ATOM    156  H5  CG5     2      46.170   0.190  26.510  1.00  0.00            
ATOM    157  H6  CG5     2      44.190   1.370  25.690  1.00  0.00            
ATOM    158  H7  CG5     2      45.430   2.550  26.050  1.00  0.00            
ATOM    159  H8  CG5     2      43.900   2.440  28.430  1.00  0.00            
ATOM    160  H9  CG5     2      42.720   1.940  27.170  1.00  0.00            
ATOM    161  H10 CG5     2      41.830   5.510  25.650  1.00  0.00            
ATOM    162  H11 CG5     2      40.200   6.210  25.160  1.00  0.00            
ATOM    163  H12 CG5     2      38.270   8.530  25.140  1.00  0.00            
ATOM    164  H13 CG5     2      38.310   7.150  24.070  1.00  0.00            
ATOM    165  H14 CG5     2      39.980   8.000  22.660  1.00  0.00            
ATOM    166  H15 CG5     2      40.380   9.380  23.650  1.00  0.00            
ATOM    167  H16 CG5     2      37.760   8.950  22.480  1.00  0.00            
ATOM    168  H17 CG5     2      39.940   9.150  20.970  1.00  0.00            
ATOM    169  H18 CG5     2      40.120  10.660  21.780  1.00  0.00            
ATOM    170  H19 CG5     2      38.920  10.520  19.400  1.00  0.00            
ATOM    171  H20 CG5     2      37.510  10.280  20.370  1.00  0.00            
ATOM    172  H21 CG5     2      38.490  11.820  20.560  1.00  0.00            
ATOM    173  H22 CG5     2      37.450  10.580  24.190  1.00  0.00            
ATOM    174  H23 CG5     2      37.530  11.500  22.790  1.00  0.00            
ATOM    175  H24 CG5     2      40.030  12.070  23.460  1.00  0.00            
ATOM    176  H25 CG5     2      38.960  12.410  24.880  1.00  0.00            
ATOM    177  H26 CG5     2      39.850  10.920  24.760  1.00  0.00            
ATOM    178  H27 CG5     2      40.660   8.900  28.990  1.00  0.00            
ATOM    179  H28 CG5     2      40.950   8.980  31.350  1.00  0.00            
ATOM    180  H29 CG5     2      42.600   7.400  32.500  1.00  0.00            
ATOM    181  H30 CG5     2      43.460   5.440  31.180  1.00  0.00            
TER
ENDMDL
MODEL        1
ATOM      1  H1  ACD     1      30.120  16.410  35.460  1.00  0.00            
ATOM      2  O1  ACD     1      29.510  17.070  35.790  1.00  0.00            
ATOM      3  C1  ACD     1      29.790  18.340  35.380  1.00  0.00            
ATOM      4  H2  ACD     1      29.010  18.860  34.810  1.00  0.00            
ATOM      5  H3  ACD     1      30.610  18.170  34.680  1.00  0.00            
ATOM      6  C2  ACD     1      30.310  19.370  36.420  1.00  0.00            
ATOM      7  H4  ACD     1      29.620  19.400  37.270  1.00  0.00            
ATOM      8  O2  ACD     1      31.560  18.900  36.990  1.00  0.00            
ATOM      9  C3  ACD     1      32.160  19.700  38.020  1.00  0.00            
ATOM     10  H5  ACD     1      33.050  19.180  38.370  1.00  0.00            
ATOM     11  O3  ACD     1      31.290  19.630  39.110  1.00  0.00            
ATOM     12  C4  ACD     1      31.390  18.680  40.220  1.00  0.00            
ATOM     13  H6  ACD     1      32.040  17.810  40.040  1.00  0.00            
ATOM     14  C5  ACD     1      31.890  19.530  41.370  1.00  0.00            
ATOM     15  H7  ACD     1      31.400  20.510  41.440  1.00  0.00            
ATOM     16  O4  ACD     1      33.320  19.780  41.120  1.00  0.00            
ATOM     17  H8  ACD     1      33.720  20.430  41.700  1.00  0.00            
ATOM     18  C6  ACD     1      31.640  18.780  42.720  1.00  0.00            
ATOM     19  H9  ACD     1      32.320  17.920  42.690  1.00  0.00            
ATOM     20  O5  ACD     1      31.780  19.560  43.830  1.00  0.00            
ATOM     21  H10 ACD     1      30.910  19.940  43.970  1.00  0.00            
ATOM     22  C7  ACD     1      30.180  18.350  42.840  1.00  0.00            
ATOM     23  H11 ACD     1      30.190  17.920  43.850  1.00  0.00            
ATOM     24  O6  ACD     1      29.760  17.530  41.810  1.00  0.00            
ATOM     25  C8  ACD     1      29.950  18.120  40.480  1.00  0.00            
ATOM     26  H12 ACD     1      29.320  19.020  40.470  1.00  0.00            
ATOM     27  C9  ACD     1      29.560  17.100  39.460  1.00  0.00            
ATOM     28  H13 ACD     1      29.890  17.520  38.500  1.00  0.00            
ATOM     29  H14 ACD     1      30.130  16.190  39.670  1.00  0.00            
ATOM     30  O7  ACD     1      28.170  16.890  39.510  1.00  0.00            
ATOM     31  H15 ACD     1      28.030  16.560  40.400  1.00  0.00            
ATOM     32  O8  ACD     1      29.430  19.550  42.910  1.00  0.00            
ATOM     33  C10 ACD     1      28.450  19.670  43.910  1.00  0.00            
ATOM     34  H16 ACD     1      28.470  18.860  44.660  1.00  0.00            
ATOM     35  C11 ACD     1      28.710  21.050  44.580  1.00  0.00            
ATOM     36  H17 ACD     1      28.950  21.690  43.720  1.00  0.00            
ATOM     37  O9  ACD     1      29.760  20.840  45.550  1.00  0.00            
ATOM     38  H18 ACD     1      30.290  21.640  45.460  1.00  0.00            
ATOM     39  C12 ACD     1      27.520  21.700  45.240  1.00  0.00            
ATOM     40  H19 ACD     1      27.430  21.220  46.220  1.00  0.00            
ATOM     41  O10 ACD     1      27.710  23.130  45.390  1.00  0.00            
ATOM     42  H20 ACD     1      27.540  23.540  44.540  1.00  0.00            
ATOM     43  C13 ACD     1      26.250  21.510  44.430  1.00  0.00            
ATOM     44  H21 ACD     1      25.440  21.980  45.000  1.00  0.00            
ATOM     45  O11 ACD     1      26.160  20.100  44.220  1.00  0.00            
ATOM     46  C14 ACD     1      27.050  19.540  43.300  1.00  0.00            
ATOM     47  H22 ACD     1      27.000  20.050  42.330  1.00  0.00            
ATOM     48  C15 ACD     1      26.670  18.070  43.230  1.00  0.00            
ATOM     49  H23 ACD     1      27.460  17.390  42.880  1.00  0.00            
ATOM     50  H24 ACD     1      26.650  17.780  44.280  1.00  0.00            
ATOM     51  O12 ACD     1      25.440  17.840  42.520  1.00  0.00            
ATOM     52  H25 ACD     1      25.030  18.690  42.350  1.00  0.00            
ATOM     53  O13 ACD     1      26.390  22.250  43.230  1.00  0.00            
ATOM     54  C16 ACD     1      25.390  23.140  42.820  1.00  0.00            
ATOM     55  H26 ACD     1      24.760  23.200  43.720  1.00  0.00            
ATOM     56  C17 ACD     1      26.040  24.440  42.360  1.00  0.00            
ATOM     57  H27 ACD     1      26.770  24.160  41.590  1.00  0.00            
ATOM     58  O14 ACD     1      26.560  25.090  43.520  1.00  0.00            
ATOM     59  H28 ACD     1      27.300  25.690  43.390  1.00  0.00            
ATOM     60  C18 ACD     1      24.970  25.390  41.690  1.00  0.00            
ATOM     61  H29 ACD     1      24.310  25.830  42.450  1.00  0.00            
ATOM     62  O15 ACD     1      25.620  26.540  41.050  1.00  0.00            
ATOM     63  H30 ACD     1      25.620  27.270  41.680  1.00  0.00            
ATOM     64  C19 ACD     1      24.120  24.660  40.630  1.00  0.00            
ATOM     65  H31 ACD     1      23.330  25.370  40.380  1.00  0.00            
ATOM     66  O16 ACD     1      23.600  23.510  41.230  1.00  0.00            
ATOM     67  C20 ACD     1      24.590  22.550  41.610  1.00  0.00            
ATOM     68  H32 ACD     1      25.230  22.280  40.750  1.00  0.00            
ATOM     69  C21 ACD     1      23.820  21.300  41.990  1.00  0.00            
ATOM     70  H33 ACD     1      24.510  20.470  42.160  1.00  0.00            
ATOM     71  H34 ACD     1      23.110  21.430  42.830  1.00  0.00            
ATOM     72  O17 ACD     1      23.030  20.810  40.870  1.00  0.00            
ATOM     73  H35 ACD     1      22.110  21.110  40.890  1.00  0.00            
ATOM     74  O18 ACD     1      24.850  24.290  39.460  1.00  0.00            
ATOM     75  C22 ACD     1      24.350  24.660  38.190  1.00  0.00            
ATOM     76  H36 ACD     1      23.260  24.760  38.120  1.00  0.00            
ATOM     77  C23 ACD     1      25.200  25.810  37.730  1.00  0.00            
ATOM     78  H37 ACD     1      26.250  25.610  37.950  1.00  0.00            
ATOM     79  O19 ACD     1      24.860  27.000  38.540  1.00  0.00            
ATOM     80  H38 ACD     1      25.140  26.810  39.440  1.00  0.00            
ATOM     81  C24 ACD     1      24.930  26.170  36.310  1.00  0.00            
ATOM     82  H39 ACD     1      23.910  26.530  36.180  1.00  0.00            
ATOM     83  O20 ACD     1      25.840  27.190  35.830  1.00  0.00            
ATOM     84  H40 ACD     1      26.730  27.070  36.170  1.00  0.00            
ATOM     85  C25 ACD     1      25.090  24.880  35.460  1.00  0.00            
ATOM     86  H41 ACD     1      24.700  25.110  34.460  1.00  0.00            
ATOM     87  O21 ACD     1      24.270  23.890  36.000  1.00  0.00            
ATOM     88  C26 ACD     1      24.530  23.450  37.330  1.00  0.00            
ATOM     89  H42 ACD     1      25.560  23.110  37.460  1.00  0.00            
ATOM     90  C27 ACD     1      23.520  22.360  37.770  1.00  0.00            
ATOM     91  H43 ACD     1      23.560  22.350  38.870  1.00  0.00            
ATOM     92  H44 ACD     1      22.490  22.660  37.520  1.00  0.00            
ATOM     93  O22 ACD     1      23.850  20.980  37.400  1.00  0.00            
ATOM     94  H45 ACD     1      23.000  20.530  37.380  1.00  0.00            
ATOM     95  O23 ACD     1      26.480  24.510  35.450  1.00  0.00            
ATOM     96  C28 ACD     1      26.910  23.690  34.350  1.00  0.00            
ATOM     97  H46 ACD     1      26.360  24.150  33.520  1.00  0.00            
ATOM     98  C29 ACD     1      26.560  22.210  34.580  1.00  0.00            
ATOM     99  H47 ACD     1      26.630  22.050  35.660  1.00  0.00            
ATOM    100  O24 ACD     1      27.530  21.290  34.000  1.00  0.00            
ATOM    101  C30 ACD     1      25.230  21.720  34.140  1.00  0.00            
ATOM    102  H48 ACD     1      25.130  20.640  34.270  1.00  0.00            
ATOM    103  H49 ACD     1      24.420  22.090  34.780  1.00  0.00            
ATOM    104  O25 ACD     1      25.120  21.990  32.770  1.00  0.00            
ATOM    105  H50 ACD     1      25.680  21.300  32.410  1.00  0.00            
ATOM    106  C31 ACD     1      28.410  24.030  34.170  1.00  0.00            
ATOM    107  H51 ACD     1      28.780  24.270  35.170  1.00  0.00            
ATOM    108  O26 ACD     1      28.660  25.230  33.440  1.00  0.00            
ATOM    109  H52 ACD     1      27.870  25.690  33.140  1.00  0.00            
ATOM    110  C32 ACD     1      29.240  22.930  33.550  1.00  0.00            
ATOM    111  H53 ACD     1      29.040  22.850  32.480  1.00  0.00            
ATOM    112  O27 ACD     1      30.600  23.180  33.700  1.00  0.00            
ATOM    113  H54 ACD     1      30.710  23.490  34.600  1.00  0.00            
ATOM    114  C33 ACD     1      28.900  21.560  34.130  1.00  0.00            
ATOM    115  H55 ACD     1      29.410  20.890  33.430  1.00  0.00            
ATOM    116  O28 ACD     1      29.220  21.290  35.480  1.00  0.00            
ATOM    117  C34 ACD     1      30.480  20.790  35.870  1.00  0.00            
ATOM    118  H56 ACD     1      31.200  20.820  35.040  1.00  0.00            
ATOM    119  C35 ACD     1      30.990  21.720  36.970  1.00  0.00            
ATOM    120  H57 ACD     1      30.170  21.750  37.690  1.00  0.00            
ATOM    121  O29 ACD     1      31.230  23.090  36.430  1.00  0.00            
ATOM    122  H58 ACD     1      32.040  23.390  36.840  1.00  0.00            
ATOM    123  C36 ACD     1      32.240  21.200  37.620  1.00  0.00            
ATOM    124  H59 ACD     1      33.000  21.180  36.820  1.00  0.00            
ATOM    125  O30 ACD     1      32.640  21.980  38.710  1.00  0.00            
ATOM    126  H60 ACD     1      32.010  21.690  39.380  1.00  0.00            
ATOM    127  C1  CG5     2      28.860  30.020  33.550  1.00  0.00            
ATOM    128  C2  CG5     2      29.740  29.420  34.690  1.00  0.00            
ATOM    129  C3  CG5     2      29.030  28.110  35.230  1.00  0.00            
ATOM    130  C4  CG5     2      29.760  27.360  36.350  1.00  0.00            
ATOM    131  O1  CG5     2      28.820  26.370  36.880  1.00  0.00            
ATOM    132  C5  CG5     2      29.320  25.570  37.920  1.00  0.00            
ATOM    133  C6  CG5     2      28.630  24.410  38.170  1.00  0.00            
ATOM    134  C7  CG5     2      28.970  23.490  39.240  1.00  0.00            
ATOM    135  C8  CG5     2      28.200  22.270  39.640  1.00  0.00            
ATOM    136  N1  CG5     2      27.640  21.530  38.620  1.00  0.00            
ATOM    137  C9  CG5     2      27.080  20.220  38.830  1.00  0.00            
ATOM    138  C10 CG5     2      26.670  19.530  37.530  1.00  0.00            
ATOM    139  N2  CG5     2      26.180  18.100  37.720  1.00  0.00            
ATOM    140  C11 CG5     2      25.900  17.470  36.360  1.00  0.00            
ATOM    141  C12 CG5     2      24.630  17.850  35.570  1.00  0.00            
ATOM    142  C13 CG5     2      24.980  18.080  38.710  1.00  0.00            
ATOM    143  C14 CG5     2      24.490  16.750  39.090  1.00  0.00            
ATOM    144  O2  CG5     2      28.020  21.860  40.760  1.00  0.00            
ATOM    145  N3  CG5     2      30.400  25.950  38.620  1.00  0.00            
ATOM    146  C15 CG5     2      30.750  25.070  39.630  1.00  0.00            
ATOM    147  C16 CG5     2      30.110  23.910  39.990  1.00  0.00            
ATOM    148  C17 CG5     2      30.610  23.190  41.100  1.00  0.00            
ATOM    149  C18 CG5     2      31.560  23.790  41.920  1.00  0.00            
ATOM    150  C19 CG5     2      32.190  24.960  41.650  1.00  0.00            
ATOM    151  C20 CG5     2      31.820  25.530  40.400  1.00  0.00            
ATOM    152  H1  CG5     2      27.800  30.120  33.810  1.00  0.00            
ATOM    153  H2  CG5     2      29.240  31.030  33.340  1.00  0.00            
ATOM    154  H3  CG5     2      29.010  29.450  32.630  1.00  0.00            
ATOM    155  H4  CG5     2      29.840  30.150  35.510  1.00  0.00            
ATOM    156  H5  CG5     2      30.800  29.260  34.440  1.00  0.00            
ATOM    157  H6  CG5     2      28.740  27.430  34.410  1.00  0.00            
ATOM    158  H7  CG5     2      28.060  28.450  35.610  1.00  0.00            
ATOM    159  H8  CG5     2      29.990  28.100  37.120  1.00  0.00            
ATOM    160  H9  CG5     2      30.680  26.880  35.990  1.00  0.00            
ATOM    161  H10 CG5     2      27.860  24.230  37.420  1.00  0.00            
ATOM    162  H11 CG5     2      27.990  21.830  37.720  1.00  0.00            
ATOM    163  H12 CG5     2      26.210  20.240  39.490  1.00  0.00            
ATOM    164  H13 CG5     2      27.710  19.520  39.400  1.00  0.00            
ATOM    165  H14 CG5     2      27.580  19.510  36.930  1.00  0.00            
ATOM    166  H15 CG5     2      25.920  20.110  36.990  1.00  0.00            
ATOM    167  H16 CG5     2      26.890  17.590  38.260  1.00  0.00            
ATOM    168  H17 CG5     2      25.850  16.390  36.490  1.00  0.00            
ATOM    169  H18 CG5     2      26.810  17.720  35.820  1.00  0.00            
ATOM    170  H19 CG5     2      23.690  17.560  36.070  1.00  0.00            
ATOM    171  H20 CG5     2      24.690  18.930  35.430  1.00  0.00            
ATOM    172  H21 CG5     2      24.650  17.510  34.530  1.00  0.00            
ATOM    173  H22 CG5     2      24.150  18.670  38.320  1.00  0.00            
ATOM    174  H23 CG5     2      25.280  18.510  39.660  1.00  0.00            
ATOM    175  H24 CG5     2      23.750  16.380  38.370  1.00  0.00            
ATOM    176  H25 CG5     2      25.290  16.010  39.190  1.00  0.00            
ATOM    177  H26 CG5     2      23.930  16.870  40.030  1.00  0.00            
ATOM    178  H27 CG5     2      30.200  22.270  41.520  1.00  0.00            
ATOM    179  H28 CG5     2      31.800  23.260  42.840  1.00  0.00            
ATOM    180  H29 CG5     2      32.890  25.470  42.310  1.00  0.00            
ATOM    181  H30 CG5     2      32.300  26.460  40.090  1.00  0.00            
TER
ENDMDL
MODEL        1
ATOM      1  H1  ACD     1      16.900  41.200  10.160  1.00  0.00            
ATOM      2  O1  ACD     1      17.180  40.490   9.570  1.00  0.00            
ATOM      3  C1  ACD     1      16.910  39.310  10.250  1.00  0.00            
ATOM      4  H2  ACD     1      17.080  38.520   9.510  1.00  0.00            
ATOM      5  H3  ACD     1      15.830  39.340  10.410  1.00  0.00            
ATOM      6  C2  ACD     1      17.680  39.260  11.530  1.00  0.00            
ATOM      7  H4  ACD     1      17.480  38.260  11.940  1.00  0.00            
ATOM      8  O2  ACD     1      19.070  39.490  11.170  1.00  0.00            
ATOM      9  C3  ACD     1      19.960  40.060  12.070  1.00  0.00            
ATOM     10  H5  ACD     1      20.860  40.390  11.540  1.00  0.00            
ATOM     11  O3  ACD     1      20.250  39.070  13.020  1.00  0.00            
ATOM     12  C4  ACD     1      21.520  39.170  13.480  1.00  0.00            
ATOM     13  H6  ACD     1      21.920  40.180  13.300  1.00  0.00            
ATOM     14  C5  ACD     1      21.360  39.070  14.990  1.00  0.00            
ATOM     15  H7  ACD     1      20.790  38.170  15.240  1.00  0.00            
ATOM     16  O4  ACD     1      20.770  40.130  15.760  1.00  0.00            
ATOM     17  H8  ACD     1      21.100  40.080  16.660  1.00  0.00            
ATOM     18  C6  ACD     1      22.710  38.900  15.710  1.00  0.00            
ATOM     19  H9  ACD     1      23.400  39.750  15.700  1.00  0.00            
ATOM     20  O5  ACD     1      22.420  38.520  17.020  1.00  0.00            
ATOM     21  H10 ACD     1      22.480  37.560  17.070  1.00  0.00            
ATOM     22  C7  ACD     1      23.420  37.750  15.040  1.00  0.00            
ATOM     23  H11 ACD     1      24.390  37.560  15.510  1.00  0.00            
ATOM     24  O6  ACD     1      23.630  38.000  13.640  1.00  0.00            
ATOM     25  C8  ACD     1      22.390  38.100  12.940  1.00  0.00            
ATOM     26  H12 ACD     1      21.870  37.130  13.010  1.00  0.00            
ATOM     27  C9  ACD     1      22.880  38.260  11.500  1.00  0.00            
ATOM     28  H13 ACD     1      23.680  37.540  11.310  1.00  0.00            
ATOM     29  H14 ACD     1      22.060  38.080  10.790  1.00  0.00            
ATOM     30  O7  ACD     1      23.340  39.570  11.140  1.00  0.00            
ATOM     31  H15 ACD     1      23.250  39.660  10.190  1.00  0.00            
ATOM     32  O8  ACD     1      22.690  36.540  15.260  1.00  0.00            
ATOM     33  C10 ACD     1      23.480  35.360  15.490  1.00  0.00            
ATOM     34  H16 ACD     1      24.560  35.470  15.370  1.00  0.00            
ATOM     35  C11 ACD     1      23.180  34.990  16.960  1.00  0.00            
ATOM     36  H17 ACD     1      22.100  35.020  17.150  1.00  0.00            
ATOM     37  O9  ACD     1      23.780  36.020  17.870  1.00  0.00            
ATOM     38  H18 ACD     1      23.740  35.680  18.770  1.00  0.00            
ATOM     39  C12 ACD     1      23.630  33.490  17.240  1.00  0.00            
ATOM     40  H19 ACD     1      24.730  33.470  17.310  1.00  0.00            
ATOM     41  O10 ACD     1      23.160  32.970  18.500  1.00  0.00            
ATOM     42  H20 ACD     1      22.520  32.300  18.260  1.00  0.00            
ATOM     43  C13 ACD     1      23.180  32.610  16.050  1.00  0.00            
ATOM     44  H21 ACD     1      23.620  31.620  16.200  1.00  0.00            
ATOM     45  O11 ACD     1      23.640  33.050  14.800  1.00  0.00            
ATOM     46  C14 ACD     1      23.000  34.300  14.460  1.00  0.00            
ATOM     47  H22 ACD     1      21.910  34.280  14.380  1.00  0.00            
ATOM     48  C15 ACD     1      23.490  34.640  13.080  1.00  0.00            
ATOM     49  H23 ACD     1      23.140  35.670  12.930  1.00  0.00            
ATOM     50  H24 ACD     1      24.590  34.660  13.120  1.00  0.00            
ATOM     51  O12 ACD     1      23.060  33.750  12.090  1.00  0.00            
ATOM     52  H25 ACD     1      23.570  32.960  12.280  1.00  0.00            
ATOM     53  O13 ACD     1      21.730  32.480  16.070  1.00  0.00            
ATOM     54  C16 ACD     1      21.120  31.190  15.910  1.00  0.00            
ATOM     55  H26 ACD     1      21.860  30.390  15.810  1.00  0.00            
ATOM     56  C17 ACD     1      20.310  31.010  17.260  1.00  0.00            
ATOM     57  H27 ACD     1      19.780  31.960  17.370  1.00  0.00            
ATOM     58  O14 ACD     1      21.300  30.720  18.290  1.00  0.00            
ATOM     59  H28 ACD     1      20.930  30.250  19.050  1.00  0.00            
ATOM     60  C18 ACD     1      19.160  30.020  17.210  1.00  0.00            
ATOM     61  H29 ACD     1      19.630  29.030  17.300  1.00  0.00            
ATOM     62  O15 ACD     1      18.360  30.310  18.320  1.00  0.00            
ATOM     63  H30 ACD     1      17.800  31.060  18.100  1.00  0.00            
ATOM     64  C19 ACD     1      18.310  30.310  15.980  1.00  0.00            
ATOM     65  H31 ACD     1      17.520  29.550  15.890  1.00  0.00            
ATOM     66  O16 ACD     1      19.120  30.190  14.780  1.00  0.00            
ATOM     67  C20 ACD     1      20.110  31.190  14.670  1.00  0.00            
ATOM     68  H32 ACD     1      19.600  32.160  14.530  1.00  0.00            
ATOM     69  C21 ACD     1      20.780  31.060  13.330  1.00  0.00            
ATOM     70  H33 ACD     1      21.750  31.570  13.370  1.00  0.00            
ATOM     71  H34 ACD     1      21.040  30.030  13.050  1.00  0.00            
ATOM     72  O17 ACD     1      20.100  31.610  12.230  1.00  0.00            
ATOM     73  H35 ACD     1      19.180  31.320  12.190  1.00  0.00            
ATOM     74  O18 ACD     1      17.670  31.580  16.150  1.00  0.00            
ATOM     75  C22 ACD     1      16.370  31.920  15.690  1.00  0.00            
ATOM     76  H36 ACD     1      15.710  31.050  15.720  1.00  0.00            
ATOM     77  C23 ACD     1      15.990  33.090  16.590  1.00  0.00            
ATOM     78  H37 ACD     1      16.690  33.920  16.430  1.00  0.00            
ATOM     79  O19 ACD     1      16.050  32.690  17.970  1.00  0.00            
ATOM     80  H38 ACD     1      16.280  33.480  18.470  1.00  0.00            
ATOM     81  C24 ACD     1      14.640  33.620  16.310  1.00  0.00            
ATOM     82  H39 ACD     1      14.000  32.730  16.370  1.00  0.00            
ATOM     83  O20 ACD     1      14.230  34.610  17.250  1.00  0.00            
ATOM     84  H40 ACD     1      14.440  35.400  16.750  1.00  0.00            
ATOM     85  C25 ACD     1      14.530  34.050  14.850  1.00  0.00            
ATOM     86  H41 ACD     1      13.480  34.100  14.540  1.00  0.00            
ATOM     87  O21 ACD     1      15.000  33.010  13.970  1.00  0.00            
ATOM     88  C26 ACD     1      16.300  32.450  14.250  1.00  0.00            
ATOM     89  H42 ACD     1      17.090  33.200  14.150  1.00  0.00            
ATOM     90  C27 ACD     1      16.550  31.430  13.170  1.00  0.00            
ATOM     91  H43 ACD     1      17.100  30.580  13.570  1.00  0.00            
ATOM     92  H44 ACD     1      15.590  30.930  12.980  1.00  0.00            
ATOM     93  O22 ACD     1      17.070  31.890  11.870  1.00  0.00            
ATOM     94  H45 ACD     1      16.410  31.670  11.210  1.00  0.00            
ATOM     95  O23 ACD     1      15.280  35.230  14.550  1.00  0.00            
ATOM     96  C28 ACD     1      14.580  36.380  14.040  1.00  0.00            
ATOM     97  H46 ACD     1      13.540  36.170  13.760  1.00  0.00            
ATOM     98  C29 ACD     1      15.380  36.740  12.800  1.00  0.00            
ATOM     99  H47 ACD     1      16.450  36.710  13.030  1.00  0.00            
ATOM    100  O24 ACD     1      15.060  37.970  12.190  1.00  0.00            
ATOM    101  C30 ACD     1      15.180  35.690  11.810  1.00  0.00            
ATOM    102  H48 ACD     1      15.430  34.650  12.060  1.00  0.00            
ATOM    103  H49 ACD     1      14.100  35.700  11.620  1.00  0.00            
ATOM    104  O25 ACD     1      15.890  35.890  10.570  1.00  0.00            
ATOM    105  H50 ACD     1      15.240  35.680   9.900  1.00  0.00            
ATOM    106  C31 ACD     1      14.620  37.550  15.040  1.00  0.00            
ATOM    107  H51 ACD     1      15.650  37.730  15.370  1.00  0.00            
ATOM    108  O26 ACD     1      13.860  37.290  16.190  1.00  0.00            
ATOM    109  H52 ACD     1      13.720  38.140  16.610  1.00  0.00            
ATOM    110  C32 ACD     1      14.150  38.820  14.290  1.00  0.00            
ATOM    111  H53 ACD     1      13.130  38.550  13.980  1.00  0.00            
ATOM    112  O27 ACD     1      14.060  39.920  15.170  1.00  0.00            
ATOM    113  H54 ACD     1      14.960  40.100  15.450  1.00  0.00            
ATOM    114  C33 ACD     1      15.010  39.150  13.070  1.00  0.00            
ATOM    115  H55 ACD     1      14.510  39.950  12.520  1.00  0.00            
ATOM    116  O28 ACD     1      16.300  39.540  13.500  1.00  0.00            
ATOM    117  C34 ACD     1      17.070  40.240  12.540  1.00  0.00            
ATOM    118  H56 ACD     1      16.530  41.040  12.020  1.00  0.00            
ATOM    119  C35 ACD     1      18.040  40.930  13.490  1.00  0.00            
ATOM    120  H57 ACD     1      18.430  40.220  14.230  1.00  0.00            
ATOM    121  O29 ACD     1      17.370  42.040  14.040  1.00  0.00            
ATOM    122  H58 ACD     1      18.010  42.470  14.620  1.00  0.00            
ATOM    123  C36 ACD     1      19.370  41.340  12.700  1.00  0.00            
ATOM    124  H59 ACD     1      19.140  42.110  11.950  1.00  0.00            
ATOM    125  O30 ACD     1      20.300  41.870  13.610  1.00  0.00            
ATOM    126  H60 ACD     1      20.340  41.300  14.380  1.00  0.00            
ATOM    127  C1  CG5     2      14.880  43.880  17.590  1.00  0.00            
ATOM    128  C2  CG5     2      16.110  43.100  17.970  1.00  0.00            
ATOM    129  C3  CG5     2      16.050  41.700  17.250  1.00  0.00            
ATOM    130  C4  CG5     2      17.230  40.800  17.660  1.00  0.00            
ATOM    131  O1  CG5     2      17.150  39.660  16.770  1.00  0.00            
ATOM    132  C5  CG5     2      17.930  38.570  17.040  1.00  0.00            
ATOM    133  C6  CG5     2      18.180  37.680  16.000  1.00  0.00            
ATOM    134  C7  CG5     2      18.860  36.420  16.200  1.00  0.00            
ATOM    135  C8  CG5     2      19.250  35.490  14.980  1.00  0.00            
ATOM    136  N1  CG5     2      19.350  36.120  13.760  1.00  0.00            
ATOM    137  C9  CG5     2      19.630  35.310  12.570  1.00  0.00            
ATOM    138  C10 CG5     2      19.230  36.070  11.240  1.00  0.00            
ATOM    139  N2  CG5     2      19.490  35.310   9.940  1.00  0.00            
ATOM    140  C11 CG5     2      19.010  36.240   8.820  1.00  0.00            
ATOM    141  C12 CG5     2      20.020  37.440   8.500  1.00  0.00            
ATOM    142  C13 CG5     2      18.610  34.010   9.950  1.00  0.00            
ATOM    143  C14 CG5     2      18.580  33.290   8.510  1.00  0.00            
ATOM    144  O2  CG5     2      19.520  34.320  15.070  1.00  0.00            
ATOM    145  N3  CG5     2      18.420  38.420  18.230  1.00  0.00            
ATOM    146  C15 CG5     2      19.020  37.240  18.540  1.00  0.00            
ATOM    147  C16 CG5     2      19.250  36.200  17.560  1.00  0.00            
ATOM    148  C17 CG5     2      19.830  35.040  18.050  1.00  0.00            
ATOM    149  C18 CG5     2      20.210  34.930  19.380  1.00  0.00            
ATOM    150  C19 CG5     2      20.010  35.950  20.300  1.00  0.00            
ATOM    151  C20 CG5     2      19.410  37.140  19.870  1.00  0.00            
ATOM    152  H1  CG5     2      15.020  44.090  16.520  1.00  0.00            
ATOM    153  H2  CG5     2      14.020  43.200  17.520  1.00  0.00            
ATOM    154  H3  CG5     2      14.800  44.820  18.150  1.00  0.00            
ATOM    155  H4  CG5     2      16.170  42.970  19.050  1.00  0.00            
ATOM    156  H5  CG5     2      17.040  43.650  17.760  1.00  0.00            
ATOM    157  H6  CG5     2      16.130  41.670  16.150  1.00  0.00            
ATOM    158  H7  CG5     2      15.150  41.160  17.570  1.00  0.00            
ATOM    159  H8  CG5     2      17.070  40.460  18.690  1.00  0.00            
ATOM    160  H9  CG5     2      18.220  41.250  17.480  1.00  0.00            
ATOM    161  H10 CG5     2      17.790  38.010  15.050  1.00  0.00            
ATOM    162  H11 CG5     2      19.150  37.110  13.790  1.00  0.00            
ATOM    163  H12 CG5     2      19.000  34.420  12.660  1.00  0.00            
ATOM    164  H13 CG5     2      20.720  35.160  12.520  1.00  0.00            
ATOM    165  H14 CG5     2      19.810  37.000  11.230  1.00  0.00            
ATOM    166  H15 CG5     2      18.180  36.370  11.270  1.00  0.00            
ATOM    167  H16 CG5     2      20.500  35.160   9.800  1.00  0.00            
ATOM    168  H17 CG5     2      17.980  36.560   8.920  1.00  0.00            
ATOM    169  H18 CG5     2      19.010  35.700   7.870  1.00  0.00            
ATOM    170  H19 CG5     2      20.430  37.930   9.390  1.00  0.00            
ATOM    171  H20 CG5     2      20.910  37.130   7.950  1.00  0.00            
ATOM    172  H21 CG5     2      19.560  38.170   7.830  1.00  0.00            
ATOM    173  H22 CG5     2      17.600  34.390  10.120  1.00  0.00            
ATOM    174  H23 CG5     2      18.880  33.340  10.760  1.00  0.00            
ATOM    175  H24 CG5     2      17.800  32.540   8.700  1.00  0.00            
ATOM    176  H25 CG5     2      18.260  33.980   7.730  1.00  0.00            
ATOM    177  H26 CG5     2      19.550  32.840   8.270  1.00  0.00            
ATOM    178  H27 CG5     2      20.070  34.230  17.360  1.00  0.00            
ATOM    179  H28 CG5     2      20.520  33.980  19.810  1.00  0.00            
ATOM    180  H29 CG5     2      20.210  35.800  21.360  1.00  0.00            
ATOM    181  H30 CG5     2      19.100  37.900  20.580  1.00  0.00            
TER
ENDMDL
MODEL        1
ATOM      1  H1  ACD     1      25.210  19.210  27.210  1.00  0.00            
ATOM      2  O1  ACD     1      26.170  19.170  27.140  1.00  0.00            
ATOM      3  C1  ACD     1      26.540  20.150  28.090  1.00  0.00            
ATOM      4  H2  ACD     1      26.060  20.000  29.060  1.00  0.00            
ATOM      5  H3  ACD     1      26.300  21.180  27.820  1.00  0.00            
ATOM      6  C2  ACD     1      27.980  20.130  28.360  1.00  0.00            
ATOM      7  H4  ACD     1      28.220  20.930  29.090  1.00  0.00            
ATOM      8  O2  ACD     1      28.440  18.810  28.770  1.00  0.00            
ATOM      9  C3  ACD     1      29.760  18.740  29.320  1.00  0.00            
ATOM     10  H5  ACD     1      29.960  17.690  29.530  1.00  0.00            
ATOM     11  O3  ACD     1      29.930  19.650  30.350  1.00  0.00            
ATOM     12  C4  ACD     1      29.900  19.040  31.700  1.00  0.00            
ATOM     13  H6  ACD     1      29.160  18.230  31.710  1.00  0.00            
ATOM     14  C5  ACD     1      31.320  18.430  32.100  1.00  0.00            
ATOM     15  H7  ACD     1      32.050  19.160  31.730  1.00  0.00            
ATOM     16  O4  ACD     1      31.390  17.130  31.470  1.00  0.00            
ATOM     17  H8  ACD     1      32.130  16.620  31.820  1.00  0.00            
ATOM     18  C6  ACD     1      31.460  18.380  33.580  1.00  0.00            
ATOM     19  H9  ACD     1      30.700  17.660  33.890  1.00  0.00            
ATOM     20  O5  ACD     1      32.760  17.950  34.040  1.00  0.00            
ATOM     21  H10 ACD     1      32.890  17.090  33.630  1.00  0.00            
ATOM     22  C7  ACD     1      31.020  19.690  34.270  1.00  0.00            
ATOM     23  H11 ACD     1      30.970  19.570  35.360  1.00  0.00            
ATOM     24  O6  ACD     1      29.640  19.920  33.870  1.00  0.00            
ATOM     25  C8  ACD     1      29.430  20.190  32.510  1.00  0.00            
ATOM     26  H12 ACD     1      30.040  21.070  32.280  1.00  0.00            
ATOM     27  C9  ACD     1      27.930  20.500  32.240  1.00  0.00            
ATOM     28  H13 ACD     1      27.710  20.380  31.170  1.00  0.00            
ATOM     29  H14 ACD     1      27.260  19.840  32.790  1.00  0.00            
ATOM     30  O7  ACD     1      27.630  21.910  32.550  1.00  0.00            
ATOM     31  H15 ACD     1      27.820  22.120  33.470  1.00  0.00            
ATOM     32  O8  ACD     1      31.880  20.740  33.920  1.00  0.00            
ATOM     33  C10 ACD     1      32.000  21.890  34.760  1.00  0.00            
ATOM     34  H16 ACD     1      32.190  21.440  35.740  1.00  0.00            
ATOM     35  C11 ACD     1      33.230  22.620  34.320  1.00  0.00            
ATOM     36  H17 ACD     1      33.300  22.640  33.220  1.00  0.00            
ATOM     37  O9  ACD     1      34.440  21.960  34.760  1.00  0.00            
ATOM     38  H18 ACD     1      34.480  21.040  34.470  1.00  0.00            
ATOM     39  C12 ACD     1      33.360  24.010  34.840  1.00  0.00            
ATOM     40  H19 ACD     1      33.440  23.910  35.930  1.00  0.00            
ATOM     41  O10 ACD     1      34.530  24.610  34.290  1.00  0.00            
ATOM     42  H20 ACD     1      35.230  24.000  34.540  1.00  0.00            
ATOM     43  C13 ACD     1      32.060  24.790  34.640  1.00  0.00            
ATOM     44  H21 ACD     1      32.120  25.770  35.100  1.00  0.00            
ATOM     45  O11 ACD     1      30.970  24.090  35.240  1.00  0.00            
ATOM     46  C14 ACD     1      30.720  22.750  34.700  1.00  0.00            
ATOM     47  H22 ACD     1      30.280  22.910  33.710  1.00  0.00            
ATOM     48  C15 ACD     1      29.600  22.250  35.600  1.00  0.00            
ATOM     49  H23 ACD     1      29.860  21.220  35.880  1.00  0.00            
ATOM     50  H24 ACD     1      29.710  22.800  36.540  1.00  0.00            
ATOM     51  O12 ACD     1      28.240  22.440  35.220  1.00  0.00            
ATOM     52  H25 ACD     1      27.710  22.400  36.010  1.00  0.00            
ATOM     53  O13 ACD     1      31.770  25.040  33.310  1.00  0.00            
ATOM     54  C16 ACD     1      31.770  26.370  32.820  1.00  0.00            
ATOM     55  H26 ACD     1      32.230  27.130  33.460  1.00  0.00            
ATOM     56  C17 ACD     1      32.580  26.310  31.550  1.00  0.00            
ATOM     57  H27 ACD     1      32.160  25.540  30.900  1.00  0.00            
ATOM     58  O14 ACD     1      33.920  25.940  31.940  1.00  0.00            
ATOM     59  H28 ACD     1      33.850  25.500  32.800  1.00  0.00            
ATOM     60  C18 ACD     1      32.580  27.620  30.910  1.00  0.00            
ATOM     61  H29 ACD     1      33.050  28.350  31.580  1.00  0.00            
ATOM     62  O15 ACD     1      33.360  27.670  29.660  1.00  0.00            
ATOM     63  H30 ACD     1      34.270  27.570  29.950  1.00  0.00            
ATOM     64  C19 ACD     1      31.110  28.120  30.700  1.00  0.00            
ATOM     65  H31 ACD     1      31.250  29.170  30.430  1.00  0.00            
ATOM     66  O16 ACD     1      30.360  28.110  31.930  1.00  0.00            
ATOM     67  C20 ACD     1      30.290  26.770  32.500  1.00  0.00            
ATOM     68  H32 ACD     1      29.810  26.030  31.840  1.00  0.00            
ATOM     69  C21 ACD     1      29.320  26.900  33.600  1.00  0.00            
ATOM     70  H33 ACD     1      28.520  27.580  33.290  1.00  0.00            
ATOM     71  H34 ACD     1      28.830  25.930  33.760  1.00  0.00            
ATOM     72  O17 ACD     1      30.010  27.400  34.760  1.00  0.00            
ATOM     73  H35 ACD     1      30.290  28.290  34.510  1.00  0.00            
ATOM     74  O18 ACD     1      30.460  27.330  29.740  1.00  0.00            
ATOM     75  C22 ACD     1      29.860  28.020  28.580  1.00  0.00            
ATOM     76  H36 ACD     1      29.530  29.050  28.750  1.00  0.00            
ATOM     77  C23 ACD     1      30.780  27.900  27.360  1.00  0.00            
ATOM     78  H37 ACD     1      31.310  26.940  27.320  1.00  0.00            
ATOM     79  O19 ACD     1      31.770  28.820  27.550  1.00  0.00            
ATOM     80  H38 ACD     1      32.460  28.460  28.120  1.00  0.00            
ATOM     81  C24 ACD     1      30.110  28.050  26.000  1.00  0.00            
ATOM     82  H39 ACD     1      29.920  29.120  25.860  1.00  0.00            
ATOM     83  O20 ACD     1      30.910  27.530  24.920  1.00  0.00            
ATOM     84  H40 ACD     1      30.710  26.590  24.930  1.00  0.00            
ATOM     85  C25 ACD     1      28.800  27.280  25.970  1.00  0.00            
ATOM     86  H41 ACD     1      28.310  27.550  25.030  1.00  0.00            
ATOM     87  O21 ACD     1      28.030  27.650  27.060  1.00  0.00            
ATOM     88  C26 ACD     1      28.540  27.280  28.370  1.00  0.00            
ATOM     89  H42 ACD     1      28.780  26.220  28.500  1.00  0.00            
ATOM     90  C27 ACD     1      27.430  27.700  29.360  1.00  0.00            
ATOM     91  H43 ACD     1      27.960  27.520  30.310  1.00  0.00            
ATOM     92  H44 ACD     1      27.250  28.780  29.310  1.00  0.00            
ATOM     93  O22 ACD     1      26.290  26.880  29.290  1.00  0.00            
ATOM     94  H45 ACD     1      25.790  27.130  28.510  1.00  0.00            
ATOM     95  O23 ACD     1      29.050  25.910  26.000  1.00  0.00            
ATOM     96  C28 ACD     1      28.360  24.870  25.270  1.00  0.00            
ATOM     97  H46 ACD     1      27.970  25.380  24.380  1.00  0.00            
ATOM     98  C29 ACD     1      27.240  24.250  26.100  1.00  0.00            
ATOM     99  H47 ACD     1      27.700  24.240  27.090  1.00  0.00            
ATOM    100  O24 ACD     1      26.890  22.970  25.740  1.00  0.00            
ATOM    101  C30 ACD     1      25.920  25.100  26.220  1.00  0.00            
ATOM    102  H48 ACD     1      26.180  26.150  26.360  1.00  0.00            
ATOM    103  H49 ACD     1      25.340  24.980  25.290  1.00  0.00            
ATOM    104  O25 ACD     1      25.170  24.630  27.420  1.00  0.00            
ATOM    105  H50 ACD     1      24.310  25.060  27.370  1.00  0.00            
ATOM    106  C31 ACD     1      29.470  23.840  24.840  1.00  0.00            
ATOM    107  H51 ACD     1      30.180  23.660  25.650  1.00  0.00            
ATOM    108  O26 ACD     1      30.200  24.380  23.700  1.00  0.00            
ATOM    109  H52 ACD     1      30.850  23.760  23.350  1.00  0.00            
ATOM    110  C32 ACD     1      28.830  22.520  24.580  1.00  0.00            
ATOM    111  H53 ACD     1      28.310  22.680  23.630  1.00  0.00            
ATOM    112  O27 ACD     1      29.780  21.460  24.280  1.00  0.00            
ATOM    113  H54 ACD     1      30.270  21.330  25.100  1.00  0.00            
ATOM    114  C33 ACD     1      27.900  22.020  25.630  1.00  0.00            
ATOM    115  H55 ACD     1      27.400  21.080  25.370  1.00  0.00            
ATOM    116  O28 ACD     1      28.570  21.930  26.840  1.00  0.00            
ATOM    117  C34 ACD     1      28.800  20.560  27.160  1.00  0.00            
ATOM    118  H56 ACD     1      28.700  19.880  26.300  1.00  0.00            
ATOM    119  C35 ACD     1      30.290  20.370  27.520  1.00  0.00            
ATOM    120  H57 ACD     1      30.650  21.150  28.200  1.00  0.00            
ATOM    121  O29 ACD     1      31.090  20.500  26.340  1.00  0.00            
ATOM    122  H58 ACD     1      31.980  20.220  26.540  1.00  0.00            
ATOM    123  C36 ACD     1      30.590  19.030  28.150  1.00  0.00            
ATOM    124  H59 ACD     1      30.390  18.250  27.400  1.00  0.00            
ATOM    125  O30 ACD     1      31.980  18.920  28.550  1.00  0.00            
ATOM    126  H60 ACD     1      32.060  19.280  29.430  1.00  0.00            
ATOM    127  C1  CG5     2      36.390  25.230  26.300  1.00  0.00            
ATOM    128  C2  CG5     2      35.290  26.250  26.590  1.00  0.00            
ATOM    129  C3  CG5     2      34.330  26.540  25.400  1.00  0.00            
ATOM    130  C4  CG5     2      33.480  25.310  24.890  1.00  0.00            
ATOM    131  O1  CG5     2      32.390  25.000  25.820  1.00  0.00            
ATOM    132  C5  CG5     2      32.470  24.100  26.910  1.00  0.00            
ATOM    133  C6  CG5     2      31.450  24.210  27.850  1.00  0.00            
ATOM    134  C7  CG5     2      31.390  23.460  29.060  1.00  0.00            
ATOM    135  C8  CG5     2      30.230  23.530  30.080  1.00  0.00            
ATOM    136  N1  CG5     2      28.990  23.710  29.470  1.00  0.00            
ATOM    137  C9  CG5     2      27.800  24.160  30.220  1.00  0.00            
ATOM    138  C10 CG5     2      26.550  23.380  30.060  1.00  0.00            
ATOM    139  N2  CG5     2      25.260  24.090  30.520  1.00  0.00            
ATOM    140  C11 CG5     2      25.130  24.130  32.020  1.00  0.00            
ATOM    141  C12 CG5     2      26.190  24.870  32.870  1.00  0.00            
ATOM    142  C13 CG5     2      24.060  23.390  29.960  1.00  0.00            
ATOM    143  C14 CG5     2      23.830  21.960  30.420  1.00  0.00            
ATOM    144  O2  CG5     2      30.400  23.400  31.260  1.00  0.00            
ATOM    145  N3  CG5     2      33.540  23.310  27.130  1.00  0.00            
ATOM    146  C15 CG5     2      33.600  22.630  28.290  1.00  0.00            
ATOM    147  C16 CG5     2      32.560  22.660  29.240  1.00  0.00            
ATOM    148  C17 CG5     2      32.710  21.910  30.400  1.00  0.00            
ATOM    149  C18 CG5     2      33.860  21.140  30.640  1.00  0.00            
ATOM    150  C19 CG5     2      34.880  21.130  29.690  1.00  0.00            
ATOM    151  C20 CG5     2      34.750  21.860  28.470  1.00  0.00            
ATOM    152  H1  CG5     2      36.020  24.200  26.290  1.00  0.00            
ATOM    153  H2  CG5     2      36.960  25.490  25.390  1.00  0.00            
ATOM    154  H3  CG5     2      37.120  25.210  27.120  1.00  0.00            
ATOM    155  H4  CG5     2      35.800  27.190  26.850  1.00  0.00            
ATOM    156  H5  CG5     2      34.690  26.020  27.470  1.00  0.00            
ATOM    157  H6  CG5     2      34.890  26.990  24.570  1.00  0.00            
ATOM    158  H7  CG5     2      33.700  27.380  25.730  1.00  0.00            
ATOM    159  H8  CG5     2      34.190  24.470  24.810  1.00  0.00            
ATOM    160  H9  CG5     2      33.140  25.540  23.880  1.00  0.00            
ATOM    161  H10 CG5     2      30.690  24.960  27.680  1.00  0.00            
ATOM    162  H11 CG5     2      28.830  23.410  28.520  1.00  0.00            
ATOM    163  H12 CG5     2      27.620  25.250  30.210  1.00  0.00            
ATOM    164  H13 CG5     2      28.030  23.860  31.250  1.00  0.00            
ATOM    165  H14 CG5     2      26.560  22.350  30.420  1.00  0.00            
ATOM    166  H15 CG5     2      26.430  23.260  28.980  1.00  0.00            
ATOM    167  H16 CG5     2      25.250  25.010  30.040  1.00  0.00            
ATOM    168  H17 CG5     2      25.230  23.130  32.430  1.00  0.00            
ATOM    169  H18 CG5     2      24.130  24.520  32.240  1.00  0.00            
ATOM    170  H19 CG5     2      26.140  25.890  32.480  1.00  0.00            
ATOM    171  H20 CG5     2      25.770  24.920  33.880  1.00  0.00            
ATOM    172  H21 CG5     2      27.180  24.400  32.910  1.00  0.00            
ATOM    173  H22 CG5     2      24.270  23.290  28.890  1.00  0.00            
ATOM    174  H23 CG5     2      23.180  24.040  29.970  1.00  0.00            
ATOM    175  H24 CG5     2      24.700  21.310  30.590  1.00  0.00            
ATOM    176  H25 CG5     2      23.240  21.880  31.340  1.00  0.00            
ATOM    177  H26 CG5     2      23.270  21.510  29.590  1.00  0.00            
ATOM    178  H27 CG5     2      31.900  21.880  31.130  1.00  0.00            
ATOM    179  H28 CG5     2      34.010  20.760  31.640  1.00  0.00            
ATOM    180  H29 CG5     2      35.860  20.730  29.940  1.00  0.00            
ATOM    181  H30 CG5     2      35.480  21.790  27.670  1.00  0.00            
TER
ENDMDL
MODEL        1
ATOM      1  H1  ACD     1      13.470  38.410   7.300  1.00  0.00            
ATOM      2  O1  ACD     1      13.960  38.640   8.090  1.00  0.00            
ATOM      3  C1  ACD     1      14.530  37.560   8.940  1.00  0.00            
ATOM      4  H2  ACD     1      15.370  37.130   8.380  1.00  0.00            
ATOM      5  H3  ACD     1      13.710  36.840   9.050  1.00  0.00            
ATOM      6  C2  ACD     1      14.960  38.060  10.300  1.00  0.00            
ATOM      7  H4  ACD     1      15.340  37.150  10.760  1.00  0.00            
ATOM      8  O2  ACD     1      16.010  39.020  10.100  1.00  0.00            
ATOM      9  C3  ACD     1      16.390  39.790  11.160  1.00  0.00            
ATOM     10  H5  ACD     1      17.210  40.390  10.760  1.00  0.00            
ATOM     11  O3  ACD     1      16.950  39.050  12.250  1.00  0.00            
ATOM     12  C4  ACD     1      17.980  39.920  12.890  1.00  0.00            
ATOM     13  H6  ACD     1      18.090  40.950  12.540  1.00  0.00            
ATOM     14  C5  ACD     1      17.570  39.890  14.370  1.00  0.00            
ATOM     15  H7  ACD     1      17.420  38.830  14.640  1.00  0.00            
ATOM     16  O4  ACD     1      16.380  40.620  14.540  1.00  0.00            
ATOM     17  H8  ACD     1      16.170  40.590  15.470  1.00  0.00            
ATOM     18  C6  ACD     1      18.710  40.510  15.190  1.00  0.00            
ATOM     19  H9  ACD     1      18.980  41.500  14.800  1.00  0.00            
ATOM     20  O5  ACD     1      18.520  40.520  16.590  1.00  0.00            
ATOM     21  H10 ACD     1      18.470  39.630  16.940  1.00  0.00            
ATOM     22  C7  ACD     1      20.050  39.850  14.900  1.00  0.00            
ATOM     23  H11 ACD     1      20.820  40.440  15.400  1.00  0.00            
ATOM     24  O6  ACD     1      20.270  40.020  13.500  1.00  0.00            
ATOM     25  C8  ACD     1      19.340  39.320  12.630  1.00  0.00            
ATOM     26  H12 ACD     1      19.280  38.250  12.850  1.00  0.00            
ATOM     27  C9  ACD     1      19.900  39.490  11.110  1.00  0.00            
ATOM     28  H13 ACD     1      20.850  38.950  11.040  1.00  0.00            
ATOM     29  H14 ACD     1      19.240  39.130  10.310  1.00  0.00            
ATOM     30  O7  ACD     1      20.190  40.880  10.820  1.00  0.00            
ATOM     31  H15 ACD     1      20.690  40.830  10.010  1.00  0.00            
ATOM     32  O8  ACD     1      19.960  38.460  15.210  1.00  0.00            
ATOM     33  C10 ACD     1      21.150  37.880  15.810  1.00  0.00            
ATOM     34  H16 ACD     1      21.940  38.560  16.150  1.00  0.00            
ATOM     35  C11 ACD     1      20.570  37.100  16.920  1.00  0.00            
ATOM     36  H17 ACD     1      19.720  36.560  16.490  1.00  0.00            
ATOM     37  O9  ACD     1      19.990  37.970  17.940  1.00  0.00            
ATOM     38  H18 ACD     1      20.700  38.350  18.460  1.00  0.00            
ATOM     39  C12 ACD     1      21.620  36.070  17.440  1.00  0.00            
ATOM     40  H19 ACD     1      22.500  36.620  17.810  1.00  0.00            
ATOM     41  O10 ACD     1      21.000  35.200  18.420  1.00  0.00            
ATOM     42  H20 ACD     1      21.080  35.630  19.280  1.00  0.00            
ATOM     43  C13 ACD     1      22.140  35.200  16.260  1.00  0.00            
ATOM     44  H21 ACD     1      22.930  34.580  16.690  1.00  0.00            
ATOM     45  O11 ACD     1      22.780  36.110  15.320  1.00  0.00            
ATOM     46  C14 ACD     1      21.950  37.130  14.760  1.00  0.00            
ATOM     47  H22 ACD     1      21.210  36.470  14.280  1.00  0.00            
ATOM     48  C15 ACD     1      22.760  37.900  13.800  1.00  0.00            
ATOM     49  H23 ACD     1      23.330  37.080  13.340  1.00  0.00            
ATOM     50  H24 ACD     1      22.170  38.430  13.030  1.00  0.00            
ATOM     51  O12 ACD     1      23.600  38.780  14.430  1.00  0.00            
ATOM     52  H25 ACD     1      24.430  38.310  14.340  1.00  0.00            
ATOM     53  O13 ACD     1      21.170  34.510  15.530  1.00  0.00            
ATOM     54  C16 ACD     1      21.340  33.110  15.400  1.00  0.00            
ATOM     55  H26 ACD     1      22.370  32.800  15.660  1.00  0.00            
ATOM     56  C17 ACD     1      20.280  32.500  16.280  1.00  0.00            
ATOM     57  H27 ACD     1      19.280  32.910  16.130  1.00  0.00            
ATOM     58  O14 ACD     1      20.770  32.690  17.590  1.00  0.00            
ATOM     59  H28 ACD     1      20.930  33.630  17.560  1.00  0.00            
ATOM     60  C18 ACD     1      20.130  31.020  15.840  1.00  0.00            
ATOM     61  H29 ACD     1      21.060  30.450  15.900  1.00  0.00            
ATOM     62  O15 ACD     1      19.140  30.470  16.730  1.00  0.00            
ATOM     63  H30 ACD     1      18.350  30.990  16.540  1.00  0.00            
ATOM     64  C19 ACD     1      19.650  30.940  14.390  1.00  0.00            
ATOM     65  H31 ACD     1      19.420  29.950  14.000  1.00  0.00            
ATOM     66  O16 ACD     1      20.730  31.500  13.630  1.00  0.00            
ATOM     67  C20 ACD     1      21.050  32.850  13.880  1.00  0.00            
ATOM     68  H32 ACD     1      20.170  33.460  13.620  1.00  0.00            
ATOM     69  C21 ACD     1      22.150  33.340  12.960  1.00  0.00            
ATOM     70  H33 ACD     1      22.730  34.140  13.450  1.00  0.00            
ATOM     71  H34 ACD     1      22.770  32.450  12.820  1.00  0.00            
ATOM     72  O17 ACD     1      21.840  33.760  11.680  1.00  0.00            
ATOM     73  H35 ACD     1      22.380  33.320  11.020  1.00  0.00            
ATOM     74  O18 ACD     1      18.500  31.750  14.240  1.00  0.00            
ATOM     75  C22 ACD     1      17.180  31.150  14.140  1.00  0.00            
ATOM     76  H36 ACD     1      17.370  30.090  14.350  1.00  0.00            
ATOM     77  C23 ACD     1      16.290  31.800  15.240  1.00  0.00            
ATOM     78  H37 ACD     1      16.510  32.870  15.170  1.00  0.00            
ATOM     79  O19 ACD     1      16.560  31.260  16.480  1.00  0.00            
ATOM     80  H38 ACD     1      16.210  31.870  17.140  1.00  0.00            
ATOM     81  C24 ACD     1      14.760  31.520  14.950  1.00  0.00            
ATOM     82  H39 ACD     1      14.570  30.440  15.000  1.00  0.00            
ATOM     83  O20 ACD     1      13.940  32.270  15.840  1.00  0.00            
ATOM     84  H40 ACD     1      13.650  33.080  15.410  1.00  0.00            
ATOM     85  C25 ACD     1      14.390  31.830  13.500  1.00  0.00            
ATOM     86  H41 ACD     1      13.360  31.540  13.250  1.00  0.00            
ATOM     87  O21 ACD     1      15.250  31.120  12.660  1.00  0.00            
ATOM     88  C26 ACD     1      16.580  31.420  12.750  1.00  0.00            
ATOM     89  H42 ACD     1      16.710  32.470  12.460  1.00  0.00            
ATOM     90  C27 ACD     1      17.240  30.630  11.620  1.00  0.00            
ATOM     91  H43 ACD     1      18.320  30.550  11.780  1.00  0.00            
ATOM     92  H44 ACD     1      16.900  29.590  11.520  1.00  0.00            
ATOM     93  O22 ACD     1      17.030  31.290  10.360  1.00  0.00            
ATOM     94  H45 ACD     1      16.090  31.440  10.220  1.00  0.00            
ATOM     95  O23 ACD     1      14.460  33.280  13.320  1.00  0.00            
ATOM     96  C28 ACD     1      13.460  33.890  12.540  1.00  0.00            
ATOM     97  H46 ACD     1      12.790  33.170  12.040  1.00  0.00            
ATOM     98  C29 ACD     1      14.060  34.650  11.400  1.00  0.00            
ATOM     99  H47 ACD     1      14.860  35.160  11.950  1.00  0.00            
ATOM    100  O24 ACD     1      13.030  35.530  10.840  1.00  0.00            
ATOM    101  C30 ACD     1      14.670  33.670  10.420  1.00  0.00            
ATOM    102  H48 ACD     1      15.160  32.790  10.850  1.00  0.00            
ATOM    103  H49 ACD     1      13.890  33.240   9.770  1.00  0.00            
ATOM    104  O25 ACD     1      15.640  34.400   9.610  1.00  0.00            
ATOM    105  H50 ACD     1      15.630  34.030   8.720  1.00  0.00            
ATOM    106  C31 ACD     1      12.810  34.840  13.520  1.00  0.00            
ATOM    107  H51 ACD     1      13.640  35.410  13.950  1.00  0.00            
ATOM    108  O26 ACD     1      12.090  34.180  14.560  1.00  0.00            
ATOM    109  H52 ACD     1      11.440  34.700  15.030  1.00  0.00            
ATOM    110  C32 ACD     1      11.830  35.770  12.750  1.00  0.00            
ATOM    111  H53 ACD     1      11.030  35.110  12.400  1.00  0.00            
ATOM    112  O27 ACD     1      11.290  36.760  13.620  1.00  0.00            
ATOM    113  H54 ACD     1      11.960  37.450  13.690  1.00  0.00            
ATOM    114  C33 ACD     1      12.540  36.500  11.640  1.00  0.00            
ATOM    115  H55 ACD     1      11.830  37.020  10.980  1.00  0.00            
ATOM    116  O28 ACD     1      13.390  37.560  12.130  1.00  0.00            
ATOM    117  C34 ACD     1      13.740  38.570  11.170  1.00  0.00            
ATOM    118  H56 ACD     1      12.860  38.800  10.550  1.00  0.00            
ATOM    119  C35 ACD     1      14.060  39.820  12.020  1.00  0.00            
ATOM    120  H57 ACD     1      14.480  39.460  12.970  1.00  0.00            
ATOM    121  O29 ACD     1      12.930  40.630  12.250  1.00  0.00            
ATOM    122  H58 ACD     1      13.250  41.480  12.590  1.00  0.00            
ATOM    123  C36 ACD     1      15.180  40.650  11.490  1.00  0.00            
ATOM    124  H59 ACD     1      14.710  41.060  10.590  1.00  0.00            
ATOM    125  O30 ACD     1      15.530  41.700  12.370  1.00  0.00            
ATOM    126  H60 ACD     1      15.930  41.230  13.110  1.00  0.00            
ATOM    127  C1  CG5     2       8.890  40.920  15.010  1.00  0.00            
ATOM    128  C2  CG5     2      10.070  40.250  15.850  1.00  0.00            
ATOM    129  C3  CG5     2      11.320  39.710  15.070  1.00  0.00            
ATOM    130  C4  CG5     2      12.190  38.810  15.950  1.00  0.00            
ATOM    131  O1  CG5     2      13.340  38.340  15.260  1.00  0.00            
ATOM    132  C5  CG5     2      14.260  37.470  15.840  1.00  0.00            
ATOM    133  C6  CG5     2      15.380  37.190  15.020  1.00  0.00            
ATOM    134  C7  CG5     2      16.370  36.280  15.510  1.00  0.00            
ATOM    135  C8  CG5     2      17.470  35.830  14.560  1.00  0.00            
ATOM    136  N1  CG5     2      17.410  36.250  13.270  1.00  0.00            
ATOM    137  C9  CG5     2      18.490  35.790  12.360  1.00  0.00            
ATOM    138  C10 CG5     2      18.110  35.920  10.880  1.00  0.00            
ATOM    139  N2  CG5     2      18.980  35.140   9.890  1.00  0.00            
ATOM    140  C11 CG5     2      18.570  35.490   8.440  1.00  0.00            
ATOM    141  C12 CG5     2      18.560  37.000   8.070  1.00  0.00            
ATOM    142  C13 CG5     2      18.890  33.600  10.220  1.00  0.00            
ATOM    143  C14 CG5     2      19.720  32.780   9.190  1.00  0.00            
ATOM    144  O2  CG5     2      18.320  35.010  14.860  1.00  0.00            
ATOM    145  N3  CG5     2      14.040  37.050  17.090  1.00  0.00            
ATOM    146  C15 CG5     2      15.050  36.240  17.640  1.00  0.00            
ATOM    147  C16 CG5     2      16.240  35.860  16.890  1.00  0.00            
ATOM    148  C17 CG5     2      17.160  35.040  17.520  1.00  0.00            
ATOM    149  C18 CG5     2      17.000  34.450  18.680  1.00  0.00            
ATOM    150  C19 CG5     2      15.880  34.800  19.430  1.00  0.00            
ATOM    151  C20 CG5     2      14.940  35.740  18.960  1.00  0.00            
ATOM    152  H1  CG5     2       8.480  40.220  14.280  1.00  0.00            
ATOM    153  H2  CG5     2       8.100  41.040  15.760  1.00  0.00            
ATOM    154  H3  CG5     2       9.190  41.720  14.320  1.00  0.00            
ATOM    155  H4  CG5     2       9.650  39.440  16.460  1.00  0.00            
ATOM    156  H5  CG5     2      10.490  40.980  16.550  1.00  0.00            
ATOM    157  H6  CG5     2      11.960  40.560  14.780  1.00  0.00            
ATOM    158  H7  CG5     2      10.880  39.220  14.190  1.00  0.00            
ATOM    159  H8  CG5     2      11.600  37.940  16.250  1.00  0.00            
ATOM    160  H9  CG5     2      12.530  39.360  16.840  1.00  0.00            
ATOM    161  H10 CG5     2      15.360  37.630  14.030  1.00  0.00            
ATOM    162  H11 CG5     2      16.790  37.020  13.050  1.00  0.00            
ATOM    163  H12 CG5     2      18.700  34.730  12.590  1.00  0.00            
ATOM    164  H13 CG5     2      19.470  36.260  12.510  1.00  0.00            
ATOM    165  H14 CG5     2      18.050  36.990  10.670  1.00  0.00            
ATOM    166  H15 CG5     2      17.130  35.520  10.630  1.00  0.00            
ATOM    167  H16 CG5     2      19.960  35.460   9.920  1.00  0.00            
ATOM    168  H17 CG5     2      17.560  35.160   8.210  1.00  0.00            
ATOM    169  H18 CG5     2      19.280  35.030   7.750  1.00  0.00            
ATOM    170  H19 CG5     2      17.700  37.500   8.540  1.00  0.00            
ATOM    171  H20 CG5     2      19.440  37.550   8.420  1.00  0.00            
ATOM    172  H21 CG5     2      18.480  37.210   7.000  1.00  0.00            
ATOM    173  H22 CG5     2      17.840  33.310  10.190  1.00  0.00            
ATOM    174  H23 CG5     2      19.330  33.470  11.210  1.00  0.00            
ATOM    175  H24 CG5     2      19.170  32.850   8.240  1.00  0.00            
ATOM    176  H25 CG5     2      20.730  33.100   8.910  1.00  0.00            
ATOM    177  H26 CG5     2      19.820  31.720   9.430  1.00  0.00            
ATOM    178  H27 CG5     2      18.070  34.820  16.970  1.00  0.00            
ATOM    179  H28 CG5     2      17.820  33.900  19.140  1.00  0.00            
ATOM    180  H29 CG5     2      15.740  34.480  20.450  1.00  0.00            
ATOM    181  H30 CG5     2      14.050  35.950  19.540  1.00  0.00            
TER
ENDMDL
MODEL        1
ATOM      1  H1  ACD     1      11.010  17.220  20.970  1.00  0.00            
ATOM      2  O1  ACD     1      11.600  17.790  21.470  1.00  0.00            
ATOM      3  C1  ACD     1      10.840  18.280  22.590  1.00  0.00            
ATOM      4  H2  ACD     1       9.800  18.320  22.260  1.00  0.00            
ATOM      5  H3  ACD     1      11.230  19.270  22.860  1.00  0.00            
ATOM      6  C2  ACD     1      10.800  17.430  23.830  1.00  0.00            
ATOM      7  H4  ACD     1      10.330  17.930  24.690  1.00  0.00            
ATOM      8  O2  ACD     1       9.960  16.340  23.660  1.00  0.00            
ATOM      9  C3  ACD     1      10.000  15.300  24.610  1.00  0.00            
ATOM     10  H5  ACD     1       9.260  14.550  24.300  1.00  0.00            
ATOM     11  O3  ACD     1       9.610  15.800  25.880  1.00  0.00            
ATOM     12  C4  ACD     1       8.650  15.060  26.660  1.00  0.00            
ATOM     13  H6  ACD     1       8.520  14.050  26.250  1.00  0.00            
ATOM     14  C5  ACD     1       9.210  14.910  28.150  1.00  0.00            
ATOM     15  H7  ACD     1       9.510  15.900  28.500  1.00  0.00            
ATOM     16  O4  ACD     1      10.310  13.960  28.120  1.00  0.00            
ATOM     17  H8  ACD     1      10.780  14.090  28.960  1.00  0.00            
ATOM     18  C6  ACD     1       8.070  14.370  29.030  1.00  0.00            
ATOM     19  H9  ACD     1       7.920  13.350  28.660  1.00  0.00            
ATOM     20  O5  ACD     1       8.500  14.390  30.370  1.00  0.00            
ATOM     21  H10 ACD     1       9.420  14.130  30.310  1.00  0.00            
ATOM     22  C7  ACD     1       6.840  15.180  28.910  1.00  0.00            
ATOM     23  H11 ACD     1       6.000  14.630  29.350  1.00  0.00            
ATOM     24  O6  ACD     1       6.380  15.200  27.510  1.00  0.00            
ATOM     25  C8  ACD     1       7.310  15.800  26.600  1.00  0.00            
ATOM     26  H12 ACD     1       7.480  16.850  26.900  1.00  0.00            
ATOM     27  C9  ACD     1       6.730  15.820  25.210  1.00  0.00            
ATOM     28  H13 ACD     1       7.460  16.190  24.480  1.00  0.00            
ATOM     29  H14 ACD     1       6.520  14.770  24.960  1.00  0.00            
ATOM     30  O7  ACD     1       5.520  16.510  25.090  1.00  0.00            
ATOM     31  H15 ACD     1       4.850  16.140  25.670  1.00  0.00            
ATOM     32  O8  ACD     1       6.920  16.500  29.420  1.00  0.00            
ATOM     33  C10 ACD     1       5.870  17.040  30.320  1.00  0.00            
ATOM     34  H16 ACD     1       4.980  16.390  30.400  1.00  0.00            
ATOM     35  C11 ACD     1       6.370  17.100  31.790  1.00  0.00            
ATOM     36  H17 ACD     1       7.350  17.600  31.790  1.00  0.00            
ATOM     37  O9  ACD     1       6.570  15.780  32.250  1.00  0.00            
ATOM     38  H18 ACD     1       7.280  15.420  31.700  1.00  0.00            
ATOM     39  C12 ACD     1       5.410  17.910  32.690  1.00  0.00            
ATOM     40  H19 ACD     1       4.520  17.260  32.670  1.00  0.00            
ATOM     41  O10 ACD     1       5.740  18.100  34.070  1.00  0.00            
ATOM     42  H20 ACD     1       6.510  18.670  33.990  1.00  0.00            
ATOM     43  C13 ACD     1       5.070  19.240  31.980  1.00  0.00            
ATOM     44  H21 ACD     1       4.380  19.910  32.500  1.00  0.00            
ATOM     45  O11 ACD     1       4.460  18.950  30.770  1.00  0.00            
ATOM     46  C14 ACD     1       5.380  18.330  29.770  1.00  0.00            
ATOM     47  H22 ACD     1       6.180  19.010  29.450  1.00  0.00            
ATOM     48  C15 ACD     1       4.640  18.090  28.470  1.00  0.00            
ATOM     49  H23 ACD     1       5.340  17.710  27.720  1.00  0.00            
ATOM     50  H24 ACD     1       3.880  17.300  28.610  1.00  0.00            
ATOM     51  O12 ACD     1       4.010  19.240  28.000  1.00  0.00            
ATOM     52  H25 ACD     1       3.330  19.410  28.650  1.00  0.00            
ATOM     53  O13 ACD     1       6.290  19.990  31.870  1.00  0.00            
ATOM     54  C16 ACD     1       6.290  21.400  31.960  1.00  0.00            
ATOM     55  H26 ACD     1       5.450  21.800  32.530  1.00  0.00            
ATOM     56  C17 ACD     1       7.510  21.740  32.810  1.00  0.00            
ATOM     57  H27 ACD     1       8.210  21.010  32.380  1.00  0.00            
ATOM     58  O14 ACD     1       7.210  21.450  34.210  1.00  0.00            
ATOM     59  H28 ACD     1       7.860  21.950  34.700  1.00  0.00            
ATOM     60  C18 ACD     1       8.110  23.060  32.600  1.00  0.00            
ATOM     61  H29 ACD     1       7.360  23.810  32.880  1.00  0.00            
ATOM     62  O15 ACD     1       9.320  23.230  33.270  1.00  0.00            
ATOM     63  H30 ACD     1      10.060  22.850  32.780  1.00  0.00            
ATOM     64  C19 ACD     1       8.320  23.370  31.150  1.00  0.00            
ATOM     65  H31 ACD     1       8.720  24.380  31.140  1.00  0.00            
ATOM     66  O16 ACD     1       6.970  23.240  30.520  1.00  0.00            
ATOM     67  C20 ACD     1       6.360  22.010  30.570  1.00  0.00            
ATOM     68  H32 ACD     1       6.990  21.310  30.010  1.00  0.00            
ATOM     69  C21 ACD     1       4.990  22.180  29.890  1.00  0.00            
ATOM     70  H33 ACD     1       4.340  21.320  30.090  1.00  0.00            
ATOM     71  H34 ACD     1       4.500  23.050  30.340  1.00  0.00            
ATOM     72  O17 ACD     1       5.200  22.360  28.520  1.00  0.00            
ATOM     73  H35 ACD     1       4.400  22.130  28.040  1.00  0.00            
ATOM     74  O18 ACD     1       9.210  22.380  30.600  1.00  0.00            
ATOM     75  C22 ACD     1      10.530  22.900  30.280  1.00  0.00            
ATOM     76  H36 ACD     1      10.700  23.940  30.590  1.00  0.00            
ATOM     77  C23 ACD     1      11.540  21.900  30.810  1.00  0.00            
ATOM     78  H37 ACD     1      11.210  20.870  30.610  1.00  0.00            
ATOM     79  O19 ACD     1      11.690  21.950  32.250  1.00  0.00            
ATOM     80  H38 ACD     1      12.120  21.140  32.530  1.00  0.00            
ATOM     81  C24 ACD     1      12.870  22.040  30.060  1.00  0.00            
ATOM     82  H39 ACD     1      13.370  22.860  30.590  1.00  0.00            
ATOM     83  O20 ACD     1      13.690  20.850  30.180  1.00  0.00            
ATOM     84  H40 ACD     1      13.660  20.350  29.360  1.00  0.00            
ATOM     85  C25 ACD     1      12.800  22.350  28.570  1.00  0.00            
ATOM     86  H41 ACD     1      13.770  22.640  28.140  1.00  0.00            
ATOM     87  O21 ACD     1      11.820  23.250  28.200  1.00  0.00            
ATOM     88  C26 ACD     1      10.500  23.130  28.760  1.00  0.00            
ATOM     89  H42 ACD     1      10.030  22.280  28.240  1.00  0.00            
ATOM     90  C27 ACD     1       9.670  24.400  28.380  1.00  0.00            
ATOM     91  H43 ACD     1       8.830  24.610  29.060  1.00  0.00            
ATOM     92  H44 ACD     1      10.300  25.290  28.410  1.00  0.00            
ATOM     93  O22 ACD     1       9.180  24.320  27.050  1.00  0.00            
ATOM     94  H45 ACD     1       8.220  24.330  27.180  1.00  0.00            
ATOM     95  O23 ACD     1      12.570  21.120  27.840  1.00  0.00            
ATOM     96  C28 ACD     1      13.260  21.110  26.540  1.00  0.00            
ATOM     97  H46 ACD     1      13.870  21.980  26.280  1.00  0.00            
ATOM     98  C29 ACD     1      12.210  20.790  25.480  1.00  0.00            
ATOM     99  H47 ACD     1      11.570  19.980  25.860  1.00  0.00            
ATOM    100  O24 ACD     1      12.860  20.270  24.330  1.00  0.00            
ATOM    101  C30 ACD     1      11.290  22.020  25.060  1.00  0.00            
ATOM    102  H48 ACD     1      10.820  22.410  25.970  1.00  0.00            
ATOM    103  H49 ACD     1      11.900  22.820  24.620  1.00  0.00            
ATOM    104  O25 ACD     1      10.350  21.540  24.100  1.00  0.00            
ATOM    105  H50 ACD     1      10.780  21.290  23.280  1.00  0.00            
ATOM    106  C31 ACD     1      14.250  20.030  26.780  1.00  0.00            
ATOM    107  H51 ACD     1      13.530  19.310  27.200  1.00  0.00            
ATOM    108  O26 ACD     1      15.220  20.360  27.730  1.00  0.00            
ATOM    109  H52 ACD     1      15.840  19.620  27.670  1.00  0.00            
ATOM    110  C32 ACD     1      14.790  19.350  25.450  1.00  0.00            
ATOM    111  H53 ACD     1      15.350  20.130  24.920  1.00  0.00            
ATOM    112  O27 ACD     1      15.580  18.210  25.590  1.00  0.00            
ATOM    113  H54 ACD     1      16.220  18.310  26.300  1.00  0.00            
ATOM    114  C33 ACD     1      13.570  19.040  24.550  1.00  0.00            
ATOM    115  H55 ACD     1      13.960  18.730  23.570  1.00  0.00            
ATOM    116  O28 ACD     1      12.690  18.060  25.120  1.00  0.00            
ATOM    117  C34 ACD     1      12.240  17.040  24.280  1.00  0.00            
ATOM    118  H56 ACD     1      12.860  17.040  23.370  1.00  0.00            
ATOM    119  C35 ACD     1      12.470  15.680  25.020  1.00  0.00            
ATOM    120  H57 ACD     1      12.410  15.940  26.090  1.00  0.00            
ATOM    121  O29 ACD     1      13.810  15.160  24.810  1.00  0.00            
ATOM    122  H58 ACD     1      14.110  14.580  25.520  1.00  0.00            
ATOM    123  C36 ACD     1      11.380  14.680  24.640  1.00  0.00            
ATOM    124  H59 ACD     1      11.620  14.310  23.630  1.00  0.00            
ATOM    125  O30 ACD     1      11.360  13.560  25.520  1.00  0.00            
ATOM    126  H60 ACD     1      10.900  13.770  26.340  1.00  0.00            
ATOM    127  C1  CG5     2      10.510  21.590  36.200  1.00  0.00            
ATOM    128  C2  CG5     2      10.640  20.380  35.280  1.00  0.00            
ATOM    129  C3  CG5     2       9.620  19.190  35.540  1.00  0.00            
ATOM    130  C4  CG5     2       9.830  18.100  34.460  1.00  0.00            
ATOM    131  O1  CG5     2       9.420  18.700  33.190  1.00  0.00            
ATOM    132  C5  CG5     2      10.100  18.400  31.970  1.00  0.00            
ATOM    133  C6  CG5     2       9.570  18.860  30.790  1.00  0.00            
ATOM    134  C7  CG5     2      10.170  18.600  29.520  1.00  0.00            
ATOM    135  C8  CG5     2       9.440  18.980  28.260  1.00  0.00            
ATOM    136  N1  CG5     2       8.690  20.130  28.350  1.00  0.00            
ATOM    137  C9  CG5     2       8.190  20.790  27.110  1.00  0.00            
ATOM    138  C10 CG5     2       6.900  20.080  26.590  1.00  0.00            
ATOM    139  N2  CG5     2       6.710  19.970  25.100  1.00  0.00            
ATOM    140  C11 CG5     2       7.780  18.950  24.580  1.00  0.00            
ATOM    141  C12 CG5     2       7.330  18.410  23.210  1.00  0.00            
ATOM    142  C13 CG5     2       6.640  21.290  24.370  1.00  0.00            
ATOM    143  C14 CG5     2       5.380  22.220  24.760  1.00  0.00            
ATOM    144  O2  CG5     2       9.640  18.430  27.170  1.00  0.00            
ATOM    145  N3  CG5     2      11.260  17.740  31.990  1.00  0.00            
ATOM    146  C15 CG5     2      11.870  17.440  30.870  1.00  0.00            
ATOM    147  C16 CG5     2      11.310  17.790  29.610  1.00  0.00            
ATOM    148  C17 CG5     2      11.960  17.210  28.510  1.00  0.00            
ATOM    149  C18 CG5     2      13.090  16.410  28.660  1.00  0.00            
ATOM    150  C19 CG5     2      13.640  16.210  29.910  1.00  0.00            
ATOM    151  C20 CG5     2      12.990  16.660  31.000  1.00  0.00            
ATOM    152  H1  CG5     2       9.440  21.790  36.320  1.00  0.00            
ATOM    153  H2  CG5     2      10.900  21.360  37.200  1.00  0.00            
ATOM    154  H3  CG5     2      11.100  22.430  35.810  1.00  0.00            
ATOM    155  H4  CG5     2      11.650  20.020  35.470  1.00  0.00            
ATOM    156  H5  CG5     2      10.580  20.630  34.210  1.00  0.00            
ATOM    157  H6  CG5     2       8.590  19.550  35.440  1.00  0.00            
ATOM    158  H7  CG5     2       9.670  18.750  36.550  1.00  0.00            
ATOM    159  H8  CG5     2       9.080  17.310  34.600  1.00  0.00            
ATOM    160  H9  CG5     2      10.870  17.770  34.520  1.00  0.00            
ATOM    161  H10 CG5     2       8.560  19.260  30.770  1.00  0.00            
ATOM    162  H11 CG5     2       8.630  20.620  29.240  1.00  0.00            
ATOM    163  H12 CG5     2       8.920  20.780  26.290  1.00  0.00            
ATOM    164  H13 CG5     2       7.980  21.810  27.460  1.00  0.00            
ATOM    165  H14 CG5     2       5.990  20.540  27.000  1.00  0.00            
ATOM    166  H15 CG5     2       6.940  19.050  26.940  1.00  0.00            
ATOM    167  H16 CG5     2       5.840  19.450  24.930  1.00  0.00
[truncated: 1,748,768 more chars]
