# Supplementary material for: Achieving Chemical Accuracy in Cyclodextrin Host–Guest Binding via Integrative Atomistic Modelling
Source: Adv Sci (Weinh). 2025 Dec 14;13(10):e19782. doi: 10.1002/advs.202519782 (PMC12915143; doi:10.1002/advs.202519782)
Supplement: Supplementary file 1 — Supporting Information [file ADVS-13-e19782-s003.zip › all_poses/ACD.CG7.pdb]

MODEL        1
ATOM      1  H1  ACD     1      21.180  18.300  14.300  1.00  0.00            
ATOM      2  O1  ACD     1      20.580  17.750  13.780  1.00  0.00            
ATOM      3  C1  ACD     1      21.220  17.610  12.470  1.00  0.00            
ATOM      4  H2  ACD     1      21.460  18.620  12.140  1.00  0.00            
ATOM      5  H3  ACD     1      20.480  17.150  11.810  1.00  0.00            
ATOM      6  C2  ACD     1      22.450  16.680  12.460  1.00  0.00            
ATOM      7  H4  ACD     1      22.930  16.670  11.470  1.00  0.00            
ATOM      8  O2  ACD     1      23.390  17.180  13.390  1.00  0.00            
ATOM      9  C3  ACD     1      24.540  16.510  13.650  1.00  0.00            
ATOM     10  H5  ACD     1      25.170  17.120  14.310  1.00  0.00            
ATOM     11  O3  ACD     1      25.260  16.300  12.390  1.00  0.00            
ATOM     12  C4  ACD     1      26.660  16.080  12.450  1.00  0.00            
ATOM     13  H6  ACD     1      27.060  16.170  13.470  1.00  0.00            
ATOM     14  C5  ACD     1      27.120  14.660  11.870  1.00  0.00            
ATOM     15  H7  ACD     1      26.670  14.640  10.870  1.00  0.00            
ATOM     16  O4  ACD     1      26.690  13.530  12.640  1.00  0.00            
ATOM     17  H8  ACD     1      26.920  12.730  12.150  1.00  0.00            
ATOM     18  C6  ACD     1      28.620  14.580  11.690  1.00  0.00            
ATOM     19  H9  ACD     1      29.120  14.720  12.660  1.00  0.00            
ATOM     20  O5  ACD     1      28.980  13.250  11.170  1.00  0.00            
ATOM     21  H10 ACD     1      28.860  13.270  10.210  1.00  0.00            
ATOM     22  C7  ACD     1      29.070  15.710  10.780  1.00  0.00            
ATOM     23  H11 ACD     1      30.150  15.710  10.620  1.00  0.00            
ATOM     24  O6  ACD     1      28.710  16.970  11.420  1.00  0.00            
ATOM     25  C8  ACD     1      27.310  17.190  11.620  1.00  0.00            
ATOM     26  H12 ACD     1      26.820  17.260  10.640  1.00  0.00            
ATOM     27  C9  ACD     1      27.090  18.590  12.200  1.00  0.00            
ATOM     28  H13 ACD     1      27.590  19.340  11.560  1.00  0.00            
ATOM     29  H14 ACD     1      26.030  18.850  12.160  1.00  0.00            
ATOM     30  O7  ACD     1      27.620  18.790  13.510  1.00  0.00            
ATOM     31  H15 ACD     1      27.200  19.580  13.870  1.00  0.00            
ATOM     32  O8  ACD     1      28.400  15.620   9.530  1.00  0.00            
ATOM     33  C10 ACD     1      29.210  15.930   8.390  1.00  0.00            
ATOM     34  H16 ACD     1      30.120  16.500   8.610  1.00  0.00            
ATOM     35  C11 ACD     1      29.620  14.640   7.630  1.00  0.00            
ATOM     36  H17 ACD     1      28.670  14.090   7.580  1.00  0.00            
ATOM     37  O9  ACD     1      30.670  14.000   8.390  1.00  0.00            
ATOM     38  H18 ACD     1      30.910  13.160   8.000  1.00  0.00            
ATOM     39  C12 ACD     1      29.980  14.880   6.170  1.00  0.00            
ATOM     40  H19 ACD     1      30.910  15.460   6.100  1.00  0.00            
ATOM     41  O10 ACD     1      30.110  13.620   5.550  1.00  0.00            
ATOM     42  H20 ACD     1      29.220  13.350   5.290  1.00  0.00            
ATOM     43  C13 ACD     1      28.900  15.770   5.450  1.00  0.00            
ATOM     44  H21 ACD     1      29.110  15.930   4.390  1.00  0.00            
ATOM     45  O11 ACD     1      29.030  17.070   6.040  1.00  0.00            
ATOM     46  C14 ACD     1      28.460  17.010   7.410  1.00  0.00            
ATOM     47  H22 ACD     1      27.450  16.590   7.530  1.00  0.00            
ATOM     48  C15 ACD     1      28.400  18.400   8.030  1.00  0.00            
ATOM     49  H23 ACD     1      27.860  19.090   7.370  1.00  0.00            
ATOM     50  H24 ACD     1      27.780  18.250   8.910  1.00  0.00            
ATOM     51  O12 ACD     1      29.660  18.940   8.260  1.00  0.00            
ATOM     52  H25 ACD     1      30.260  18.800   7.520  1.00  0.00            
ATOM     53  O13 ACD     1      27.590  15.210   5.580  1.00  0.00            
ATOM     54  C16 ACD     1      26.880  14.830   4.400  1.00  0.00            
ATOM     55  H26 ACD     1      27.540  15.010   3.540  1.00  0.00            
ATOM     56  C17 ACD     1      26.480  13.310   4.420  1.00  0.00            
ATOM     57  H27 ACD     1      26.040  13.040   5.390  1.00  0.00            
ATOM     58  O14 ACD     1      27.720  12.540   4.300  1.00  0.00            
ATOM     59  H28 ACD     1      27.530  11.610   4.210  1.00  0.00            
ATOM     60  C18 ACD     1      25.490  13.040   3.330  1.00  0.00            
ATOM     61  H29 ACD     1      25.990  13.190   2.360  1.00  0.00            
ATOM     62  O15 ACD     1      24.970  11.710   3.440  1.00  0.00            
ATOM     63  H30 ACD     1      24.520  11.640   4.290  1.00  0.00            
ATOM     64  C19 ACD     1      24.300  13.980   3.410  1.00  0.00            
ATOM     65  H31 ACD     1      23.560  13.840   2.620  1.00  0.00            
ATOM     66  O16 ACD     1      24.760  15.320   3.240  1.00  0.00            
ATOM     67  C20 ACD     1      25.690  15.800   4.220  1.00  0.00            
ATOM     68  H32 ACD     1      25.260  15.890   5.230  1.00  0.00            
ATOM     69  C21 ACD     1      26.190  17.200   3.840  1.00  0.00            
ATOM     70  H33 ACD     1      25.310  17.820   3.620  1.00  0.00            
ATOM     71  H34 ACD     1      26.620  17.610   4.760  1.00  0.00            
ATOM     72  O17 ACD     1      27.150  17.250   2.830  1.00  0.00            
ATOM     73  H35 ACD     1      27.130  18.150   2.490  1.00  0.00            
ATOM     74  O18 ACD     1      23.660  13.840   4.690  1.00  0.00            
ATOM     75  C22 ACD     1      22.520  13.080   4.730  1.00  0.00            
ATOM     76  H36 ACD     1      22.350  12.480   3.830  1.00  0.00            
ATOM     77  C23 ACD     1      22.570  12.060   5.810  1.00  0.00            
ATOM     78  H37 ACD     1      22.900  12.560   6.730  1.00  0.00            
ATOM     79  O19 ACD     1      23.430  11.000   5.500  1.00  0.00            
ATOM     80  H38 ACD     1      23.170  10.300   6.100  1.00  0.00            
ATOM     81  C24 ACD     1      21.210  11.490   6.050  1.00  0.00            
ATOM     82  H39 ACD     1      20.890  11.100   5.080  1.00  0.00            
ATOM     83  O20 ACD     1      21.240  10.460   7.040  1.00  0.00            
ATOM     84  H40 ACD     1      21.000  10.870   7.880  1.00  0.00            
ATOM     85  C25 ACD     1      20.220  12.540   6.460  1.00  0.00            
ATOM     86  H41 ACD     1      19.290  12.020   6.710  1.00  0.00            
ATOM     87  O21 ACD     1      20.140  13.430   5.350  1.00  0.00            
ATOM     88  C26 ACD     1      21.360  14.110   4.960  1.00  0.00            
ATOM     89  H42 ACD     1      21.630  14.710   5.840  1.00  0.00            
ATOM     90  C27 ACD     1      21.080  14.920   3.660  1.00  0.00            
ATOM     91  H43 ACD     1      20.210  15.580   3.810  1.00  0.00            
ATOM     92  H44 ACD     1      21.870  15.650   3.460  1.00  0.00            
ATOM     93  O22 ACD     1      20.820  14.190   2.460  1.00  0.00            
ATOM     94  H45 ACD     1      20.040  13.630   2.540  1.00  0.00            
ATOM     95  O23 ACD     1      20.750  13.320   7.600  1.00  0.00            
ATOM     96  C28 ACD     1      19.970  13.550   8.780  1.00  0.00            
ATOM     97  H46 ACD     1      18.940  13.300   8.500  1.00  0.00            
ATOM     98  C29 ACD     1      20.020  15.020   9.290  1.00  0.00            
ATOM     99  H47 ACD     1      21.090  15.250   9.320  1.00  0.00            
ATOM    100  O24 ACD     1      19.490  15.130  10.640  1.00  0.00            
ATOM    101  C30 ACD     1      19.320  15.900   8.350  1.00  0.00            
ATOM    102  H48 ACD     1      19.470  16.930   8.700  1.00  0.00            
ATOM    103  H49 ACD     1      19.940  15.920   7.450  1.00  0.00            
ATOM    104  O25 ACD     1      17.900  15.580   8.090  1.00  0.00            
ATOM    105  H50 ACD     1      17.460  16.330   7.680  1.00  0.00            
ATOM    106  C31 ACD     1      20.430  12.550   9.890  1.00  0.00            
ATOM    107  H51 ACD     1      21.520  12.640   9.920  1.00  0.00            
ATOM    108  O26 ACD     1      20.200  11.190   9.540  1.00  0.00            
ATOM    109  H52 ACD     1      20.390  10.540  10.230  1.00  0.00            
ATOM    110  C32 ACD     1      19.860  12.840  11.260  1.00  0.00            
ATOM    111  H53 ACD     1      18.780  12.690  11.280  1.00  0.00            
ATOM    112  O27 ACD     1      20.430  12.120  12.320  1.00  0.00            
ATOM    113  H54 ACD     1      21.280  12.550  12.410  1.00  0.00            
ATOM    114  C33 ACD     1      20.130  14.340  11.590  1.00  0.00            
ATOM    115  H55 ACD     1      19.680  14.560  12.560  1.00  0.00            
ATOM    116  O28 ACD     1      21.550  14.610  11.690  1.00  0.00            
ATOM    117  C34 ACD     1      22.020  15.250  12.910  1.00  0.00            
ATOM    118  H56 ACD     1      21.250  15.210  13.690  1.00  0.00            
ATOM    119  C35 ACD     1      23.250  14.360  13.330  1.00  0.00            
ATOM    120  H57 ACD     1      23.890  14.210  12.450  1.00  0.00            
ATOM    121  O29 ACD     1      22.850  13.030  13.840  1.00  0.00            
ATOM    122  H58 ACD     1      23.570  12.440  14.060  1.00  0.00            
ATOM    123  C36 ACD     1      24.030  15.210  14.300  1.00  0.00            
ATOM    124  H59 ACD     1      23.390  15.540  15.130  1.00  0.00            
ATOM    125  O30 ACD     1      25.160  14.510  14.850  1.00  0.00            
ATOM    126  H60 ACD     1      25.770  14.390  14.120  1.00  0.00            
ATOM    127  C1  CG7     2      24.120  18.740   9.830  1.00  0.00            
ATOM    128  C2  CG7     2      23.390  18.360   8.770  1.00  0.00            
ATOM    129  C3  CG7     2      23.840  17.480   7.640  1.00  0.00            
ATOM    130  C4  CG7     2      22.990  17.960   6.390  1.00  0.00            
ATOM    131  O1  CG7     2      25.190  17.820   7.460  1.00  0.00            
ATOM    132  C5  CG7     2      23.650  16.030   8.010  1.00  0.00            
ATOM    133  C6  CG7     2      24.660  15.460   9.020  1.00  0.00            
ATOM    134  C7  CG7     2      24.350  14.030   9.400  1.00  0.00            
ATOM    135  C8  CG7     2      24.970  12.930   9.040  1.00  0.00            
ATOM    136  C9  CG7     2      26.200  12.990   8.140  1.00  0.00            
ATOM    137  C10 CG7     2      24.600  11.530   9.530  1.00  0.00            
ATOM    138  C11 CG7     2      24.800  11.290  11.050  1.00  0.00            
ATOM    139  C12 CG7     2      24.030  10.050  11.540  1.00  0.00            
ATOM    140  C13 CG7     2      24.590   8.830  11.630  1.00  0.00            
ATOM    141  C14 CG7     2      25.740   8.320  10.720  1.00  0.00            
ATOM    142  C15 CG7     2      24.120   7.760  12.580  1.00  0.00            
ATOM    143  H1  CG7     2      23.790  19.450  10.590  1.00  0.00            
ATOM    144  H2  CG7     2      25.130  18.350   9.890  1.00  0.00            
ATOM    145  H3  CG7     2      22.400  18.810   8.640  1.00  0.00            
ATOM    146  H4  CG7     2      23.000  17.210   5.590  1.00  0.00            
ATOM    147  H5  CG7     2      21.940  18.140   6.670  1.00  0.00            
ATOM    148  H6  CG7     2      23.440  18.840   5.910  1.00  0.00            
ATOM    149  H7  CG7     2      25.180  18.790   7.350  1.00  0.00            
ATOM    150  H8  CG7     2      23.790  15.530   7.050  1.00  0.00            
ATOM    151  H9  CG7     2      22.610  15.860   8.320  1.00  0.00            
ATOM    152  H10 CG7     2      24.690  16.080   9.920  1.00  0.00            
ATOM    153  H11 CG7     2      25.630  15.600   8.520  1.00  0.00            
ATOM    154  H12 CG7     2      23.450  14.030  10.020  1.00  0.00            
ATOM    155  H13 CG7     2      27.110  12.940   8.760  1.00  0.00            
ATOM    156  H14 CG7     2      26.220  12.120   7.480  1.00  0.00            
ATOM    157  H15 CG7     2      26.240  13.870   7.480  1.00  0.00            
ATOM    158  H16 CG7     2      25.100  10.820   8.860  1.00  0.00            
ATOM    159  H17 CG7     2      23.510  11.400   9.440  1.00  0.00            
ATOM    160  H18 CG7     2      24.420  12.130  11.650  1.00  0.00            
ATOM    161  H19 CG7     2      25.850  11.030  11.250  1.00  0.00            
ATOM    162  H20 CG7     2      23.190  10.370  12.160  1.00  0.00            
ATOM    163  H21 CG7     2      26.550   8.140  11.440  1.00  0.00            
ATOM    164  H22 CG7     2      25.490   7.460  10.090  1.00  0.00            
ATOM    165  H23 CG7     2      26.180   9.050  10.020  1.00  0.00            
ATOM    166  H24 CG7     2      23.460   7.920  13.440  1.00  0.00            
ATOM    167  H25 CG7     2      23.630   6.940  12.040  1.00  0.00            
ATOM    168  H26 CG7     2      25.040   7.300  12.950  1.00  0.00            
TER
ENDMDL
MODEL        1
ATOM      1  H1  ACD     1      22.990  20.030  14.150  1.00  0.00            
ATOM      2  O1  ACD     1      22.850  19.100  13.980  1.00  0.00            
ATOM      3  C1  ACD     1      22.490  18.950  12.630  1.00  0.00            
ATOM      4  H2  ACD     1      21.840  19.800  12.380  1.00  0.00            
ATOM      5  H3  ACD     1      21.970  18.020  12.400  1.00  0.00            
ATOM      6  C2  ACD     1      23.750  19.060  11.720  1.00  0.00            
ATOM      7  H4  ACD     1      23.420  18.680  10.750  1.00  0.00            
ATOM      8  O2  ACD     1      24.220  20.430  11.600  1.00  0.00            
ATOM      9  C3  ACD     1      25.500  20.640  10.920  1.00  0.00            
ATOM     10  H5  ACD     1      25.780  21.680  11.090  1.00  0.00            
ATOM     11  O3  ACD     1      25.480  20.250   9.570  1.00  0.00            
ATOM     12  C4  ACD     1      25.990  21.100   8.570  1.00  0.00            
ATOM     13  H6  ACD     1      26.550  21.920   9.050  1.00  0.00            
ATOM     14  C5  ACD     1      26.960  20.270   7.670  1.00  0.00            
ATOM     15  H7  ACD     1      26.600  19.330   7.230  1.00  0.00            
ATOM     16  O4  ACD     1      28.020  19.850   8.520  1.00  0.00            
ATOM     17  H8  ACD     1      28.620  19.300   8.010  1.00  0.00            
ATOM     18  C6  ACD     1      27.420  21.150   6.470  1.00  0.00            
ATOM     19  H9  ACD     1      28.050  21.960   6.860  1.00  0.00            
ATOM     20  O5  ACD     1      28.210  20.310   5.600  1.00  0.00            
ATOM     21  H10 ACD     1      27.580  20.250   4.880  1.00  0.00            
ATOM     22  C7  ACD     1      26.240  21.720   5.730  1.00  0.00            
ATOM     23  H11 ACD     1      26.510  22.440   4.950  1.00  0.00            
ATOM     24  O6  ACD     1      25.410  22.440   6.560  1.00  0.00            
ATOM     25  C8  ACD     1      24.880  21.750   7.750  1.00  0.00            
ATOM     26  H12 ACD     1      24.320  20.930   7.290  1.00  0.00            
ATOM     27  C9  ACD     1      24.070  22.750   8.550  1.00  0.00            
ATOM     28  H13 ACD     1      23.350  23.260   7.890  1.00  0.00            
ATOM     29  H14 ACD     1      23.480  22.250   9.330  1.00  0.00            
ATOM     30  O7  ACD     1      24.850  23.800   9.130  1.00  0.00            
ATOM     31  H15 ACD     1      24.250  24.390   9.590  1.00  0.00            
ATOM     32  O8  ACD     1      25.540  20.640   5.090  1.00  0.00            
ATOM     33  C10 ACD     1      25.080  20.820   3.750  1.00  0.00            
ATOM     34  H16 ACD     1      25.300  21.790   3.280  1.00  0.00            
ATOM     35  C11 ACD     1      25.820  19.740   3.010  1.00  0.00            
ATOM     36  H17 ACD     1      25.860  18.830   3.600  1.00  0.00            
ATOM     37  O9  ACD     1      27.150  20.260   2.660  1.00  0.00            
ATOM     38  H18 ACD     1      27.200  20.500   1.730  1.00  0.00            
ATOM     39  C12 ACD     1      25.050  19.470   1.670  1.00  0.00            
ATOM     40  H19 ACD     1      25.040  20.340   1.000  1.00  0.00            
ATOM     41  O10 ACD     1      25.590  18.420   0.920  1.00  0.00            
ATOM     42  H20 ACD     1      25.850  17.800   1.610  1.00  0.00            
ATOM     43  C13 ACD     1      23.580  19.130   1.890  1.00  0.00            
ATOM     44  H21 ACD     1      23.080  18.820   0.970  1.00  0.00            
ATOM     45  O11 ACD     1      23.030  20.320   2.430  1.00  0.00            
ATOM     46  C14 ACD     1      23.570  20.550   3.770  1.00  0.00            
ATOM     47  H22 ACD     1      23.250  19.700   4.390  1.00  0.00            
ATOM     48  C15 ACD     1      22.890  21.830   4.240  1.00  0.00            
ATOM     49  H23 ACD     1      21.800  21.800   4.120  1.00  0.00            
ATOM     50  H24 ACD     1      23.040  21.720   5.320  1.00  0.00            
ATOM     51  O12 ACD     1      23.460  23.120   3.690  1.00  0.00            
ATOM     52  H25 ACD     1      23.510  22.980   2.740  1.00  0.00            
ATOM     53  O13 ACD     1      23.530  17.970   2.720  1.00  0.00            
ATOM     54  C16 ACD     1      22.400  17.110   2.490  1.00  0.00            
ATOM     55  H26 ACD     1      22.130  17.230   1.440  1.00  0.00            
ATOM     56  C17 ACD     1      22.950  15.660   2.750  1.00  0.00            
ATOM     57  H27 ACD     1      23.200  15.500   3.800  1.00  0.00            
ATOM     58  O14 ACD     1      24.090  15.470   1.860  1.00  0.00            
ATOM     59  H28 ACD     1      24.770  16.000   2.280  1.00  0.00            
ATOM     60  C18 ACD     1      21.900  14.570   2.570  1.00  0.00            
ATOM     61  H29 ACD     1      21.470  14.630   1.560  1.00  0.00            
ATOM     62  O15 ACD     1      22.450  13.260   2.800  1.00  0.00            
ATOM     63  H30 ACD     1      23.000  13.250   3.590  1.00  0.00            
ATOM     64  C19 ACD     1      20.850  14.900   3.640  1.00  0.00            
ATOM     65  H31 ACD     1      20.000  14.210   3.570  1.00  0.00            
ATOM     66  O16 ACD     1      20.320  16.170   3.400  1.00  0.00            
ATOM     67  C20 ACD     1      21.260  17.260   3.530  1.00  0.00            
ATOM     68  H32 ACD     1      21.570  17.350   4.580  1.00  0.00            
ATOM     69  C21 ACD     1      20.430  18.520   3.210  1.00  0.00            
ATOM     70  H33 ACD     1      19.590  18.430   3.920  1.00  0.00            
ATOM     71  H34 ACD     1      20.860  19.460   3.560  1.00  0.00            
ATOM     72  O17 ACD     1      19.890  18.620   1.850  1.00  0.00            
ATOM     73  H35 ACD     1      19.500  19.490   1.720  1.00  0.00            
ATOM     74  O18 ACD     1      21.380  14.980   5.000  1.00  0.00            
ATOM     75  C22 ACD     1      21.330  13.780   5.850  1.00  0.00            
ATOM     76  H36 ACD     1      21.130  12.960   5.150  1.00  0.00            
ATOM     77  C23 ACD     1      22.780  13.530   6.230  1.00  0.00            
ATOM     78  H37 ACD     1      23.050  14.520   6.610  1.00  0.00            
ATOM     79  O19 ACD     1      23.620  13.240   5.080  1.00  0.00            
ATOM     80  H38 ACD     1      24.540  13.140   5.320  1.00  0.00            
ATOM     81  C24 ACD     1      22.910  12.430   7.280  1.00  0.00            
ATOM     82  H39 ACD     1      22.670  11.440   6.880  1.00  0.00            
ATOM     83  O20 ACD     1      24.230  12.460   7.720  1.00  0.00            
ATOM     84  H40 ACD     1      24.200  12.870   8.600  1.00  0.00            
ATOM     85  C25 ACD     1      22.030  12.750   8.490  1.00  0.00            
ATOM     86  H41 ACD     1      22.090  12.020   9.300  1.00  0.00            
ATOM     87  O21 ACD     1      20.640  12.920   8.130  1.00  0.00            
ATOM     88  C26 ACD     1      20.300  13.820   7.050  1.00  0.00            
ATOM     89  H42 ACD     1      20.350  14.830   7.480  1.00  0.00            
ATOM     90  C27 ACD     1      18.860  13.500   6.480  1.00  0.00            
ATOM     91  H43 ACD     1      18.180  13.740   7.300  1.00  0.00            
ATOM     92  H44 ACD     1      18.620  14.080   5.580  1.00  0.00            
ATOM     93  O22 ACD     1      18.840  12.070   6.200  1.00  0.00            
ATOM     94  H45 ACD     1      18.050  11.900   5.680  1.00  0.00            
ATOM     95  O23 ACD     1      22.580  13.950   9.050  1.00  0.00            
ATOM     96  C28 ACD     1      22.710  14.010  10.550  1.00  0.00            
ATOM     97  H46 ACD     1      22.400  13.120  11.100  1.00  0.00            
ATOM     98  C29 ACD     1      21.930  15.220  11.060  1.00  0.00            
ATOM     99  H47 ACD     1      22.160  16.110  10.470  1.00  0.00            
ATOM    100  O24 ACD     1      22.370  15.580  12.400  1.00  0.00            
ATOM    101  C30 ACD     1      20.410  15.150  11.120  1.00  0.00            
ATOM    102  H48 ACD     1      19.950  16.080  11.460  1.00  0.00            
ATOM    103  H49 ACD     1      20.040  15.040  10.090  1.00  0.00            
ATOM    104  O25 ACD     1      20.050  13.990  11.820  1.00  0.00            
ATOM    105  H50 ACD     1      20.550  14.040  12.640  1.00  0.00            
ATOM    106  C31 ACD     1      24.180  14.110  10.840  1.00  0.00            
ATOM    107  H51 ACD     1      24.640  14.900  10.220  1.00  0.00            
ATOM    108  O26 ACD     1      24.850  12.880  10.440  1.00  0.00            
ATOM    109  H52 ACD     1      25.700  12.920  10.870  1.00  0.00            
ATOM    110  C32 ACD     1      24.420  14.500  12.280  1.00  0.00            
ATOM    111  H53 ACD     1      23.970  13.730  12.920  1.00  0.00            
ATOM    112  O27 ACD     1      25.830  14.460  12.580  1.00  0.00            
ATOM    113  H54 ACD     1      26.030  15.390  12.710  1.00  0.00            
ATOM    114  C33 ACD     1      23.790  15.820  12.570  1.00  0.00            
ATOM    115  H55 ACD     1      24.020  16.070  13.610  1.00  0.00            
ATOM    116  O28 ACD     1      24.360  16.780  11.670  1.00  0.00            
ATOM    117  C34 ACD     1      24.830  18.080  12.110  1.00  0.00            
ATOM    118  H56 ACD     1      24.940  18.200  13.190  1.00  0.00            
ATOM    119  C35 ACD     1      26.200  18.330  11.580  1.00  0.00            
ATOM    120  H57 ACD     1      26.230  17.990  10.530  1.00  0.00            
ATOM    121  O29 ACD     1      27.070  17.480  12.320  1.00  0.00            
ATOM    122  H58 ACD     1      27.300  17.920  13.140  1.00  0.00            
ATOM    123  C36 ACD     1      26.590  19.810  11.640  1.00  0.00            
ATOM    124  H59 ACD     1      26.540  20.180  12.670  1.00  0.00            
ATOM    125  O30 ACD     1      27.890  20.140  11.150  1.00  0.00            
ATOM    126  H60 ACD     1      27.820  19.940  10.210  1.00  0.00            
ATOM    127  C1  CG7     2      20.180  19.960   9.560  1.00  0.00            
ATOM    128  C2  CG7     2      20.700  20.170   8.330  1.00  0.00            
ATOM    129  C3  CG7     2      20.700  19.180   7.260  1.00  0.00            
ATOM    130  C4  CG7     2      19.360  18.490   7.000  1.00  0.00            
ATOM    131  O1  CG7     2      20.890  19.830   6.040  1.00  0.00            
ATOM    132  C5  CG7     2      21.680  17.980   7.450  1.00  0.00            
ATOM    133  C6  CG7     2      23.150  18.400   7.730  1.00  0.00            
ATOM    134  C7  CG7     2      24.110  17.190   7.920  1.00  0.00            
ATOM    135  C8  CG7     2      25.060  16.750   7.080  1.00  0.00            
ATOM    136  C9  CG7     2      25.230  17.140   5.620  1.00  0.00            
ATOM    137  C10 CG7     2      26.000  15.640   7.540  1.00  0.00            
ATOM    138  C11 CG7     2      27.380  16.120   7.740  1.00  0.00            
ATOM    139  C12 CG7     2      28.040  15.560   8.980  1.00  0.00            
ATOM    140  C13 CG7     2      29.010  14.660   9.020  1.00  0.00            
ATOM    141  C14 CG7     2      29.670  13.950   7.870  1.00  0.00            
ATOM    142  C15 CG7     2      29.670  14.270  10.290  1.00  0.00            
ATOM    143  H1  CG7     2      20.110  20.680  10.370  1.00  0.00            
ATOM    144  H2  CG7     2      19.640  19.030   9.700  1.00  0.00            
ATOM    145  H3  CG7     2      21.200  21.090   8.030  1.00  0.00            
ATOM    146  H4  CG7     2      19.050  17.780   7.770  1.00  0.00            
ATOM    147  H5  CG7     2      18.550  19.220   6.860  1.00  0.00            
ATOM    148  H6  CG7     2      19.330  17.880   6.090  1.00  0.00            
ATOM    149  H7  CG7     2      20.130  20.420   5.870  1.00  0.00            
ATOM    150  H8  CG7     2      21.720  17.450   6.490  1.00  0.00            
ATOM    151  H9  CG7     2      21.340  17.280   8.220  1.00  0.00            
ATOM    152  H10 CG7     2      23.130  19.050   8.620  1.00  0.00            
ATOM    153  H11 CG7     2      23.370  19.010   6.850  1.00  0.00            
ATOM    154  H12 CG7     2      24.060  16.890   8.970  1.00  0.00            
ATOM    155  H13 CG7     2      25.050  16.270   4.980  1.00  0.00            
ATOM    156  H14 CG7     2      24.380  17.720   5.240  1.00  0.00            
ATOM    157  H15 CG7     2      26.120  17.750   5.430  1.00  0.00            
ATOM    158  H16 CG7     2      26.030  14.810   6.810  1.00  0.00            
ATOM    159  H17 CG7     2      25.750  15.210   8.520  1.00  0.00            
ATOM    160  H18 CG7     2      27.390  17.220   7.850  1.00  0.00            
ATOM    161  H19 CG7     2      28.010  16.010   6.850  1.00  0.00            
ATOM    162  H20 CG7     2      27.790  16.100   9.890  1.00  0.00            
ATOM    163  H21 CG7     2      30.540  14.540   7.530  1.00  0.00            
ATOM    164  H22 CG7     2      30.030  12.950   8.140  1.00  0.00            
ATOM    165  H23 CG7     2      28.990  13.980   7.010  1.00  0.00            
ATOM    166  H24 CG7     2      30.760  14.290  10.170  1.00  0.00            
ATOM    167  H25 CG7     2      29.380  14.950  11.090  1.00  0.00            
ATOM    168  H26 CG7     2      29.470  13.220  10.570  1.00  0.00            
TER
ENDMDL
MODEL        1
ATOM      1  H1  ACD     1      22.080  13.560  18.120  1.00  0.00            
ATOM      2  O1  ACD     1      21.310  13.570  17.540  1.00  0.00            
ATOM      3  C1  ACD     1      21.700  14.240  16.310  1.00  0.00            
ATOM      4  H2  ACD     1      21.470  15.310  16.440  1.00  0.00            
ATOM      5  H3  ACD     1      21.070  14.050  15.430  1.00  0.00            
ATOM      6  C2  ACD     1      23.160  14.050  15.810  1.00  0.00            
ATOM      7  H4  ACD     1      23.270  14.400  14.770  1.00  0.00            
ATOM      8  O2  ACD     1      23.970  14.840  16.680  1.00  0.00            
ATOM      9  C3  ACD     1      25.320  14.910  16.440  1.00  0.00            
ATOM     10  H5  ACD     1      25.830  15.580  17.120  1.00  0.00            
ATOM     11  O3  ACD     1      25.620  15.110  15.050  1.00  0.00            
ATOM     12  C4  ACD     1      26.620  16.100  14.710  1.00  0.00            
ATOM     13  H6  ACD     1      27.230  16.370  15.580  1.00  0.00            
ATOM     14  C5  ACD     1      27.450  15.330  13.680  1.00  0.00            
ATOM     15  H7  ACD     1      26.770  15.060  12.860  1.00  0.00            
ATOM     16  O4  ACD     1      28.050  14.140  14.230  1.00  0.00            
ATOM     17  H8  ACD     1      28.810  13.930  13.680  1.00  0.00            
ATOM     18  C6  ACD     1      28.530  16.270  13.210  1.00  0.00            
ATOM     19  H9  ACD     1      29.130  16.570  14.070  1.00  0.00            
ATOM     20  O5  ACD     1      29.310  15.670  12.200  1.00  0.00            
ATOM     21  H10 ACD     1      28.890  15.820  11.350  1.00  0.00            
ATOM     22  C7  ACD     1      27.910  17.500  12.560  1.00  0.00            
ATOM     23  H11 ACD     1      28.680  18.180  12.200  1.00  0.00            
ATOM     24  O6  ACD     1      27.040  18.150  13.480  1.00  0.00            
ATOM     25  C8  ACD     1      25.970  17.380  14.000  1.00  0.00            
ATOM     26  H12 ACD     1      25.290  17.070  13.200  1.00  0.00            
ATOM     27  C9  ACD     1      25.150  18.170  14.900  1.00  0.00            
ATOM     28  H13 ACD     1      24.660  18.920  14.270  1.00  0.00            
ATOM     29  H14 ACD     1      24.380  17.470  15.250  1.00  0.00            
ATOM     30  O7  ACD     1      25.850  18.810  16.010  1.00  0.00            
ATOM     31  H15 ACD     1      26.380  19.540  15.670  1.00  0.00            
ATOM     32  O8  ACD     1      27.100  17.150  11.400  1.00  0.00            
ATOM     33  C10 ACD     1      27.120  17.790  10.140  1.00  0.00            
ATOM     34  H16 ACD     1      27.580  18.780  10.170  1.00  0.00            
ATOM     35  C11 ACD     1      27.810  16.760   9.170  1.00  0.00            
ATOM     36  H17 ACD     1      27.290  15.810   9.320  1.00  0.00            
ATOM     37  O9  ACD     1      29.200  16.540   9.470  1.00  0.00            
ATOM     38  H18 ACD     1      29.590  17.420   9.550  1.00  0.00            
ATOM     39  C12 ACD     1      27.660  17.260   7.670  1.00  0.00            
ATOM     40  H19 ACD     1      28.180  18.210   7.490  1.00  0.00            
ATOM     41  O10 ACD     1      27.980  16.270   6.710  1.00  0.00            
ATOM     42  H20 ACD     1      27.210  15.700   6.610  1.00  0.00            
ATOM     43  C13 ACD     1      26.240  17.510   7.410  1.00  0.00            
ATOM     44  H21 ACD     1      26.190  17.980   6.420  1.00  0.00            
ATOM     45  O11 ACD     1      25.820  18.480   8.280  1.00  0.00            
ATOM     46  C14 ACD     1      25.660  18.000   9.610  1.00  0.00            
ATOM     47  H22 ACD     1      25.160  17.030   9.660  1.00  0.00            
ATOM     48  C15 ACD     1      24.960  19.140  10.390  1.00  0.00            
ATOM     49  H23 ACD     1      23.920  19.340  10.090  1.00  0.00            
ATOM     50  H24 ACD     1      24.910  18.840  11.440  1.00  0.00            
ATOM     51  O12 ACD     1      25.660  20.410  10.310  1.00  0.00            
ATOM     52  H25 ACD     1      24.980  21.020  10.000  1.00  0.00            
ATOM     53  O13 ACD     1      25.430  16.340   7.510  1.00  0.00            
ATOM     54  C16 ACD     1      24.730  15.850   6.420  1.00  0.00            
ATOM     55  H26 ACD     1      25.100  16.320   5.500  1.00  0.00            
ATOM     56  C17 ACD     1      25.040  14.370   6.240  1.00  0.00            
ATOM     57  H27 ACD     1      25.000  14.040   7.290  1.00  0.00            
ATOM     58  O14 ACD     1      26.380  14.240   5.750  1.00  0.00            
ATOM     59  H28 ACD     1      26.490  13.290   5.730  1.00  0.00            
ATOM     60  C18 ACD     1      23.930  13.710   5.360  1.00  0.00            
ATOM     61  H29 ACD     1      24.010  14.240   4.410  1.00  0.00            
ATOM     62  O15 ACD     1      24.140  12.300   5.080  1.00  0.00            
ATOM     63  H30 ACD     1      24.240  11.860   5.920  1.00  0.00            
ATOM     64  C19 ACD     1      22.560  13.840   6.010  1.00  0.00            
ATOM     65  H31 ACD     1      21.700  13.480   5.430  1.00  0.00            
ATOM     66  O16 ACD     1      22.340  15.270   6.040  1.00  0.00            
ATOM     67  C20 ACD     1      23.280  16.110   6.760  1.00  0.00            
ATOM     68  H32 ACD     1      23.060  15.810   7.790  1.00  0.00            
ATOM     69  C21 ACD     1      22.960  17.550   6.730  1.00  0.00            
ATOM     70  H33 ACD     1      21.950  17.680   7.150  1.00  0.00            
ATOM     71  H34 ACD     1      23.620  18.160   7.350  1.00  0.00            
ATOM     72  O17 ACD     1      23.000  17.990   5.370  1.00  0.00            
ATOM     73  H35 ACD     1      22.420  18.750   5.380  1.00  0.00            
ATOM     74  O18 ACD     1      22.560  13.280   7.280  1.00  0.00            
ATOM     75  C22 ACD     1      22.120  11.910   7.500  1.00  0.00            
ATOM     76  H36 ACD     1      21.970  11.360   6.560  1.00  0.00            
ATOM     77  C23 ACD     1      23.220  11.230   8.270  1.00  0.00            
ATOM     78  H37 ACD     1      23.440  11.840   9.160  1.00  0.00            
ATOM     79  O19 ACD     1      24.460  11.100   7.460  1.00  0.00            
ATOM     80  H38 ACD     1      24.870  10.260   7.690  1.00  0.00            
ATOM     81  C24 ACD     1      22.740   9.840   8.810  1.00  0.00            
ATOM     82  H39 ACD     1      22.320   9.470   7.870  1.00  0.00            
ATOM     83  O20 ACD     1      23.740   9.060   9.560  1.00  0.00            
ATOM     84  H40 ACD     1      23.680   9.320  10.490  1.00  0.00            
ATOM     85  C25 ACD     1      21.560  10.040   9.740  1.00  0.00            
ATOM     86  H41 ACD     1      21.180   9.080  10.090  1.00  0.00            
ATOM     87  O21 ACD     1      20.470  10.760   9.080  1.00  0.00            
ATOM     88  C26 ACD     1      20.880  11.980   8.370  1.00  0.00            
ATOM     89  H42 ACD     1      21.170  12.740   9.110  1.00  0.00            
ATOM     90  C27 ACD     1      19.640  12.440   7.520  1.00  0.00            
ATOM     91  H43 ACD     1      18.840  12.540   8.270  1.00  0.00            
ATOM     92  H44 ACD     1      19.860  13.470   7.200  1.00  0.00            
ATOM     93  O22 ACD     1      19.310  11.680   6.370  1.00  0.00            
ATOM     94  H45 ACD     1      18.410  11.880   6.080  1.00  0.00            
ATOM     95  O23 ACD     1      22.090  10.840  10.820  1.00  0.00            
ATOM     96  C28 ACD     1      21.690  10.480  12.150  1.00  0.00            
ATOM     97  H46 ACD     1      20.750   9.910  12.130  1.00  0.00            
ATOM     98  C29 ACD     1      21.290  11.830  12.810  1.00  0.00            
ATOM     99  H47 ACD     1      22.150  12.500  12.660  1.00  0.00            
ATOM    100  O24 ACD     1      20.940  11.600  14.160  1.00  0.00            
ATOM    101  C30 ACD     1      20.010  12.470  12.160  1.00  0.00            
ATOM    102  H48 ACD     1      19.680  13.350  12.730  1.00  0.00            
ATOM    103  H49 ACD     1      20.220  12.920  11.180  1.00  0.00            
ATOM    104  O25 ACD     1      18.830  11.710  12.070  1.00  0.00            
ATOM    105  H50 ACD     1      18.240  12.150  11.460  1.00  0.00            
ATOM    106  C31 ACD     1      22.790   9.800  12.960  1.00  0.00            
ATOM    107  H51 ACD     1      23.740  10.340  12.940  1.00  0.00            
ATOM    108  O26 ACD     1      23.050   8.520  12.370  1.00  0.00            
ATOM    109  H52 ACD     1      22.860   7.900  13.080  1.00  0.00            
ATOM    110  C32 ACD     1      22.300   9.680  14.400  1.00  0.00            
ATOM    111  H53 ACD     1      21.400   9.050  14.470  1.00  0.00            
ATOM    112  O27 ACD     1      23.410   9.140  15.170  1.00  0.00            
ATOM    113  H54 ACD     1      24.080   9.830  15.170  1.00  0.00            
ATOM    114  C33 ACD     1      21.990  11.030  14.920  1.00  0.00            
ATOM    115  H55 ACD     1      21.740  10.900  15.980  1.00  0.00            
ATOM    116  O28 ACD     1      23.170  11.830  14.780  1.00  0.00            
ATOM    117  C34 ACD     1      23.600  12.670  15.890  1.00  0.00            
ATOM    118  H56 ACD     1      23.170  12.150  16.760  1.00  0.00            
ATOM    119  C35 ACD     1      25.130  12.390  16.020  1.00  0.00            
ATOM    120  H57 ACD     1      25.520  12.410  14.990  1.00  0.00            
ATOM    121  O29 ACD     1      25.400  11.080  16.530  1.00  0.00            
ATOM    122  H58 ACD     1      26.340  11.110  16.710  1.00  0.00            
ATOM    123  C36 ACD     1      25.850  13.530  16.810  1.00  0.00            
ATOM    124  H59 ACD     1      25.640  13.300  17.860  1.00  0.00            
ATOM    125  O30 ACD     1      27.290  13.400  16.590  1.00  0.00            
ATOM    126  H60 ACD     1      27.430  13.620  15.660  1.00  0.00            
ATOM    127  C1  CG7     2      22.100  16.700  13.250  1.00  0.00            
ATOM    128  C2  CG7     2      21.720  15.830  12.350  1.00  0.00            
ATOM    129  C3  CG7     2      22.230  15.670  10.930  1.00  0.00            
ATOM    130  C4  CG7     2      21.110  15.520   9.920  1.00  0.00            
ATOM    131  O1  CG7     2      22.940  16.750  10.590  1.00  0.00            
ATOM    132  C5  CG7     2      23.150  14.430  10.830  1.00  0.00            
ATOM    133  C6  CG7     2      24.290  14.440  11.830  1.00  0.00            
ATOM    134  C7  CG7     2      24.940  13.050  11.860  1.00  0.00            
ATOM    135  C8  CG7     2      25.880  12.540  11.060  1.00  0.00            
ATOM    136  C9  CG7     2      26.590  13.310   9.920  1.00  0.00            
ATOM    137  C10 CG7     2      26.290  11.050  11.140  1.00  0.00            
ATOM    138  C11 CG7     2      27.590  11.040  12.030  1.00  0.00            
ATOM    139  C12 CG7     2      27.410  10.160  13.300  1.00  0.00            
ATOM    140  C13 CG7     2      27.140   8.840  13.280  1.00  0.00            
ATOM    141  C14 CG7     2      27.190   7.930  12.090  1.00  0.00            
ATOM    142  C15 CG7     2      26.690   8.080  14.500  1.00  0.00            
ATOM    143  H1  CG7     2      21.690  16.650  14.250  1.00  0.00            
ATOM    144  H2  CG7     2      22.900  17.430  13.140  1.00  0.00            
ATOM    145  H3  CG7     2      20.970  15.150  12.760  1.00  0.00            
ATOM    146  H4  CG7     2      20.550  16.470   9.880  1.00  0.00            
ATOM    147  H5  CG7     2      21.470  15.110   8.980  1.00  0.00            
ATOM    148  H6  CG7     2      20.390  14.740  10.190  1.00  0.00            
ATOM    149  H7  CG7     2      22.250  17.420  10.450  1.00  0.00            
ATOM    150  H8  CG7     2      23.610  14.430   9.830  1.00  0.00            
ATOM    151  H9  CG7     2      22.660  13.460  10.910  1.00  0.00            
ATOM    152  H10 CG7     2      23.870  14.680  12.810  1.00  0.00            
ATOM    153  H11 CG7     2      25.020  15.260  11.730  1.00  0.00            
ATOM    154  H12 CG7     2      24.730  12.460  12.750  1.00  0.00            
ATOM    155  H13 CG7     2      27.660  13.480  10.060  1.00  0.00            
ATOM    156  H14 CG7     2      26.350  12.860   8.950  1.00  0.00            
ATOM    157  H15 CG7     2      26.070  14.270   9.800  1.00  0.00            
ATOM    158  H16 CG7     2      26.520  10.630  10.150  1.00  0.00            
ATOM    159  H17 CG7     2      25.520  10.330  11.420  1.00  0.00            
ATOM    160  H18 CG7     2      27.920  12.050  12.270  1.00  0.00            
ATOM    161  H19 CG7     2      28.450  10.630  11.480  1.00  0.00            
ATOM    162  H20 CG7     2      27.260  10.700  14.230  1.00  0.00            
ATOM    163  H21 CG7     2      27.770   7.030  12.340  1.00  0.00            
ATOM    164  H22 CG7     2      26.210   7.500  11.870  1.00  0.00            
ATOM    165  H23 CG7     2      27.540   8.390  11.150  1.00  0.00            
ATOM    166  H24 CG7     2      25.950   7.270  14.400  1.00  0.00            
ATOM    167  H25 CG7     2      27.550   7.510  14.880  1.00  0.00            
ATOM    168  H26 CG7     2      26.410   8.800  15.280  1.00  0.00            
TER
ENDMDL
MODEL        1
ATOM      1  H1  ACD     1      16.580  16.210   8.450  1.00  0.00            
ATOM      2  O1  ACD     1      16.910  16.140   9.350  1.00  0.00            
ATOM      3  C1  ACD     1      16.460  14.970  10.060  1.00  0.00            
ATOM      4  H2  ACD     1      15.790  14.400   9.400  1.00  0.00            
ATOM      5  H3  ACD     1      15.850  15.370  10.880  1.00  0.00            
ATOM      6  C2  ACD     1      17.630  14.090  10.590  1.00  0.00            
ATOM      7  H4  ACD     1      18.430  14.130   9.840  1.00  0.00            
ATOM      8  O2  ACD     1      18.180  14.730  11.760  1.00  0.00            
ATOM      9  C3  ACD     1      19.250  13.970  12.450  1.00  0.00            
ATOM     10  H5  ACD     1      19.630  14.660  13.210  1.00  0.00            
ATOM     11  O3  ACD     1      20.340  13.630  11.590  1.00  0.00            
ATOM     12  C4  ACD     1      21.650  13.780  12.160  1.00  0.00            
ATOM     13  H6  ACD     1      21.630  13.770  13.260  1.00  0.00            
ATOM     14  C5  ACD     1      22.490  12.530  11.740  1.00  0.00            
ATOM     15  H7  ACD     1      22.290  12.320  10.680  1.00  0.00            
ATOM     16  O4  ACD     1      22.210  11.270  12.390  1.00  0.00            
ATOM     17  H8  ACD     1      22.900  10.670  12.080  1.00  0.00            
ATOM     18  C6  ACD     1      23.940  12.940  12.120  1.00  0.00            
ATOM     19  H9  ACD     1      23.800  13.210  13.180  1.00  0.00            
ATOM     20  O5  ACD     1      24.810  11.870  11.820  1.00  0.00            
ATOM     21  H10 ACD     1      25.230  12.010  10.970  1.00  0.00            
ATOM     22  C7  ACD     1      24.430  14.170  11.340  1.00  0.00            
ATOM     23  H11 ACD     1      25.480  14.270  11.620  1.00  0.00            
ATOM     24  O6  ACD     1      23.670  15.230  11.820  1.00  0.00            
ATOM     25  C8  ACD     1      22.230  15.070  11.650  1.00  0.00            
ATOM     26  H12 ACD     1      22.110  15.000  10.570  1.00  0.00            
ATOM     27  C9  ACD     1      21.590  16.250  12.360  1.00  0.00            
ATOM     28  H13 ACD     1      22.090  17.210  12.230  1.00  0.00            
ATOM     29  H14 ACD     1      20.590  16.320  11.890  1.00  0.00            
ATOM     30  O7  ACD     1      21.620  16.090  13.800  1.00  0.00            
ATOM     31  H15 ACD     1      22.490  16.400  14.090  1.00  0.00            
ATOM     32  O8  ACD     1      24.290  13.890   9.960  1.00  0.00            
ATOM     33  C10 ACD     1      25.450  14.150   9.110  1.00  0.00            
ATOM     34  H16 ACD     1      26.310  14.450   9.720  1.00  0.00            
ATOM     35  C11 ACD     1      25.750  12.760   8.360  1.00  0.00            
ATOM     36  H17 ACD     1      24.760  12.460   7.990  1.00  0.00            
ATOM     37  O9  ACD     1      26.190  11.790   9.360  1.00  0.00            
ATOM     38  H18 ACD     1      26.060  10.870   9.080  1.00  0.00            
ATOM     39  C12 ACD     1      26.820  13.040   7.270  1.00  0.00            
ATOM     40  H19 ACD     1      27.710  13.380   7.800  1.00  0.00            
ATOM     41  O10 ACD     1      27.210  11.890   6.500  1.00  0.00            
ATOM     42  H20 ACD     1      26.350  11.570   6.220  1.00  0.00            
ATOM     43  C13 ACD     1      26.300  14.110   6.310  1.00  0.00            
ATOM     44  H21 ACD     1      27.010  14.340   5.500  1.00  0.00            
ATOM     45  O11 ACD     1      26.120  15.350   7.050  1.00  0.00            
ATOM     46  C14 ACD     1      25.080  15.220   8.040  1.00  0.00            
ATOM     47  H22 ACD     1      24.150  14.940   7.530  1.00  0.00            
ATOM     48  C15 ACD     1      24.930  16.630   8.680  1.00  0.00            
ATOM     49  H23 ACD     1      24.800  17.380   7.890  1.00  0.00            
ATOM     50  H24 ACD     1      23.970  16.710   9.210  1.00  0.00            
ATOM     51  O12 ACD     1      25.980  17.130   9.480  1.00  0.00            
ATOM     52  H25 ACD     1      25.710  17.850  10.050  1.00  0.00            
ATOM     53  O13 ACD     1      25.080  13.620   5.690  1.00  0.00            
ATOM     54  C16 ACD     1      24.670  14.120   4.400  1.00  0.00            
ATOM     55  H26 ACD     1      25.470  14.560   3.790  1.00  0.00            
ATOM     56  C17 ACD     1      24.090  12.860   3.600  1.00  0.00            
ATOM     57  H27 ACD     1      23.510  12.300   4.340  1.00  0.00            
ATOM     58  O14 ACD     1      25.130  12.060   3.160  1.00  0.00            
ATOM     59  H28 ACD     1      24.770  11.330   2.640  1.00  0.00            
ATOM     60  C18 ACD     1      23.200  13.240   2.440  1.00  0.00            
ATOM     61  H29 ACD     1      23.830  13.800   1.740  1.00  0.00            
ATOM     62  O15 ACD     1      22.670  12.130   1.790  1.00  0.00            
ATOM     63  H30 ACD     1      22.060  11.660   2.370  1.00  0.00            
ATOM     64  C19 ACD     1      22.020  14.070   2.920  1.00  0.00            
ATOM     65  H31 ACD     1      21.430  14.310   2.040  1.00  0.00            
ATOM     66  O16 ACD     1      22.640  15.300   3.430  1.00  0.00            
ATOM     67  C20 ACD     1      23.570  15.160   4.560  1.00  0.00            
ATOM     68  H32 ACD     1      23.010  14.940   5.490  1.00  0.00            
ATOM     69  C21 ACD     1      24.180  16.560   4.730  1.00  0.00            
ATOM     70  H33 ACD     1      23.390  17.310   4.620  1.00  0.00            
ATOM     71  H34 ACD     1      24.610  16.490   5.740  1.00  0.00            
ATOM     72  O17 ACD     1      25.150  16.810   3.750  1.00  0.00            
ATOM     73  H35 ACD     1      25.830  17.160   4.330  1.00  0.00            
ATOM     74  O18 ACD     1      21.290  13.420   3.990  1.00  0.00            
ATOM     75  C22 ACD     1      20.030  12.860   3.610  1.00  0.00            
ATOM     76  H36 ACD     1      19.790  12.920   2.540  1.00  0.00            
ATOM     77  C23 ACD     1      20.070  11.390   4.030  1.00  0.00            
ATOM     78  H37 ACD     1      20.120  11.300   5.120  1.00  0.00            
ATOM     79  O19 ACD     1      21.180  10.660   3.460  1.00  0.00            
ATOM     80  H38 ACD     1      21.420   9.960   4.070  1.00  0.00            
ATOM     81  C24 ACD     1      18.700  10.760   3.610  1.00  0.00            
ATOM     82  H39 ACD     1      18.640  10.830   2.510  1.00  0.00            
ATOM     83  O20 ACD     1      18.460   9.460   4.080  1.00  0.00            
ATOM     84  H40 ACD     1      17.850   9.680   4.790  1.00  0.00            
ATOM     85  C25 ACD     1      17.600  11.630   4.220  1.00  0.00            
ATOM     86  H41 ACD     1      16.610  11.300   3.890  1.00  0.00            
ATOM     87  O21 ACD     1      17.710  13.000   3.830  1.00  0.00            
ATOM     88  C26 ACD     1      18.920  13.600   4.260  1.00  0.00            
ATOM     89  H42 ACD     1      18.940  13.600   5.360  1.00  0.00            
ATOM     90  C27 ACD     1      18.830  15.010   3.770  1.00  0.00            
ATOM     91  H43 ACD     1      17.920  15.380   4.260  1.00  0.00            
ATOM     92  H44 ACD     1      19.650  15.650   4.120  1.00  0.00            
ATOM     93  O22 ACD     1      18.760  15.180   2.360  1.00  0.00            
ATOM     94  H45 ACD     1      18.690  16.120   2.210  1.00  0.00            
ATOM     95  O23 ACD     1      17.600  11.480   5.630  1.00  0.00            
ATOM     96  C28 ACD     1      16.350  11.300   6.370  1.00  0.00            
ATOM     97  H46 ACD     1      15.530  11.160   5.660  1.00  0.00            
ATOM     98  C29 ACD     1      16.010  12.580   7.070  1.00  0.00            
ATOM     99  H47 ACD     1      16.950  13.120   7.210  1.00  0.00            
ATOM    100  O24 ACD     1      15.170  12.420   8.190  1.00  0.00            
ATOM    101  C30 ACD     1      15.250  13.560   6.140  1.00  0.00            
ATOM    102  H48 ACD     1      14.900  14.400   6.760  1.00  0.00            
ATOM    103  H49 ACD     1      15.850  14.010   5.340  1.00  0.00            
ATOM    104  O25 ACD     1      14.040  12.900   5.720  1.00  0.00            
ATOM    105  H50 ACD     1      13.730  12.350   6.450  1.00  0.00            
ATOM    106  C31 ACD     1      16.580  10.220   7.320  1.00  0.00            
ATOM    107  H51 ACD     1      17.520  10.490   7.810  1.00  0.00            
ATOM    108  O26 ACD     1      16.630   8.930   6.730  1.00  0.00            
ATOM    109  H52 ACD     1      16.960   8.280   7.350  1.00  0.00            
ATOM    110  C32 ACD     1      15.650  10.200   8.560  1.00  0.00            
ATOM    111  H53 ACD     1      14.640  10.060   8.140  1.00  0.00            
ATOM    112  O27 ACD     1      15.970   9.230   9.520  1.00  0.00            
ATOM    113  H54 ACD     1      16.380   9.680  10.260  1.00  0.00            
ATOM    114  C33 ACD     1      15.680  11.610   9.190  1.00  0.00            
ATOM    115  H55 ACD     1      14.950  11.670  10.010  1.00  0.00            
ATOM    116  O28 ACD     1      16.920  11.980   9.660  1.00  0.00            
ATOM    117  C34 ACD     1      17.180  12.720  10.920  1.00  0.00            
ATOM    118  H56 ACD     1      16.200  12.780  11.420  1.00  0.00            
ATOM    119  C35 ACD     1      18.120  11.810  11.680  1.00  0.00            
ATOM    120  H57 ACD     1      18.900  11.580  10.940  1.00  0.00            
ATOM    121  O29 ACD     1      17.450  10.600  12.090  1.00  0.00            
ATOM    122  H58 ACD     1      18.220  10.130  12.420  1.00  0.00            
ATOM    123  C36 ACD     1      18.650  12.640  12.950  1.00  0.00            
ATOM    124  H59 ACD     1      17.780  12.830  13.580  1.00  0.00            
ATOM    125  O30 ACD     1      19.670  11.910  13.610  1.00  0.00            
ATOM    126  H60 ACD     1      20.390  11.660  13.020  1.00  0.00            
ATOM    127  C1  CG7     2      20.970  18.080   9.720  1.00  0.00            
ATOM    128  C2  CG7     2      20.270  17.310   8.830  1.00  0.00            
ATOM    129  C3  CG7     2      20.850  16.740   7.530  1.00  0.00            
ATOM    130  C4  CG7     2      20.450  17.650   6.390  1.00  0.00            
ATOM    131  O1  CG7     2      22.220  16.860   7.600  1.00  0.00            
ATOM    132  C5  CG7     2      20.350  15.250   7.220  1.00  0.00            
ATOM    133  C6  CG7     2      20.890  14.250   8.190  1.00  0.00            
ATOM    134  C7  CG7     2      20.420  12.830   7.950  1.00  0.00            
ATOM    135  C8  CG7     2      21.040  11.750   7.500  1.00  0.00            
ATOM    136  C9  CG7     2      22.450  11.840   6.920  1.00  0.00            
ATOM    137  C10 CG7     2      20.480  10.320   7.440  1.00  0.00            
ATOM    138  C11 CG7     2      20.080   9.820   8.860  1.00  0.00            
ATOM    139  C12 CG7     2      19.850   8.300   8.900  1.00  0.00            
ATOM    140  C13 CG7     2      20.710   7.280   8.870  1.00  0.00            
ATOM    141  C14 CG7     2      22.180   7.500   9.080  1.00  0.00            
ATOM    142  C15 CG7     2      20.190   5.870   8.840  1.00  0.00            
ATOM    143  H1  CG7     2      20.540  18.510  10.630  1.00  0.00            
ATOM    144  H2  CG7     2      22.000  18.380   9.530  1.00  0.00            
ATOM    145  H3  CG7     2      19.300  16.900   9.110  1.00  0.00            
ATOM    146  H4  CG7     2      20.670  18.700   6.600  1.00  0.00            
ATOM    147  H5  CG7     2      20.870  17.360   5.420  1.00  0.00            
ATOM    148  H6  CG7     2      19.350  17.670   6.310  1.00  0.00            
ATOM    149  H7  CG7     2      22.450  17.790   7.400  1.00  0.00            
ATOM    150  H8  CG7     2      20.710  14.980   6.220  1.00  0.00            
ATOM    151  H9  CG7     2      19.260  15.310   7.150  1.00  0.00            
ATOM    152  H10 CG7     2      20.390  14.480   9.130  1.00  0.00            
ATOM    153  H11 CG7     2      21.970  14.380   8.360  1.00  0.00            
ATOM    154  H12 CG7     2      19.390  12.650   8.260  1.00  0.00            
ATOM    155  H13 CG7     2      23.120  11.130   7.420  1.00  0.00            
ATOM    156  H14 CG7     2      22.550  11.510   5.880  1.00  0.00            
ATOM    157  H15 CG7     2      22.800  12.880   6.990  1.00  0.00            
ATOM    158  H16 CG7     2      21.290   9.640   7.150  1.00  0.00            
ATOM    159  H17 CG7     2      19.710  10.240   6.660  1.00  0.00            
ATOM    160  H18 CG7     2      19.130  10.310   9.130  1.00  0.00            
ATOM    161  H19 CG7     2      20.790  10.230   9.580  1.00  0.00            
ATOM    162  H20 CG7     2      18.800   8.040   9.010  1.00  0.00            
ATOM    163  H21 CG7     2      22.510   7.010  10.010  1.00  0.00            
ATOM    164  H22 CG7     2      22.780   7.090   8.260  1.00  0.00            
ATOM    165  H23 CG7     2      22.420   8.570   9.090  1.00  0.00            
ATOM    166  H24 CG7     2      20.540   5.450   9.790  1.00  0.00            
ATOM    167  H25 CG7     2      19.090   5.880   8.790  1.00  0.00            
ATOM    168  H26 CG7     2      20.720   5.340   8.030  1.00  0.00            
TER
ENDMDL
MODEL        1
ATOM      1  H1  ACD     1      31.740  24.030  14.000  1.00  0.00            
ATOM      2  O1  ACD     1      31.130  23.400  13.600  1.00  0.00            
ATOM      3  C1  ACD     1      31.740  22.130  13.700  1.00  0.00            
ATOM      4  H2  ACD     1      31.040  21.410  14.150  1.00  0.00            
ATOM      5  H3  ACD     1      32.590  22.100  14.400  1.00  0.00            
ATOM      6  C2  ACD     1      32.220  21.520  12.360  1.00  0.00            
ATOM      7  H4  ACD     1      31.380  21.510  11.650  1.00  0.00            
ATOM      8  O2  ACD     1      33.260  22.410  11.850  1.00  0.00            
ATOM      9  C3  ACD     1      33.890  21.830  10.670  1.00  0.00            
ATOM     10  H5  ACD     1      34.580  22.600  10.330  1.00  0.00            
ATOM     11  O3  ACD     1      32.940  21.520   9.680  1.00  0.00            
ATOM     12  C4  ACD     1      33.230  21.590   8.330  1.00  0.00            
ATOM     13  H6  ACD     1      34.300  21.800   8.210  1.00  0.00            
ATOM     14  C5  ACD     1      32.910  20.270   7.720  1.00  0.00            
ATOM     15  H7  ACD     1      31.820  20.150   7.780  1.00  0.00            
ATOM     16  O4  ACD     1      33.580  19.150   8.360  1.00  0.00            
ATOM     17  H8  ACD     1      33.570  18.360   7.820  1.00  0.00            
ATOM     18  C6  ACD     1      33.090  20.400   6.210  1.00  0.00            
ATOM     19  H9  ACD     1      34.150  20.660   6.110  1.00  0.00            
ATOM     20  O5  ACD     1      32.680  19.250   5.490  1.00  0.00            
ATOM     21  H10 ACD     1      31.720  19.210   5.380  1.00  0.00            
ATOM     22  C7  ACD     1      32.260  21.610   5.660  1.00  0.00            
ATOM     23  H11 ACD     1      32.390  21.750   4.580  1.00  0.00            
ATOM     24  O6  ACD     1      32.670  22.740   6.310  1.00  0.00            
ATOM     25  C8  ACD     1      32.490  22.770   7.700  1.00  0.00            
ATOM     26  H12 ACD     1      31.440  22.670   7.980  1.00  0.00            
ATOM     27  C9  ACD     1      33.010  24.120   8.200  1.00  0.00            
ATOM     28  H13 ACD     1      32.810  24.220   9.270  1.00  0.00            
ATOM     29  H14 ACD     1      34.070  24.220   7.940  1.00  0.00            
ATOM     30  O7  ACD     1      32.250  25.110   7.540  1.00  0.00            
ATOM     31  H15 ACD     1      32.220  24.900   6.600  1.00  0.00            
ATOM     32  O8  ACD     1      30.800  21.350   5.740  1.00  0.00            
ATOM     33  C10 ACD     1      29.870  21.890   4.740  1.00  0.00            
ATOM     34  H16 ACD     1      30.450  22.560   4.100  1.00  0.00            
ATOM     35  C11 ACD     1      29.340  20.710   3.850  1.00  0.00            
ATOM     36  H17 ACD     1      29.120  19.840   4.490  1.00  0.00            
ATOM     37  O9  ACD     1      30.320  20.450   2.830  1.00  0.00            
ATOM     38  H18 ACD     1      30.040  19.680   2.330  1.00  0.00            
ATOM     39  C12 ACD     1      28.010  21.090   3.190  1.00  0.00            
ATOM     40  H19 ACD     1      28.130  21.910   2.470  1.00  0.00            
ATOM     41  O10 ACD     1      27.410  19.970   2.510  1.00  0.00            
ATOM     42  H20 ACD     1      27.570  19.240   3.110  1.00  0.00            
ATOM     43  C13 ACD     1      26.990  21.560   4.260  1.00  0.00            
ATOM     44  H21 ACD     1      26.030  21.850   3.820  1.00  0.00            
ATOM     45  O11 ACD     1      27.590  22.750   4.750  1.00  0.00            
ATOM     46  C14 ACD     1      28.790  22.580   5.540  1.00  0.00            
ATOM     47  H22 ACD     1      28.580  21.910   6.390  1.00  0.00            
ATOM     48  C15 ACD     1      29.190  24.010   5.950  1.00  0.00            
ATOM     49  H23 ACD     1      28.310  24.430   6.450  1.00  0.00            
ATOM     50  H24 ACD     1      29.970  24.100   6.710  1.00  0.00            
ATOM     51  O12 ACD     1      29.390  24.740   4.740  1.00  0.00            
ATOM     52  H25 ACD     1      28.900  25.560   4.810  1.00  0.00            
ATOM     53  O13 ACD     1      26.760  20.540   5.270  1.00  0.00            
ATOM     54  C16 ACD     1      25.360  20.480   5.830  1.00  0.00            
ATOM     55  H26 ACD     1      24.650  20.830   5.080  1.00  0.00            
ATOM     56  C17 ACD     1      25.050  18.990   5.970  1.00  0.00            
ATOM     57  H27 ACD     1      25.980  18.500   6.270  1.00  0.00            
ATOM     58  O14 ACD     1      24.650  18.500   4.670  1.00  0.00            
ATOM     59  H28 ACD     1      23.720  18.700   4.530  1.00  0.00            
ATOM     60  C18 ACD     1      23.940  18.800   7.000  1.00  0.00            
ATOM     61  H29 ACD     1      23.050  19.270   6.560  1.00  0.00            
ATOM     62  O15 ACD     1      23.740  17.480   7.260  1.00  0.00            
ATOM     63  H30 ACD     1      24.530  17.170   7.710  1.00  0.00            
ATOM     64  C19 ACD     1      24.150  19.510   8.350  1.00  0.00            
ATOM     65  H31 ACD     1      23.280  19.450   9.030  1.00  0.00            
ATOM     66  O16 ACD     1      24.350  20.860   8.040  1.00  0.00            
ATOM     67  C20 ACD     1      25.360  21.250   7.130  1.00  0.00            
ATOM     68  H32 ACD     1      26.270  21.080   7.710  1.00  0.00            
ATOM     69  C21 ACD     1      25.210  22.740   6.930  1.00  0.00            
ATOM     70  H33 ACD     1      24.950  23.160   7.910  1.00  0.00            
ATOM     71  H34 ACD     1      26.230  23.040   6.650  1.00  0.00            
ATOM     72  O17 ACD     1      24.350  23.100   5.850  1.00  0.00            
ATOM     73  H35 ACD     1      24.560  24.020   5.690  1.00  0.00            
ATOM     74  O18 ACD     1      25.370  19.040   9.010  1.00  0.00            
ATOM     75  C22 ACD     1      25.110  18.100  10.000  1.00  0.00            
ATOM     76  H36 ACD     1      24.110  17.650  10.020  1.00  0.00            
ATOM     77  C23 ACD     1      26.190  16.960   9.870  1.00  0.00            
ATOM     78  H37 ACD     1      27.090  17.570   9.700  1.00  0.00            
ATOM     79  O19 ACD     1      25.800  16.180   8.700  1.00  0.00            
ATOM     80  H38 ACD     1      26.520  15.610   8.410  1.00  0.00            
ATOM     81  C24 ACD     1      26.320  16.090  11.110  1.00  0.00            
ATOM     82  H39 ACD     1      25.350  15.590  11.230  1.00  0.00            
ATOM     83  O20 ACD     1      27.400  15.160  10.990  1.00  0.00            
ATOM     84  H40 ACD     1      28.050  15.540  11.590  1.00  0.00            
ATOM     85  C25 ACD     1      26.440  16.940  12.330  1.00  0.00            
ATOM     86  H41 ACD     1      26.490  16.330  13.240  1.00  0.00            
ATOM     87  O21 ACD     1      25.380  17.900  12.410  1.00  0.00            
ATOM     88  C26 ACD     1      25.270  18.850  11.350  1.00  0.00            
ATOM     89  H42 ACD     1      26.230  19.390  11.240  1.00  0.00            
ATOM     90  C27 ACD     1      24.190  19.950  11.780  1.00  0.00            
ATOM     91  H43 ACD     1      24.240  20.190  12.850  1.00  0.00            
ATOM     92  H44 ACD     1      24.440  20.890  11.290  1.00  0.00            
ATOM     93  O22 ACD     1      22.890  19.510  11.630  1.00  0.00            
ATOM     94  H45 ACD     1      22.230  20.210  11.770  1.00  0.00            
ATOM     95  O23 ACD     1      27.700  17.690  12.220  1.00  0.00            
ATOM     96  C28 ACD     1      28.630  17.580  13.260  1.00  0.00            
ATOM     97  H46 ACD     1      28.340  16.980  14.130  1.00  0.00            
ATOM     98  C29 ACD     1      28.960  19.050  13.720  1.00  0.00            
ATOM     99  H47 ACD     1      29.080  19.710  12.850  1.00  0.00            
ATOM    100  O24 ACD     1      30.200  19.010  14.460  1.00  0.00            
ATOM    101  C30 ACD     1      27.850  19.670  14.540  1.00  0.00            
ATOM    102  H48 ACD     1      28.170  20.690  14.790  1.00  0.00            
ATOM    103  H49 ACD     1      27.000  19.710  13.850  1.00  0.00            
ATOM    104  O25 ACD     1      27.520  18.900  15.680  1.00  0.00            
ATOM    105  H50 ACD     1      28.350  18.700  16.120  1.00  0.00            
ATOM    106  C31 ACD     1      29.830  16.840  12.650  1.00  0.00            
ATOM    107  H51 ACD     1      30.040  17.260  11.660  1.00  0.00            
ATOM    108  O26 ACD     1      29.560  15.430  12.560  1.00  0.00            
ATOM    109  H52 ACD     1      30.440  15.080  12.400  1.00  0.00            
ATOM    110  C32 ACD     1      31.090  17.010  13.410  1.00  0.00            
ATOM    111  H53 ACD     1      31.000  16.440  14.340  1.00  0.00            
ATOM    112  O27 ACD     1      32.220  16.460  12.770  1.00  0.00            
ATOM    113  H54 ACD     1      32.770  17.150  12.390  1.00  0.00            
ATOM    114  C33 ACD     1      31.370  18.450  13.830  1.00  0.00            
ATOM    115  H55 ACD     1      32.260  18.460  14.470  1.00  0.00            
ATOM    116  O28 ACD     1      31.610  19.260  12.710  1.00  0.00            
ATOM    117  C34 ACD     1      32.770  20.100  12.680  1.00  0.00            
ATOM    118  H56 ACD     1      33.330  20.020  13.620  1.00  0.00            
ATOM    119  C35 ACD     1      33.700  19.480  11.660  1.00  0.00            
ATOM    120  H57 ACD     1      33.070  19.170  10.820  1.00  0.00            
ATOM    121  O29 ACD     1      34.280  18.200  12.160  1.00  0.00            
ATOM    122  H58 ACD     1      35.030  17.940  11.630  1.00  0.00            
ATOM    123  C36 ACD     1      34.690  20.570  11.140  1.00  0.00            
ATOM    124  H59 ACD     1      35.180  20.800  12.090  1.00  0.00            
ATOM    125  O30 ACD     1      35.600  20.170  10.110  1.00  0.00            
ATOM    126  H60 ACD     1      35.080  19.780   9.400  1.00  0.00            
ATOM    127  C1  CG7     2      29.840  24.340  10.330  1.00  0.00            
ATOM    128  C2  CG7     2      28.840  23.570  10.860  1.00  0.00            
ATOM    129  C3  CG7     2      27.820  22.770  10.000  1.00  0.00            
ATOM    130  C4  CG7     2      26.440  22.970  10.630  1.00  0.00            
ATOM    131  O1  CG7     2      27.860  23.430   8.690  1.00  0.00            
ATOM    132  C5  CG7     2      28.080  21.230  10.010  1.00  0.00            
ATOM    133  C6  CG7     2      29.380  20.770   9.410  1.00  0.00            
ATOM    134  C7  CG7     2      29.840  19.320   9.490  1.00  0.00            
ATOM    135  C8  CG7     2      29.440  18.330   8.690  1.00  0.00            
ATOM    136  C9  CG7     2      28.480  18.380   7.520  1.00  0.00            
ATOM    137  C10 CG7     2      30.030  16.940   9.010  1.00  0.00            
ATOM    138  C11 CG7     2      30.940  16.360   7.900  1.00  0.00            
ATOM    139  C12 CG7     2      31.890  15.360   8.470  1.00  0.00            
ATOM    140  C13 CG7     2      32.190  14.170   7.980  1.00  0.00            
ATOM    141  C14 CG7     2      31.660  13.570   6.750  1.00  0.00            
ATOM    142  C15 CG7     2      33.160  13.320   8.610  1.00  0.00            
ATOM    143  H1  CG7     2      30.480  24.860  11.040  1.00  0.00            
ATOM    144  H2  CG7     2      30.080  24.470   9.270  1.00  0.00            
ATOM    145  H3  CG7     2      28.620  23.370  11.910  1.00  0.00            
ATOM    146  H4  CG7     2      25.620  22.490  10.080  1.00  0.00            
ATOM    147  H5  CG7     2      26.330  22.590  11.660  1.00  0.00            
ATOM    148  H6  CG7     2      26.240  24.040  10.650  1.00  0.00            
ATOM    149  H7  CG7     2      28.590  24.050   8.850  1.00  0.00            
ATOM    150  H8  CG7     2      27.360  20.690   9.390  1.00  0.00            
ATOM    151  H9  CG7     2      28.090  21.020  11.090  1.00  0.00            
ATOM    152  H10 CG7     2      30.200  21.360   9.830  1.00  0.00            
ATOM    153  H11 CG7     2      29.350  21.030   8.340  1.00  0.00            
ATOM    154  H12 CG7     2      30.510  19.150  10.330  1.00  0.00            
ATOM    155  H13 CG7     2      27.860  17.470   7.520  1.00  0.00            
ATOM    156  H14 CG7     2      27.900  19.300   7.600  1.00  0.00            
ATOM    157  H15 CG7     2      29.040  18.450   6.580  1.00  0.00            
ATOM    158  H16 CG7     2      29.270  16.260   9.390  1.00  0.00            
ATOM    159  H17 CG7     2      30.660  17.130   9.890  1.00  0.00            
ATOM    160  H18 CG7     2      31.540  17.200   7.540  1.00  0.00            
ATOM    161  H19 CG7     2      30.380  15.990   7.030  1.00  0.00            
ATOM    162  H20 CG7     2      32.380  15.800   9.330  1.00  0.00            
ATOM    163  H21 CG7     2      32.400  13.230   6.020  1.00  0.00            
ATOM    164  H22 CG7     2      31.110  12.630   6.920  1.00  0.00            
ATOM    165  H23 CG7     2      30.910  14.260   6.350  1.00  0.00            
ATOM    166  H24 CG7     2      32.650  12.410   8.960  1.00  0.00            
ATOM    167  H25 CG7     2      33.820  12.900   7.840  1.00  0.00            
ATOM    168  H26 CG7     2      33.710  13.830   9.410  1.00  0.00            
TER
ENDMDL
MODEL        1
ATOM      1  H1  ACD     1      24.700  24.700  13.210  1.00  0.00            
ATOM      2  O1  ACD     1      24.400  23.890  12.800  1.00  0.00            
ATOM      3  C1  ACD     1      24.470  22.920  13.850  1.00  0.00            
ATOM      4  H2  ACD     1      23.870  23.300  14.690  1.00  0.00            
ATOM      5  H3  ACD     1      25.500  22.720  14.180  1.00  0.00            
ATOM      6  C2  ACD     1      23.740  21.590  13.510  1.00  0.00            
ATOM      7  H4  ACD     1      24.320  20.890  14.130  1.00  0.00            
ATOM      8  O2  ACD     1      22.440  21.760  13.980  1.00  0.00            
ATOM      9  C3  ACD     1      21.510  20.740  13.730  1.00  0.00            
ATOM     10  H5  ACD     1      20.570  21.050  14.190  1.00  0.00            
ATOM     11  O3  ACD     1      21.950  19.500  14.310  1.00  0.00            
ATOM     12  C4  ACD     1      21.300  19.000  15.470  1.00  0.00            
ATOM     13  H6  ACD     1      20.390  19.570  15.710  1.00  0.00            
ATOM     14  C5  ACD     1      20.990  17.560  15.120  1.00  0.00            
ATOM     15  H7  ACD     1      21.770  17.200  14.430  1.00  0.00            
ATOM     16  O4  ACD     1      19.800  17.520  14.360  1.00  0.00            
ATOM     17  H8  ACD     1      19.070  17.580  14.990  1.00  0.00            
ATOM     18  C6  ACD     1      20.780  16.620  16.350  1.00  0.00            
ATOM     19  H9  ACD     1      19.840  16.850  16.860  1.00  0.00            
ATOM     20  O5  ACD     1      20.630  15.260  15.880  1.00  0.00            
ATOM     21  H10 ACD     1      21.450  14.940  15.510  1.00  0.00            
ATOM     22  C7  ACD     1      22.030  16.730  17.270  1.00  0.00            
ATOM     23  H11 ACD     1      22.020  16.050  18.130  1.00  0.00            
ATOM     24  O6  ACD     1      22.140  18.110  17.630  1.00  0.00            
ATOM     25  C8  ACD     1      22.310  19.090  16.600  1.00  0.00            
ATOM     26  H12 ACD     1      23.340  18.940  16.230  1.00  0.00            
ATOM     27  C9  ACD     1      22.390  20.450  17.270  1.00  0.00            
ATOM     28  H13 ACD     1      21.420  20.900  17.490  1.00  0.00            
ATOM     29  H14 ACD     1      22.890  20.170  18.210  1.00  0.00            
ATOM     30  O7  ACD     1      23.160  21.410  16.620  1.00  0.00            
ATOM     31  H15 ACD     1      22.770  21.400  15.740  1.00  0.00            
ATOM     32  O8  ACD     1      23.200  16.500  16.460  1.00  0.00            
ATOM     33  C10 ACD     1      23.710  15.150  16.510  1.00  0.00            
ATOM     34  H16 ACD     1      22.930  14.510  16.940  1.00  0.00            
ATOM     35  C11 ACD     1      23.950  14.500  15.170  1.00  0.00            
ATOM     36  H17 ACD     1      24.540  15.180  14.550  1.00  0.00            
ATOM     37  O9  ACD     1      22.660  14.150  14.620  1.00  0.00            
ATOM     38  H18 ACD     1      22.710  14.060  13.670  1.00  0.00            
ATOM     39  C12 ACD     1      24.760  13.200  15.320  1.00  0.00            
ATOM     40  H19 ACD     1      24.050  12.530  15.840  1.00  0.00            
ATOM     41  O10 ACD     1      25.150  12.640  14.060  1.00  0.00            
ATOM     42  H20 ACD     1      25.920  13.130  13.760  1.00  0.00            
ATOM     43  C13 ACD     1      26.020  13.440  16.150  1.00  0.00            
ATOM     44  H21 ACD     1      26.540  12.480  16.250  1.00  0.00            
ATOM     45  O11 ACD     1      25.550  13.810  17.490  1.00  0.00            
ATOM     46  C14 ACD     1      24.980  15.110  17.490  1.00  0.00            
ATOM     47  H22 ACD     1      25.670  15.820  17.020  1.00  0.00            
ATOM     48  C15 ACD     1      24.650  15.770  18.860  1.00  0.00            
ATOM     49  H23 ACD     1      25.520  15.950  19.510  1.00  0.00            
ATOM     50  H24 ACD     1      24.290  16.790  18.740  1.00  0.00            
ATOM     51  O12 ACD     1      23.750  15.070  19.690  1.00  0.00            
ATOM     52  H25 ACD     1      24.230  14.340  20.090  1.00  0.00            
ATOM     53  O13 ACD     1      26.940  14.380  15.540  1.00  0.00            
ATOM     54  C16 ACD     1      28.340  14.270  15.830  1.00  0.00            
ATOM     55  H26 ACD     1      28.370  13.660  16.740  1.00  0.00            
ATOM     56  C17 ACD     1      29.070  13.590  14.700  1.00  0.00            
ATOM     57  H27 ACD     1      28.780  14.050  13.750  1.00  0.00            
ATOM     58  O14 ACD     1      28.680  12.230  14.670  1.00  0.00            
ATOM     59  H28 ACD     1      29.310  11.590  14.330  1.00  0.00            
ATOM     60  C18 ACD     1      30.610  13.770  14.790  1.00  0.00            
ATOM     61  H29 ACD     1      31.070  13.240  15.630  1.00  0.00            
ATOM     62  O15 ACD     1      31.140  13.360  13.490  1.00  0.00            
ATOM     63  H30 ACD     1      32.090  13.460  13.480  1.00  0.00            
ATOM     64  C19 ACD     1      30.780  15.300  14.890  1.00  0.00            
ATOM     65  H31 ACD     1      31.830  15.580  14.980  1.00  0.00            
ATOM     66  O16 ACD     1      30.320  15.640  16.160  1.00  0.00            
ATOM     67  C20 ACD     1      28.890  15.620  16.330  1.00  0.00            
ATOM     68  H32 ACD     1      28.440  16.390  15.700  1.00  0.00            
ATOM     69  C21 ACD     1      28.560  15.920  17.810  1.00  0.00            
ATOM     70  H33 ACD     1      29.190  16.730  18.180  1.00  0.00            
ATOM     71  H34 ACD     1      27.530  16.270  17.910  1.00  0.00            
ATOM     72  O17 ACD     1      28.920  14.880  18.760  1.00  0.00            
ATOM     73  H35 ACD     1      29.830  14.600  18.660  1.00  0.00            
ATOM     74  O18 ACD     1      30.160  16.080  13.890  1.00  0.00            
ATOM     75  C22 ACD     1      30.920  16.910  13.080  1.00  0.00            
ATOM     76  H36 ACD     1      31.950  16.530  13.100  1.00  0.00            
ATOM     77  C23 ACD     1      30.410  16.720  11.690  1.00  0.00            
ATOM     78  H37 ACD     1      29.320  16.710  11.650  1.00  0.00            
ATOM     79  O19 ACD     1      30.820  15.450  11.080  1.00  0.00            
ATOM     80  H38 ACD     1      30.140  14.810  11.320  1.00  0.00            
ATOM     81  C24 ACD     1      30.880  17.880  10.830  1.00  0.00            
ATOM     82  H39 ACD     1      31.970  17.910  10.690  1.00  0.00            
ATOM     83  O20 ACD     1      30.340  17.820   9.510  1.00  0.00            
ATOM     84  H40 ACD     1      30.760  17.050   9.120  1.00  0.00            
ATOM     85  C25 ACD     1      30.500  19.240  11.450  1.00  0.00            
ATOM     86  H41 ACD     1      30.840  19.990  10.730  1.00  0.00            
ATOM     87  O21 ACD     1      31.230  19.390  12.690  1.00  0.00            
ATOM     88  C26 ACD     1      30.860  18.390  13.610  1.00  0.00            
ATOM     89  H42 ACD     1      29.790  18.560  13.840  1.00  0.00            
ATOM     90  C27 ACD     1      31.660  18.630  14.860  1.00  0.00            
ATOM     91  H43 ACD     1      31.540  19.650  15.250  1.00  0.00            
ATOM     92  H44 ACD     1      31.240  17.950  15.620  1.00  0.00            
ATOM     93  O22 ACD     1      33.080  18.520  14.750  1.00  0.00            
ATOM     94  H45 ACD     1      33.320  18.600  13.830  1.00  0.00            
ATOM     95  O23 ACD     1      29.120  19.430  11.700  1.00  0.00            
ATOM     96  C28 ACD     1      28.500  20.550  11.200  1.00  0.00            
ATOM     97  H46 ACD     1      29.100  21.350  10.740  1.00  0.00            
ATOM     98  C29 ACD     1      27.950  21.220  12.430  1.00  0.00            
ATOM     99  H47 ACD     1      27.450  20.480  13.060  1.00  0.00            
ATOM    100  O24 ACD     1      27.020  22.110  12.090  1.00  0.00            
ATOM    101  C30 ACD     1      28.960  21.840  13.380  1.00  0.00            
ATOM    102  H48 ACD     1      29.710  21.100  13.700  1.00  0.00            
ATOM    103  H49 ACD     1      29.540  22.640  12.900  1.00  0.00            
ATOM    104  O25 ACD     1      28.410  22.250  14.610  1.00  0.00            
ATOM    105  H50 ACD     1      28.440  21.480  15.180  1.00  0.00            
ATOM    106  C31 ACD     1      27.580  20.180  10.060  1.00  0.00            
ATOM    107  H51 ACD     1      27.050  19.340  10.530  1.00  0.00            
ATOM    108  O26 ACD     1      28.350  19.810   8.940  1.00  0.00            
ATOM    109  H52 ACD     1      28.940  19.120   9.260  1.00  0.00            
ATOM    110  C32 ACD     1      26.550  21.210   9.840  1.00  0.00            
ATOM    111  H53 ACD     1      27.110  22.010   9.330  1.00  0.00            
ATOM    112  O27 ACD     1      25.430  20.720   9.070  1.00  0.00            
ATOM    113  H54 ACD     1      24.690  20.530   9.660  1.00  0.00            
ATOM    114  C33 ACD     1      26.010  21.720  11.220  1.00  0.00            
ATOM    115  H55 ACD     1      25.430  22.630  11.060  1.00  0.00            
ATOM    116  O28 ACD     1      25.090  20.790  11.780  1.00  0.00            
ATOM    117  C34 ACD     1      23.700  21.250  12.050  1.00  0.00            
ATOM    118  H56 ACD     1      23.400  22.110  11.440  1.00  0.00            
ATOM    119  C35 ACD     1      22.800  20.110  11.730  1.00  0.00            
ATOM    120  H57 ACD     1      23.060  19.150  12.200  1.00  0.00            
ATOM    121  O29 ACD     1      22.740  19.980  10.340  1.00  0.00            
ATOM    122  H58 ACD     1      22.100  19.280  10.170  1.00  0.00            
ATOM    123  C36 ACD     1      21.440  20.560  12.230  1.00  0.00            
ATOM    124  H59 ACD     1      21.090  21.500  11.770  1.00  0.00            
ATOM    125  O30 ACD     1      20.400  19.590  12.090  1.00  0.00            
ATOM    126  H60 ACD     1      20.630  18.900  12.720  1.00  0.00            
ATOM    127  C1  CG7     2      28.100  19.140  19.230  1.00  0.00            
ATOM    128  C2  CG7     2      27.300  19.080  18.180  1.00  0.00            
ATOM    129  C3  CG7     2      27.320  20.100  17.030  1.00  0.00            
ATOM    130  C4  CG7     2      27.010  21.500  17.540  1.00  0.00            
ATOM    131  O1  CG7     2      28.580  20.160  16.460  1.00  0.00            
ATOM    132  C5  CG7     2      26.310  19.650  15.920  1.00  0.00            
ATOM    133  C6  CG7     2      26.450  18.320  15.220  1.00  0.00            
ATOM    134  C7  CG7     2      25.390  17.880  14.270  1.00  0.00            
ATOM    135  C8  CG7     2      25.600  17.140  13.180  1.00  0.00            
ATOM    136  C9  CG7     2      27.010  16.680  12.670  1.00  0.00            
ATOM    137  C10 CG7     2      24.510  16.790  12.210  1.00  0.00            
ATOM    138  C11 CG7     2      24.760  17.270  10.750  1.00  0.00            
ATOM    139  C12 CG7     2      25.460  16.220   9.850  1.00  0.00            
ATOM    140  C13 CG7     2      25.720  16.320   8.540  1.00  0.00            
ATOM    141  C14 CG7     2      25.370  17.480   7.620  1.00  0.00            
ATOM    142  C15 CG7     2      26.640  15.330   7.860  1.00  0.00            
ATOM    143  H1  CG7     2      28.130  18.420  20.040  1.00  0.00            
ATOM    144  H2  CG7     2      28.950  19.820  19.220  1.00  0.00            
ATOM    145  H3  CG7     2      26.460  18.390  18.130  1.00  0.00            
ATOM    146  H4  CG7     2      26.940  22.280  16.780  1.00  0.00            
ATOM    147  H5  CG7     2      26.110  21.530  18.160  1.00  0.00            
ATOM    148  H6  CG7     2      27.840  21.880  18.150  1.00  0.00            
ATOM    149  H7  CG7     2      29.210  20.410  17.160  1.00  0.00            
ATOM    150  H8  CG7     2      26.260  20.430  15.150  1.00  0.00            
ATOM    151  H9  CG7     2      25.350  19.660  16.450  1.00  0.00            
ATOM    152  H10 CG7     2      26.560  17.530  15.980  1.00  0.00            
ATOM    153  H11 CG7     2      27.410  18.410  14.680  1.00  0.00            
ATOM    154  H12 CG7     2      24.390  18.130  14.630  1.00  0.00            
ATOM    155  H13 CG7     2      27.270  17.360  11.850  1.00  0.00            
ATOM    156  H14 CG7     2      27.790  16.590  13.440  1.00  0.00            
ATOM    157  H15 CG7     2      26.880  15.680  12.230  1.00  0.00            
ATOM    158  H16 CG7     2      23.540  17.200  12.480  1.00  0.00            
ATOM    159  H17 CG7     2      24.320  15.710  12.220  1.00  0.00            
ATOM    160  H18 CG7     2      25.360  18.190  10.760  1.00  0.00            
ATOM    161  H19 CG7     2      23.790  17.500  10.300  1.00  0.00            
ATOM    162  H20 CG7     2      25.690  15.250  10.290  1.00  0.00            
ATOM    163  H21 CG7     2      24.600  17.040   6.970  1.00  0.00            
ATOM    164  H22 CG7     2      24.870  18.300   8.140  1.00  0.00            
ATOM    165  H23 CG7     2      26.280  17.760   7.090  1.00  0.00            
ATOM    166  H24 CG7     2      26.530  15.300   6.770  1.00  0.00            
ATOM    167  H25 CG7     2      27.690  15.540   8.080  1.00  0.00            
ATOM    168  H26 CG7     2      26.420  14.310   8.200  1.00  0.00            
TER
ENDMDL
MODEL        1
ATOM      1  H1  ACD     1      28.180  12.250  21.350  1.00  0.00            
ATOM      2  O1  ACD     1      27.870  12.580  20.500  1.00  0.00            
ATOM      3  C1  ACD     1      28.720  13.620  20.160  1.00  0.00            
ATOM      4  H2  ACD     1      29.760  13.370  20.430  1.00  0.00            
ATOM      5  H3  ACD     1      28.540  14.390  20.920  1.00  0.00            
ATOM      6  C2  ACD     1      28.530  14.180  18.760  1.00  0.00            
ATOM      7  H4  ACD     1      29.070  15.130  18.730  1.00  0.00            
ATOM      8  O2  ACD     1      29.150  13.300  17.880  1.00  0.00            
ATOM      9  C3  ACD     1      28.950  13.640  16.540  1.00  0.00            
ATOM     10  H5  ACD     1      29.450  12.930  15.870  1.00  0.00            
ATOM     11  O3  ACD     1      29.640  14.860  16.320  1.00  0.00            
ATOM     12  C4  ACD     1      30.790  14.710  15.420  1.00  0.00            
ATOM     13  H6  ACD     1      30.950  13.740  14.930  1.00  0.00            
ATOM     14  C5  ACD     1      30.530  15.590  14.220  1.00  0.00            
ATOM     15  H7  ACD     1      30.250  16.580  14.600  1.00  0.00            
ATOM     16  O4  ACD     1      29.490  14.940  13.430  1.00  0.00            
ATOM     17  H8  ACD     1      29.120  15.510  12.750  1.00  0.00            
ATOM     18  C6  ACD     1      31.780  15.700  13.320  1.00  0.00            
ATOM     19  H9  ACD     1      32.170  14.770  12.880  1.00  0.00            
ATOM     20  O5  ACD     1      31.470  16.570  12.220  1.00  0.00            
ATOM     21  H10 ACD     1      31.550  16.000  11.450  1.00  0.00            
ATOM     22  C7  ACD     1      32.840  16.260  14.240  1.00  0.00            
ATOM     23  H11 ACD     1      33.750  16.430  13.660  1.00  0.00            
ATOM     24  O6  ACD     1      33.190  15.330  15.250  1.00  0.00            
ATOM     25  C8  ACD     1      32.070  15.160  16.190  1.00  0.00            
ATOM     26  H12 ACD     1      31.800  16.090  16.710  1.00  0.00            
ATOM     27  C9  ACD     1      32.440  14.080  17.310  1.00  0.00            
ATOM     28  H13 ACD     1      33.290  14.320  17.960  1.00  0.00            
ATOM     29  H14 ACD     1      31.600  14.000  18.010  1.00  0.00            
ATOM     30  O7  ACD     1      32.640  12.820  16.790  1.00  0.00            
ATOM     31  H15 ACD     1      33.230  12.480  17.470  1.00  0.00            
ATOM     32  O8  ACD     1      32.450  17.530  14.780  1.00  0.00            
ATOM     33  C10 ACD     1      33.310  18.660  14.620  1.00  0.00            
ATOM     34  H16 ACD     1      34.270  18.340  14.200  1.00  0.00            
ATOM     35  C11 ACD     1      32.640  19.620  13.640  1.00  0.00            
ATOM     36  H17 ACD     1      31.550  19.730  13.770  1.00  0.00            
ATOM     37  O9  ACD     1      32.740  19.020  12.340  1.00  0.00            
ATOM     38  H18 ACD     1      32.140  18.270  12.390  1.00  0.00            
ATOM     39  C12 ACD     1      33.180  21.080  13.680  1.00  0.00            
ATOM     40  H19 ACD     1      34.240  21.040  13.400  1.00  0.00            
ATOM     41  O10 ACD     1      32.290  21.850  12.870  1.00  0.00            
ATOM     42  H20 ACD     1      32.890  22.400  12.360  1.00  0.00            
ATOM     43  C13 ACD     1      33.230  21.540  15.060  1.00  0.00            
ATOM     44  H21 ACD     1      33.740  22.510  14.980  1.00  0.00            
ATOM     45  O11 ACD     1      34.100  20.670  15.830  1.00  0.00            
ATOM     46  C14 ACD     1      33.650  19.330  16.000  1.00  0.00            
ATOM     47  H22 ACD     1      32.690  19.350  16.520  1.00  0.00            
ATOM     48  C15 ACD     1      34.560  18.370  16.760  1.00  0.00            
ATOM     49  H23 ACD     1      34.460  17.320  16.430  1.00  0.00            
ATOM     50  H24 ACD     1      35.600  18.520  16.460  1.00  0.00            
ATOM     51  O12 ACD     1      34.500  18.460  18.140  1.00  0.00            
ATOM     52  H25 ACD     1      33.580  18.510  18.400  1.00  0.00            
ATOM     53  O13 ACD     1      31.930  21.560  15.510  1.00  0.00            
ATOM     54  C16 ACD     1      31.460  22.690  16.280  1.00  0.00            
ATOM     55  H26 ACD     1      32.080  23.590  16.230  1.00  0.00            
ATOM     56  C17 ACD     1      30.070  22.970  15.850  1.00  0.00            
ATOM     57  H27 ACD     1      29.530  22.020  15.930  1.00  0.00            
ATOM     58  O14 ACD     1      30.220  23.350  14.450  1.00  0.00            
ATOM     59  H28 ACD     1      30.790  22.720  14.000  1.00  0.00            
ATOM     60  C18 ACD     1      29.420  24.010  16.660  1.00  0.00            
ATOM     61  H29 ACD     1      29.970  24.960  16.620  1.00  0.00            
ATOM     62  O15 ACD     1      28.110  24.300  16.210  1.00  0.00            
ATOM     63  H30 ACD     1      27.460  23.630  16.460  1.00  0.00            
ATOM     64  C19 ACD     1      29.340  23.560  18.110  1.00  0.00            
ATOM     65  H31 ACD     1      28.810  24.350  18.650  1.00  0.00            
ATOM     66  O16 ACD     1      30.680  23.350  18.530  1.00  0.00            
ATOM     67  C20 ACD     1      31.440  22.340  17.760  1.00  0.00            
ATOM     68  H32 ACD     1      30.990  21.350  17.900  1.00  0.00            
ATOM     69  C21 ACD     1      32.870  22.240  18.330  1.00  0.00            
ATOM     70  H33 ACD     1      33.410  21.390  17.900  1.00  0.00            
ATOM     71  H34 ACD     1      33.300  23.210  18.060  1.00  0.00            
ATOM     72  O17 ACD     1      32.840  22.120  19.730  1.00  0.00            
ATOM     73  H35 ACD     1      32.250  22.840  19.990  1.00  0.00            
ATOM     74  O18 ACD     1      28.580  22.370  18.310  1.00  0.00            
ATOM     75  C22 ACD     1      27.340  22.490  18.990  1.00  0.00            
ATOM     76  H36 ACD     1      27.030  23.540  19.060  1.00  0.00            
ATOM     77  C23 ACD     1      26.350  21.820  18.060  1.00  0.00            
ATOM     78  H37 ACD     1      26.720  20.800  17.860  1.00  0.00            
ATOM     79  O19 ACD     1      26.190  22.570  16.790  1.00  0.00            
ATOM     80  H38 ACD     1      25.650  22.070  16.170  1.00  0.00            
ATOM     81  C24 ACD     1      25.040  21.590  18.750  1.00  0.00            
ATOM     82  H39 ACD     1      24.660  22.600  18.980  1.00  0.00            
ATOM     83  O20 ACD     1      24.060  20.860  17.920  1.00  0.00            
ATOM     84  H40 ACD     1      23.960  21.440  17.160  1.00  0.00            
ATOM     85  C25 ACD     1      25.270  20.890  20.080  1.00  0.00            
ATOM     86  H41 ACD     1      24.260  20.840  20.500  1.00  0.00            
ATOM     87  O21 ACD     1      26.030  21.770  20.870  1.00  0.00            
ATOM     88  C26 ACD     1      27.400  21.880  20.450  1.00  0.00            
ATOM     89  H42 ACD     1      27.880  20.900  20.560  1.00  0.00            
ATOM     90  C27 ACD     1      27.980  22.870  21.370  1.00  0.00            
ATOM     91  H43 ACD     1      29.010  23.140  21.120  1.00  0.00            
ATOM     92  H44 ACD     1      27.510  23.850  21.210  1.00  0.00            
ATOM     93  O22 ACD     1      27.830  22.340  22.720  1.00  0.00            
ATOM     94  H45 ACD     1      26.890  22.150  22.770  1.00  0.00            
ATOM     95  O23 ACD     1      25.820  19.610  19.880  1.00  0.00            
ATOM     96  C28 ACD     1      25.340  18.460  20.540  1.00  0.00            
ATOM     97  H46 ACD     1      24.620  18.690  21.330  1.00  0.00            
ATOM     98  C29 ACD     1      26.480  17.680  21.190  1.00  0.00            
ATOM     99  H47 ACD     1      27.410  17.690  20.590  1.00  0.00            
ATOM    100  O24 ACD     1      26.270  16.290  21.440  1.00  0.00            
ATOM    101  C30 ACD     1      26.840  18.360  22.490  1.00  0.00            
ATOM    102  H48 ACD     1      26.880  19.450  22.370  1.00  0.00            
ATOM    103  H49 ACD     1      26.070  18.140  23.240  1.00  0.00            
ATOM    104  O25 ACD     1      28.190  18.040  22.970  1.00  0.00            
ATOM    105  H50 ACD     1      28.270  17.220  23.450  1.00  0.00            
ATOM    106  C31 ACD     1      24.750  17.690  19.440  1.00  0.00            
ATOM    107  H51 ACD     1      25.440  17.680  18.580  1.00  0.00            
ATOM    108  O26 ACD     1      23.530  18.340  19.080  1.00  0.00            
ATOM    109  H52 ACD     1      23.770  19.210  18.740  1.00  0.00            
ATOM    110  C32 ACD     1      24.460  16.320  19.860  1.00  0.00            
ATOM    111  H53 ACD     1      23.890  16.300  20.800  1.00  0.00            
ATOM    112  O27 ACD     1      23.880  15.390  18.940  1.00  0.00            
ATOM    113  H54 ACD     1      24.410  15.400  18.130  1.00  0.00            
ATOM    114  C33 ACD     1      25.740  15.640  20.290  1.00  0.00            
ATOM    115  H55 ACD     1      25.470  14.630  20.620  1.00  0.00            
ATOM    116  O28 ACD     1      26.710  15.690  19.180  1.00  0.00            
ATOM    117  C34 ACD     1      27.020  14.490  18.440  1.00  0.00            
ATOM    118  H56 ACD     1      26.340  13.670  18.700  1.00  0.00            
ATOM    119  C35 ACD     1      26.840  14.850  16.910  1.00  0.00            
ATOM    120  H57 ACD     1      27.440  15.760  16.800  1.00  0.00            
ATOM    121  O29 ACD     1      25.440  14.980  16.560  1.00  0.00            
ATOM    122  H58 ACD     1      25.410  15.140  15.610  1.00  0.00            
ATOM    123  C36 ACD     1      27.510  13.750  16.170  1.00  0.00            
ATOM    124  H59 ACD     1      27.030  12.820  16.490  1.00  0.00            
ATOM    125  O30 ACD     1      27.370  13.840  14.730  1.00  0.00            
ATOM    126  H60 ACD     1      28.140  14.350  14.470  1.00  0.00            
ATOM    127  C1  CG7     2      32.050  16.260  20.230  1.00  0.00            
ATOM    128  C2  CG7     2      30.870  16.940  20.300  1.00  0.00            
ATOM    129  C3  CG7     2      30.480  18.170  19.450  1.00  0.00            
ATOM    130  C4  CG7     2      30.180  19.300  20.460  1.00  0.00            
ATOM    131  O1  CG7     2      31.630  18.750  18.800  1.00  0.00            
ATOM    132  C5  CG7     2      29.450  17.780  18.400  1.00  0.00            
ATOM    133  C6  CG7     2      29.210  18.970  17.320  1.00  0.00            
ATOM    134  C7  CG7     2      28.110  18.680  16.300  1.00  0.00            
ATOM    135  C8  CG7     2      27.970  18.910  14.980  1.00  0.00            
ATOM    136  C9  CG7     2      29.060  19.510  14.140  1.00  0.00            
ATOM    137  C10 CG7     2      26.710  18.580  14.210  1.00  0.00            
ATOM    138  C11 CG7     2      25.700  19.600  14.400  1.00  0.00            
ATOM    139  C12 CG7     2      24.510  19.010  13.690  1.00  0.00            
ATOM    140  C13 CG7     2      23.450  18.440  14.270  1.00  0.00            
ATOM    141  C14 CG7     2      23.230  18.350  15.730  1.00  0.00            
ATOM    142  C15 CG7     2      22.270  17.970  13.490  1.00  0.00            
ATOM    143  H1  CG7     2      32.340  15.510  20.970  1.00  0.00            
ATOM    144  H2  CG7     2      32.710  16.540  19.420  1.00  0.00            
ATOM    145  H3  CG7     2      30.210  16.650  21.120  1.00  0.00            
ATOM    146  H4  CG7     2      29.090  19.250  20.620  1.00  0.00            
ATOM    147  H5  CG7     2      30.480  19.220  21.510  1.00  0.00            
ATOM    148  H6  CG7     2      30.530  20.240  20.020  1.00  0.00            
ATOM    149  H7  CG7     2      32.280  18.910  19.500  1.00  0.00            
ATOM    150  H8  CG7     2      28.560  17.440  18.960  1.00  0.00            
ATOM    151  H9  CG7     2      29.920  16.940  17.870  1.00  0.00            
ATOM    152  H10 CG7     2      30.140  19.150  16.770  1.00  0.00            
ATOM    153  H11 CG7     2      28.920  19.880  17.870  1.00  0.00            
ATOM    154  H12 CG7     2      27.240  18.280  16.810  1.00  0.00            
ATOM    155  H13 CG7     2      28.700  20.220  13.380  1.00  0.00            
ATOM    156  H14 CG7     2      29.800  20.040  14.740  1.00  0.00            
ATOM    157  H15 CG7     2      29.540  18.680  13.610  1.00  0.00            
ATOM    158  H16 CG7     2      26.340  17.730  14.790  1.00  0.00            
ATOM    159  H17 CG7     2      26.870  18.230  13.180  1.00  0.00            
ATOM    160  H18 CG7     2      26.000  20.580  14.010  1.00  0.00            
ATOM    161  H19 CG7     2      25.550  19.840  15.460  1.00  0.00            
ATOM    162  H20 CG7     2      24.490  19.170  12.610  1.00  0.00            
ATOM    163  H21 CG7     2      24.090  18.590  16.370  1.00  0.00            
ATOM    164  H22 CG7     2      22.410  19.040  15.990  1.00  0.00            
ATOM    165  H23 CG7     2      22.940  17.370  16.110  1.00  0.00            
ATOM    166  H24 CG7     2      22.380  17.970  12.390  1.00  0.00            
ATOM    167  H25 CG7     2      22.050  16.910  13.700  1.00  0.00            
ATOM    168  H26 CG7     2      21.390  18.590  13.630  1.00  0.00            
TER
ENDMDL
MODEL        1
ATOM      1  H1  ACD     1      30.080  17.650  10.840  1.00  0.00            
ATOM      2  O1  ACD     1      29.890  16.810  10.430  1.00  0.00            
ATOM      3  C1  ACD     1      31.030  16.230   9.860  1.00  0.00            
ATOM      4  H2  ACD     1      31.830  16.180  10.610  1.00  0.00            
ATOM      5  H3  ACD     1      31.460  16.860   9.070  1.00  0.00            
ATOM      6  C2  ACD     1      30.760  14.810   9.310  1.00  0.00            
ATOM      7  H4  ACD     1      31.560  14.350   8.720  1.00  0.00            
ATOM      8  O2  ACD     1      30.550  13.940  10.410  1.00  0.00            
ATOM      9  C3  ACD     1      29.950  12.650  10.220  1.00  0.00            
ATOM     10  H5  ACD     1      29.810  12.210  11.210  1.00  0.00            
ATOM     11  O3  ACD     1      30.780  11.780   9.370  1.00  0.00            
ATOM     12  C4  ACD     1      31.390  10.660   9.870  1.00  0.00            
ATOM     13  H6  ACD     1      31.250  10.570  10.950  1.00  0.00            
ATOM     14  C5  ACD     1      30.750   9.520   9.110  1.00  0.00            
ATOM     15  H7  ACD     1      30.910   9.720   8.040  1.00  0.00            
ATOM     16  O4  ACD     1      29.370   9.400   9.430  1.00  0.00            
ATOM     17  H8  ACD     1      28.980  10.270   9.340  1.00  0.00            
ATOM     18  C6  ACD     1      31.510   8.170   9.410  1.00  0.00            
ATOM     19  H9  ACD     1      31.480   7.890  10.480  1.00  0.00            
ATOM     20  O5  ACD     1      30.950   7.110   8.630  1.00  0.00            
ATOM     21  H10 ACD     1      30.050   7.100   8.980  1.00  0.00            
ATOM     22  C7  ACD     1      33.030   8.300   9.120  1.00  0.00            
ATOM     23  H11 ACD     1      33.590   7.430   9.470  1.00  0.00            
ATOM     24  O6  ACD     1      33.470   9.430   9.920  1.00  0.00            
ATOM     25  C8  ACD     1      32.850  10.720   9.510  1.00  0.00            
ATOM     26  H12 ACD     1      33.060  10.970   8.470  1.00  0.00            
ATOM     27  C9  ACD     1      33.560  11.820  10.200  1.00  0.00            
ATOM     28  H13 ACD     1      32.930  12.660  10.510  1.00  0.00            
ATOM     29  H14 ACD     1      33.970  11.440  11.140  1.00  0.00            
ATOM     30  O7  ACD     1      34.760  12.200   9.460  1.00  0.00            
ATOM     31  H15 ACD     1      35.350  11.450   9.580  1.00  0.00            
ATOM     32  O8  ACD     1      33.180   8.530   7.740  1.00  0.00            
ATOM     33  C10 ACD     1      34.190   7.830   6.970  1.00  0.00            
ATOM     34  H16 ACD     1      34.710   7.070   7.560  1.00  0.00            
ATOM     35  C11 ACD     1      33.270   7.210   5.890  1.00  0.00            
ATOM     36  H17 ACD     1      32.530   7.940   5.540  1.00  0.00            
ATOM     37  O9  ACD     1      32.600   6.220   6.630  1.00  0.00            
ATOM     38  H18 ACD     1      32.100   6.800   7.200  1.00  0.00            
ATOM     39  C12 ACD     1      34.120   6.720   4.740  1.00  0.00            
ATOM     40  H19 ACD     1      34.870   5.960   4.970  1.00  0.00            
ATOM     41  O10 ACD     1      33.220   6.220   3.740  1.00  0.00            
ATOM     42  H20 ACD     1      32.580   5.680   4.210  1.00  0.00            
ATOM     43  C13 ACD     1      34.980   7.940   4.230  1.00  0.00            
ATOM     44  H21 ACD     1      35.660   7.590   3.450  1.00  0.00            
ATOM     45  O11 ACD     1      35.850   8.290   5.330  1.00  0.00            
ATOM     46  C14 ACD     1      35.150   8.900   6.430  1.00  0.00            
ATOM     47  H22 ACD     1      34.650   9.800   6.060  1.00  0.00            
ATOM     48  C15 ACD     1      36.230   9.230   7.440  1.00  0.00            
ATOM     49  H23 ACD     1      35.700   9.820   8.200  1.00  0.00            
ATOM     50  H24 ACD     1      36.700   8.340   7.880  1.00  0.00            
ATOM     51  O12 ACD     1      37.250  10.070   6.850  1.00  0.00            
ATOM     52  H25 ACD     1      37.450   9.440   6.150  1.00  0.00            
ATOM     53  O13 ACD     1      34.140   8.970   3.830  1.00  0.00            
ATOM     54  C16 ACD     1      34.070   9.490   2.560  1.00  0.00            
ATOM     55  H26 ACD     1      34.560   8.790   1.870  1.00  0.00            
ATOM     56  C17 ACD     1      32.590   9.560   2.130  1.00  0.00            
ATOM     57  H27 ACD     1      32.210  10.170   2.950  1.00  0.00            
ATOM     58  O14 ACD     1      32.040   8.270   2.030  1.00  0.00            
ATOM     59  H28 ACD     1      32.460   7.790   2.750  1.00  0.00            
ATOM     60  C18 ACD     1      32.420  10.270   0.760  1.00  0.00            
ATOM     61  H29 ACD     1      33.040   9.710   0.050  1.00  0.00            
ATOM     62  O15 ACD     1      31.090  10.370   0.310  1.00  0.00            
ATOM     63  H30 ACD     1      30.750   9.470   0.220  1.00  0.00            
ATOM     64  C19 ACD     1      33.130  11.650   0.750  1.00  0.00            
ATOM     65  H31 ACD     1      33.080  11.970  -0.300  1.00  0.00            
ATOM     66  O16 ACD     1      34.520  11.520   1.210  1.00  0.00            
ATOM     67  C20 ACD     1      34.780  10.880   2.460  1.00  0.00            
ATOM     68  H32 ACD     1      34.410  11.470   3.310  1.00  0.00            
ATOM     69  C21 ACD     1      36.280  10.740   2.700  1.00  0.00            
ATOM     70  H33 ACD     1      36.760  11.700   2.460  1.00  0.00            
ATOM     71  H34 ACD     1      36.430  10.610   3.770  1.00  0.00            
ATOM     72  O17 ACD     1      36.930   9.600   1.950  1.00  0.00            
ATOM     73  H35 ACD     1      37.870   9.810   1.940  1.00  0.00            
ATOM     74  O18 ACD     1      32.490  12.570   1.600  1.00  0.00            
ATOM     75  C22 ACD     1      32.210  13.840   0.970  1.00  0.00            
ATOM     76  H36 ACD     1      32.670  13.920  -0.020  1.00  0.00            
ATOM     77  C23 ACD     1      30.710  13.930   0.820  1.00  0.00            
ATOM     78  H37 ACD     1      30.270  13.510   1.730  1.00  0.00            
ATOM     79  O19 ACD     1      30.300  13.100  -0.270  1.00  0.00            
ATOM     80  H38 ACD     1      30.620  12.220  -0.060  1.00  0.00            
ATOM     81  C24 ACD     1      30.210  15.370   0.670  1.00  0.00            
ATOM     82  H39 ACD     1      30.520  15.750  -0.310  1.00  0.00            
ATOM     83  O20 ACD     1      28.780  15.530   0.710  1.00  0.00            
ATOM     84  H40 ACD     1      28.410  14.850   1.280  1.00  0.00            
ATOM     85  C25 ACD     1      30.830  16.230   1.680  1.00  0.00            
ATOM     86  H41 ACD     1      30.550  17.270   1.500  1.00  0.00            
ATOM     87  O21 ACD     1      32.190  16.170   1.510  1.00  0.00            
ATOM     88  C26 ACD     1      32.830  14.940   1.800  1.00  0.00            
ATOM     89  H42 ACD     1      32.720  14.700   2.870  1.00  0.00            
ATOM     90  C27 ACD     1      34.290  15.070   1.530  1.00  0.00            
ATOM     91  H43 ACD     1      34.730  14.080   1.660  1.00  0.00            
ATOM     92  H44 ACD     1      34.470  15.360   0.490  1.00  0.00            
ATOM     93  O22 ACD     1      34.920  16.050   2.380  1.00  0.00            
ATOM     94  H45 ACD     1      34.810  16.970   2.100  1.00  0.00            
ATOM     95  O23 ACD     1      30.450  15.930   2.990  1.00  0.00            
ATOM     96  C28 ACD     1      30.120  16.940   3.980  1.00  0.00            
ATOM     97  H46 ACD     1      29.970  17.900   3.470  1.00  0.00            
ATOM     98  C29 ACD     1      31.180  16.910   5.070  1.00  0.00            
ATOM     99  H47 ACD     1      31.530  15.880   5.230  1.00  0.00            
ATOM    100  O24 ACD     1      30.660  17.390   6.360  1.00  0.00            
ATOM    101  C30 ACD     1      32.460  17.780   4.720  1.00  0.00            
ATOM    102  H48 ACD     1      33.000  17.790   5.670  1.00  0.00            
ATOM    103  H49 ACD     1      32.980  17.410   3.820  1.00  0.00            
ATOM    104  O25 ACD     1      32.170  19.140   4.510  1.00  0.00            
ATOM    105  H50 ACD     1      32.950  19.440   4.030  1.00  0.00            
ATOM    106  C31 ACD     1      28.720  16.470   4.370  1.00  0.00            
ATOM    107  H51 ACD     1      28.680  15.380   4.310  1.00  0.00            
ATOM    108  O26 ACD     1      27.750  17.020   3.500  1.00  0.00            
ATOM    109  H52 ACD     1      26.950  16.600   3.830  1.00  0.00            
ATOM    110  C32 ACD     1      28.390  16.930   5.820  1.00  0.00            
ATOM    111  H53 ACD     1      28.170  18.010   5.850  1.00  0.00            
ATOM    112  O27 ACD     1      27.230  16.240   6.400  1.00  0.00            
ATOM    113  H54 ACD     1      27.510  15.370   6.710  1.00  0.00            
ATOM    114  C33 ACD     1      29.550  16.680   6.810  1.00  0.00            
ATOM    115  H55 ACD     1      29.130  17.200   7.680  1.00  0.00            
ATOM    116  O28 ACD     1      29.750  15.250   7.170  1.00  0.00            
ATOM    117  C34 ACD     1      29.460  14.810   8.440  1.00  0.00            
ATOM    118  H56 ACD     1      28.800  15.520   8.960  1.00  0.00            
ATOM    119  C35 ACD     1      28.730  13.500   8.200  1.00  0.00            
ATOM    120  H57 ACD     1      29.470  12.960   7.600  1.00  0.00            
ATOM    121  O29 ACD     1      27.440  13.710   7.510  1.00  0.00            
ATOM    122  H58 ACD     1      27.040  12.840   7.520  1.00  0.00            
ATOM    123  C36 ACD     1      28.600  12.800   9.580  1.00  0.00            
ATOM    124  H59 ACD     1      27.930  13.310  10.280  1.00  0.00            
ATOM    125  O30 ACD     1      27.910  11.550   9.380  1.00  0.00            
ATOM    126  H60 ACD     1      27.030  11.640   9.000  1.00  0.00            
ATOM    127  C1  CG7     2      34.600  15.530   8.670  1.00  0.00            
ATOM    128  C2  CG7     2      33.950  15.340   7.480  1.00  0.00            
ATOM    129  C3  CG7     2      34.070  14.140   6.520  1.00  0.00            
ATOM    130  C4  CG7     2      34.550  14.680   5.130  1.00  0.00            
ATOM    131  O1  CG7     2      35.100  13.320   7.000  1.00  0.00            
ATOM    132  C5  CG7     2      32.700  13.380   6.510  1.00  0.00            
ATOM    133  C6  CG7     2      32.620  12.250   5.510  1.00  0.00            
ATOM    134  C7  CG7     2      31.430  11.300   5.760  1.00  0.00            
ATOM    135  C8  CG7     2      30.180  11.550   5.410  1.00  0.00            
ATOM    136  C9  CG7     2      29.710  12.910   4.790  1.00  0.00            
ATOM    137  C10 CG7     2      29.090  10.500   5.640  1.00  0.00            
ATOM    138  C11 CG7     2      28.660   9.790   4.340  1.00  0.00            
ATOM    139  C12 CG7     2      27.640   8.680   4.600  1.00  0.00            
ATOM    140  C13 CG7     2      27.920   7.390   4.970  1.00  0.00            
ATOM    141  C14 CG7     2      29.360   6.950   5.200  1.00  0.00            
ATOM    142  C15 CG7     2      26.870   6.340   5.170  1.00  0.00            
ATOM    143  H1  CG7     2      34.500  16.480   9.190  1.00  0.00            
ATOM    144  H2  CG7     2      35.260  14.860   9.220  1.00  0.00            
ATOM    145  H3  CG7     2      33.320  16.200   7.260  1.00  0.00            
ATOM    146  H4  CG7     2      33.850  15.440   4.750  1.00  0.00            
ATOM    147  H5  CG7     2      35.470  15.230   5.370  1.00  0.00            
ATOM    148  H6  CG7     2      34.750  13.910   4.370  1.00  0.00            
ATOM    149  H7  CG7     2      34.900  13.030   7.910  1.00  0.00            
ATOM    150  H8  CG7     2      31.920  14.120   6.320  1.00  0.00            
ATOM    151  H9  CG7     2      32.540  13.020   7.540  1.00  0.00            
ATOM    152  H10 CG7     2      33.490  11.580   5.540  1.00  0.00            
ATOM    153  H11 CG7     2      32.600  12.610   4.480  1.00  0.00            
ATOM    154  H12 CG7     2      31.790  10.340   6.110  1.00  0.00            
ATOM    155  H13 CG7     2      29.060  13.480   5.460  1.00  0.00            
ATOM    156  H14 CG7     2      30.560  13.510   4.430  1.00  0.00            
ATOM    157  H15 CG7     2      29.130  12.750   3.870  1.00  0.00            
ATOM    158  H16 CG7     2      28.240  11.020   6.100  1.00  0.00            
ATOM    159  H17 CG7     2      29.430   9.730   6.340  1.00  0.00            
ATOM    160  H18 CG7     2      29.570   9.470   3.830  1.00  0.00            
ATOM    161  H19 CG7     2      28.160  10.500   3.670  1.00  0.00            
ATOM    162  H20 CG7     2      26.600   8.980   4.530  1.00  0.00            
ATOM    163  H21 CG7     2      29.740   6.160   4.530  1.00  0.00            
ATOM    164  H22 CG7     2      30.130   7.740   5.270  1.00  0.00            
ATOM    165  H23 CG7     2      29.380   6.400   6.140  1.00  0.00            
ATOM    166  H24 CG7     2      27.130   5.430   4.600  1.00  0.00            
ATOM    167  H25 CG7     2      26.750   6.040   6.220  1.00  0.00            
ATOM    168  H26 CG7     2      25.900   6.730   4.860  1.00  0.00            
TER
ENDMDL
MODEL        1
ATOM      1  H1  ACD     1      20.870   1.250  10.930  1.00  0.00            
ATOM      2  O1  ACD     1      21.440   1.950  11.280  1.00  0.00            
ATOM      3  C1  ACD     1      22.350   2.190  10.190  1.00  0.00            
ATOM      4  H2  ACD     1      21.840   2.650   9.340  1.00  0.00            
ATOM      5  H3  ACD     1      22.510   1.140   9.920  1.00  0.00            
ATOM      6  C2  ACD     1      23.580   2.960  10.630  1.00  0.00            
ATOM      7  H4  ACD     1      23.380   3.970  11.020  1.00  0.00            
ATOM      8  O2  ACD     1      24.260   2.260  11.650  1.00  0.00            
ATOM      9  C3  ACD     1      25.460   2.780  12.190  1.00  0.00            
ATOM     10  H5  ACD     1      25.720   2.200  13.070  1.00  0.00            
ATOM     11  O3  ACD     1      25.250   4.150  12.650  1.00  0.00            
ATOM     12  C4  ACD     1      25.750   4.670  13.930  1.00  0.00            
ATOM     13  H6  ACD     1      26.580   4.040  14.260  1.00  0.00            
ATOM     14  C5  ACD     1      26.200   6.070  13.560  1.00  0.00            
ATOM     15  H7  ACD     1      25.420   6.720  13.150  1.00  0.00            
ATOM     16  O4  ACD     1      27.130   5.990  12.470  1.00  0.00            
ATOM     17  H8  ACD     1      26.900   5.330  11.810  1.00  0.00            
ATOM     18  C6  ACD     1      26.650   6.770  14.810  1.00  0.00            
ATOM     19  H9  ACD     1      27.510   6.160  15.120  1.00  0.00            
ATOM     20  O5  ACD     1      27.050   8.160  14.670  1.00  0.00            
ATOM     21  H10 ACD     1      26.520   8.720  15.250  1.00  0.00            
ATOM     22  C7  ACD     1      25.470   6.760  15.810  1.00  0.00            
ATOM     23  H11 ACD     1      25.920   7.160  16.720  1.00  0.00            
ATOM     24  O6  ACD     1      25.100   5.410  16.120  1.00  0.00            
ATOM     25  C8  ACD     1      24.720   4.670  15.020  1.00  0.00            
ATOM     26  H12 ACD     1      23.850   5.200  14.610  1.00  0.00            
ATOM     27  C9  ACD     1      24.340   3.310  15.510  1.00  0.00            
ATOM     28  H13 ACD     1      24.060   2.670  14.670  1.00  0.00            
ATOM     29  H14 ACD     1      25.180   2.930  16.100  1.00  0.00            
ATOM     30  O7  ACD     1      23.220   3.280  16.400  1.00  0.00            
ATOM     31  H15 ACD     1      23.440   3.730  17.220  1.00  0.00            
ATOM     32  O8  ACD     1      24.310   7.560  15.390  1.00  0.00            
ATOM     33  C10 ACD     1      23.810   8.480  16.320  1.00  0.00            
ATOM     34  H16 ACD     1      24.280   8.360  17.310  1.00  0.00            
ATOM     35  C11 ACD     1      24.260   9.880  15.780  1.00  0.00            
ATOM     36  H17 ACD     1      24.140   9.850  14.690  1.00  0.00            
ATOM     37  O9  ACD     1      25.640  10.020  16.220  1.00  0.00            
ATOM     38  H18 ACD     1      25.630  10.100  17.170  1.00  0.00            
ATOM     39  C12 ACD     1      23.360  10.940  16.420  1.00  0.00            
ATOM     40  H19 ACD     1      23.530  10.930  17.500  1.00  0.00            
ATOM     41  O10 ACD     1      23.690  12.250  15.870  1.00  0.00            
ATOM     42  H20 ACD     1      24.580  12.460  16.170  1.00  0.00            
ATOM     43  C13 ACD     1      21.900  10.660  16.170  1.00  0.00            
ATOM     44  H21 ACD     1      21.370  11.510  16.610  1.00  0.00            
ATOM     45  O11 ACD     1      21.550   9.430  16.880  1.00  0.00            
ATOM     46  C14 ACD     1      22.280   8.240  16.370  1.00  0.00            
ATOM     47  H22 ACD     1      22.010   8.080  15.320  1.00  0.00            
ATOM     48  C15 ACD     1      21.900   6.910  17.070  1.00  0.00            
ATOM     49  H23 ACD     1      20.820   6.860  17.220  1.00  0.00            
ATOM     50  H24 ACD     1      22.250   6.020  16.530  1.00  0.00            
ATOM     51  O12 ACD     1      22.480   6.740  18.370  1.00  0.00            
ATOM     52  H25 ACD     1      22.200   7.470  18.930  1.00  0.00            
ATOM     53  O13 ACD     1      21.640  10.520  14.750  1.00  0.00            
ATOM     54  C16 ACD     1      20.640  11.330  14.100  1.00  0.00            
ATOM     55  H26 ACD     1      20.210  12.170  14.660  1.00  0.00            
ATOM     56  C17 ACD     1      21.450  11.980  13.060  1.00  0.00            
ATOM     57  H27 ACD     1      21.990  11.230  12.470  1.00  0.00            
ATOM     58  O14 ACD     1      22.380  12.910  13.620  1.00  0.00            
ATOM     59  H28 ACD     1      22.810  12.450  14.350  1.00  0.00            
ATOM     60  C18 ACD     1      20.420  12.690  12.130  1.00  0.00            
ATOM     61  H29 ACD     1      19.760  13.440  12.570  1.00  0.00            
ATOM     62  O15 ACD     1      21.130  13.350  11.050  1.00  0.00            
ATOM     63  H30 ACD     1      21.880  13.650  11.570  1.00  0.00            
ATOM     64  C19 ACD     1      19.520  11.650  11.430  1.00  0.00            
ATOM     65  H31 ACD     1      18.810  12.030  10.690  1.00  0.00            
ATOM     66  O16 ACD     1      18.770  11.150  12.520  1.00  0.00            
ATOM     67  C20 ACD     1      19.580  10.450  13.480  1.00  0.00            
ATOM     68  H32 ACD     1      20.300   9.720  13.070  1.00  0.00            
ATOM     69  C21 ACD     1      18.680   9.900  14.600  1.00  0.00            
ATOM     70  H33 ACD     1      17.960   9.170  14.220  1.00  0.00            
ATOM     71  H34 ACD     1      19.320   9.450  15.370  1.00  0.00            
ATOM     72  O17 ACD     1      17.980  10.950  15.230  1.00  0.00            
ATOM     73  H35 ACD     1      17.040  10.810  15.170  1.00  0.00            
ATOM     74  O18 ACD     1      20.310  10.600  10.820  1.00  0.00            
ATOM     75  C22 ACD     1      20.080  10.390   9.400  1.00  0.00            
ATOM     76  H36 ACD     1      19.470  11.170   8.920  1.00  0.00            
ATOM     77  C23 ACD     1      21.450  10.430   8.720  1.00  0.00            
ATOM     78  H37 ACD     1      22.190   9.750   9.170  1.00  0.00            
ATOM     79  O19 ACD     1      21.900  11.780   8.800  1.00  0.00            
ATOM     80  H38 ACD     1      21.760  12.120   9.690  1.00  0.00            
ATOM     81  C24 ACD     1      21.250  10.060   7.270  1.00  0.00            
ATOM     82  H39 ACD     1      20.710  10.850   6.730  1.00  0.00            
ATOM     83  O20 ACD     1      22.550  10.040   6.640  1.00  0.00            
ATOM     84  H40 ACD     1      23.000  10.770   7.070  1.00  0.00            
ATOM     85  C25 ACD     1      20.750   8.690   7.190  1.00  0.00            
ATOM     86  H41 ACD     1      20.640   8.370   6.150  1.00  0.00            
ATOM     87  O21 ACD     1      19.380   8.770   7.790  1.00  0.00            
ATOM     88  C26 ACD     1      19.470   8.980   9.250  1.00  0.00            
ATOM     89  H42 ACD     1      20.070   8.240   9.800  1.00  0.00            
ATOM     90  C27 ACD     1      18.050   9.010   9.790  1.00  0.00            
ATOM     91  H43 ACD     1      18.030   9.190  10.870  1.00  0.00            
ATOM     92  H44 ACD     1      17.510   9.870   9.380  1.00  0.00            
ATOM     93  O22 ACD     1      17.430   7.790   9.490  1.00  0.00            
ATOM     94  H45 ACD     1      17.040   7.980   8.630  1.00  0.00            
ATOM     95  O23 ACD     1      21.570   7.750   7.880  1.00  0.00            
ATOM     96  C28 ACD     1      21.870   6.560   7.180  1.00  0.00            
ATOM     97  H46 ACD     1      21.190   6.470   6.330  1.00  0.00            
ATOM     98  C29 ACD     1      21.490   5.460   8.140  1.00  0.00            
ATOM     99  H47 ACD     1      21.940   5.670   9.120  1.00  0.00            
ATOM    100  O24 ACD     1      22.030   4.280   7.710  1.00  0.00            
ATOM    101  C30 ACD     1      19.970   5.230   8.240  1.00  0.00            
ATOM    102  H48 ACD     1      19.360   6.110   8.500  1.00  0.00            
ATOM    103  H49 ACD     1      19.660   4.970   7.210  1.00  0.00            
ATOM    104  O25 ACD     1      19.640   4.100   9.180  1.00  0.00            
ATOM    105  H50 ACD     1      20.160   4.220   9.980  1.00  0.00            
ATOM    106  C31 ACD     1      23.350   6.610   6.780  1.00  0.00            
ATOM    107  H51 ACD     1      23.970   6.920   7.630  1.00  0.00            
ATOM    108  O26 ACD     1      23.550   7.600   5.770  1.00  0.00            
ATOM    109  H52 ACD     1      23.150   8.400   6.110  1.00  0.00            
ATOM    110  C32 ACD     1      23.790   5.200   6.320  1.00  0.00            
ATOM    111  H53 ACD     1      23.130   4.900   5.500  1.00  0.00            
ATOM    112  O27 ACD     1      25.240   5.000   6.170  1.00  0.00            
ATOM    113  H54 ACD     1      25.510   4.410   6.890  1.00  0.00            
ATOM    114  C33 ACD     1      23.410   4.270   7.440  1.00  0.00            
ATOM    115  H55 ACD     1      23.640   3.250   7.100  1.00  0.00            
ATOM    116  O28 ACD     1      24.180   4.460   8.680  1.00  0.00            
ATOM    117  C34 ACD     1      24.500   3.230   9.420  1.00  0.00            
ATOM    118  H56 ACD     1      24.380   2.310   8.830  1.00  0.00            
ATOM    119  C35 ACD     1      26.030   3.430   9.750  1.00  0.00            
ATOM    120  H57 ACD     1      26.140   4.460  10.130  1.00  0.00            
ATOM    121  O29 ACD     1      26.880   3.220   8.620  1.00  0.00            
ATOM    122  H58 ACD     1      27.800   3.400   8.820  1.00  0.00            
ATOM    123  C36 ACD     1      26.500   2.630  11.050  1.00  0.00            
ATOM    124  H59 ACD     1      26.460   1.590  10.710  1.00  0.00            
ATOM    125  O30 ACD     1      27.790   2.890  11.520  1.00  0.00            
ATOM    126  H60 ACD     1      28.310   2.690  10.730  1.00  0.00            
ATOM    127  C1  CG7     2      19.460   6.090  14.610  1.00  0.00            
ATOM    128  C2  CG7     2      19.760   5.800  13.370  1.00  0.00            
ATOM    129  C3  CG7     2      21.070   5.240  12.880  1.00  0.00            
ATOM    130  C4  CG7     2      21.410   4.040  13.660  1.00  0.00            
ATOM    131  O1  CG7     2      20.840   4.750  11.620  1.00  0.00            
ATOM    132  C5  CG7     2      22.170   6.300  12.760  1.00  0.00            
ATOM    133  C6  CG7     2      21.890   7.560  11.890  1.00  0.00            
ATOM    134  C7  CG7     2      23.110   8.490  12.100  1.00  0.00            
ATOM    135  C8  CG7     2      24.220   8.550  11.380  1.00  0.00            
ATOM    136  C9  CG7     2      24.590   7.520  10.320  1.00  0.00            
ATOM    137  C10 CG7     2      25.340   9.530  11.710  1.00  0.00            
ATOM    138  C11 CG7     2      25.030  10.980  11.390  1.00  0.00            
ATOM    139  C12 CG7     2      26.260  11.780  11.340  1.00  0.00            
ATOM    140  C13 CG7     2      26.930  12.300  12.380  1.00  0.00            
ATOM    141  C14 CG7     2      26.460  12.090  13.800  1.00  0.00            
ATOM    142  C15 CG7     2      28.220  13.040  12.230  1.00  0.00            
ATOM    143  H1  CG7     2      18.530   6.600  14.850  1.00  0.00            
ATOM    144  H2  CG7     2      20.160   5.840  15.410  1.00  0.00            
ATOM    145  H3  CG7     2      19.070   5.960  12.550  1.00  0.00            
ATOM    146  H4  CG7     2      22.320   3.550  13.290  1.00  0.00            
ATOM    147  H5  CG7     2      21.650   4.310  14.690  1.00  0.00            
ATOM    148  H6  CG7     2      20.540   3.370  13.590  1.00  0.00            
ATOM    149  H7  CG7     2      21.170   3.860  11.840  1.00  0.00            
ATOM    150  H8  CG7     2      23.080   5.930  12.280  1.00  0.00            
ATOM    151  H9  CG7     2      22.300   6.560  13.820  1.00  0.00            
ATOM    152  H10 CG7     2      21.080   8.220  12.210  1.00  0.00            
ATOM    153  H11 CG7     2      21.690   7.330  10.840  1.00  0.00            
ATOM    154  H12 CG7     2      22.850   9.170  12.900  1.00  0.00            
ATOM    155  H13 CG7     2      25.050   7.950   9.420  1.00  0.00            
ATOM    156  H14 CG7     2      25.420   6.850  10.580  1.00  0.00            
ATOM    157  H15 CG7     2      23.770   6.840  10.060  1.00  0.00            
ATOM    158  H16 CG7     2      26.220   9.370  11.080  1.00  0.00            
ATOM    159  H17 CG7     2      25.680   9.480  12.750  1.00  0.00            
ATOM    160  H18 CG7     2      24.370  11.350  12.190  1.00  0.00            
ATOM    161  H19 CG7     2      24.400  10.990  10.490  1.00  0.00            
ATOM    162  H20 CG7     2      26.600  11.980  10.320  1.00  0.00            
ATOM    163  H21 CG7     2      27.180  11.500  14.380  1.00  0.00            
ATOM    164  H22 CG7     2      26.370  13.090  14.230  1.00  0.00            
ATOM    165  H23 CG7     2      25.480  11.620  13.880  1.00  0.00            
ATOM    166  H24 CG7     2      28.640  12.870  11.240  1.00  0.00            
ATOM    167  H25 CG7     2      28.120  14.120  12.430  1.00  0.00            
ATOM    168  H26 CG7     2      28.940  12.630  12.950  1.00  0.00            
TER
ENDMDL
MODEL        1
ATOM      1  H1  ACD     1      18.220   4.590  14.930  1.00  0.00            
ATOM      2  O1  ACD     1      18.080   4.370  14.000  1.00  0.00            
ATOM      3  C1  ACD     1      18.950   5.210  13.240  1.00  0.00            
ATOM      4  H2  ACD     1      19.140   6.060  13.900  1.00  0.00            
ATOM      5  H3  ACD     1      18.450   5.670  12.370  1.00  0.00            
ATOM      6  C2  ACD     1      20.320   4.600  12.920  1.00  0.00            
ATOM      7  H4  ACD     1      20.910   5.360  12.380  1.00  0.00            
ATOM      8  O2  ACD     1      21.050   4.360  14.130  1.00  0.00            
ATOM      9  C3  ACD     1      22.380   3.930  13.930  1.00  0.00            
ATOM     10  H5  ACD     1      22.770   3.880  14.950  1.00  0.00            
ATOM     11  O3  ACD     1      23.160   4.850  13.220  1.00  0.00            
ATOM     12  C4  ACD     1      24.190   5.440  13.970  1.00  0.00            
ATOM     13  H6  ACD     1      24.300   5.200  15.030  1.00  0.00            
ATOM     14  C5  ACD     1      25.520   5.000  13.400  1.00  0.00            
ATOM     15  H7  ACD     1      25.440   5.090  12.310  1.00  0.00            
ATOM     16  O4  ACD     1      25.930   3.640  13.830  1.00  0.00            
ATOM     17  H8  ACD     1      25.230   2.990  13.660  1.00  0.00            
ATOM     18  C6  ACD     1      26.550   6.000  13.920  1.00  0.00            
ATOM     19  H9  ACD     1      26.630   5.850  15.000  1.00  0.00            
ATOM     20  O5  ACD     1      27.720   5.620  13.280  1.00  0.00            
ATOM     21  H10 ACD     1      27.810   4.680  13.470  1.00  0.00            
ATOM     22  C7  ACD     1      26.210   7.450  13.760  1.00  0.00            
ATOM     23  H11 ACD     1      26.940   8.030  14.350  1.00  0.00            
ATOM     24  O6  ACD     1      24.960   7.640  14.410  1.00  0.00            
ATOM     25  C8  ACD     1      23.860   6.940  13.870  1.00  0.00            
ATOM     26  H12 ACD     1      23.840   7.200  12.810  1.00  0.00            
ATOM     27  C9  ACD     1      22.590   7.300  14.640  1.00  0.00            
ATOM     28  H13 ACD     1      21.750   6.770  14.170  1.00  0.00            
ATOM     29  H14 ACD     1      22.630   6.890  15.660  1.00  0.00            
ATOM     30  O7  ACD     1      22.350   8.670  14.660  1.00  0.00            
ATOM     31  H15 ACD     1      23.080   9.190  14.990  1.00  0.00            
ATOM     32  O8  ACD     1      26.040   7.820  12.430  1.00  0.00            
ATOM     33  C10 ACD     1      26.660   9.030  12.020  1.00  0.00            
ATOM     34  H16 ACD     1      27.140   9.470  12.900  1.00  0.00            
ATOM     35  C11 ACD     1      27.730   8.500  11.040  1.00  0.00            
ATOM     36  H17 ACD     1      27.290   7.710  10.420  1.00  0.00            
ATOM     37  O9  ACD     1      28.820   8.030  11.860  1.00  0.00            
ATOM     38  H18 ACD     1      28.410   7.370  12.430  1.00  0.00            
ATOM     39  C12 ACD     1      28.090   9.550   9.990  1.00  0.00            
ATOM     40  H19 ACD     1      28.580  10.350  10.560  1.00  0.00            
ATOM     41  O10 ACD     1      29.020   9.080   9.060  1.00  0.00            
ATOM     42  H20 ACD     1      29.280   9.850   8.540  1.00  0.00            
ATOM     43  C13 ACD     1      26.870  10.210   9.360  1.00  0.00            
ATOM     44  H21 ACD     1      27.230  10.970   8.660  1.00  0.00            
ATOM     45  O11 ACD     1      26.070  10.840  10.340  1.00  0.00            
ATOM     46  C14 ACD     1      25.650   9.980  11.440  1.00  0.00            
ATOM     47  H22 ACD     1      24.860   9.320  11.060  1.00  0.00            
ATOM     48  C15 ACD     1      25.000  10.860  12.480  1.00  0.00            
ATOM     49  H23 ACD     1      24.090  11.350  12.110  1.00  0.00            
ATOM     50  H24 ACD     1      24.710  10.320  13.390  1.00  0.00            
ATOM     51  O12 ACD     1      26.020  11.810  12.880  1.00  0.00            
ATOM     52  H25 ACD     1      26.340  12.330  12.140  1.00  0.00            
ATOM     53  O13 ACD     1      26.060   9.270   8.650  1.00  0.00            
ATOM     54  C16 ACD     1      26.030   9.430   7.220  1.00  0.00            
ATOM     55  H26 ACD     1      26.830  10.070   6.830  1.00  0.00            
ATOM     56  C17 ACD     1      26.350   8.000   6.810  1.00  0.00            
ATOM     57  H27 ACD     1      25.650   7.410   7.410  1.00  0.00            
ATOM     58  O14 ACD     1      27.650   7.650   7.140  1.00  0.00            
ATOM     59  H28 ACD     1      28.080   8.290   7.710  1.00  0.00            
ATOM     60  C18 ACD     1      26.050   7.690   5.370  1.00  0.00            
ATOM     61  H29 ACD     1      26.770   8.270   4.790  1.00  0.00            
ATOM     62  O15 ACD     1      26.080   6.290   5.050  1.00  0.00            
ATOM     63  H30 ACD     1      26.970   6.020   5.290  1.00  0.00            
ATOM     64  C19 ACD     1      24.680   8.200   5.010  1.00  0.00            
ATOM     65  H31 ACD     1      24.470   8.160   3.940  1.00  0.00            
ATOM     66  O16 ACD     1      24.520   9.530   5.350  1.00  0.00            
ATOM     67  C20 ACD     1      24.660   9.920   6.770  1.00  0.00            
ATOM     68  H32 ACD     1      23.920   9.480   7.450  1.00  0.00            
ATOM     69  C21 ACD     1      24.540  11.370   6.960  1.00  0.00            
ATOM     70  H33 ACD     1      24.570  11.550   8.040  1.00  0.00            
ATOM     71  H34 ACD     1      25.380  11.930   6.530  1.00  0.00            
ATOM     72  O17 ACD     1      23.260  11.790   6.410  1.00  0.00            
ATOM     73  H35 ACD     1      23.390  11.710   5.460  1.00  0.00            
ATOM     74  O18 ACD     1      23.600   7.520   5.640  1.00  0.00            
ATOM     75  C22 ACD     1      22.480   7.170   4.890  1.00  0.00            
ATOM     76  H36 ACD     1      22.460   7.500   3.840  1.00  0.00            
ATOM     77  C23 ACD     1      22.580   5.640   4.970  1.00  0.00            
ATOM     78  H37 ACD     1      22.630   5.380   6.030  1.00  0.00            
ATOM     79  O19 ACD     1      23.740   5.240   4.200  1.00  0.00            
ATOM     80  H38 ACD     1      24.490   5.680   4.590  1.00  0.00            
ATOM     81  C24 ACD     1      21.300   5.040   4.350  1.00  0.00            
ATOM     82  H39 ACD     1      21.120   5.420   3.330  1.00  0.00            
ATOM     83  O20 ACD     1      21.270   3.640   4.320  1.00  0.00            
ATOM     84  H40 ACD     1      21.830   3.440   3.560  1.00  0.00            
ATOM     85  C25 ACD     1      20.100   5.490   5.210  1.00  0.00            
ATOM     86  H41 ACD     1      19.190   4.980   4.880  1.00  0.00            
ATOM     87  O21 ACD     1      20.020   6.920   5.140  1.00  0.00            
ATOM     88  C26 ACD     1      21.190   7.600   5.650  1.00  0.00            
ATOM     89  H42 ACD     1      21.380   7.310   6.690  1.00  0.00            
ATOM     90  C27 ACD     1      20.980   9.080   5.490  1.00  0.00            
ATOM     91  H43 ACD     1      21.910   9.580   5.760  1.00  0.00            
ATOM     92  H44 ACD     1      20.730   9.370   4.460  1.00  0.00            
ATOM     93  O22 ACD     1      19.830   9.550   6.320  1.00  0.00            
ATOM     94  H45 ACD     1      19.110   9.090   5.880  1.00  0.00            
ATOM     95  O23 ACD     1      20.380   5.020   6.560  1.00  0.00            
ATOM     96  C28 ACD     1      19.270   4.440   7.340  1.00  0.00            
ATOM     97  H46 ACD     1      18.410   4.230   6.680  1.00  0.00            
ATOM     98  C29 ACD     1      18.960   5.350   8.500  1.00  0.00            
ATOM     99  H47 ACD     1      19.880   5.810   8.890  1.00  0.00            
ATOM    100  O24 ACD     1      18.220   4.750   9.490  1.00  0.00            
ATOM    101  C30 ACD     1      18.090   6.500   7.970  1.00  0.00            
ATOM    102  H48 ACD     1      18.500   6.950   7.050  1.00  0.00            
ATOM    103  H49 ACD     1      17.060   6.180   7.780  1.00  0.00            
ATOM    104  O25 ACD     1      18.040   7.590   8.890  1.00  0.00            
ATOM    105  H50 ACD     1      18.970   7.810   9.000  1.00  0.00            
ATOM    106  C31 ACD     1      19.800   3.120   7.860  1.00  0.00            
ATOM    107  H51 ACD     1      20.770   3.350   8.330  1.00  0.00            
ATOM    108  O26 ACD     1      19.940   2.200   6.810  1.00  0.00            
ATOM    109  H52 ACD     1      20.650   2.390   6.200  1.00  0.00            
ATOM    110  C32 ACD     1      18.920   2.540   8.930  1.00  0.00            
ATOM    111  H53 ACD     1      17.970   2.350   8.420  1.00  0.00            
ATOM    112  O27 ACD     1      19.460   1.410   9.440  1.00  0.00            
ATOM    113  H54 ACD     1      18.750   1.030   9.960  1.00  0.00            
ATOM    114  C33 ACD     1      18.730   3.550  10.050  1.00  0.00            
ATOM    115  H55 ACD     1      18.050   3.180  10.820  1.00  0.00            
ATOM    116  O28 ACD     1      20.010   3.890  10.680  1.00  0.00            
ATOM    117  C34 ACD     1      20.360   3.380  11.980  1.00  0.00            
ATOM    118  H56 ACD     1      19.650   2.640  12.390  1.00  0.00            
ATOM    119  C35 ACD     1      21.750   2.630  11.950  1.00  0.00            
ATOM    120  H57 ACD     1      22.430   3.160  11.270  1.00  0.00            
ATOM    121  O29 ACD     1      21.490   1.380  11.360  1.00  0.00            
ATOM    122  H58 ACD     1      20.870   1.660  10.680  1.00  0.00            
ATOM    123  C36 ACD     1      22.390   2.550  13.320  1.00  0.00            
ATOM    124  H59 ACD     1      21.690   1.940  13.900  1.00  0.00            
ATOM    125  O30 ACD     1      23.770   2.070  13.330  1.00  0.00            
ATOM    126  H60 ACD     1      23.860   1.830  14.260  1.00  0.00            
ATOM    127  C1  CG7     2      22.430  10.820   9.570  1.00  0.00            
ATOM    128  C2  CG7     2      21.980   9.930  10.440  1.00  0.00            
ATOM    129  C3  CG7     2      21.210   8.630  10.270  1.00  0.00            
ATOM    130  C4  CG7     2      20.190   8.610  11.500  1.00  0.00            
ATOM    131  O1  CG7     2      20.490   8.590   9.020  1.00  0.00            
ATOM    132  C5  CG7     2      22.170   7.360  10.290  1.00  0.00            
ATOM    133  C6  CG7     2      23.300   7.120   9.320  1.00  0.00            
ATOM    134  C7  CG7     2      24.390   6.100   9.710  1.00  0.00            
ATOM    135  C8  CG7     2      24.400   4.770   9.570  1.00  0.00            
ATOM    136  C9  CG7     2      23.250   4.140   8.760  1.00  0.00            
ATOM    137  C10 CG7     2      25.460   3.730   9.980  1.00  0.00            
ATOM    138  C11 CG7     2      26.920   4.280  10.010  1.00  0.00            
ATOM    139  C12 CG7     2      27.840   3.220  10.670  1.00  0.00            
ATOM    140  C13 CG7     2      28.980   2.740  10.160  1.00  0.00            
ATOM    141  C14 CG7     2      29.580   3.150   8.880  1.00  0.00            
ATOM    142  C15 CG7     2      29.770   1.780  10.960  1.00  0.00            
ATOM    143  H1  CG7     2      22.980  11.660   9.990  1.00  0.00            
ATOM    144  H2  CG7     2      22.310  10.850   8.490  1.00  0.00            
ATOM    145  H3  CG7     2      22.140  10.180  11.480  1.00  0.00            
ATOM    146  H4  CG7     2      19.370   9.300  11.280  1.00  0.00            
ATOM    147  H5  CG7     2      19.790   7.590  11.610  1.00  0.00            
ATOM    148  H6  CG7     2      20.700   8.770  12.460  1.00  0.00            
ATOM    149  H7  CG7     2      20.530   9.520   8.750  1.00  0.00            
ATOM    150  H8  CG7     2      21.440   6.530  10.290  1.00  0.00            
ATOM    151  H9  CG7     2      22.570   7.370  11.310  1.00  0.00            
ATOM    152  H10 CG7     2      23.710   8.100   9.050  1.00  0.00            
ATOM    153  H11 CG7     2      22.870   6.870   8.340  1.00  0.00            
ATOM    154  H12 CG7     2      25.220   6.530  10.270  1.00  0.00            
ATOM    155  H13 CG7     2      23.030   3.150   9.160  1.00  0.00            
ATOM    156  H14 CG7     2      22.420   4.840   8.620  1.00  0.00            
ATOM    157  H15 CG7     2      23.570   3.890   7.740  1.00  0.00            
ATOM    158  H16 CG7     2      25.500   2.940   9.220  1.00  0.00            
ATOM    159  H17 CG7     2      25.150   3.110  10.840  1.00  0.00            
ATOM    160  H18 CG7     2      26.970   5.200  10.610  1.00  0.00            
ATOM    161  H19 CG7     2      27.280   4.600   9.020  1.00  0.00            
ATOM    162  H20 CG7     2      27.540   2.850  11.640  1.00  0.00            
ATOM    163  H21 CG7     2      29.320   2.500   8.030  1.00  0.00            
ATOM    164  H22 CG7     2      29.330   4.100   8.390  1.00  0.00            
ATOM    165  H23 CG7     2      30.680   3.150   8.950  1.00  0.00            
ATOM    166  H24 CG7     2      29.250   1.510  11.890  1.00  0.00            
ATOM    167  H25 CG7     2      30.120   0.940  10.340  1.00  0.00            
ATOM    168  H26 CG7     2      30.670   2.310  11.290  1.00  0.00            
TER
ENDMDL
MODEL        1
ATOM      1  H1  ACD     1      15.880  17.080  20.540  1.00  0.00            
ATOM      2  O1  ACD     1      16.500  17.690  20.130  1.00  0.00            
ATOM      3  C1  ACD     1      16.780  17.360  18.780  1.00  0.00            
ATOM      4  H2  ACD     1      16.080  17.990  18.220  1.00  0.00            
ATOM      5  H3  ACD     1      16.470  16.330  18.560  1.00  0.00            
ATOM      6  C2  ACD     1      18.220  17.530  18.330  1.00  0.00            
ATOM      7  H4  ACD     1      18.460  18.520  18.730  1.00  0.00            
ATOM      8  O2  ACD     1      19.060  16.500  18.890  1.00  0.00            
ATOM      9  C3  ACD     1      20.390  16.680  18.710  1.00  0.00            
ATOM     10  H5  ACD     1      20.920  15.860  19.190  1.00  0.00            
ATOM     11  O3  ACD     1      20.800  18.000  19.130  1.00  0.00            
ATOM     12  C4  ACD     1      21.530  18.070  20.400  1.00  0.00            
ATOM     13  H6  ACD     1      21.420  17.150  20.980  1.00  0.00            
ATOM     14  C5  ACD     1      23.030  18.160  20.010  1.00  0.00            
ATOM     15  H7  ACD     1      23.180  18.880  19.190  1.00  0.00            
ATOM     16  O4  ACD     1      23.460  16.880  19.530  1.00  0.00            
ATOM     17  H8  ACD     1      23.100  16.660  18.660  1.00  0.00            
ATOM     18  C6  ACD     1      23.880  18.740  21.190  1.00  0.00            
ATOM     19  H9  ACD     1      23.850  17.960  21.960  1.00  0.00            
ATOM     20  O5  ACD     1      25.170  18.960  20.700  1.00  0.00            
ATOM     21  H10 ACD     1      25.640  19.470  21.370  1.00  0.00            
ATOM     22  C7  ACD     1      23.200  20.060  21.650  1.00  0.00            
ATOM     23  H11 ACD     1      23.820  20.470  22.450  1.00  0.00            
ATOM     24  O6  ACD     1      21.940  19.680  22.230  1.00  0.00            
ATOM     25  C8  ACD     1      21.040  19.200  21.240  1.00  0.00            
ATOM     26  H12 ACD     1      20.720  19.990  20.540  1.00  0.00            
ATOM     27  C9  ACD     1      19.800  18.860  22.050  1.00  0.00            
ATOM     28  H13 ACD     1      19.200  18.310  21.310  1.00  0.00            
ATOM     29  H14 ACD     1      20.140  18.260  22.900  1.00  0.00            
ATOM     30  O7  ACD     1      19.080  19.990  22.470  1.00  0.00            
ATOM     31  H15 ACD     1      18.230  19.710  22.800  1.00  0.00            
ATOM     32  O8  ACD     1      23.060  21.000  20.580  1.00  0.00            
ATOM     33  C10 ACD     1      23.920  22.150  20.630  1.00  0.00            
ATOM     34  H16 ACD     1      24.670  22.180  21.440  1.00  0.00            
ATOM     35  C11 ACD     1      24.670  22.150  19.280  1.00  0.00            
ATOM     36  H17 ACD     1      24.000  21.810  18.490  1.00  0.00            
ATOM     37  O9  ACD     1      25.740  21.190  19.390  1.00  0.00            
ATOM     38  H18 ACD     1      25.300  20.390  19.690  1.00  0.00            
ATOM     39  C12 ACD     1      25.230  23.510  18.880  1.00  0.00            
ATOM     40  H19 ACD     1      26.010  23.750  19.610  1.00  0.00            
ATOM     41  O10 ACD     1      25.770  23.680  17.600  1.00  0.00            
ATOM     42  H20 ACD     1      26.230  22.880  17.340  1.00  0.00            
ATOM     43  C13 ACD     1      24.170  24.660  19.040  1.00  0.00            
ATOM     44  H21 ACD     1      24.600  25.640  18.800  1.00  0.00            
ATOM     45  O11 ACD     1      23.670  24.700  20.290  1.00  0.00            
ATOM     46  C14 ACD     1      23.110  23.460  20.810  1.00  0.00            
ATOM     47  H22 ACD     1      22.280  23.170  20.150  1.00  0.00            
ATOM     48  C15 ACD     1      22.660  23.710  22.260  1.00  0.00            
ATOM     49  H23 ACD     1      22.010  24.600  22.200  1.00  0.00            
ATOM     50  H24 ACD     1      22.060  22.880  22.640  1.00  0.00            
ATOM     51  O12 ACD     1      23.740  23.970  23.150  1.00  0.00            
ATOM     52  H25 ACD     1      24.510  24.260  22.650  1.00  0.00            
ATOM     53  O13 ACD     1      23.100  24.490  18.060  1.00  0.00            
ATOM     54  C16 ACD     1      22.820  25.650  17.230  1.00  0.00            
ATOM     55  H26 ACD     1      23.290  26.500  17.740  1.00  0.00            
ATOM     56  C17 ACD     1      23.380  25.310  15.800  1.00  0.00            
ATOM     57  H27 ACD     1      23.090  24.330  15.410  1.00  0.00            
ATOM     58  O14 ACD     1      24.790  25.270  15.790  1.00  0.00            
ATOM     59  H28 ACD     1      25.070  24.510  16.300  1.00  0.00            
ATOM     60  C18 ACD     1      22.780  26.320  14.830  1.00  0.00            
ATOM     61  H29 ACD     1      23.100  27.350  15.040  1.00  0.00            
ATOM     62  O15 ACD     1      23.070  25.900  13.510  1.00  0.00            
ATOM     63  H30 ACD     1      22.430  25.230  13.260  1.00  0.00            
ATOM     64  C19 ACD     1      21.280  26.340  14.900  1.00  0.00            
ATOM     65  H31 ACD     1      20.880  27.100  14.220  1.00  0.00            
ATOM     66  O16 ACD     1      21.010  26.790  16.190  1.00  0.00            
ATOM     67  C20 ACD     1      21.360  25.880  17.230  1.00  0.00            
ATOM     68  H32 ACD     1      20.910  24.880  17.150  1.00  0.00            
ATOM     69  C21 ACD     1      20.840  26.420  18.570  1.00  0.00            
ATOM     70  H33 ACD     1      20.930  25.630  19.340  1.00  0.00            
ATOM     71  H34 ACD     1      21.500  27.270  18.780  1.00  0.00            
ATOM     72  O17 ACD     1      19.400  26.760  18.440  1.00  0.00            
ATOM     73  H35 ACD     1      19.220  27.040  17.530  1.00  0.00            
ATOM     74  O18 ACD     1      20.580  25.110  14.650  1.00  0.00            
ATOM     75  C22 ACD     1      19.370  25.120  13.940  1.00  0.00            
ATOM     76  H36 ACD     1      19.120  26.150  13.650  1.00  0.00            
ATOM     77  C23 ACD     1      19.520  24.220  12.680  1.00  0.00            
ATOM     78  H37 ACD     1      20.030  23.280  12.950  1.00  0.00            
ATOM     79  O19 ACD     1      20.470  24.920  11.790  1.00  0.00            
ATOM     80  H38 ACD     1      20.830  24.250  11.200  1.00  0.00            
ATOM     81  C24 ACD     1      18.160  23.940  12.030  1.00  0.00            
ATOM     82  H39 ACD     1      17.760  24.880  11.640  1.00  0.00            
ATOM     83  O20 ACD     1      18.290  22.920  11.080  1.00  0.00            
ATOM     84  H40 ACD     1      18.610  22.140  11.540  1.00  0.00            
ATOM     85  C25 ACD     1      17.150  23.460  13.030  1.00  0.00            
ATOM     86  H41 ACD     1      16.210  23.290  12.500  1.00  0.00            
ATOM     87  O21 ACD     1      17.010  24.440  14.040  1.00  0.00            
ATOM     88  C26 ACD     1      18.190  24.670  14.810  1.00  0.00            
ATOM     89  H42 ACD     1      18.500  23.830  15.450  1.00  0.00            
ATOM     90  C27 ACD     1      17.810  25.730  15.820  1.00  0.00            
ATOM     91  H43 ACD     1      18.680  26.130  16.360  1.00  0.00            
ATOM     92  H44 ACD     1      17.440  26.620  15.310  1.00  0.00            
ATOM     93  O22 ACD     1      16.900  25.320  16.830  1.00  0.00            
ATOM     94  H45 ACD     1      17.180  24.510  17.260  1.00  0.00            
ATOM     95  O23 ACD     1      17.760  22.290  13.540  1.00  0.00            
ATOM     96  C28 ACD     1      16.890  21.120  13.800  1.00  0.00            
ATOM     97  H46 ACD     1      16.070  21.050  13.070  1.00  0.00            
ATOM     98  C29 ACD     1      16.260  21.100  15.240  1.00  0.00            
ATOM     99  H47 ACD     1      16.990  21.330  16.020  1.00  0.00            
ATOM    100  O24 ACD     1      15.850  19.800  15.550  1.00  0.00            
ATOM    101  C30 ACD     1      15.100  22.110  15.380  1.00  0.00            
ATOM    102  H48 ACD     1      14.720  21.840  16.380  1.00  0.00            
ATOM    103  H49 ACD     1      15.410  23.140  15.530  1.00  0.00            
ATOM    104  O25 ACD     1      14.060  22.030  14.520  1.00  0.00            
ATOM    105  H50 ACD     1      13.710  21.140  14.410  1.00  0.00            
ATOM    106  C31 ACD     1      17.870  19.970  13.590  1.00  0.00            
ATOM    107  H51 ACD     1      18.610  20.120  14.390  1.00  0.00            
ATOM    108  O26 ACD     1      18.470  19.930  12.270  1.00  0.00            
ATOM    109  H52 ACD     1      17.810  19.590  11.660  1.00  0.00            
ATOM    110  C32 ACD     1      17.110  18.650  13.910  1.00  0.00            
ATOM    111  H53 ACD     1      16.170  18.710  13.340  1.00  0.00            
ATOM    112  O27 ACD     1      17.850  17.510  13.570  1.00  0.00            
ATOM    113  H54 ACD     1      18.500  17.550  14.280  1.00  0.00            
ATOM    114  C33 ACD     1      16.690  18.680  15.390  1.00  0.00            
ATOM    115  H55 ACD     1      16.020  17.850  15.620  1.00  0.00            
ATOM    116  O28 ACD     1      17.710  18.700  16.330  1.00  0.00            
ATOM    117  C34 ACD     1      18.430  17.530  16.820  1.00  0.00            
ATOM    118  H56 ACD     1      18.050  16.590  16.390  1.00  0.00            
ATOM    119  C35 ACD     1      19.900  17.560  16.430  1.00  0.00            
ATOM    120  H57 ACD     1      20.430  18.470  16.770  1.00  0.00            
ATOM    121  O29 ACD     1      20.070  17.280  15.080  1.00  0.00            
ATOM    122  H58 ACD     1      21.010  17.310  14.900  1.00  0.00            
ATOM    123  C36 ACD     1      20.710  16.540  17.240  1.00  0.00            
ATOM    124  H59 ACD     1      20.430  15.510  17.010  1.00  0.00            
ATOM    125  O30 ACD     1      22.120  16.620  17.050  1.00  0.00            
ATOM    126  H60 ACD     1      22.420  16.400  16.170  1.00  0.00            
ATOM    127  C1  CG7     2      19.290  23.450  20.950  1.00  0.00            
ATOM    128  C2  CG7     2      18.690  23.430  19.770  1.00  0.00            
ATOM    129  C3  CG7     2      18.150  22.300  18.940  1.00  0.00            
ATOM    130  C4  CG7     2      17.150  21.400  19.740  1.00  0.00            
ATOM    131  O1  CG7     2      17.330  22.970  17.960  1.00  0.00            
ATOM    132  C5  CG7     2      19.240  21.480  18.220  1.00  0.00            
ATOM    133  C6  CG7     2      20.500  22.270  17.690  1.00  0.00            
ATOM    134  C7  CG7     2      21.540  21.310  17.330  1.00  0.00            
ATOM    135  C8  CG7     2      22.050  20.960  16.140  1.00  0.00            
ATOM    136  C9  CG7     2      21.700  21.650  14.880  1.00  0.00            
ATOM    137  C10 CG7     2      23.050  19.860  15.990  1.00  0.00            
ATOM    138  C11 CG7     2      24.470  20.360  15.740  1.00  0.00            
ATOM    139  C12 CG7     2      25.560  19.370  15.260  1.00  0.00            
ATOM    140  C13 CG7     2      26.020  18.300  15.870  1.00  0.00            
ATOM    141  C14 CG7     2      25.780  18.000  17.250  1.00  0.00            
ATOM    142  C15 CG7     2      27.150  17.480  15.320  1.00  0.00            
ATOM    143  H1  CG7     2      19.560  24.360  21.480  1.00  0.00            
ATOM    144  H2  CG7     2      19.580  22.530  21.450  1.00  0.00            
ATOM    145  H3  CG7     2      18.500  24.400  19.330  1.00  0.00            
ATOM    146  H4  CG7     2      17.610  20.940  20.620  1.00  0.00            
ATOM    147  H5  CG7     2      16.280  22.000  20.050  1.00  0.00            
ATOM    148  H6  CG7     2      16.760  20.630  19.060  1.00  0.00            
ATOM    149  H7  CG7     2      16.570  23.270  18.490  1.00  0.00            
ATOM    150  H8  CG7     2      18.790  21.140  17.280  1.00  0.00            
ATOM    151  H9  CG7     2      19.550  20.590  18.790  1.00  0.00            
ATOM    152  H10 CG7     2      20.910  22.970  18.430  1.00  0.00            
ATOM    153  H11 CG7     2      20.070  22.850  16.860  1.00  0.00            
ATOM    154  H12 CG7     2      21.950  20.770  18.190  1.00  0.00            
ATOM    155  H13 CG7     2      21.070  20.990  14.270  1.00  0.00            
ATOM    156  H14 CG7     2      21.220  22.620  15.040  1.00  0.00            
ATOM    157  H15 CG7     2      22.620  21.910  14.340  1.00  0.00            
ATOM    158  H16 CG7     2      22.840  19.290  15.070  1.00  0.00            
ATOM    159  H17 CG7     2      23.040  19.150  16.820  1.00  0.00            
ATOM    160  H18 CG7     2      24.760  20.930  16.630  1.00  0.00            
ATOM    161  H19 CG7     2      24.540  21.140  14.970  1.00  0.00            
ATOM    162  H20 CG7     2      25.910  19.520  14.240  1.00  0.00            
ATOM    163  H21 CG7     2      26.730  17.930  17.810  1.00  0.00            
ATOM    164  H22 CG7     2      25.140  18.770  17.680  1.00  0.00            
ATOM    165  H23 CG7     2      25.290  17.030  17.380  1.00  0.00            
ATOM    166  H24 CG7     2      26.760  16.520  14.960  1.00  0.00            
ATOM    167  H25 CG7     2      27.670  17.870  14.430  1.00  0.00            
ATOM    168  H26 CG7     2      27.930  17.210  16.040  1.00  0.00            
TER
ENDMDL
MODEL        1
ATOM      1  H1  ACD     1      30.640  12.580   7.630  1.00  0.00            
ATOM      2  O1  ACD     1      30.500  12.290   8.530  1.00  0.00            
ATOM      3  C1  ACD     1      31.760  11.720   8.860  1.00  0.00            
ATOM      4  H2  ACD     1      31.540  11.080   9.720  1.00  0.00            
ATOM      5  H3  ACD     1      32.620  12.330   9.170  1.00  0.00            
ATOM      6  C2  ACD     1      32.210  10.880   7.640  1.00  0.00            
ATOM      7  H4  ACD     1      31.690   9.910   7.550  1.00  0.00            
ATOM      8  O2  ACD     1      31.960  11.630   6.410  1.00  0.00            
ATOM      9  C3  ACD     1      32.420  11.060   5.180  1.00  0.00            
ATOM     10  H5  ACD     1      32.080  11.730   4.380  1.00  0.00            
ATOM     11  O3  ACD     1      31.760   9.810   5.000  1.00  0.00            
ATOM     12  C4  ACD     1      31.360   9.350   3.720  1.00  0.00            
ATOM     13  H6  ACD     1      31.900   9.950   2.970  1.00  0.00            
ATOM     14  C5  ACD     1      31.900   7.930   3.530  1.00  0.00            
ATOM     15  H7  ACD     1      31.800   7.430   4.500  1.00  0.00            
ATOM     16  O4  ACD     1      33.220   8.090   3.160  1.00  0.00            
ATOM     17  H8  ACD     1      33.560   7.260   2.820  1.00  0.00            
ATOM     18  C6  ACD     1      31.040   7.170   2.580  1.00  0.00            
ATOM     19  H9  ACD     1      31.170   7.680   1.610  1.00  0.00            
ATOM     20  O5  ACD     1      31.560   5.770   2.490  1.00  0.00            
ATOM     21  H10 ACD     1      32.470   5.670   2.790  1.00  0.00            
ATOM     22  C7  ACD     1      29.600   7.200   2.800  1.00  0.00            
ATOM     23  H11 ACD     1      29.120   6.670   1.960  1.00  0.00            
ATOM     24  O6  ACD     1      29.150   8.520   2.760  1.00  0.00            
ATOM     25  C8  ACD     1      29.770   9.380   3.730  1.00  0.00            
ATOM     26  H12 ACD     1      29.440   9.060   4.730  1.00  0.00            
ATOM     27  C9  ACD     1      29.280  10.800   3.570  1.00  0.00            
ATOM     28  H13 ACD     1      28.190  10.800   3.410  1.00  0.00            
ATOM     29  H14 ACD     1      29.400  11.310   4.540  1.00  0.00            
ATOM     30  O7  ACD     1      29.930  11.450   2.540  1.00  0.00            
ATOM     31  H15 ACD     1      29.660  11.130   1.670  1.00  0.00            
ATOM     32  O8  ACD     1      29.250   6.660   4.060  1.00  0.00            
ATOM     33  C10 ACD     1      28.310   5.610   4.040  1.00  0.00            
ATOM     34  H16 ACD     1      27.800   5.610   3.070  1.00  0.00            
ATOM     35  C11 ACD     1      29.020   4.300   4.230  1.00  0.00            
ATOM     36  H17 ACD     1      29.790   4.520   4.980  1.00  0.00            
ATOM     37  O9  ACD     1      29.670   3.780   3.080  1.00  0.00            
ATOM     38  H18 ACD     1      30.440   4.340   2.890  1.00  0.00            
ATOM     39  C12 ACD     1      28.130   3.180   4.860  1.00  0.00            
ATOM     40  H19 ACD     1      27.410   2.810   4.110  1.00  0.00            
ATOM     41  O10 ACD     1      28.920   2.050   5.240  1.00  0.00            
ATOM     42  H20 ACD     1      29.160   1.550   4.460  1.00  0.00            
ATOM     43  C13 ACD     1      27.360   3.660   6.050  1.00  0.00            
ATOM     44  H21 ACD     1      26.740   2.820   6.350  1.00  0.00            
ATOM     45  O11 ACD     1      26.600   4.780   5.510  1.00  0.00            
ATOM     46  C14 ACD     1      27.320   5.960   5.160  1.00  0.00            
ATOM     47  H22 ACD     1      27.820   6.360   6.050  1.00  0.00            
ATOM     48  C15 ACD     1      26.330   7.030   4.910  1.00  0.00            
ATOM     49  H23 ACD     1      26.880   7.850   4.440  1.00  0.00            
ATOM     50  H24 ACD     1      25.580   6.730   4.170  1.00  0.00            
ATOM     51  O12 ACD     1      25.740   7.580   6.070  1.00  0.00            
ATOM     52  H25 ACD     1      25.800   8.530   6.000  1.00  0.00            
ATOM     53  O13 ACD     1      28.200   4.050   7.140  1.00  0.00            
ATOM     54  C16 ACD     1      28.020   3.470   8.460  1.00  0.00            
ATOM     55  H26 ACD     1      27.090   2.900   8.500  1.00  0.00            
ATOM     56  C17 ACD     1      29.190   2.500   8.750  1.00  0.00            
ATOM     57  H27 ACD     1      30.140   3.020   8.600  1.00  0.00            
ATOM     58  O14 ACD     1      29.140   1.330   7.880  1.00  0.00            
ATOM     59  H28 ACD     1      29.250   1.670   6.990  1.00  0.00            
ATOM     60  C18 ACD     1      29.010   2.050  10.210  1.00  0.00            
ATOM     61  H29 ACD     1      28.070   1.510  10.380  1.00  0.00            
ATOM     62  O15 ACD     1      30.080   1.250  10.620  1.00  0.00            
ATOM     63  H30 ACD     1      30.500   0.930   9.820  1.00  0.00            
ATOM     64  C19 ACD     1      29.110   3.290  11.070  1.00  0.00            
ATOM     65  H31 ACD     1      28.910   2.920  12.080  1.00  0.00            
ATOM     66  O16 ACD     1      28.010   4.130  10.740  1.00  0.00            
ATOM     67  C20 ACD     1      27.930   4.610   9.450  1.00  0.00            
ATOM     68  H32 ACD     1      28.830   5.240   9.420  1.00  0.00            
ATOM     69  C21 ACD     1      26.610   5.460   9.280  1.00  0.00            
ATOM     70  H33 ACD     1      26.530   6.050  10.210  1.00  0.00            
ATOM     71  H34 ACD     1      26.790   6.130   8.430  1.00  0.00            
ATOM     72  O17 ACD     1      25.470   4.600   9.030  1.00  0.00            
ATOM     73  H35 ACD     1      25.250   4.340   9.930  1.00  0.00            
ATOM     74  O18 ACD     1      30.380   3.890  10.970  1.00  0.00            
ATOM     75  C22 ACD     1      31.230   3.940  12.070  1.00  0.00            
ATOM     76  H36 ACD     1      30.910   3.170  12.790  1.00  0.00            
ATOM     77  C23 ACD     1      32.680   3.660  11.570  1.00  0.00            
ATOM     78  H37 ACD     1      32.840   4.140  10.600  1.00  0.00            
ATOM     79  O19 ACD     1      32.760   2.270  11.130  1.00  0.00            
ATOM     80  H38 ACD     1      31.860   1.970  11.270  1.00  0.00            
ATOM     81  C24 ACD     1      33.730   4.150  12.560  1.00  0.00            
ATOM     82  H39 ACD     1      33.550   3.430  13.370  1.00  0.00            
ATOM     83  O20 ACD     1      35.010   4.060  12.030  1.00  0.00            
ATOM     84  H40 ACD     1      35.210   3.150  11.800  1.00  0.00            
ATOM     85  C25 ACD     1      33.460   5.590  12.900  1.00  0.00            
ATOM     86  H41 ACD     1      34.100   6.060  13.660  1.00  0.00            
ATOM     87  O21 ACD     1      32.170   5.690  13.540  1.00  0.00            
ATOM     88  C26 ACD     1      31.060   5.340  12.660  1.00  0.00            
ATOM     89  H42 ACD     1      31.090   5.960  11.760  1.00  0.00            
ATOM     90  C27 ACD     1      29.800   5.530  13.450  1.00  0.00            
ATOM     91  H43 ACD     1      29.890   6.510  13.940  1.00  0.00            
ATOM     92  H44 ACD     1      28.890   5.700  12.850  1.00  0.00            
ATOM     93  O22 ACD     1      29.520   4.500  14.480  1.00  0.00            
ATOM     94  H45 ACD     1      29.980   4.750  15.290  1.00  0.00            
ATOM     95  O23 ACD     1      33.450   6.430  11.680  1.00  0.00            
ATOM     96  C28 ACD     1      34.130   7.680  11.710  1.00  0.00            
ATOM     97  H46 ACD     1      34.770   7.770  12.600  1.00  0.00            
ATOM     98  C29 ACD     1      33.100   8.810  11.460  1.00  0.00            
ATOM     99  H47 ACD     1      32.450   8.430  10.660  1.00  0.00            
ATOM    100  O24 ACD     1      33.840  10.000  11.100  1.00  0.00            
ATOM    101  C30 ACD     1      32.320   9.160  12.720  1.00  0.00            
ATOM    102  H48 ACD     1      31.760  10.090  12.550  1.00  0.00            
ATOM    103  H49 ACD     1      31.630   8.330  12.890  1.00  0.00            
ATOM    104  O25 ACD     1      33.130   9.290  13.880  1.00  0.00            
ATOM    105  H50 ACD     1      33.920   9.770  13.650  1.00  0.00            
ATOM    106  C31 ACD     1      35.080   7.460  10.530  1.00  0.00            
ATOM    107  H51 ACD     1      34.510   7.190   9.630  1.00  0.00            
ATOM    108  O26 ACD     1      36.010   6.410  10.860  1.00  0.00            
ATOM    109  H52 ACD     1      35.470   5.640  11.080  1.00  0.00            
ATOM    110  C32 ACD     1      35.740   8.760  10.120  1.00  0.00            
ATOM    111  H53 ACD     1      36.310   9.350  10.860  1.00  0.00            
ATOM    112  O27 ACD     1      36.490   8.690   8.920  1.00  0.00            
ATOM    113  H54 ACD     1      35.960   9.160   8.270  1.00  0.00            
ATOM    114  C33 ACD     1      34.730   9.940   9.950  1.00  0.00            
ATOM    115  H55 ACD     1      35.200  10.920   9.840  1.00  0.00            
ATOM    116  O28 ACD     1      33.990   9.660   8.760  1.00  0.00            
ATOM    117  C34 ACD     1      33.730  10.730   7.800  1.00  0.00            
ATOM    118  H56 ACD     1      34.210  11.690   8.020  1.00  0.00            
ATOM    119  C35 ACD     1      34.310  10.110   6.500  1.00  0.00            
ATOM    120  H57 ACD     1      33.740   9.190   6.310  1.00  0.00            
ATOM    121  O29 ACD     1      35.750   9.990   6.650  1.00  0.00            
ATOM    122  H58 ACD     1      35.970   9.600   5.810  1.00  0.00            
ATOM    123  C36 ACD     1      33.990  10.980   5.280  1.00  0.00            
ATOM    124  H59 ACD     1      34.380  12.010   5.290  1.00  0.00            
ATOM    125  O30 ACD     1      34.460  10.470   4.040  1.00  0.00            
ATOM    126  H60 ACD     1      34.010   9.620   3.940  1.00  0.00            
ATOM    127  C1  CG7     2      25.980  10.900  13.290  1.00  0.00            
ATOM    128  C2  CG7     2      27.240  11.090  13.330  1.00  0.00            
ATOM    129  C3  CG7     2      28.370  10.130  13.630  1.00  0.00            
ATOM    130  C4  CG7     2      29.440  10.950  14.310  1.00  0.00            
ATOM    131  O1  CG7     2      27.820   9.240  14.620  1.00  0.00            
ATOM    132  C5  CG7     2      28.890   9.500  12.320  1.00  0.00            
ATOM    133  C6  CG7     2      27.940   8.740  11.370  1.00  0.00            
ATOM    134  C7  CG7     2      28.770   7.930  10.320  1.00  0.00            
ATOM    135  C8  CG7     2      28.990   8.250   9.000  1.00  0.00            
ATOM    136  C9  CG7     2      28.500   9.490   8.410  1.00  0.00            
ATOM    137  C10 CG7     2      29.790   7.340   8.050  1.00  0.00            
ATOM    138  C11 CG7     2      31.070   6.660   8.540  1.00  0.00            
ATOM    139  C12 CG7     2      31.460   5.540   7.620  1.00  0.00            
ATOM    140  C13 CG7     2      32.590   5.330   6.940  1.00  0.00            
ATOM    141  C14 CG7     2      33.840   6.320   6.910  1.00  0.00            
ATOM    142  C15 CG7     2      32.800   4.190   6.070  1.00  0.00            
ATOM    143  H1  CG7     2      25.250  11.690  13.140  1.00  0.00            
ATOM    144  H2  CG7     2      25.510   9.920  13.330  1.00  0.00            
ATOM    145  H3  CG7     2      27.610  12.100  13.220  1.00  0.00            
ATOM    146  H4  CG7     2      28.960  11.440  15.170  1.00  0.00            
ATOM    147  H5  CG7     2      30.230  10.320  14.750  1.00  0.00            
ATOM    148  H6  CG7     2      29.860  11.730  13.660  1.00  0.00            
ATOM    149  H7  CG7     2      27.350   9.790  15.260  1.00  0.00            
ATOM    150  H8  CG7     2      29.570   8.690  12.600  1.00  0.00            
ATOM    151  H9  CG7     2      29.430  10.240  11.700  1.00  0.00            
ATOM    152  H10 CG7     2      27.290   9.490  10.910  1.00  0.00            
ATOM    153  H11 CG7     2      27.350   7.990  11.920  1.00  0.00            
ATOM    154  H12 CG7     2      29.230   7.020  10.670  1.00  0.00            
ATOM    155  H13 CG7     2      29.260   9.920   7.740  1.00  0.00            
ATOM    156  H14 CG7     2      27.630   9.310   7.760  1.00  0.00            
ATOM    157  H15 CG7     2      28.280  10.250   9.170  1.00  0.00            
ATOM    158  H16 CG7     2      30.220   7.870   7.190  1.00  0.00            
ATOM    159  H17 CG7     2      29.090   6.630   7.590  1.00  0.00            
ATOM    160  H18 CG7     2      30.930   6.230   9.540  1.00  0.00            
ATOM    161  H19 CG7     2      31.920   7.320   8.760  1.00  0.00            
ATOM    162  H20 CG7     2      30.630   4.840   7.490  1.00  0.00            
ATOM    163  H21 CG7     2      34.600   5.680   7.380  1.00  0.00            
ATOM    164  H22 CG7     2      34.120   6.630   5.900  1.00  0.00            
ATOM    165  H23 CG7     2      33.630   7.240   7.480  1.00  0.00            
ATOM    166  H24 CG7     2      33.530   3.550   6.570  1.00  0.00            
ATOM    167  H25 CG7     2      31.890   3.600   5.900  1.00  0.00            
ATOM    168  H26 CG7     2      33.160   4.490   5.080  1.00  0.00            
TER
ENDMDL
MODEL        1
ATOM      1  H1  ACD     1      33.530  17.370   7.260  1.00  0.00            
ATOM      2  O1  ACD     1      33.440  17.350   8.210  1.00  0.00            
ATOM      3  C1  ACD     1      34.220  16.160   8.650  1.00  0.00            
ATOM      4  H2  ACD     1      35.290  16.370   8.650  1.00  0.00            
ATOM      5  H3  ACD     1      34.140  15.380   7.870  1.00  0.00            
ATOM      6  C2  ACD     1      33.840  15.620  10.050  1.00  0.00            
ATOM      7  H4  ACD     1      34.310  14.620  10.040  1.00  0.00            
ATOM      8  O2  ACD     1      34.410  16.330  11.090  1.00  0.00            
ATOM      9  C3  ACD     1      34.160  15.760  12.430  1.00  0.00            
ATOM     10  H5  ACD     1      34.750  16.310  13.160  1.00  0.00            
ATOM     11  O3  ACD     1      34.520  14.330  12.540  1.00  0.00            
ATOM     12  C4  ACD     1      35.440  13.880  13.590  1.00  0.00            
ATOM     13  H6  ACD     1      35.440  14.610  14.420  1.00  0.00            
ATOM     14  C5  ACD     1      34.850  12.600  14.210  1.00  0.00            
ATOM     15  H7  ACD     1      34.710  11.950  13.340  1.00  0.00            
ATOM     16  O4  ACD     1      33.580  12.980  14.860  1.00  0.00            
ATOM     17  H8  ACD     1      33.030  13.530  14.310  1.00  0.00            
ATOM     18  C6  ACD     1      35.830  11.940  15.200  1.00  0.00            
ATOM     19  H9  ACD     1      35.970  12.730  15.960  1.00  0.00            
ATOM     20  O5  ACD     1      35.240  10.720  15.740  1.00  0.00            
ATOM     21  H10 ACD     1      34.330  11.040  15.810  1.00  0.00            
ATOM     22  C7  ACD     1      37.250  11.700  14.450  1.00  0.00            
ATOM     23  H11 ACD     1      37.970  11.320  15.180  1.00  0.00            
ATOM     24  O6  ACD     1      37.650  12.940  13.880  1.00  0.00            
ATOM     25  C8  ACD     1      36.810  13.560  12.930  1.00  0.00            
ATOM     26  H12 ACD     1      36.690  12.760  12.190  1.00  0.00            
ATOM     27  C9  ACD     1      37.500  14.710  12.210  1.00  0.00            
ATOM     28  H13 ACD     1      38.530  14.500  11.900  1.00  0.00            
ATOM     29  H14 ACD     1      36.830  14.900  11.350  1.00  0.00            
ATOM     30  O7  ACD     1      37.570  15.930  12.910  1.00  0.00            
ATOM     31  H15 ACD     1      37.730  15.780  13.850  1.00  0.00            
ATOM     32  O8  ACD     1      37.100  10.690  13.500  1.00  0.00            
ATOM     33  C10 ACD     1      38.070   9.650  13.500  1.00  0.00            
ATOM     34  H16 ACD     1      38.850   9.810  14.260  1.00  0.00            
ATOM     35  C11 ACD     1      37.200   8.370  13.830  1.00  0.00            
ATOM     36  H17 ACD     1      36.330   8.440  13.160  1.00  0.00            
ATOM     37  O9  ACD     1      36.670   8.390  15.140  1.00  0.00            
ATOM     38  H18 ACD     1      36.300   9.280  15.170  1.00  0.00            
ATOM     39  C12 ACD     1      37.890   7.060  13.390  1.00  0.00            
ATOM     40  H19 ACD     1      38.840   6.900  13.900  1.00  0.00            
ATOM     41  O10 ACD     1      37.090   5.880  13.490  1.00  0.00            
ATOM     42  H20 ACD     1      36.760   5.570  12.640  1.00  0.00            
ATOM     43  C13 ACD     1      38.340   7.160  11.880  1.00  0.00            
ATOM     44  H21 ACD     1      38.870   6.240  11.630  1.00  0.00            
ATOM     45  O11 ACD     1      39.210   8.270  11.820  1.00  0.00            
ATOM     46  C14 ACD     1      38.690   9.580  12.090  1.00  0.00            
ATOM     47  H22 ACD     1      37.860   9.840  11.410  1.00  0.00            
ATOM     48  C15 ACD     1      39.720  10.620  11.920  1.00  0.00            
ATOM     49  H23 ACD     1      39.290  11.580  12.230  1.00  0.00            
ATOM     50  H24 ACD     1      40.600  10.410  12.540  1.00  0.00            
ATOM     51  O12 ACD     1      40.170  10.800  10.610  1.00  0.00            
ATOM     52  H25 ACD     1      39.470  10.940   9.970  1.00  0.00            
ATOM     53  O13 ACD     1      37.170   7.340  11.000  1.00  0.00            
ATOM     54  C16 ACD     1      36.920   6.400   9.970  1.00  0.00            
ATOM     55  H26 ACD     1      37.570   5.520  10.030  1.00  0.00            
ATOM     56  C17 ACD     1      35.470   5.960  10.170  1.00  0.00            
ATOM     57  H27 ACD     1      34.820   6.830  10.330  1.00  0.00            
ATOM     58  O14 ACD     1      35.540   5.010  11.260  1.00  0.00            
ATOM     59  H28 ACD     1      34.650   4.670  11.390  1.00  0.00            
ATOM     60  C18 ACD     1      34.950   5.280   8.910  1.00  0.00            
ATOM     61  H29 ACD     1      35.610   4.410   8.760  1.00  0.00            
ATOM     62  O15 ACD     1      33.580   4.790   9.170  1.00  0.00            
ATOM     63  H30 ACD     1      32.980   5.540   9.180  1.00  0.00            
ATOM     64  C19 ACD     1      35.070   6.250   7.730  1.00  0.00            
ATOM     65  H31 ACD     1      34.720   5.800   6.790  1.00  0.00            
ATOM     66  O16 ACD     1      36.420   6.690   7.580  1.00  0.00            
ATOM     67  C20 ACD     1      37.220   7.190   8.650  1.00  0.00            
ATOM     68  H32 ACD     1      36.870   8.210   8.810  1.00  0.00            
ATOM     69  C21 ACD     1      38.720   7.170   8.210  1.00  0.00            
ATOM     70  H33 ACD     1      38.850   7.660   7.240  1.00  0.00            
ATOM     71  H34 ACD     1      39.310   7.790   8.900  1.00  0.00            
ATOM     72  O17 ACD     1      39.200   5.830   8.040  1.00  0.00            
ATOM     73  H35 ACD     1      38.480   5.280   7.740  1.00  0.00            
ATOM     74  O18 ACD     1      34.290   7.370   8.030  1.00  0.00            
ATOM     75  C22 ACD     1      33.000   7.580   7.460  1.00  0.00            
ATOM     76  H36 ACD     1      32.690   6.740   6.830  1.00  0.00            
ATOM     77  C23 ACD     1      32.010   7.890   8.550  1.00  0.00            
ATOM     78  H37 ACD     1      32.430   8.640   9.220  1.00  0.00            
ATOM     79  O19 ACD     1      31.820   6.700   9.220  1.00  0.00            
ATOM     80  H38 ACD     1      31.230   6.790   9.970  1.00  0.00            
ATOM     81  C24 ACD     1      30.700   8.390   8.000  1.00  0.00            
ATOM     82  H39 ACD     1      30.220   7.560   7.450  1.00  0.00            
ATOM     83  O20 ACD     1      29.800   8.750   9.080  1.00  0.00            
ATOM     84  H40 ACD     1      29.680   7.950   9.600  1.00  0.00            
ATOM     85  C25 ACD     1      30.950   9.560   7.030  1.00  0.00            
ATOM     86  H41 ACD     1      29.960   9.820   6.630  1.00  0.00            
ATOM     87  O21 ACD     1      31.780   9.030   5.960  1.00  0.00            
ATOM     88  C26 ACD     1      33.090   8.650   6.400  1.00  0.00            
ATOM     89  H42 ACD     1      33.540   9.500   6.920  1.00  0.00            
ATOM     90  C27 ACD     1      34.010   8.270   5.260  1.00  0.00            
ATOM     91  H43 ACD     1      35.020   8.250   5.700  1.00  0.00            
ATOM     92  H44 ACD     1      33.820   7.280   4.820  1.00  0.00            
ATOM     93  O22 ACD     1      34.090   9.270   4.290  1.00  0.00            
ATOM     94  H45 ACD     1      33.180   9.440   4.040  1.00  0.00            
ATOM     95  O23 ACD     1      31.500  10.710   7.650  1.00  0.00            
ATOM     96  C28 ACD     1      31.060  11.980   7.320  1.00  0.00            
ATOM     97  H46 ACD     1      30.650  12.170   6.320  1.00  0.00            
ATOM     98  C29 ACD     1      32.270  12.890   7.280  1.00  0.00            
ATOM     99  H47 ACD     1      32.870  12.750   8.190  1.00  0.00            
ATOM    100  O24 ACD     1      31.930  14.280   7.190  1.00  0.00            
ATOM    101  C30 ACD     1      33.160  12.530   6.090  1.00  0.00            
ATOM    102  H48 ACD     1      34.140  13.040   6.140  1.00  0.00            
ATOM    103  H49 ACD     1      33.440  11.470   6.050  1.00  0.00            
ATOM    104  O25 ACD     1      32.500  12.930   4.920  1.00  0.00            
ATOM    105  H50 ACD     1      32.390  13.880   4.900  1.00  0.00            
ATOM    106  C31 ACD     1      29.980  12.540   8.310  1.00  0.00            
ATOM    107  H51 ACD     1      30.330  12.320   9.320  1.00  0.00            
ATOM    108  O26 ACD     1      28.730  11.790   8.100  1.00  0.00            
ATOM    109  H52 ACD     1      28.950  11.000   8.600  1.00  0.00            
ATOM    110  C32 ACD     1      29.780  14.040   8.200  1.00  0.00            
ATOM    111  H53 ACD     1      29.500  14.360   7.180  1.00  0.00            
ATOM    112  O27 ACD     1      28.920  14.530   9.140  1.00  0.00            
ATOM    113  H54 ACD     1      28.740  15.400   8.770  1.00  0.00            
ATOM    114  C33 ACD     1      31.160  14.800   8.250  1.00  0.00            
ATOM    115  H55 ACD     1      31.040  15.880   8.130  1.00  0.00            
ATOM    116  O28 ACD     1      31.830  14.510   9.390  1.00  0.00            
ATOM    117  C34 ACD     1      32.270  15.570  10.180  1.00  0.00            
ATOM    118  H56 ACD     1      31.930  16.560   9.860  1.00  0.00            
ATOM    119  C35 ACD     1      31.790  15.300  11.590  1.00  0.00            
ATOM    120  H57 ACD     1      31.890  14.240  11.880  1.00  0.00            
ATOM    121  O29 ACD     1      30.400  15.580  11.760  1.00  0.00            
ATOM    122  H58 ACD     1      29.910  15.230  11.010  1.00  0.00            
ATOM    123  C36 ACD     1      32.670  15.950  12.660  1.00  0.00            
ATOM    124  H59 ACD     1      32.440  17.020  12.680  1.00  0.00            
ATOM    125  O30 ACD     1      32.400  15.340  13.910  1.00  0.00            
ATOM    126  H60 ACD     1      31.440  15.340  14.020  1.00  0.00            
ATOM    127  C1  CG7     2      37.720  13.290   9.320  1.00  0.00            
ATOM    128  C2  CG7     2      37.000  12.670   8.320  1.00  0.00            
ATOM    129  C3  CG7     2      36.720  11.160   8.260  1.00  0.00            
ATOM    130  C4  CG7     2      36.630  10.570   6.810  1.00  0.00            
ATOM    131  O1  CG7     2      37.750  10.530   8.920  1.00  0.00            
ATOM    132  C5  CG7     2      35.350  10.930   8.910  1.00  0.00            
ATOM    133  C6  CG7     2      35.110  11.390  10.340  1.00  0.00            
ATOM    134  C7  CG7     2      33.660  11.200  10.660  1.00  0.00            
ATOM    135  C8  CG7     2      33.130  10.190  11.390  1.00  0.00            
ATOM    136  C9  CG7     2      33.990   9.030  11.870  1.00  0.00            
ATOM    137  C10 CG7     2      31.730  10.170  11.890  1.00  0.00            
ATOM    138  C11 CG7     2      31.530  11.130  13.050  1.00  0.00            
ATOM    139  C12 CG7     2      30.090  10.830  13.620  1.00  0.00            
ATOM    140  C13 CG7     2      28.990  11.480  13.330  1.00  0.00            
ATOM    141  C14 CG7     2      28.850  12.580  12.280  1.00  0.00            
ATOM    142  C15 CG7     2      27.700  11.150  14.040  1.00  0.00            
ATOM    143  H1  CG7     2      37.580  14.370   9.340  1.00  0.00            
ATOM    144  H2  CG7     2      38.260  12.760  10.100  1.00  0.00            
ATOM    145  H3  CG7     2      36.370  13.280   7.680  1.00  0.00            
ATOM    146  H4  CG7     2      35.690  10.910   6.340  1.00  0.00            
ATOM    147  H5  CG7     2      37.410  10.950   6.140  1.00  0.00            
ATOM    148  H6  CG7     2      36.700   9.480   6.760  1.00  0.00            
ATOM    149  H7  CG7     2      38.360  10.520   8.160  1.00  0.00            
ATOM    150  H8  CG7     2      35.010   9.890   8.820  1.00  0.00            
ATOM    151  H9  CG7     2      34.530  11.400   8.350  1.00  0.00            
ATOM    152  H10 CG7     2      35.280  12.470  10.340  1.00  0.00            
ATOM    153  H11 CG7     2      35.720  10.880  11.100  1.00  0.00            
ATOM    154  H12 CG7     2      33.040  12.000  10.270  1.00  0.00            
ATOM    155  H13 CG7     2      34.350   9.200  12.890  1.00  0.00            
ATOM    156  H14 CG7     2      33.460   8.070  11.850  1.00  0.00            
ATOM    157  H15 CG7     2      34.830   8.870  11.180  1.00  0.00            
ATOM    158  H16 CG7     2      31.470   9.150  12.200  1.00  0.00            
ATOM    159  H17 CG7     2      31.020  10.440  11.100  1.00  0.00            
ATOM    160  H18 CG7     2      31.840  12.130  12.720  1.00  0.00            
ATOM    161  H19 CG7     2      32.220  10.800  13.840  1.00  0.00            
ATOM    162  H20 CG7     2      30.010   9.910  14.180  1.00  0.00            
ATOM    163  H21 CG7     2      28.080  12.480  11.500  1.00  0.00            
ATOM    164  H22 CG7     2      28.590  13.500  12.830  1.00  0.00            
ATOM    165  H23 CG7     2      29.750  12.840  11.710  1.00  0.00            
ATOM    166  H24 CG7     2      27.770  10.300  14.730  1.00  0.00            
ATOM    167  H25 CG7     2      27.390  12.000  14.650  1.00  0.00            
ATOM    168  H26 CG7     2      26.870  10.980  13.350  1.00  0.00            
TER
ENDMDL
MODEL        1
ATOM      1  H1  ACD     1      32.630  29.840   3.110  1.00  0.00            
ATOM      2  O1  ACD     1      32.830  29.610   4.020  1.00  0.00            
ATOM      3  C1  ACD     1      33.210  28.180   4.090  1.00  0.00            
ATOM      4  H2  ACD     1      33.110  27.800   5.120  1.00  0.00            
ATOM      5  H3  ACD     1      34.270  28.120   3.810  1.00  0.00            
ATOM      6  C2  ACD     1      32.360  27.440   3.100  1.00  0.00            
ATOM      7  H4  ACD     1      31.300  27.500   3.390  1.00  0.00            
ATOM      8  O2  ACD     1      32.540  28.080   1.870  1.00  0.00            
ATOM      9  C3  ACD     1      31.840  27.350   0.830  1.00  0.00            
ATOM     10  H5  ACD     1      31.920  27.910  -0.100  1.00  0.00            
ATOM     11  O3  ACD     1      30.450  27.270   1.140  1.00  0.00            
ATOM     12  C4  ACD     1      29.580  28.070   0.370  1.00  0.00            
ATOM     13  H6  ACD     1      30.120  28.590  -0.420  1.00  0.00            
ATOM     14  C5  ACD     1      28.600  27.060  -0.280  1.00  0.00            
ATOM     15  H7  ACD     1      28.390  26.290   0.460  1.00  0.00            
ATOM     16  O4  ACD     1      29.260  26.440  -1.430  1.00  0.00            
ATOM     17  H8  ACD     1      30.110  26.160  -1.080  1.00  0.00            
ATOM     18  C6  ACD     1      27.250  27.750  -0.720  1.00  0.00            
ATOM     19  H9  ACD     1      27.430  28.480  -1.520  1.00  0.00            
ATOM     20  O5  ACD     1      26.240  26.850  -1.100  1.00  0.00            
ATOM     21  H10 ACD     1      25.730  26.680  -0.310  1.00  0.00            
ATOM     22  C7  ACD     1      26.730  28.650   0.320  1.00  0.00            
ATOM     23  H11 ACD     1      25.850  29.160  -0.090  1.00  0.00            
ATOM     24  O6  ACD     1      27.700  29.640   0.570  1.00  0.00            
ATOM     25  C8  ACD     1      28.880  29.120   1.260  1.00  0.00            
ATOM     26  H12 ACD     1      28.510  28.590   2.150  1.00  0.00            
ATOM     27  C9  ACD     1      29.820  30.230   1.730  1.00  0.00            
ATOM     28  H13 ACD     1      29.240  30.830   2.440  1.00  0.00            
ATOM     29  H14 ACD     1      30.580  29.700   2.330  1.00  0.00            
ATOM     30  O7  ACD     1      30.350  30.920   0.630  1.00  0.00            
ATOM     31  H15 ACD     1      30.930  31.630   0.920  1.00  0.00            
ATOM     32  O8  ACD     1      26.290  27.950   1.430  1.00  0.00            
ATOM     33  C10 ACD     1      24.910  28.030   1.900  1.00  0.00            
ATOM     34  H16 ACD     1      24.390  28.640   1.150  1.00  0.00            
ATOM     35  C11 ACD     1      24.390  26.650   2.050  1.00  0.00            
ATOM     36  H17 ACD     1      25.070  26.070   2.690  1.00  0.00            
ATOM     37  O9  ACD     1      24.280  26.010   0.740  1.00  0.00            
ATOM     38  H18 ACD     1      23.780  25.190   0.820  1.00  0.00            
ATOM     39  C12 ACD     1      23.020  26.610   2.710  1.00  0.00            
ATOM     40  H19 ACD     1      22.230  27.210   2.220  1.00  0.00            
ATOM     41  O10 ACD     1      22.600  25.310   2.920  1.00  0.00            
ATOM     42  H20 ACD     1      22.490  25.170   3.870  1.00  0.00            
ATOM     43  C13 ACD     1      23.180  27.270   4.090  1.00  0.00            
ATOM     44  H21 ACD     1      22.200  27.380   4.570  1.00  0.00            
ATOM     45  O11 ACD     1      23.720  28.530   4.000  1.00  0.00            
ATOM     46  C14 ACD     1      25.010  28.660   3.340  1.00  0.00            
ATOM     47  H22 ACD     1      25.770  28.150   3.950  1.00  0.00            
ATOM     48  C15 ACD     1      25.390  30.150   3.300  1.00  0.00            
ATOM     49  H23 ACD     1      25.660  30.340   4.340  1.00  0.00            
ATOM     50  H24 ACD     1      26.290  30.170   2.670  1.00  0.00            
ATOM     51  O12 ACD     1      24.480  31.050   2.780  1.00  0.00            
ATOM     52  H25 ACD     1      24.480  31.120   1.820  1.00  0.00            
ATOM     53  O13 ACD     1      24.010  26.450   4.880  1.00  0.00            
ATOM     54  C16 ACD     1      23.570  26.210   6.180  1.00  0.00            
ATOM     55  H26 ACD     1      22.570  26.620   6.370  1.00  0.00            
ATOM     56  C17 ACD     1      23.480  24.730   6.280  1.00  0.00            
ATOM     57  H27 ACD     1      24.330  24.200   5.830  1.00  0.00            
ATOM     58  O14 ACD     1      22.300  24.320   5.560  1.00  0.00            
ATOM     59  H28 ACD     1      22.370  23.360   5.600  1.00  0.00            
ATOM     60  C18 ACD     1      23.470  24.250   7.720  1.00  0.00            
ATOM     61  H29 ACD     1      22.510  24.520   8.180  1.00  0.00            
ATOM     62  O15 ACD     1      23.690  22.810   7.740  1.00  0.00            
ATOM     63  H30 ACD     1      24.560  22.780   8.130  1.00  0.00            
ATOM     64  C19 ACD     1      24.650  24.830   8.500  1.00  0.00            
ATOM     65  H31 ACD     1      24.640  24.640   9.570  1.00  0.00            
ATOM     66  O16 ACD     1      24.500  26.310   8.460  1.00  0.00            
ATOM     67  C20 ACD     1      24.600  26.790   7.170  1.00  0.00            
ATOM     68  H32 ACD     1      25.600  26.640   6.740  1.00  0.00            
ATOM     69  C21 ACD     1      24.450  28.280   7.150  1.00  0.00            
ATOM     70  H33 ACD     1      25.290  28.690   7.730  1.00  0.00            
ATOM     71  H34 ACD     1      24.680  28.730   6.180  1.00  0.00            
ATOM     72  O17 ACD     1      23.200  28.730   7.660  1.00  0.00            
ATOM     73  H35 ACD     1      22.960  28.120   8.360  1.00  0.00            
ATOM     74  O18 ACD     1      25.900  24.470   7.970  1.00  0.00            
ATOM     75  C22 ACD     1      26.980  24.170   8.880  1.00  0.00            
ATOM     76  H36 ACD     1      26.650  23.850   9.870  1.00  0.00            
ATOM     77  C23 ACD     1      27.660  22.940   8.210  1.00  0.00            
ATOM     78  H37 ACD     1      27.990  23.160   7.180  1.00  0.00            
ATOM     79  O19 ACD     1      26.740  21.840   8.210  1.00  0.00            
ATOM     80  H38 ACD     1      27.080  21.220   7.560  1.00  0.00            
ATOM     81  C24 ACD     1      28.940  22.680   9.080  1.00  0.00            
ATOM     82  H39 ACD     1      28.610  22.600  10.120  1.00  0.00            
ATOM     83  O20 ACD     1      29.630  21.510   8.620  1.00  0.00            
ATOM     84  H40 ACD     1      29.980  21.690   7.750  1.00  0.00            
ATOM     85  C25 ACD     1      29.910  23.850   9.080  1.00  0.00            
ATOM     86  H41 ACD     1      30.830  23.620   9.630  1.00  0.00            
ATOM     87  O21 ACD     1      29.270  24.890   9.740  1.00  0.00            
ATOM     88  C26 ACD     1      27.940  25.330   9.060  1.00  0.00            
ATOM     89  H42 ACD     1      28.150  25.710   8.060  1.00  0.00            
ATOM     90  C27 ACD     1      27.410  26.540   9.840  1.00  0.00            
ATOM     91  H43 ACD     1      28.210  27.290   9.930  1.00  0.00            
ATOM     92  H44 ACD     1      26.590  27.000   9.260  1.00  0.00            
ATOM     93  O22 ACD     1      26.830  26.220  11.060  1.00  0.00            
ATOM     94  H45 ACD     1      27.350  26.700  11.720  1.00  0.00            
ATOM     95  O23 ACD     1      30.180  24.210   7.680  1.00  0.00            
ATOM     96  C28 ACD     1      31.430  23.780   7.240  1.00  0.00            
ATOM     97  H46 ACD     1      32.000  23.140   7.930  1.00  0.00            
ATOM     98  C29 ACD     1      32.280  25.010   6.920  1.00  0.00            
ATOM     99  H47 ACD     1      31.650  25.790   6.470  1.00  0.00            
ATOM    100  O24 ACD     1      33.460  24.750   6.120  1.00  0.00            
ATOM    101  C30 ACD     1      32.790  25.650   8.280  1.00  0.00            
ATOM    102  H48 ACD     1      33.440  26.490   8.020  1.00  0.00            
ATOM    103  H49 ACD     1      31.940  26.130   8.790  1.00  0.00            
ATOM    104  O25 ACD     1      33.450  24.640   9.010  1.00  0.00            
ATOM    105  H50 ACD     1      34.270  24.440   8.540  1.00  0.00            
ATOM    106  C31 ACD     1      31.040  23.010   5.870  1.00  0.00            
ATOM    107  H51 ACD     1      30.350  23.540   5.210  1.00  0.00            
ATOM    108  O26 ACD     1      30.470  21.750   6.270  1.00  0.00            
ATOM    109  H52 ACD     1      30.280  21.300   5.440  1.00  0.00            
ATOM    110  C32 ACD     1      32.300  22.880   4.970  1.00  0.00            
ATOM    111  H53 ACD     1      32.950  22.140   5.460  1.00  0.00            
ATOM    112  O27 ACD     1      31.980  22.460   3.660  1.00  0.00            
ATOM    113  H54 ACD     1      31.830  21.510   3.680  1.00  0.00            
ATOM    114  C33 ACD     1      32.980  24.280   4.850  1.00  0.00            
ATOM    115  H55 ACD     1      33.790  24.010   4.160  1.00  0.00            
ATOM    116  O28 ACD     1      32.160  25.270   4.190  1.00  0.00            
ATOM    117  C34 ACD     1      32.700  25.950   3.010  1.00  0.00            
ATOM    118  H56 ACD     1      33.790  25.860   3.020  1.00  0.00            
ATOM    119  C35 ACD     1      32.240  25.200   1.720  1.00  0.00            
ATOM    120  H57 ACD     1      31.160  25.000   1.780  1.00  0.00            
ATOM    121  O29 ACD     1      32.880  23.920   1.680  1.00  0.00            
ATOM    122  H58 ACD     1      32.350  23.310   2.210  1.00  0.00            
ATOM    123  C36 ACD     1      32.510  26.050   0.570  1.00  0.00            
ATOM    124  H59 ACD     1      33.600  26.100   0.480  1.00  0.00            
ATOM    125  O30 ACD     1      32.050  25.560  -0.670  1.00  0.00            
ATOM    126  H60 ACD     1      32.330  24.640  -0.660  1.00  0.00            
ATOM    127  C1  CG7     2      28.330  30.350   5.290  1.00  0.00            
ATOM    128  C2  CG7     2      29.260  29.410   5.650  1.00  0.00            
ATOM    129  C3  CG7     2      29.040  28.160   6.510  1.00  0.00            
ATOM    130  C4  CG7     2      30.160  28.200   7.520  1.00  0.00            
ATOM    131  O1  CG7     2      27.840  28.260   7.330  1.00  0.00            
ATOM    132  C5  CG7     2      29.060  26.880   5.590  1.00  0.00            
ATOM    133  C6  CG7     2      28.050  26.810   4.560  1.00  0.00            
ATOM    134  C7  CG7     2      28.420  25.710   3.550  1.00  0.00            
ATOM    135  C8  CG7     2      27.890  24.440   3.440  1.00  0.00            
ATOM    136  C9  CG7     2      26.840  23.880   4.370  1.00  0.00            
ATOM    137  C10 CG7     2      28.400  23.350   2.580  1.00  0.00            
ATOM    138  C11 CG7     2      27.460  23.060   1.370  1.00  0.00            
ATOM    139  C12 CG7     2      27.880  21.820   0.720  1.00  0.00            
ATOM    140  C13 CG7     2      28.900  21.720  -0.120  1.00  0.00            
ATOM    141  C14 CG7     2      29.690  22.890  -0.620  1.00  0.00            
ATOM    142  C15 CG7     2      29.350  20.440  -0.810  1.00  0.00            
ATOM    143  H1  CG7     2      28.560  31.150   4.580  1.00  0.00            
ATOM    144  H2  CG7     2      27.290  30.380   5.580  1.00  0.00            
ATOM    145  H3  CG7     2      30.290  29.580   5.340  1.00  0.00            
ATOM    146  H4  CG7     2      30.150  27.260   8.090  1.00  0.00            
ATOM    147  H5  CG7     2      31.080  28.270   6.930  1.00  0.00            
ATOM    148  H6  CG7     2      30.030  29.080   8.160  1.00  0.00            
ATOM    149  H7  CG7     2      27.620  29.210   7.420  1.00  0.00            
ATOM    150  H8  CG7     2      28.970  25.930   6.140  1.00  0.00            
ATOM    151  H9  CG7     2      30.020  26.980   5.070  1.00  0.00            
ATOM    152  H10 CG7     2      28.060  27.740   3.970  1.00  0.00            
ATOM    153  H11 CG7     2      27.040  26.650   4.940  1.00  0.00            
ATOM    154  H12 CG7     2      29.170  26.010   2.820  1.00  0.00            
ATOM    155  H13 CG7     2      26.000  23.420   3.830  1.00  0.00            
ATOM    156  H14 CG7     2      27.310  23.070   4.950  1.00  0.00            
ATOM    157  H15 CG7     2      26.420  24.620   5.060  1.00  0.00            
ATOM    158  H16 CG7     2      28.530  22.450   3.190  1.00  0.00            
ATOM    159  H17 CG7     2      29.420  23.600   2.260  1.00  0.00            
ATOM    160  H18 CG7     2      27.450  23.940   0.730  1.00  0.00            
ATOM    161  H19 CG7     2      26.470  22.730   1.720  1.00  0.00            
ATOM    162  H20 CG7     2      27.340  20.910   0.970  1.00  0.00            
ATOM    163  H21 CG7     2      29.510  23.150  -1.670  1.00  0.00            
ATOM    164  H22 CG7     2      29.570  23.790  -0.010  1.00  0.00            
ATOM    165  H23 CG7     2      30.750  22.620  -0.540  1.00  0.00            
ATOM    166  H24 CG7     2      30.380  20.140  -0.570  1.00  0.00            
ATOM    167  H25 CG7     2      28.630  19.660  -0.530  1.00  0.00            
ATOM    168  H26 CG7     2      29.310  20.520  -1.900  1.00  0.00            
TER
ENDMDL
MODEL        1
ATOM      1  H1  ACD     1      32.730  13.530   4.610  1.00  0.00            
ATOM      2  O1  ACD     1      32.220  12.720   4.690  1.00  0.00            
ATOM      3  C1  ACD     1      33.050  11.850   5.460  1.00  0.00            
ATOM      4  H2  ACD     1      33.840  12.560   5.720  1.00  0.00            
ATOM      5  H3  ACD     1      33.460  11.000   4.900  1.00  0.00            
ATOM      6  C2  ACD     1      32.410  11.410   6.730  1.00  0.00            
ATOM      7  H4  ACD     1      33.040  10.600   7.130  1.00  0.00            
ATOM      8  O2  ACD     1      32.510  12.490   7.710  1.00  0.00            
ATOM      9  C3  ACD     1      32.040  12.120   8.990  1.00  0.00            
ATOM     10  H5  ACD     1      32.190  12.920   9.720  1.00  0.00            
ATOM     11  O3  ACD     1      32.610  10.940   9.510  1.00  0.00            
ATOM     12  C4  ACD     1      33.060  10.900  10.860  1.00  0.00            
ATOM     13  H6  ACD     1      32.570  11.660  11.480  1.00  0.00            
ATOM     14  C5  ACD     1      32.740   9.470  11.350  1.00  0.00            
ATOM     15  H7  ACD     1      33.240   8.830  10.610  1.00  0.00            
ATOM     16  O4  ACD     1      31.350   9.130  11.360  1.00  0.00            
ATOM     17  H8  ACD     1      30.990   9.690  10.670  1.00  0.00            
ATOM     18  C6  ACD     1      33.470   9.280  12.700  1.00  0.00            
ATOM     19  H9  ACD     1      33.090  10.000  13.430  1.00  0.00            
ATOM     20  O5  ACD     1      33.210   7.940  13.120  1.00  0.00            
ATOM     21  H10 ACD     1      32.250   7.890  13.080  1.00  0.00            
ATOM     22  C7  ACD     1      35.000   9.510  12.590  1.00  0.00            
ATOM     23  H11 ACD     1      35.400   9.440  13.610  1.00  0.00            
ATOM     24  O6  ACD     1      35.190  10.830  12.080  1.00  0.00            
ATOM     25  C8  ACD     1      34.560  11.140  10.790  1.00  0.00            
ATOM     26  H12 ACD     1      35.050  10.450  10.080  1.00  0.00            
ATOM     27  C9  ACD     1      34.810  12.620  10.370  1.00  0.00            
ATOM     28  H13 ACD     1      35.870  12.800  10.580  1.00  0.00            
ATOM     29  H14 ACD     1      34.560  12.750   9.310  1.00  0.00            
ATOM     30  O7  ACD     1      34.110  13.550  11.230  1.00  0.00            
ATOM     31  H15 ACD     1      34.320  14.480  11.080  1.00  0.00            
ATOM     32  O8  ACD     1      35.550   8.490  11.690  1.00  0.00            
ATOM     33  C10 ACD     1      36.770   7.800  12.120  1.00  0.00            
ATOM     34  H16 ACD     1      37.060   8.060  13.150  1.00  0.00            
ATOM     35  C11 ACD     1      36.440   6.230  12.210  1.00  0.00            
ATOM     36  H17 ACD     1      35.930   5.990  11.270  1.00  0.00            
ATOM     37  O9  ACD     1      35.370   5.980  13.170  1.00  0.00            
ATOM     38  H18 ACD     1      34.750   6.710  13.110  1.00  0.00            
ATOM     39  C12 ACD     1      37.820   5.430  12.470  1.00  0.00            
ATOM     40  H19 ACD     1      38.300   5.720  13.410  1.00  0.00            
ATOM     41  O10 ACD     1      37.580   4.040  12.470  1.00  0.00            
ATOM     42  H20 ACD     1      37.450   3.690  11.580  1.00  0.00            
ATOM     43  C13 ACD     1      38.760   5.680  11.290  1.00  0.00            
ATOM     44  H21 ACD     1      39.710   5.140  11.290  1.00  0.00            
ATOM     45  O11 ACD     1      39.050   7.100  11.350  1.00  0.00            
ATOM     46  C14 ACD     1      37.880   8.010  11.150  1.00  0.00            
ATOM     47  H22 ACD     1      37.550   7.840  10.120  1.00  0.00            
ATOM     48  C15 ACD     1      38.280   9.470  11.200  1.00  0.00            
ATOM     49  H23 ACD     1      37.390  10.090  11.060  1.00  0.00            
ATOM     50  H24 ACD     1      38.680   9.780  12.180  1.00  0.00            
ATOM     51  O12 ACD     1      39.280   9.820  10.220  1.00  0.00            
ATOM     52  H25 ACD     1      38.940   9.600   9.350  1.00  0.00            
ATOM     53  O13 ACD     1      38.080   5.360  10.130  1.00  0.00            
ATOM     54  C16 ACD     1      38.670   4.650   9.060  1.00  0.00            
ATOM     55  H26 ACD     1      39.590   4.200   9.450  1.00  0.00            
ATOM     56  C17 ACD     1      37.680   3.500   8.770  1.00  0.00            
ATOM     57  H27 ACD     1      36.710   3.930   8.500  1.00  0.00            
ATOM     58  O14 ACD     1      37.560   2.750  10.030  1.00  0.00            
ATOM     59  H28 ACD     1      36.970   2.010   9.860  1.00  0.00            
ATOM     60  C18 ACD     1      38.120   2.820   7.470  1.00  0.00            
ATOM     61  H29 ACD     1      39.160   2.470   7.590  1.00  0.00            
ATOM     62  O15 ACD     1      37.340   1.680   7.110  1.00  0.00            
ATOM     63  H30 ACD     1      36.480   2.020   6.840  1.00  0.00            
ATOM     64  C19 ACD     1      38.210   3.810   6.330  1.00  0.00            
ATOM     65  H31 ACD     1      38.510   3.370   5.380  1.00  0.00            
ATOM     66  O16 ACD     1      39.180   4.800   6.670  1.00  0.00            
ATOM     67  C20 ACD     1      38.920   5.560   7.830  1.00  0.00            
ATOM     68  H32 ACD     1      38.120   6.290   7.690  1.00  0.00            
ATOM     69  C21 ACD     1      40.150   6.350   8.040  1.00  0.00            
ATOM     70  H33 ACD     1      40.350   7.040   7.210  1.00  0.00            
ATOM     71  H34 ACD     1      39.840   6.980   8.880  1.00  0.00            
ATOM     72  O17 ACD     1      41.320   5.600   8.370  1.00  0.00            
ATOM     73  H35 ACD     1      41.980   6.250   8.620  1.00  0.00            
ATOM     74  O18 ACD     1      36.830   4.310   6.180  1.00  0.00            
ATOM     75  C22 ACD     1      35.860   3.870   5.180  1.00  0.00            
ATOM     76  H36 ACD     1      36.290   2.920   4.850  1.00  0.00            
ATOM     77  C23 ACD     1      34.580   3.640   5.950  1.00  0.00            
ATOM     78  H37 ACD     1      34.280   4.490   6.580  1.00  0.00            
ATOM     79  O19 ACD     1      34.770   2.490   6.770  1.00  0.00            
ATOM     80  H38 ACD     1      34.070   2.430   7.430  1.00  0.00            
ATOM     81  C24 ACD     1      33.370   3.520   5.050  1.00  0.00            
ATOM     82  H39 ACD     1      33.660   2.630   4.470  1.00  0.00            
ATOM     83  O20 ACD     1      32.080   3.330   5.660  1.00  0.00            
ATOM     84  H40 ACD     1      31.920   2.460   6.040  1.00  0.00            
ATOM     85  C25 ACD     1      33.250   4.720   4.090  1.00  0.00            
ATOM     86  H41 ACD     1      32.440   4.630   3.350  1.00  0.00            
ATOM     87  O21 ACD     1      34.480   4.740   3.360  1.00  0.00            
ATOM     88  C26 ACD     1      35.760   4.910   4.070  1.00  0.00            
ATOM     89  H42 ACD     1      35.730   5.900   4.550  1.00  0.00            
ATOM     90  C27 ACD     1      36.980   4.850   3.090  1.00  0.00            
ATOM     91  H43 ACD     1      37.890   4.750   3.690  1.00  0.00            
ATOM     92  H44 ACD     1      36.940   4.120   2.270  1.00  0.00            
ATOM     93  O22 ACD     1      37.010   6.170   2.480  1.00  0.00            
ATOM     94  H45 ACD     1      37.880   6.330   2.110  1.00  0.00            
ATOM     95  O23 ACD     1      33.070   5.970   4.760  1.00  0.00            
ATOM     96  C28 ACD     1      32.130   6.910   4.260  1.00  0.00            
ATOM     97  H46 ACD     1      31.770   6.620   3.260  1.00  0.00            
ATOM     98  C29 ACD     1      32.690   8.310   4.210  1.00  0.00            
ATOM     99  H47 ACD     1      33.150   8.430   5.200  1.00  0.00            
ATOM    100  O24 ACD     1      31.620   9.310   4.020  1.00  0.00            
ATOM    101  C30 ACD     1      33.670   8.480   3.070  1.00  0.00            
ATOM    102  H48 ACD     1      34.230   9.430   3.030  1.00  0.00            
ATOM    103  H49 ACD     1      34.460   7.750   3.290  1.00  0.00            
ATOM    104  O25 ACD     1      33.130   8.150   1.780  1.00  0.00            
ATOM    105  H50 ACD     1      33.790   7.620   1.330  1.00  0.00            
ATOM    106  C31 ACD     1      30.890   6.780   5.230  1.00  0.00            
ATOM    107  H51 ACD     1      31.230   7.090   6.230  1.00  0.00            
ATOM    108  O26 ACD     1      30.370   5.430   5.410  1.00  0.00            
ATOM    109  H52 ACD     1      31.150   4.900   5.560  1.00  0.00            
ATOM    110  C32 ACD     1      29.880   7.910   4.900  1.00  0.00            
ATOM    111  H53 ACD     1      29.440   7.720   3.920  1.00  0.00            
ATOM    112  O27 ACD     1      28.850   8.040   5.810  1.00  0.00            
ATOM    113  H54 ACD     1      29.190   8.770   6.340  1.00  0.00            
ATOM    114  C33 ACD     1      30.540   9.300   4.860  1.00  0.00            
ATOM    115  H55 ACD     1      29.820  10.070   4.540  1.00  0.00            
ATOM    116  O28 ACD     1      30.910   9.620   6.140  1.00  0.00            
ATOM    117  C34 ACD     1      30.950  10.920   6.560  1.00  0.00            
ATOM    118  H56 ACD     1      30.370  11.660   5.990  1.00  0.00            
ATOM    119  C35 ACD     1      30.230  10.770   7.890  1.00  0.00            
ATOM    120  H57 ACD     1      30.660   9.920   8.440  1.00  0.00            
ATOM    121  O29 ACD     1      28.860  10.600   7.620  1.00  0.00            
ATOM    122  H58 ACD     1      28.370  10.660   8.450  1.00  0.00            
ATOM    123  C36 ACD     1      30.490  11.930   8.850  1.00  0.00            
ATOM    124  H59 ACD     1      30.080  12.920   8.610  1.00  0.00            
ATOM    125  O30 ACD     1      29.960  11.400  10.100  1.00  0.00            
ATOM    126  H60 ACD     1      29.340  12.020  10.480  1.00  0.00            
ATOM    127  C1  CG7     2      36.380  11.220   7.600  1.00  0.00            
ATOM    128  C2  CG7     2      36.350  10.260   6.680  1.00  0.00            
ATOM    129  C3  CG7     2      36.680   8.770   6.810  1.00  0.00            
ATOM    130  C4  CG7     2      37.450   8.290   5.550  1.00  0.00            
ATOM    131  O1  CG7     2      37.630   8.690   7.820  1.00  0.00            
ATOM    132  C5  CG7     2      35.500   7.830   7.010  1.00  0.00            
ATOM    133  C6  CG7     2      34.550   8.150   8.200  1.00  0.00            
ATOM    134  C7  CG7     2      33.230   7.490   8.310  1.00  0.00            
ATOM    135  C8  CG7     2      33.090   6.240   8.730  1.00  0.00            
ATOM    136  C9  CG7     2      34.240   5.320   9.140  1.00  0.00            
ATOM    137  C10 CG7     2      31.710   5.490   8.800  1.00  0.00            
ATOM    138  C11 CG7     2      31.100   5.710  10.230  1.00  0.00            
ATOM    139  C12 CG7     2      29.700   5.130  10.370  1.00  0.00            
ATOM    140  C13 CG7     2      28.590   5.810  10.520  1.00  0.00            
ATOM    141  C14 CG7     2      28.440   7.290  10.450  1.00  0.00            
ATOM    142  C15 CG7     2      27.300   5.130  10.880  1.00  0.00            
ATOM    143  H1  CG7     2      36.030  12.230   7.450  1.00  0.00            
ATOM    144  H2  CG7     2      36.670  10.870   8.590  1.00  0.00            
ATOM    145  H3  CG7     2      35.930  10.500   5.710  1.00  0.00            
ATOM    146  H4  CG7     2      36.760   8.330   4.710  1.00  0.00            
ATOM    147  H5  CG7     2      38.290   8.950   5.290  1.00  0.00            
ATOM    148  H6  CG7     2      37.800   7.250   5.570  1.00  0.00            
ATOM    149  H7  CG7     2      38.220   9.410   7.530  1.00  0.00            
ATOM    150  H8  CG7     2      35.830   6.790   7.100  1.00  0.00            
ATOM    151  H9  CG7     2      34.900   7.870   6.090  1.00  0.00            
ATOM    152  H10 CG7     2      34.300   9.210   8.130  1.00  0.00            
ATOM    153  H11 CG7     2      35.090   8.200   9.160  1.00  0.00            
ATOM    154  H12 CG7     2      32.380   8.140   8.150  1.00  0.00            
ATOM    155  H13 CG7     2      34.140   5.060  10.200  1.00  0.00            
ATOM    156  H14 CG7     2      34.270   4.350   8.640  1.00  0.00            
ATOM    157  H15 CG7     2      35.210   5.750   8.860  1.00  0.00            
ATOM    158  H16 CG7     2      31.880   4.420   8.640  1.00  0.00            
ATOM    159  H17 CG7     2      30.990   5.830   8.040  1.00  0.00            
ATOM    160  H18 CG7     2      31.120   6.790  10.390  1.00  0.00            
ATOM    161  H19 CG7     2      31.750   5.280  11.000  1.00  0.00            
ATOM    162  H20 CG7     2      29.690   4.040  10.390  1.00  0.00            
ATOM    163  H21 CG7     2      27.900   7.620   9.550  1.00  0.00            
ATOM    164  H22 CG7     2      27.780   7.710  11.220  1.00  0.00            
ATOM    165  H23 CG7     2      29.400   7.810  10.550  1.00  0.00            
ATOM    166  H24 CG7     2      26.900   5.420  11.860  1.00  0.00            
ATOM    167  H25 CG7     2      26.490   5.370  10.180  1.00  0.00            
ATOM    168  H26 CG7     2      27.500   4.060  10.750  1.00  0.00            
TER
ENDMDL
MODEL        1
ATOM      1  H1  ACD     1      29.140  33.370   8.180  1.00  0.00            
ATOM      2  O1  ACD     1      28.890  32.690   8.810  1.00  0.00            
ATOM      3  C1  ACD     1      29.700  31.520   8.740  1.00  0.00            
ATOM      4  H2  ACD     1      29.360  30.690   9.380  1.00  0.00            
ATOM      5  H3  ACD     1      30.670  31.810   9.180  1.00  0.00            
ATOM      6  C2  ACD     1      29.930  31.000   7.270  1.00  0.00            
ATOM      7  H4  ACD     1      28.990  30.640   6.840  1.00  0.00            
ATOM      8  O2  ACD     1      30.450  32.070   6.420  1.00  0.00            
ATOM      9  C3  ACD     1      30.640  31.620   5.020  1.00  0.00            
ATOM     10  H5  ACD     1      30.890  32.480   4.400  1.00  0.00            
ATOM     11  O3  ACD     1      29.430  30.930   4.490  1.00  0.00            
ATOM     12  C4  ACD     1      28.580  31.550   3.600  1.00  0.00            
ATOM     13  H6  ACD     1      29.050  32.460   3.200  1.00  0.00            
ATOM     14  C5  ACD     1      28.520  30.510   2.430  1.00  0.00            
ATOM     15  H7  ACD     1      28.290  29.560   2.930  1.00  0.00            
ATOM     16  O4  ACD     1      29.820  30.420   1.790  1.00  0.00            
ATOM     17  H8  ACD     1      30.450  30.240   2.500  1.00  0.00            
ATOM     18  C6  ACD     1      27.380  30.890   1.500  1.00  0.00            
ATOM     19  H9  ACD     1      27.570  31.910   1.150  1.00  0.00            
ATOM     20  O5  ACD     1      27.150  29.950   0.430  1.00  0.00            
ATOM     21  H10 ACD     1      27.010  29.130   0.910  1.00  0.00            
ATOM     22  C7  ACD     1      26.070  30.960   2.290  1.00  0.00            
ATOM     23  H11 ACD     1      25.170  31.230   1.710  1.00  0.00            
ATOM     24  O6  ACD     1      26.190  31.980   3.310  1.00  0.00            
ATOM     25  C8  ACD     1      27.250  31.850   4.280  1.00  0.00            
ATOM     26  H12 ACD     1      27.040  30.920   4.830  1.00  0.00            
ATOM     27  C9  ACD     1      27.280  33.010   5.320  1.00  0.00            
ATOM     28  H13 ACD     1      26.290  33.460   5.510  1.00  0.00            
ATOM     29  H14 ACD     1      27.690  32.610   6.250  1.00  0.00            
ATOM     30  O7  ACD     1      28.120  34.100   4.860  1.00  0.00            
ATOM     31  H15 ACD     1      27.500  34.830   4.890  1.00  0.00            
ATOM     32  O8  ACD     1      25.820  29.690   2.870  1.00  0.00            
ATOM     33  C10 ACD     1      24.740  28.840   2.310  1.00  0.00            
ATOM     34  H16 ACD     1      24.440  29.050   1.280  1.00  0.00            
ATOM     35  C11 ACD     1      25.330  27.420   2.270  1.00  0.00            
ATOM     36  H17 ACD     1      25.790  27.300   3.260  1.00  0.00            
ATOM     37  O9  ACD     1      26.350  27.260   1.300  1.00  0.00            
ATOM     38  H18 ACD     1      26.730  26.390   1.430  1.00  0.00            
ATOM     39  C12 ACD     1      24.230  26.380   2.100  1.00  0.00            
ATOM     40  H19 ACD     1      23.960  26.440   1.040  1.00  0.00            
ATOM     41  O10 ACD     1      24.660  25.080   2.360  1.00  0.00            
ATOM     42  H20 ACD     1      25.480  24.970   1.880  1.00  0.00            
ATOM     43  C13 ACD     1      23.050  26.620   2.980  1.00  0.00            
ATOM     44  H21 ACD     1      22.310  25.890   2.640  1.00  0.00            
ATOM     45  O11 ACD     1      22.590  27.970   2.890  1.00  0.00            
ATOM     46  C14 ACD     1      23.560  28.990   3.220  1.00  0.00            
ATOM     47  H22 ACD     1      23.790  28.780   4.270  1.00  0.00            
ATOM     48  C15 ACD     1      22.830  30.320   3.100  1.00  0.00            
ATOM     49  H23 ACD     1      22.140  30.260   3.950  1.00  0.00            
ATOM     50  H24 ACD     1      23.540  31.130   3.300  1.00  0.00            
ATOM     51  O12 ACD     1      22.160  30.520   1.840  1.00  0.00            
ATOM     52  H25 ACD     1      21.440  29.890   1.820  1.00  0.00            
ATOM     53  O13 ACD     1      23.440  26.430   4.360  1.00  0.00            
ATOM     54  C16 ACD     1      22.540  25.640   5.100  1.00  0.00            
ATOM     55  H26 ACD     1      21.580  25.470   4.590  1.00  0.00            
ATOM     56  C17 ACD     1      23.170  24.250   5.310  1.00  0.00            
ATOM     57  H27 ACD     1      24.240  24.400   5.440  1.00  0.00            
ATOM     58  O14 ACD     1      22.920  23.630   3.990  1.00  0.00            
ATOM     59  H28 ACD     1      23.560  24.170   3.510  1.00  0.00            
ATOM     60  C18 ACD     1      22.710  23.470   6.570  1.00  0.00            
ATOM     61  H29 ACD     1      21.680  23.170   6.330  1.00  0.00            
ATOM     62  O15 ACD     1      23.530  22.370   6.820  1.00  0.00            
ATOM     63  H30 ACD     1      24.240  22.530   7.450  1.00  0.00            
ATOM     64  C19 ACD     1      22.580  24.370   7.790  1.00  0.00            
ATOM     65  H31 ACD     1      22.150  23.900   8.680  1.00  0.00            
ATOM     66  O16 ACD     1      21.810  25.540   7.510  1.00  0.00            
ATOM     67  C20 ACD     1      22.220  26.340   6.440  1.00  0.00            
ATOM     68  H32 ACD     1      23.050  26.920   6.860  1.00  0.00            
ATOM     69  C21 ACD     1      20.990  27.300   6.350  1.00  0.00            
ATOM     70  H33 ACD     1      21.000  27.890   7.280  1.00  0.00            
ATOM     71  H34 ACD     1      21.070  28.060   5.560  1.00  0.00            
ATOM     72  O17 ACD     1      19.750  26.660   6.380  1.00  0.00            
ATOM     73  H35 ACD     1      19.880  25.900   6.960  1.00  0.00            
ATOM     74  O18 ACD     1      23.950  24.780   8.100  1.00  0.00            
ATOM     75  C22 ACD     1      24.510  24.680   9.470  1.00  0.00            
ATOM     76  H36 ACD     1      23.960  24.050  10.180  1.00  0.00            
ATOM     77  C23 ACD     1      25.940  24.010   9.390  1.00  0.00            
ATOM     78  H37 ACD     1      26.490  24.540   8.600  1.00  0.00            
ATOM     79  O19 ACD     1      25.900  22.590   9.030  1.00  0.00            
ATOM     80  H38 ACD     1      26.810  22.300   9.050  1.00  0.00            
ATOM     81  C24 ACD     1      26.680  24.290  10.710  1.00  0.00            
ATOM     82  H39 ACD     1      26.130  23.880  11.570  1.00  0.00            
ATOM     83  O20 ACD     1      27.940  23.660  10.590  1.00  0.00            
ATOM     84  H40 ACD     1      28.400  24.120   9.880  1.00  0.00            
ATOM     85  C25 ACD     1      26.740  25.740  10.940  1.00  0.00            
ATOM     86  H41 ACD     1      27.240  25.990  11.880  1.00  0.00            
ATOM     87  O21 ACD     1      25.420  26.180  11.170  1.00  0.00            
ATOM     88  C26 ACD     1      24.530  26.100  10.070  1.00  0.00            
ATOM     89  H42 ACD     1      25.080  26.730   9.360  1.00  0.00            
ATOM     90  C27 ACD     1      23.160  26.730  10.500  1.00  0.00            
ATOM     91  H43 ACD     1      23.290  27.780  10.800  1.00  0.00            
ATOM     92  H44 ACD     1      22.500  26.600   9.630  1.00  0.00            
ATOM     93  O22 ACD     1      22.450  26.080  11.590  1.00  0.00            
ATOM     94  H45 ACD     1      22.890  26.310  12.420  1.00  0.00            
ATOM     95  O23 ACD     1      27.460  26.430   9.900  1.00  0.00            
ATOM     96  C28 ACD     1      28.860  26.590   9.970  1.00  0.00            
ATOM     97  H46 ACD     1      29.270  25.830  10.650  1.00  0.00            
ATOM     98  C29 ACD     1      29.040  28.120  10.250  1.00  0.00            
ATOM     99  H47 ACD     1      28.380  28.670   9.560  1.00  0.00            
ATOM    100  O24 ACD     1      30.420  28.440  10.040  1.00  0.00            
ATOM    101  C30 ACD     1      28.640  28.650  11.650  1.00  0.00            
ATOM    102  H48 ACD     1      28.800  29.720  11.820  1.00  0.00            
ATOM    103  H49 ACD     1      27.550  28.630  11.710  1.00  0.00            
ATOM    104  O25 ACD     1      29.240  28.010  12.680  1.00  0.00            
ATOM    105  H50 ACD     1      30.160  28.270  12.690  1.00  0.00            
ATOM    106  C31 ACD     1      29.530  26.120   8.650  1.00  0.00            
ATOM    107  H51 ACD     1      28.980  26.540   7.790  1.00  0.00            
ATOM    108  O26 ACD     1      29.480  24.670   8.520  1.00  0.00            
ATOM    109  H52 ACD     1      30.200  24.390   7.950  1.00  0.00            
ATOM    110  C32 ACD     1      30.930  26.630   8.590  1.00  0.00            
ATOM    111  H53 ACD     1      31.440  26.160   9.440  1.00  0.00            
ATOM    112  O27 ACD     1      31.680  26.340   7.430  1.00  0.00            
ATOM    113  H54 ACD     1      31.740  25.380   7.390  1.00  0.00            
ATOM    114  C33 ACD     1      30.930  28.080   8.750  1.00  0.00            
ATOM    115  H55 ACD     1      31.990  28.350   8.690  1.00  0.00            
ATOM    116  O28 ACD     1      30.210  28.740   7.730  1.00  0.00            
ATOM    117  C34 ACD     1      30.890  29.810   7.260  1.00  0.00            
ATOM    118  H56 ACD     1      31.830  30.090   7.770  1.00  0.00            
ATOM    119  C35 ACD     1      31.370  29.450   5.810  1.00  0.00            
ATOM    120  H57 ACD     1      30.570  28.960   5.250  1.00  0.00            
ATOM    121  O29 ACD     1      32.410  28.510   5.970  1.00  0.00            
ATOM    122  H58 ACD     1      32.060  27.850   6.580  1.00  0.00            
ATOM    123  C36 ACD     1      31.730  30.680   4.980  1.00  0.00            
ATOM    124  H59 ACD     1      32.660  31.190   5.250  1.00  0.00            
ATOM    125  O30 ACD     1      31.930  30.240   3.620  1.00  0.00            
ATOM    126  H60 ACD     1      32.650  29.610   3.520  1.00  0.00            
ATOM    127  C1  CG7     2      23.990  31.180   6.360  1.00  0.00            
ATOM    128  C2  CG7     2      24.920  30.920   7.260  1.00  0.00            
ATOM    129  C3  CG7     2      25.150  29.570   8.010  1.00  0.00            
ATOM    130  C4  CG7     2      25.490  29.790   9.460  1.00  0.00            
ATOM    131  O1  CG7     2      23.940  28.950   7.880  1.00  0.00            
ATOM    132  C5  CG7     2      26.210  28.760   7.330  1.00  0.00            
ATOM    133  C6  CG7     2      26.060  28.240   5.860  1.00  0.00            
ATOM    134  C7  CG7     2      27.440  27.690   5.500  1.00  0.00            
ATOM    135  C8  CG7     2      27.960  26.420   5.320  1.00  0.00            
ATOM    136  C9  CG7     2      27.200  25.130   5.540  1.00  0.00            
ATOM    137  C10 CG7     2      29.380  26.320   4.840  1.00  0.00            
ATOM    138  C11 CG7     2      29.350  26.420   3.270  1.00  0.00            
ATOM    139  C12 CG7     2      30.630  27.030   2.690  1.00  0.00            
ATOM    140  C13 CG7     2      31.010  27.030   1.390  1.00  0.00            
ATOM    141  C14 CG7     2      30.060  26.610   0.250  1.00  0.00            
ATOM    142  C15 CG7     2      32.300  27.760   0.950  1.00  0.00            
ATOM    143  H1  CG7     2      24.050  32.130   5.850  1.00  0.00            
ATOM    144  H2  CG7     2      23.160  30.510   6.140  1.00  0.00            
ATOM    145  H3  CG7     2      25.750  31.610   7.400  1.00  0.00            
ATOM    146  H4  CG7     2      26.170  30.640   9.510  1.00  0.00            
ATOM    147  H5  CG7     2      24.610  29.990  10.090  1.00  0.00            
ATOM    148  H6  CG7     2      25.980  28.890   9.850  1.00  0.00            
ATOM    149  H7  CG7     2      23.250  29.610   8.070  1.00  0.00            
ATOM    150  H8  CG7     2      26.390  27.860   7.940  1.00  0.00            
ATOM    151  H9  CG7     2      27.120  29.360   7.480  1.00  0.00            
ATOM    152  H10 CG7     2      25.810  29.010   5.120  1.00  0.00            
ATOM    153  H11 CG7     2      25.290  27.450   5.830  1.00  0.00            
ATOM    154  H12 CG7     2      28.080  28.510   5.160  1.00  0.00            
ATOM    155  H13 CG7     2      27.680  24.680   6.410  1.00  0.00            
ATOM    156  H14 CG7     2      26.120  25.260   5.670  1.00  0.00            
ATOM    157  H15 CG7     2      27.360  24.440   4.700  1.00  0.00            
ATOM    158  H16 CG7     2      29.700  25.310   5.140  1.00  0.00            
ATOM    159  H17 CG7     2      30.020  27.110   5.260  1.00  0.00            
ATOM    160  H18 CG7     2      28.580  27.110   2.910  1.00  0.00            
ATOM    161  H19 CG7     2      29.150  25.470   2.760  1.00  0.00            
ATOM    162  H20 CG7     2      31.320  27.380   3.450  1.00  0.00            
ATOM    163  H21 CG7     2      29.590  25.640   0.470  1.00  0.00            
ATOM    164  H22 CG7     2      29.220  27.300   0.130  1.00  0.00            
ATOM    165  H23 CG7     2      30.460  26.610  -0.770  1.00  0.00            
ATOM    166  H24 CG7     2      32.210  28.240  -0.020  1.00  0.00            
ATOM    167  H25 CG7     2      32.610  28.510   1.690  1.00  0.00            
ATOM    168  H26 CG7     2      33.120  27.040   0.880  1.00  0.00            
TER
ENDMDL
MODEL        1
ATOM      1  H1  ACD     1      21.920  -5.380  23.570  1.00  0.00            
ATOM      2  O1  ACD     1      21.570  -4.840  22.850  1.00  0.00            
ATOM      3  C1  ACD     1      20.600  -3.780  23.170  1.00  0.00            
ATOM      4  H2  ACD     1      19.680  -4.310  23.440  1.00  0.00            
ATOM      5  H3  ACD     1      20.490  -3.150  22.280  1.00  0.00            
ATOM      6  C2  ACD     1      20.970  -3.030  24.380  1.00  0.00            
ATOM      7  H4  ACD     1      20.320  -2.160  24.480  1.00  0.00            
ATOM      8  O2  ACD     1      20.880  -3.870  25.580  1.00  0.00            
ATOM      9  C3  ACD     1      21.260  -3.200  26.800  1.00  0.00            
ATOM     10  H5  ACD     1      21.060  -3.870  27.630  1.00  0.00            
ATOM     11  O3  ACD     1      20.530  -1.990  26.960  1.00  0.00            
ATOM     12  C4  ACD     1      19.770  -1.730  28.160  1.00  0.00            
ATOM     13  H6  ACD     1      20.130  -2.440  28.900  1.00  0.00            
ATOM     14  C5  ACD     1      20.130  -0.280  28.520  1.00  0.00            
ATOM     15  H7  ACD     1      19.960   0.370  27.650  1.00  0.00            
ATOM     16  O4  ACD     1      21.520  -0.320  28.830  1.00  0.00            
ATOM     17  H8  ACD     1      21.990  -1.110  28.540  1.00  0.00            
ATOM     18  C6  ACD     1      19.190   0.120  29.710  1.00  0.00            
ATOM     19  H9  ACD     1      19.420  -0.570  30.530  1.00  0.00            
ATOM     20  O5  ACD     1      19.330   1.480  30.110  1.00  0.00            
ATOM     21  H10 ACD     1      18.650   1.930  29.590  1.00  0.00            
ATOM     22  C7  ACD     1      17.770  -0.050  29.420  1.00  0.00            
ATOM     23  H11 ACD     1      17.130   0.260  30.250  1.00  0.00            
ATOM     24  O6  ACD     1      17.550  -1.430  29.080  1.00  0.00            
ATOM     25  C8  ACD     1      18.250  -1.940  27.980  1.00  0.00            
ATOM     26  H12 ACD     1      17.890  -1.320  27.140  1.00  0.00            
ATOM     27  C9  ACD     1      17.950  -3.370  27.860  1.00  0.00            
ATOM     28  H13 ACD     1      18.340  -3.780  26.930  1.00  0.00            
ATOM     29  H14 ACD     1      18.410  -3.890  28.710  1.00  0.00            
ATOM     30  O7  ACD     1      16.480  -3.640  27.860  1.00  0.00            
ATOM     31  H15 ACD     1      16.100  -3.390  28.710  1.00  0.00            
ATOM     32  O8  ACD     1      17.340   0.760  28.350  1.00  0.00            
ATOM     33  C10 ACD     1      16.060   1.380  28.390  1.00  0.00            
ATOM     34  H16 ACD     1      15.550   1.270  29.350  1.00  0.00            
ATOM     35  C11 ACD     1      16.390   2.870  28.200  1.00  0.00            
ATOM     36  H17 ACD     1      17.080   2.980  27.360  1.00  0.00            
ATOM     37  O9  ACD     1      16.970   3.400  29.380  1.00  0.00            
ATOM     38  H18 ACD     1      16.860   4.350  29.410  1.00  0.00            
ATOM     39  C12 ACD     1      15.060   3.690  27.930  1.00  0.00            
ATOM     40  H19 ACD     1      14.450   3.610  28.830  1.00  0.00            
ATOM     41  O10 ACD     1      15.410   5.110  27.750  1.00  0.00            
ATOM     42  H20 ACD     1      15.770   5.200  26.870  1.00  0.00            
ATOM     43  C13 ACD     1      14.360   3.190  26.760  1.00  0.00            
ATOM     44  H21 ACD     1      13.380   3.650  26.600  1.00  0.00            
ATOM     45  O11 ACD     1      14.130   1.760  26.920  1.00  0.00            
ATOM     46  C14 ACD     1      15.190   0.830  27.270  1.00  0.00            
ATOM     47  H22 ACD     1      15.730   0.880  26.320  1.00  0.00            
ATOM     48  C15 ACD     1      14.680  -0.560  27.310  1.00  0.00            
ATOM     49  H23 ACD     1      14.080  -0.700  26.400  1.00  0.00            
ATOM     50  H24 ACD     1      15.540  -1.230  27.300  1.00  0.00            
ATOM     51  O12 ACD     1      13.880  -1.040  28.390  1.00  0.00            
ATOM     52  H25 ACD     1      13.340  -0.300  28.690  1.00  0.00            
ATOM     53  O13 ACD     1      15.220   3.340  25.690  1.00  0.00            
ATOM     54  C16 ACD     1      14.790   3.890  24.450  1.00  0.00            
ATOM     55  H26 ACD     1      13.850   4.420  24.620  1.00  0.00            
ATOM     56  C17 ACD     1      15.880   4.950  24.090  1.00  0.00            
ATOM     57  H27 ACD     1      16.910   4.580  24.130  1.00  0.00            
ATOM     58  O14 ACD     1      15.780   6.020  25.040  1.00  0.00            
ATOM     59  H28 ACD     1      16.610   6.500  25.010  1.00  0.00            
ATOM     60  C18 ACD     1      15.680   5.370  22.620  1.00  0.00            
ATOM     61  H29 ACD     1      14.660   5.770  22.650  1.00  0.00            
ATOM     62  O15 ACD     1      16.670   6.280  22.300  1.00  0.00            
ATOM     63  H30 ACD     1      17.480   5.770  22.420  1.00  0.00            
ATOM     64  C19 ACD     1      15.890   4.160  21.710  1.00  0.00            
ATOM     65  H31 ACD     1      15.680   4.280  20.640  1.00  0.00            
ATOM     66  O16 ACD     1      14.860   3.250  22.050  1.00  0.00            
ATOM     67  C20 ACD     1      14.810   2.770  23.420  1.00  0.00            
ATOM     68  H32 ACD     1      15.690   2.160  23.630  1.00  0.00            
ATOM     69  C21 ACD     1      13.540   1.940  23.550  1.00  0.00            
ATOM     70  H33 ACD     1      13.540   1.210  22.740  1.00  0.00            
ATOM     71  H34 ACD     1      13.610   1.290  24.430  1.00  0.00            
ATOM     72  O17 ACD     1      12.270   2.600  23.470  1.00  0.00            
ATOM     73  H35 ACD     1      12.090   2.710  22.530  1.00  0.00            
ATOM     74  O18 ACD     1      17.190   3.510  21.900  1.00  0.00            
ATOM     75  C22 ACD     1      18.170   3.750  20.800  1.00  0.00            
ATOM     76  H36 ACD     1      17.860   4.500  20.060  1.00  0.00            
ATOM     77  C23 ACD     1      19.440   4.220  21.540  1.00  0.00            
ATOM     78  H37 ACD     1      19.550   3.410  22.270  1.00  0.00            
ATOM     79  O19 ACD     1      19.200   5.540  22.230  1.00  0.00            
ATOM     80  H38 ACD     1      20.010   5.790  22.680  1.00  0.00            
ATOM     81  C24 ACD     1      20.770   4.130  20.790  1.00  0.00            
ATOM     82  H39 ACD     1      20.770   4.880  19.990  1.00  0.00            
ATOM     83  O20 ACD     1      21.920   4.260  21.660  1.00  0.00            
ATOM     84  H40 ACD     1      22.360   3.410  21.730  1.00  0.00            
ATOM     85  C25 ACD     1      20.850   2.760  20.090  1.00  0.00            
ATOM     86  H41 ACD     1      21.660   2.670  19.360  1.00  0.00            
ATOM     87  O21 ACD     1      19.590   2.580  19.340  1.00  0.00            
ATOM     88  C26 ACD     1      18.390   2.430  20.100  1.00  0.00            
ATOM     89  H42 ACD     1      18.620   1.610  20.790  1.00  0.00            
ATOM     90  C27 ACD     1      17.270   2.070  19.140  1.00  0.00            
ATOM     91  H43 ACD     1      16.330   2.300  19.660  1.00  0.00            
ATOM     92  H44 ACD     1      17.260   2.840  18.350  1.00  0.00            
ATOM     93  O22 ACD     1      17.420   0.770  18.510  1.00  0.00            
ATOM     94  H45 ACD     1      18.070   0.820  17.800  1.00  0.00            
ATOM     95  O23 ACD     1      21.040   1.790  21.090  1.00  0.00            
ATOM     96  C28 ACD     1      21.990   0.810  20.860  1.00  0.00            
ATOM     97  H46 ACD     1      22.380   0.720  19.850  1.00  0.00            
ATOM     98  C29 ACD     1      21.320  -0.550  21.090  1.00  0.00            
ATOM     99  H47 ACD     1      20.850  -0.550  22.080  1.00  0.00            
ATOM    100  O24 ACD     1      22.320  -1.600  21.070  1.00  0.00            
ATOM    101  C30 ACD     1      20.250  -0.940  20.080  1.00  0.00            
ATOM    102  H48 ACD     1      19.550  -0.100  20.040  1.00  0.00            
ATOM    103  H49 ACD     1      20.650  -1.090  19.070  1.00  0.00            
ATOM    104  O25 ACD     1      19.580  -2.170  20.300  1.00  0.00            
ATOM    105  H50 ACD     1      20.140  -2.930  20.150  1.00  0.00            
ATOM    106  C31 ACD     1      23.170   1.040  21.740  1.00  0.00            
ATOM    107  H51 ACD     1      22.780   1.270  22.740  1.00  0.00            
ATOM    108  O26 ACD     1      23.950   2.110  21.170  1.00  0.00            
ATOM    109  H52 ACD     1      24.700   2.280  21.750  1.00  0.00            
ATOM    110  C32 ACD     1      24.050  -0.240  21.880  1.00  0.00            
ATOM    111  H53 ACD     1      24.650  -0.350  20.970  1.00  0.00            
ATOM    112  O27 ACD     1      24.980  -0.030  22.950  1.00  0.00            
ATOM    113  H54 ACD     1      24.600  -0.580  23.640  1.00  0.00            
ATOM    114  C33 ACD     1      23.160  -1.470  22.180  1.00  0.00            
ATOM    115  H55 ACD     1      23.830  -2.330  22.110  1.00  0.00            
ATOM    116  O28 ACD     1      22.410  -1.400  23.370  1.00  0.00            
ATOM    117  C34 ACD     1      22.400  -2.490  24.300  1.00  0.00            
ATOM    118  H56 ACD     1      23.150  -3.230  23.960  1.00  0.00            
ATOM    119  C35 ACD     1      22.950  -1.960  25.580  1.00  0.00            
ATOM    120  H57 ACD     1      22.420  -1.020  25.770  1.00  0.00            
ATOM    121  O29 ACD     1      24.400  -1.650  25.400  1.00  0.00            
ATOM    122  H58 ACD     1      24.830  -1.540  26.250  1.00  0.00            
ATOM    123  C36 ACD     1      22.710  -2.830  26.690  1.00  0.00            
ATOM    124  H59 ACD     1      23.270  -3.750  26.480  1.00  0.00            
ATOM    125  O30 ACD     1      23.140  -2.230  27.960  1.00  0.00            
ATOM    126  H60 ACD     1      23.960  -2.640  28.230  1.00  0.00            
ATOM    127  C1  CG7     2      16.910  -2.880  24.140  1.00  0.00            
ATOM    128  C2  CG7     2      17.170  -2.080  23.200  1.00  0.00            
ATOM    129  C3  CG7     2      16.820  -0.590  23.000  1.00  0.00            
ATOM    130  C4  CG7     2      16.340  -0.310  21.550  1.00  0.00            
ATOM    131  O1  CG7     2      15.780  -0.170  23.830  1.00  0.00            
ATOM    132  C5  CG7     2      18.020   0.240  23.360  1.00  0.00            
ATOM    133  C6  CG7     2      18.500   0.160  24.810  1.00  0.00            
ATOM    134  C7  CG7     2      19.800   0.770  25.170  1.00  0.00            
ATOM    135  C8  CG7     2      19.970   2.110  25.320  1.00  0.00            
ATOM    136  C9  CG7     2      18.970   3.270  25.250  1.00  0.00            
ATOM    137  C10 CG7     2      21.430   2.520  25.370  1.00  0.00            
ATOM    138  C11 CG7     2      21.850   2.720  26.820  1.00  0.00            
ATOM    139  C12 CG7     2      23.160   3.520  26.790  1.00  0.00            
ATOM    140  C13 CG7     2      24.420   2.990  26.870  1.00  0.00            
ATOM    141  C14 CG7     2      24.880   1.550  26.980  1.00  0.00            
ATOM    142  C15 CG7     2      25.550   3.970  27.060  1.00  0.00            
ATOM    143  H1  CG7     2      17.320  -3.880  24.140  1.00  0.00            
ATOM    144  H2  CG7     2      16.260  -2.640  24.980  1.00  0.00            
ATOM    145  H3  CG7     2      17.770  -2.490  22.390  1.00  0.00            
ATOM    146  H4  CG7     2      15.420  -0.860  21.290  1.00  0.00            
ATOM    147  H5  CG7     2      16.250   0.770  21.420  1.00  0.00            
ATOM    148  H6  CG7     2      17.200  -0.500  20.900  1.00  0.00            
ATOM    149  H7  CG7     2      15.150  -0.900  23.670  1.00  0.00            
ATOM    150  H8  CG7     2      17.810   1.300  23.180  1.00  0.00            
ATOM    151  H9  CG7     2      18.840  -0.070  22.700  1.00  0.00            
ATOM    152  H10 CG7     2      18.630  -0.880  25.110  1.00  0.00            
ATOM    153  H11 CG7     2      17.880   0.680  25.550  1.00  0.00            
ATOM    154  H12 CG7     2      20.570  -0.000  25.180  1.00  0.00            
ATOM    155  H13 CG7     2      18.090   2.930  24.690  1.00  0.00            
ATOM    156  H14 CG7     2      18.720   3.590  26.260  1.00  0.00            
ATOM    157  H15 CG7     2      19.470   4.160  24.840  1.00  0.00            
ATOM    158  H16 CG7     2      21.560   3.420  24.760  1.00  0.00            
ATOM    159  H17 CG7     2      22.080   1.700  25.040  1.00  0.00            
ATOM    160  H18 CG7     2      22.000   1.770  27.340  1.00  0.00            
ATOM    161  H19 CG7     2      21.090   3.310  27.340  1.00  0.00            
ATOM    162  H20 CG7     2      23.010   4.600  26.830  1.00  0.00            
ATOM    163  H21 CG7     2      25.690   1.500  27.710  1.00  0.00            
ATOM    164  H22 CG7     2      24.030   1.020  27.420  1.00  0.00            
ATOM    165  H23 CG7     2      25.100   1.100  26.000  1.00  0.00            
ATOM    166  H24 CG7     2      25.970   3.900  28.070  1.00  0.00            
ATOM    167  H25 CG7     2      26.410   3.750  26.420  1.00  0.00            
ATOM    168  H26 CG7     2      25.180   5.000  27.010  1.00  0.00            
TER
ENDMDL
MODEL        1
ATOM      1  H1  ACD     1      28.360  14.260  33.670  1.00  0.00            
ATOM      2  O1  ACD     1      27.970  14.180  34.550  1.00  0.00            
ATOM      3  C1  ACD     1      28.950  14.180  35.610  1.00  0.00            
ATOM      4  H2  ACD     1      29.370  15.180  35.810  1.00  0.00            
ATOM      5  H3  ACD     1      29.760  13.470  35.400  1.00  0.00            
ATOM      6  C2  ACD     1      28.310  13.630  36.940  1.00  0.00            
ATOM      7  H4  ACD     1      29.150  13.390  37.600  1.00  0.00            
ATOM      8  O2  ACD     1      27.500  14.690  37.510  1.00  0.00            
ATOM      9  C3  ACD     1      27.060  14.400  38.850  1.00  0.00            
ATOM     10  H5  ACD     1      26.520  15.250  39.280  1.00  0.00            
ATOM     11  O3  ACD     1      28.260  14.200  39.660  1.00  0.00            
ATOM     12  C4  ACD     1      28.690  15.250  40.500  1.00  0.00            
ATOM     13  H6  ACD     1      28.020  16.080  40.230  1.00  0.00            
ATOM     14  C5  ACD     1      28.460  14.790  41.940  1.00  0.00            
ATOM     15  H7  ACD     1      28.760  13.740  42.080  1.00  0.00            
ATOM     16  O4  ACD     1      26.990  14.820  42.290  1.00  0.00            
ATOM     17  H8  ACD     1      26.590  14.050  41.880  1.00  0.00            
ATOM     18  C6  ACD     1      29.340  15.640  42.950  1.00  0.00            
ATOM     19  H9  ACD     1      28.920  16.650  42.970  1.00  0.00            
ATOM     20  O5  ACD     1      29.310  15.040  44.250  1.00  0.00            
ATOM     21  H10 ACD     1      28.380  14.820  44.400  1.00  0.00            
ATOM     22  C7  ACD     1      30.760  15.720  42.470  1.00  0.00            
ATOM     23  H11 ACD     1      31.380  16.250  43.210  1.00  0.00            
ATOM     24  O6  ACD     1      30.890  16.290  41.200  1.00  0.00            
ATOM     25  C8  ACD     1      30.130  15.650  40.180  1.00  0.00            
ATOM     26  H12 ACD     1      30.570  14.670  39.970  1.00  0.00            
ATOM     27  C9  ACD     1      30.110  16.520  38.920  1.00  0.00            
ATOM     28  H13 ACD     1      31.170  16.710  38.710  1.00  0.00            
ATOM     29  H14 ACD     1      29.620  15.940  38.130  1.00  0.00            
ATOM     30  O7  ACD     1      29.480  17.710  39.270  1.00  0.00            
ATOM     31  H15 ACD     1      29.720  18.280  38.540  1.00  0.00            
ATOM     32  O8  ACD     1      31.290  14.390  42.370  1.00  0.00            
ATOM     33  C10 ACD     1      32.450  14.190  43.140  1.00  0.00            
ATOM     34  H16 ACD     1      32.540  14.970  43.910  1.00  0.00            
ATOM     35  C11 ACD     1      32.260  12.880  43.950  1.00  0.00            
ATOM     36  H17 ACD     1      31.870  12.150  43.230  1.00  0.00            
ATOM     37  O9  ACD     1      31.290  13.170  45.020  1.00  0.00            
ATOM     38  H18 ACD     1      30.530  13.660  44.680  1.00  0.00            
ATOM     39  C12 ACD     1      33.510  12.270  44.450  1.00  0.00            
ATOM     40  H19 ACD     1      33.970  12.920  45.210  1.00  0.00            
ATOM     41  O10 ACD     1      33.250  11.010  45.010  1.00  0.00            
ATOM     42  H20 ACD     1      32.680  10.500  44.430  1.00  0.00            
ATOM     43  C13 ACD     1      34.500  12.180  43.350  1.00  0.00            
ATOM     44  H21 ACD     1      35.490  11.780  43.600  1.00  0.00            
ATOM     45  O11 ACD     1      34.730  13.530  42.910  1.00  0.00            
ATOM     46  C14 ACD     1      33.600  14.080  42.150  1.00  0.00            
ATOM     47  H22 ACD     1      33.280  13.440  41.320  1.00  0.00            
ATOM     48  C15 ACD     1      34.090  15.480  41.740  1.00  0.00            
ATOM     49  H23 ACD     1      33.190  16.100  41.650  1.00  0.00            
ATOM     50  H24 ACD     1      34.870  15.950  42.350  1.00  0.00            
ATOM     51  O12 ACD     1      34.730  15.340  40.450  1.00  0.00            
ATOM     52  H25 ACD     1      34.120  14.920  39.830  1.00  0.00            
ATOM     53  O13 ACD     1      34.020  11.380  42.310  1.00  0.00            
ATOM     54  C16 ACD     1      34.370  10.070  42.240  1.00  0.00            
ATOM     55  H26 ACD     1      34.890   9.700  43.130  1.00  0.00            
ATOM     56  C17 ACD     1      33.070   9.290  42.130  1.00  0.00            
ATOM     57  H27 ACD     1      32.460   9.700  41.320  1.00  0.00            
ATOM     58  O14 ACD     1      32.170   9.320  43.240  1.00  0.00            
ATOM     59  H28 ACD     1      31.320   8.890  43.090  1.00  0.00            
ATOM     60  C18 ACD     1      33.390   7.810  41.750  1.00  0.00            
ATOM     61  H29 ACD     1      33.960   7.450  42.610  1.00  0.00            
ATOM     62  O15 ACD     1      32.210   7.060  41.510  1.00  0.00            
ATOM     63  H30 ACD     1      31.920   7.280  40.620  1.00  0.00            
ATOM     64  C19 ACD     1      34.240   7.650  40.490  1.00  0.00            
ATOM     65  H31 ACD     1      34.580   6.630  40.290  1.00  0.00            
ATOM     66  O16 ACD     1      35.410   8.440  40.660  1.00  0.00            
ATOM     67  C20 ACD     1      35.310   9.870  41.060  1.00  0.00            
ATOM     68  H32 ACD     1      34.780  10.200  40.150  1.00  0.00            
ATOM     69  C21 ACD     1      36.680  10.590  41.090  1.00  0.00            
ATOM     70  H33 ACD     1      37.140  10.550  40.090  1.00  0.00            
ATOM     71  H34 ACD     1      36.490  11.600  41.470  1.00  0.00            
ATOM     72  O17 ACD     1      37.460  10.070  42.090  1.00  0.00            
ATOM     73  H35 ACD     1      37.970  10.810  42.440  1.00  0.00            
ATOM     74  O18 ACD     1      33.440   8.000  39.340  1.00  0.00            
ATOM     75  C22 ACD     1      33.540   7.250  38.160  1.00  0.00            
ATOM     76  H36 ACD     1      34.370   6.530  38.140  1.00  0.00            
ATOM     77  C23 ACD     1      32.240   6.430  38.030  1.00  0.00            
ATOM     78  H37 ACD     1      31.430   7.100  38.320  1.00  0.00            
ATOM     79  O19 ACD     1      32.310   5.380  39.010  1.00  0.00            
ATOM     80  H38 ACD     1      31.630   4.740  38.780  1.00  0.00            
ATOM     81  C24 ACD     1      31.860   5.940  36.600  1.00  0.00            
ATOM     82  H39 ACD     1      32.500   5.130  36.230  1.00  0.00            
ATOM     83  O20 ACD     1      30.420   5.560  36.600  1.00  0.00            
ATOM     84  H40 ACD     1      29.860   6.120  36.050  1.00  0.00            
ATOM     85  C25 ACD     1      32.020   7.110  35.650  1.00  0.00            
ATOM     86  H41 ACD     1      31.800   6.880  34.600  1.00  0.00            
ATOM     87  O21 ACD     1      33.280   7.690  35.810  1.00  0.00            
ATOM     88  C26 ACD     1      33.690   8.260  37.050  1.00  0.00            
ATOM     89  H42 ACD     1      33.080   9.140  37.300  1.00  0.00            
ATOM     90  C27 ACD     1      35.120   8.650  36.870  1.00  0.00            
ATOM     91  H43 ACD     1      35.470   9.160  37.770  1.00  0.00            
ATOM     92  H44 ACD     1      35.730   7.750  36.670  1.00  0.00            
ATOM     93  O22 ACD     1      35.380   9.670  35.840  1.00  0.00            
ATOM     94  H45 ACD     1      35.090   9.340  34.990  1.00  0.00            
ATOM     95  O23 ACD     1      31.070   8.060  36.080  1.00  0.00            
ATOM     96  C28 ACD     1      30.040   8.660  35.130  1.00  0.00            
ATOM     97  H46 ACD     1      30.120   8.170  34.150  1.00  0.00            
ATOM     98  C29 ACD     1      30.500  10.140  34.960  1.00  0.00            
ATOM     99  H47 ACD     1      30.750  10.590  35.930  1.00  0.00            
ATOM    100  O24 ACD     1      29.460  10.890  34.330  1.00  0.00            
ATOM    101  C30 ACD     1      31.820  10.350  34.220  1.00  0.00            
ATOM    102  H48 ACD     1      31.810  11.390  33.860  1.00  0.00            
ATOM    103  H49 ACD     1      32.710  10.260  34.860  1.00  0.00            
ATOM    104  O25 ACD     1      32.130   9.590  33.080  1.00  0.00            
ATOM    105  H50 ACD     1      31.390   9.630  32.470  1.00  0.00            
ATOM    106  C31 ACD     1      28.700   8.460  35.770  1.00  0.00            
ATOM    107  H51 ACD     1      28.860   8.740  36.820  1.00  0.00            
ATOM    108  O26 ACD     1      28.380   7.110  35.640  1.00  0.00            
ATOM    109  H52 ACD     1      27.460   6.980  35.870  1.00  0.00            
ATOM    110  C32 ACD     1      27.730   9.420  35.070  1.00  0.00            
ATOM    111  H53 ACD     1      27.680   9.010  34.050  1.00  0.00            
ATOM    112  O27 ACD     1      26.430   9.400  35.790  1.00  0.00            
ATOM    113  H54 ACD     1      26.240   8.480  35.960  1.00  0.00            
ATOM    114  C33 ACD     1      28.230  10.820  34.980  1.00  0.00            
ATOM    115  H55 ACD     1      27.500  11.390  34.400  1.00  0.00            
ATOM    116  O28 ACD     1      28.300  11.400  36.290  1.00  0.00            
ATOM    117  C34 ACD     1      27.400  12.420  36.710  1.00  0.00            
ATOM    118  H56 ACD     1      26.680  12.640  35.910  1.00  0.00            
ATOM    119  C35 ACD     1      26.640  12.020  37.980  1.00  0.00            
ATOM    120  H57 ACD     1      27.370  11.610  38.690  1.00  0.00            
ATOM    121  O29 ACD     1      25.640  11.060  37.740  1.00  0.00            
ATOM    122  H58 ACD     1      26.070  10.370  37.230  1.00  0.00            
ATOM    123  C36 ACD     1      26.090  13.180  38.830  1.00  0.00            
ATOM    124  H59 ACD     1      25.160  13.460  38.320  1.00  0.00            
ATOM    125  O30 ACD     1      25.930  12.630  40.120  1.00  0.00            
ATOM    126  H60 ACD     1      25.510  11.780  40.000  1.00  0.00            
ATOM    127  C1  CG7     2      32.840  13.550  35.680  1.00  0.00            
ATOM    128  C2  CG7     2      33.650  12.880  36.480  1.00  0.00            
ATOM    129  C3  CG7     2      33.730  13.030  37.960  1.00  0.00            
ATOM    130  C4  CG7     2      35.190  12.850  38.380  1.00  0.00            
ATOM    131  O1  CG7     2      33.310  14.290  38.490  1.00  0.00            
ATOM    132  C5  CG7     2      32.920  11.900  38.680  1.00  0.00            
ATOM    133  C6  CG7     2      31.380  12.080  38.510  1.00  0.00            
ATOM    134  C7  CG7     2      30.660  10.750  38.830  1.00  0.00            
ATOM    135  C8  CG7     2      29.890  10.470  39.890  1.00  0.00            
ATOM    136  C9  CG7     2      29.630  11.340  41.060  1.00  0.00            
ATOM    137  C10 CG7     2      29.420   9.070  40.070  1.00  0.00            
ATOM    138  C11 CG7     2      27.990   8.840  39.680  1.00  0.00            
ATOM    139  C12 CG7     2      27.630   7.370  39.690  1.00  0.00            
ATOM    140  C13 CG7     2      27.260   6.530  40.660  1.00  0.00            
ATOM    141  C14 CG7     2      27.460   6.830  42.070  1.00  0.00            
ATOM    142  C15 CG7     2      26.810   5.120  40.420  1.00  0.00            
ATOM    143  H1  CG7     2      32.870  13.480  34.590  1.00  0.00            
ATOM    144  H2  CG7     2      32.170  14.280  36.100  1.00  0.00            
ATOM    145  H3  CG7     2      34.380  12.160  36.110  1.00  0.00            
ATOM    146  H4  CG7     2      35.590  11.850  38.170  1.00  0.00            
ATOM    147  H5  CG7     2      35.780  13.610  37.850  1.00  0.00            
ATOM    148  H6  CG7     2      35.170  13.030  39.460  1.00  0.00            
ATOM    149  H7  CG7     2      33.800  14.950  37.960  1.00  0.00            
ATOM    150  H8  CG7     2      33.070  12.020  39.760  1.00  0.00            
ATOM    151  H9  CG7     2      33.270  10.890  38.450  1.00  0.00            
ATOM    152  H10 CG7     2      31.140  12.340  37.470  1.00  0.00            
ATOM    153  H11 CG7     2      30.960  12.870  39.150  1.00  0.00            
ATOM    154  H12 CG7     2      30.900  10.010  38.070  1.00  0.00            
ATOM    155  H13 CG7     2      28.690  11.890  40.890  1.00  0.00            
ATOM    156  H14 CG7     2      29.680  10.860  42.040  1.00  0.00            
ATOM    157  H15 CG7     2      30.410  12.100  41.030  1.00  0.00            
ATOM    158  H16 CG7     2      29.600   8.730  41.100  1.00  0.00            
ATOM    159  H17 CG7     2      30.170   8.480  39.530  1.00  0.00            
ATOM    160  H18 CG7     2      27.730   9.300  38.720  1.00  0.00            
ATOM    161  H19 CG7     2      27.390   9.380  40.430  1.00  0.00            
ATOM    162  H20 CG7     2      27.560   6.950  38.690  1.00  0.00            
ATOM    163  H21 CG7     2      28.160   6.090  42.490  1.00  0.00            
ATOM    164  H22 CG7     2      27.980   7.790  42.220  1.00  0.00            
ATOM    165  H23 CG7     2      26.530   6.930  42.630  1.00  0.00            
ATOM    166  H24 CG7     2      27.210   4.370  41.120  1.00  0.00            
ATOM    167  H25 CG7     2      25.720   5.130  40.510  1.00  0.00            
ATOM    168  H26 CG7     2      27.110   4.840  39.400  1.00  0.00            
TER
ENDMDL
MODEL        1
ATOM      1  H1  ACD     1      31.500  16.610   3.660  1.00  0.00            
ATOM      2  O1  ACD     1      30.590  16.650   3.350  1.00  0.00            
ATOM      3  C1  ACD     1      29.790  15.680   4.020  1.00  0.00            
ATOM      4  H2  ACD     1      30.240  14.720   3.750  1.00  0.00            
ATOM      5  H3  ACD     1      28.800  15.590   3.560  1.00  0.00            
ATOM      6  C2  ACD     1      29.730  15.830   5.520  1.00  0.00            
ATOM      7  H4  ACD     1      30.810  15.810   5.740  1.00  0.00            
ATOM      8  O2  ACD     1      29.130  17.060   5.770  1.00  0.00            
ATOM      9  C3  ACD     1      29.150  17.470   7.080  1.00  0.00            
ATOM     10  H5  ACD     1      28.980  18.550   7.130  1.00  0.00            
ATOM     11  O3  ACD     1      30.460  17.250   7.620  1.00  0.00            
ATOM     12  C4  ACD     1      31.180  18.400   8.150  1.00  0.00            
ATOM     13  H6  ACD     1      30.490  19.250   8.170  1.00  0.00            
ATOM     14  C5  ACD     1      31.520  18.050   9.620  1.00  0.00            
ATOM     15  H7  ACD     1      32.060  17.100   9.610  1.00  0.00            
ATOM     16  O4  ACD     1      30.230  17.960  10.280  1.00  0.00            
ATOM     17  H8  ACD     1      29.560  17.520   9.750  1.00  0.00            
ATOM     18  C6  ACD     1      32.270  19.250  10.320  1.00  0.00            
ATOM     19  H9  ACD     1      31.660  20.170  10.360  1.00  0.00            
ATOM     20  O5  ACD     1      32.650  18.780  11.570  1.00  0.00            
ATOM     21  H10 ACD     1      31.850  18.300  11.830  1.00  0.00            
ATOM     22  C7  ACD     1      33.550  19.490   9.480  1.00  0.00            
ATOM     23  H11 ACD     1      34.020  20.440   9.750  1.00  0.00            
ATOM     24  O6  ACD     1      33.150  19.700   8.100  1.00  0.00            
ATOM     25  C8  ACD     1      32.400  18.790   7.380  1.00  0.00            
ATOM     26  H12 ACD     1      33.060  17.920   7.290  1.00  0.00            
ATOM     27  C9  ACD     1      32.140  19.290   5.960  1.00  0.00            
ATOM     28  H13 ACD     1      31.520  18.540   5.450  1.00  0.00            
ATOM     29  H14 ACD     1      31.560  20.220   5.980  1.00  0.00            
ATOM     30  O7  ACD     1      33.300  19.480   5.170  1.00  0.00            
ATOM     31  H15 ACD     1      33.860  20.160   5.560  1.00  0.00            
ATOM     32  O8  ACD     1      34.510  18.370   9.510  1.00  0.00            
ATOM     33  C10 ACD     1      35.870  18.720   9.840  1.00  0.00            
ATOM     34  H16 ACD     1      35.910  19.770  10.170  1.00  0.00            
ATOM     35  C11 ACD     1      36.160  17.980  11.160  1.00  0.00            
ATOM     36  H17 ACD     1      35.700  17.000  10.920  1.00  0.00            
ATOM     37  O9  ACD     1      35.340  18.600  12.190  1.00  0.00            
ATOM     38  H18 ACD     1      34.420  18.380  12.040  1.00  0.00            
ATOM     39  C12 ACD     1      37.690  18.010  11.400  1.00  0.00            
ATOM     40  H19 ACD     1      37.930  19.080  11.490  1.00  0.00            
ATOM     41  O10 ACD     1      38.130  17.310  12.530  1.00  0.00            
ATOM     42  H20 ACD     1      37.900  16.370  12.540  1.00  0.00            
ATOM     43  C13 ACD     1      38.420  17.480  10.140  1.00  0.00            
ATOM     44  H21 ACD     1      39.490  17.480  10.340  1.00  0.00            
ATOM     45  O11 ACD     1      38.060  18.350   9.060  1.00  0.00            
ATOM     46  C14 ACD     1      36.770  18.520   8.620  1.00  0.00            
ATOM     47  H22 ACD     1      36.540  17.550   8.170  1.00  0.00            
ATOM     48  C15 ACD     1      36.720  19.600   7.640  1.00  0.00            
ATOM     49  H23 ACD     1      37.500  19.440   6.890  1.00  0.00            
ATOM     50  H24 ACD     1      35.760  19.530   7.100  1.00  0.00            
ATOM     51  O12 ACD     1      36.840  20.950   8.120  1.00  0.00            
ATOM     52  H25 ACD     1      37.720  21.000   8.510  1.00  0.00            
ATOM     53  O13 ACD     1      38.000  16.100   9.870  1.00  0.00            
ATOM     54  C16 ACD     1      38.830  15.090   9.170  1.00  0.00            
ATOM     55  H26 ACD     1      39.900  15.300   9.200  1.00  0.00            
ATOM     56  C17 ACD     1      38.660  13.730  10.020  1.00  0.00            
ATOM     57  H27 ACD     1      37.650  13.700  10.450  1.00  0.00            
ATOM     58  O14 ACD     1      39.600  13.790  11.180  1.00  0.00            
ATOM     59  H28 ACD     1      40.470  14.160  11.030  1.00  0.00            
ATOM     60  C18 ACD     1      39.080  12.510   9.210  1.00  0.00            
ATOM     61  H29 ACD     1      40.160  12.650   9.020  1.00  0.00            
ATOM     62  O15 ACD     1      38.800  11.300   9.950  1.00  0.00            
ATOM     63  H30 ACD     1      37.850  11.110   9.930  1.00  0.00            
ATOM     64  C19 ACD     1      38.410  12.490   7.810  1.00  0.00            
ATOM     65  H31 ACD     1      38.770  11.600   7.280  1.00  0.00            
ATOM     66  O16 ACD     1      38.670  13.690   7.090  1.00  0.00            
ATOM     67  C20 ACD     1      38.310  14.920   7.750  1.00  0.00            
ATOM     68  H32 ACD     1      37.240  15.110   7.650  1.00  0.00            
ATOM     69  C21 ACD     1      38.910  16.010   6.850  1.00  0.00            
ATOM     70  H33 ACD     1      38.660  16.990   7.260  1.00  0.00            
ATOM     71  H34 ACD     1      40.000  15.870   6.890  1.00  0.00            
ATOM     72  O17 ACD     1      38.520  16.090   5.490  1.00  0.00            
ATOM     73  H35 ACD     1      37.570  16.230   5.530  1.00  0.00            
ATOM     74  O18 ACD     1      36.960  12.350   7.980  1.00  0.00            
ATOM     75  C22 ACD     1      36.360  11.110   7.620  1.00  0.00            
ATOM     76  H36 ACD     1      37.050  10.290   7.840  1.00  0.00            
ATOM     77  C23 ACD     1      35.280  10.860   8.630  1.00  0.00            
ATOM     78  H37 ACD     1      34.620  11.740   8.650  1.00  0.00            
ATOM     79  O19 ACD     1      35.810  10.700   9.980  1.00  0.00            
ATOM     80  H38 ACD     1      35.160  10.340  10.590  1.00  0.00            
ATOM     81  C24 ACD     1      34.480   9.720   8.200  1.00  0.00            
ATOM     82  H39 ACD     1      35.070   8.790   8.230  1.00  0.00            
ATOM     83  O20 ACD     1      33.330   9.490   9.010  1.00  0.00            
ATOM     84  H40 ACD     1      32.520   9.760   8.570  1.00  0.00            
ATOM     85  C25 ACD     1      33.880   9.910   6.760  1.00  0.00            
ATOM     86  H41 ACD     1      33.360   9.000   6.460  1.00  0.00            
ATOM     87  O21 ACD     1      35.040  10.060   5.930  1.00  0.00            
ATOM     88  C26 ACD     1      35.910  11.150   6.160  1.00  0.00            
ATOM     89  H42 ACD     1      35.460  12.130   5.990  1.00  0.00            
ATOM     90  C27 ACD     1      37.120  11.170   5.190  1.00  0.00            
ATOM     91  H43 ACD     1      36.740  11.560   4.240  1.00  0.00            
ATOM     92  H44 ACD     1      37.840  11.940   5.470  1.00  0.00            
ATOM     93  O22 ACD     1      37.620   9.870   4.930  1.00  0.00            
ATOM     94  H45 ACD     1      36.970   9.240   5.250  1.00  0.00            
ATOM     95  O23 ACD     1      33.080  11.040   6.760  1.00  0.00            
ATOM     96  C28 ACD     1      31.790  10.930   6.190  1.00  0.00            
ATOM     97  H46 ACD     1      31.600   9.950   5.750  1.00  0.00            
ATOM     98  C29 ACD     1      31.760  12.020   5.140  1.00  0.00            
ATOM     99  H47 ACD     1      32.120  13.010   5.460  1.00  0.00            
ATOM    100  O24 ACD     1      30.380  12.180   4.730  1.00  0.00            
ATOM    101  C30 ACD     1      32.490  11.610   3.820  1.00  0.00            
ATOM    102  H48 ACD     1      33.560  11.420   3.980  1.00  0.00            
ATOM    103  H49 ACD     1      32.130  10.630   3.490  1.00  0.00            
ATOM    104  O25 ACD     1      32.410  12.640   2.840  1.00  0.00            
ATOM    105  H50 ACD     1      31.470  12.800   2.700  1.00  0.00            
ATOM    106  C31 ACD     1      30.900  11.080   7.340  1.00  0.00            
ATOM    107  H51 ACD     1      31.120  12.010   7.890  1.00  0.00            
ATOM    108  O26 ACD     1      30.940   9.950   8.190  1.00  0.00            
ATOM    109  H52 ACD     1      30.060   9.560   8.260  1.00  0.00            
ATOM    110  C32 ACD     1      29.490  11.380   6.780  1.00  0.00            
ATOM    111  H53 ACD     1      29.190  10.500   6.180  1.00  0.00            
ATOM    112  O27 ACD     1      28.530  11.660   7.790  1.00  0.00            
ATOM    113  H54 ACD     1      28.400  10.870   8.330  1.00  0.00            
ATOM    114  C33 ACD     1      29.510  12.520   5.770  1.00  0.00            
ATOM    115  H55 ACD     1      28.540  12.730   5.310  1.00  0.00            
ATOM    116  O28 ACD     1      29.830  13.700   6.420  1.00  0.00            
ATOM    117  C34 ACD     1      28.960  14.780   6.210  1.00  0.00            
ATOM    118  H56 ACD     1      28.060  14.610   5.600  1.00  0.00            
ATOM    119  C35 ACD     1      28.550  15.130   7.670  1.00  0.00            
ATOM    120  H57 ACD     1      29.410  15.060   8.350  1.00  0.00            
ATOM    121  O29 ACD     1      27.560  14.200   8.230  1.00  0.00            
ATOM    122  H58 ACD     1      27.910  13.330   8.030  1.00  0.00            
ATOM    123  C36 ACD     1      28.070  16.590   7.740  1.00  0.00            
ATOM    124  H59 ACD     1      27.140  16.680   7.160  1.00  0.00            
ATOM    125  O30 ACD     1      28.010  17.070   9.020  1.00  0.00            
ATOM    126  H60 ACD     1      27.450  17.850   8.950  1.00  0.00            
ATOM    127  C1  CG7     2      34.070  16.890   3.620  1.00  0.00            
ATOM    128  C2  CG7     2      34.010  15.780   4.360  1.00  0.00            
ATOM    129  C3  CG7     2      35.070  15.410   5.350  1.00  0.00            
ATOM    130  C4  CG7     2      36.120  14.750   4.430  1.00  0.00            
ATOM    131  O1  CG7     2      35.660  16.510   5.950  1.00  0.00            
ATOM    132  C5  CG7     2      34.430  14.550   6.530  1.00  0.00            
ATOM    133  C6  CG7     2      33.520  15.400   7.430  1.00  0.00            
ATOM    134  C7  CG7     2      32.790  14.540   8.420  1.00  0.00            
ATOM    135  C8  CG7     2      33.250  14.280   9.660  1.00  0.00            
ATOM    136  C9  CG7     2      34.610  14.780  10.210  1.00  0.00            
ATOM    137  C10 CG7     2      32.440  13.440  10.610  1.00  0.00            
ATOM    138  C11 CG7     2      31.400  14.310  11.300  1.00  0.00            
ATOM    139  C12 CG7     2      30.780  13.480  12.360  1.00  0.00            
ATOM    140  C13 CG7     2      31.050  13.400  13.640  1.00  0.00            
ATOM    141  C14 CG7     2      32.240  14.040  14.310  1.00  0.00            
ATOM    142  C15 CG7     2      30.420  12.490  14.620  1.00  0.00            
ATOM    143  H1  CG7     2      33.300  17.250   2.940  1.00  0.00            
ATOM    144  H2  CG7     2      34.960  17.520   3.620  1.00  0.00            
ATOM    145  H3  CG7     2      33.220  15.040   4.300  1.00  0.00            
ATOM    146  H4  CG7     2      36.650  15.470   3.800  1.00  0.00            
ATOM    147  H5  CG7     2      36.830  14.220   5.070  1.00  0.00            
ATOM    148  H6  CG7     2      35.650  13.960   3.830  1.00  0.00            
ATOM    149  H7  CG7     2      34.880  17.090   5.980  1.00  0.00            
ATOM    150  H8  CG7     2      35.260  14.170   7.130  1.00  0.00            
ATOM    151  H9  CG7     2      33.880  13.670   6.160  1.00  0.00            
ATOM    152  H10 CG7     2      32.760  15.850   6.780  1.00  0.00            
ATOM    153  H11 CG7     2      34.110  16.240   7.810  1.00  0.00            
ATOM    154  H12 CG7     2      31.800  14.160   8.190  1.00  0.00            
ATOM    155  H13 CG7     2      35.180  15.340   9.460  1.00  0.00            
ATOM    156  H14 CG7     2      34.550  15.350  11.150  1.00  0.00            
ATOM    157  H15 CG7     2      35.180  13.880  10.470  1.00  0.00            
ATOM    158  H16 CG7     2      33.070  12.930  11.350  1.00  0.00            
ATOM    159  H17 CG7     2      31.960  12.620  10.050  1.00  0.00            
ATOM    160  H18 CG7     2      30.580  14.550  10.610  1.00  0.00            
ATOM    161  H19 CG7     2      31.810  15.210  11.770  1.00  0.00            
ATOM    162  H20 CG7     2      29.860  12.970  12.090  1.00  0.00            
ATOM    163  H21 CG7     2      33.060  13.370  14.600  1.00  0.00            
ATOM    164  H22 CG7     2      32.670  14.810  13.670  1.00  0.00            
ATOM    165  H23 CG7     2      32.040  14.680  15.180  1.00  0.00            
ATOM    166  H24 CG7     2      29.560  11.920  14.260  1.00  0.00            
ATOM    167  H25 CG7     2      31.140  11.740  14.970  1.00  0.00            
ATOM    168  H26 CG7     2      30.070  13.100  15.460  1.00  0.00            
TER
ENDMDL
MODEL        1
ATOM      1  H1  ACD     1      26.060  30.160  17.900  1.00  0.00            
ATOM      2  O1  ACD     1      25.370  30.480  17.330  1.00  0.00            
ATOM      3  C1  ACD     1      24.420  29.480  17.050  1.00  0.00            
ATOM      4  H2  ACD     1      23.710  29.910  16.330  1.00  0.00            
ATOM      5  H3  ACD     1      23.800  29.220  17.910  1.00  0.00            
ATOM      6  C2  ACD     1      25.030  28.200  16.390  1.00  0.00            
ATOM      7  H4  ACD     1      25.650  28.520  15.550  1.00  0.00            
ATOM      8  O2  ACD     1      25.890  27.400  17.320  1.00  0.00            
ATOM      9  C3  ACD     1      26.480  26.190  16.760  1.00  0.00            
ATOM     10  H5  ACD     1      27.180  25.790  17.510  1.00  0.00            
ATOM     11  O3  ACD     1      27.160  26.420  15.550  1.00  0.00            
ATOM     12  C4  ACD     1      28.570  26.300  15.490  1.00  0.00            
ATOM     13  H6  ACD     1      29.100  26.050  16.420  1.00  0.00            
ATOM     14  C5  ACD     1      28.660  25.170  14.400  1.00  0.00            
ATOM     15  H7  ACD     1      27.970  25.430  13.580  1.00  0.00            
ATOM     16  O4  ACD     1      28.290  23.880  14.940  1.00  0.00            
ATOM     17  H8  ACD     1      27.360  23.860  15.200  1.00  0.00            
ATOM     18  C6  ACD     1      30.040  25.200  13.790  1.00  0.00            
ATOM     19  H9  ACD     1      30.740  24.810  14.540  1.00  0.00            
ATOM     20  O5  ACD     1      30.110  24.410  12.620  1.00  0.00            
ATOM     21  H10 ACD     1      29.830  24.940  11.870  1.00  0.00            
ATOM     22  C7  ACD     1      30.490  26.560  13.470  1.00  0.00            
ATOM     23  H11 ACD     1      31.510  26.460  13.080  1.00  0.00            
ATOM     24  O6  ACD     1      30.460  27.410  14.560  1.00  0.00            
ATOM     25  C8  ACD     1      29.090  27.690  15.050  1.00  0.00            
ATOM     26  H12 ACD     1      28.450  27.970  14.210  1.00  0.00            
ATOM     27  C9  ACD     1      29.160  28.770  16.060  1.00  0.00            
ATOM     28  H13 ACD     1      29.670  29.690  15.730  1.00  0.00            
ATOM     29  H14 ACD     1      28.090  29.000  16.200  1.00  0.00            
ATOM     30  O7  ACD     1      29.700  28.390  17.340  1.00  0.00            
ATOM     31  H15 ACD     1      30.650  28.510  17.300  1.00  0.00            
ATOM     32  O8  ACD     1      29.760  27.090  12.340  1.00  0.00            
ATOM     33  C10 ACD     1      30.390  27.450  11.070  1.00  0.00            
ATOM     34  H16 ACD     1      31.340  26.960  10.850  1.00  0.00            
ATOM     35  C11 ACD     1      29.530  27.000   9.950  1.00  0.00            
ATOM     36  H17 ACD     1      28.510  27.290  10.230  1.00  0.00            
ATOM     37  O9  ACD     1      29.600  25.520   9.950  1.00  0.00            
ATOM     38  H18 ACD     1      28.900  25.170   9.400  1.00  0.00            
ATOM     39  C12 ACD     1      29.870  27.610   8.650  1.00  0.00            
ATOM     40  H19 ACD     1      30.870  27.200   8.470  1.00  0.00            
ATOM     41  O10 ACD     1      28.960  27.230   7.690  1.00  0.00            
ATOM     42  H20 ACD     1      28.950  26.270   7.710  1.00  0.00            
ATOM     43  C13 ACD     1      29.930  29.140   8.670  1.00  0.00            
ATOM     44  H21 ACD     1      30.240  29.430   7.660  1.00  0.00            
ATOM     45  O11 ACD     1      30.920  29.460   9.730  1.00  0.00            
ATOM     46  C14 ACD     1      30.560  28.990  11.070  1.00  0.00            
ATOM     47  H22 ACD     1      29.640  29.480  11.410  1.00  0.00            
ATOM     48  C15 ACD     1      31.630  29.440  12.090  1.00  0.00            
ATOM     49  H23 ACD     1      31.450  29.210  13.140  1.00  0.00            
ATOM     50  H24 ACD     1      32.590  28.950  11.880  1.00  0.00            
ATOM     51  O12 ACD     1      31.850  30.860  12.050  1.00  0.00            
ATOM     52  H25 ACD     1      32.810  30.900  12.040  1.00  0.00            
ATOM     53  O13 ACD     1      28.620  29.620   8.990  1.00  0.00            
ATOM     54  C16 ACD     1      28.170  30.620   8.060  1.00  0.00            
ATOM     55  H26 ACD     1      28.900  30.950   7.310  1.00  0.00            
ATOM     56  C17 ACD     1      27.030  29.920   7.240  1.00  0.00            
ATOM     57  H27 ACD     1      26.320  29.430   7.900  1.00  0.00            
ATOM     58  O14 ACD     1      27.620  28.930   6.300  1.00  0.00            
ATOM     59  H28 ACD     1      28.160  28.350   6.850  1.00  0.00            
ATOM     60  C18 ACD     1      26.250  30.940   6.480  1.00  0.00            
ATOM     61  H29 ACD     1      26.900  31.530   5.820  1.00  0.00            
ATOM     62  O15 ACD     1      25.230  30.350   5.670  1.00  0.00            
ATOM     63  H30 ACD     1      25.660  29.990   4.900  1.00  0.00            
ATOM     64  C19 ACD     1      25.630  31.930   7.430  1.00  0.00            
ATOM     65  H31 ACD     1      24.960  32.620   6.910  1.00  0.00            
ATOM     66  O16 ACD     1      26.720  32.630   8.070  1.00  0.00            
ATOM     67  C20 ACD     1      27.620  31.770   8.840  1.00  0.00            
ATOM     68  H32 ACD     1      26.990  31.370   9.650  1.00  0.00            
ATOM     69  C21 ACD     1      28.550  32.670   9.560  1.00  0.00            
ATOM     70  H33 ACD     1      27.990  33.470  10.060  1.00  0.00            
ATOM     71  H34 ACD     1      29.040  32.170  10.400  1.00  0.00            
ATOM     72  O17 ACD     1      29.510  33.360   8.720  1.00  0.00            
ATOM     73  H35 ACD     1      29.010  34.040   8.250  1.00  0.00            
ATOM     74  O18 ACD     1      24.890  31.250   8.420  1.00  0.00            
ATOM     75  C22 ACD     1      23.600  31.750   8.760  1.00  0.00            
ATOM     76  H36 ACD     1      23.170  32.410   8.000  1.00  0.00            
ATOM     77  C23 ACD     1      22.830  30.420   8.820  1.00  0.00            
ATOM     78  H37 ACD     1      23.320  29.720   9.510  1.00  0.00            
ATOM     79  O19 ACD     1      22.880  29.880   7.500  1.00  0.00            
ATOM     80  H38 ACD     1      23.790  29.860   7.200  1.00  0.00            
ATOM     81  C24 ACD     1      21.450  30.800   9.290  1.00  0.00            
ATOM     82  H39 ACD     1      21.020  31.700   8.840  1.00  0.00            
ATOM     83  O20 ACD     1      20.500  29.700   9.460  1.00  0.00            
ATOM     84  H40 ACD     1      20.340  29.420   8.550  1.00  0.00            
ATOM     85  C25 ACD     1      21.660  31.380  10.700  1.00  0.00            
ATOM     86  H41 ACD     1      20.720  31.730  11.150  1.00  0.00            
ATOM     87  O21 ACD     1      22.440  32.590  10.660  1.00  0.00            
ATOM     88  C26 ACD     1      23.760  32.440  10.130  1.00  0.00            
ATOM     89  H42 ACD     1      24.380  31.800  10.780  1.00  0.00            
ATOM     90  C27 ACD     1      24.390  33.810   9.930  1.00  0.00            
ATOM     91  H43 ACD     1      24.410  34.240  10.950  1.00  0.00            
ATOM     92  H44 ACD     1      25.390  33.780   9.490  1.00  0.00            
ATOM     93  O22 ACD     1      23.590  34.610   9.050  1.00  0.00            
ATOM     94  H45 ACD     1      23.900  34.550   8.140  1.00  0.00            
ATOM     95  O23 ACD     1      22.310  30.490  11.500  1.00  0.00            
ATOM     96  C28 ACD     1      21.610  29.640  12.370  1.00  0.00            
ATOM     97  H46 ACD     1      20.540  29.760  12.160  1.00  0.00            
ATOM     98  C29 ACD     1      21.950  30.070  13.810  1.00  0.00            
ATOM     99  H47 ACD     1      23.040  30.080  13.890  1.00  0.00            
ATOM    100  O24 ACD     1      21.410  29.090  14.720  1.00  0.00            
ATOM    101  C30 ACD     1      21.320  31.380  14.110  1.00  0.00            
ATOM    102  H48 ACD     1      21.760  32.130  13.440  1.00  0.00            
ATOM    103  H49 ACD     1      20.310  31.470  13.700  1.00  0.00            
ATOM    104  O25 ACD     1      21.290  31.690  15.510  1.00  0.00            
ATOM    105  H50 ACD     1      20.710  31.040  15.930  1.00  0.00            
ATOM    106  C31 ACD     1      22.050  28.180  12.100  1.00  0.00            
ATOM    107  H51 ACD     1      23.110  27.970  12.240  1.00  0.00            
ATOM    108  O26 ACD     1      21.640  27.750  10.780  1.00  0.00            
ATOM    109  H52 ACD     1      21.160  28.450  10.330  1.00  0.00            
ATOM    110  C32 ACD     1      21.310  27.360  13.140  1.00  0.00            
ATOM    111  H53 ACD     1      20.230  27.560  13.110  1.00  0.00            
ATOM    112  O27 ACD     1      21.490  25.970  13.040  1.00  0.00            
ATOM    113  H54 ACD     1      21.030  25.750  12.230  1.00  0.00            
ATOM    114  C33 ACD     1      21.860  27.770  14.500  1.00  0.00            
ATOM    115  H55 ACD     1      21.410  27.130  15.270  1.00  0.00            
ATOM    116  O28 ACD     1      23.290  27.820  14.670  1.00  0.00            
ATOM    117  C34 ACD     1      23.900  27.330  15.860  1.00  0.00            
ATOM    118  H56 ACD     1      23.120  27.280  16.640  1.00  0.00            
ATOM    119  C35 ACD     1      24.350  25.970  15.470  1.00  0.00            
ATOM    120  H57 ACD     1      24.960  26.080  14.560  1.00  0.00            
ATOM    121  O29 ACD     1      23.170  25.250  15.300  1.00  0.00            
ATOM    122  H58 ACD     1      22.650  25.710  14.640  1.00  0.00            
ATOM    123  C36 ACD     1      25.270  25.270  16.480  1.00  0.00            
ATOM    124  H59 ACD     1      24.840  25.190  17.490  1.00  0.00            
ATOM    125  O30 ACD     1      25.600  23.970  16.120  1.00  0.00            
ATOM    126  H60 ACD     1      24.840  23.390  16.020  1.00  0.00            
ATOM    127  C1  CG7     2      28.570  31.530  13.980  1.00  0.00            
ATOM    128  C2  CG7     2      27.240  31.430  14.230  1.00  0.00            
ATOM    129  C3  CG7     2      26.110  31.430  13.210  1.00  0.00            
ATOM    130  C4  CG7     2      25.000  32.280  13.740  1.00  0.00            
ATOM    131  O1  CG7     2      26.570  32.290  12.210  1.00  0.00            
ATOM    132  C5  CG7     2      25.780  30.020  12.800  1.00  0.00            
ATOM    133  C6  CG7     2      26.830  29.290  11.940  1.00  0.00            
ATOM    134  C7  CG7     2      26.550  27.820  11.840  1.00  0.00            
ATOM    135  C8  CG7     2      25.800  27.180  10.940  1.00  0.00            
ATOM    136  C9  CG7     2      25.240  27.810   9.730  1.00  0.00            
ATOM    137  C10 CG7     2      25.390  25.710  11.060  1.00  0.00            
ATOM    138  C11 CG7     2      26.530  24.910  10.610  1.00  0.00            
ATOM    139  C12 CG7     2      26.170  23.430  10.720  1.00  0.00            
ATOM    140  C13 CG7     2      25.600  22.710   9.730  1.00  0.00            
ATOM    141  C14 CG7     2      25.130  23.220   8.390  1.00  0.00            
ATOM    142  C15 CG7     2      25.370  21.190   9.740  1.00  0.00            
ATOM    143  H1  CG7     2      29.350  31.570  14.740  1.00  0.00            
ATOM    144  H2  CG7     2      28.920  31.440  12.950  1.00  0.00            
ATOM    145  H3  CG7     2      26.960  31.470  15.280  1.00  0.00            
ATOM    146  H4  CG7     2      24.620  31.770  14.630  1.00  0.00            
ATOM    147  H5  CG7     2      25.320  33.280  14.060  1.00  0.00            
ATOM    148  H6  CG7     2      24.160  32.450  13.050  1.00  0.00            
ATOM    149  H7  CG7     2      26.780  33.120  12.670  1.00  0.00            
ATOM    150  H8  CG7     2      24.860  30.090  12.210  1.00  0.00            
ATOM    151  H9  CG7     2      25.520  29.350  13.630  1.00  0.00            
ATOM    152  H10 CG7     2      27.800  29.380  12.450  1.00  0.00            
ATOM    153  H11 CG7     2      26.920  29.730  10.940  1.00  0.00            
ATOM    154  H12 CG7     2      26.760  27.380  12.810  1.00  0.00            
ATOM    155  H13 CG7     2      24.160  27.700   9.600  1.00  0.00            
ATOM    156  H14 CG7     2      25.390  28.890   9.740  1.00  0.00            
ATOM    157  H15 CG7     2      25.650  27.470   8.770  1.00  0.00            
ATOM    158  H16 CG7     2      24.610  25.520  10.310  1.00  0.00            
ATOM    159  H17 CG7     2      25.020  25.420  12.050  1.00  0.00            
ATOM    160  H18 CG7     2      27.340  25.080  11.330  1.00  0.00            
ATOM    161  H19 CG7     2      26.770  25.210   9.580  1.00  0.00            
ATOM    162  H20 CG7     2      26.440  23.000  11.680  1.00  0.00            
ATOM    163  H21 CG7     2      25.790  24.060   8.120  1.00  0.00            
ATOM    164  H22 CG7     2      25.160  22.460   7.600  1.00  0.00            
ATOM    165  H23 CG7     2      24.120  23.640   8.340  1.00  0.00            
ATOM    166  H24 CG7     2      25.620  20.840  10.750  1.00  0.00            
ATOM    167  H25 CG7     2      24.300  20.990   9.620  1.00  0.00            
ATOM    168  H26 CG7     2      25.950  20.620   8.990  1.00  0.00            
TER
ENDMDL
MODEL        1
ATOM      1  H1  ACD     1      24.470  18.760  14.050  1.00  0.00            
ATOM      2  O1  ACD     1      24.530  17.820  13.900  1.00  0.00            
ATOM      3  C1  ACD     1      25.600  17.430  13.050  1.00  0.00            
ATOM      4  H2  ACD     1      25.810  16.360  13.020  1.00  0.00            
ATOM      5  H3  ACD     1      26.550  17.900  13.340  1.00  0.00            
ATOM      6  C2  ACD     1      25.280  17.910  11.640  1.00  0.00            
ATOM      7  H4  ACD     1      24.330  17.420  11.390  1.00  0.00            
ATOM      8  O2  ACD     1      25.100  19.330  11.820  1.00  0.00            
ATOM      9  C3  ACD     1      25.030  20.130  10.600  1.00  0.00            
ATOM     10  H5  ACD     1      25.010  21.200  10.820  1.00  0.00            
ATOM     11  O3  ACD     1      23.880  19.740   9.830  1.00  0.00            
ATOM     12  C4  ACD     1      22.760  20.560   9.800  1.00  0.00            
ATOM     13  H6  ACD     1      22.860  21.510  10.330  1.00  0.00            
ATOM     14  C5  ACD     1      22.620  20.900   8.340  1.00  0.00            
ATOM     15  H7  ACD     1      22.570  19.950   7.780  1.00  0.00            
ATOM     16  O4  ACD     1      23.810  21.590   7.980  1.00  0.00            
ATOM     17  H8  ACD     1      24.520  20.930   7.990  1.00  0.00            
ATOM     18  C6  ACD     1      21.320  21.650   8.090  1.00  0.00            
ATOM     19  H9  ACD     1      21.330  22.590   8.640  1.00  0.00            
ATOM     20  O5  ACD     1      21.200  21.920   6.750  1.00  0.00            
ATOM     21  H10 ACD     1      20.890  21.110   6.330  1.00  0.00            
ATOM     22  C7  ACD     1      20.180  20.750   8.590  1.00  0.00            
ATOM     23  H11 ACD     1      19.210  21.260   8.560  1.00  0.00            
ATOM     24  O6  ACD     1      20.360  20.410   9.940  1.00  0.00            
ATOM     25  C8  ACD     1      21.580  19.760  10.300  1.00  0.00            
ATOM     26  H12 ACD     1      21.510  18.750   9.890  1.00  0.00            
ATOM     27  C9  ACD     1      21.560  19.500  11.800  1.00  0.00            
ATOM     28  H13 ACD     1      20.660  18.940  12.080  1.00  0.00            
ATOM     29  H14 ACD     1      22.450  18.950  12.120  1.00  0.00            
ATOM     30  O7  ACD     1      21.700  20.680  12.610  1.00  0.00            
ATOM     31  H15 ACD     1      21.490  21.490  12.130  1.00  0.00            
ATOM     32  O8  ACD     1      20.190  19.550   7.760  1.00  0.00            
ATOM     33  C10 ACD     1      18.940  19.020   7.310  1.00  0.00            
ATOM     34  H16 ACD     1      18.080  19.590   7.710  1.00  0.00            
ATOM     35  C11 ACD     1      18.790  19.060   5.730  1.00  0.00            
ATOM     36  H17 ACD     1      19.770  18.720   5.380  1.00  0.00            
ATOM     37  O9  ACD     1      18.450  20.350   5.240  1.00  0.00            
ATOM     38  H18 ACD     1      18.160  20.320   4.330  1.00  0.00            
ATOM     39  C12 ACD     1      17.800  18.060   5.120  1.00  0.00            
ATOM     40  H19 ACD     1      16.800  18.370   5.450  1.00  0.00            
ATOM     41  O10 ACD     1      17.930  18.170   3.680  1.00  0.00            
ATOM     42  H20 ACD     1      18.840  18.060   3.420  1.00  0.00            
ATOM     43  C13 ACD     1      18.100  16.700   5.680  1.00  0.00            
ATOM     44  H21 ACD     1      17.390  16.070   5.140  1.00  0.00            
ATOM     45  O11 ACD     1      17.890  16.790   7.080  1.00  0.00            
ATOM     46  C14 ACD     1      18.880  17.610   7.840  1.00  0.00            
ATOM     47  H22 ACD     1      19.880  17.190   7.720  1.00  0.00            
ATOM     48  C15 ACD     1      18.570  17.510   9.310  1.00  0.00            
ATOM     49  H23 ACD     1      18.400  16.450   9.570  1.00  0.00            
ATOM     50  H24 ACD     1      19.470  17.770   9.890  1.00  0.00            
ATOM     51  O12 ACD     1      17.420  18.280   9.730  1.00  0.00            
ATOM     52  H25 ACD     1      17.340  18.330  10.690  1.00  0.00            
ATOM     53  O13 ACD     1      19.450  16.250   5.400  1.00  0.00            
ATOM     54  C16 ACD     1      19.860  15.610   4.180  1.00  0.00            
ATOM     55  H26 ACD     1      19.030  15.730   3.470  1.00  0.00            
ATOM     56  C17 ACD     1      21.100  16.380   3.640  1.00  0.00            
ATOM     57  H27 ACD     1      21.730  16.490   4.530  1.00  0.00            
ATOM     58  O14 ACD     1      20.760  17.650   3.170  1.00  0.00            
ATOM     59  H28 ACD     1      21.550  18.050   2.780  1.00  0.00            
ATOM     60  C18 ACD     1      21.840  15.550   2.620  1.00  0.00            
ATOM     61  H29 ACD     1      21.200  15.410   1.730  1.00  0.00            
ATOM     62  O15 ACD     1      23.100  16.150   2.290  1.00  0.00            
ATOM     63  H30 ACD     1      23.760  15.720   2.830  1.00  0.00            
ATOM     64  C19 ACD     1      22.060  14.080   3.160  1.00  0.00            
ATOM     65  H31 ACD     1      22.550  13.550   2.340  1.00  0.00            
ATOM     66  O16 ACD     1      20.820  13.580   3.470  1.00  0.00            
ATOM     67  C20 ACD     1      20.220  14.150   4.540  1.00  0.00            
ATOM     68  H32 ACD     1      20.910  14.170   5.390  1.00  0.00            
ATOM     69  C21 ACD     1      19.030  13.270   4.930  1.00  0.00            
ATOM     70  H33 ACD     1      18.400  13.680   5.730  1.00  0.00            
ATOM     71  H34 ACD     1      18.380  13.110   4.070  1.00  0.00            
ATOM     72  O17 ACD     1      19.440  11.970   5.430  1.00  0.00            
ATOM     73  H35 ACD     1      18.710  11.730   6.010  1.00  0.00            
ATOM     74  O18 ACD     1      22.900  13.980   4.320  1.00  0.00            
ATOM     75  C22 ACD     1      23.990  13.090   4.320  1.00  0.00            
ATOM     76  H36 ACD     1      24.090  12.520   3.390  1.00  0.00            
ATOM     77  C23 ACD     1      25.190  14.050   4.380  1.00  0.00            
ATOM     78  H37 ACD     1      25.060  14.810   5.150  1.00  0.00            
ATOM     79  O19 ACD     1      25.340  14.720   3.170  1.00  0.00            
ATOM     80  H38 ACD     1      26.200  15.150   3.210  1.00  0.00            
ATOM     81  C24 ACD     1      26.450  13.280   4.720  1.00  0.00            
ATOM     82  H39 ACD     1      26.450  12.560   3.890  1.00  0.00            
ATOM     83  O20 ACD     1      27.600  14.010   4.820  1.00  0.00            
ATOM     84  H40 ACD     1      28.000  13.890   3.950  1.00  0.00            
ATOM     85  C25 ACD     1      26.310  12.570   6.060  1.00  0.00            
ATOM     86  H41 ACD     1      27.280  12.140   6.340  1.00  0.00            
ATOM     87  O21 ACD     1      25.280  11.590   5.840  1.00  0.00            
ATOM     88  C26 ACD     1      24.000  12.180   5.540  1.00  0.00            
ATOM     89  H42 ACD     1      23.660  12.690   6.450  1.00  0.00            
ATOM     90  C27 ACD     1      22.990  11.100   5.390  1.00  0.00            
ATOM     91  H43 ACD     1      22.150  11.520   4.830  1.00  0.00            
ATOM     92  H44 ACD     1      23.360  10.390   4.630  1.00  0.00            
ATOM     93  O22 ACD     1      22.680  10.470   6.670  1.00  0.00            
ATOM     94  H45 ACD     1      23.380   9.960   7.080  1.00  0.00            
ATOM     95  O23 ACD     1      25.930  13.530   7.030  1.00  0.00            
ATOM     96  C28 ACD     1      26.700  13.470   8.300  1.00  0.00            
ATOM     97  H46 ACD     1      27.190  12.500   8.450  1.00  0.00            
ATOM     98  C29 ACD     1      25.640  13.660   9.350  1.00  0.00            
ATOM     99  H47 ACD     1      24.990  14.470   9.000  1.00  0.00            
ATOM    100  O24 ACD     1      26.240  14.020  10.550  1.00  0.00            
ATOM    101  C30 ACD     1      24.760  12.440   9.490  1.00  0.00            
ATOM    102  H48 ACD     1      24.110  12.710  10.340  1.00  0.00            
ATOM    103  H49 ACD     1      24.100  12.440   8.610  1.00  0.00            
ATOM    104  O25 ACD     1      25.450  11.210   9.570  1.00  0.00            
ATOM    105  H50 ACD     1      24.740  10.560   9.660  1.00  0.00            
ATOM    106  C31 ACD     1      27.790  14.640   8.220  1.00  0.00            
ATOM    107  H51 ACD     1      27.390  15.570   7.800  1.00  0.00            
ATOM    108  O26 ACD     1      28.820  14.220   7.320  1.00  0.00            
ATOM    109  H52 ACD     1      28.520  14.180   6.410  1.00  0.00            
ATOM    110  C32 ACD     1      28.290  14.940   9.620  1.00  0.00            
ATOM    111  H53 ACD     1      28.800  14.120  10.150  1.00  0.00            
ATOM    112  O27 ACD     1      29.110  16.190   9.630  1.00  0.00            
ATOM    113  H54 ACD     1      28.530  16.890   9.330  1.00  0.00            
ATOM    114  C33 ACD     1      27.080  15.190  10.540  1.00  0.00            
ATOM    115  H55 ACD     1      27.350  15.250  11.600  1.00  0.00            
ATOM    116  O28 ACD     1      26.200  16.250  10.120  1.00  0.00            
ATOM    117  C34 ACD     1      26.380  17.570  10.640  1.00  0.00            
ATOM    118  H56 ACD     1      27.350  17.580  11.150  1.00  0.00            
ATOM    119  C35 ACD     1      26.470  18.550   9.470  1.00  0.00            
ATOM    120  H57 ACD     1      25.710  18.370   8.700  1.00  0.00            
ATOM    121  O29 ACD     1      27.790  18.340   8.990  1.00  0.00            
ATOM    122  H58 ACD     1      28.120  19.050   8.430  1.00  0.00            
ATOM    123  C36 ACD     1      26.340  19.990   9.850  1.00  0.00            
ATOM    124  H59 ACD     1      27.070  20.290  10.610  1.00  0.00            
ATOM    125  O30 ACD     1      26.370  20.890   8.710  1.00  0.00            
ATOM    126  H60 ACD     1      26.880  21.650   9.000  1.00  0.00            
ATOM    127  C1  CG7     2      18.740  13.190  13.060  1.00  0.00            
ATOM    128  C2  CG7     2      19.070  14.520  12.960  1.00  0.00            
ATOM    129  C3  CG7     2      20.430  15.180  13.400  1.00  0.00            
ATOM    130  C4  CG7     2      20.030  16.450  14.130  1.00  0.00            
ATOM    131  O1  CG7     2      21.140  14.390  14.280  1.00  0.00            
ATOM    132  C5  CG7     2      21.280  15.460  12.200  1.00  0.00            
ATOM    133  C6  CG7     2      21.710  14.190  11.360  1.00  0.00            
ATOM    134  C7  CG7     2      22.300  14.780  10.120  1.00  0.00            
ATOM    135  C8  CG7     2      21.870  14.620   8.860  1.00  0.00            
ATOM    136  C9  CG7     2      20.690  13.710   8.560  1.00  0.00            
ATOM    137  C10 CG7     2      22.520  15.250   7.630  1.00  0.00            
ATOM    138  C11 CG7     2      22.900  16.710   7.910  1.00  0.00            
ATOM    139  C12 CG7     2      23.030  17.560   6.630  1.00  0.00            
ATOM    140  C13 CG7     2      24.130  17.910   5.920  1.00  0.00            
ATOM    141  C14 CG7     2      25.510  17.570   6.170  1.00  0.00            
ATOM    142  C15 CG7     2      24.100  18.630   4.590  1.00  0.00            
ATOM    143  H1  CG7     2      17.760  12.830  12.740  1.00  0.00            
ATOM    144  H2  CG7     2      19.460  12.440  13.380  1.00  0.00            
ATOM    145  H3  CG7     2      18.390  15.240  12.510  1.00  0.00            
ATOM    146  H4  CG7     2      19.540  17.130  13.430  1.00  0.00            
ATOM    147  H5  CG7     2      19.400  16.150  14.980  1.00  0.00            
ATOM    148  H6  CG7     2      20.860  17.080  14.460  1.00  0.00            
ATOM    149  H7  CG7     2      20.780  14.630  15.160  1.00  0.00            
ATOM    150  H8  CG7     2      22.170  15.980  12.570  1.00  0.00            
ATOM    151  H9  CG7     2      20.750  16.140  11.530  1.00  0.00            
ATOM    152  H10 CG7     2      20.890  13.510  11.120  1.00  0.00            
ATOM    153  H11 CG7     2      22.540  13.750  11.940  1.00  0.00            
ATOM    154  H12 CG7     2      23.150  15.420  10.330  1.00  0.00            
ATOM    155  H13 CG7     2      19.850  14.290   8.150  1.00  0.00            
ATOM    156  H14 CG7     2      21.010  13.150   7.670  1.00  0.00            
ATOM    157  H15 CG7     2      20.310  13.000   9.300  1.00  0.00            
ATOM    158  H16 CG7     2      21.690  15.390   6.940  1.00  0.00            
ATOM    159  H17 CG7     2      23.360  14.640   7.290  1.00  0.00            
ATOM    160  H18 CG7     2      23.860  16.700   8.440  1.00  0.00            
ATOM    161  H19 CG7     2      22.120  17.180   8.520  1.00  0.00            
ATOM    162  H20 CG7     2      22.050  17.890   6.300  1.00  0.00            
ATOM    163  H21 CG7     2      25.640  16.960   7.080  1.00  0.00            
ATOM    164  H22 CG7     2      25.990  17.050   5.330  1.00  0.00            
ATOM    165  H23 CG7     2      26.090  18.480   6.390  1.00  0.00            
ATOM    166  H24 CG7     2      23.090  19.000   4.380  1.00  0.00            
ATOM    167  H25 CG7     2      24.770  19.490   4.600  1.00  0.00            
ATOM    168  H26 CG7     2      24.410  17.940   3.790  1.00  0.00            
TER
ENDMDL
MODEL        1
ATOM      1  H1  ACD     1      20.660   4.900  10.940  1.00  0.00            
ATOM      2  O1  ACD     1      20.810   5.810  11.200  1.00  0.00            
ATOM      3  C1  ACD     1      19.990   6.620  10.390  1.00  0.00            
ATOM      4  H2  ACD     1      19.650   6.000   9.540  1.00  0.00            
ATOM      5  H3  ACD     1      20.430   7.520   9.940  1.00  0.00            
ATOM      6  C2  ACD     1      18.590   6.910  11.110  1.00  0.00            
ATOM      7  H4  ACD     1      18.020   7.680  10.560  1.00  0.00            
ATOM      8  O2  ACD     1      17.790   5.710  11.210  1.00  0.00            
ATOM      9  C3  ACD     1      16.520   5.880  11.680  1.00  0.00            
ATOM     10  H5  ACD     1      15.990   4.940  11.500  1.00  0.00            
ATOM     11  O3  ACD     1      15.800   6.830  10.860  1.00  0.00            
ATOM     12  C4  ACD     1      15.050   6.430   9.800  1.00  0.00            
ATOM     13  H6  ACD     1      15.080   5.340   9.650  1.00  0.00            
ATOM     14  C5  ACD     1      13.600   6.850  10.070  1.00  0.00            
ATOM     15  H7  ACD     1      13.630   7.890  10.430  1.00  0.00            
ATOM     16  O4  ACD     1      13.060   5.980  11.080  1.00  0.00            
ATOM     17  H8  ACD     1      13.250   5.060  10.890  1.00  0.00            
ATOM     18  C6  ACD     1      12.720   6.780   8.840  1.00  0.00            
ATOM     19  H9  ACD     1      12.640   5.740   8.490  1.00  0.00            
ATOM     20  O5  ACD     1      11.450   7.350   9.020  1.00  0.00            
ATOM     21  H10 ACD     1      11.660   8.260   8.780  1.00  0.00            
ATOM     22  C7  ACD     1      13.380   7.590   7.670  1.00  0.00            
ATOM     23  H11 ACD     1      12.870   7.420   6.720  1.00  0.00            
ATOM     24  O6  ACD     1      14.700   7.080   7.450  1.00  0.00            
ATOM     25  C8  ACD     1      15.590   7.110   8.590  1.00  0.00            
ATOM     26  H12 ACD     1      15.820   8.140   8.880  1.00  0.00            
ATOM     27  C9  ACD     1      16.810   6.270   8.070  1.00  0.00            
ATOM     28  H13 ACD     1      17.180   6.880   7.240  1.00  0.00            
ATOM     29  H14 ACD     1      17.620   6.230   8.810  1.00  0.00            
ATOM     30  O7  ACD     1      16.360   4.930   7.650  1.00  0.00            
ATOM     31  H15 ACD     1      15.850   4.950   6.840  1.00  0.00            
ATOM     32  O8  ACD     1      13.470   9.020   8.030  1.00  0.00            
ATOM     33  C10 ACD     1      12.830   9.960   7.140  1.00  0.00            
ATOM     34  H16 ACD     1      11.980   9.480   6.640  1.00  0.00            
ATOM     35  C11 ACD     1      12.130  11.030   7.920  1.00  0.00            
ATOM     36  H17 ACD     1      12.770  11.380   8.750  1.00  0.00            
ATOM     37  O9  ACD     1      10.990  10.380   8.540  1.00  0.00            
ATOM     38  H18 ACD     1      10.710  10.830   9.340  1.00  0.00            
ATOM     39  C12 ACD     1      11.690  12.230   7.020  1.00  0.00            
ATOM     40  H19 ACD     1      10.970  11.860   6.270  1.00  0.00            
ATOM     41  O10 ACD     1      11.100  13.270   7.740  1.00  0.00            
ATOM     42  H20 ACD     1      11.750  13.540   8.380  1.00  0.00            
ATOM     43  C13 ACD     1      12.940  12.750   6.280  1.00  0.00            
ATOM     44  H21 ACD     1      12.720  13.680   5.750  1.00  0.00            
ATOM     45  O11 ACD     1      13.380  11.730   5.420  1.00  0.00            
ATOM     46  C14 ACD     1      13.870  10.470   6.070  1.00  0.00            
ATOM     47  H22 ACD     1      14.720  10.820   6.660  1.00  0.00            
ATOM     48  C15 ACD     1      14.240   9.540   4.950  1.00  0.00            
ATOM     49  H23 ACD     1      14.740  10.180   4.220  1.00  0.00            
ATOM     50  H24 ACD     1      14.950   8.790   5.320  1.00  0.00            
ATOM     51  O12 ACD     1      13.090   8.980   4.350  1.00  0.00            
ATOM     52  H25 ACD     1      12.820   9.560   3.630  1.00  0.00            
ATOM     53  O13 ACD     1      14.000  12.970   7.210  1.00  0.00            
ATOM     54  C16 ACD     1      14.090  14.310   7.700  1.00  0.00            
ATOM     55  H26 ACD     1      13.220  14.930   7.440  1.00  0.00            
ATOM     56  C17 ACD     1      14.090  14.290   9.240  1.00  0.00            
ATOM     57  H27 ACD     1      14.760  13.490   9.600  1.00  0.00            
ATOM     58  O14 ACD     1      12.810  14.070   9.770  1.00  0.00            
ATOM     59  H28 ACD     1      12.680  14.670  10.510  1.00  0.00            
ATOM     60  C18 ACD     1      14.670  15.570   9.730  1.00  0.00            
ATOM     61  H29 ACD     1      14.010  16.430   9.570  1.00  0.00            
ATOM     62  O15 ACD     1      14.840  15.610  11.160  1.00  0.00            
ATOM     63  H30 ACD     1      15.760  15.760  11.370  1.00  0.00            
ATOM     64  C19 ACD     1      15.990  15.840   9.080  1.00  0.00            
ATOM     65  H31 ACD     1      16.430  16.760   9.470  1.00  0.00            
ATOM     66  O16 ACD     1      15.770  16.110   7.770  1.00  0.00            
ATOM     67  C20 ACD     1      15.320  14.970   7.070  1.00  0.00            
ATOM     68  H32 ACD     1      16.170  14.290   6.960  1.00  0.00            
ATOM     69  C21 ACD     1      15.020  15.450   5.640  1.00  0.00            
ATOM     70  H33 ACD     1      14.600  14.570   5.150  1.00  0.00            
ATOM     71  H34 ACD     1      14.300  16.280   5.610  1.00  0.00            
ATOM     72  O17 ACD     1      16.280  15.810   5.130  1.00  0.00            
ATOM     73  H35 ACD     1      16.540  16.710   5.350  1.00  0.00            
ATOM     74  O18 ACD     1      17.030  14.850   9.270  1.00  0.00            
ATOM     75  C22 ACD     1      18.340  15.350   9.680  1.00  0.00            
ATOM     76  H36 ACD     1      18.530  16.370   9.310  1.00  0.00            
ATOM     77  C23 ACD     1      18.260  15.330  11.250  1.00  0.00            
ATOM     78  H37 ACD     1      17.730  14.410  11.540  1.00  0.00            
ATOM     79  O19 ACD     1      17.480  16.380  11.750  1.00  0.00            
ATOM     80  H38 ACD     1      17.740  17.280  11.540  1.00  0.00            
ATOM     81  C24 ACD     1      19.570  15.280  11.910  1.00  0.00            
ATOM     82  H39 ACD     1      20.090  16.220  11.670  1.00  0.00            
ATOM     83  O20 ACD     1      19.530  14.930  13.380  1.00  0.00            
ATOM     84  H40 ACD     1      18.800  15.390  13.820  1.00  0.00            
ATOM     85  C25 ACD     1      20.400  14.180  11.360  1.00  0.00            
ATOM     86  H41 ACD     1      21.390  14.270  11.810  1.00  0.00            
ATOM     87  O21 ACD     1      20.640  14.410   9.950  1.00  0.00            
ATOM     88  C26 ACD     1      19.430  14.420   9.170  1.00  0.00            
ATOM     89  H42 ACD     1      19.010  13.410   9.160  1.00  0.00            
ATOM     90  C27 ACD     1      19.940  14.570   7.730  1.00  0.00            
ATOM     91  H43 ACD     1      19.030  14.570   7.110  1.00  0.00            
ATOM     92  H44 ACD     1      20.420  15.560   7.640  1.00  0.00            
ATOM     93  O22 ACD     1      20.760  13.500   7.360  1.00  0.00            
ATOM     94  H45 ACD     1      20.580  13.260   6.450  1.00  0.00            
ATOM     95  O23 ACD     1      19.870  12.860  11.520  1.00  0.00            
ATOM     96  C28 ACD     1      20.760  11.900  12.120  1.00  0.00            
ATOM     97  H46 ACD     1      21.660  12.460  12.390  1.00  0.00            
ATOM     98  C29 ACD     1      21.060  10.770  11.110  1.00  0.00            
ATOM     99  H47 ACD     1      20.180  10.510  10.500  1.00  0.00            
ATOM    100  O24 ACD     1      21.590   9.540  11.690  1.00  0.00            
ATOM    101  C30 ACD     1      22.130  11.310  10.140  1.00  0.00            
ATOM    102  H48 ACD     1      22.470  10.500   9.490  1.00  0.00            
ATOM    103  H49 ACD     1      21.680  12.090   9.500  1.00  0.00            
ATOM    104  O25 ACD     1      23.280  11.900  10.810  1.00  0.00            
ATOM    105  H50 ACD     1      23.760  11.160  11.200  1.00  0.00            
ATOM    106  C31 ACD     1      20.100  11.440  13.420  1.00  0.00            
ATOM    107  H51 ACD     1      19.090  11.110  13.150  1.00  0.00            
ATOM    108  O26 ACD     1      19.970  12.460  14.440  1.00  0.00            
ATOM    109  H52 ACD     1      19.520  13.220  14.060  1.00  0.00            
ATOM    110  C32 ACD     1      20.760  10.160  13.900  1.00  0.00            
ATOM    111  H53 ACD     1      21.800  10.360  14.170  1.00  0.00            
ATOM    112  O27 ACD     1      20.010   9.670  15.060  1.00  0.00            
ATOM    113  H54 ACD     1      19.140   9.410  14.740  1.00  0.00            
ATOM    114  C33 ACD     1      20.750   9.090  12.760  1.00  0.00            
ATOM    115  H55 ACD     1      21.180   8.130  13.060  1.00  0.00            
ATOM    116  O28 ACD     1      19.410   8.850  12.310  1.00  0.00            
ATOM    117  C34 ACD     1      18.740   7.570  12.510  1.00  0.00            
ATOM    118  H56 ACD     1      19.490   6.960  13.020  1.00  0.00            
ATOM    119  C35 ACD     1      17.410   7.680  13.250  1.00  0.00            
ATOM    120  H57 ACD     1      16.860   8.490  12.750  1.00  0.00            
ATOM    121  O29 ACD     1      17.570   8.070  14.590  1.00  0.00            
ATOM    122  H58 ACD     1      16.710   8.040  15.000  1.00  0.00            
ATOM    123  C36 ACD     1      16.540   6.390  13.150  1.00  0.00            
ATOM    124  H59 ACD     1      16.840   5.570  13.830  1.00  0.00            
ATOM    125  O30 ACD     1      15.230   6.800  13.690  1.00  0.00            
ATOM    126  H60 ACD     1      14.720   6.960  12.890  1.00  0.00            
ATOM    127  C1  CG7     2      23.240   7.980   5.440  1.00  0.00            
ATOM    128  C2  CG7     2      22.020   8.370   5.960  1.00  0.00            
ATOM    129  C3  CG7     2      21.490   9.780   5.940  1.00  0.00            
ATOM    130  C4  CG7     2      22.610  10.830   6.000  1.00  0.00            
ATOM    131  O1  CG7     2      20.800   9.920   4.700  1.00  0.00            
ATOM    132  C5  CG7     2      20.430  10.060   7.070  1.00  0.00            
ATOM    133  C6  CG7     2      19.060   9.420   6.890  1.00  0.00            
ATOM    134  C7  CG7     2      18.120   9.760   8.010  1.00  0.00            
ATOM    135  C8  CG7     2      17.350  10.850   7.990  1.00  0.00            
ATOM    136  C9  CG7     2      17.480  11.860   6.820  1.00  0.00            
ATOM    137  C10 CG7     2      16.470  11.230   9.120  1.00  0.00            
ATOM    138  C11 CG7     2      16.680  10.760  10.560  1.00  0.00            
ATOM    139  C12 CG7     2      15.970  11.530  11.610  1.00  0.00            
ATOM    140  C13 CG7     2      14.820  11.180  12.170  1.00  0.00            
ATOM    141  C14 CG7     2      13.980  10.020  11.700  1.00  0.00            
ATOM    142  C15 CG7     2      14.210  12.050  13.260  1.00  0.00            
ATOM    143  H1  CG7     2      23.670   6.980   5.450  1.00  0.00            
ATOM    144  H2  CG7     2      23.900   8.710   4.980  1.00  0.00            
ATOM    145  H3  CG7     2      21.350   7.660   6.450  1.00  0.00            
ATOM    146  H4  CG7     2      23.220  10.780   6.900  1.00  0.00            
ATOM    147  H5  CG7     2      23.310  10.760   5.160  1.00  0.00            
ATOM    148  H6  CG7     2      22.180  11.840   5.880  1.00  0.00            
ATOM    149  H7  CG7     2      20.420  10.800   4.860  1.00  0.00            
ATOM    150  H8  CG7     2      20.210  11.130   7.040  1.00  0.00            
ATOM    151  H9  CG7     2      20.900   9.830   8.040  1.00  0.00            
ATOM    152  H10 CG7     2      19.190   8.330   6.910  1.00  0.00            
ATOM    153  H11 CG7     2      18.670   9.530   5.870  1.00  0.00            
ATOM    154  H12 CG7     2      18.110   9.060   8.840  1.00  0.00            
ATOM    155  H13 CG7     2      18.330  11.680   6.150  1.00  0.00            
ATOM    156  H14 CG7     2      16.570  11.830   6.220  1.00  0.00            
ATOM    157  H15 CG7     2      17.610  12.880   7.200  1.00  0.00            
ATOM    158  H16 CG7     2      15.430  11.070   8.800  1.00  0.00            
ATOM    159  H17 CG7     2      16.520  12.330   9.160  1.00  0.00            
ATOM    160  H18 CG7     2      17.750  10.860  10.750  1.00  0.00            
ATOM    161  H19 CG7     2      16.470   9.680  10.630  1.00  0.00            
ATOM    162  H20 CG7     2      16.480  12.400  12.010  1.00  0.00            
ATOM    163  H21 CG7     2      14.230   9.880  10.650  1.00  0.00            
ATOM    164  H22 CG7     2      14.250   9.110  12.250  1.00  0.00            
ATOM    165  H23 CG7     2      12.900  10.130  11.860  1.00  0.00            
ATOM    166  H24 CG7     2      14.020  11.510  14.190  1.00  0.00            
ATOM    167  H25 CG7     2      14.940  12.770  13.650  1.00  0.00            
ATOM    168  H26 CG7     2      13.310  12.560  12.890  1.00  0.00            
TER
ENDMDL
MODEL        1
ATOM      1  H1  ACD     1      19.190  13.180   8.590  1.00  0.00            
ATOM      2  O1  ACD     1      18.390  13.090   9.110  1.00  0.00            
ATOM      3  C1  ACD     1      18.800  12.000   9.940  1.00  0.00            
ATOM      4  H2  ACD     1      18.840  11.040   9.410  1.00  0.00            
ATOM      5  H3  ACD     1      18.100  11.900  10.770  1.00  0.00            
ATOM      6  C2  ACD     1      20.110  12.420  10.510  1.00  0.00            
ATOM      7  H4  ACD     1      20.620  11.500  10.820  1.00  0.00            
ATOM      8  O2  ACD     1      20.930  12.900   9.440  1.00  0.00            
ATOM      9  C3  ACD     1      22.250  13.240   9.700  1.00  0.00            
ATOM     10  H5  ACD     1      22.710  13.510   8.740  1.00  0.00            
ATOM     11  O3  ACD     1      23.000  12.190  10.190  1.00  0.00            
ATOM     12  C4  ACD     1      23.950  11.530   9.290  1.00  0.00            
ATOM     13  H6  ACD     1      24.050  12.030   8.320  1.00  0.00            
ATOM     14  C5  ACD     1      25.340  11.400  10.020  1.00  0.00            
ATOM     15  H7  ACD     1      25.230  10.970  11.020  1.00  0.00            
ATOM     16  O4  ACD     1      26.000  12.630  10.290  1.00  0.00            
ATOM     17  H8  ACD     1      25.950  13.260   9.560  1.00  0.00            
ATOM     18  C6  ACD     1      26.330  10.470   9.390  1.00  0.00            
ATOM     19  H9  ACD     1      26.570  10.930   8.420  1.00  0.00            
ATOM     20  O5  ACD     1      27.500  10.200  10.210  1.00  0.00            
ATOM     21  H10 ACD     1      27.280   9.500  10.840  1.00  0.00            
ATOM     22  C7  ACD     1      25.560   9.180   9.160  1.00  0.00            
ATOM     23  H11 ACD     1      26.050   8.490   8.460  1.00  0.00            
ATOM     24  O6  ACD     1      24.410   9.420   8.380  1.00  0.00            
ATOM     25  C8  ACD     1      23.350  10.150   8.920  1.00  0.00            
ATOM     26  H12 ACD     1      22.990   9.670   9.840  1.00  0.00            
ATOM     27  C9  ACD     1      22.290  10.310   7.860  1.00  0.00            
ATOM     28  H13 ACD     1      21.420  10.790   8.330  1.00  0.00            
ATOM     29  H14 ACD     1      22.610  10.880   6.980  1.00  0.00            
ATOM     30  O7  ACD     1      21.840   9.000   7.430  1.00  0.00            
ATOM     31  H15 ACD     1      21.660   8.500   8.230  1.00  0.00            
ATOM     32  O8  ACD     1      25.220   8.570  10.380  1.00  0.00            
ATOM     33  C10 ACD     1      25.590   7.180  10.590  1.00  0.00            
ATOM     34  H16 ACD     1      26.440   6.850   9.990  1.00  0.00            
ATOM     35  C11 ACD     1      26.060   7.110  12.040  1.00  0.00            
ATOM     36  H17 ACD     1      25.310   7.640  12.640  1.00  0.00            
ATOM     37  O9  ACD     1      27.340   7.780  12.060  1.00  0.00            
ATOM     38  H18 ACD     1      27.570   7.850  12.990  1.00  0.00            
ATOM     39  C12 ACD     1      26.170   5.680  12.570  1.00  0.00            
ATOM     40  H19 ACD     1      26.950   5.160  12.010  1.00  0.00            
ATOM     41  O10 ACD     1      26.580   5.630  13.920  1.00  0.00            
ATOM     42  H20 ACD     1      25.950   6.170  14.410  1.00  0.00            
ATOM     43  C13 ACD     1      24.790   4.950  12.330  1.00  0.00            
ATOM     44  H21 ACD     1      24.710   3.910  12.660  1.00  0.00            
ATOM     45  O11 ACD     1      24.680   4.840  10.920  1.00  0.00            
ATOM     46  C14 ACD     1      24.430   6.190  10.330  1.00  0.00            
ATOM     47  H22 ACD     1      23.470   6.460  10.780  1.00  0.00            
ATOM     48  C15 ACD     1      24.210   5.970   8.860  1.00  0.00            
ATOM     49  H23 ACD     1      23.280   5.400   8.720  1.00  0.00            
ATOM     50  H24 ACD     1      23.940   6.880   8.300  1.00  0.00            
ATOM     51  O12 ACD     1      25.310   5.380   8.200  1.00  0.00            
ATOM     52  H25 ACD     1      24.690   5.020   7.560  1.00  0.00            
ATOM     53  O13 ACD     1      23.730   5.590  12.990  1.00  0.00            
ATOM     54  C16 ACD     1      23.340   5.300  14.330  1.00  0.00            
ATOM     55  H26 ACD     1      24.030   4.540  14.700  1.00  0.00            
ATOM     56  C17 ACD     1      23.550   6.570  15.150  1.00  0.00            
ATOM     57  H27 ACD     1      22.830   7.330  14.800  1.00  0.00            
ATOM     58  O14 ACD     1      24.940   7.040  15.190  1.00  0.00            
ATOM     59  H28 ACD     1      25.090   7.660  15.910  1.00  0.00            
ATOM     60  C18 ACD     1      22.990   6.290  16.550  1.00  0.00            
ATOM     61  H29 ACD     1      23.640   5.470  16.870  1.00  0.00            
ATOM     62  O15 ACD     1      23.150   7.370  17.360  1.00  0.00            
ATOM     63  H30 ACD     1      24.090   7.550  17.470  1.00  0.00            
ATOM     64  C19 ACD     1      21.520   5.880  16.530  1.00  0.00            
ATOM     65  H31 ACD     1      21.180   5.590  17.530  1.00  0.00            
ATOM     66  O16 ACD     1      21.410   4.810  15.690  1.00  0.00            
ATOM     67  C20 ACD     1      21.880   4.960  14.320  1.00  0.00            
ATOM     68  H32 ACD     1      21.350   5.790  13.840  1.00  0.00            
ATOM     69  C21 ACD     1      21.540   3.660  13.520  1.00  0.00            
ATOM     70  H33 ACD     1      20.480   3.470  13.770  1.00  0.00            
ATOM     71  H34 ACD     1      21.640   3.830  12.440  1.00  0.00            
ATOM     72  O17 ACD     1      22.360   2.600  14.070  1.00  0.00            
ATOM     73  H35 ACD     1      21.730   1.880  14.060  1.00  0.00            
ATOM     74  O18 ACD     1      20.790   6.870  16.030  1.00  0.00            
ATOM     75  C22 ACD     1      19.440   6.980  16.510  1.00  0.00            
ATOM     76  H36 ACD     1      19.210   6.090  17.110  1.00  0.00            
ATOM     77  C23 ACD     1      19.500   8.240  17.400  1.00  0.00            
ATOM     78  H37 ACD     1      20.110   9.010  16.920  1.00  0.00            
ATOM     79  O19 ACD     1      20.170   7.810  18.610  1.00  0.00            
ATOM     80  H38 ACD     1      21.040   7.490  18.360  1.00  0.00            
ATOM     81  C24 ACD     1      18.100   8.780  17.580  1.00  0.00            
ATOM     82  H39 ACD     1      17.560   7.960  18.070  1.00  0.00            
ATOM     83  O20 ACD     1      18.000   9.950  18.360  1.00  0.00            
ATOM     84  H40 ACD     1      18.310  10.740  17.910  1.00  0.00            
ATOM     85  C25 ACD     1      17.480   9.040  16.250  1.00  0.00            
ATOM     86  H41 ACD     1      16.500   9.500  16.430  1.00  0.00            
ATOM     87  O21 ACD     1      17.330   7.860  15.520  1.00  0.00            
ATOM     88  C26 ACD     1      18.490   7.110  15.300  1.00  0.00            
ATOM     89  H42 ACD     1      19.060   7.650  14.530  1.00  0.00            
ATOM     90  C27 ACD     1      18.240   5.740  14.810  1.00  0.00            
ATOM     91  H43 ACD     1      17.790   5.760  13.810  1.00  0.00            
ATOM     92  H44 ACD     1      19.240   5.290  14.700  1.00  0.00            
ATOM     93  O22 ACD     1      17.560   4.900  15.660  1.00  0.00            
ATOM     94  H45 ACD     1      17.710   4.060  15.210  1.00  0.00            
ATOM     95  O23 ACD     1      18.350   9.960  15.520  1.00  0.00            
ATOM     96  C28 ACD     1      17.840  11.260  15.280  1.00  0.00            
ATOM     97  H46 ACD     1      16.980  11.450  15.930  1.00  0.00            
ATOM     98  C29 ACD     1      17.420  11.380  13.830  1.00  0.00            
ATOM     99  H47 ACD     1      18.260  10.960  13.260  1.00  0.00            
ATOM    100  O24 ACD     1      17.340  12.790  13.390  1.00  0.00            
ATOM    101  C30 ACD     1      16.120  10.770  13.560  1.00  0.00            
ATOM    102  H48 ACD     1      15.900  10.100  14.400  1.00  0.00            
ATOM    103  H49 ACD     1      15.340  11.550  13.530  1.00  0.00            
ATOM    104  O25 ACD     1      16.090  10.130  12.280  1.00  0.00            
ATOM    105  H50 ACD     1      15.610   9.290  12.250  1.00  0.00            
ATOM    106  C31 ACD     1      18.950  12.280  15.760  1.00  0.00            
ATOM    107  H51 ACD     1      19.920  11.860  15.480  1.00  0.00            
ATOM    108  O26 ACD     1      18.800  12.330  17.190  1.00  0.00            
ATOM    109  H52 ACD     1      19.530  12.880  17.470  1.00  0.00            
ATOM    110  C32 ACD     1      18.840  13.660  15.090  1.00  0.00            
ATOM    111  H53 ACD     1      18.030  14.180  15.610  1.00  0.00            
ATOM    112  O27 ACD     1      20.090  14.290  15.180  1.00  0.00            
ATOM    113  H54 ACD     1      20.180  14.350  16.130  1.00  0.00            
ATOM    114  C33 ACD     1      18.550  13.520  13.570  1.00  0.00            
ATOM    115  H55 ACD     1      18.370  14.550  13.250  1.00  0.00            
ATOM    116  O28 ACD     1      19.590  12.860  12.870  1.00  0.00            
ATOM    117  C34 ACD     1      20.060  13.410  11.720  1.00  0.00            
ATOM    118  H56 ACD     1      19.380  14.200  11.390  1.00  0.00            
ATOM    119  C35 ACD     1      21.500  13.880  12.070  1.00  0.00            
ATOM    120  H57 ACD     1      22.030  13.010  12.480  1.00  0.00            
ATOM    121  O29 ACD     1      21.410  15.050  12.930  1.00  0.00            
ATOM    122  H58 ACD     1      20.990  14.730  13.730  1.00  0.00            
ATOM    123  C36 ACD     1      22.290  14.290  10.780  1.00  0.00            
ATOM    124  H59 ACD     1      21.770  15.140  10.340  1.00  0.00            
ATOM    125  O30 ACD     1      23.630  14.570  11.130  1.00  0.00            
ATOM    126  H60 ACD     1      24.040  13.700  11.020  1.00  0.00            
ATOM    127  C1  CG7     2      17.840   6.880  11.130  1.00  0.00            
ATOM    128  C2  CG7     2      18.590   7.960  11.170  1.00  0.00            
ATOM    129  C3  CG7     2      20.130   7.960  10.890  1.00  0.00            
ATOM    130  C4  CG7     2      20.550   6.690  10.100  1.00  0.00            
ATOM    131  O1  CG7     2      20.330   8.950   9.920  1.00  0.00            
ATOM    132  C5  CG7     2      21.030   8.180  12.120  1.00  0.00            
ATOM    133  C6  CG7     2      21.320   9.630  12.540  1.00  0.00            
ATOM    134  C7  CG7     2      21.810   9.720  13.990  1.00  0.00            
ATOM    135  C8  CG7     2      22.970  10.110  14.510  1.00  0.00            
ATOM    136  C9  CG7     2      24.180  10.310  13.690  1.00  0.00            
ATOM    137  C10 CG7     2      23.080  10.260  16.030  1.00  0.00            
ATOM    138  C11 CG7     2      23.190  11.690  16.520  1.00  0.00            
ATOM    139  C12 CG7     2      23.740  11.590  17.920  1.00  0.00            
ATOM    140  C13 CG7     2      24.910  12.110  18.310  1.00  0.00            
ATOM    141  C14 CG7     2      25.860  12.900  17.490  1.00  0.00            
ATOM    142  C15 CG7     2      25.320  12.180  19.770  1.00  0.00            
ATOM    143  H1  CG7     2      16.760   6.920  11.190  1.00  0.00            
ATOM    144  H2  CG7     2      18.160   5.840  11.160  1.00  0.00            
ATOM    145  H3  CG7     2      18.120   8.940  11.240  1.00  0.00            
ATOM    146  H4  CG7     2      19.790   6.570   9.320  1.00  0.00            
ATOM    147  H5  CG7     2      21.490   6.870   9.560  1.00  0.00            
ATOM    148  H6  CG7     2      20.740   5.760  10.640  1.00  0.00            
ATOM    149  H7  CG7     2      19.830   8.720   9.130  1.00  0.00            
ATOM    150  H8  CG7     2      22.000   7.700  11.960  1.00  0.00            
ATOM    151  H9  CG7     2      20.580   7.700  13.000  1.00  0.00            
ATOM    152  H10 CG7     2      20.360  10.160  12.540  1.00  0.00            
ATOM    153  H11 CG7     2      22.030  10.000  11.790  1.00  0.00            
ATOM    154  H12 CG7     2      21.060   9.450  14.730  1.00  0.00            
ATOM    155  H13 CG7     2      24.080   9.840  12.700  1.00  0.00            
ATOM    156  H14 CG7     2      24.500  11.360  13.590  1.00  0.00            
ATOM    157  H15 CG7     2      25.000   9.810  14.220  1.00  0.00            
ATOM    158  H16 CG7     2      24.010   9.790  16.360  1.00  0.00            
ATOM    159  H17 CG7     2      22.340   9.650  16.570  1.00  0.00            
ATOM    160  H18 CG7     2      22.150  12.000  16.640  1.00  0.00            
ATOM    161  H19 CG7     2      23.640  12.440  15.860  1.00  0.00            
ATOM    162  H20 CG7     2      23.010  11.240  18.650  1.00  0.00            
ATOM    163  H21 CG7     2      26.060  12.440  16.520  1.00  0.00            
ATOM    164  H22 CG7     2      25.550  13.940  17.330  1.00  0.00            
ATOM    165  H23 CG7     2      26.820  12.830  18.000  1.00  0.00            
ATOM    166  H24 CG7     2      24.430  11.860  20.330  1.00  0.00            
ATOM    167  H25 CG7     2      26.150  11.500  20.000  1.00  0.00            
ATOM    168  H26 CG7     2      25.440  13.230  20.050  1.00  0.00            
TER
ENDMDL
MODEL        1
ATOM      1  H1  ACD     1      16.920  26.190   8.740  1.00  0.00            
ATOM      2  O1  ACD     1      17.270  26.930   9.250  1.00  0.00            
ATOM      3  C1  ACD     1      17.750  27.860   8.330  1.00  0.00            
ATOM      4  H2  ACD     1      18.140  28.670   8.960  1.00  0.00            
ATOM      5  H3  ACD     1      16.980  28.240   7.650  1.00  0.00            
ATOM      6  C2  ACD     1      18.940  27.360   7.570  1.00  0.00            
ATOM      7  H4  ACD     1      19.690  26.910   8.230  1.00  0.00            
ATOM      8  O2  ACD     1      18.400  26.490   6.540  1.00  0.00            
ATOM      9  C3  ACD     1      19.330  26.010   5.590  1.00  0.00            
ATOM     10  H5  ACD     1      18.750  25.390   4.900  1.00  0.00            
ATOM     11  O3  ACD     1      20.460  25.320   6.220  1.00  0.00            
ATOM     12  C4  ACD     1      21.060  24.200   5.570  1.00  0.00            
ATOM     13  H6  ACD     1      20.590  24.120   4.580  1.00  0.00            
ATOM     14  C5  ACD     1      22.550  24.510   5.370  1.00  0.00            
ATOM     15  H7  ACD     1      22.850  24.930   6.330  1.00  0.00            
ATOM     16  O4  ACD     1      22.860  25.590   4.450  1.00  0.00            
ATOM     17  H8  ACD     1      23.760  25.880   4.630  1.00  0.00            
ATOM     18  C6  ACD     1      23.260  23.240   5.000  1.00  0.00            
ATOM     19  H9  ACD     1      23.020  22.940   3.970  1.00  0.00            
ATOM     20  O5  ACD     1      24.690  23.440   5.070  1.00  0.00            
ATOM     21  H10 ACD     1      24.950  23.060   5.910  1.00  0.00            
ATOM     22  C7  ACD     1      22.930  22.160   6.030  1.00  0.00            
ATOM     23  H11 ACD     1      23.520  21.270   5.780  1.00  0.00            
ATOM     24  O6  ACD     1      21.530  21.920   5.950  1.00  0.00            
ATOM     25  C8  ACD     1      20.780  23.010   6.470  1.00  0.00            
ATOM     26  H12 ACD     1      21.150  23.350   7.450  1.00  0.00            
ATOM     27  C9  ACD     1      19.370  22.620   6.400  1.00  0.00            
ATOM     28  H13 ACD     1      18.750  23.510   6.570  1.00  0.00            
ATOM     29  H14 ACD     1      19.250  22.250   5.370  1.00  0.00            
ATOM     30  O7  ACD     1      19.120  21.570   7.360  1.00  0.00            
ATOM     31  H15 ACD     1      19.300  20.790   6.830  1.00  0.00            
ATOM     32  O8  ACD     1      23.250  22.460   7.400  1.00  0.00            
ATOM     33  C10 ACD     1      23.980  21.450   8.160  1.00  0.00            
ATOM     34  H16 ACD     1      23.660  20.440   7.850  1.00  0.00            
ATOM     35  C11 ACD     1      25.470  21.680   7.930  1.00  0.00            
ATOM     36  H17 ACD     1      25.530  22.740   8.200  1.00  0.00            
ATOM     37  O9  ACD     1      25.980  21.290   6.640  1.00  0.00            
ATOM     38  H18 ACD     1      26.810  21.750   6.510  1.00  0.00            
ATOM     39  C12 ACD     1      26.320  20.910   9.020  1.00  0.00            
ATOM     40  H19 ACD     1      26.110  19.850   8.870  1.00  0.00            
ATOM     41  O10 ACD     1      27.720  21.270   8.940  1.00  0.00            
ATOM     42  H20 ACD     1      27.940  22.200   8.790  1.00  0.00            
ATOM     43  C13 ACD     1      25.810  21.230  10.400  1.00  0.00            
ATOM     44  H21 ACD     1      26.410  20.600  11.070  1.00  0.00            
ATOM     45  O11 ACD     1      24.440  20.950  10.550  1.00  0.00            
ATOM     46  C14 ACD     1      23.610  21.660   9.610  1.00  0.00            
ATOM     47  H22 ACD     1      23.680  22.750   9.780  1.00  0.00            
ATOM     48  C15 ACD     1      22.210  21.140   9.880  1.00  0.00            
ATOM     49  H23 ACD     1      21.530  21.700   9.210  1.00  0.00            
ATOM     50  H24 ACD     1      22.210  20.100   9.540  1.00  0.00            
ATOM     51  O12 ACD     1      21.910  21.360  11.320  1.00  0.00            
ATOM     52  H25 ACD     1      21.340  20.640  11.600  1.00  0.00            
ATOM     53  O13 ACD     1      26.040  22.550  10.700  1.00  0.00            
ATOM     54  C16 ACD     1      26.250  22.840  12.140  1.00  0.00            
ATOM     55  H26 ACD     1      26.610  21.960  12.690  1.00  0.00            
ATOM     56  C17 ACD     1      27.390  23.820  11.980  1.00  0.00            
ATOM     57  H27 ACD     1      27.130  24.590  11.240  1.00  0.00            
ATOM     58  O14 ACD     1      28.630  23.300  11.480  1.00  0.00            
ATOM     59  H28 ACD     1      29.140  24.100  11.330  1.00  0.00            
ATOM     60  C18 ACD     1      27.600  24.680  13.210  1.00  0.00            
ATOM     61  H29 ACD     1      27.850  24.070  14.090  1.00  0.00            
ATOM     62  O15 ACD     1      28.480  25.750  13.000  1.00  0.00            
ATOM     63  H30 ACD     1      27.990  26.450  12.560  1.00  0.00            
ATOM     64  C19 ACD     1      26.260  25.310  13.620  1.00  0.00            
ATOM     65  H31 ACD     1      26.280  25.850  14.570  1.00  0.00            
ATOM     66  O16 ACD     1      25.230  24.370  13.810  1.00  0.00            
ATOM     67  C20 ACD     1      24.990  23.360  12.770  1.00  0.00            
ATOM     68  H32 ACD     1      24.310  23.780  12.010  1.00  0.00            
ATOM     69  C21 ACD     1      24.270  22.210  13.440  1.00  0.00            
ATOM     70  H33 ACD     1      24.320  21.280  12.850  1.00  0.00            
ATOM     71  H34 ACD     1      24.840  21.980  14.350  1.00  0.00            
ATOM     72  O17 ACD     1      22.860  22.420  13.680  1.00  0.00            
ATOM     73  H35 ACD     1      22.590  22.170  12.800  1.00  0.00            
ATOM     74  O18 ACD     1      25.830  26.250  12.610  1.00  0.00            
ATOM     75  C22 ACD     1      25.670  27.620  12.910  1.00  0.00            
ATOM     76  H36 ACD     1      26.280  27.920  13.770  1.00  0.00            
ATOM     77  C23 ACD     1      26.160  28.440  11.730  1.00  0.00            
ATOM     78  H37 ACD     1      25.700  27.980  10.850  1.00  0.00            
ATOM     79  O19 ACD     1      27.580  28.300  11.700  1.00  0.00            
ATOM     80  H38 ACD     1      27.930  28.810  10.970  1.00  0.00            
ATOM     81  C24 ACD     1      25.700  29.910  11.810  1.00  0.00            
ATOM     82  H39 ACD     1      26.200  30.490  12.600  1.00  0.00            
ATOM     83  O20 ACD     1      25.940  30.590  10.580  1.00  0.00            
ATOM     84  H40 ACD     1      26.880  30.600  10.380  1.00  0.00            
ATOM     85  C25 ACD     1      24.230  30.030  12.180  1.00  0.00            
ATOM     86  H41 ACD     1      23.990  31.080  12.380  1.00  0.00            
ATOM     87  O21 ACD     1      24.110  29.310  13.360  1.00  0.00            
ATOM     88  C26 ACD     1      24.230  27.910  13.350  1.00  0.00            
ATOM     89  H42 ACD     1      23.600  27.410  12.610  1.00  0.00            
ATOM     90  C27 ACD     1      23.890  27.310  14.700  1.00  0.00            
ATOM     91  H43 ACD     1      22.890  27.540  15.100  1.00  0.00            
ATOM     92  H44 ACD     1      23.840  26.220  14.570  1.00  0.00            
ATOM     93  O22 ACD     1      24.720  27.780  15.700  1.00  0.00            
ATOM     94  H45 ACD     1      24.400  28.610  16.060  1.00  0.00            
ATOM     95  O23 ACD     1      23.400  29.490  11.190  1.00  0.00            
ATOM     96  C28 ACD     1      22.280  30.220  10.610  1.00  0.00            
ATOM     97  H46 ACD     1      22.000  31.100  11.220  1.00  0.00            
ATOM     98  C29 ACD     1      21.090  29.250  10.500  1.00  0.00            
ATOM     99  H47 ACD     1      21.480  28.440   9.870  1.00  0.00            
ATOM    100  O24 ACD     1      20.000  29.970   9.820  1.00  0.00            
ATOM    101  C30 ACD     1      20.650  28.710  11.870  1.00  0.00            
ATOM    102  H48 ACD     1      19.740  28.100  11.750  1.00  0.00            
ATOM    103  H49 ACD     1      21.430  28.120  12.360  1.00  0.00            
ATOM    104  O25 ACD     1      20.320  29.820  12.750  1.00  0.00            
ATOM    105  H50 ACD     1      19.830  30.430  12.200  1.00  0.00            
ATOM    106  C31 ACD     1      22.710  30.750   9.220  1.00  0.00            
ATOM    107  H51 ACD     1      23.070  29.930   8.580  1.00  0.00            
ATOM    108  O26 ACD     1      23.720  31.760   9.460  1.00  0.00            
ATOM    109  H52 ACD     1      24.480  31.320   9.850  1.00  0.00            
ATOM    110  C32 ACD     1      21.470  31.350   8.450  1.00  0.00            
ATOM    111  H53 ACD     1      21.200  32.280   8.970  1.00  0.00            
ATOM    112  O27 ACD     1      21.790  31.610   7.080  1.00  0.00            
ATOM    113  H54 ACD     1      22.730  31.770   6.980  1.00  0.00            
ATOM    114  C33 ACD     1      20.300  30.330   8.520  1.00  0.00            
ATOM    115  H55 ACD     1      19.370  30.770   8.150  1.00  0.00            
ATOM    116  O28 ACD     1      20.550  29.160   7.860  1.00  0.00            
ATOM    117  C34 ACD     1      19.600  28.590   6.940  1.00  0.00            
ATOM    118  H56 ACD     1      18.880  29.330   6.560  1.00  0.00            
ATOM    119  C35 ACD     1      20.480  28.230   5.730  1.00  0.00            
ATOM    120  H57 ACD     1      21.360  27.700   6.110  1.00  0.00            
ATOM    121  O29 ACD     1      20.870  29.450   5.070  1.00  0.00            
ATOM    122  H58 ACD     1      21.100  30.150   5.690  1.00  0.00            
ATOM    123  C36 ACD     1      19.780  27.290   4.800  1.00  0.00            
ATOM    124  H59 ACD     1      18.860  27.770   4.440  1.00  0.00            
ATOM    125  O30 ACD     1      20.590  26.800   3.650  1.00  0.00            
ATOM    126  H60 ACD     1      21.420  26.480   4.000  1.00  0.00            
ATOM    127  C1  CG7     2      17.340  26.510  17.070  1.00  0.00            
ATOM    128  C2  CG7     2      17.860  25.570  16.320  1.00  0.00            
ATOM    129  C3  CG7     2      17.800  25.200  14.830  1.00  0.00            
ATOM    130  C4  CG7     2      17.450  23.750  14.680  1.00  0.00            
ATOM    131  O1  CG7     2      16.680  25.840  14.210  1.00  0.00            
ATOM    132  C5  CG7     2      19.100  25.540  13.990  1.00  0.00            
ATOM    133  C6  CG7     2      18.990  25.130  12.510  1.00  0.00            
ATOM    134  C7  CG7     2      20.290  25.330  11.770  1.00  0.00            
ATOM    135  C8  CG7     2      20.510  24.850  10.550  1.00  0.00            
ATOM    136  C9  CG7     2      19.520  24.230   9.630  1.00  0.00            
ATOM    137  C10 CG7     2      21.830  25.040   9.800  1.00  0.00            
ATOM    138  C11 CG7     2      22.930  25.780  10.570  1.00  0.00            
ATOM    139  C12 CG7     2      24.230  25.800   9.800  1.00  0.00            
ATOM    140  C13 CG7     2      24.520  26.490   8.680  1.00  0.00            
ATOM    141  C14 CG7     2      23.640  27.480   8.060  1.00  0.00            
ATOM    142  C15 CG7     2      25.950  26.580   8.200  1.00  0.00            
ATOM    143  H1  CG7     2      17.540  26.360  18.130  1.00  0.00            
ATOM    144  H2  CG7     2      16.630  27.250  16.690  1.00  0.00            
ATOM    145  H3  CG7     2      18.430  24.760  16.760  1.00  0.00            
ATOM    146  H4  CG7     2      17.180  23.500  13.650  1.00  0.00            
ATOM    147  H5  CG7     2      18.330  23.150  14.940  1.00  0.00            
ATOM    148  H6  CG7     2      16.620  23.440  15.320  1.00  0.00            
ATOM    149  H7  CG7     2      16.730  26.810  14.260  1.00  0.00            
ATOM    150  H8  CG7     2      19.950  25.090  14.520  1.00  0.00            
ATOM    151  H9  CG7     2      19.320  26.610  14.010  1.00  0.00            
ATOM    152  H10 CG7     2      18.180  25.700  12.050  1.00  0.00            
ATOM    153  H11 CG7     2      18.690  24.090  12.340  1.00  0.00            
ATOM    154  H12 CG7     2      21.070  25.750  12.390  1.00  0.00            
ATOM    155  H13 CG7     2      19.590  24.550   8.580  1.00  0.00            
ATOM    156  H14 CG7     2      19.550  23.140   9.640  1.00  0.00            
ATOM    157  H15 CG7     2      18.520  24.480  10.000  1.00  0.00            
ATOM    158  H16 CG7     2      21.530  25.650   8.950  1.00  0.00            
ATOM    159  H17 CG7     2      22.200  24.040   9.520  1.00  0.00            
ATOM    160  H18 CG7     2      23.250  25.260  11.490  1.00  0.00            
ATOM    161  H19 CG7     2      22.690  26.820  10.820  1.00  0.00            
ATOM    162  H20 CG7     2      25.040  25.210  10.200  1.00  0.00            
ATOM    163  H21 CG7     2      22.730  27.600   8.650  1.00  0.00            
ATOM    164  H22 CG7     2      24.210  28.420   8.060  1.00  0.00            
ATOM    165  H23 CG7     2      23.430  27.200   7.020  1.00  0.00            
ATOM    166  H24 CG7     2      26.040  26.050   7.250  1.00  0.00            
ATOM    167  H25 CG7     2      26.260  27.620   8.060  1.00  0.00            
ATOM    168  H26 CG7     2      26.630  26.050   8.890  1.00  0.00            
TER
ENDMDL
MODEL        1
ATOM      1  H1  ACD     1      20.720  15.680  10.320  1.00  0.00            
ATOM      2  O1  ACD     1      21.580  15.300  10.140  1.00  0.00            
ATOM      3  C1  ACD     1      21.640  13.940  10.600  1.00  0.00            
ATOM      4  H2  ACD     1      20.880  13.360  10.060  1.00  0.00            
ATOM      5  H3  ACD     1      21.260  13.910  11.630  1.00  0.00            
ATOM      6  C2  ACD     1      23.000  13.210  10.450  1.00  0.00            
ATOM      7  H4  ACD     1      22.920  12.150  10.720  1.00  0.00            
ATOM      8  O2  ACD     1      23.370  13.170   9.080  1.00  0.00            
ATOM      9  C3  ACD     1      24.570  12.460   8.770  1.00  0.00            
ATOM     10  H5  ACD     1      24.880  12.590   7.730  1.00  0.00            
ATOM     11  O3  ACD     1      24.400  11.110   9.130  1.00  0.00            
ATOM     12  C4  ACD     1      24.290  10.190   8.030  1.00  0.00            
ATOM     13  H6  ACD     1      24.090  10.710   7.090  1.00  0.00            
ATOM     14  C5  ACD     1      25.540   9.250   7.950  1.00  0.00            
ATOM     15  H7  ACD     1      25.800   8.930   8.960  1.00  0.00            
ATOM     16  O4  ACD     1      26.740   9.910   7.340  1.00  0.00            
ATOM     17  H8  ACD     1      27.440   9.260   7.430  1.00  0.00            
ATOM     18  C6  ACD     1      25.130   7.990   7.090  1.00  0.00            
ATOM     19  H9  ACD     1      24.890   8.230   6.050  1.00  0.00            
ATOM     20  O5  ACD     1      26.190   7.050   7.030  1.00  0.00            
ATOM     21  H10 ACD     1      26.580   7.220   7.890  1.00  0.00            
ATOM     22  C7  ACD     1      23.930   7.360   7.720  1.00  0.00            
ATOM     23  H11 ACD     1      23.610   6.470   7.170  1.00  0.00            
ATOM     24  O6  ACD     1      22.890   8.220   7.570  1.00  0.00            
ATOM     25  C8  ACD     1      23.020   9.360   8.390  1.00  0.00            
ATOM     26  H12 ACD     1      23.190   9.170   9.460  1.00  0.00            
ATOM     27  C9  ACD     1      21.780  10.180   8.160  1.00  0.00            
ATOM     28  H13 ACD     1      20.960   9.490   8.410  1.00  0.00            
ATOM     29  H14 ACD     1      21.760  11.080   8.790  1.00  0.00            
ATOM     30  O7  ACD     1      21.540  10.520   6.750  1.00  0.00            
ATOM     31  H15 ACD     1      20.670  10.140   6.580  1.00  0.00            
ATOM     32  O8  ACD     1      24.220   6.970   9.080  1.00  0.00            
ATOM     33  C10 ACD     1      23.750   5.680   9.520  1.00  0.00            
ATOM     34  H16 ACD     1      23.810   4.970   8.680  1.00  0.00            
ATOM     35  C11 ACD     1      24.760   5.340  10.560  1.00  0.00            
ATOM     36  H17 ACD     1      24.750   6.280  11.120  1.00  0.00            
ATOM     37  O9  ACD     1      26.010   5.050  10.010  1.00  0.00            
ATOM     38  H18 ACD     1      26.570   5.830   9.980  1.00  0.00            
ATOM     39  C12 ACD     1      24.370   4.190  11.350  1.00  0.00            
ATOM     40  H19 ACD     1      24.300   3.340  10.650  1.00  0.00            
ATOM     41  O10 ACD     1      25.270   3.810  12.350  1.00  0.00            
ATOM     42  H20 ACD     1      25.930   3.370  11.810  1.00  0.00            
ATOM     43  C13 ACD     1      22.970   4.350  11.930  1.00  0.00            
ATOM     44  H21 ACD     1      22.850   3.360  12.380  1.00  0.00            
ATOM     45  O11 ACD     1      22.070   4.500  10.900  1.00  0.00            
ATOM     46  C14 ACD     1      22.350   5.710  10.080  1.00  0.00            
ATOM     47  H22 ACD     1      22.180   6.540  10.780  1.00  0.00            
ATOM     48  C15 ACD     1      21.250   5.700   9.050  1.00  0.00            
ATOM     49  H23 ACD     1      20.300   5.520   9.580  1.00  0.00            
ATOM     50  H24 ACD     1      21.230   6.690   8.570  1.00  0.00            
ATOM     51  O12 ACD     1      21.510   4.710   8.110  1.00  0.00            
ATOM     52  H25 ACD     1      20.820   4.690   7.440  1.00  0.00            
ATOM     53  O13 ACD     1      22.920   5.380  12.880  1.00  0.00            
ATOM     54  C16 ACD     1      22.910   5.150  14.300  1.00  0.00            
ATOM     55  H26 ACD     1      22.970   4.100  14.640  1.00  0.00            
ATOM     56  C17 ACD     1      24.080   5.930  14.870  1.00  0.00            
ATOM     57  H27 ACD     1      24.110   6.920  14.400  1.00  0.00            
ATOM     58  O14 ACD     1      25.330   5.310  14.470  1.00  0.00            
ATOM     59  H28 ACD     1      25.140   4.930  13.610  1.00  0.00            
ATOM     60  C18 ACD     1      24.030   6.170  16.360  1.00  0.00            
ATOM     61  H29 ACD     1      24.240   5.210  16.850  1.00  0.00            
ATOM     62  O15 ACD     1      25.120   6.980  16.830  1.00  0.00            
ATOM     63  H30 ACD     1      25.910   6.790  16.320  1.00  0.00            
ATOM     64  C19 ACD     1      22.690   6.640  16.790  1.00  0.00            
ATOM     65  H31 ACD     1      22.840   6.610  17.880  1.00  0.00            
ATOM     66  O16 ACD     1      21.720   5.740  16.260  1.00  0.00            
ATOM     67  C20 ACD     1      21.610   5.690  14.860  1.00  0.00            
ATOM     68  H32 ACD     1      21.330   6.690  14.490  1.00  0.00            
ATOM     69  C21 ACD     1      20.360   4.940  14.480  1.00  0.00            
ATOM     70  H33 ACD     1      19.500   5.300  15.060  1.00  0.00            
ATOM     71  H34 ACD     1      20.050   5.080  13.440  1.00  0.00            
ATOM     72  O17 ACD     1      20.450   3.520  14.780  1.00  0.00            
ATOM     73  H35 ACD     1      20.750   3.350  15.670  1.00  0.00            
ATOM     74  O18 ACD     1      22.520   8.010  16.400  1.00  0.00            
ATOM     75  C22 ACD     1      22.110   8.910  17.380  1.00  0.00            
ATOM     76  H36 ACD     1      21.660   8.370  18.220  1.00  0.00            
ATOM     77  C23 ACD     1      23.340   9.700  17.750  1.00  0.00            
ATOM     78  H37 ACD     1      23.930  10.000  16.870  1.00  0.00            
ATOM     79  O19 ACD     1      24.270   8.860  18.500  1.00  0.00            
ATOM     80  H38 ACD     1      24.460   8.110  17.920  1.00  0.00            
ATOM     81  C24 ACD     1      22.900  10.990  18.460  1.00  0.00            
ATOM     82  H39 ACD     1      22.350  10.730  19.370  1.00  0.00            
ATOM     83  O20 ACD     1      24.010  11.720  18.800  1.00  0.00            
ATOM     84  H40 ACD     1      24.690  11.160  19.200  1.00  0.00            
ATOM     85  C25 ACD     1      21.990  11.820  17.560  1.00  0.00            
ATOM     86  H41 ACD     1      21.730  12.760  18.060  1.00  0.00            
ATOM     87  O21 ACD     1      20.800  11.100  17.320  1.00  0.00            
ATOM     88  C26 ACD     1      20.950   9.800  16.700  1.00  0.00            
ATOM     89  H42 ACD     1      21.330   9.960  15.680  1.00  0.00            
ATOM     90  C27 ACD     1      19.620   9.050  16.610  1.00  0.00            
ATOM     91  H43 ACD     1      18.990   9.540  15.850  1.00  0.00            
ATOM     92  H44 ACD     1      19.830   8.040  16.230  1.00  0.00            
ATOM     93  O22 ACD     1      18.960   8.920  17.820  1.00  0.00            
ATOM     94  H45 ACD     1      18.240   8.300  17.710  1.00  0.00            
ATOM     95  O23 ACD     1      22.560  11.990  16.280  1.00  0.00            
ATOM     96  C28 ACD     1      22.910  13.320  15.870  1.00  0.00            
ATOM     97  H46 ACD     1      22.790  13.950  16.760  1.00  0.00            
ATOM     98  C29 ACD     1      21.890  13.640  14.760  1.00  0.00            
ATOM     99  H47 ACD     1      21.830  12.820  14.040  1.00  0.00            
ATOM    100  O24 ACD     1      22.320  14.890  14.120  1.00  0.00            
ATOM    101  C30 ACD     1      20.450  13.840  15.330  1.00  0.00            
ATOM    102  H48 ACD     1      20.160  12.830  15.630  1.00  0.00            
ATOM    103  H49 ACD     1      20.550  14.600  16.110  1.00  0.00            
ATOM    104  O25 ACD     1      19.660  14.250  14.270  1.00  0.00            
ATOM    105  H50 ACD     1      19.940  15.110  13.950  1.00  0.00            
ATOM    106  C31 ACD     1      24.350  13.330  15.520  1.00  0.00            
ATOM    107  H51 ACD     1      24.550  12.430  14.930  1.00  0.00            
ATOM    108  O26 ACD     1      25.100  13.260  16.770  1.00  0.00            
ATOM    109  H52 ACD     1      24.760  12.520  17.290  1.00  0.00            
ATOM    110  C32 ACD     1      24.650  14.640  14.780  1.00  0.00            
ATOM    111  H53 ACD     1      24.300  15.470  15.420  1.00  0.00            
ATOM    112  O27 ACD     1      25.980  14.780  14.370  1.00  0.00            
ATOM    113  H54 ACD     1      26.490  14.590  15.160  1.00  0.00            
ATOM    114  C33 ACD     1      23.660  14.770  13.600  1.00  0.00            
ATOM    115  H55 ACD     1      23.750  15.720  13.050  1.00  0.00            
ATOM    116  O28 ACD     1      23.750  13.640  12.720  1.00  0.00            
ATOM    117  C34 ACD     1      24.110  13.850  11.330  1.00  0.00            
ATOM    118  H56 ACD     1      24.280  14.890  11.040  1.00  0.00            
ATOM    119  C35 ACD     1      25.370  13.050  11.040  1.00  0.00            
ATOM    120  H57 ACD     1      25.280  12.010  11.370  1.00  0.00            
ATOM    121  O29 ACD     1      26.470  13.690  11.740  1.00  0.00            
ATOM    122  H58 ACD     1      26.230  14.060  12.590  1.00  0.00            
ATOM    123  C36 ACD     1      25.710  13.010   9.530  1.00  0.00            
ATOM    124  H59 ACD     1      25.950  14.020   9.170  1.00  0.00            
ATOM    125  O30 ACD     1      26.830  12.170   9.200  1.00  0.00            
ATOM    126  H60 ACD     1      26.440  11.290   9.150  1.00  0.00            
ATOM    127  C1  CG7     2      19.520  11.630  11.860  1.00  0.00            
ATOM    128  C2  CG7     2      20.170  10.740  12.660  1.00  0.00            
ATOM    129  C3  CG7     2      20.830   9.430  12.270  1.00  0.00            
ATOM    130  C4  CG7     2      19.790   8.300  12.510  1.00  0.00            
ATOM    131  O1  CG7     2      21.100   9.360  10.920  1.00  0.00            
ATOM    132  C5  CG7     2      22.190   9.110  12.990  1.00  0.00            
ATOM    133  C6  CG7     2      23.270  10.190  12.930  1.00  0.00            
ATOM    134  C7  CG7     2      24.480   9.990  13.790  1.00  0.00            
ATOM    135  C8  CG7     2      25.650   9.440  13.400  1.00  0.00            
ATOM    136  C9  CG7     2      25.890   8.860  12.040  1.00  0.00            
ATOM    137  C10 CG7     2      26.750   9.120  14.360  1.00  0.00            
ATOM    138  C11 CG7     2      26.840   9.990  15.650  1.00  0.00            
ATOM    139  C12 CG7     2      28.130   9.730  16.380  1.00  0.00            
ATOM    140  C13 CG7     2      29.170  10.580  16.320  1.00  0.00            
ATOM    141  C14 CG7     2      29.230  11.890  15.560  1.00  0.00            
ATOM    142  C15 CG7     2      30.350  10.270  17.140  1.00  0.00            
ATOM    143  H1  CG7     2      18.990  12.490  12.250  1.00  0.00            
ATOM    144  H2  CG7     2      19.460  11.390  10.800  1.00  0.00            
ATOM    145  H3  CG7     2      20.150  11.040  13.710  1.00  0.00            
ATOM    146  H4  CG7     2      19.940   7.330  12.030  1.00  0.00            
ATOM    147  H5  CG7     2      19.550   8.160  13.570  1.00  0.00            
ATOM    148  H6  CG7     2      18.790   8.530  12.130  1.00  0.00            
ATOM    149  H7  CG7     2      20.180   9.250  10.600  1.00  0.00            
ATOM    150  H8  CG7     2      22.690   8.210  12.640  1.00  0.00            
ATOM    151  H9  CG7     2      21.970   8.890  14.050  1.00  0.00            
ATOM    152  H10 CG7     2      22.810  11.110  13.320  1.00  0.00            
ATOM    153  H11 CG7     2      23.540  10.340  11.870  1.00  0.00            
ATOM    154  H12 CG7     2      24.340  10.330  14.810  1.00  0.00            
ATOM    155  H13 CG7     2      26.180   9.660  11.350  1.00  0.00            
ATOM    156  H14 CG7     2      26.740   8.160  12.100  1.00  0.00            
ATOM    157  H15 CG7     2      24.970   8.410  11.650  1.00  0.00            
ATOM    158  H16 CG7     2      27.740   9.320  13.930  1.00  0.00            
ATOM    159  H17 CG7     2      26.850   8.070  14.660  1.00  0.00            
ATOM    160  H18 CG7     2      26.000   9.740  16.290  1.00  0.00            
ATOM    161  H19 CG7     2      26.680  11.020  15.300  1.00  0.00            
ATOM    162  H20 CG7     2      28.200   8.910  17.090  1.00  0.00            
ATOM    163  H21 CG7     2      28.390  12.100  14.890  1.00  0.00            
ATOM    164  H22 CG7     2      29.110  12.620  16.360  1.00  0.00            
ATOM    165  H23 CG7     2      30.190  12.140  15.080  1.00  0.00            
ATOM    166  H24 CG7     2      30.440  11.020  17.940  1.00  0.00            
ATOM    167  H25 CG7     2      30.290   9.300  17.640  1.00  0.00            
ATOM    168  H26 CG7     2      31.270  10.340  16.540  1.00  0.00            
TER
ENDMDL
MODEL        1
ATOM      1  H1  ACD     1      25.490  26.270   5.630  1.00  0.00            
ATOM      2  O1  ACD     1      25.510  25.410   5.200  1.00  0.00            
ATOM      3  C1  ACD     1      24.290  24.840   5.590  1.00  0.00            
ATOM      4  H2  ACD     1      24.060  25.110   6.630  1.00  0.00            
ATOM      5  H3  ACD     1      24.370  23.750   5.620  1.00  0.00            
ATOM      6  C2  ACD     1      23.210  25.140   4.630  1.00  0.00            
ATOM      7  H4  ACD     1      22.370  24.470   4.840  1.00  0.00            
ATOM      8  O2  ACD     1      22.760  26.470   4.690  1.00  0.00            
ATOM      9  C3  ACD     1      21.710  26.830   3.810  1.00  0.00            
ATOM     10  H5  ACD     1      21.520  27.870   4.100  1.00  0.00            
ATOM     11  O3  ACD     1      20.560  26.040   4.030  1.00  0.00            
ATOM     12  C4  ACD     1      19.330  26.720   4.320  1.00  0.00            
ATOM     13  H6  ACD     1      19.320  27.750   3.930  1.00  0.00            
ATOM     14  C5  ACD     1      18.260  26.030   3.480  1.00  0.00            
ATOM     15  H7  ACD     1      18.290  24.950   3.670  1.00  0.00            
ATOM     16  O4  ACD     1      18.470  26.250   2.050  1.00  0.00            
ATOM     17  H8  ACD     1      17.910  25.660   1.540  1.00  0.00            
ATOM     18  C6  ACD     1      16.900  26.510   3.940  1.00  0.00            
ATOM     19  H9  ACD     1      16.800  27.570   3.660  1.00  0.00            
ATOM     20  O5  ACD     1      15.850  25.750   3.380  1.00  0.00            
ATOM     21  H10 ACD     1      15.870  24.840   3.670  1.00  0.00            
ATOM     22  C7  ACD     1      16.780  26.330   5.440  1.00  0.00            
ATOM     23  H11 ACD     1      15.780  26.670   5.720  1.00  0.00            
ATOM     24  O6  ACD     1      17.700  27.190   6.080  1.00  0.00            
ATOM     25  C8  ACD     1      19.090  26.840   5.850  1.00  0.00            
ATOM     26  H12 ACD     1      19.140  25.850   6.320  1.00  0.00            
ATOM     27  C9  ACD     1      19.920  27.920   6.590  1.00  0.00            
ATOM     28  H13 ACD     1      19.770  27.920   7.670  1.00  0.00            
ATOM     29  H14 ACD     1      21.000  27.720   6.500  1.00  0.00            
ATOM     30  O7  ACD     1      19.620  29.280   6.230  1.00  0.00            
ATOM     31  H15 ACD     1      18.880  29.490   6.810  1.00  0.00            
ATOM     32  O8  ACD     1      16.910  24.960   5.720  1.00  0.00            
ATOM     33  C10 ACD     1      15.800  24.250   6.290  1.00  0.00            
ATOM     34  H16 ACD     1      14.890  24.870   6.270  1.00  0.00            
ATOM     35  C11 ACD     1      15.510  22.990   5.390  1.00  0.00            
ATOM     36  H17 ACD     1      16.520  22.630   5.140  1.00  0.00            
ATOM     37  O9  ACD     1      14.880  23.370   4.140  1.00  0.00            
ATOM     38  H18 ACD     1      14.120  22.800   4.010  1.00  0.00            
ATOM     39  C12 ACD     1      14.650  21.970   6.180  1.00  0.00            
ATOM     40  H19 ACD     1      13.680  22.430   6.370  1.00  0.00            
ATOM     41  O10 ACD     1      14.520  20.690   5.570  1.00  0.00            
ATOM     42  H20 ACD     1      14.940  20.090   6.190  1.00  0.00            
ATOM     43  C13 ACD     1      15.290  21.700   7.510  1.00  0.00            
ATOM     44  H21 ACD     1      14.570  21.030   8.010  1.00  0.00            
ATOM     45  O11 ACD     1      15.310  22.870   8.270  1.00  0.00            
ATOM     46  C14 ACD     1      16.180  23.860   7.760  1.00  0.00            
ATOM     47  H22 ACD     1      17.190  23.480   7.590  1.00  0.00            
ATOM     48  C15 ACD     1      16.180  25.030   8.770  1.00  0.00            
ATOM     49  H23 ACD     1      16.340  24.490   9.720  1.00  0.00            
ATOM     50  H24 ACD     1      17.050  25.640   8.500  1.00  0.00            
ATOM     51  O12 ACD     1      14.940  25.770   8.760  1.00  0.00            
ATOM     52  H25 ACD     1      15.100  26.530   9.310  1.00  0.00            
ATOM     53  O13 ACD     1      16.600  21.110   7.340  1.00  0.00            
ATOM     54  C16 ACD     1      16.940  20.030   8.110  1.00  0.00            
ATOM     55  H26 ACD     1      16.220  19.930   8.920  1.00  0.00            
ATOM     56  C17 ACD     1      16.820  18.860   7.200  1.00  0.00            
ATOM     57  H27 ACD     1      17.330  19.050   6.250  1.00  0.00            
ATOM     58  O14 ACD     1      15.400  18.540   7.030  1.00  0.00            
ATOM     59  H28 ACD     1      15.360  17.960   6.260  1.00  0.00            
ATOM     60  C18 ACD     1      17.600  17.630   7.810  1.00  0.00            
ATOM     61  H29 ACD     1      17.060  17.340   8.720  1.00  0.00            
ATOM     62  O15 ACD     1      17.610  16.500   6.870  1.00  0.00            
ATOM     63  H30 ACD     1      18.300  16.640   6.210  1.00  0.00            
ATOM     64  C19 ACD     1      18.990  17.990   8.310  1.00  0.00            
ATOM     65  H31 ACD     1      19.550  17.220   8.860  1.00  0.00            
ATOM     66  O16 ACD     1      18.890  19.080   9.270  1.00  0.00            
ATOM     67  C20 ACD     1      18.330  20.290   8.730  1.00  0.00            
ATOM     68  H32 ACD     1      18.910  20.800   7.950  1.00  0.00            
ATOM     69  C21 ACD     1      18.330  21.330   9.820  1.00  0.00            
ATOM     70  H33 ACD     1      19.350  21.320  10.230  1.00  0.00            
ATOM     71  H34 ACD     1      18.020  22.270   9.340  1.00  0.00            
ATOM     72  O17 ACD     1      17.380  20.900  10.840  1.00  0.00            
ATOM     73  H35 ACD     1      17.420  19.960  11.050  1.00  0.00            
ATOM     74  O18 ACD     1      19.830  18.360   7.290  1.00  0.00            
ATOM     75  C22 ACD     1      20.830  17.470   6.700  1.00  0.00            
ATOM     76  H36 ACD     1      20.650  16.450   7.070  1.00  0.00            
ATOM     77  C23 ACD     1      20.540  17.550   5.240  1.00  0.00            
ATOM     78  H37 ACD     1      20.320  18.580   4.910  1.00  0.00            
ATOM     79  O19 ACD     1      19.400  16.710   4.940  1.00  0.00            
ATOM     80  H38 ACD     1      19.200  16.880   4.020  1.00  0.00            
ATOM     81  C24 ACD     1      21.800  17.130   4.360  1.00  0.00            
ATOM     82  H39 ACD     1      22.060  16.060   4.440  1.00  0.00            
ATOM     83  O20 ACD     1      21.560  17.370   2.980  1.00  0.00            
ATOM     84  H40 ACD     1      20.960  16.690   2.660  1.00  0.00            
ATOM     85  C25 ACD     1      23.040  17.900   4.790  1.00  0.00            
ATOM     86  H41 ACD     1      23.900  17.600   4.180  1.00  0.00            
ATOM     87  O21 ACD     1      23.310  17.640   6.140  1.00  0.00            
ATOM     88  C26 ACD     1      22.280  17.970   7.130  1.00  0.00            
ATOM     89  H42 ACD     1      22.150  19.050   7.220  1.00  0.00            
ATOM     90  C27 ACD     1      22.620  17.500   8.560  1.00  0.00            
ATOM     91  H43 ACD     1      21.670  17.480   9.110  1.00  0.00            
ATOM     92  H44 ACD     1      23.070  16.500   8.490  1.00  0.00            
ATOM     93  O22 ACD     1      23.540  18.350   9.230  1.00  0.00            
ATOM     94  H45 ACD     1      24.390  18.310   8.780  1.00  0.00            
ATOM     95  O23 ACD     1      22.870  19.300   4.650  1.00  0.00            
ATOM     96  C28 ACD     1      23.910  19.940   3.830  1.00  0.00            
ATOM     97  H46 ACD     1      24.730  19.250   3.590  1.00  0.00            
ATOM     98  C29 ACD     1      24.390  21.140   4.670  1.00  0.00            
ATOM     99  H47 ACD     1      23.480  21.660   4.980  1.00  0.00            
ATOM    100  O24 ACD     1      25.150  22.080   3.940  1.00  0.00            
ATOM    101  C30 ACD     1      25.130  20.760   6.020  1.00  0.00            
ATOM    102  H48 ACD     1      25.340  21.710   6.540  1.00  0.00            
ATOM    103  H49 ACD     1      24.500  20.100   6.640  1.00  0.00            
ATOM    104  O25 ACD     1      26.340  20.000   5.790  1.00  0.00            
ATOM    105  H50 ACD     1      26.980  20.490   5.270  1.00  0.00            
ATOM    106  C31 ACD     1      23.190  20.460   2.600  1.00  0.00            
ATOM    107  H51 ACD     1      22.230  20.960   2.830  1.00  0.00            
ATOM    108  O26 ACD     1      22.920  19.410   1.660  1.00  0.00            
ATOM    109  H52 ACD     1      22.440  18.730   2.150  1.00  0.00            
ATOM    110  C32 ACD     1      24.050  21.430   1.850  1.00  0.00            
ATOM    111  H53 ACD     1      24.970  20.940   1.480  1.00  0.00            
ATOM    112  O27 ACD     1      23.300  21.960   0.750  1.00  0.00            
ATOM    113  H54 ACD     1      23.010  22.840   1.000  1.00  0.00            
ATOM    114  C33 ACD     1      24.490  22.590   2.810  1.00  0.00            
ATOM    115  H55 ACD     1      25.220  23.240   2.310  1.00  0.00            
ATOM    116  O28 ACD     1      23.430  23.400   3.200  1.00  0.00            
ATOM    117  C34 ACD     1      23.560  24.790   3.170  1.00  0.00            
ATOM    118  H56 ACD     1      24.550  25.200   2.930  1.00  0.00            
ATOM    119  C35 ACD     1      22.590  25.240   2.090  1.00  0.00            
ATOM    120  H57 ACD     1      21.680  24.630   2.030  1.00  0.00            
ATOM    121  O29 ACD     1      23.260  25.120   0.850  1.00  0.00            
ATOM    122  H58 ACD     1      22.550  25.350   0.250  1.00  0.00            
ATOM    123  C36 ACD     1      22.180  26.690   2.370  1.00  0.00            
ATOM    124  H59 ACD     1      23.020  27.370   2.230  1.00  0.00            
ATOM    125  O30 ACD     1      21.070  27.120   1.560  1.00  0.00            
ATOM    126  H60 ACD     1      20.370  26.580   1.950  1.00  0.00            
ATOM    127  C1  CG7     2      22.520  24.260  11.720  1.00  0.00            
ATOM    128  C2  CG7     2      21.760  25.360  11.450  1.00  0.00            
ATOM    129  C3  CG7     2      20.430  25.330  10.710  1.00  0.00            
ATOM    130  C4  CG7     2      19.430  24.870  11.690  1.00  0.00            
ATOM    131  O1  CG7     2      20.120  26.650  10.360  1.00  0.00            
ATOM    132  C5  CG7     2      20.380  24.450   9.460  1.00  0.00            
ATOM    133  C6  CG7     2      21.330  24.770   8.310  1.00  0.00            
ATOM    134  C7  CG7     2      20.980  23.940   7.090  1.00  0.00            
ATOM    135  C8  CG7     2      21.260  22.640   6.970  1.00  0.00            
ATOM    136  C9  CG7     2      22.080  21.850   7.990  1.00  0.00            
ATOM    137  C10 CG7     2      20.750  21.790   5.840  1.00  0.00            
ATOM    138  C11 CG7     2      19.530  22.350   4.970  1.00  0.00            
ATOM    139  C12 CG7     2      18.930  21.270   4.030  1.00  0.00            
ATOM    140  C13 CG7     2      19.040  21.300   2.720  1.00  0.00            
ATOM    141  C14 CG7     2      19.820  22.380   1.960  1.00  0.00            
ATOM    142  C15 CG7     2      18.360  20.250   1.860  1.00  0.00            
ATOM    143  H1  CG7     2      23.550  24.470  12.010  1.00  0.00            
ATOM    144  H2  CG7     2      22.130  23.250  11.680  1.00  0.00            
ATOM    145  H3  CG7     2      22.230  26.340  11.560  1.00  0.00            
ATOM    146  H4  CG7     2      19.630  23.830  11.960  1.00  0.00            
ATOM    147  H5  CG7     2      19.400  25.580  12.530  1.00  0.00            
ATOM    148  H6  CG7     2      18.440  24.920  11.220  1.00  0.00            
ATOM    149  H7  CG7     2      20.410  27.320  11.000  1.00  0.00            
ATOM    150  H8  CG7     2      19.370  24.410   9.040  1.00  0.00            
ATOM    151  H9  CG7     2      20.730  23.470   9.810  1.00  0.00            
ATOM    152  H10 CG7     2      22.380  24.810   8.620  1.00  0.00            
ATOM    153  H11 CG7     2      21.030  25.790   8.060  1.00  0.00            
ATOM    154  H12 CG7     2      20.600  24.450   6.210  1.00  0.00            
ATOM    155  H13 CG7     2      21.530  21.010   8.440  1.00  0.00            
ATOM    156  H14 CG7     2      22.900  21.280   7.530  1.00  0.00            
ATOM    157  H15 CG7     2      22.480  22.440   8.820  1.00  0.00            
ATOM    158  H16 CG7     2      20.530  20.800   6.260  1.00  0.00            
ATOM    159  H17 CG7     2      21.540  21.570   5.110  1.00  0.00            
ATOM    160  H18 CG7     2      19.840  23.250   4.420  1.00  0.00            
ATOM    161  H19 CG7     2      18.800  22.730   5.690  1.00  0.00            
ATOM    162  H20 CG7     2      18.280  20.560   4.530  1.00  0.00            
ATOM    163  H21 CG7     2      20.630  22.910   2.470  1.00  0.00            
ATOM    164  H22 CG7     2      20.370  21.960   1.100  1.00  0.00            
ATOM    165  H23 CG7     2      19.170  23.150   1.520  1.00  0.00            
ATOM    166  H24 CG7     2      19.170  19.720   1.340  1.00  0.00            
ATOM    167  H25 CG7     2      17.870  19.500   2.500  1.00  0.00            
ATOM    168  H26 CG7     2      17.620  20.700   1.190  1.00  0.00            
TER
ENDMDL
MODEL        1
ATOM      1  H1  ACD     1      32.190  15.360  17.530  1.00  0.00            
ATOM      2  O1  ACD     1      31.730  15.390  16.690  1.00  0.00            
ATOM      3  C1  ACD     1      32.410  16.380  15.960  1.00  0.00            
ATOM      4  H2  ACD     1      32.320  17.360  16.460  1.00  0.00            
ATOM      5  H3  ACD     1      31.880  16.400  14.990  1.00  0.00            
ATOM      6  C2  ACD     1      33.850  16.040  15.770  1.00  0.00            
ATOM      7  H4  ACD     1      34.270  16.800  15.090  1.00  0.00            
ATOM      8  O2  ACD     1      34.420  16.110  17.080  1.00  0.00            
ATOM      9  C3  ACD     1      35.770  15.590  17.250  1.00  0.00            
ATOM     10  H5  ACD     1      35.980  15.670  18.320  1.00  0.00            
ATOM     11  O3  ACD     1      36.660  16.470  16.660  1.00  0.00            
ATOM     12  C4  ACD     1      37.580  17.230  17.410  1.00  0.00            
ATOM     13  H6  ACD     1      37.350  17.170  18.480  1.00  0.00            
ATOM     14  C5  ACD     1      38.960  16.620  17.310  1.00  0.00            
ATOM     15  H7  ACD     1      39.140  16.440  16.240  1.00  0.00            
ATOM     16  O4  ACD     1      38.900  15.480  18.200  1.00  0.00            
ATOM     17  H8  ACD     1      38.470  14.810  17.660  1.00  0.00            
ATOM     18  C6  ACD     1      40.020  17.570  17.760  1.00  0.00            
ATOM     19  H9  ACD     1      39.810  17.830  18.810  1.00  0.00            
ATOM     20  O5  ACD     1      41.240  16.840  17.630  1.00  0.00            
ATOM     21  H10 ACD     1      41.150  16.000  18.100  1.00  0.00            
ATOM     22  C7  ACD     1      39.990  18.900  17.050  1.00  0.00            
ATOM     23  H11 ACD     1      40.770  19.520  17.510  1.00  0.00            
ATOM     24  O6  ACD     1      38.690  19.470  17.290  1.00  0.00            
ATOM     25  C8  ACD     1      37.610  18.660  16.850  1.00  0.00            
ATOM     26  H12 ACD     1      37.580  18.580  15.760  1.00  0.00            
ATOM     27  C9  ACD     1      36.300  19.290  17.390  1.00  0.00            
ATOM     28  H13 ACD     1      36.190  20.270  16.920  1.00  0.00            
ATOM     29  H14 ACD     1      35.420  18.690  17.110  1.00  0.00            
ATOM     30  O7  ACD     1      36.280  19.440  18.780  1.00  0.00            
ATOM     31  H15 ACD     1      36.340  20.400  18.890  1.00  0.00            
ATOM     32  O8  ACD     1      40.040  18.800  15.640  1.00  0.00            
ATOM     33  C10 ACD     1      41.160  19.240  14.830  1.00  0.00            
ATOM     34  H16 ACD     1      41.860  19.830  15.430  1.00  0.00            
ATOM     35  C11 ACD     1      41.840  17.980  14.320  1.00  0.00            
ATOM     36  H17 ACD     1      41.090  17.250  13.980  1.00  0.00            
ATOM     37  O9  ACD     1      42.600  17.250  15.370  1.00  0.00            
ATOM     38  H18 ACD     1      42.090  16.970  16.130  1.00  0.00            
ATOM     39  C12 ACD     1      42.700  18.250  13.060  1.00  0.00            
ATOM     40  H19 ACD     1      43.470  18.970  13.390  1.00  0.00            
ATOM     41  O10 ACD     1      43.300  17.190  12.380  1.00  0.00            
ATOM     42  H20 ACD     1      42.560  16.790  11.910  1.00  0.00            
ATOM     43  C13 ACD     1      42.010  19.010  12.030  1.00  0.00            
ATOM     44  H21 ACD     1      42.760  19.320  11.300  1.00  0.00            
ATOM     45  O11 ACD     1      41.500  20.190  12.660  1.00  0.00            
ATOM     46  C14 ACD     1      40.480  19.970  13.680  1.00  0.00            
ATOM     47  H22 ACD     1      39.630  19.400  13.280  1.00  0.00            
ATOM     48  C15 ACD     1      39.770  21.240  14.080  1.00  0.00            
ATOM     49  H23 ACD     1      39.320  21.650  13.170  1.00  0.00            
ATOM     50  H24 ACD     1      38.940  21.020  14.760  1.00  0.00            
ATOM     51  O12 ACD     1      40.630  22.100  14.850  1.00  0.00            
ATOM     52  H25 ACD     1      41.400  22.200  14.290  1.00  0.00            
ATOM     53  O13 ACD     1      40.910  18.300  11.400  1.00  0.00            
ATOM     54  C16 ACD     1      40.950  18.040  10.010  1.00  0.00            
ATOM     55  H26 ACD     1      41.880  18.480   9.600  1.00  0.00            
ATOM     56  C17 ACD     1      40.950  16.450   9.870  1.00  0.00            
ATOM     57  H27 ACD     1      40.100  16.050  10.430  1.00  0.00            
ATOM     58  O14 ACD     1      42.170  15.750  10.390  1.00  0.00            
ATOM     59  H28 ACD     1      42.020  14.810  10.260  1.00  0.00            
ATOM     60  C18 ACD     1      40.670  16.070   8.360  1.00  0.00            
ATOM     61  H29 ACD     1      41.520  16.420   7.750  1.00  0.00            
ATOM     62  O15 ACD     1      40.430  14.650   8.270  1.00  0.00            
ATOM     63  H30 ACD     1      41.320  14.380   8.010  1.00  0.00            
ATOM     64  C19 ACD     1      39.480  16.780   7.740  1.00  0.00            
ATOM     65  H31 ACD     1      39.370  16.650   6.660  1.00  0.00            
ATOM     66  O16 ACD     1      39.590  18.200   8.030  1.00  0.00            
ATOM     67  C20 ACD     1      39.670  18.660   9.400  1.00  0.00            
ATOM     68  H32 ACD     1      38.780  18.430  10.010  1.00  0.00            
ATOM     69  C21 ACD     1      39.650  20.160   9.440  1.00  0.00            
ATOM     70  H33 ACD     1      39.610  20.450  10.500  1.00  0.00            
ATOM     71  H34 ACD     1      40.620  20.530   9.100  1.00  0.00            
ATOM     72  O17 ACD     1      38.510  20.730   8.760  1.00  0.00            
ATOM     73  H35 ACD     1      38.830  21.570   8.420  1.00  0.00            
ATOM     74  O18 ACD     1      38.300  16.320   8.450  1.00  0.00            
ATOM     75  C22 ACD     1      37.220  15.890   7.610  1.00  0.00            
ATOM     76  H36 ACD     1      37.510  15.870   6.550  1.00  0.00            
ATOM     77  C23 ACD     1      37.020  14.400   7.960  1.00  0.00            
ATOM     78  H37 ACD     1      36.920  14.260   9.050  1.00  0.00            
ATOM     79  O19 ACD     1      38.010  13.570   7.390  1.00  0.00            
ATOM     80  H38 ACD     1      38.890  13.910   7.580  1.00  0.00            
ATOM     81  C24 ACD     1      35.660  13.940   7.470  1.00  0.00            
ATOM     82  H39 ACD     1      35.670  13.970   6.370  1.00  0.00            
ATOM     83  O20 ACD     1      35.220  12.630   7.910  1.00  0.00            
ATOM     84  H40 ACD     1      34.430  12.410   7.410  1.00  0.00            
ATOM     85  C25 ACD     1      34.590  14.800   8.070  1.00  0.00            
ATOM     86  H41 ACD     1      33.620  14.330   7.850  1.00  0.00            
ATOM     87  O21 ACD     1      34.720  16.150   7.480  1.00  0.00            
ATOM     88  C26 ACD     1      36.000  16.850   7.780  1.00  0.00            
ATOM     89  H42 ACD     1      35.880  17.270   8.790  1.00  0.00            
ATOM     90  C27 ACD     1      36.040  18.110   6.940  1.00  0.00            
ATOM     91  H43 ACD     1      35.170  18.760   7.100  1.00  0.00            
ATOM     92  H44 ACD     1      36.880  18.760   7.210  1.00  0.00            
ATOM     93  O22 ACD     1      36.180  17.770   5.600  1.00  0.00            
ATOM     94  H45 ACD     1      35.270  17.550   5.380  1.00  0.00            
ATOM     95  O23 ACD     1      34.770  14.840   9.460  1.00  0.00            
ATOM     96  C28 ACD     1      33.600  14.470  10.210  1.00  0.00            
ATOM     97  H46 ACD     1      32.780  14.070   9.610  1.00  0.00            
ATOM     98  C29 ACD     1      33.090  15.720  10.950  1.00  0.00            
ATOM     99  H47 ACD     1      33.910  16.240  11.470  1.00  0.00            
ATOM    100  O24 ACD     1      32.170  15.320  11.990  1.00  0.00            
ATOM    101  C30 ACD     1      32.320  16.680  10.050  1.00  0.00            
ATOM    102  H48 ACD     1      32.940  16.970   9.190  1.00  0.00            
ATOM    103  H49 ACD     1      31.380  16.210   9.750  1.00  0.00            
ATOM    104  O25 ACD     1      32.070  17.960  10.720  1.00  0.00            
ATOM    105  H50 ACD     1      31.290  17.830  11.270  1.00  0.00            
ATOM    106  C31 ACD     1      34.130  13.310  11.160  1.00  0.00            
ATOM    107  H51 ACD     1      35.030  13.680  11.660  1.00  0.00            
ATOM    108  O26 ACD     1      34.430  12.150  10.440  1.00  0.00            
ATOM    109  H52 ACD     1      34.720  12.470   9.580  1.00  0.00            
ATOM    110  C32 ACD     1      33.040  13.030  12.290  1.00  0.00            
ATOM    111  H53 ACD     1      32.130  12.620  11.840  1.00  0.00            
ATOM    112  O27 ACD     1      33.610  12.100  13.220  1.00  0.00            
ATOM    113  H54 ACD     1      32.880  11.920  13.820  1.00  0.00            
ATOM    114  C33 ACD     1      32.750  14.370  12.950  1.00  0.00            
ATOM    115  H55 ACD     1      31.980  14.250  13.720  1.00  0.00            
ATOM    116  O28 ACD     1      33.900  14.970  13.530  1.00  0.00            
ATOM    117  C34 ACD     1      34.090  14.710  15.000  1.00  0.00            
ATOM    118  H56 ACD     1      33.380  13.980  15.400  1.00  0.00            
ATOM    119  C35 ACD     1      35.530  14.250  15.190  1.00  0.00            
ATOM    120  H57 ACD     1      36.270  14.900  14.710  1.00  0.00            
ATOM    121  O29 ACD     1      35.600  12.860  14.770  1.00  0.00            
ATOM    122  H58 ACD     1      35.020  12.730  14.010  1.00  0.00            
ATOM    123  C36 ACD     1      35.960  14.230  16.650  1.00  0.00            
ATOM    124  H59 ACD     1      35.270  13.530  17.130  1.00  0.00            
ATOM    125  O30 ACD     1      37.280  13.720  16.850  1.00  0.00            
ATOM    126  H60 ACD     1      37.330  12.930  16.300  1.00  0.00            
ATOM    127  C1  CG7     2      34.940  20.650  14.350  1.00  0.00            
ATOM    128  C2  CG7     2      34.930  19.630  13.450  1.00  0.00            
ATOM    129  C3  CG7     2      36.020  19.200  12.570  1.00  0.00            
ATOM    130  C4  CG7     2      35.560  19.260  11.140  1.00  0.00            
ATOM    131  O1  CG7     2      37.130  20.070  12.700  1.00  0.00            
ATOM    132  C5  CG7     2      36.410  17.750  13.010  1.00  0.00            
ATOM    133  C6  CG7     2      37.630  17.170  12.200  1.00  0.00            
ATOM    134  C7  CG7     2      38.360  16.090  12.900  1.00  0.00            
ATOM    135  C8  CG7     2      38.490  14.790  12.730  1.00  0.00            
ATOM    136  C9  CG7     2      37.820  14.060  11.590  1.00  0.00            
ATOM    137  C10 CG7     2      39.250  13.880  13.610  1.00  0.00            
ATOM    138  C11 CG7     2      40.740  14.080  13.410  1.00  0.00            
ATOM    139  C12 CG7     2      41.620  13.090  14.190  1.00  0.00            
ATOM    140  C13 CG7     2      41.620  12.860  15.500  1.00  0.00            
ATOM    141  C14 CG7     2      40.820  13.570  16.580  1.00  0.00            
ATOM    142  C15 CG7     2      42.620  11.830  16.060  1.00  0.00            
ATOM    143  H1  CG7     2      34.030  20.870  14.920  1.00  0.00            
ATOM    144  H2  CG7     2      35.770  21.350  14.310  1.00  0.00            
ATOM    145  H3  CG7     2      34.020  19.030  13.340  1.00  0.00            
ATOM    146  H4  CG7     2      34.890  20.120  10.980  1.00  0.00            
ATOM    147  H5  CG7     2      36.400  19.380  10.450  1.00  0.00            
ATOM    148  H6  CG7     2      34.900  18.450  10.810  1.00  0.00            
ATOM    149  H7  CG7     2      36.840  20.980  12.480  1.00  0.00            
ATOM    150  H8  CG7     2      35.560  17.060  13.070  1.00  0.00            
ATOM    151  H9  CG7     2      36.830  17.740  14.020  1.00  0.00            
ATOM    152  H10 CG7     2      38.320  18.020  12.170  1.00  0.00            
ATOM    153  H11 CG7     2      37.430  16.940  11.150  1.00  0.00            
ATOM    154  H12 CG7     2      38.860  16.540  13.750  1.00  0.00            
ATOM    155  H13 CG7     2      37.240  13.190  11.920  1.00  0.00            
ATOM    156  H14 CG7     2      37.180  14.770  11.050  1.00  0.00            
ATOM    157  H15 CG7     2      38.540  13.740  10.830  1.00  0.00            
ATOM    158  H16 CG7     2      38.960  12.860  13.340  1.00  0.00            
ATOM    159  H17 CG7     2      38.940  14.070  14.640  1.00  0.00            
ATOM    160  H18 CG7     2      41.030  15.110  13.620  1.00  0.00            
ATOM    161  H19 CG7     2      40.930  13.860  12.350  1.00  0.00            
ATOM    162  H20 CG7     2      42.350  12.630  13.540  1.00  0.00            
ATOM    163  H21 CG7     2      41.440  13.710  17.480  1.00  0.00            
ATOM    164  H22 CG7     2      40.360  14.520  16.290  1.00  0.00            
ATOM    165  H23 CG7     2      39.960  12.990  16.950  1.00  0.00            
ATOM    166  H24 CG7     2      43.280  12.230  16.840  1.00  0.00            
ATOM    167  H25 CG7     2      42.060  10.990  16.490  1.00  0.00            
ATOM    168  H26 CG7     2      43.260  11.510  15.240  1.00  0.00            
TER
ENDMDL
MODEL        1
ATOM      1  H1  ACD     1      18.970   9.360  10.450  1.00  0.00            
ATOM      2  O1  ACD     1      18.690  10.270  10.330  1.00  0.00            
ATOM      3  C1  ACD     1      19.850  11.060   9.950  1.00  0.00            
ATOM      4  H2  ACD     1      20.480  11.090  10.850  1.00  0.00            
ATOM      5  H3  ACD     1      19.550  12.080   9.690  1.00  0.00            
ATOM      6  C2  ACD     1      20.670  10.410   8.900  1.00  0.00            
ATOM      7  H4  ACD     1      21.450  11.150   8.660  1.00  0.00            
ATOM      8  O2  ACD     1      21.200   9.270   9.530  1.00  0.00            
ATOM      9  C3  ACD     1      22.220   8.620   8.740  1.00  0.00            
ATOM     10  H5  ACD     1      22.540   7.820   9.410  1.00  0.00            
ATOM     11  O3  ACD     1      23.350   9.460   8.590  1.00  0.00            
ATOM     12  C4  ACD     1      24.650   8.970   8.400  1.00  0.00            
ATOM     13  H6  ACD     1      24.590   7.890   8.230  1.00  0.00            
ATOM     14  C5  ACD     1      25.130   9.700   7.120  1.00  0.00            
ATOM     15  H7  ACD     1      24.970  10.780   7.230  1.00  0.00            
ATOM     16  O4  ACD     1      24.380   9.140   5.980  1.00  0.00            
ATOM     17  H8  ACD     1      24.850   9.400   5.190  1.00  0.00            
ATOM     18  C6  ACD     1      26.630   9.620   6.970  1.00  0.00            
ATOM     19  H9  ACD     1      26.760   8.580   6.660  1.00  0.00            
ATOM     20  O5  ACD     1      27.040  10.450   5.820  1.00  0.00            
ATOM     21  H10 ACD     1      27.730  11.070   6.080  1.00  0.00            
ATOM     22  C7  ACD     1      27.400  10.060   8.220  1.00  0.00            
ATOM     23  H11 ACD     1      28.480   9.980   8.070  1.00  0.00            
ATOM     24  O6  ACD     1      27.010   9.230   9.250  1.00  0.00            
ATOM     25  C8  ACD     1      25.570   9.300   9.610  1.00  0.00            
ATOM     26  H12 ACD     1      25.370  10.270  10.070  1.00  0.00            
ATOM     27  C9  ACD     1      25.150   8.390  10.800  1.00  0.00            
ATOM     28  H13 ACD     1      25.620   8.860  11.670  1.00  0.00            
ATOM     29  H14 ACD     1      24.080   8.530  10.980  1.00  0.00            
ATOM     30  O7  ACD     1      25.510   6.990  10.610  1.00  0.00            
ATOM     31  H15 ACD     1      25.090   6.420  11.270  1.00  0.00            
ATOM     32  O8  ACD     1      27.100  11.350   8.630  1.00  0.00            
ATOM     33  C10 ACD     1      28.190  12.240   8.730  1.00  0.00            
ATOM     34  H16 ACD     1      29.080  11.750   9.130  1.00  0.00            
ATOM     35  C11 ACD     1      28.540  12.940   7.460  1.00  0.00            
ATOM     36  H17 ACD     1      27.590  13.110   6.940  1.00  0.00            
ATOM     37  O9  ACD     1      29.410  12.080   6.650  1.00  0.00            
ATOM     38  H18 ACD     1      30.270  11.990   7.070  1.00  0.00            
ATOM     39  C12 ACD     1      29.220  14.300   7.630  1.00  0.00            
ATOM     40  H19 ACD     1      30.280  14.210   7.920  1.00  0.00            
ATOM     41  O10 ACD     1      29.270  14.960   6.340  1.00  0.00            
ATOM     42  H20 ACD     1      29.940  14.650   5.730  1.00  0.00            
ATOM     43  C13 ACD     1      28.580  15.150   8.660  1.00  0.00            
ATOM     44  H21 ACD     1      29.130  16.090   8.770  1.00  0.00            
ATOM     45  O11 ACD     1      28.670  14.340   9.880  1.00  0.00            
ATOM     46  C14 ACD     1      27.780  13.220   9.850  1.00  0.00            
ATOM     47  H22 ACD     1      26.830  13.730   9.620  1.00  0.00            
ATOM     48  C15 ACD     1      27.750  12.570  11.270  1.00  0.00            
ATOM     49  H23 ACD     1      26.920  11.870  11.420  1.00  0.00            
ATOM     50  H24 ACD     1      28.670  11.980  11.310  1.00  0.00            
ATOM     51  O12 ACD     1      27.770  13.450  12.420  1.00  0.00            
ATOM     52  H25 ACD     1      28.300  14.230  12.220  1.00  0.00            
ATOM     53  O13 ACD     1      27.280  15.540   8.260  1.00  0.00            
ATOM     54  C16 ACD     1      26.890  16.940   8.270  1.00  0.00            
ATOM     55  H26 ACD     1      27.730  17.460   8.750  1.00  0.00            
ATOM     56  C17 ACD     1      26.870  17.370   6.750  1.00  0.00            
ATOM     57  H27 ACD     1      26.320  16.570   6.230  1.00  0.00            
ATOM     58  O14 ACD     1      28.230  17.500   6.160  1.00  0.00            
ATOM     59  H28 ACD     1      28.530  16.590   6.270  1.00  0.00            
ATOM     60  C18 ACD     1      26.080  18.630   6.580  1.00  0.00            
ATOM     61  H29 ACD     1      26.720  19.410   7.020  1.00  0.00            
ATOM     62  O15 ACD     1      25.910  18.870   5.180  1.00  0.00            
ATOM     63  H30 ACD     1      25.000  18.640   4.980  1.00  0.00            
ATOM     64  C19 ACD     1      24.710  18.560   7.270  1.00  0.00            
ATOM     65  H31 ACD     1      24.220  19.530   7.170  1.00  0.00            
ATOM     66  O16 ACD     1      24.930  18.330   8.650  1.00  0.00            
ATOM     67  C20 ACD     1      25.570  17.120   9.080  1.00  0.00            
ATOM     68  H32 ACD     1      25.000  16.210   8.830  1.00  0.00            
ATOM     69  C21 ACD     1      25.790  17.260  10.570  1.00  0.00            
ATOM     70  H33 ACD     1      24.850  17.450  11.110  1.00  0.00            
ATOM     71  H34 ACD     1      26.110  16.240  10.850  1.00  0.00            
ATOM     72  O17 ACD     1      26.780  18.260  10.930  1.00  0.00            
ATOM     73  H35 ACD     1      27.420  17.850  11.530  1.00  0.00            
ATOM     74  O18 ACD     1      23.950  17.460   6.780  1.00  0.00            
ATOM     75  C22 ACD     1      22.640  17.870   6.190  1.00  0.00            
ATOM     76  H36 ACD     1      22.620  18.950   6.040  1.00  0.00            
ATOM     77  C23 ACD     1      22.530  17.300   4.780  1.00  0.00            
ATOM     78  H37 ACD     1      22.810  16.240   4.900  1.00  0.00            
ATOM     79  O19 ACD     1      23.420  17.940   3.950  1.00  0.00            
ATOM     80  H38 ACD     1      23.490  17.500   3.100  1.00  0.00            
ATOM     81  C24 ACD     1      21.020  17.300   4.280  1.00  0.00            
ATOM     82  H39 ACD     1      20.810  18.370   4.180  1.00  0.00            
ATOM     83  O20 ACD     1      20.860  16.580   3.070  1.00  0.00            
ATOM     84  H40 ACD     1      20.830  15.650   3.270  1.00  0.00            
ATOM     85  C25 ACD     1      20.120  16.700   5.370  1.00  0.00            
ATOM     86  H41 ACD     1      19.070  16.770   5.050  1.00  0.00            
ATOM     87  O21 ACD     1      20.220  17.510   6.540  1.00  0.00            
ATOM     88  C26 ACD     1      21.500  17.450   7.150  1.00  0.00            
ATOM     89  H42 ACD     1      21.660  16.420   7.470  1.00  0.00            
ATOM     90  C27 ACD     1      21.560  18.220   8.460  1.00  0.00            
ATOM     91  H43 ACD     1      20.570  18.140   8.920  1.00  0.00            
ATOM     92  H44 ACD     1      22.280  17.770   9.160  1.00  0.00            
ATOM     93  O22 ACD     1      21.850  19.590   8.310  1.00  0.00            
ATOM     94  H45 ACD     1      21.100  19.920   7.810  1.00  0.00            
ATOM     95  O23 ACD     1      20.430  15.430   5.710  1.00  0.00            
ATOM     96  C28 ACD     1      19.280  14.540   5.900  1.00  0.00            
ATOM     97  H46 ACD     1      18.290  14.950   5.650  1.00  0.00            
ATOM     98  C29 ACD     1      19.120  14.160   7.340  1.00  0.00            
ATOM     99  H47 ACD     1      20.070  13.880   7.800  1.00  0.00            
ATOM    100  O24 ACD     1      18.230  13.070   7.360  1.00  0.00            
ATOM    101  C30 ACD     1      18.500  15.230   8.150  1.00  0.00            
ATOM    102  H48 ACD     1      18.820  16.270   7.980  1.00  0.00            
ATOM    103  H49 ACD     1      17.470  15.400   7.810  1.00  0.00            
ATOM    104  O25 ACD     1      18.520  14.890   9.580  1.00  0.00            
ATOM    105  H50 ACD     1      18.300  15.700  10.060  1.00  0.00            
ATOM    106  C31 ACD     1      19.490  13.410   4.900  1.00  0.00            
ATOM    107  H51 ACD     1      20.520  13.090   5.130  1.00  0.00            
ATOM    108  O26 ACD     1      19.360  13.860   3.540  1.00  0.00            
ATOM    109  H52 ACD     1      19.390  13.110   2.930  1.00  0.00            
ATOM    110  C32 ACD     1      18.490  12.270   5.090  1.00  0.00            
ATOM    111  H53 ACD     1      17.450  12.570   4.890  1.00  0.00            
ATOM    112  O27 ACD     1      18.930  11.190   4.280  1.00  0.00            
ATOM    113  H54 ACD     1      19.320  10.600   4.940  1.00  0.00            
ATOM    114  C33 ACD     1      18.570  11.890   6.580  1.00  0.00            
ATOM    115  H55 ACD     1      17.820  11.130   6.820  1.00  0.00            
ATOM    116  O28 ACD     1      19.930  11.410   6.920  1.00  0.00            
ATOM    117  C34 ACD     1      20.080  10.150   7.590  1.00  0.00            
ATOM    118  H56 ACD     1      19.080   9.750   7.790  1.00  0.00            
ATOM    119  C35 ACD     1      20.930   9.370   6.690  1.00  0.00            
ATOM    120  H57 ACD     1      21.770   9.880   6.200  1.00  0.00            
ATOM    121  O29 ACD     1      19.990   8.940   5.700  1.00  0.00            
ATOM    122  H58 ACD     1      19.420   8.260   6.090  1.00  0.00            
ATOM    123  C36 ACD     1      21.490   8.140   7.450  1.00  0.00            
ATOM    124  H59 ACD     1      20.670   7.570   7.910  1.00  0.00            
ATOM    125  O30 ACD     1      22.280   7.220   6.660  1.00  0.00            
ATOM    126  H60 ACD     1      22.980   7.830   6.420  1.00  0.00            
ATOM    127  C1  CG7     2      20.240  18.560  11.590  1.00  0.00            
ATOM    128  C2  CG7     2      20.150  17.310  12.090  1.00  0.00            
ATOM    129  C3  CG7     2      21.280  16.580  12.830  1.00  0.00            
ATOM    130  C4  CG7     2      22.020  17.460  13.800  1.00  0.00            
ATOM    131  O1  CG7     2      20.690  15.640  13.660  1.00  0.00            
ATOM    132  C5  CG7     2      22.260  16.010  11.800  1.00  0.00            
ATOM    133  C6  CG7     2      21.770  14.710  11.050  1.00  0.00            
ATOM    134  C7  CG7     2      22.440  14.390   9.720  1.00  0.00            
ATOM    135  C8  CG7     2      23.380  13.430   9.470  1.00  0.00            
ATOM    136  C9  CG7     2      23.980  12.540  10.520  1.00  0.00            
ATOM    137  C10 CG7     2      23.930  13.140   8.030  1.00  0.00            
ATOM    138  C11 CG7     2      23.180  13.790   6.840  1.00  0.00            
ATOM    139  C12 CG7     2      23.460  13.000   5.590  1.00  0.00            
ATOM    140  C13 CG7     2      24.270  13.330   4.580  1.00  0.00            
ATOM    141  C14 CG7     2      25.040  14.600   4.560  1.00  0.00            
ATOM    142  C15 CG7     2      24.460  12.570   3.280  1.00  0.00            
ATOM    143  H1  CG7     2      19.330  18.980  11.160  1.00  0.00            
ATOM    144  H2  CG7     2      21.050  19.280  11.710  1.00  0.00            
ATOM    145  H3  CG7     2      19.300  16.680  11.830  1.00  0.00            
ATOM    146  H4  CG7     2      21.440  18.150  14.420  1.00  0.00            
ATOM    147  H5  CG7     2      22.530  16.750  14.460  1.00  0.00            
ATOM    148  H6  CG7     2      22.850  18.010  13.320  1.00  0.00            
ATOM    149  H7  CG7     2      20.010  16.240  14.020  1.00  0.00            
ATOM    150  H8  CG7     2      23.210  15.860  12.320  1.00  0.00            
ATOM    151  H9  CG7     2      22.400  16.770  11.010  1.00  0.00            
ATOM    152  H10 CG7     2      20.690  14.790  10.860  1.00  0.00            
ATOM    153  H11 CG7     2      21.720  13.850  11.730  1.00  0.00            
ATOM    154  H12 CG7     2      22.010  15.020   8.950  1.00  0.00            
ATOM    155  H13 CG7     2      23.860  12.910  11.540  1.00  0.00            
ATOM    156  H14 CG7     2      23.570  11.520  10.500  1.00  0.00            
ATOM    157  H15 CG7     2      25.060  12.550  10.310  1.00  0.00            
ATOM    158  H16 CG7     2      23.730  12.060   7.930  1.00  0.00            
ATOM    159  H17 CG7     2      25.010  13.300   8.030  1.00  0.00            
ATOM    160  H18 CG7     2      23.450  14.850   6.860  1.00  0.00            
ATOM    161  H19 CG7     2      22.100  13.820   7.020  1.00  0.00            
ATOM    162  H20 CG7     2      22.820  12.120   5.480  1.00  0.00            
ATOM    163  H21 CG7     2      26.100  14.350   4.450  1.00  0.00            
ATOM    164  H22 CG7     2      24.860  15.140   3.620  1.00  0.00            
ATOM    165  H23 CG7     2      24.890  15.250   5.430  1.00  0.00            
ATOM    166  H24 CG7     2      23.750  11.740   3.350  1.00  0.00            
ATOM    167  H25 CG7     2      24.190  13.040   2.330  1.00  0.00            
ATOM    168  H26 CG7     2      25.480  12.150   3.200  1.00  0.00            
TER
ENDMDL
MODEL        1
ATOM      1  H1  ACD     1      31.840  18.950  10.590  1.00  0.00            
ATOM      2  O1  ACD     1      30.880  19.070  10.630  1.00  0.00            
ATOM      3  C1  ACD     1      30.720  20.540  10.490  1.00  0.00            
ATOM      4  H2  ACD     1      29.670  20.840  10.410  1.00  0.00            
ATOM      5  H3  ACD     1      31.200  20.840   9.550  1.00  0.00            
ATOM      6  C2  ACD     1      31.360  21.270  11.670  1.00  0.00            
ATOM      7  H4  ACD     1      31.010  20.740  12.570  1.00  0.00            
ATOM      8  O2  ACD     1      32.820  21.180  11.580  1.00  0.00            
ATOM      9  C3  ACD     1      33.480  21.860  12.610  1.00  0.00            
ATOM     10  H5  ACD     1      34.570  21.800  12.500  1.00  0.00            
ATOM     11  O3  ACD     1      33.110  21.440  13.900  1.00  0.00            
ATOM     12  C4  ACD     1      34.060  20.750  14.730  1.00  0.00            
ATOM     13  H6  ACD     1      35.000  20.460  14.250  1.00  0.00            
ATOM     14  C5  ACD     1      34.540  21.620  15.890  1.00  0.00            
ATOM     15  H7  ACD     1      33.650  21.950  16.450  1.00  0.00            
ATOM     16  O4  ACD     1      35.240  22.760  15.290  1.00  0.00            
ATOM     17  H8  ACD     1      34.710  23.230  14.640  1.00  0.00            
ATOM     18  C6  ACD     1      35.400  20.820  16.880  1.00  0.00            
ATOM     19  H9  ACD     1      36.300  20.400  16.410  1.00  0.00            
ATOM     20  O5  ACD     1      35.780  21.660  17.960  1.00  0.00            
ATOM     21  H10 ACD     1      36.340  22.340  17.570  1.00  0.00            
ATOM     22  C7  ACD     1      34.590  19.680  17.440  1.00  0.00            
ATOM     23  H11 ACD     1      35.130  19.020  18.120  1.00  0.00            
ATOM     24  O6  ACD     1      34.240  18.870  16.320  1.00  0.00            
ATOM     25  C8  ACD     1      33.450  19.450  15.260  1.00  0.00            
ATOM     26  H12 ACD     1      32.440  19.580  15.680  1.00  0.00            
ATOM     27  C9  ACD     1      33.180  18.400  14.150  1.00  0.00            
ATOM     28  H13 ACD     1      32.820  17.550  14.750  1.00  0.00            
ATOM     29  H14 ACD     1      32.320  18.730  13.560  1.00  0.00            
ATOM     30  O7  ACD     1      34.300  18.160  13.200  1.00  0.00            
ATOM     31  H15 ACD     1      35.140  18.140  13.680  1.00  0.00            
ATOM     32  O8  ACD     1      33.300  20.060  18.040  1.00  0.00            
ATOM     33  C10 ACD     1      33.280  20.140  19.450  1.00  0.00            
ATOM     34  H16 ACD     1      34.270  20.360  19.870  1.00  0.00            
ATOM     35  C11 ACD     1      32.630  21.500  19.700  1.00  0.00            
ATOM     36  H17 ACD     1      31.830  21.630  18.970  1.00  0.00            
ATOM     37  O9  ACD     1      33.570  22.590  19.490  1.00  0.00            
ATOM     38  H18 ACD     1      34.230  22.320  18.850  1.00  0.00            
ATOM     39  C12 ACD     1      31.930  21.560  21.070  1.00  0.00            
ATOM     40  H19 ACD     1      32.780  21.570  21.760  1.00  0.00            
ATOM     41  O10 ACD     1      31.220  22.810  21.240  1.00  0.00            
ATOM     42  H20 ACD     1      31.750  23.540  20.910  1.00  0.00            
ATOM     43  C13 ACD     1      31.010  20.390  21.200  1.00  0.00            
ATOM     44  H21 ACD     1      30.560  20.480  22.190  1.00  0.00            
ATOM     45  O11 ACD     1      31.740  19.220  21.190  1.00  0.00            
ATOM     46  C14 ACD     1      32.380  18.960  19.960  1.00  0.00            
ATOM     47  H22 ACD     1      31.620  18.920  19.170  1.00  0.00            
ATOM     48  C15 ACD     1      33.170  17.700  19.940  1.00  0.00            
ATOM     49  H23 ACD     1      32.470  16.860  19.890  1.00  0.00            
ATOM     50  H24 ACD     1      33.740  17.670  19.000  1.00  0.00            
ATOM     51  O12 ACD     1      34.110  17.590  21.000  1.00  0.00            
ATOM     52  H25 ACD     1      33.690  17.920  21.800  1.00  0.00            
ATOM     53  O13 ACD     1      29.960  20.350  20.240  1.00  0.00            
ATOM     54  C16 ACD     1      28.650  20.270  20.630  1.00  0.00            
ATOM     55  H26 ACD     1      28.500  20.040  21.700  1.00  0.00            
ATOM     56  C17 ACD     1      28.070  21.660  20.380  1.00  0.00            
ATOM     57  H27 ACD     1      28.370  22.010  19.390  1.00  0.00            
ATOM     58  O14 ACD     1      28.640  22.500  21.410  1.00  0.00            
ATOM     59  H28 ACD     1      29.550  22.720  21.190  1.00  0.00            
ATOM     60  C18 ACD     1      26.540  21.510  20.430  1.00  0.00            
ATOM     61  H29 ACD     1      26.310  21.260  21.470  1.00  0.00            
ATOM     62  O15 ACD     1      25.900  22.730  20.200  1.00  0.00            
ATOM     63  H30 ACD     1      26.200  23.200  20.990  1.00  0.00            
ATOM     64  C19 ACD     1      26.000  20.470  19.470  1.00  0.00            
ATOM     65  H31 ACD     1      24.920  20.420  19.610  1.00  0.00            
ATOM     66  O16 ACD     1      26.510  19.230  20.040  1.00  0.00            
ATOM     67  C20 ACD     1      27.990  19.170  19.820  1.00  0.00            
ATOM     68  H32 ACD     1      28.200  19.380  18.760  1.00  0.00            
ATOM     69  C21 ACD     1      28.550  17.780  20.210  1.00  0.00            
ATOM     70  H33 ACD     1      28.130  17.050  19.510  1.00  0.00            
ATOM     71  H34 ACD     1      29.620  17.820  20.010  1.00  0.00            
ATOM     72  O17 ACD     1      28.280  17.410  21.600  1.00  0.00            
ATOM     73  H35 ACD     1      28.420  16.460  21.670  1.00  0.00            
ATOM     74  O18 ACD     1      26.250  20.750  18.170  1.00  0.00            
ATOM     75  C22 ACD     1      25.180  20.820  17.260  1.00  0.00            
ATOM     76  H36 ACD     1      24.270  20.330  17.620  1.00  0.00            
ATOM     77  C23 ACD     1      25.050  22.280  16.890  1.00  0.00            
ATOM     78  H37 ACD     1      26.030  22.690  16.580  1.00  0.00            
ATOM     79  O19 ACD     1      24.430  23.050  17.960  1.00  0.00            
ATOM     80  H38 ACD     1      24.990  22.970  18.740  1.00  0.00            
ATOM     81  C24 ACD     1      24.210  22.270  15.560  1.00  0.00            
ATOM     82  H39 ACD     1      23.200  21.900  15.740  1.00  0.00            
ATOM     83  O20 ACD     1      24.150  23.580  14.930  1.00  0.00            
ATOM     84  H40 ACD     1      23.380  24.100  15.170  1.00  0.00            
ATOM     85  C25 ACD     1      24.820  21.410  14.490  1.00  0.00            
ATOM     86  H41 ACD     1      24.190  21.470  13.600  1.00  0.00            
ATOM     87  O21 ACD     1      24.790  20.070  14.990  1.00  0.00            
ATOM     88  C26 ACD     1      25.660  19.890  16.130  1.00  0.00            
ATOM     89  H42 ACD     1      26.680  20.200  15.870  1.00  0.00            
ATOM     90  C27 ACD     1      25.690  18.360  16.560  1.00  0.00            
ATOM     91  H43 ACD     1      26.250  17.830  15.780  1.00  0.00            
ATOM     92  H44 ACD     1      26.090  18.210  17.580  1.00  0.00            
ATOM     93  O22 ACD     1      24.340  17.850  16.660  1.00  0.00            
ATOM     94  H45 ACD     1      23.760  18.010  15.910  1.00  0.00            
ATOM     95  O23 ACD     1      26.140  21.890  14.250  1.00  0.00            
ATOM     96  C28 ACD     1      26.380  22.820  13.120  1.00  0.00            
ATOM     97  H46 ACD     1      25.500  23.430  12.910  1.00  0.00            
ATOM     98  C29 ACD     1      26.910  22.080  11.850  1.00  0.00            
ATOM     99  H47 ACD     1      27.400  21.170  12.210  1.00  0.00            
ATOM    100  O24 ACD     1      27.700  22.840  11.010  1.00  0.00            
ATOM    101  C30 ACD     1      25.750  21.590  11.090  1.00  0.00            
ATOM    102  H48 ACD     1      24.890  21.460  11.770  1.00  0.00            
ATOM    103  H49 ACD     1      25.480  22.470  10.490  1.00  0.00            
ATOM    104  O25 ACD     1      25.870  20.440  10.280  1.00  0.00            
ATOM    105  H50 ACD     1      25.440  19.730  10.760  1.00  0.00            
ATOM    106  C31 ACD     1      27.430  23.750  13.790  1.00  0.00            
ATOM    107  H51 ACD     1      28.260  23.170  14.200  1.00  0.00            
ATOM    108  O26 ACD     1      26.720  24.550  14.840  1.00  0.00            
ATOM    109  H52 ACD     1      25.920  24.070  15.080  1.00  0.00            
ATOM    110  C32 ACD     1      28.010  24.630  12.700  1.00  0.00            
ATOM    111  H53 ACD     1      27.210  25.240  12.270  1.00  0.00            
ATOM    112  O27 ACD     1      29.000  25.470  13.220  1.00  0.00            
ATOM    113  H54 ACD     1      28.550  25.850  13.980  1.00  0.00            
ATOM    114  C33 ACD     1      28.650  23.690  11.680  1.00  0.00            
ATOM    115  H55 ACD     1      29.160  24.340  10.970  1.00  0.00            
ATOM    116  O28 ACD     1      29.630  22.880  12.250  1.00  0.00            
ATOM    117  C34 ACD     1      30.910  22.750  11.720  1.00  0.00            
ATOM    118  H56 ACD     1      30.980  23.180  10.710  1.00  0.00            
ATOM    119  C35 ACD     1      31.710  23.590  12.640  1.00  0.00            
ATOM    120  H57 ACD     1      31.420  23.280  13.650  1.00  0.00            
ATOM    121  O29 ACD     1      31.510  25.020  12.520  1.00  0.00            
ATOM    122  H58 ACD     1      30.600  25.150  12.780  1.00  0.00            
ATOM    123  C36 ACD     1      33.210  23.310  12.510  1.00  0.00            
ATOM    124  H59 ACD     1      33.490  23.680  11.510  1.00  0.00            
ATOM    125  O30 ACD     1      33.930  24.070  13.490  1.00  0.00            
ATOM    126  H60 ACD     1      33.560  24.960  13.510  1.00  0.00            
ATOM    127  C1  CG7     2      28.880  14.210  18.730  1.00  0.00            
ATOM    128  C2  CG7     2      29.680  13.990  17.670  1.00  0.00            
ATOM    129  C3  CG7     2      30.930  14.710  17.170  1.00  0.00            
ATOM    130  C4  CG7     2      32.090  14.320  18.190  1.00  0.00            
ATOM    131  O1  CG7     2      31.280  14.340  15.880  1.00  0.00            
ATOM    132  C5  CG7     2      30.750  16.270  17.270  1.00  0.00            
ATOM    133  C6  CG7     2      29.590  16.870  16.430  1.00  0.00            
ATOM    134  C7  CG7     2      29.780  18.380  16.440  1.00  0.00            
ATOM    135  C8  CG7     2      29.370  19.170  15.430  1.00  0.00            
ATOM    136  C9  CG7     2      28.760  18.730  14.080  1.00  0.00            
ATOM    137  C10 CG7     2      29.510  20.720  15.550  1.00  0.00            
ATOM    138  C11 CG7     2      29.520  21.300  16.940  1.00  0.00            
ATOM    139  C12 CG7     2      29.170  22.840  17.030  1.00  0.00            
ATOM    140  C13 CG7     2      29.910  23.950  16.820  1.00  0.00            
ATOM    141  C14 CG7     2      31.430  23.860  16.440  1.00  0.00            
ATOM    142  C15 CG7     2      29.390  25.310  17.060  1.00  0.00            
ATOM    143  H1  CG7     2      27.990  13.610  18.920  1.00  0.00            
ATOM    144  H2  CG7     2      29.060  15.090  19.340  1.00  0.00            
ATOM    145  H3  CG7     2      29.270  13.310  16.930  1.00  0.00            
ATOM    146  H4  CG7     2      33.060  14.390  17.690  1.00  0.00            
ATOM    147  H5  CG7     2      32.020  14.880  19.130  1.00  0.00            
ATOM    148  H6  CG7     2      32.010  13.260  18.450  1.00  0.00            
ATOM    149  H7  CG7     2      31.030  13.400  15.900  1.00  0.00            
ATOM    150  H8  CG7     2      31.690  16.780  17.010  1.00  0.00            
ATOM    151  H9  CG7     2      30.610  16.510  18.330  1.00  0.00            
ATOM    152  H10 CG7     2      28.680  16.640  16.990  1.00  0.00            
ATOM    153  H11 CG7     2      29.650  16.340  15.470  1.00  0.00            
ATOM    154  H12 CG7     2      30.210  18.760  17.360  1.00  0.00            
ATOM    155  H13 CG7     2      29.420  18.830  13.210  1.00  0.00            
ATOM    156  H14 CG7     2      28.480  17.670  14.110  1.00  0.00            
ATOM    157  H15 CG7     2      27.800  19.260  13.990  1.00  0.00            
ATOM    158  H16 CG7     2      28.640  21.180  15.060  1.00  0.00            
ATOM    159  H17 CG7     2      30.320  21.130  14.950  1.00  0.00            
ATOM    160  H18 CG7     2      30.480  21.060  17.400  1.00  0.00            
ATOM    161  H19 CG7     2      28.780  20.780  17.550  1.00  0.00            
ATOM    162  H20 CG7     2      28.110  23.020  17.200  1.00  0.00            
ATOM    163  H21 CG7     2      32.090  23.770  17.320  1.00  0.00            
ATOM    164  H22 CG7     2      31.550  22.990  15.790  1.00  0.00            
ATOM    165  H23 CG7     2      31.670  24.800  15.940  1.00  0.00            
ATOM    166  H24 CG7     2      28.360  25.370  17.420  1.00  0.00            
ATOM    167  H25 CG7     2      29.890  25.730  17.930  1.00  0.00            
ATOM    168  H26 CG7     2      29.460  26.040  16.250  1.00  0.00            
TER
ENDMDL
MODEL        1
ATOM      1  H1  ACD     1      25.940  18.950   2.930  1.00  0.00            
ATOM      2  O1  ACD     1      25.520  18.390   3.590  1.00  0.00            
ATOM      3  C1  ACD     1      24.630  19.230   4.390  1.00  0.00            
ATOM      4  H2  ACD     1      25.120  20.160   4.700  1.00  0.00            
ATOM      5  H3  ACD     1      24.310  18.660   5.270  1.00  0.00            
ATOM      6  C2  ACD     1      23.330  19.550   3.610  1.00  0.00            
ATOM      7  H4  ACD     1      22.620  19.900   4.370  1.00  0.00            
ATOM      8  O2  ACD     1      23.570  20.640   2.680  1.00  0.00            
ATOM      9  C3  ACD     1      22.420  21.080   1.940  1.00  0.00            
ATOM     10  H5  ACD     1      22.670  21.950   1.330  1.00  0.00            
ATOM     11  O3  ACD     1      21.580  21.480   3.010  1.00  0.00            
ATOM     12  C4  ACD     1      20.590  22.500   2.830  1.00  0.00            
ATOM     13  H6  ACD     1      20.480  22.860   1.800  1.00  0.00            
ATOM     14  C5  ACD     1      19.260  21.920   3.230  1.00  0.00            
ATOM     15  H7  ACD     1      19.470  21.340   4.140  1.00  0.00            
ATOM     16  O4  ACD     1      18.700  20.940   2.310  1.00  0.00            
ATOM     17  H8  ACD     1      17.750  21.090   2.320  1.00  0.00            
ATOM     18  C6  ACD     1      18.170  22.920   3.450  1.00  0.00            
ATOM     19  H9  ACD     1      17.940  23.290   2.450  1.00  0.00            
ATOM     20  O5  ACD     1      16.970  22.340   4.030  1.00  0.00            
ATOM     21  H10 ACD     1      17.030  22.400   4.980  1.00  0.00            
ATOM     22  C7  ACD     1      18.650  24.020   4.320  1.00  0.00            
ATOM     23  H11 ACD     1      18.010  24.910   4.320  1.00  0.00            
ATOM     24  O6  ACD     1      19.900  24.520   3.930  1.00  0.00            
ATOM     25  C8  ACD     1      20.960  23.560   3.740  1.00  0.00            
ATOM     26  H12 ACD     1      21.190  23.120   4.720  1.00  0.00            
ATOM     27  C9  ACD     1      22.300  24.310   3.350  1.00  0.00            
ATOM     28  H13 ACD     1      22.410  25.210   3.970  1.00  0.00            
ATOM     29  H14 ACD     1      23.170  23.640   3.420  1.00  0.00            
ATOM     30  O7  ACD     1      22.270  24.890   2.030  1.00  0.00            
ATOM     31  H15 ACD     1      21.380  25.250   1.960  1.00  0.00            
ATOM     32  O8  ACD     1      18.730  23.520   5.650  1.00  0.00            
ATOM     33  C10 ACD     1      18.670  24.400   6.850  1.00  0.00            
ATOM     34  H16 ACD     1      18.900  25.470   6.770  1.00  0.00            
ATOM     35  C11 ACD     1      17.190  24.210   7.350  1.00  0.00            
ATOM     36  H17 ACD     1      16.890  23.180   7.150  1.00  0.00            
ATOM     37  O9  ACD     1      16.260  25.020   6.500  1.00  0.00            
ATOM     38  H18 ACD     1      15.340  24.940   6.760  1.00  0.00            
ATOM     39  C12 ACD     1      17.030  24.550   8.810  1.00  0.00            
ATOM     40  H19 ACD     1      17.150  25.630   8.970  1.00  0.00            
ATOM     41  O10 ACD     1      15.700  24.200   9.220  1.00  0.00            
ATOM     42  H20 ACD     1      15.500  24.650  10.050  1.00  0.00            
ATOM     43  C13 ACD     1      17.990  23.780   9.590  1.00  0.00            
ATOM     44  H21 ACD     1      17.990  24.120  10.640  1.00  0.00            
ATOM     45  O11 ACD     1      19.250  24.200   9.120  1.00  0.00            
ATOM     46  C14 ACD     1      19.640  23.810   7.800  1.00  0.00            
ATOM     47  H22 ACD     1      19.630  22.720   7.660  1.00  0.00            
ATOM     48  C15 ACD     1      21.050  24.340   7.610  1.00  0.00            
ATOM     49  H23 ACD     1      21.700  23.880   8.360  1.00  0.00            
ATOM     50  H24 ACD     1      21.520  23.960   6.690  1.00  0.00            
ATOM     51  O12 ACD     1      21.150  25.700   7.600  1.00  0.00            
ATOM     52  H25 ACD     1      20.370  26.190   7.870  1.00  0.00            
ATOM     53  O13 ACD     1      17.840  22.370   9.360  1.00  0.00            
ATOM     54  C16 ACD     1      17.210  21.510  10.360  1.00  0.00            
ATOM     55  H26 ACD     1      16.620  22.120  11.040  1.00  0.00            
ATOM     56  C17 ACD     1      16.190  20.670   9.580  1.00  0.00            
ATOM     57  H27 ACD     1      16.700  20.280   8.690  1.00  0.00            
ATOM     58  O14 ACD     1      15.080  21.560   9.200  1.00  0.00            
ATOM     59  H28 ACD     1      15.460  22.430   9.060  1.00  0.00            
ATOM     60  C18 ACD     1      15.730  19.370  10.260  1.00  0.00            
ATOM     61  H29 ACD     1      14.970  19.660  11.000  1.00  0.00            
ATOM     62  O15 ACD     1      15.070  18.550   9.260  1.00  0.00            
ATOM     63  H30 ACD     1      14.500  19.100   8.720  1.00  0.00            
ATOM     64  C19 ACD     1      16.890  18.620  10.860  1.00  0.00            
ATOM     65  H31 ACD     1      16.460  17.800  11.450  1.00  0.00            
ATOM     66  O16 ACD     1      17.670  19.510  11.670  1.00  0.00            
ATOM     67  C20 ACD     1      18.290  20.640  11.060  1.00  0.00            
ATOM     68  H32 ACD     1      19.060  20.380  10.330  1.00  0.00            
ATOM     69  C21 ACD     1      19.030  21.500  12.130  1.00  0.00            
ATOM     70  H33 ACD     1      19.760  20.900  12.680  1.00  0.00            
ATOM     71  H34 ACD     1      19.530  22.280  11.540  1.00  0.00            
ATOM     72  O17 ACD     1      18.120  22.080  13.050  1.00  0.00            
ATOM     73  H35 ACD     1      18.500  22.170  13.930  1.00  0.00            
ATOM     74  O18 ACD     1      17.690  18.170   9.860  1.00  0.00            
ATOM     75  C22 ACD     1      18.180  16.830   9.860  1.00  0.00            
ATOM     76  H36 ACD     1      17.720  16.210  10.650  1.00  0.00            
ATOM     77  C23 ACD     1      17.730  16.350   8.460  1.00  0.00            
ATOM     78  H37 ACD     1      18.150  17.100   7.780  1.00  0.00            
ATOM     79  O19 ACD     1      16.330  16.200   8.350  1.00  0.00            
ATOM     80  H38 ACD     1      15.840  17.000   8.560  1.00  0.00            
ATOM     81  C24 ACD     1      18.350  14.990   8.070  1.00  0.00            
ATOM     82  H39 ACD     1      17.920  14.190   8.690  1.00  0.00            
ATOM     83  O20 ACD     1      18.090  14.660   6.750  1.00  0.00            
ATOM     84  H40 ACD     1      17.170  14.920   6.660  1.00  0.00            
ATOM     85  C25 ACD     1      19.850  14.970   8.280  1.00  0.00            
ATOM     86  H41 ACD     1      20.140  13.920   8.180  1.00  0.00            
ATOM     87  O21 ACD     1      20.160  15.370   9.660  1.00  0.00            
ATOM     88  C26 ACD     1      19.690  16.710   9.960  1.00  0.00            
ATOM     89  H42 ACD     1      20.160  17.470   9.330  1.00  0.00            
ATOM     90  C27 ACD     1      20.000  16.800  11.470  1.00  0.00            
ATOM     91  H43 ACD     1      19.590  17.710  11.920  1.00  0.00            
ATOM     92  H44 ACD     1      19.430  16.050  12.030  1.00  0.00            
ATOM     93  O22 ACD     1      21.400  16.830  11.680  1.00  0.00            
ATOM     94  H45 ACD     1      21.630  15.930  11.420  1.00  0.00            
ATOM     95  O23 ACD     1      20.400  15.760   7.270  1.00  0.00            
ATOM     96  C28 ACD     1      21.470  15.250   6.450  1.00  0.00            
ATOM     97  H46 ACD     1      21.790  14.260   6.770  1.00  0.00            
ATOM     98  C29 ACD     1      22.470  16.410   6.380  1.00  0.00            
ATOM     99  H47 ACD     1      21.920  17.310   6.080  1.00  0.00            
ATOM    100  O24 ACD     1      23.330  16.130   5.310  1.00  0.00            
ATOM    101  C30 ACD     1      23.200  16.780   7.630  1.00  0.00            
ATOM    102  H48 ACD     1      24.010  17.450   7.350  1.00  0.00            
ATOM    103  H49 ACD     1      22.440  17.290   8.230  1.00  0.00            
ATOM    104  O25 ACD     1      23.610  15.710   8.380  1.00  0.00            
ATOM    105  H50 ACD     1      22.910  15.580   9.030  1.00  0.00            
ATOM    106  C31 ACD     1      20.840  15.040   5.020  1.00  0.00            
ATOM    107  H51 ACD     1      20.240  15.900   4.710  1.00  0.00            
ATOM    108  O26 ACD     1      19.970  13.870   4.970  1.00  0.00            
ATOM    109  H52 ACD     1      19.240  13.950   5.600  1.00  0.00            
ATOM    110  C32 ACD     1      21.950  14.940   3.940  1.00  0.00            
ATOM    111  H53 ACD     1      22.560  14.080   4.220  1.00  0.00            
ATOM    112  O27 ACD     1      21.310  14.900   2.620  1.00  0.00            
ATOM    113  H54 ACD     1      20.500  14.380   2.690  1.00  0.00            
ATOM    114  C33 ACD     1      22.850  16.120   4.020  1.00  0.00            
ATOM    115  H55 ACD     1      23.640  16.010   3.270  1.00  0.00            
ATOM    116  O28 ACD     1      22.110  17.350   3.690  1.00  0.00            
ATOM    117  C34 ACD     1      22.710  18.340   2.810  1.00  0.00            
ATOM    118  H56 ACD     1      23.430  17.870   2.130  1.00  0.00            
ATOM    119  C35 ACD     1      21.560  18.740   1.930  1.00  0.00            
ATOM    120  H57 ACD     1      20.800  18.910   2.700  1.00  0.00            
ATOM    121  O29 ACD     1      21.050  17.610   1.170  1.00  0.00            
ATOM    122  H58 ACD     1      20.820  16.910   1.790  1.00  0.00            
ATOM    123  C36 ACD     1      21.880  19.960   1.120  1.00  0.00            
ATOM    124  H59 ACD     1      22.670  19.630   0.430  1.00  0.00            
ATOM    125  O30 ACD     1      20.710  20.380   0.380  1.00  0.00            
ATOM    126  H60 ACD     1      20.080  20.430   1.100  1.00  0.00            
ATOM    127  C1  CG7     2      27.070  24.570  10.390  1.00  0.00            
ATOM    128  C2  CG7     2      26.090  24.260   9.470  1.00  0.00            
ATOM    129  C3  CG7     2      25.990  23.150   8.390  1.00  0.00            
ATOM    130  C4  CG7     2      26.600  23.730   7.120  1.00  0.00            
ATOM    131  O1  CG7     2      26.800  22.010   8.730  1.00  0.00            
ATOM    132  C5  CG7     2      24.550  22.650   8.160  1.00  0.00            
ATOM    133  C6  CG7     2      24.420  21.450   7.050  1.00  0.00            
ATOM    134  C7  CG7     2      22.960  20.940   6.880  1.00  0.00            
ATOM    135  C8  CG7     2      22.270  20.310   7.820  1.00  0.00            
ATOM    136  C9  CG7     2      22.740  20.040   9.270  1.00  0.00            
ATOM    137  C10 CG7     2      20.800  19.930   7.660  1.00  0.00            
ATOM    138  C11 CG7     2      20.100  20.140   6.320  1.00  0.00            
ATOM    139  C12 CG7     2      18.580  19.990   6.340  1.00  0.00            
ATOM    140  C13 CG7     2      17.850  19.080   5.720  1.00  0.00            
ATOM    141  C14 CG7     2      18.290  17.880   4.850  1.00  0.00            
ATOM    142  C15 CG7     2      16.340  19.180   5.740  1.00  0.00            
ATOM    143  H1  CG7     2      26.980  25.380  11.120  1.00  0.00            
ATOM    144  H2  CG7     2      27.960  23.950  10.450  1.00  0.00            
ATOM    145  H3  CG7     2      25.150  24.820   9.530  1.00  0.00            
ATOM    146  H4  CG7     2      26.020  24.530   6.650  1.00  0.00            
ATOM    147  H5  CG7     2      27.560  24.170   7.410  1.00  0.00            
ATOM    148  H6  CG7     2      26.850  22.970   6.370  1.00  0.00            
ATOM    149  H7  CG7     2      26.570  21.950   9.680  1.00  0.00            
ATOM    150  H8  CG7     2      23.950  23.390   7.610  1.00  0.00            
ATOM    151  H9  CG7     2      24.130  22.330   9.120  1.00  0.00            
ATOM    152  H10 CG7     2      25.020  20.620   7.450  1.00  0.00            
ATOM    153  H11 CG7     2      24.900  21.720   6.110  1.00  0.00            
ATOM    154  H12 CG7     2      22.580  21.230   5.900  1.00  0.00            
ATOM    155  H13 CG7     2      22.210  20.760   9.890  1.00  0.00            
ATOM    156  H14 CG7     2      22.370  19.050   9.560  1.00  0.00            
ATOM    157  H15 CG7     2      23.810  20.120   9.520  1.00  0.00            
ATOM    158  H16 CG7     2      20.250  20.450   8.460  1.00  0.00            
ATOM    159  H17 CG7     2      20.680  18.870   7.920  1.00  0.00            
ATOM    160  H18 CG7     2      20.580  19.500   5.580  1.00  0.00            
ATOM    161  H19 CG7     2      20.170  21.210   6.100  1.00  0.00            
ATOM    162  H20 CG7     2      18.150  20.870   6.830  1.00  0.00            
ATOM    163  H21 CG7     2      19.320  17.570   5.060  1.00  0.00            
ATOM    164  H22 CG7     2      17.780  16.950   5.140  1.00  0.00            
ATOM    165  H23 CG7     2      18.110  18.040   3.780  1.00  0.00            
ATOM    166  H24 CG7     2      15.930  18.920   4.760  1.00  0.00            
ATOM    167  H25 CG7     2      15.900  18.330   6.280  1.00  0.00            
ATOM    168  H26 CG7     2      15.860  20.140   5.970  1.00  0.00            
TER
ENDMDL
MODEL        1
ATOM      1  H1  ACD     1      22.000  10.160   0.910  1.00  0.00            
ATOM      2  O1  ACD     1      22.420  10.890   1.380  1.00  0.00            
ATOM      3  C1  ACD     1      22.140  10.670   2.780  1.00  0.00            
ATOM      4  H2  ACD     1      21.050  10.580   2.910  1.00  0.00            
ATOM      5  H3  ACD     1      22.520  11.470   3.420  1.00  0.00            
ATOM      6  C2  ACD     1      22.820   9.410   3.250  1.00  0.00            
ATOM      7  H4  ACD     1      22.500   9.250   4.290  1.00  0.00            
ATOM      8  O2  ACD     1      22.300   8.310   2.540  1.00  0.00            
ATOM      9  C3  ACD     1      22.520   7.010   3.060  1.00  0.00            
ATOM     10  H5  ACD     1      21.950   6.340   2.400  1.00  0.00            
ATOM     11  O3  ACD     1      22.140   6.860   4.420  1.00  0.00            
ATOM     12  C4  ACD     1      20.910   6.210   4.780  1.00  0.00            
ATOM     13  H6  ACD     1      20.400   5.760   3.920  1.00  0.00
[truncated: 1,594,719 more chars]
