# Supplementary material for: Achieving Chemical Accuracy in Cyclodextrin Host–Guest Binding via Integrative Atomistic Modelling
Source: Adv Sci (Weinh). 2025 Dec 14;13(10):e19782. doi: 10.1002/advs.202519782 (PMC12915143; doi:10.1002/advs.202519782)
Supplement: Supplementary file 1 — Supporting Information [file ADVS-13-e19782-s003.zip › all_poses/ACD.CH4.pdb]

MODEL        1
ATOM      1  H1  ACD     1       9.730  37.130  29.640  1.00  0.00            
ATOM      2  O1  ACD     1       9.310  36.690  28.900  1.00  0.00            
ATOM      3  C1  ACD     1       9.620  35.350  28.830  1.00  0.00            
ATOM      4  H2  ACD     1       8.980  34.780  29.510  1.00  0.00            
ATOM      5  H3  ACD     1      10.640  35.270  29.240  1.00  0.00            
ATOM      6  C2  ACD     1       9.770  34.750  27.380  1.00  0.00            
ATOM      7  H4  ACD     1      10.350  33.810  27.440  1.00  0.00            
ATOM      8  O2  ACD     1       8.420  34.670  27.000  1.00  0.00            
ATOM      9  C3  ACD     1       8.200  34.200  25.650  1.00  0.00            
ATOM     10  H5  ACD     1       7.120  34.060  25.540  1.00  0.00            
ATOM     11  O3  ACD     1       8.840  32.920  25.470  1.00  0.00            
ATOM     12  C4  ACD     1       8.190  32.090  24.490  1.00  0.00            
ATOM     13  H6  ACD     1       7.390  32.630  23.970  1.00  0.00            
ATOM     14  C5  ACD     1       9.260  31.610  23.480  1.00  0.00            
ATOM     15  H7  ACD     1      10.110  31.370  24.130  1.00  0.00            
ATOM     16  O4  ACD     1       9.650  32.730  22.610  1.00  0.00            
ATOM     17  H8  ACD     1      10.280  32.410  21.950  1.00  0.00            
ATOM     18  C6  ACD     1       8.880  30.470  22.640  1.00  0.00            
ATOM     19  H9  ACD     1       8.080  30.690  21.930  1.00  0.00            
ATOM     20  O5  ACD     1      10.060  29.950  21.990  1.00  0.00            
ATOM     21  H10 ACD     1       9.930  29.000  22.020  1.00  0.00            
ATOM     22  C7  ACD     1       8.450  29.350  23.550  1.00  0.00            
ATOM     23  H11 ACD     1       8.120  28.540  22.900  1.00  0.00            
ATOM     24  O6  ACD     1       7.340  29.740  24.300  1.00  0.00            
ATOM     25  C8  ACD     1       7.500  30.870  25.130  1.00  0.00            
ATOM     26  H12 ACD     1       8.170  30.490  25.920  1.00  0.00            
ATOM     27  C9  ACD     1       6.170  31.220  25.710  1.00  0.00            
ATOM     28  H13 ACD     1       5.700  30.300  26.070  1.00  0.00            
ATOM     29  H14 ACD     1       6.290  31.900  26.560  1.00  0.00            
ATOM     30  O7  ACD     1       5.200  31.710  24.720  1.00  0.00            
ATOM     31  H15 ACD     1       4.450  32.010  25.250  1.00  0.00            
ATOM     32  O8  ACD     1       9.490  28.920  24.360  1.00  0.00            
ATOM     33  C10 ACD     1       9.810  27.500  24.440  1.00  0.00            
ATOM     34  H16 ACD     1       9.010  26.960  23.910  1.00  0.00            
ATOM     35  C11 ACD     1      11.190  27.290  23.860  1.00  0.00            
ATOM     36  H17 ACD     1      11.890  28.040  24.240  1.00  0.00            
ATOM     37  O9  ACD     1      11.190  27.210  22.410  1.00  0.00            
ATOM     38  H18 ACD     1      12.120  27.230  22.150  1.00  0.00            
ATOM     39  C12 ACD     1      11.760  25.920  24.320  1.00  0.00            
ATOM     40  H19 ACD     1      11.240  25.090  23.830  1.00  0.00            
ATOM     41  O10 ACD     1      13.170  25.740  23.980  1.00  0.00            
ATOM     42  H20 ACD     1      13.190  25.240  23.160  1.00  0.00            
ATOM     43  C13 ACD     1      11.700  25.720  25.790  1.00  0.00            
ATOM     44  H21 ACD     1      12.120  24.730  26.000  1.00  0.00            
ATOM     45  O11 ACD     1      10.290  25.800  26.110  1.00  0.00            
ATOM     46  C14 ACD     1       9.650  27.050  25.900  1.00  0.00            
ATOM     47  H22 ACD     1      10.190  27.830  26.450  1.00  0.00            
ATOM     48  C15 ACD     1       8.300  27.130  26.540  1.00  0.00            
ATOM     49  H23 ACD     1       8.420  26.880  27.600  1.00  0.00            
ATOM     50  H24 ACD     1       7.820  28.110  26.450  1.00  0.00            
ATOM     51  O12 ACD     1       7.370  26.220  25.950  1.00  0.00            
ATOM     52  H25 ACD     1       7.060  26.550  25.100  1.00  0.00            
ATOM     53  O13 ACD     1      12.410  26.700  26.540  1.00  0.00            
ATOM     54  C16 ACD     1      13.150  26.200  27.630  1.00  0.00            
ATOM     55  H26 ACD     1      13.060  25.150  27.930  1.00  0.00            
ATOM     56  C17 ACD     1      14.590  26.470  27.290  1.00  0.00            
ATOM     57  H27 ACD     1      14.550  27.530  27.000  1.00  0.00            
ATOM     58  O14 ACD     1      14.970  25.660  26.190  1.00  0.00            
ATOM     59  H28 ACD     1      14.410  25.850  25.430  1.00  0.00            
ATOM     60  C18 ACD     1      15.510  26.380  28.530  1.00  0.00            
ATOM     61  H29 ACD     1      15.490  25.390  29.000  1.00  0.00            
ATOM     62  O15 ACD     1      16.760  26.790  28.070  1.00  0.00            
ATOM     63  H30 ACD     1      16.690  27.580  27.520  1.00  0.00            
ATOM     64  C19 ACD     1      15.070  27.340  29.640  1.00  0.00            
ATOM     65  H31 ACD     1      15.630  27.070  30.540  1.00  0.00            
ATOM     66  O16 ACD     1      13.650  26.960  29.940  1.00  0.00            
ATOM     67  C20 ACD     1      12.680  27.060  28.820  1.00  0.00            
ATOM     68  H32 ACD     1      12.570  28.090  28.470  1.00  0.00            
ATOM     69  C21 ACD     1      11.370  26.440  29.330  1.00  0.00            
ATOM     70  H33 ACD     1      10.500  26.570  28.660  1.00  0.00            
ATOM     71  H34 ACD     1      11.580  25.370  29.440  1.00  0.00            
ATOM     72  O17 ACD     1      11.120  26.930  30.620  1.00  0.00            
ATOM     73  H35 ACD     1      11.780  26.460  31.150  1.00  0.00            
ATOM     74  O18 ACD     1      14.940  28.730  29.320  1.00  0.00            
ATOM     75  C22 ACD     1      16.030  29.570  29.250  1.00  0.00            
ATOM     76  H36 ACD     1      16.970  29.070  29.520  1.00  0.00            
ATOM     77  C23 ACD     1      16.020  30.080  27.770  1.00  0.00            
ATOM     78  H37 ACD     1      15.050  30.520  27.530  1.00  0.00            
ATOM     79  O19 ACD     1      16.560  29.120  26.870  1.00  0.00            
ATOM     80  H38 ACD     1      17.240  29.400  26.240  1.00  0.00            
ATOM     81  C24 ACD     1      16.920  31.280  27.650  1.00  0.00            
ATOM     82  H39 ACD     1      17.920  31.060  28.040  1.00  0.00            
ATOM     83  O20 ACD     1      16.940  31.750  26.310  1.00  0.00            
ATOM     84  H40 ACD     1      17.840  31.980  26.070  1.00  0.00            
ATOM     85  C25 ACD     1      16.500  32.370  28.550  1.00  0.00            
ATOM     86  H41 ACD     1      17.190  33.220  28.520  1.00  0.00            
ATOM     87  O21 ACD     1      16.520  31.880  29.890  1.00  0.00            
ATOM     88  C26 ACD     1      15.730  30.780  30.170  1.00  0.00            
ATOM     89  H42 ACD     1      14.710  31.110  29.930  1.00  0.00            
ATOM     90  C27 ACD     1      15.900  30.480  31.680  1.00  0.00            
ATOM     91  H43 ACD     1      15.700  31.420  32.220  1.00  0.00            
ATOM     92  H44 ACD     1      15.250  29.660  32.010  1.00  0.00            
ATOM     93  O22 ACD     1      17.190  30.060  31.940  1.00  0.00            
ATOM     94  H45 ACD     1      17.800  30.800  31.870  1.00  0.00            
ATOM     95  O23 ACD     1      15.220  32.770  28.140  1.00  0.00            
ATOM     96  C28 ACD     1      14.920  34.160  28.020  1.00  0.00            
ATOM     97  H46 ACD     1      15.700  34.770  28.490  1.00  0.00            
ATOM     98  C29 ACD     1      13.640  34.390  28.850  1.00  0.00            
ATOM     99  H47 ACD     1      12.860  33.690  28.540  1.00  0.00            
ATOM    100  O24 ACD     1      13.100  35.670  28.500  1.00  0.00            
ATOM    101  C30 ACD     1      13.720  34.300  30.360  1.00  0.00            
ATOM    102  H48 ACD     1      12.670  34.250  30.670  1.00  0.00            
ATOM    103  H49 ACD     1      14.270  33.400  30.650  1.00  0.00            
ATOM    104  O25 ACD     1      14.440  35.370  30.880  1.00  0.00            
ATOM    105  H50 ACD     1      13.800  36.080  30.930  1.00  0.00            
ATOM    106  C31 ACD     1      14.750  34.510  26.560  1.00  0.00            
ATOM    107  H51 ACD     1      13.990  33.810  26.180  1.00  0.00            
ATOM    108  O26 ACD     1      15.940  34.290  25.860  1.00  0.00            
ATOM    109  H52 ACD     1      16.180  33.360  25.880  1.00  0.00            
ATOM    110  C32 ACD     1      14.230  35.900  26.400  1.00  0.00            
ATOM    111  H53 ACD     1      14.860  36.700  26.810  1.00  0.00            
ATOM    112  O27 ACD     1      13.970  36.120  25.020  1.00  0.00            
ATOM    113  H54 ACD     1      13.040  35.920  24.890  1.00  0.00            
ATOM    114  C33 ACD     1      12.890  35.970  27.120  1.00  0.00            
ATOM    115  H55 ACD     1      12.560  37.020  27.100  1.00  0.00            
ATOM    116  O28 ACD     1      11.950  35.160  26.440  1.00  0.00            
ATOM    117  C34 ACD     1      10.580  35.620  26.440  1.00  0.00            
ATOM    118  H56 ACD     1      10.530  36.700  26.640  1.00  0.00            
ATOM    119  C35 ACD     1      10.180  35.510  24.950  1.00  0.00            
ATOM    120  H57 ACD     1      10.700  34.580  24.660  1.00  0.00            
ATOM    121  O29 ACD     1      10.700  36.590  24.130  1.00  0.00            
ATOM    122  H58 ACD     1      10.640  36.340  23.200  1.00  0.00            
ATOM    123  C36 ACD     1       8.720  35.310  24.680  1.00  0.00            
ATOM    124  H59 ACD     1       8.190  36.230  24.980  1.00  0.00            
ATOM    125  O30 ACD     1       8.350  34.940  23.340  1.00  0.00            
ATOM    126  H60 ACD     1       8.900  34.200  23.080  1.00  0.00            
ATOM    127  C1  CH4     2      10.210  31.990  30.300  1.00  0.00            
ATOM    128  C2  CH4     2      10.050  31.330  28.930  1.00  0.00            
ATOM    129  C3  CH4     2       9.390  30.000  29.140  1.00  0.00            
ATOM    130  C4  CH4     2      11.320  31.220  28.010  1.00  0.00            
ATOM    131  O1  CH4     2      12.380  30.950  28.550  1.00  0.00            
ATOM    132  N1  CH4     2      11.250  31.360  26.650  1.00  0.00            
ATOM    133  C5  CH4     2      12.360  31.320  25.760  1.00  0.00            
ATOM    134  C6  CH4     2      13.170  30.160  25.680  1.00  0.00            
ATOM    135  C7  CH4     2      14.260  29.990  24.820  1.00  0.00            
ATOM    136  C8  CH4     2      14.550  31.060  23.890  1.00  0.00            
ATOM    137  N2  CH4     2      15.670  30.790  22.930  1.00  0.00            
ATOM    138  O2  CH4     2      15.730  29.680  22.480  1.00  0.00            
ATOM    139  O3  CH4     2      16.500  31.700  22.650  1.00  0.00            
ATOM    140  C9  CH4     2      13.650  32.190  23.800  1.00  0.00            
ATOM    141  C10 CH4     2      13.870  33.250  22.790  1.00  0.00            
ATOM    142  F1  CH4     2      14.160  32.810  21.520  1.00  0.00            
ATOM    143  F2  CH4     2      12.830  34.070  22.700  1.00  0.00            
ATOM    144  F3  CH4     2      14.980  33.940  23.030  1.00  0.00            
ATOM    145  C11 CH4     2      12.550  32.280  24.720  1.00  0.00            
ATOM    146  H1  CH4     2       9.250  32.420  30.610  1.00  0.00            
ATOM    147  H2  CH4     2      10.570  31.290  31.070  1.00  0.00            
ATOM    148  H3  CH4     2      10.880  32.840  30.100  1.00  0.00            
ATOM    149  H4  CH4     2       9.360  31.990  28.380  1.00  0.00            
ATOM    150  H5  CH4     2       8.380  30.070  29.560  1.00  0.00            
ATOM    151  H6  CH4     2       9.280  29.320  28.280  1.00  0.00            
ATOM    152  H7  CH4     2      10.050  29.470  29.840  1.00  0.00            
ATOM    153  H8  CH4     2      10.370  31.660  26.240  1.00  0.00            
ATOM    154  H9  CH4     2      12.920  29.390  26.410  1.00  0.00            
ATOM    155  H10 CH4     2      14.990  29.200  24.970  1.00  0.00            
ATOM    156  H11 CH4     2      12.010  33.220  24.820  1.00  0.00            
TER
ENDMDL
MODEL        1
ATOM      1  H1  ACD     1       8.100  31.750  28.590  1.00  0.00            
ATOM      2  O1  ACD     1       8.620  31.970  29.370  1.00  0.00            
ATOM      3  C1  ACD     1       9.680  30.910  29.670  1.00  0.00            
ATOM      4  H2  ACD     1       9.170  30.010  30.050  1.00  0.00            
ATOM      5  H3  ACD     1      10.350  31.290  30.450  1.00  0.00            
ATOM      6  C2  ACD     1      10.600  30.580  28.460  1.00  0.00            
ATOM      7  H4  ACD     1      11.230  29.750  28.810  1.00  0.00            
ATOM      8  O2  ACD     1       9.800  29.990  27.380  1.00  0.00            
ATOM      9  C3  ACD     1      10.120  30.190  25.990  1.00  0.00            
ATOM     10  H5  ACD     1       9.210  30.100  25.380  1.00  0.00            
ATOM     11  O3  ACD     1      11.080  29.160  25.610  1.00  0.00            
ATOM     12  C4  ACD     1      11.150  28.760  24.200  1.00  0.00            
ATOM     13  H6  ACD     1      10.400  29.320  23.630  1.00  0.00            
ATOM     14  C5  ACD     1      12.570  28.990  23.740  1.00  0.00            
ATOM     15  H7  ACD     1      13.290  28.460  24.370  1.00  0.00            
ATOM     16  O4  ACD     1      12.870  30.350  23.720  1.00  0.00            
ATOM     17  H8  ACD     1      13.590  30.510  23.100  1.00  0.00            
ATOM     18  C6  ACD     1      12.850  28.300  22.400  1.00  0.00            
ATOM     19  H9  ACD     1      12.290  28.680  21.540  1.00  0.00            
ATOM     20  O5  ACD     1      14.200  28.400  22.060  1.00  0.00            
ATOM     21  H10 ACD     1      14.520  27.500  22.060  1.00  0.00            
ATOM     22  C7  ACD     1      12.380  26.880  22.520  1.00  0.00            
ATOM     23  H11 ACD     1      12.310  26.560  21.470  1.00  0.00            
ATOM     24  O6  ACD     1      11.040  26.880  22.810  1.00  0.00            
ATOM     25  C8  ACD     1      10.720  27.320  24.100  1.00  0.00            
ATOM     26  H12 ACD     1      11.250  26.680  24.810  1.00  0.00            
ATOM     27  C9  ACD     1       9.240  27.140  24.310  1.00  0.00            
ATOM     28  H13 ACD     1       8.850  26.170  23.950  1.00  0.00            
ATOM     29  H14 ACD     1       9.030  27.290  25.370  1.00  0.00            
ATOM     30  O7  ACD     1       8.440  28.140  23.680  1.00  0.00            
ATOM     31  H15 ACD     1       7.730  28.420  24.270  1.00  0.00            
ATOM     32  O8  ACD     1      13.100  25.950  23.380  1.00  0.00            
ATOM     33  C10 ACD     1      13.440  24.630  22.930  1.00  0.00            
ATOM     34  H16 ACD     1      12.820  24.200  22.130  1.00  0.00            
ATOM     35  C11 ACD     1      14.920  24.740  22.510  1.00  0.00            
ATOM     36  H17 ACD     1      15.510  25.120  23.350  1.00  0.00            
ATOM     37  O9  ACD     1      15.020  25.670  21.380  1.00  0.00            
ATOM     38  H18 ACD     1      15.950  25.680  21.130  1.00  0.00            
ATOM     39  C12 ACD     1      15.440  23.340  22.140  1.00  0.00            
ATOM     40  H19 ACD     1      14.870  22.960  21.290  1.00  0.00            
ATOM     41  O10 ACD     1      16.760  23.540  21.620  1.00  0.00            
ATOM     42  H20 ACD     1      16.770  23.360  20.670  1.00  0.00            
ATOM     43  C13 ACD     1      15.440  22.510  23.410  1.00  0.00            
ATOM     44  H21 ACD     1      15.830  21.510  23.190  1.00  0.00            
ATOM     45  O11 ACD     1      14.080  22.440  23.890  1.00  0.00            
ATOM     46  C14 ACD     1      13.440  23.710  24.160  1.00  0.00            
ATOM     47  H22 ACD     1      14.010  24.140  24.990  1.00  0.00            
ATOM     48  C15 ACD     1      12.040  23.490  24.690  1.00  0.00            
ATOM     49  H23 ACD     1      11.340  24.320  24.550  1.00  0.00            
ATOM     50  H24 ACD     1      11.580  22.690  24.100  1.00  0.00            
ATOM     51  O12 ACD     1      12.070  23.120  26.080  1.00  0.00            
ATOM     52  H25 ACD     1      12.370  22.220  26.240  1.00  0.00            
ATOM     53  O13 ACD     1      16.380  23.050  24.360  1.00  0.00            
ATOM     54  C16 ACD     1      16.920  22.280  25.430  1.00  0.00            
ATOM     55  H26 ACD     1      17.270  21.290  25.100  1.00  0.00            
ATOM     56  C17 ACD     1      18.190  23.020  25.890  1.00  0.00            
ATOM     57  H27 ACD     1      17.980  24.090  25.890  1.00  0.00            
ATOM     58  O14 ACD     1      19.320  22.780  24.930  1.00  0.00            
ATOM     59  H28 ACD     1      19.390  23.320  24.140  1.00  0.00            
ATOM     60  C18 ACD     1      18.600  22.790  27.320  1.00  0.00            
ATOM     61  H29 ACD     1      18.850  21.740  27.520  1.00  0.00            
ATOM     62  O15 ACD     1      19.720  23.560  27.780  1.00  0.00            
ATOM     63  H30 ACD     1      19.350  24.440  27.830  1.00  0.00            
ATOM     64  C19 ACD     1      17.460  23.140  28.220  1.00  0.00            
ATOM     65  H31 ACD     1      17.660  22.910  29.270  1.00  0.00            
ATOM     66  O16 ACD     1      16.440  22.130  27.900  1.00  0.00            
ATOM     67  C20 ACD     1      15.880  22.160  26.510  1.00  0.00            
ATOM     68  H32 ACD     1      15.130  22.960  26.520  1.00  0.00            
ATOM     69  C21 ACD     1      15.190  20.780  26.410  1.00  0.00            
ATOM     70  H33 ACD     1      15.280  20.250  25.450  1.00  0.00            
ATOM     71  H34 ACD     1      15.730  20.220  27.180  1.00  0.00            
ATOM     72  O17 ACD     1      13.830  20.900  26.960  1.00  0.00            
ATOM     73  H35 ACD     1      14.000  21.030  27.900  1.00  0.00            
ATOM     74  O18 ACD     1      16.990  24.490  28.110  1.00  0.00            
ATOM     75  C22 ACD     1      17.340  25.350  29.190  1.00  0.00            
ATOM     76  H36 ACD     1      18.120  24.930  29.850  1.00  0.00            
ATOM     77  C23 ACD     1      17.800  26.680  28.630  1.00  0.00            
ATOM     78  H37 ACD     1      16.880  26.980  28.120  1.00  0.00            
ATOM     79  O19 ACD     1      18.920  26.360  27.740  1.00  0.00            
ATOM     80  H38 ACD     1      19.070  27.170  27.250  1.00  0.00            
ATOM     81  C24 ACD     1      18.120  27.660  29.770  1.00  0.00            
ATOM     82  H39 ACD     1      18.980  27.270  30.330  1.00  0.00            
ATOM     83  O20 ACD     1      18.500  28.950  29.220  1.00  0.00            
ATOM     84  H40 ACD     1      19.320  28.820  28.740  1.00  0.00            
ATOM     85  C25 ACD     1      16.900  27.800  30.690  1.00  0.00            
ATOM     86  H41 ACD     1      17.110  28.460  31.530  1.00  0.00            
ATOM     87  O21 ACD     1      16.460  26.510  31.110  1.00  0.00            
ATOM     88  C26 ACD     1      16.130  25.630  30.040  1.00  0.00            
ATOM     89  H42 ACD     1      15.370  26.000  29.330  1.00  0.00            
ATOM     90  C27 ACD     1      15.450  24.390  30.520  1.00  0.00            
ATOM     91  H43 ACD     1      14.580  24.580  31.160  1.00  0.00            
ATOM     92  H44 ACD     1      15.170  23.880  29.590  1.00  0.00            
ATOM     93  O22 ACD     1      16.390  23.650  31.280  1.00  0.00            
ATOM     94  H45 ACD     1      16.560  24.150  32.080  1.00  0.00            
ATOM     95  O23 ACD     1      15.880  28.420  29.920  1.00  0.00            
ATOM     96  C28 ACD     1      15.200  29.600  30.390  1.00  0.00            
ATOM     97  H46 ACD     1      15.480  29.830  31.430  1.00  0.00            
ATOM     98  C29 ACD     1      13.690  29.310  30.430  1.00  0.00            
ATOM     99  H47 ACD     1      13.340  28.890  29.480  1.00  0.00            
ATOM    100  O24 ACD     1      13.000  30.530  30.720  1.00  0.00            
ATOM    101  C30 ACD     1      13.400  28.310  31.540  1.00  0.00            
ATOM    102  H48 ACD     1      12.300  28.280  31.650  1.00  0.00            
ATOM    103  H49 ACD     1      13.640  27.280  31.260  1.00  0.00            
ATOM    104  O25 ACD     1      14.030  28.570  32.760  1.00  0.00            
ATOM    105  H50 ACD     1      13.480  29.080  33.360  1.00  0.00            
ATOM    106  C31 ACD     1      15.680  30.840  29.570  1.00  0.00            
ATOM    107  H51 ACD     1      15.600  30.610  28.500  1.00  0.00            
ATOM    108  O26 ACD     1      17.090  31.170  29.800  1.00  0.00            
ATOM    109  H52 ACD     1      17.580  30.370  29.580  1.00  0.00            
ATOM    110  C32 ACD     1      14.790  31.930  29.860  1.00  0.00            
ATOM    111  H53 ACD     1      14.920  32.310  30.890  1.00  0.00            
ATOM    112  O27 ACD     1      14.960  33.060  28.940  1.00  0.00            
ATOM    113  H54 ACD     1      14.550  32.910  28.080  1.00  0.00            
ATOM    114  C33 ACD     1      13.360  31.640  29.880  1.00  0.00            
ATOM    115  H55 ACD     1      12.830  32.560  30.160  1.00  0.00            
ATOM    116  O28 ACD     1      12.940  31.320  28.520  1.00  0.00            
ATOM    117  C34 ACD     1      11.580  31.680  28.090  1.00  0.00            
ATOM    118  H56 ACD     1      11.350  32.620  28.620  1.00  0.00            
ATOM    119  C35 ACD     1      11.800  31.940  26.580  1.00  0.00            
ATOM    120  H57 ACD     1      12.550  31.210  26.230  1.00  0.00            
ATOM    121  O29 ACD     1      12.240  33.310  26.470  1.00  0.00            
ATOM    122  H58 ACD     1      12.440  33.450  25.540  1.00  0.00            
ATOM    123  C36 ACD     1      10.540  31.590  25.860  1.00  0.00            
ATOM    124  H59 ACD     1       9.720  32.210  26.240  1.00  0.00            
ATOM    125  O30 ACD     1      10.610  31.870  24.440  1.00  0.00            
ATOM    126  H60 ACD     1      11.380  31.390  24.100  1.00  0.00            
ATOM    127  C1  CH4     2       9.580  26.830  29.600  1.00  0.00            
ATOM    128  C2  CH4     2      10.210  26.460  28.240  1.00  0.00            
ATOM    129  C3  CH4     2       9.580  25.210  27.770  1.00  0.00            
ATOM    130  C4  CH4     2      11.780  26.440  28.260  1.00  0.00            
ATOM    131  O1  CH4     2      12.390  25.770  29.050  1.00  0.00            
ATOM    132  N1  CH4     2      12.410  27.390  27.500  1.00  0.00            
ATOM    133  C5  CH4     2      13.740  27.380  27.120  1.00  0.00            
ATOM    134  C6  CH4     2      14.410  26.190  26.760  1.00  0.00            
ATOM    135  C7  CH4     2      15.600  26.210  26.030  1.00  0.00            
ATOM    136  C8  CH4     2      16.120  27.460  25.610  1.00  0.00            
ATOM    137  N2  CH4     2      17.260  27.490  24.690  1.00  0.00            
ATOM    138  O2  CH4     2      18.470  27.470  25.070  1.00  0.00            
ATOM    139  O3  CH4     2      16.880  27.090  23.620  1.00  0.00            
ATOM    140  C9  CH4     2      15.530  28.690  26.000  1.00  0.00            
ATOM    141  C10 CH4     2      16.110  30.100  25.610  1.00  0.00            
ATOM    142  F1  CH4     2      16.050  30.190  24.310  1.00  0.00            
ATOM    143  F2  CH4     2      15.480  31.150  26.160  1.00  0.00            
ATOM    144  F3  CH4     2      17.490  30.230  25.780  1.00  0.00            
ATOM    145  C11 CH4     2      14.290  28.600  26.650  1.00  0.00            
ATOM    146  H1  CH4     2       8.490  26.700  29.510  1.00  0.00            
ATOM    147  H2  CH4     2       9.840  26.130  30.410  1.00  0.00            
ATOM    148  H3  CH4     2       9.860  27.830  29.970  1.00  0.00            
ATOM    149  H4  CH4     2       9.830  27.280  27.630  1.00  0.00            
ATOM    150  H5  CH4     2       9.980  24.850  26.820  1.00  0.00            
ATOM    151  H6  CH4     2       9.770  24.400  28.480  1.00  0.00            
ATOM    152  H7  CH4     2       8.480  25.230  27.750  1.00  0.00            
ATOM    153  H8  CH4     2      11.810  27.990  26.950  1.00  0.00            
ATOM    154  H9  CH4     2      13.920  25.300  27.130  1.00  0.00            
ATOM    155  H10 CH4     2      16.090  25.280  25.790  1.00  0.00            
ATOM    156  H11 CH4     2      13.760  29.530  26.840  1.00  0.00            
TER
ENDMDL
MODEL        1
ATOM      1  H1  ACD     1      12.390  35.190  31.620  1.00  0.00            
ATOM      2  O1  ACD     1      12.430  36.020  31.140  1.00  0.00            
ATOM      3  C1  ACD     1      13.380  35.780  30.060  1.00  0.00            
ATOM      4  H2  ACD     1      14.130  35.010  30.300  1.00  0.00            
ATOM      5  H3  ACD     1      13.910  36.710  29.830  1.00  0.00            
ATOM      6  C2  ACD     1      12.620  35.390  28.790  1.00  0.00            
ATOM      7  H4  ACD     1      13.340  35.190  27.980  1.00  0.00            
ATOM      8  O2  ACD     1      11.910  34.140  29.160  1.00  0.00            
ATOM      9  C3  ACD     1      10.810  33.800  28.350  1.00  0.00            
ATOM     10  H5  ACD     1      10.350  32.970  28.890  1.00  0.00            
ATOM     11  O3  ACD     1      11.200  33.400  27.090  1.00  0.00            
ATOM     12  C4  ACD     1      10.490  32.340  26.460  1.00  0.00            
ATOM     13  H6  ACD     1       9.590  32.130  27.050  1.00  0.00            
ATOM     14  C5  ACD     1      10.120  32.720  25.040  1.00  0.00            
ATOM     15  H7  ACD     1      10.960  33.270  24.590  1.00  0.00            
ATOM     16  O4  ACD     1       8.990  33.650  25.050  1.00  0.00            
ATOM     17  H8  ACD     1       8.830  33.910  24.140  1.00  0.00            
ATOM     18  C6  ACD     1       9.760  31.500  24.140  1.00  0.00            
ATOM     19  H9  ACD     1       8.780  31.120  24.450  1.00  0.00            
ATOM     20  O5  ACD     1       9.600  31.920  22.820  1.00  0.00            
ATOM     21  H10 ACD     1       8.650  31.920  22.710  1.00  0.00            
ATOM     22  C7  ACD     1      10.830  30.400  24.220  1.00  0.00            
ATOM     23  H11 ACD     1      10.570  29.500  23.660  1.00  0.00            
ATOM     24  O6  ACD     1      10.850  30.020  25.550  1.00  0.00            
ATOM     25  C8  ACD     1      11.390  31.120  26.390  1.00  0.00            
ATOM     26  H12 ACD     1      12.400  31.410  26.100  1.00  0.00            
ATOM     27  C9  ACD     1      11.620  30.590  27.780  1.00  0.00            
ATOM     28  H13 ACD     1      12.300  29.730  27.820  1.00  0.00            
ATOM     29  H14 ACD     1      12.180  31.390  28.270  1.00  0.00            
ATOM     30  O7  ACD     1      10.390  30.080  28.370  1.00  0.00            
ATOM     31  H15 ACD     1      10.450  30.050  29.320  1.00  0.00            
ATOM     32  O8  ACD     1      12.110  30.870  23.890  1.00  0.00            
ATOM     33  C10 ACD     1      12.710  30.200  22.760  1.00  0.00            
ATOM     34  H16 ACD     1      12.200  29.280  22.470  1.00  0.00            
ATOM     35  C11 ACD     1      12.720  31.270  21.640  1.00  0.00            
ATOM     36  H17 ACD     1      13.120  32.220  22.010  1.00  0.00            
ATOM     37  O9  ACD     1      11.480  31.520  21.130  1.00  0.00            
ATOM     38  H18 ACD     1      10.950  31.970  21.800  1.00  0.00            
ATOM     39  C12 ACD     1      13.670  30.830  20.540  1.00  0.00            
ATOM     40  H19 ACD     1      13.220  29.950  20.070  1.00  0.00            
ATOM     41  O10 ACD     1      13.640  31.820  19.530  1.00  0.00            
ATOM     42  H20 ACD     1      12.700  32.030  19.500  1.00  0.00            
ATOM     43  C13 ACD     1      15.070  30.510  21.060  1.00  0.00            
ATOM     44  H21 ACD     1      15.710  30.240  20.220  1.00  0.00            
ATOM     45  O11 ACD     1      14.890  29.390  21.950  1.00  0.00            
ATOM     46  C14 ACD     1      14.170  29.810  23.170  1.00  0.00            
ATOM     47  H22 ACD     1      14.680  30.580  23.770  1.00  0.00            
ATOM     48  C15 ACD     1      14.070  28.610  24.210  1.00  0.00            
ATOM     49  H23 ACD     1      13.540  28.980  25.090  1.00  0.00            
ATOM     50  H24 ACD     1      13.570  27.770  23.710  1.00  0.00            
ATOM     51  O12 ACD     1      15.320  28.250  24.720  1.00  0.00            
ATOM     52  H25 ACD     1      15.860  27.960  23.970  1.00  0.00            
ATOM     53  O13 ACD     1      15.720  31.590  21.750  1.00  0.00            
ATOM     54  C16 ACD     1      17.060  31.670  21.470  1.00  0.00            
ATOM     55  H26 ACD     1      17.370  30.630  21.350  1.00  0.00            
ATOM     56  C17 ACD     1      17.200  32.490  20.190  1.00  0.00            
ATOM     57  H27 ACD     1      16.400  33.240  20.200  1.00  0.00            
ATOM     58  O14 ACD     1      17.140  31.590  19.030  1.00  0.00            
ATOM     59  H28 ACD     1      16.450  31.690  18.370  1.00  0.00            
ATOM     60  C18 ACD     1      18.500  33.150  20.060  1.00  0.00            
ATOM     61  H29 ACD     1      19.170  32.280  19.980  1.00  0.00            
ATOM     62  O15 ACD     1      18.610  33.950  18.880  1.00  0.00            
ATOM     63  H30 ACD     1      17.810  34.470  18.820  1.00  0.00            
ATOM     64  C19 ACD     1      18.870  33.860  21.340  1.00  0.00            
ATOM     65  H31 ACD     1      19.870  34.290  21.210  1.00  0.00            
ATOM     66  O16 ACD     1      18.900  32.980  22.380  1.00  0.00            
ATOM     67  C20 ACD     1      17.680  32.330  22.740  1.00  0.00            
ATOM     68  H32 ACD     1      17.040  33.150  23.090  1.00  0.00            
ATOM     69  C21 ACD     1      17.910  31.360  23.910  1.00  0.00            
ATOM     70  H33 ACD     1      17.030  30.710  24.010  1.00  0.00            
ATOM     71  H34 ACD     1      18.810  30.770  23.700  1.00  0.00            
ATOM     72  O17 ACD     1      18.130  32.000  25.160  1.00  0.00            
ATOM     73  H35 ACD     1      17.480  32.700  25.290  1.00  0.00            
ATOM     74  O18 ACD     1      17.930  34.890  21.610  1.00  0.00            
ATOM     75  C22 ACD     1      18.370  36.110  22.220  1.00  0.00            
ATOM     76  H36 ACD     1      19.370  36.300  21.800  1.00  0.00            
ATOM     77  C23 ACD     1      17.330  37.110  21.660  1.00  0.00            
ATOM     78  H37 ACD     1      16.400  36.620  21.970  1.00  0.00            
ATOM     79  O19 ACD     1      17.390  37.220  20.240  1.00  0.00            
ATOM     80  H38 ACD     1      16.860  36.520  19.850  1.00  0.00            
ATOM     81  C24 ACD     1      17.260  38.440  22.440  1.00  0.00            
ATOM     82  H39 ACD     1      18.150  38.960  22.080  1.00  0.00            
ATOM     83  O20 ACD     1      16.030  39.230  22.140  1.00  0.00            
ATOM     84  H40 ACD     1      16.160  39.430  21.200  1.00  0.00            
ATOM     85  C25 ACD     1      17.370  38.210  24.040  1.00  0.00            
ATOM     86  H41 ACD     1      17.510  39.210  24.470  1.00  0.00            
ATOM     87  O21 ACD     1      18.500  37.470  24.280  1.00  0.00            
ATOM     88  C26 ACD     1      18.340  36.150  23.770  1.00  0.00            
ATOM     89  H42 ACD     1      17.420  35.700  24.150  1.00  0.00            
ATOM     90  C27 ACD     1      19.480  35.420  24.350  1.00  0.00            
ATOM     91  H43 ACD     1      19.340  34.330  24.320  1.00  0.00            
ATOM     92  H44 ACD     1      20.370  35.840  23.850  1.00  0.00            
ATOM     93  O22 ACD     1      19.560  35.680  25.790  1.00  0.00            
ATOM     94  H45 ACD     1      19.640  36.620  25.950  1.00  0.00            
ATOM     95  O23 ACD     1      16.110  37.590  24.640  1.00  0.00            
ATOM     96  C28 ACD     1      15.640  38.220  25.850  1.00  0.00            
ATOM     97  H46 ACD     1      16.280  38.980  26.310  1.00  0.00            
ATOM     98  C29 ACD     1      15.370  37.120  26.850  1.00  0.00            
ATOM     99  H47 ACD     1      14.760  36.350  26.370  1.00  0.00            
ATOM    100  O24 ACD     1      14.560  37.580  27.970  1.00  0.00            
ATOM    101  C30 ACD     1      16.550  36.330  27.390  1.00  0.00            
ATOM    102  H48 ACD     1      16.240  35.720  28.250  1.00  0.00            
ATOM    103  H49 ACD     1      16.960  35.600  26.680  1.00  0.00            
ATOM    104  O25 ACD     1      17.600  37.270  27.750  1.00  0.00            
ATOM    105  H50 ACD     1      17.930  36.940  28.590  1.00  0.00            
ATOM    106  C31 ACD     1      14.360  38.960  25.400  1.00  0.00            
ATOM    107  H51 ACD     1      13.730  38.270  24.830  1.00  0.00            
ATOM    108  O26 ACD     1      14.670  40.050  24.480  1.00  0.00            
ATOM    109  H52 ACD     1      15.150  39.630  23.760  1.00  0.00            
ATOM    110  C32 ACD     1      13.610  39.440  26.720  1.00  0.00            
ATOM    111  H53 ACD     1      14.200  40.250  27.180  1.00  0.00            
ATOM    112  O27 ACD     1      12.360  40.070  26.410  1.00  0.00            
ATOM    113  H54 ACD     1      11.780  39.460  25.940  1.00  0.00            
ATOM    114  C33 ACD     1      13.350  38.340  27.730  1.00  0.00            
ATOM    115  H55 ACD     1      13.010  38.750  28.690  1.00  0.00            
ATOM    116  O28 ACD     1      12.350  37.410  27.350  1.00  0.00            
ATOM    117  C34 ACD     1      11.700  36.560  28.360  1.00  0.00            
ATOM    118  H56 ACD     1      11.380  37.190  29.210  1.00  0.00            
ATOM    119  C35 ACD     1      10.450  36.120  27.620  1.00  0.00            
ATOM    120  H57 ACD     1      10.780  35.780  26.640  1.00  0.00            
ATOM    121  O29 ACD     1       9.570  37.220  27.490  1.00  0.00            
ATOM    122  H58 ACD     1       9.080  37.130  26.670  1.00  0.00            
ATOM    123  C36 ACD     1       9.820  34.980  28.340  1.00  0.00            
ATOM    124  H59 ACD     1       9.570  35.150  29.400  1.00  0.00            
ATOM    125  O30 ACD     1       8.650  34.650  27.610  1.00  0.00            
ATOM    126  H60 ACD     1       8.990  34.310  26.770  1.00  0.00            
ATOM    127  C1  CH4     2      15.570  32.600  28.310  1.00  0.00            
ATOM    128  C2  CH4     2      14.800  32.350  27.040  1.00  0.00            
ATOM    129  C3  CH4     2      14.990  30.930  26.690  1.00  0.00            
ATOM    130  C4  CH4     2      14.940  33.360  25.860  1.00  0.00            
ATOM    131  O1  CH4     2      16.030  33.640  25.320  1.00  0.00            
ATOM    132  N1  CH4     2      13.780  33.990  25.440  1.00  0.00            
ATOM    133  C5  CH4     2      13.630  34.640  24.230  1.00  0.00            
ATOM    134  C6  CH4     2      14.300  34.210  23.060  1.00  0.00            
ATOM    135  C7  CH4     2      14.110  34.870  21.840  1.00  0.00            
ATOM    136  C8  CH4     2      13.190  35.950  21.780  1.00  0.00            
ATOM    137  N2  CH4     2      12.790  36.380  20.400  1.00  0.00            
ATOM    138  O2  CH4     2      12.490  35.480  19.570  1.00  0.00            
ATOM    139  O3  CH4     2      13.350  37.340  19.940  1.00  0.00            
ATOM    140  C9  CH4     2      12.520  36.440  22.890  1.00  0.00            
ATOM    141  C10 CH4     2      11.690  37.710  22.910  1.00  0.00            
ATOM    142  F1  CH4     2      10.620  37.690  22.070  1.00  0.00            
ATOM    143  F2  CH4     2      11.250  38.060  24.200  1.00  0.00            
ATOM    144  F3  CH4     2      12.410  38.700  22.420  1.00  0.00            
ATOM    145  C11 CH4     2      12.740  35.710  24.100  1.00  0.00            
ATOM    146  H1  CH4     2      15.240  31.870  29.070  1.00  0.00            
ATOM    147  H2  CH4     2      16.640  32.450  28.120  1.00  0.00            
ATOM    148  H3  CH4     2      15.390  33.600  28.720  1.00  0.00            
ATOM    149  H4  CH4     2      13.740  32.460  27.290  1.00  0.00            
ATOM    150  H5  CH4     2      14.300  30.680  25.880  1.00  0.00            
ATOM    151  H6  CH4     2      16.020  30.680  26.440  1.00  0.00            
ATOM    152  H7  CH4     2      14.620  30.290  27.510  1.00  0.00            
ATOM    153  H8  CH4     2      12.960  33.800  26.000  1.00  0.00            
ATOM    154  H9  CH4     2      15.010  33.420  23.300  1.00  0.00            
ATOM    155  H10 CH4     2      14.570  34.510  20.930  1.00  0.00            
ATOM    156  H11 CH4     2      12.200  35.940  25.010  1.00  0.00            
TER
ENDMDL
MODEL        1
ATOM      1  H1  ACD     1       6.190  32.890  34.300  1.00  0.00            
ATOM      2  O1  ACD     1       5.670  32.240  33.810  1.00  0.00            
ATOM      3  C1  ACD     1       6.250  30.920  33.800  1.00  0.00            
ATOM      4  H2  ACD     1       6.110  30.360  34.730  1.00  0.00            
ATOM      5  H3  ACD     1       7.330  31.010  33.650  1.00  0.00            
ATOM      6  C2  ACD     1       5.690  29.950  32.760  1.00  0.00            
ATOM      7  H4  ACD     1       6.520  29.250  32.600  1.00  0.00            
ATOM      8  O2  ACD     1       4.510  29.200  33.220  1.00  0.00            
ATOM      9  C3  ACD     1       3.990  28.310  32.240  1.00  0.00            
ATOM     10  H5  ACD     1       3.060  27.910  32.660  1.00  0.00            
ATOM     11  O3  ACD     1       4.880  27.280  31.910  1.00  0.00            
ATOM     12  C4  ACD     1       4.470  25.930  32.070  1.00  0.00            
ATOM     13  H6  ACD     1       3.410  25.890  32.360  1.00  0.00            
ATOM     14  C5  ACD     1       4.670  25.250  30.690  1.00  0.00            
ATOM     15  H7  ACD     1       5.630  25.450  30.200  1.00  0.00            
ATOM     16  O4  ACD     1       3.680  25.570  29.740  1.00  0.00            
ATOM     17  H8  ACD     1       3.460  26.500  29.710  1.00  0.00            
ATOM     18  C6  ACD     1       4.630  23.730  30.950  1.00  0.00            
ATOM     19  H9  ACD     1       3.650  23.570  31.400  1.00  0.00            
ATOM     20  O5  ACD     1       4.680  22.960  29.760  1.00  0.00            
ATOM     21  H10 ACD     1       3.940  23.320  29.250  1.00  0.00            
ATOM     22  C7  ACD     1       5.690  23.330  32.040  1.00  0.00            
ATOM     23  H11 ACD     1       5.600  22.260  32.250  1.00  0.00            
ATOM     24  O6  ACD     1       5.190  23.950  33.240  1.00  0.00            
ATOM     25  C8  ACD     1       5.250  25.350  33.250  1.00  0.00            
ATOM     26  H12 ACD     1       6.300  25.650  33.120  1.00  0.00            
ATOM     27  C9  ACD     1       4.800  25.820  34.650  1.00  0.00            
ATOM     28  H13 ACD     1       4.900  26.910  34.660  1.00  0.00            
ATOM     29  H14 ACD     1       3.760  25.540  34.870  1.00  0.00            
ATOM     30  O7  ACD     1       5.710  25.440  35.660  1.00  0.00            
ATOM     31  H15 ACD     1       5.490  25.960  36.440  1.00  0.00            
ATOM     32  O8  ACD     1       7.110  23.750  31.700  1.00  0.00            
ATOM     33  C10 ACD     1       7.970  22.800  30.910  1.00  0.00            
ATOM     34  H16 ACD     1       7.410  21.890  30.650  1.00  0.00            
ATOM     35  C11 ACD     1       8.370  23.420  29.610  1.00  0.00            
ATOM     36  H17 ACD     1       8.780  24.420  29.810  1.00  0.00            
ATOM     37  O9  ACD     1       7.250  23.640  28.690  1.00  0.00            
ATOM     38  H18 ACD     1       6.510  23.530  29.290  1.00  0.00            
ATOM     39  C12 ACD     1       9.470  22.640  28.900  1.00  0.00            
ATOM     40  H19 ACD     1       9.070  21.690  28.520  1.00  0.00            
ATOM     41  O10 ACD     1      10.020  23.400  27.800  1.00  0.00            
ATOM     42  H20 ACD     1      10.960  23.430  27.960  1.00  0.00            
ATOM     43  C13 ACD     1      10.660  22.370  29.860  1.00  0.00            
ATOM     44  H21 ACD     1      11.460  21.800  29.380  1.00  0.00            
ATOM     45  O11 ACD     1      10.100  21.660  30.950  1.00  0.00            
ATOM     46  C14 ACD     1       9.130  22.420  31.820  1.00  0.00            
ATOM     47  H22 ACD     1       9.570  23.320  32.260  1.00  0.00            
ATOM     48  C15 ACD     1       8.660  21.440  33.020  1.00  0.00            
ATOM     49  H23 ACD     1       7.730  21.800  33.470  1.00  0.00            
ATOM     50  H24 ACD     1       8.460  20.510  32.480  1.00  0.00            
ATOM     51  O12 ACD     1       9.660  21.200  34.030  1.00  0.00            
ATOM     52  H25 ACD     1      10.400  20.810  33.540  1.00  0.00            
ATOM     53  O13 ACD     1      11.140  23.620  30.190  1.00  0.00            
ATOM     54  C16 ACD     1      12.550  23.800  30.190  1.00  0.00            
ATOM     55  H26 ACD     1      13.040  22.820  30.270  1.00  0.00            
ATOM     56  C17 ACD     1      12.910  24.490  28.910  1.00  0.00            
ATOM     57  H27 ACD     1      12.240  25.360  28.810  1.00  0.00            
ATOM     58  O14 ACD     1      12.750  23.710  27.740  1.00  0.00            
ATOM     59  H28 ACD     1      12.750  24.210  26.920  1.00  0.00            
ATOM     60  C18 ACD     1      14.350  24.990  29.000  1.00  0.00            
ATOM     61  H29 ACD     1      14.970  24.090  29.100  1.00  0.00            
ATOM     62  O15 ACD     1      14.790  25.770  27.890  1.00  0.00            
ATOM     63  H30 ACD     1      14.580  25.180  27.170  1.00  0.00            
ATOM     64  C19 ACD     1      14.450  25.960  30.210  1.00  0.00            
ATOM     65  H31 ACD     1      15.450  26.360  30.400  1.00  0.00            
ATOM     66  O16 ACD     1      14.100  25.310  31.360  1.00  0.00            
ATOM     67  C20 ACD     1      12.800  24.710  31.440  1.00  0.00            
ATOM     68  H32 ACD     1      12.010  25.470  31.450  1.00  0.00            
ATOM     69  C21 ACD     1      12.630  23.960  32.790  1.00  0.00            
ATOM     70  H33 ACD     1      11.880  23.160  32.750  1.00  0.00            
ATOM     71  H34 ACD     1      13.540  23.390  33.040  1.00  0.00            
ATOM     72  O17 ACD     1      12.270  24.840  33.860  1.00  0.00            
ATOM     73  H35 ACD     1      12.310  24.430  34.720  1.00  0.00            
ATOM     74  O18 ACD     1      13.470  26.930  29.990  1.00  0.00            
ATOM     75  C22 ACD     1      13.900  28.310  30.000  1.00  0.00            
ATOM     76  H36 ACD     1      14.950  28.440  30.270  1.00  0.00            
ATOM     77  C23 ACD     1      13.570  28.830  28.610  1.00  0.00            
ATOM     78  H37 ACD     1      12.610  28.390  28.330  1.00  0.00            
ATOM     79  O19 ACD     1      14.510  28.390  27.560  1.00  0.00            
ATOM     80  H38 ACD     1      14.580  27.430  27.610  1.00  0.00            
ATOM     81  C24 ACD     1      13.360  30.330  28.590  1.00  0.00            
ATOM     82  H39 ACD     1      14.300  30.850  28.820  1.00  0.00            
ATOM     83  O20 ACD     1      12.780  30.710  27.350  1.00  0.00            
ATOM     84  H40 ACD     1      13.470  30.410  26.760  1.00  0.00            
ATOM     85  C25 ACD     1      12.530  30.820  29.770  1.00  0.00            
ATOM     86  H41 ACD     1      12.520  31.910  29.800  1.00  0.00            
ATOM     87  O21 ACD     1      13.260  30.400  30.930  1.00  0.00            
ATOM     88  C26 ACD     1      13.150  28.990  31.180  1.00  0.00            
ATOM     89  H42 ACD     1      12.110  28.630  31.230  1.00  0.00            
ATOM     90  C27 ACD     1      13.790  28.720  32.530  1.00  0.00            
ATOM     91  H43 ACD     1      13.900  27.630  32.680  1.00  0.00            
ATOM     92  H44 ACD     1      14.740  29.260  32.420  1.00  0.00            
ATOM     93  O22 ACD     1      13.050  29.300  33.590  1.00  0.00            
ATOM     94  H45 ACD     1      13.210  30.240  33.480  1.00  0.00            
ATOM     95  O23 ACD     1      11.130  30.470  29.670  1.00  0.00            
ATOM     96  C28 ACD     1      10.160  31.450  29.920  1.00  0.00            
ATOM     97  H46 ACD     1      10.480  32.490  29.850  1.00  0.00            
ATOM     98  C29 ACD     1       9.530  31.290  31.300  1.00  0.00            
ATOM     99  H47 ACD     1       9.350  30.210  31.450  1.00  0.00            
ATOM    100  O24 ACD     1       8.490  32.260  31.260  1.00  0.00            
ATOM    101  C30 ACD     1      10.450  31.560  32.460  1.00  0.00            
ATOM    102  H48 ACD     1      11.380  31.030  32.180  1.00  0.00            
ATOM    103  H49 ACD     1      10.540  32.650  32.570  1.00  0.00            
ATOM    104  O25 ACD     1      10.000  30.960  33.640  1.00  0.00            
ATOM    105  H50 ACD     1      10.210  30.030  33.560  1.00  0.00            
ATOM    106  C31 ACD     1       9.180  31.200  28.720  1.00  0.00            
ATOM    107  H51 ACD     1       9.100  30.110  28.760  1.00  0.00            
ATOM    108  O26 ACD     1       9.750  31.640  27.480  1.00  0.00            
ATOM    109  H52 ACD     1      10.530  31.130  27.230  1.00  0.00            
ATOM    110  C32 ACD     1       7.780  31.940  28.980  1.00  0.00            
ATOM    111  H53 ACD     1       7.940  33.000  28.790  1.00  0.00            
ATOM    112  O27 ACD     1       6.670  31.420  28.190  1.00  0.00            
ATOM    113  H54 ACD     1       6.910  31.530  27.270  1.00  0.00            
ATOM    114  C33 ACD     1       7.400  31.920  30.500  1.00  0.00            
ATOM    115  H55 ACD     1       6.600  32.670  30.610  1.00  0.00            
ATOM    116  O28 ACD     1       6.880  30.670  30.910  1.00  0.00            
ATOM    117  C34 ACD     1       5.580  30.540  31.410  1.00  0.00            
ATOM    118  H56 ACD     1       5.070  31.500  31.540  1.00  0.00            
ATOM    119  C35 ACD     1       4.780  29.710  30.380  1.00  0.00            
ATOM    120  H57 ACD     1       5.380  28.840  30.080  1.00  0.00            
ATOM    121  O29 ACD     1       4.330  30.420  29.200  1.00  0.00            
ATOM    122  H58 ACD     1       5.120  30.730  28.750  1.00  0.00            
ATOM    123  C36 ACD     1       3.560  29.110  31.020  1.00  0.00            
ATOM    124  H59 ACD     1       2.960  29.980  31.320  1.00  0.00            
ATOM    125  O30 ACD     1       2.790  28.160  30.090  1.00  0.00            
ATOM    126  H60 ACD     1       2.520  28.800  29.430  1.00  0.00            
ATOM    127  C1  CH4     2       8.600  28.390  35.180  1.00  0.00            
ATOM    128  C2  CH4     2       8.430  27.280  34.070  1.00  0.00            
ATOM    129  C3  CH4     2       8.970  25.930  34.630  1.00  0.00            
ATOM    130  C4  CH4     2       9.100  27.620  32.660  1.00  0.00            
ATOM    131  O1  CH4     2      10.070  28.260  32.460  1.00  0.00            
ATOM    132  N1  CH4     2       8.350  27.120  31.590  1.00  0.00            
ATOM    133  C5  CH4     2       8.660  27.090  30.240  1.00  0.00            
ATOM    134  C6  CH4     2       9.960  27.060  29.720  1.00  0.00            
ATOM    135  C7  CH4     2      10.180  26.840  28.340  1.00  0.00            
ATOM    136  C8  CH4     2       9.020  26.790  27.440  1.00  0.00            
ATOM    137  N2  CH4     2       9.170  26.520  26.010  1.00  0.00            
ATOM    138  O2  CH4     2       9.830  27.390  25.460  1.00  0.00            
ATOM    139  O3  CH4     2       9.060  25.400  25.520  1.00  0.00            
ATOM    140  C9  CH4     2       7.720  26.930  27.980  1.00  0.00            
ATOM    141  C10 CH4     2       6.470  27.020  27.050  1.00  0.00            
ATOM    142  F1  CH4     2       6.730  27.800  25.980  1.00  0.00            
ATOM    143  F2  CH4     2       6.000  25.870  26.600  1.00  0.00            
ATOM    144  F3  CH4     2       5.430  27.530  27.750  1.00  0.00            
ATOM    145  C11 CH4     2       7.580  27.100  29.360  1.00  0.00            
ATOM    146  H1  CH4     2       9.670  28.410  35.440  1.00  0.00            
ATOM    147  H2  CH4     2       8.180  29.380  34.980  1.00  0.00            
ATOM    148  H3  CH4     2       8.030  28.150  36.080  1.00  0.00            
ATOM    149  H4  CH4     2       7.350  27.200  33.880  1.00  0.00            
ATOM    150  H5  CH4     2       9.090  25.180  33.840  1.00  0.00            
ATOM    151  H6  CH4     2       9.970  26.120  35.050  1.00  0.00            
ATOM    152  H7  CH4     2       8.340  25.400  35.360  1.00  0.00            
ATOM    153  H8  CH4     2       7.450  26.710  31.820  1.00  0.00            
ATOM    154  H9  CH4     2      10.760  27.160  30.440  1.00  0.00            
ATOM    155  H10 CH4     2      11.180  26.690  27.940  1.00  0.00            
ATOM    156  H11 CH4     2       6.580  27.200  29.770  1.00  0.00            
TER
ENDMDL
MODEL        1
ATOM      1  H1  ACD     1       7.820  39.460  25.200  1.00  0.00            
ATOM      2  O1  ACD     1       7.520  39.300  24.300  1.00  0.00            
ATOM      3  C1  ACD     1       7.960  38.100  23.720  1.00  0.00            
ATOM      4  H2  ACD     1       7.070  37.540  23.430  1.00  0.00            
ATOM      5  H3  ACD     1       8.520  37.520  24.460  1.00  0.00            
ATOM      6  C2  ACD     1       8.770  38.180  22.390  1.00  0.00            
ATOM      7  H4  ACD     1       9.160  37.210  22.060  1.00  0.00            
ATOM      8  O2  ACD     1       7.900  38.790  21.460  1.00  0.00            
ATOM      9  C3  ACD     1       8.320  39.010  20.140  1.00  0.00            
ATOM     10  H5  ACD     1       7.440  39.430  19.630  1.00  0.00            
ATOM     11  O3  ACD     1       8.610  37.730  19.610  1.00  0.00            
ATOM     12  C4  ACD     1       7.640  36.830  19.050  1.00  0.00            
ATOM     13  H6  ACD     1       6.770  37.440  18.790  1.00  0.00            
ATOM     14  C5  ACD     1       8.280  36.330  17.770  1.00  0.00            
ATOM     15  H7  ACD     1       9.350  36.150  17.910  1.00  0.00            
ATOM     16  O4  ACD     1       8.230  37.240  16.700  1.00  0.00            
ATOM     17  H8  ACD     1       8.840  36.930  16.030  1.00  0.00            
ATOM     18  C6  ACD     1       7.610  35.010  17.290  1.00  0.00            
ATOM     19  H9  ACD     1       6.610  35.420  17.110  1.00  0.00            
ATOM     20  O5  ACD     1       8.130  34.410  16.120  1.00  0.00            
ATOM     21  H10 ACD     1       9.090  34.290  16.170  1.00  0.00            
ATOM     22  C7  ACD     1       7.660  34.000  18.400  1.00  0.00            
ATOM     23  H11 ACD     1       7.110  33.110  18.050  1.00  0.00            
ATOM     24  O6  ACD     1       6.970  34.470  19.560  1.00  0.00            
ATOM     25  C8  ACD     1       7.260  35.780  20.100  1.00  0.00            
ATOM     26  H12 ACD     1       8.080  35.580  20.800  1.00  0.00            
ATOM     27  C9  ACD     1       6.060  36.260  20.910  1.00  0.00            
ATOM     28  H13 ACD     1       6.010  37.350  21.000  1.00  0.00            
ATOM     29  H14 ACD     1       5.170  36.090  20.300  1.00  0.00            
ATOM     30  O7  ACD     1       5.930  35.710  22.190  1.00  0.00            
ATOM     31  H15 ACD     1       5.190  36.190  22.560  1.00  0.00            
ATOM     32  O8  ACD     1       9.060  33.690  18.670  1.00  0.00            
ATOM     33  C10 ACD     1       9.540  32.480  18.090  1.00  0.00            
ATOM     34  H16 ACD     1       8.840  32.130  17.320  1.00  0.00            
ATOM     35  C11 ACD     1      10.940  32.770  17.540  1.00  0.00            
ATOM     36  H17 ACD     1      11.650  33.110  18.300  1.00  0.00            
ATOM     37  O9  ACD     1      10.850  33.690  16.440  1.00  0.00            
ATOM     38  H18 ACD     1      11.730  33.870  16.110  1.00  0.00            
ATOM     39  C12 ACD     1      11.560  31.430  17.170  1.00  0.00            
ATOM     40  H19 ACD     1      10.960  30.940  16.400  1.00  0.00            
ATOM     41  O10 ACD     1      12.930  31.470  16.710  1.00  0.00            
ATOM     42  H20 ACD     1      13.010  32.180  16.070  1.00  0.00            
ATOM     43  C13 ACD     1      11.490  30.470  18.390  1.00  0.00            
ATOM     44  H21 ACD     1      11.790  29.450  18.120  1.00  0.00            
ATOM     45  O11 ACD     1      10.130  30.210  18.690  1.00  0.00            
ATOM     46  C14 ACD     1       9.460  31.380  19.140  1.00  0.00            
ATOM     47  H22 ACD     1      10.050  31.750  19.990  1.00  0.00            
ATOM     48  C15 ACD     1       8.020  31.070  19.610  1.00  0.00            
ATOM     49  H23 ACD     1       8.150  30.260  20.330  1.00  0.00            
ATOM     50  H24 ACD     1       7.510  31.910  20.100  1.00  0.00            
ATOM     51  O12 ACD     1       7.170  30.650  18.510  1.00  0.00            
ATOM     52  H25 ACD     1       6.250  30.690  18.780  1.00  0.00            
ATOM     53  O13 ACD     1      12.310  30.970  19.500  1.00  0.00            
ATOM     54  C16 ACD     1      13.230  30.030  20.060  1.00  0.00            
ATOM     55  H26 ACD     1      13.190  29.070  19.530  1.00  0.00            
ATOM     56  C17 ACD     1      14.590  30.630  19.910  1.00  0.00            
ATOM     57  H27 ACD     1      14.540  31.710  20.140  1.00  0.00            
ATOM     58  O14 ACD     1      15.040  30.630  18.570  1.00  0.00            
ATOM     59  H28 ACD     1      14.360  31.040  18.020  1.00  0.00            
ATOM     60  C18 ACD     1      15.650  30.060  20.950  1.00  0.00            
ATOM     61  H29 ACD     1      15.900  29.020  20.710  1.00  0.00            
ATOM     62  O15 ACD     1      16.800  30.900  20.850  1.00  0.00            
ATOM     63  H30 ACD     1      16.630  31.760  21.250  1.00  0.00            
ATOM     64  C19 ACD     1      15.080  30.060  22.360  1.00  0.00            
ATOM     65  H31 ACD     1      15.810  29.670  23.070  1.00  0.00            
ATOM     66  O16 ACD     1      13.890  29.310  22.330  1.00  0.00            
ATOM     67  C20 ACD     1      12.830  29.800  21.510  1.00  0.00            
ATOM     68  H32 ACD     1      12.510  30.780  21.890  1.00  0.00            
ATOM     69  C21 ACD     1      11.720  28.720  21.540  1.00  0.00            
ATOM     70  H33 ACD     1      10.930  28.860  20.790  1.00  0.00            
ATOM     71  H34 ACD     1      12.190  27.740  21.410  1.00  0.00            
ATOM     72  O17 ACD     1      10.950  28.880  22.730  1.00  0.00            
ATOM     73  H35 ACD     1      10.130  28.460  22.470  1.00  0.00            
ATOM     74  O18 ACD     1      14.800  31.390  22.680  1.00  0.00            
ATOM     75  C22 ACD     1      15.210  31.980  23.880  1.00  0.00            
ATOM     76  H36 ACD     1      15.970  31.330  24.340  1.00  0.00            
ATOM     77  C23 ACD     1      15.870  33.290  23.500  1.00  0.00            
ATOM     78  H37 ACD     1      15.160  33.800  22.830  1.00  0.00            
ATOM     79  O19 ACD     1      17.170  32.920  23.030  1.00  0.00            
ATOM     80  H38 ACD     1      17.490  33.610  22.440  1.00  0.00            
ATOM     81  C24 ACD     1      15.960  34.190  24.740  1.00  0.00            
ATOM     82  H39 ACD     1      16.610  33.620  25.420  1.00  0.00            
ATOM     83  O20 ACD     1      16.580  35.470  24.350  1.00  0.00            
ATOM     84  H40 ACD     1      17.450  35.280  24.000  1.00  0.00            
ATOM     85  C25 ACD     1      14.670  34.340  25.440  1.00  0.00            
ATOM     86  H41 ACD     1      14.850  34.780  26.420  1.00  0.00            
ATOM     87  O21 ACD     1      14.130  33.030  25.750  1.00  0.00            
ATOM     88  C26 ACD     1      13.910  32.230  24.640  1.00  0.00            
ATOM     89  H42 ACD     1      13.350  32.750  23.850  1.00  0.00            
ATOM     90  C27 ACD     1      13.200  30.930  25.070  1.00  0.00            
ATOM     91  H43 ACD     1      12.500  31.270  25.860  1.00  0.00            
ATOM     92  H44 ACD     1      12.660  30.440  24.250  1.00  0.00            
ATOM     93  O22 ACD     1      14.110  29.930  25.590  1.00  0.00            
ATOM     94  H45 ACD     1      13.680  29.070  25.480  1.00  0.00            
ATOM     95  O23 ACD     1      13.790  35.110  24.600  1.00  0.00            
ATOM     96  C28 ACD     1      13.330  36.360  25.120  1.00  0.00            
ATOM     97  H46 ACD     1      13.750  36.660  26.090  1.00  0.00            
ATOM     98  C29 ACD     1      11.780  36.230  25.180  1.00  0.00            
ATOM     99  H47 ACD     1      11.420  35.820  24.230  1.00  0.00            
ATOM    100  O24 ACD     1      11.210  37.500  25.300  1.00  0.00            
ATOM    101  C30 ACD     1      11.300  35.330  26.300  1.00  0.00            
ATOM    102  H48 ACD     1      10.250  35.050  26.140  1.00  0.00            
ATOM    103  H49 ACD     1      11.870  34.400  26.190  1.00  0.00            
ATOM    104  O25 ACD     1      11.640  35.970  27.560  1.00  0.00            
ATOM    105  H50 ACD     1      11.330  36.860  27.350  1.00  0.00            
ATOM    106  C31 ACD     1      13.840  37.420  24.070  1.00  0.00            
ATOM    107  H51 ACD     1      13.590  37.020  23.080  1.00  0.00            
ATOM    108  O26 ACD     1      15.310  37.650  24.150  1.00  0.00            
ATOM    109  H52 ACD     1      15.660  36.780  24.370  1.00  0.00            
ATOM    110  C32 ACD     1      13.070  38.740  24.240  1.00  0.00            
ATOM    111  H53 ACD     1      13.470  39.220  25.150  1.00  0.00            
ATOM    112  O27 ACD     1      13.290  39.720  23.210  1.00  0.00            
ATOM    113  H54 ACD     1      14.030  40.240  23.550  1.00  0.00            
ATOM    114  C33 ACD     1      11.510  38.440  24.310  1.00  0.00            
ATOM    115  H55 ACD     1      11.020  39.350  24.670  1.00  0.00            
ATOM    116  O28 ACD     1      11.010  38.110  23.030  1.00  0.00            
ATOM    117  C34 ACD     1      10.070  39.020  22.490  1.00  0.00            
ATOM    118  H56 ACD     1       9.910  39.960  23.030  1.00  0.00            
ATOM    119  C35 ACD     1      10.580  39.390  21.130  1.00  0.00            
ATOM    120  H57 ACD     1      10.960  38.460  20.700  1.00  0.00            
ATOM    121  O29 ACD     1      11.640  40.350  21.280  1.00  0.00            
ATOM    122  H58 ACD     1      12.200  40.060  22.010  1.00  0.00            
ATOM    123  C36 ACD     1       9.560  39.830  20.150  1.00  0.00            
ATOM    124  H59 ACD     1       9.230  40.860  20.340  1.00  0.00            
ATOM    125  O30 ACD     1       9.980  39.830  18.800  1.00  0.00            
ATOM    126  H60 ACD     1      10.140  38.940  18.460  1.00  0.00            
ATOM    127  C1  CH4     2       8.250  34.020  23.720  1.00  0.00            
ATOM    128  C2  CH4     2       8.900  33.090  22.590  1.00  0.00            
ATOM    129  C3  CH4     2       8.690  31.620  22.920  1.00  0.00            
ATOM    130  C4  CH4     2      10.360  33.630  22.420  1.00  0.00            
ATOM    131  O1  CH4     2      11.180  33.600  23.300  1.00  0.00            
ATOM    132  N1  CH4     2      10.700  34.110  21.180  1.00  0.00            
ATOM    133  C5  CH4     2      11.960  34.680  20.850  1.00  0.00            
ATOM    134  C6  CH4     2      13.150  33.920  20.930  1.00  0.00            
ATOM    135  C7  CH4     2      14.290  34.310  20.280  1.00  0.00            
ATOM    136  C8  CH4     2      14.180  35.430  19.420  1.00  0.00            
ATOM    137  N2  CH4     2      15.480  35.840  18.710  1.00  0.00            
ATOM    138  O2  CH4     2      16.010  36.870  19.180  1.00  0.00            
ATOM    139  O3  CH4     2      16.020  35.000  17.960  1.00  0.00            
ATOM    140  C9  CH4     2      12.990  36.200  19.310  1.00  0.00            
ATOM    141  C10 CH4     2      12.910  37.350  18.320  1.00  0.00            
ATOM    142  F1  CH4     2      13.540  38.370  18.910  1.00  0.00            
ATOM    143  F2  CH4     2      13.500  37.060  17.200  1.00  0.00            
ATOM    144  F3  CH4     2      11.710  37.750  17.920  1.00  0.00            
ATOM    145  C11 CH4     2      11.890  35.830  20.110  1.00  0.00            
ATOM    146  H1  CH4     2       8.180  35.070  23.430  1.00  0.00            
ATOM    147  H2  CH4     2       7.270  33.600  23.960  1.00  0.00            
ATOM    148  H3  CH4     2       8.740  33.950  24.710  1.00  0.00            
ATOM    149  H4  CH4     2       8.290  33.230  21.690  1.00  0.00            
ATOM    150  H5  CH4     2       7.650  31.290  22.900  1.00  0.00            
ATOM    151  H6  CH4     2       9.250  31.010  22.190  1.00  0.00            
ATOM    152  H7  CH4     2       9.040  31.380  23.930  1.00  0.00            
ATOM    153  H8  CH4     2      10.050  34.150  20.400  1.00  0.00            
ATOM    154  H9  CH4     2      13.080  33.010  21.510  1.00  0.00            
ATOM    155  H10 CH4     2      15.190  33.710  20.340  1.00  0.00            
ATOM    156  H11 CH4     2      10.930  36.330  20.060  1.00  0.00            
TER
ENDMDL
MODEL        1
ATOM      1  H1  ACD     1       6.000  33.080  30.750  1.00  0.00            
ATOM      2  O1  ACD     1       6.830  33.500  31.000  1.00  0.00            
ATOM      3  C1  ACD     1       7.810  33.250  29.960  1.00  0.00            
ATOM      4  H2  ACD     1       7.930  32.170  30.020  1.00  0.00            
ATOM      5  H3  ACD     1       8.800  33.650  30.200  1.00  0.00            
ATOM      6  C2  ACD     1       7.290  33.640  28.560  1.00  0.00            
ATOM      7  H4  ACD     1       8.070  33.420  27.820  1.00  0.00            
ATOM      8  O2  ACD     1       6.210  32.810  28.230  1.00  0.00            
ATOM      9  C3  ACD     1       5.420  33.190  27.110  1.00  0.00            
ATOM     10  H5  ACD     1       4.770  32.310  27.040  1.00  0.00            
ATOM     11  O3  ACD     1       6.150  33.250  25.850  1.00  0.00            
ATOM     12  C4  ACD     1       5.800  32.460  24.700  1.00  0.00            
ATOM     13  H6  ACD     1       4.750  32.160  24.780  1.00  0.00            
ATOM     14  C5  ACD     1       6.050  33.290  23.510  1.00  0.00            
ATOM     15  H7  ACD     1       7.120  33.560  23.570  1.00  0.00            
ATOM     16  O4  ACD     1       5.240  34.430  23.440  1.00  0.00            
ATOM     17  H8  ACD     1       5.420  34.960  22.660  1.00  0.00            
ATOM     18  C6  ACD     1       5.880  32.360  22.310  1.00  0.00            
ATOM     19  H9  ACD     1       4.900  31.870  22.340  1.00  0.00            
ATOM     20  O5  ACD     1       5.990  33.050  21.080  1.00  0.00            
ATOM     21  H10 ACD     1       5.090  33.260  20.850  1.00  0.00            
ATOM     22  C7  ACD     1       6.800  31.080  22.340  1.00  0.00            
ATOM     23  H11 ACD     1       6.560  30.390  21.520  1.00  0.00            
ATOM     24  O6  ACD     1       6.450  30.460  23.540  1.00  0.00            
ATOM     25  C8  ACD     1       6.610  31.190  24.720  1.00  0.00            
ATOM     26  H12 ACD     1       7.660  31.470  24.870  1.00  0.00            
ATOM     27  C9  ACD     1       6.160  30.250  25.760  1.00  0.00            
ATOM     28  H13 ACD     1       6.870  29.430  25.880  1.00  0.00            
ATOM     29  H14 ACD     1       6.080  30.750  26.740  1.00  0.00            
ATOM     30  O7  ACD     1       4.820  29.800  25.510  1.00  0.00            
ATOM     31  H15 ACD     1       4.980  29.400  24.640  1.00  0.00            
ATOM     32  O8  ACD     1       8.180  31.480  22.370  1.00  0.00            
ATOM     33  C10 ACD     1       9.010  30.910  21.300  1.00  0.00            
ATOM     34  H16 ACD     1       8.430  30.190  20.720  1.00  0.00            
ATOM     35  C11 ACD     1       9.380  32.100  20.410  1.00  0.00            
ATOM     36  H17 ACD     1       9.600  32.990  21.020  1.00  0.00            
ATOM     37  O9  ACD     1       8.270  32.410  19.590  1.00  0.00            
ATOM     38  H18 ACD     1       7.460  32.280  20.090  1.00  0.00            
ATOM     39  C12 ACD     1      10.560  31.680  19.540  1.00  0.00            
ATOM     40  H19 ACD     1      10.140  30.800  19.030  1.00  0.00            
ATOM     41  O10 ACD     1      11.040  32.670  18.610  1.00  0.00            
ATOM     42  H20 ACD     1      10.380  32.790  17.910  1.00  0.00            
ATOM     43  C13 ACD     1      11.760  31.210  20.400  1.00  0.00            
ATOM     44  H21 ACD     1      12.550  30.910  19.690  1.00  0.00            
ATOM     45  O11 ACD     1      11.300  30.040  21.060  1.00  0.00            
ATOM     46  C14 ACD     1      10.200  30.200  21.960  1.00  0.00            
ATOM     47  H22 ACD     1      10.470  30.900  22.760  1.00  0.00            
ATOM     48  C15 ACD     1       9.750  28.780  22.500  1.00  0.00            
ATOM     49  H23 ACD     1       8.860  28.850  23.150  1.00  0.00            
ATOM     50  H24 ACD     1       9.420  28.270  21.580  1.00  0.00            
ATOM     51  O12 ACD     1      10.750  27.990  23.160  1.00  0.00            
ATOM     52  H25 ACD     1      10.330  27.140  23.280  1.00  0.00            
ATOM     53  O13 ACD     1      12.140  32.210  21.330  1.00  0.00            
ATOM     54  C16 ACD     1      13.490  32.710  21.460  1.00  0.00            
ATOM     55  H26 ACD     1      14.260  32.050  21.040  1.00  0.00            
ATOM     56  C17 ACD     1      13.570  34.060  20.780  1.00  0.00            
ATOM     57  H27 ACD     1      12.600  34.490  21.090  1.00  0.00            
ATOM     58  O14 ACD     1      13.510  33.930  19.380  1.00  0.00            
ATOM     59  H28 ACD     1      12.740  33.490  19.010  1.00  0.00            
ATOM     60  C18 ACD     1      14.750  34.900  21.220  1.00  0.00            
ATOM     61  H29 ACD     1      15.670  34.520  20.760  1.00  0.00            
ATOM     62  O15 ACD     1      14.690  36.200  20.660  1.00  0.00            
ATOM     63  H30 ACD     1      13.780  36.280  20.390  1.00  0.00            
ATOM     64  C19 ACD     1      14.820  35.020  22.750  1.00  0.00            
ATOM     65  H31 ACD     1      15.720  35.560  23.070  1.00  0.00            
ATOM     66  O16 ACD     1      14.990  33.690  23.210  1.00  0.00            
ATOM     67  C20 ACD     1      13.830  32.910  22.990  1.00  0.00            
ATOM     68  H32 ACD     1      12.970  33.330  23.530  1.00  0.00            
ATOM     69  C21 ACD     1      14.040  31.610  23.690  1.00  0.00            
ATOM     70  H33 ACD     1      13.130  31.030  23.490  1.00  0.00            
ATOM     71  H34 ACD     1      14.930  31.080  23.310  1.00  0.00            
ATOM     72  O17 ACD     1      14.320  31.870  25.050  1.00  0.00            
ATOM     73  H35 ACD     1      13.530  32.190  25.480  1.00  0.00            
ATOM     74  O18 ACD     1      13.650  35.620  23.250  1.00  0.00            
ATOM     75  C22 ACD     1      13.940  36.770  24.090  1.00  0.00            
ATOM     76  H36 ACD     1      14.750  37.410  23.720  1.00  0.00            
ATOM     77  C23 ACD     1      12.700  37.580  24.010  1.00  0.00            
ATOM     78  H37 ACD     1      11.760  37.020  24.130  1.00  0.00            
ATOM     79  O19 ACD     1      12.780  38.220  22.740  1.00  0.00            
ATOM     80  H38 ACD     1      12.780  37.460  22.150  1.00  0.00            
ATOM     81  C24 ACD     1      12.730  38.670  25.080  1.00  0.00            
ATOM     82  H39 ACD     1      13.630  39.300  25.000  1.00  0.00            
ATOM     83  O20 ACD     1      11.490  39.330  25.070  1.00  0.00            
ATOM     84  H40 ACD     1      11.310  39.530  24.150  1.00  0.00            
ATOM     85  C25 ACD     1      12.830  38.030  26.430  1.00  0.00            
ATOM     86  H41 ACD     1      12.770  38.870  27.130  1.00  0.00            
ATOM     87  O21 ACD     1      14.030  37.240  26.450  1.00  0.00            
ATOM     88  C26 ACD     1      14.170  36.250  25.490  1.00  0.00            
ATOM     89  H42 ACD     1      13.360  35.520  25.600  1.00  0.00            
ATOM     90  C27 ACD     1      15.540  35.690  25.750  1.00  0.00            
ATOM     91  H43 ACD     1      15.760  34.960  24.950  1.00  0.00            
ATOM     92  H44 ACD     1      16.280  36.480  25.540  1.00  0.00            
ATOM     93  O22 ACD     1      15.690  35.070  27.020  1.00  0.00            
ATOM     94  H45 ACD     1      15.060  34.390  27.260  1.00  0.00            
ATOM     95  O23 ACD     1      11.700  37.240  26.650  1.00  0.00            
ATOM     96  C28 ACD     1      11.020  37.370  27.860  1.00  0.00            
ATOM     97  H46 ACD     1      11.630  37.740  28.700  1.00  0.00            
ATOM     98  C29 ACD     1      10.810  35.930  28.430  1.00  0.00            
ATOM     99  H47 ACD     1      10.470  35.350  27.560  1.00  0.00            
ATOM    100  O24 ACD     1       9.940  35.930  29.570  1.00  0.00            
ATOM    101  C30 ACD     1      12.110  35.350  28.940  1.00  0.00            
ATOM    102  H48 ACD     1      11.870  34.300  29.190  1.00  0.00            
ATOM    103  H49 ACD     1      12.830  35.260  28.120  1.00  0.00            
ATOM    104  O25 ACD     1      12.750  36.030  30.010  1.00  0.00            
ATOM    105  H50 ACD     1      12.440  35.630  30.830  1.00  0.00            
ATOM    106  C31 ACD     1       9.780  38.100  27.630  1.00  0.00            
ATOM    107  H51 ACD     1       9.320  37.750  26.690  1.00  0.00            
ATOM    108  O26 ACD     1      10.260  39.460  27.390  1.00  0.00            
ATOM    109  H52 ACD     1      10.460  39.630  26.460  1.00  0.00            
ATOM    110  C32 ACD     1       8.850  37.970  28.870  1.00  0.00            
ATOM    111  H53 ACD     1       9.370  38.530  29.660  1.00  0.00            
ATOM    112  O27 ACD     1       7.610  38.580  28.680  1.00  0.00            
ATOM    113  H54 ACD     1       7.010  37.840  28.580  1.00  0.00            
ATOM    114  C33 ACD     1       8.660  36.540  29.300  1.00  0.00            
ATOM    115  H55 ACD     1       8.080  36.450  30.230  1.00  0.00            
ATOM    116  O28 ACD     1       8.000  35.840  28.210  1.00  0.00            
ATOM    117  C34 ACD     1       6.880  35.100  28.600  1.00  0.00            
ATOM    118  H56 ACD     1       6.630  35.400  29.620  1.00  0.00            
ATOM    119  C35 ACD     1       5.830  35.510  27.630  1.00  0.00            
ATOM    120  H57 ACD     1       6.310  35.730  26.670  1.00  0.00            
ATOM    121  O29 ACD     1       5.220  36.760  27.950  1.00  0.00            
ATOM    122  H58 ACD     1       4.710  37.080  27.200  1.00  0.00            
ATOM    123  C36 ACD     1       4.700  34.430  27.500  1.00  0.00            
ATOM    124  H59 ACD     1       4.160  34.310  28.450  1.00  0.00            
ATOM    125  O30 ACD     1       3.790  34.890  26.530  1.00  0.00            
ATOM    126  H60 ACD     1       4.200  35.060  25.670  1.00  0.00            
ATOM    127  C1  CH4     2      10.870  31.500  28.050  1.00  0.00            
ATOM    128  C2  CH4     2      10.150  31.390  26.620  1.00  0.00            
ATOM    129  C3  CH4     2      10.430  30.040  25.950  1.00  0.00            
ATOM    130  C4  CH4     2      10.480  32.580  25.690  1.00  0.00            
ATOM    131  O1  CH4     2      11.530  32.810  25.120  1.00  0.00            
ATOM    132  N1  CH4     2       9.450  33.430  25.400  1.00  0.00            
ATOM    133  C5  CH4     2       9.490  34.540  24.580  1.00  0.00            
ATOM    134  C6  CH4     2      10.060  34.530  23.330  1.00  0.00            
ATOM    135  C7  CH4     2       9.940  35.630  22.440  1.00  0.00            
ATOM    136  C8  CH4     2       9.150  36.730  22.820  1.00  0.00            
ATOM    137  N2  CH4     2       9.010  37.960  21.970  1.00  0.00            
ATOM    138  O2  CH4     2       8.450  37.840  20.890  1.00  0.00            
ATOM    139  O3  CH4     2       9.460  39.000  22.440  1.00  0.00            
ATOM    140  C9  CH4     2       8.500  36.740  24.070  1.00  0.00            
ATOM    141  C10 CH4     2       7.580  37.990  24.470  1.00  0.00            
ATOM    142  F1  CH4     2       6.820  38.400  23.420  1.00  0.00            
ATOM    143  F2  CH4     2       6.690  37.660  25.360  1.00  0.00            
ATOM    144  F3  CH4     2       8.190  39.120  25.010  1.00  0.00            
ATOM    145  C11 CH4     2       8.720  35.660  24.950  1.00  0.00            
ATOM    146  H1  CH4     2      11.900  31.250  27.770  1.00  0.00            
ATOM    147  H2  CH4     2      10.720  32.490  28.490  1.00  0.00            
ATOM    148  H3  CH4     2      10.410  30.790  28.750  1.00  0.00            
ATOM    149  H4  CH4     2       9.080  31.460  26.860  1.00  0.00            
ATOM    150  H5  CH4     2       9.710  29.820  25.160  1.00  0.00            
ATOM    151  H6  CH4     2      11.480  30.000  25.640  1.00  0.00            
ATOM    152  H7  CH4     2      10.240  29.220  26.660  1.00  0.00            
ATOM    153  H8  CH4     2       8.670  33.250  26.020  1.00  0.00            
ATOM    154  H9  CH4     2      10.430  33.580  22.950  1.00  0.00            
ATOM    155  H10 CH4     2      10.250  35.530  21.400  1.00  0.00            
ATOM    156  H11 CH4     2       8.290  35.690  25.940  1.00  0.00            
TER
ENDMDL
MODEL        1
ATOM      1  H1  ACD     1       9.770  41.660  23.340  1.00  0.00            
ATOM      2  O1  ACD     1      10.150  40.890  23.770  1.00  0.00            
ATOM      3  C1  ACD     1      10.300  39.920  22.750  1.00  0.00            
ATOM      4  H2  ACD     1       9.290  39.520  22.590  1.00  0.00            
ATOM      5  H3  ACD     1      10.840  39.020  23.070  1.00  0.00            
ATOM      6  C2  ACD     1      10.940  40.380  21.430  1.00  0.00            
ATOM      7  H4  ACD     1      11.260  39.500  20.860  1.00  0.00            
ATOM      8  O2  ACD     1       9.800  41.040  20.750  1.00  0.00            
ATOM      9  C3  ACD     1      10.020  41.600  19.430  1.00  0.00            
ATOM     10  H5  ACD     1       9.060  42.020  19.130  1.00  0.00            
ATOM     11  O3  ACD     1      10.240  40.450  18.530  1.00  0.00            
ATOM     12  C4  ACD     1       9.040  39.890  17.880  1.00  0.00            
ATOM     13  H6  ACD     1       8.370  40.750  17.790  1.00  0.00            
ATOM     14  C5  ACD     1       9.520  39.360  16.500  1.00  0.00            
ATOM     15  H7  ACD     1      10.510  38.910  16.630  1.00  0.00            
ATOM     16  O4  ACD     1       9.600  40.480  15.550  1.00  0.00            
ATOM     17  H8  ACD     1      10.210  40.210  14.850  1.00  0.00            
ATOM     18  C6  ACD     1       8.660  38.200  16.060  1.00  0.00            
ATOM     19  H9  ACD     1       7.590  38.420  15.950  1.00  0.00            
ATOM     20  O5  ACD     1       9.230  37.680  14.840  1.00  0.00            
ATOM     21  H10 ACD     1      10.160  37.500  14.990  1.00  0.00            
ATOM     22  C7  ACD     1       8.760  37.160  17.160  1.00  0.00            
ATOM     23  H11 ACD     1       8.350  36.190  16.870  1.00  0.00            
ATOM     24  O6  ACD     1       8.040  37.700  18.210  1.00  0.00            
ATOM     25  C8  ACD     1       8.520  38.830  18.870  1.00  0.00            
ATOM     26  H12 ACD     1       9.390  38.570  19.490  1.00  0.00            
ATOM     27  C9  ACD     1       7.380  39.470  19.680  1.00  0.00            
ATOM     28  H13 ACD     1       7.490  40.560  19.790  1.00  0.00            
ATOM     29  H14 ACD     1       6.570  39.440  18.940  1.00  0.00            
ATOM     30  O7  ACD     1       7.170  38.710  20.820  1.00  0.00            
ATOM     31  H15 ACD     1       6.660  39.240  21.440  1.00  0.00            
ATOM     32  O8  ACD     1      10.160  36.730  17.560  1.00  0.00            
ATOM     33  C10 ACD     1      10.760  35.600  16.840  1.00  0.00            
ATOM     34  H16 ACD     1      10.150  35.410  15.950  1.00  0.00            
ATOM     35  C11 ACD     1      12.100  36.050  16.380  1.00  0.00            
ATOM     36  H17 ACD     1      12.630  36.530  17.220  1.00  0.00            
ATOM     37  O9  ACD     1      11.790  37.010  15.310  1.00  0.00            
ATOM     38  H18 ACD     1      12.560  37.500  15.000  1.00  0.00            
ATOM     39  C12 ACD     1      13.040  34.890  16.080  1.00  0.00            
ATOM     40  H19 ACD     1      12.800  34.480  15.090  1.00  0.00            
ATOM     41  O10 ACD     1      14.430  35.270  15.980  1.00  0.00            
ATOM     42  H20 ACD     1      14.920  34.980  16.750  1.00  0.00            
ATOM     43  C13 ACD     1      13.010  33.750  17.050  1.00  0.00            
ATOM     44  H21 ACD     1      13.530  32.900  16.600  1.00  0.00            
ATOM     45  O11 ACD     1      11.690  33.310  17.250  1.00  0.00            
ATOM     46  C14 ACD     1      10.900  34.380  17.810  1.00  0.00            
ATOM     47  H22 ACD     1      11.310  34.840  18.720  1.00  0.00            
ATOM     48  C15 ACD     1       9.530  33.840  18.210  1.00  0.00            
ATOM     49  H23 ACD     1       9.590  32.970  18.880  1.00  0.00            
ATOM     50  H24 ACD     1       9.100  34.660  18.790  1.00  0.00            
ATOM     51  O12 ACD     1       8.700  33.550  17.080  1.00  0.00            
ATOM     52  H25 ACD     1       7.840  33.370  17.450  1.00  0.00            
ATOM     53  O13 ACD     1      13.630  34.030  18.320  1.00  0.00            
ATOM     54  C16 ACD     1      14.490  33.010  18.860  1.00  0.00            
ATOM     55  H26 ACD     1      14.610  32.120  18.220  1.00  0.00            
ATOM     56  C17 ACD     1      15.810  33.800  18.860  1.00  0.00            
ATOM     57  H27 ACD     1      15.670  34.860  19.100  1.00  0.00            
ATOM     58  O14 ACD     1      16.460  33.780  17.510  1.00  0.00            
ATOM     59  H28 ACD     1      16.620  32.860  17.270  1.00  0.00            
ATOM     60  C18 ACD     1      16.730  33.250  19.910  1.00  0.00            
ATOM     61  H29 ACD     1      16.950  32.230  19.600  1.00  0.00            
ATOM     62  O15 ACD     1      17.940  33.950  20.060  1.00  0.00            
ATOM     63  H30 ACD     1      18.380  33.970  19.200  1.00  0.00            
ATOM     64  C19 ACD     1      16.050  33.110  21.270  1.00  0.00            
ATOM     65  H31 ACD     1      16.880  32.660  21.820  1.00  0.00            
ATOM     66  O16 ACD     1      15.010  32.180  21.130  1.00  0.00            
ATOM     67  C20 ACD     1      13.910  32.670  20.270  1.00  0.00            
ATOM     68  H32 ACD     1      13.480  33.600  20.650  1.00  0.00            
ATOM     69  C21 ACD     1      12.780  31.650  20.090  1.00  0.00            
ATOM     70  H33 ACD     1      12.050  32.080  19.400  1.00  0.00            
ATOM     71  H34 ACD     1      13.120  30.680  19.700  1.00  0.00            
ATOM     72  O17 ACD     1      11.940  31.490  21.240  1.00  0.00            
ATOM     73  H35 ACD     1      12.470  31.080  21.930  1.00  0.00            
ATOM     74  O18 ACD     1      15.720  34.420  21.690  1.00  0.00            
ATOM     75  C22 ACD     1      16.030  34.700  23.070  1.00  0.00            
ATOM     76  H36 ACD     1      16.310  33.770  23.580  1.00  0.00            
ATOM     77  C23 ACD     1      17.280  35.620  22.980  1.00  0.00            
ATOM     78  H37 ACD     1      17.080  36.400  22.240  1.00  0.00            
ATOM     79  O19 ACD     1      18.420  34.930  22.550  1.00  0.00            
ATOM     80  H38 ACD     1      18.310  34.770  21.610  1.00  0.00            
ATOM     81  C24 ACD     1      17.500  36.340  24.350  1.00  0.00            
ATOM     82  H39 ACD     1      17.850  35.520  24.990  1.00  0.00            
ATOM     83  O20 ACD     1      18.520  37.270  24.170  1.00  0.00            
ATOM     84  H40 ACD     1      19.290  36.700  24.060  1.00  0.00            
ATOM     85  C25 ACD     1      16.200  36.930  24.930  1.00  0.00            
ATOM     86  H41 ACD     1      16.350  37.490  25.860  1.00  0.00            
ATOM     87  O21 ACD     1      15.290  35.820  25.080  1.00  0.00            
ATOM     88  C26 ACD     1      14.830  35.210  23.760  1.00  0.00            
ATOM     89  H42 ACD     1      14.360  35.980  23.130  1.00  0.00            
ATOM     90  C27 ACD     1      13.770  34.160  24.030  1.00  0.00            
ATOM     91  H43 ACD     1      12.920  34.720  24.440  1.00  0.00            
ATOM     92  H44 ACD     1      13.410  33.660  23.130  1.00  0.00            
ATOM     93  O22 ACD     1      14.290  33.140  24.920  1.00  0.00            
ATOM     94  H45 ACD     1      13.530  32.710  25.310  1.00  0.00            
ATOM     95  O23 ACD     1      15.780  37.850  23.920  1.00  0.00            
ATOM     96  C28 ACD     1      15.470  39.150  24.280  1.00  0.00            
ATOM     97  H46 ACD     1      15.930  39.530  25.200  1.00  0.00            
ATOM     98  C29 ACD     1      13.920  39.250  24.290  1.00  0.00            
ATOM     99  H47 ACD     1      13.630  38.700  23.390  1.00  0.00            
ATOM    100  O24 ACD     1      13.620  40.650  24.350  1.00  0.00            
ATOM    101  C30 ACD     1      13.320  38.580  25.530  1.00  0.00            
ATOM    102  H48 ACD     1      12.230  38.750  25.570  1.00  0.00            
ATOM    103  H49 ACD     1      13.340  37.510  25.290  1.00  0.00            
ATOM    104  O25 ACD     1      14.060  38.860  26.670  1.00  0.00            
ATOM    105  H50 ACD     1      13.780  38.140  27.250  1.00  0.00            
ATOM    106  C31 ACD     1      16.080  40.000  23.180  1.00  0.00            
ATOM    107  H51 ACD     1      15.840  39.570  22.200  1.00  0.00            
ATOM    108  O26 ACD     1      17.490  39.980  23.390  1.00  0.00            
ATOM    109  H52 ACD     1      17.770  39.070  23.460  1.00  0.00            
ATOM    110  C32 ACD     1      15.480  41.440  23.080  1.00  0.00            
ATOM    111  H53 ACD     1      15.820  41.950  23.990  1.00  0.00            
ATOM    112  O27 ACD     1      15.850  42.210  21.980  1.00  0.00            
ATOM    113  H54 ACD     1      16.790  42.130  21.830  1.00  0.00            
ATOM    114  C33 ACD     1      13.880  41.430  23.110  1.00  0.00            
ATOM    115  H55 ACD     1      13.610  42.490  23.210  1.00  0.00            
ATOM    116  O28 ACD     1      13.270  40.810  21.980  1.00  0.00            
ATOM    117  C34 ACD     1      12.080  41.370  21.490  1.00  0.00            
ATOM    118  H56 ACD     1      11.840  42.210  22.150  1.00  0.00            
ATOM    119  C35 ACD     1      12.390  42.040  20.160  1.00  0.00            
ATOM    120  H57 ACD     1      12.830  41.330  19.440  1.00  0.00            
ATOM    121  O29 ACD     1      13.300  43.130  20.390  1.00  0.00            
ATOM    122  H58 ACD     1      14.120  42.780  20.750  1.00  0.00            
ATOM    123  C36 ACD     1      11.120  42.610  19.450  1.00  0.00            
ATOM    124  H59 ACD     1      10.640  43.500  19.880  1.00  0.00            
ATOM    125  O30 ACD     1      11.480  42.820  18.110  1.00  0.00            
ATOM    126  H60 ACD     1      11.490  41.920  17.790  1.00  0.00            
ATOM    127  C1  CH4     2       8.930  36.480  22.840  1.00  0.00            
ATOM    128  C2  CH4     2       9.830  35.940  21.670  1.00  0.00            
ATOM    129  C3  CH4     2      10.040  34.410  21.950  1.00  0.00            
ATOM    130  C4  CH4     2      11.270  36.610  21.530  1.00  0.00            
ATOM    131  O1  CH4     2      12.010  36.900  22.460  1.00  0.00            
ATOM    132  N1  CH4     2      11.610  37.010  20.270  1.00  0.00            
ATOM    133  C5  CH4     2      12.910  37.390  19.880  1.00  0.00            
ATOM    134  C6  CH4     2      14.060  36.740  20.190  1.00  0.00            
ATOM    135  C7  CH4     2      15.300  37.340  19.780  1.00  0.00            
ATOM    136  C8  CH4     2      15.290  38.480  19.010  1.00  0.00            
ATOM    137  N2  CH4     2      16.600  38.910  18.520  1.00  0.00            
ATOM    138  O2  CH4     2      16.800  40.110  18.390  1.00  0.00            
ATOM    139  O3  CH4     2      17.340  38.070  18.150  1.00  0.00            
ATOM    140  C9  CH4     2      14.070  38.960  18.520  1.00  0.00            
ATOM    141  C10 CH4     2      13.910  40.000  17.340  1.00  0.00            
ATOM    142  F1  CH4     2      14.510  41.150  17.620  1.00  0.00            
ATOM    143  F2  CH4     2      14.480  39.580  16.210  1.00  0.00            
ATOM    144  F3  CH4     2      12.680  40.330  16.990  1.00  0.00            
ATOM    145  C11 CH4     2      12.910  38.370  18.990  1.00  0.00            
ATOM    146  H1  CH4     2       8.510  37.410  22.440  1.00  0.00            
ATOM    147  H2  CH4     2       8.150  35.740  23.080  1.00  0.00            
ATOM    148  H3  CH4     2       9.570  36.620  23.720  1.00  0.00            
ATOM    149  H4  CH4     2       9.430  36.160  20.670  1.00  0.00            
ATOM    150  H5  CH4     2       9.070  33.890  21.990  1.00  0.00            
ATOM    151  H6  CH4     2      10.860  33.940  21.380  1.00  0.00            
ATOM    152  H7  CH4     2      10.360  34.330  22.990  1.00  0.00            
ATOM    153  H8  CH4     2      11.010  36.750  19.490  1.00  0.00            
ATOM    154  H9  CH4     2      13.990  35.830  20.780  1.00  0.00            
ATOM    155  H10 CH4     2      16.260  36.950  20.090  1.00  0.00            
ATOM    156  H11 CH4     2      11.880  38.640  18.780  1.00  0.00            
TER
ENDMDL
MODEL        1
ATOM      1  H1  ACD     1      11.510  37.100  28.600  1.00  0.00            
ATOM      2  O1  ACD     1      11.500  36.900  29.540  1.00  0.00            
ATOM      3  C1  ACD     1      12.800  37.290  29.930  1.00  0.00            
ATOM      4  H2  ACD     1      12.980  37.140  31.010  1.00  0.00            
ATOM      5  H3  ACD     1      12.960  38.350  29.690  1.00  0.00            
ATOM      6  C2  ACD     1      13.790  36.480  29.150  1.00  0.00            
ATOM      7  H4  ACD     1      13.260  35.550  28.900  1.00  0.00            
ATOM      8  O2  ACD     1      14.010  37.170  27.890  1.00  0.00            
ATOM      9  C3  ACD     1      14.950  36.490  27.000  1.00  0.00            
ATOM     10  H5  ACD     1      15.020  37.000  26.030  1.00  0.00            
ATOM     11  O3  ACD     1      14.440  35.090  26.800  1.00  0.00            
ATOM     12  C4  ACD     1      14.510  34.490  25.470  1.00  0.00            
ATOM     13  H6  ACD     1      14.870  35.220  24.730  1.00  0.00            
ATOM     14  C5  ACD     1      15.380  33.270  25.440  1.00  0.00            
ATOM     15  H7  ACD     1      14.990  32.490  26.100  1.00  0.00            
ATOM     16  O4  ACD     1      16.680  33.540  26.020  1.00  0.00            
ATOM     17  H8  ACD     1      17.370  32.990  25.640  1.00  0.00            
ATOM     18  C6  ACD     1      15.420  32.590  24.130  1.00  0.00            
ATOM     19  H9  ACD     1      15.930  33.220  23.400  1.00  0.00            
ATOM     20  O5  ACD     1      16.110  31.330  24.250  1.00  0.00            
ATOM     21  H10 ACD     1      15.400  30.680  24.300  1.00  0.00            
ATOM     22  C7  ACD     1      14.040  32.350  23.540  1.00  0.00            
ATOM     23  H11 ACD     1      14.090  31.950  22.520  1.00  0.00            
ATOM     24  O6  ACD     1      13.340  33.610  23.560  1.00  0.00            
ATOM     25  C8  ACD     1      13.120  34.130  24.900  1.00  0.00            
ATOM     26  H12 ACD     1      12.590  33.400  25.520  1.00  0.00            
ATOM     27  C9  ACD     1      12.190  35.380  24.660  1.00  0.00            
ATOM     28  H13 ACD     1      12.010  35.890  25.620  1.00  0.00            
ATOM     29  H14 ACD     1      12.720  36.120  24.050  1.00  0.00            
ATOM     30  O7  ACD     1      10.910  35.050  24.090  1.00  0.00            
ATOM     31  H15 ACD     1      10.600  35.690  23.450  1.00  0.00            
ATOM     32  O8  ACD     1      13.450  31.380  24.380  1.00  0.00            
ATOM     33  C10 ACD     1      12.580  30.450  23.740  1.00  0.00            
ATOM     34  H16 ACD     1      12.420  30.620  22.670  1.00  0.00            
ATOM     35  C11 ACD     1      13.430  29.160  23.880  1.00  0.00            
ATOM     36  H17 ACD     1      13.740  29.060  24.930  1.00  0.00            
ATOM     37  O9  ACD     1      14.570  29.110  23.020  1.00  0.00            
ATOM     38  H18 ACD     1      15.210  28.600  23.520  1.00  0.00            
ATOM     39  C12 ACD     1      12.600  27.910  23.690  1.00  0.00            
ATOM     40  H19 ACD     1      12.310  27.870  22.630  1.00  0.00            
ATOM     41  O10 ACD     1      13.420  26.700  23.960  1.00  0.00            
ATOM     42  H20 ACD     1      13.350  26.400  24.870  1.00  0.00            
ATOM     43  C13 ACD     1      11.380  27.900  24.620  1.00  0.00            
ATOM     44  H21 ACD     1      10.700  27.050  24.510  1.00  0.00            
ATOM     45  O11 ACD     1      10.570  29.090  24.370  1.00  0.00            
ATOM     46  C14 ACD     1      11.230  30.390  24.460  1.00  0.00            
ATOM     47  H22 ACD     1      11.400  30.530  25.540  1.00  0.00            
ATOM     48  C15 ACD     1      10.310  31.500  24.000  1.00  0.00            
ATOM     49  H23 ACD     1       9.370  31.410  24.560  1.00  0.00            
ATOM     50  H24 ACD     1      10.690  32.510  24.220  1.00  0.00            
ATOM     51  O12 ACD     1      10.140  31.360  22.570  1.00  0.00            
ATOM     52  H25 ACD     1       9.640  30.530  22.520  1.00  0.00            
ATOM     53  O13 ACD     1      11.880  27.870  25.980  1.00  0.00            
ATOM     54  C16 ACD     1      11.300  26.990  26.920  1.00  0.00            
ATOM     55  H26 ACD     1      10.610  26.260  26.490  1.00  0.00            
ATOM     56  C17 ACD     1      12.570  26.300  27.490  1.00  0.00            
ATOM     57  H27 ACD     1      13.310  27.100  27.640  1.00  0.00            
ATOM     58  O14 ACD     1      13.260  25.310  26.660  1.00  0.00            
ATOM     59  H28 ACD     1      12.800  24.470  26.600  1.00  0.00            
ATOM     60  C18 ACD     1      12.410  25.840  28.940  1.00  0.00            
ATOM     61  H29 ACD     1      11.770  24.950  28.860  1.00  0.00            
ATOM     62  O15 ACD     1      13.620  25.550  29.510  1.00  0.00            
ATOM     63  H30 ACD     1      13.860  26.430  29.820  1.00  0.00            
ATOM     64  C19 ACD     1      11.750  26.760  29.890  1.00  0.00            
ATOM     65  H31 ACD     1      11.520  26.290  30.840  1.00  0.00            
ATOM     66  O16 ACD     1      10.470  27.060  29.250  1.00  0.00            
ATOM     67  C20 ACD     1      10.490  27.840  27.970  1.00  0.00            
ATOM     68  H32 ACD     1      11.090  28.750  28.080  1.00  0.00            
ATOM     69  C21 ACD     1       9.050  28.180  27.690  1.00  0.00            
ATOM     70  H33 ACD     1       8.600  28.890  28.390  1.00  0.00            
ATOM     71  H34 ACD     1       8.980  28.680  26.720  1.00  0.00            
ATOM     72  O17 ACD     1       8.190  27.020  27.720  1.00  0.00            
ATOM     73  H35 ACD     1       8.210  26.890  28.670  1.00  0.00            
ATOM     74  O18 ACD     1      12.570  27.990  30.000  1.00  0.00            
ATOM     75  C22 ACD     1      13.000  28.320  31.320  1.00  0.00            
ATOM     76  H36 ACD     1      12.930  27.520  32.070  1.00  0.00            
ATOM     77  C23 ACD     1      14.480  28.740  31.250  1.00  0.00            
ATOM     78  H37 ACD     1      14.630  29.530  30.510  1.00  0.00            
ATOM     79  O19 ACD     1      15.260  27.580  30.820  1.00  0.00            
ATOM     80  H38 ACD     1      16.180  27.740  30.590  1.00  0.00            
ATOM     81  C24 ACD     1      14.850  29.260  32.660  1.00  0.00            
ATOM     82  H39 ACD     1      14.810  28.420  33.370  1.00  0.00            
ATOM     83  O20 ACD     1      16.150  29.770  32.740  1.00  0.00            
ATOM     84  H40 ACD     1      16.740  29.110  32.370  1.00  0.00            
ATOM     85  C25 ACD     1      13.940  30.350  33.140  1.00  0.00            
ATOM     86  H41 ACD     1      14.090  30.650  34.180  1.00  0.00            
ATOM     87  O21 ACD     1      12.580  29.760  33.030  1.00  0.00            
ATOM     88  C26 ACD     1      12.130  29.450  31.770  1.00  0.00            
ATOM     89  H42 ACD     1      12.280  30.280  31.070  1.00  0.00            
ATOM     90  C27 ACD     1      10.610  29.230  31.910  1.00  0.00            
ATOM     91  H43 ACD     1      10.080  30.130  32.250  1.00  0.00            
ATOM     92  H44 ACD     1      10.260  29.060  30.880  1.00  0.00            
ATOM     93  O22 ACD     1      10.300  28.030  32.660  1.00  0.00            
ATOM     94  H45 ACD     1      10.780  27.990  33.490  1.00  0.00            
ATOM     95  O23 ACD     1      13.980  31.500  32.270  1.00  0.00            
ATOM     96  C28 ACD     1      14.160  32.760  32.940  1.00  0.00            
ATOM     97  H46 ACD     1      13.980  32.770  34.020  1.00  0.00            
ATOM     98  C29 ACD     1      13.120  33.620  32.290  1.00  0.00            
ATOM     99  H47 ACD     1      13.260  33.450  31.210  1.00  0.00            
ATOM    100  O24 ACD     1      13.310  35.010  32.340  1.00  0.00            
ATOM    101  C30 ACD     1      11.720  33.250  32.840  1.00  0.00            
ATOM    102  H48 ACD     1      10.920  33.720  32.260  1.00  0.00            
ATOM    103  H49 ACD     1      11.630  32.180  32.620  1.00  0.00            
ATOM    104  O25 ACD     1      11.540  33.630  34.230  1.00  0.00            
ATOM    105  H50 ACD     1      10.760  33.110  34.440  1.00  0.00            
ATOM    106  C31 ACD     1      15.600  33.260  32.670  1.00  0.00            
ATOM    107  H51 ACD     1      15.740  33.250  31.580  1.00  0.00            
ATOM    108  O26 ACD     1      16.620  32.480  33.440  1.00  0.00            
ATOM    109  H52 ACD     1      16.500  31.610  33.040  1.00  0.00            
ATOM    110  C32 ACD     1      15.640  34.750  32.980  1.00  0.00            
ATOM    111  H53 ACD     1      15.480  34.940  34.050  1.00  0.00            
ATOM    112  O27 ACD     1      16.920  35.260  32.660  1.00  0.00            
ATOM    113  H54 ACD     1      17.460  35.290  33.460  1.00  0.00            
ATOM    114  C33 ACD     1      14.630  35.490  32.060  1.00  0.00            
ATOM    115  H55 ACD     1      14.630  36.570  32.210  1.00  0.00            
ATOM    116  O28 ACD     1      14.880  35.240  30.690  1.00  0.00            
ATOM    117  C34 ACD     1      15.110  36.350  29.900  1.00  0.00            
ATOM    118  H56 ACD     1      15.420  37.290  30.380  1.00  0.00            
ATOM    119  C35 ACD     1      16.320  35.920  29.000  1.00  0.00            
ATOM    120  H57 ACD     1      16.270  34.840  28.870  1.00  0.00            
ATOM    121  O29 ACD     1      17.510  36.110  29.690  1.00  0.00            
ATOM    122  H58 ACD     1      17.410  35.630  30.510  1.00  0.00            
ATOM    123  C36 ACD     1      16.290  36.640  27.620  1.00  0.00            
ATOM    124  H59 ACD     1      16.420  37.720  27.780  1.00  0.00            
ATOM    125  O30 ACD     1      17.350  36.040  26.820  1.00  0.00            
ATOM    126  H60 ACD     1      16.980  35.150  26.770  1.00  0.00            
ATOM    127  C1  CH4     2      10.120  33.980  29.610  1.00  0.00            
ATOM    128  C2  CH4     2      10.700  33.570  28.220  1.00  0.00            
ATOM    129  C3  CH4     2       9.520  33.620  27.210  1.00  0.00            
ATOM    130  C4  CH4     2      11.530  32.300  28.180  1.00  0.00            
ATOM    131  O1  CH4     2      10.950  31.180  28.160  1.00  0.00            
ATOM    132  N1  CH4     2      12.890  32.400  28.220  1.00  0.00            
ATOM    133  C5  CH4     2      13.920  31.550  28.240  1.00  0.00            
ATOM    134  C6  CH4     2      13.840  30.280  27.660  1.00  0.00            
ATOM    135  C7  CH4     2      14.990  29.420  27.600  1.00  0.00            
ATOM    136  C8  CH4     2      16.230  29.860  28.110  1.00  0.00            
ATOM    137  N2  CH4     2      17.390  28.940  28.020  1.00  0.00            
ATOM    138  O2  CH4     2      17.270  27.810  28.300  1.00  0.00            
ATOM    139  O3  CH4     2      18.390  29.350  27.490  1.00  0.00            
ATOM    140  C9  CH4     2      16.340  31.180  28.780  1.00  0.00            
ATOM    141  C10 CH4     2      17.700  31.700  29.300  1.00  0.00            
ATOM    142  F1  CH4     2      17.520  32.840  30.050  1.00  0.00            
ATOM    143  F2  CH4     2      18.380  30.820  30.120  1.00  0.00            
ATOM    144  F3  CH4     2      18.570  32.170  28.320  1.00  0.00            
ATOM    145  C11 CH4     2      15.110  31.930  28.910  1.00  0.00            
ATOM    146  H1  CH4     2      10.880  34.320  30.320  1.00  0.00            
ATOM    147  H2  CH4     2       9.490  34.870  29.490  1.00  0.00            
ATOM    148  H3  CH4     2       9.520  33.160  30.010  1.00  0.00            
ATOM    149  H4  CH4     2      11.330  34.350  27.790  1.00  0.00            
ATOM    150  H5  CH4     2       8.800  32.830  27.430  1.00  0.00            
ATOM    151  H6  CH4     2       9.000  34.590  27.250  1.00  0.00            
ATOM    152  H7  CH4     2       9.790  33.510  26.150  1.00  0.00            
ATOM    153  H8  CH4     2      13.170  33.370  28.330  1.00  0.00            
ATOM    154  H9  CH4     2      12.920  29.990  27.170  1.00  0.00            
ATOM    155  H10 CH4     2      14.960  28.410  27.190  1.00  0.00            
ATOM    156  H11 CH4     2      15.120  32.790  29.570  1.00  0.00            
TER
ENDMDL
MODEL        1
ATOM      1  H1  ACD     1       6.300  30.910  26.730  1.00  0.00            
ATOM      2  O1  ACD     1       6.630  31.300  27.540  1.00  0.00            
ATOM      3  C1  ACD     1       6.070  32.570  27.670  1.00  0.00            
ATOM      4  H2  ACD     1       6.360  33.090  28.590  1.00  0.00            
ATOM      5  H3  ACD     1       4.990  32.370  27.680  1.00  0.00            
ATOM      6  C2  ACD     1       6.380  33.340  26.450  1.00  0.00            
ATOM      7  H4  ACD     1       7.320  32.920  26.080  1.00  0.00            
ATOM      8  O2  ACD     1       5.380  33.070  25.470  1.00  0.00            
ATOM      9  C3  ACD     1       5.400  33.820  24.270  1.00  0.00            
ATOM     10  H5  ACD     1       4.480  33.520  23.760  1.00  0.00            
ATOM     11  O3  ACD     1       6.640  33.510  23.520  1.00  0.00            
ATOM     12  C4  ACD     1       6.540  33.740  22.080  1.00  0.00            
ATOM     13  H6  ACD     1       5.590  34.180  21.750  1.00  0.00            
ATOM     14  C5  ACD     1       7.620  34.650  21.600  1.00  0.00            
ATOM     15  H7  ACD     1       8.530  34.220  22.040  1.00  0.00            
ATOM     16  O4  ACD     1       7.370  35.960  22.080  1.00  0.00            
ATOM     17  H8  ACD     1       8.120  36.520  21.860  1.00  0.00            
ATOM     18  C6  ACD     1       7.620  34.730  20.020  1.00  0.00            
ATOM     19  H9  ACD     1       6.630  35.040  19.650  1.00  0.00            
ATOM     20  O5  ACD     1       8.680  35.550  19.480  1.00  0.00            
ATOM     21  H10 ACD     1       8.230  36.240  18.990  1.00  0.00            
ATOM     22  C7  ACD     1       7.830  33.290  19.560  1.00  0.00            
ATOM     23  H11 ACD     1       7.950  33.390  18.470  1.00  0.00            
ATOM     24  O6  ACD     1       6.720  32.470  19.980  1.00  0.00            
ATOM     25  C8  ACD     1       6.650  32.360  21.370  1.00  0.00            
ATOM     26  H12 ACD     1       7.540  31.870  21.780  1.00  0.00            
ATOM     27  C9  ACD     1       5.370  31.600  21.600  1.00  0.00            
ATOM     28  H13 ACD     1       5.260  30.730  20.930  1.00  0.00            
ATOM     29  H14 ACD     1       5.340  31.220  22.630  1.00  0.00            
ATOM     30  O7  ACD     1       4.200  32.490  21.360  1.00  0.00            
ATOM     31  H15 ACD     1       4.210  32.950  20.520  1.00  0.00            
ATOM     32  O8  ACD     1       9.060  32.780  20.120  1.00  0.00            
ATOM     33  C10 ACD     1      10.020  32.220  19.260  1.00  0.00            
ATOM     34  H16 ACD     1       9.670  32.120  18.230  1.00  0.00            
ATOM     35  C11 ACD     1      11.240  33.150  19.370  1.00  0.00            
ATOM     36  H17 ACD     1      11.290  33.210  20.470  1.00  0.00            
ATOM     37  O9  ACD     1      10.970  34.420  18.710  1.00  0.00            
ATOM     38  H18 ACD     1      10.260  34.840  19.210  1.00  0.00            
ATOM     39  C12 ACD     1      12.570  32.550  19.000  1.00  0.00            
ATOM     40  H19 ACD     1      12.620  32.400  17.920  1.00  0.00            
ATOM     41  O10 ACD     1      13.610  33.490  19.330  1.00  0.00            
ATOM     42  H20 ACD     1      13.310  34.360  19.040  1.00  0.00            
ATOM     43  C13 ACD     1      12.820  31.150  19.690  1.00  0.00            
ATOM     44  H21 ACD     1      13.640  30.710  19.120  1.00  0.00            
ATOM     45  O11 ACD     1      11.680  30.330  19.500  1.00  0.00            
ATOM     46  C14 ACD     1      10.360  30.780  19.840  1.00  0.00            
ATOM     47  H22 ACD     1      10.290  30.800  20.930  1.00  0.00            
ATOM     48  C15 ACD     1       9.350  29.750  19.250  1.00  0.00            
ATOM     49  H23 ACD     1       8.300  30.010  19.440  1.00  0.00            
ATOM     50  H24 ACD     1       9.480  29.660  18.160  1.00  0.00            
ATOM     51  O12 ACD     1       9.500  28.430  19.810  1.00  0.00            
ATOM     52  H25 ACD     1      10.430  28.220  19.930  1.00  0.00            
ATOM     53  O13 ACD     1      13.020  31.230  21.130  1.00  0.00            
ATOM     54  C16 ACD     1      14.280  30.820  21.660  1.00  0.00            
ATOM     55  H26 ACD     1      14.890  30.160  21.020  1.00  0.00            
ATOM     56  C17 ACD     1      15.130  32.090  21.800  1.00  0.00            
ATOM     57  H27 ACD     1      14.540  32.890  22.270  1.00  0.00            
ATOM     58  O14 ACD     1      15.720  32.530  20.600  1.00  0.00            
ATOM     59  H28 ACD     1      14.980  32.840  20.060  1.00  0.00            
ATOM     60  C18 ACD     1      16.260  31.820  22.900  1.00  0.00            
ATOM     61  H29 ACD     1      16.930  31.040  22.510  1.00  0.00            
ATOM     62  O15 ACD     1      17.050  33.020  23.100  1.00  0.00            
ATOM     63  H30 ACD     1      17.550  33.130  22.290  1.00  0.00            
ATOM     64  C19 ACD     1      15.710  31.310  24.170  1.00  0.00            
ATOM     65  H31 ACD     1      16.600  31.100  24.770  1.00  0.00            
ATOM     66  O16 ACD     1      15.070  30.060  23.770  1.00  0.00            
ATOM     67  C20 ACD     1      13.890  30.260  23.030  1.00  0.00            
ATOM     68  H32 ACD     1      13.280  31.060  23.460  1.00  0.00            
ATOM     69  C21 ACD     1      13.090  29.000  23.050  1.00  0.00            
ATOM     70  H33 ACD     1      12.400  29.040  22.200  1.00  0.00            
ATOM     71  H34 ACD     1      13.730  28.150  22.800  1.00  0.00            
ATOM     72  O17 ACD     1      12.240  28.780  24.180  1.00  0.00            
ATOM     73  H35 ACD     1      11.790  29.590  24.450  1.00  0.00            
ATOM     74  O18 ACD     1      14.860  32.320  24.780  1.00  0.00            
ATOM     75  C22 ACD     1      14.890  32.610  26.210  1.00  0.00            
ATOM     76  H36 ACD     1      15.850  32.340  26.670  1.00  0.00            
ATOM     77  C23 ACD     1      14.680  34.110  26.370  1.00  0.00            
ATOM     78  H37 ACD     1      13.810  34.360  25.750  1.00  0.00            
ATOM     79  O19 ACD     1      15.900  34.720  25.850  1.00  0.00            
ATOM     80  H38 ACD     1      16.010  34.370  24.960  1.00  0.00            
ATOM     81  C24 ACD     1      14.470  34.590  27.800  1.00  0.00            
ATOM     82  H39 ACD     1      15.380  34.410  28.390  1.00  0.00            
ATOM     83  O20 ACD     1      14.280  36.010  27.890  1.00  0.00            
ATOM     84  H40 ACD     1      15.110  36.480  27.720  1.00  0.00            
ATOM     85  C25 ACD     1      13.340  33.810  28.440  1.00  0.00            
ATOM     86  H41 ACD     1      13.240  34.130  29.480  1.00  0.00            
ATOM     87  O21 ACD     1      13.580  32.410  28.300  1.00  0.00            
ATOM     88  C26 ACD     1      13.760  31.910  26.960  1.00  0.00            
ATOM     89  H42 ACD     1      12.840  32.020  26.370  1.00  0.00            
ATOM     90  C27 ACD     1      14.000  30.400  26.890  1.00  0.00            
ATOM     91  H43 ACD     1      13.280  30.040  27.650  1.00  0.00            
ATOM     92  H44 ACD     1      13.730  30.060  25.890  1.00  0.00            
ATOM     93  O22 ACD     1      15.290  29.890  27.240  1.00  0.00            
ATOM     94  H45 ACD     1      15.220  28.970  26.990  1.00  0.00            
ATOM     95  O23 ACD     1      12.070  34.080  27.820  1.00  0.00            
ATOM     96  C28 ACD     1      11.070  34.450  28.690  1.00  0.00            
ATOM     97  H46 ACD     1      11.390  34.360  29.740  1.00  0.00            
ATOM     98  C29 ACD     1       9.920  33.460  28.490  1.00  0.00            
ATOM     99  H47 ACD     1       9.920  33.330  27.400  1.00  0.00            
ATOM    100  O24 ACD     1       8.670  33.890  29.110  1.00  0.00            
ATOM    101  C30 ACD     1      10.140  32.030  29.060  1.00  0.00            
ATOM    102  H48 ACD     1       9.230  31.420  28.930  1.00  0.00            
ATOM    103  H49 ACD     1      10.940  31.520  28.520  1.00  0.00            
ATOM    104  O25 ACD     1      10.300  32.120  30.480  1.00  0.00            
ATOM    105  H50 ACD     1       9.670  32.760  30.810  1.00  0.00            
ATOM    106  C31 ACD     1      10.660  35.880  28.370  1.00  0.00            
ATOM    107  H51 ACD     1      10.450  35.820  27.290  1.00  0.00            
ATOM    108  O26 ACD     1      11.720  36.830  28.800  1.00  0.00            
ATOM    109  H52 ACD     1      12.500  36.720  28.250  1.00  0.00            
ATOM    110  C32 ACD     1       9.240  36.200  29.000  1.00  0.00            
ATOM    111  H53 ACD     1       9.330  36.250  30.090  1.00  0.00            
ATOM    112  O27 ACD     1       8.650  37.430  28.390  1.00  0.00            
ATOM    113  H54 ACD     1       8.320  36.970  27.610  1.00  0.00            
ATOM    114  C33 ACD     1       8.140  35.140  28.620  1.00  0.00            
ATOM    115  H55 ACD     1       7.250  35.340  29.230  1.00  0.00            
ATOM    116  O28 ACD     1       7.940  35.100  27.210  1.00  0.00            
ATOM    117  C34 ACD     1       6.600  34.830  26.690  1.00  0.00            
ATOM    118  H56 ACD     1       5.900  35.150  27.470  1.00  0.00            
ATOM    119  C35 ACD     1       6.460  35.760  25.520  1.00  0.00            
ATOM    120  H57 ACD     1       7.370  35.530  24.960  1.00  0.00            
ATOM    121  O29 ACD     1       6.420  37.180  25.870  1.00  0.00            
ATOM    122  H58 ACD     1       6.540  37.700  25.070  1.00  0.00            
ATOM    123  C36 ACD     1       5.280  35.300  24.690  1.00  0.00            
ATOM    124  H59 ACD     1       4.360  35.480  25.270  1.00  0.00            
ATOM    125  O30 ACD     1       5.200  36.050  23.520  1.00  0.00            
ATOM    126  H60 ACD     1       6.100  36.250  23.260  1.00  0.00            
ATOM    127  C1  CH4     2       8.960  30.030  26.140  1.00  0.00            
ATOM    128  C2  CH4     2       8.780  30.590  24.720  1.00  0.00            
ATOM    129  C3  CH4     2       8.530  29.460  23.640  1.00  0.00            
ATOM    130  C4  CH4     2       9.960  31.510  24.360  1.00  0.00            
ATOM    131  O1  CH4     2      11.080  31.130  24.360  1.00  0.00            
ATOM    132  N1  CH4     2       9.640  32.800  24.130  1.00  0.00            
ATOM    133  C5  CH4     2      10.530  33.870  24.000  1.00  0.00            
ATOM    134  C6  CH4     2      11.560  33.720  23.050  1.00  0.00            
ATOM    135  C7  CH4     2      12.430  34.810  22.830  1.00  0.00            
ATOM    136  C8  CH4     2      12.240  36.080  23.420  1.00  0.00            
ATOM    137  N2  CH4     2      13.120  37.240  23.010  1.00  0.00            
ATOM    138  O2  CH4     2      13.180  37.600  21.820  1.00  0.00            
ATOM    139  O3  CH4     2      13.680  37.750  24.000  1.00  0.00            
ATOM    140  C9  CH4     2      11.150  36.200  24.350  1.00  0.00            
ATOM    141  C10 CH4     2      10.730  37.600  24.970  1.00  0.00            
ATOM    142  F1  CH4     2      10.800  38.700  24.110  1.00  0.00            
ATOM    143  F2  CH4     2       9.560  37.640  25.590  1.00  0.00            
ATOM    144  F3  CH4     2      11.690  37.910  25.850  1.00  0.00            
ATOM    145  C11 CH4     2      10.300  35.080  24.560  1.00  0.00            
ATOM    146  H1  CH4     2       9.950  29.570  26.200  1.00  0.00            
ATOM    147  H2  CH4     2       8.890  30.760  26.950  1.00  0.00            
ATOM    148  H3  CH4     2       8.220  29.250  26.360  1.00  0.00            
ATOM    149  H4  CH4     2       7.810  31.110  24.720  1.00  0.00            
ATOM    150  H5  CH4     2       9.470  28.940  23.410  1.00  0.00            
ATOM    151  H6  CH4     2       7.800  28.710  23.960  1.00  0.00            
ATOM    152  H7  CH4     2       8.200  29.920  22.710  1.00  0.00            
ATOM    153  H8  CH4     2       8.650  33.010  24.110  1.00  0.00            
ATOM    154  H9  CH4     2      11.780  32.740  22.630  1.00  0.00            
ATOM    155  H10 CH4     2      13.190  34.700  22.060  1.00  0.00            
ATOM    156  H11 CH4     2       9.410  35.200  25.170  1.00  0.00            
TER
ENDMDL
MODEL        1
ATOM      1  H1  ACD     1       6.480  40.970  24.590  1.00  0.00            
ATOM      2  O1  ACD     1       6.980  40.620  25.330  1.00  0.00            
ATOM      3  C1  ACD     1       8.220  40.240  24.750  1.00  0.00            
ATOM      4  H2  ACD     1       8.960  39.930  25.510  1.00  0.00            
ATOM      5  H3  ACD     1       8.650  41.040  24.140  1.00  0.00            
ATOM      6  C2  ACD     1       8.010  38.990  23.860  1.00  0.00            
ATOM      7  H4  ACD     1       7.370  38.330  24.460  1.00  0.00            
ATOM      8  O2  ACD     1       7.380  39.380  22.630  1.00  0.00            
ATOM      9  C3  ACD     1       7.110  38.350  21.750  1.00  0.00            
ATOM     10  H5  ACD     1       6.530  38.710  20.890  1.00  0.00            
ATOM     11  O3  ACD     1       6.340  37.390  22.350  1.00  0.00            
ATOM     12  C4  ACD     1       5.020  37.320  21.790  1.00  0.00            
ATOM     13  H6  ACD     1       4.790  37.660  20.770  1.00  0.00            
ATOM     14  C5  ACD     1       4.940  35.750  21.650  1.00  0.00            
ATOM     15  H7  ACD     1       5.410  35.340  22.550  1.00  0.00            
ATOM     16  O4  ACD     1       5.620  35.430  20.480  1.00  0.00            
ATOM     17  H8  ACD     1       6.470  35.880  20.530  1.00  0.00            
ATOM     18  C6  ACD     1       3.470  35.330  21.660  1.00  0.00            
ATOM     19  H9  ACD     1       3.010  35.740  20.750  1.00  0.00            
ATOM     20  O5  ACD     1       3.250  33.950  21.910  1.00  0.00            
ATOM     21  H10 ACD     1       3.650  33.710  22.750  1.00  0.00            
ATOM     22  C7  ACD     1       2.660  35.970  22.830  1.00  0.00            
ATOM     23  H11 ACD     1       1.630  35.610  22.810  1.00  0.00            
ATOM     24  O6  ACD     1       2.730  37.360  22.660  1.00  0.00            
ATOM     25  C8  ACD     1       4.040  37.890  22.830  1.00  0.00            
ATOM     26  H12 ACD     1       4.480  37.670  23.810  1.00  0.00            
ATOM     27  C9  ACD     1       4.010  39.380  22.630  1.00  0.00            
ATOM     28  H13 ACD     1       3.240  39.800  23.300  1.00  0.00            
ATOM     29  H14 ACD     1       5.000  39.780  22.850  1.00  0.00            
ATOM     30  O7  ACD     1       3.690  39.670  21.250  1.00  0.00            
ATOM     31  H15 ACD     1       2.730  39.700  21.190  1.00  0.00            
ATOM     32  O8  ACD     1       3.230  35.650  24.110  1.00  0.00            
ATOM     33  C10 ACD     1       2.640  34.530  24.890  1.00  0.00            
ATOM     34  H16 ACD     1       1.890  33.940  24.340  1.00  0.00            
ATOM     35  C11 ACD     1       3.830  33.530  25.190  1.00  0.00            
ATOM     36  H17 ACD     1       4.590  34.050  25.770  1.00  0.00            
ATOM     37  O9  ACD     1       4.400  32.970  24.020  1.00  0.00            
ATOM     38  H18 ACD     1       5.070  32.360  24.340  1.00  0.00            
ATOM     39  C12 ACD     1       3.350  32.450  26.170  1.00  0.00            
ATOM     40  H19 ACD     1       2.600  31.840  25.660  1.00  0.00            
ATOM     41  O10 ACD     1       4.410  31.580  26.520  1.00  0.00            
ATOM     42  H20 ACD     1       4.590  31.730  27.450  1.00  0.00            
ATOM     43  C13 ACD     1       2.610  33.100  27.370  1.00  0.00            
ATOM     44  H21 ACD     1       2.160  32.440  28.120  1.00  0.00            
ATOM     45  O11 ACD     1       1.520  33.890  26.890  1.00  0.00            
ATOM     46  C14 ACD     1       1.890  34.970  26.100  1.00  0.00            
ATOM     47  H22 ACD     1       2.530  35.610  26.720  1.00  0.00            
ATOM     48  C15 ACD     1       0.540  35.730  25.780  1.00  0.00            
ATOM     49  H23 ACD     1       0.680  36.560  25.070  1.00  0.00            
ATOM     50  H24 ACD     1      -0.090  35.000  25.260  1.00  0.00            
ATOM     51  O12 ACD     1       0.020  36.260  27.030  1.00  0.00            
ATOM     52  H25 ACD     1      -0.130  35.480  27.580  1.00  0.00            
ATOM     53  O13 ACD     1       3.660  33.830  28.060  1.00  0.00            
ATOM     54  C16 ACD     1       3.710  33.590  29.460  1.00  0.00            
ATOM     55  H26 ACD     1       2.760  33.160  29.800  1.00  0.00            
ATOM     56  C17 ACD     1       4.790  32.530  29.690  1.00  0.00            
ATOM     57  H27 ACD     1       5.670  32.630  29.040  1.00  0.00            
ATOM     58  O14 ACD     1       4.140  31.280  29.380  1.00  0.00            
ATOM     59  H28 ACD     1       4.860  30.650  29.380  1.00  0.00            
ATOM     60  C18 ACD     1       5.360  32.600  31.150  1.00  0.00            
ATOM     61  H29 ACD     1       4.600  32.250  31.860  1.00  0.00            
ATOM     62  O15 ACD     1       6.470  31.740  31.200  1.00  0.00            
ATOM     63  H30 ACD     1       7.260  32.280  31.100  1.00  0.00            
ATOM     64  C19 ACD     1       5.710  34.030  31.530  1.00  0.00            
ATOM     65  H31 ACD     1       6.140  33.910  32.530  1.00  0.00            
ATOM     66  O16 ACD     1       4.480  34.720  31.540  1.00  0.00            
ATOM     67  C20 ACD     1       3.900  34.860  30.240  1.00  0.00            
ATOM     68  H32 ACD     1       4.500  35.580  29.670  1.00  0.00            
ATOM     69  C21 ACD     1       2.640  35.590  30.480  1.00  0.00            
ATOM     70  H33 ACD     1       2.840  36.540  30.990  1.00  0.00            
ATOM     71  H34 ACD     1       2.230  35.900  29.510  1.00  0.00            
ATOM     72  O17 ACD     1       1.650  34.890  31.190  1.00  0.00            
ATOM     73  H35 ACD     1       0.820  35.350  31.360  1.00  0.00            
ATOM     74  O18 ACD     1       6.710  34.500  30.710  1.00  0.00            
ATOM     75  C22 ACD     1       7.930  34.910  31.350  1.00  0.00            
ATOM     76  H36 ACD     1       7.960  34.520  32.380  1.00  0.00            
ATOM     77  C23 ACD     1       9.100  34.270  30.580  1.00  0.00            
ATOM     78  H37 ACD     1       8.820  34.410  29.530  1.00  0.00            
ATOM     79  O19 ACD     1       9.070  32.840  30.880  1.00  0.00            
ATOM     80  H38 ACD     1       9.940  32.500  30.640  1.00  0.00            
ATOM     81  C24 ACD     1      10.440  34.930  30.830  1.00  0.00            
ATOM     82  H39 ACD     1      10.500  34.970  31.920  1.00  0.00            
ATOM     83  O20 ACD     1      11.570  34.490  30.090  1.00  0.00            
ATOM     84  H40 ACD     1      11.230  34.500  29.180  1.00  0.00            
ATOM     85  C25 ACD     1      10.300  36.390  30.500  1.00  0.00            
ATOM     86  H41 ACD     1      11.190  36.960  30.780  1.00  0.00            
ATOM     87  O21 ACD     1       9.280  37.010  31.380  1.00  0.00            
ATOM     88  C26 ACD     1       7.990  36.460  31.220  1.00  0.00            
ATOM     89  H42 ACD     1       7.670  36.680  30.190  1.00  0.00            
ATOM     90  C27 ACD     1       6.970  37.180  32.150  1.00  0.00            
ATOM     91  H43 ACD     1       7.150  38.230  31.860  1.00  0.00            
ATOM     92  H44 ACD     1       5.930  36.900  31.930  1.00  0.00            
ATOM     93  O22 ACD     1       7.300  37.020  33.560  1.00  0.00            
ATOM     94  H45 ACD     1       6.730  36.330  33.910  1.00  0.00            
ATOM     95  O23 ACD     1       9.920  36.580  29.100  1.00  0.00            
ATOM     96  C28 ACD     1      10.840  36.810  28.070  1.00  0.00            
ATOM     97  H46 ACD     1      11.890  36.850  28.380  1.00  0.00            
ATOM     98  C29 ACD     1      10.410  38.120  27.510  1.00  0.00            
ATOM     99  H47 ACD     1       9.350  38.190  27.250  1.00  0.00            
ATOM    100  O24 ACD     1      11.140  38.450  26.260  1.00  0.00            
ATOM    101  C30 ACD     1      10.650  39.240  28.550  1.00  0.00            
ATOM    102  H48 ACD     1      10.500  40.200  28.020  1.00  0.00            
ATOM    103  H49 ACD     1       9.840  39.060  29.260  1.00  0.00            
ATOM    104  O25 ACD     1      11.970  39.330  29.260  1.00  0.00            
ATOM    105  H50 ACD     1      12.640  39.420  28.570  1.00  0.00            
ATOM    106  C31 ACD     1      10.630  35.730  27.000  1.00  0.00            
ATOM    107  H51 ACD     1       9.550  35.720  26.780  1.00  0.00            
ATOM    108  O26 ACD     1      11.150  34.560  27.540  1.00  0.00            
ATOM    109  H52 ACD     1      11.260  33.860  26.890  1.00  0.00            
ATOM    110  C32 ACD     1      11.380  36.080  25.780  1.00  0.00            
ATOM    111  H53 ACD     1      12.440  36.190  26.060  1.00  0.00            
ATOM    112  O27 ACD     1      11.270  35.070  24.750  1.00  0.00            
ATOM    113  H54 ACD     1      10.800  35.490  24.020  1.00  0.00            
ATOM    114  C33 ACD     1      10.970  37.470  25.300  1.00  0.00            
ATOM    115  H55 ACD     1      11.570  37.770  24.430  1.00  0.00            
ATOM    116  O28 ACD     1       9.680  37.590  24.760  1.00  0.00            
ATOM    117  C34 ACD     1       9.380  38.360  23.610  1.00  0.00            
ATOM    118  H56 ACD     1      10.090  39.140  23.320  1.00  0.00            
ATOM    119  C35 ACD     1       9.290  37.300  22.510  1.00  0.00            
ATOM    120  H57 ACD     1       8.720  36.520  23.010  1.00  0.00            
ATOM    121  O29 ACD     1      10.600  36.810  22.240  1.00  0.00            
ATOM    122  H58 ACD     1      11.200  37.470  21.870  1.00  0.00            
ATOM    123  C36 ACD     1       8.470  37.810  21.260  1.00  0.00            
ATOM    124  H59 ACD     1       8.930  38.730  20.870  1.00  0.00            
ATOM    125  O30 ACD     1       8.170  36.810  20.340  1.00  0.00            
ATOM    126  H60 ACD     1       8.830  36.870  19.650  1.00  0.00            
ATOM    127  C1  CH4     2       4.960  39.790  27.730  1.00  0.00            
ATOM    128  C2  CH4     2       4.730  38.650  26.670  1.00  0.00            
ATOM    129  C3  CH4     2       3.250  38.370  26.540  1.00  0.00            
ATOM    130  C4  CH4     2       5.470  37.330  27.120  1.00  0.00            
ATOM    131  O1  CH4     2       5.730  37.100  28.270  1.00  0.00            
ATOM    132  N1  CH4     2       5.890  36.570  26.110  1.00  0.00            
ATOM    133  C5  CH4     2       6.700  35.400  26.190  1.00  0.00            
ATOM    134  C6  CH4     2       6.990  34.650  27.380  1.00  0.00            
ATOM    135  C7  CH4     2       7.650  33.420  27.390  1.00  0.00            
ATOM    136  C8  CH4     2       8.070  32.900  26.140  1.00  0.00            
ATOM    137  N2  CH4     2       8.810  31.580  26.190  1.00  0.00            
ATOM    138  O2  CH4     2       9.770  31.440  26.990  1.00  0.00            
ATOM    139  O3  CH4     2       8.330  30.600  25.630  1.00  0.00            
ATOM    140  C9  CH4     2       7.830  33.660  24.960  1.00  0.00            
ATOM    141  C10 CH4     2       8.370  33.070  23.610  1.00  0.00            
ATOM    142  F1  CH4     2       7.550  32.090  23.160  1.00  0.00            
ATOM    143  F2  CH4     2       8.330  34.030  22.670  1.00  0.00            
ATOM    144  F3  CH4     2       9.610  32.560  23.780  1.00  0.00            
ATOM    145  C11 CH4     2       7.110  34.870  24.980  1.00  0.00            
ATOM    146  H1  CH4     2       6.030  40.030  27.820  1.00  0.00            
ATOM    147  H2  CH4     2       4.300  40.560  27.300  1.00  0.00            
ATOM    148  H3  CH4     2       4.530  39.530  28.700  1.00  0.00            
ATOM    149  H4  CH4     2       5.100  38.980  25.690  1.00  0.00            
ATOM    150  H5  CH4     2       2.790  39.250  26.070  1.00  0.00            
ATOM    151  H6  CH4     2       3.070  37.560  25.820  1.00  0.00            
ATOM    152  H7  CH4     2       2.790  38.120  27.500  1.00  0.00            
ATOM    153  H8  CH4     2       5.690  36.750  25.130  1.00  0.00            
ATOM    154  H9  CH4     2       6.490  34.980  28.280  1.00  0.00            
ATOM    155  H10 CH4     2       7.780  32.850  28.300  1.00  0.00            
ATOM    156  H11 CH4     2       7.050  35.450  24.060  1.00  0.00            
TER
ENDMDL
MODEL        1
ATOM      1  H1  ACD     1      18.040  34.280  12.170  1.00  0.00            
ATOM      2  O1  ACD     1      18.540  34.990  12.580  1.00  0.00            
ATOM      3  C1  ACD     1      19.880  34.670  12.760  1.00  0.00            
ATOM      4  H2  ACD     1      20.400  35.600  13.010  1.00  0.00            
ATOM      5  H3  ACD     1      20.380  34.430  11.810  1.00  0.00            
ATOM      6  C2  ACD     1      20.060  33.530  13.750  1.00  0.00            
ATOM      7  H4  ACD     1      19.220  33.700  14.430  1.00  0.00            
ATOM      8  O2  ACD     1      19.970  32.280  13.150  1.00  0.00            
ATOM      9  C3  ACD     1      20.200  31.100  13.990  1.00  0.00            
ATOM     10  H5  ACD     1      19.900  30.200  13.430  1.00  0.00            
ATOM     11  O3  ACD     1      19.490  31.180  15.210  1.00  0.00            
ATOM     12  C4  ACD     1      19.010  29.940  15.860  1.00  0.00            
ATOM     13  H6  ACD     1      19.550  29.080  15.440  1.00  0.00            
ATOM     14  C5  ACD     1      19.390  30.030  17.390  1.00  0.00            
ATOM     15  H7  ACD     1      18.960  30.950  17.810  1.00  0.00            
ATOM     16  O4  ACD     1      20.760  30.050  17.700  1.00  0.00            
ATOM     17  H8  ACD     1      21.020  29.890  18.620  1.00  0.00            
ATOM     18  C6  ACD     1      18.680  28.930  18.210  1.00  0.00            
ATOM     19  H9  ACD     1      19.020  28.010  17.710  1.00  0.00            
ATOM     20  O5  ACD     1      18.960  28.970  19.610  1.00  0.00            
ATOM     21  H10 ACD     1      18.140  29.030  20.110  1.00  0.00            
ATOM     22  C7  ACD     1      17.190  28.990  17.950  1.00  0.00            
ATOM     23  H11 ACD     1      16.690  28.130  18.420  1.00  0.00            
ATOM     24  O6  ACD     1      16.920  28.820  16.560  1.00  0.00            
ATOM     25  C8  ACD     1      17.520  29.900  15.800  1.00  0.00            
ATOM     26  H12 ACD     1      17.040  30.810  16.170  1.00  0.00            
ATOM     27  C9  ACD     1      17.080  29.680  14.310  1.00  0.00            
ATOM     28  H13 ACD     1      16.000  29.520  14.280  1.00  0.00            
ATOM     29  H14 ACD     1      17.240  30.580  13.700  1.00  0.00            
ATOM     30  O7  ACD     1      17.750  28.510  13.830  1.00  0.00            
ATOM     31  H15 ACD     1      17.560  28.470  12.890  1.00  0.00            
ATOM     32  O8  ACD     1      16.620  30.130  18.420  1.00  0.00            
ATOM     33  C10 ACD     1      15.370  29.960  19.120  1.00  0.00            
ATOM     34  H16 ACD     1      14.920  28.960  19.060  1.00  0.00            
ATOM     35  C11 ACD     1      15.690  30.260  20.550  1.00  0.00            
ATOM     36  H17 ACD     1      16.280  31.190  20.590  1.00  0.00            
ATOM     37  O9  ACD     1      16.540  29.200  21.060  1.00  0.00            
ATOM     38  H18 ACD     1      16.040  28.380  21.060  1.00  0.00            
ATOM     39  C12 ACD     1      14.340  30.460  21.280  1.00  0.00            
ATOM     40  H19 ACD     1      13.700  29.590  21.090  1.00  0.00            
ATOM     41  O10 ACD     1      14.500  30.660  22.650  1.00  0.00            
ATOM     42  H20 ACD     1      14.650  31.600  22.750  1.00  0.00            
ATOM     43  C13 ACD     1      13.560  31.670  20.720  1.00  0.00            
ATOM     44  H21 ACD     1      12.570  31.800  21.170  1.00  0.00            
ATOM     45  O11 ACD     1      13.350  31.320  19.350  1.00  0.00            
ATOM     46  C14 ACD     1      14.480  31.080  18.560  1.00  0.00            
ATOM     47  H22 ACD     1      15.070  31.990  18.390  1.00  0.00            
ATOM     48  C15 ACD     1      13.920  30.590  17.180  1.00  0.00            
ATOM     49  H23 ACD     1      14.800  30.340  16.570  1.00  0.00            
ATOM     50  H24 ACD     1      13.370  29.650  17.260  1.00  0.00            
ATOM     51  O12 ACD     1      13.230  31.660  16.510  1.00  0.00            
ATOM     52  H25 ACD     1      12.850  31.280  15.710  1.00  0.00            
ATOM     53  O13 ACD     1      14.340  32.890  20.810  1.00  0.00            
ATOM     54  C16 ACD     1      14.050  34.010  21.660  1.00  0.00            
ATOM     55  H26 ACD     1      13.090  33.930  22.200  1.00  0.00            
ATOM     56  C17 ACD     1      15.260  34.100  22.610  1.00  0.00            
ATOM     57  H27 ACD     1      16.100  34.110  21.920  1.00  0.00            
ATOM     58  O14 ACD     1      15.290  33.010  23.610  1.00  0.00            
ATOM     59  H28 ACD     1      16.190  32.990  23.920  1.00  0.00            
ATOM     60  C18 ACD     1      15.320  35.420  23.340  1.00  0.00            
ATOM     61  H29 ACD     1      14.460  35.480  24.020  1.00  0.00            
ATOM     62  O15 ACD     1      16.530  35.590  24.130  1.00  0.00            
ATOM     63  H30 ACD     1      17.210  35.980  23.560  1.00  0.00            
ATOM     64  C19 ACD     1      15.300  36.530  22.330  1.00  0.00            
ATOM     65  H31 ACD     1      15.260  37.520  22.810  1.00  0.00            
ATOM     66  O16 ACD     1      14.070  36.400  21.600  1.00  0.00            
ATOM     67  C20 ACD     1      14.000  35.260  20.810  1.00  0.00            
ATOM     68  H32 ACD     1      14.910  35.290  20.190  1.00  0.00            
ATOM     69  C21 ACD     1      12.670  35.400  20.000  1.00  0.00            
ATOM     70  H33 ACD     1      12.570  36.390  19.530  1.00  0.00            
ATOM     71  H34 ACD     1      12.730  34.690  19.160  1.00  0.00            
ATOM     72  O17 ACD     1      11.480  35.290  20.870  1.00  0.00            
ATOM     73  H35 ACD     1      11.090  34.420  20.730  1.00  0.00            
ATOM     74  O18 ACD     1      16.420  36.370  21.440  1.00  0.00            
ATOM     75  C22 ACD     1      17.140  37.530  20.940  1.00  0.00            
ATOM     76  H36 ACD     1      16.700  38.440  21.360  1.00  0.00            
ATOM     77  C23 ACD     1      18.530  37.120  21.440  1.00  0.00            
ATOM     78  H37 ACD     1      18.620  36.080  21.110  1.00  0.00            
ATOM     79  O19 ACD     1      18.460  37.220  22.880  1.00  0.00            
ATOM     80  H38 ACD     1      19.080  36.610  23.270  1.00  0.00            
ATOM     81  C24 ACD     1      19.500  38.120  20.940  1.00  0.00            
ATOM     82  H39 ACD     1      19.300  39.080  21.440  1.00  0.00            
ATOM     83  O20 ACD     1      20.860  37.700  21.210  1.00  0.00            
ATOM     84  H40 ACD     1      21.140  37.300  20.380  1.00  0.00            
ATOM     85  C25 ACD     1      19.400  38.220  19.440  1.00  0.00            
ATOM     86  H41 ACD     1      20.000  39.070  19.120  1.00  0.00            
ATOM     87  O21 ACD     1      18.080  38.510  19.040  1.00  0.00            
ATOM     88  C26 ACD     1      17.050  37.600  19.510  1.00  0.00            
ATOM     89  H42 ACD     1      17.260  36.630  19.020  1.00  0.00            
ATOM     90  C27 ACD     1      15.700  38.090  19.100  1.00  0.00            
ATOM     91  H43 ACD     1      15.620  38.230  18.010  1.00  0.00            
ATOM     92  H44 ACD     1      14.950  37.310  19.260  1.00  0.00            
ATOM     93  O22 ACD     1      15.120  39.260  19.690  1.00  0.00            
ATOM     94  H45 ACD     1      15.460  40.020  19.210  1.00  0.00            
ATOM     95  O23 ACD     1      19.850  36.990  18.840  1.00  0.00            
ATOM     96  C28 ACD     1      20.700  37.150  17.740  1.00  0.00            
ATOM     97  H46 ACD     1      21.170  38.120  17.570  1.00  0.00            
ATOM     98  C29 ACD     1      19.940  36.820  16.460  1.00  0.00            
ATOM     99  H47 ACD     1      19.650  35.770  16.540  1.00  0.00            
ATOM    100  O24 ACD     1      20.920  36.940  15.440  1.00  0.00            
ATOM    101  C30 ACD     1      18.680  37.630  16.200  1.00  0.00            
ATOM    102  H48 ACD     1      17.890  37.230  16.850  1.00  0.00            
ATOM    103  H49 ACD     1      18.950  38.660  16.460  1.00  0.00            
ATOM    104  O25 ACD     1      18.240  37.460  14.830  1.00  0.00            
ATOM    105  H50 ACD     1      18.760  38.070  14.290  1.00  0.00            
ATOM    106  C31 ACD     1      21.880  36.190  18.000  1.00  0.00            
ATOM    107  H51 ACD     1      21.460  35.210  18.270  1.00  0.00            
ATOM    108  O26 ACD     1      22.710  36.690  19.080  1.00  0.00            
ATOM    109  H52 ACD     1      23.330  36.020  19.360  1.00  0.00            
ATOM    110  C32 ACD     1      22.720  36.040  16.720  1.00  0.00            
ATOM    111  H53 ACD     1      23.210  37.020  16.640  1.00  0.00            
ATOM    112  O27 ACD     1      23.730  35.030  16.870  1.00  0.00            
ATOM    113  H54 ACD     1      24.010  35.070  17.790  1.00  0.00            
ATOM    114  C33 ACD     1      21.850  35.840  15.480  1.00  0.00            
ATOM    115  H55 ACD     1      22.400  35.880  14.540  1.00  0.00            
ATOM    116  O28 ACD     1      21.190  34.600  15.520  1.00  0.00            
ATOM    117  C34 ACD     1      21.380  33.660  14.490  1.00  0.00            
ATOM    118  H56 ACD     1      22.130  34.090  13.820  1.00  0.00            
ATOM    119  C35 ACD     1      21.990  32.400  15.150  1.00  0.00            
ATOM    120  H57 ACD     1      21.510  32.240  16.130  1.00  0.00            
ATOM    121  O29 ACD     1      23.350  32.670  15.480  1.00  0.00            
ATOM    122  H58 ACD     1      23.440  33.570  15.790  1.00  0.00            
ATOM    123  C36 ACD     1      21.710  31.140  14.380  1.00  0.00            
ATOM    124  H59 ACD     1      22.360  31.110  13.500  1.00  0.00            
ATOM    125  O30 ACD     1      22.030  30.040  15.170  1.00  0.00            
ATOM    126  H60 ACD     1      21.600  30.240  16.000  1.00  0.00            
ATOM    127  C1  CH4     2      15.030  35.880  15.180  1.00  0.00            
ATOM    128  C2  CH4     2      16.090  34.790  15.430  1.00  0.00            
ATOM    129  C3  CH4     2      15.700  33.570  14.610  1.00  0.00            
ATOM    130  C4  CH4     2      16.470  34.530  16.960  1.00  0.00            
ATOM    131  O1  CH4     2      15.850  35.120  17.860  1.00  0.00            
ATOM    132  N1  CH4     2      17.620  33.830  17.220  1.00  0.00            
ATOM    133  C5  CH4     2      18.250  33.650  18.450  1.00  0.00            
ATOM    134  C6  CH4     2      17.510  33.470  19.660  1.00  0.00            
ATOM    135  C7  CH4     2      18.180  33.050  20.770  1.00  0.00            
ATOM    136  C8  CH4     2      19.550  32.710  20.680  1.00  0.00            
ATOM    137  N2  CH4     2      20.280  32.300  21.900  1.00  0.00            
ATOM    138  O2  CH4     2      20.670  31.130  22.000  1.00  0.00            
ATOM    139  O3  CH4     2      20.490  33.140  22.800  1.00  0.00            
ATOM    140  C9  CH4     2      20.280  32.870  19.510  1.00  0.00            
ATOM    141  C10 CH4     2      21.820  32.630  19.510  1.00  0.00            
ATOM    142  F1  CH4     2      22.160  31.400  19.900  1.00  0.00            
ATOM    143  F2  CH4     2      22.350  32.720  18.340  1.00  0.00            
ATOM    144  F3  CH4     2      22.530  33.550  20.280  1.00  0.00            
ATOM    145  C11 CH4     2      19.590  33.360  18.350  1.00  0.00            
ATOM    146  H1  CH4     2      14.940  36.160  14.130  1.00  0.00            
ATOM    147  H2  CH4     2      14.050  35.550  15.550  1.00  0.00            
ATOM    148  H3  CH4     2      15.340  36.810  15.660  1.00  0.00            
ATOM    149  H4  CH4     2      17.060  35.100  15.020  1.00  0.00            
ATOM    150  H5  CH4     2      14.750  33.180  15.000  1.00  0.00            
ATOM    151  H6  CH4     2      15.460  33.730  13.550  1.00  0.00            
ATOM    152  H7  CH4     2      16.470  32.790  14.590  1.00  0.00            
ATOM    153  H8  CH4     2      18.200  33.480  16.460  1.00  0.00            
ATOM    154  H9  CH4     2      16.420  33.520  19.640  1.00  0.00            
ATOM    155  H10 CH4     2      17.760  32.860  21.760  1.00  0.00            
ATOM    156  H11 CH4     2      20.110  33.580  17.420  1.00  0.00            
TER
ENDMDL
MODEL        1
ATOM      1  H1  ACD     1       3.940  27.000  18.320  1.00  0.00            
ATOM      2  O1  ACD     1       3.110  26.980  17.830  1.00  0.00            
ATOM      3  C1  ACD     1       2.590  28.210  17.480  1.00  0.00            
ATOM      4  H2  ACD     1       2.380  28.790  18.390  1.00  0.00            
ATOM      5  H3  ACD     1       1.720  27.990  16.840  1.00  0.00            
ATOM      6  C2  ACD     1       3.500  29.030  16.590  1.00  0.00            
ATOM      7  H4  ACD     1       4.510  28.840  16.980  1.00  0.00            
ATOM      8  O2  ACD     1       3.440  28.430  15.270  1.00  0.00            
ATOM      9  C3  ACD     1       4.160  29.050  14.310  1.00  0.00            
ATOM     10  H5  ACD     1       3.970  28.500  13.380  1.00  0.00            
ATOM     11  O3  ACD     1       5.540  28.880  14.650  1.00  0.00            
ATOM     12  C4  ACD     1       6.350  27.980  13.950  1.00  0.00            
ATOM     13  H6  ACD     1       5.760  27.270  13.360  1.00  0.00            
ATOM     14  C5  ACD     1       7.310  28.700  12.960  1.00  0.00            
ATOM     15  H7  ACD     1       7.840  29.560  13.390  1.00  0.00            
ATOM     16  O4  ACD     1       6.550  29.240  11.810  1.00  0.00            
ATOM     17  H8  ACD     1       7.200  29.510  11.160  1.00  0.00            
ATOM     18  C6  ACD     1       8.430  27.750  12.580  1.00  0.00            
ATOM     19  H9  ACD     1       7.950  26.920  12.050  1.00  0.00            
ATOM     20  O5  ACD     1       9.460  28.290  11.790  1.00  0.00            
ATOM     21  H10 ACD     1       9.100  28.580  10.940  1.00  0.00            
ATOM     22  C7  ACD     1       9.050  27.130  13.830  1.00  0.00            
ATOM     23  H11 ACD     1       9.660  26.340  13.380  1.00  0.00            
ATOM     24  O6  ACD     1       8.090  26.440  14.600  1.00  0.00            
ATOM     25  C8  ACD     1       7.080  27.240  15.100  1.00  0.00            
ATOM     26  H12 ACD     1       7.430  28.030  15.780  1.00  0.00            
ATOM     27  C9  ACD     1       6.080  26.290  15.830  1.00  0.00            
ATOM     28  H13 ACD     1       5.240  26.930  16.100  1.00  0.00            
ATOM     29  H14 ACD     1       5.700  25.550  15.110  1.00  0.00            
ATOM     30  O7  ACD     1       6.580  25.560  16.980  1.00  0.00            
ATOM     31  H15 ACD     1       7.500  25.330  16.820  1.00  0.00            
ATOM     32  O8  ACD     1       9.650  28.120  14.550  1.00  0.00            
ATOM     33  C10 ACD     1      11.010  27.880  15.090  1.00  0.00            
ATOM     34  H16 ACD     1      11.410  27.090  14.440  1.00  0.00            
ATOM     35  C11 ACD     1      11.640  29.210  14.700  1.00  0.00            
ATOM     36  H17 ACD     1      11.090  30.090  15.050  1.00  0.00            
ATOM     37  O9  ACD     1      11.910  29.150  13.300  1.00  0.00            
ATOM     38  H18 ACD     1      11.140  28.830  12.830  1.00  0.00            
ATOM     39  C12 ACD     1      12.910  29.280  15.530  1.00  0.00            
ATOM     40  H19 ACD     1      13.540  28.420  15.270  1.00  0.00            
ATOM     41  O10 ACD     1      13.640  30.470  15.240  1.00  0.00            
ATOM     42  H20 ACD     1      13.160  31.210  15.630  1.00  0.00            
ATOM     43  C13 ACD     1      12.650  29.230  17.040  1.00  0.00            
ATOM     44  H21 ACD     1      13.660  29.290  17.450  1.00  0.00            
ATOM     45  O11 ACD     1      12.170  27.880  17.250  1.00  0.00            
ATOM     46  C14 ACD     1      11.010  27.450  16.570  1.00  0.00            
ATOM     47  H22 ACD     1      10.160  28.000  17.000  1.00  0.00            
ATOM     48  C15 ACD     1      10.810  25.970  16.570  1.00  0.00            
ATOM     49  H23 ACD     1       9.830  25.720  16.130  1.00  0.00            
ATOM     50  H24 ACD     1      11.520  25.500  15.880  1.00  0.00            
ATOM     51  O12 ACD     1      10.950  25.390  17.860  1.00  0.00            
ATOM     52  H25 ACD     1      10.520  24.530  17.910  1.00  0.00            
ATOM     53  O13 ACD     1      11.680  30.150  17.410  1.00  0.00            
ATOM     54  C16 ACD     1      12.180  31.450  18.000  1.00  0.00            
ATOM     55  H26 ACD     1      13.170  31.890  17.820  1.00  0.00            
ATOM     56  C17 ACD     1      11.330  32.590  17.520  1.00  0.00            
ATOM     57  H27 ACD     1      10.300  32.220  17.610  1.00  0.00            
ATOM     58  O14 ACD     1      11.600  32.710  16.070  1.00  0.00            
ATOM     59  H28 ACD     1      11.350  33.590  15.770  1.00  0.00            
ATOM     60  C18 ACD     1      11.530  33.860  18.340  1.00  0.00            
ATOM     61  H29 ACD     1      12.600  34.060  18.170  1.00  0.00            
ATOM     62  O15 ACD     1      10.670  34.910  17.920  1.00  0.00            
ATOM     63  H30 ACD     1      10.830  35.120  16.990  1.00  0.00            
ATOM     64  C19 ACD     1      11.420  33.550  19.790  1.00  0.00            
ATOM     65  H31 ACD     1      11.640  34.390  20.470  1.00  0.00            
ATOM     66  O16 ACD     1      12.330  32.530  20.180  1.00  0.00            
ATOM     67  C20 ACD     1      12.140  31.300  19.520  1.00  0.00            
ATOM     68  H32 ACD     1      11.210  30.760  19.740  1.00  0.00            
ATOM     69  C21 ACD     1      13.290  30.420  19.970  1.00  0.00            
ATOM     70  H33 ACD     1      13.280  29.370  19.670  1.00  0.00            
ATOM     71  H34 ACD     1      14.260  30.860  19.700  1.00  0.00            
ATOM     72  O17 ACD     1      13.390  30.310  21.370  1.00  0.00            
ATOM     73  H35 ACD     1      13.710  31.200  21.570  1.00  0.00            
ATOM     74  O18 ACD     1      10.060  33.040  20.030  1.00  0.00            
ATOM     75  C22 ACD     1       9.340  33.760  21.080  1.00  0.00            
ATOM     76  H36 ACD     1      10.000  34.410  21.680  1.00  0.00            
ATOM     77  C23 ACD     1       8.340  34.680  20.470  1.00  0.00            
ATOM     78  H37 ACD     1       7.810  34.090  19.710  1.00  0.00            
ATOM     79  O19 ACD     1       8.910  35.850  19.840  1.00  0.00            
ATOM     80  H38 ACD     1       9.320  35.540  19.030  1.00  0.00            
ATOM     81  C24 ACD     1       7.220  35.100  21.380  1.00  0.00            
ATOM     82  H39 ACD     1       7.480  35.610  22.310  1.00  0.00            
ATOM     83  O20 ACD     1       6.270  35.920  20.720  1.00  0.00            
ATOM     84  H40 ACD     1       6.750  36.530  20.170  1.00  0.00            
ATOM     85  C25 ACD     1       6.530  33.850  21.970  1.00  0.00            
ATOM     86  H41 ACD     1       5.720  34.180  22.620  1.00  0.00            
ATOM     87  O21 ACD     1       7.480  33.080  22.660  1.00  0.00            
ATOM     88  C26 ACD     1       8.620  32.660  21.870  1.00  0.00            
ATOM     89  H42 ACD     1       8.320  31.890  21.150  1.00  0.00            
ATOM     90  C27 ACD     1       9.670  32.030  22.710  1.00  0.00            
ATOM     91  H43 ACD     1      10.570  31.770  22.150  1.00  0.00            
ATOM     92  H44 ACD     1       9.900  32.680  23.570  1.00  0.00            
ATOM     93  O22 ACD     1       9.190  30.820  23.320  1.00  0.00            
ATOM     94  H45 ACD     1       8.300  30.930  23.650  1.00  0.00            
ATOM     95  O23 ACD     1       5.980  33.090  20.910  1.00  0.00            
ATOM     96  C28 ACD     1       4.620  32.670  20.720  1.00  0.00            
ATOM     97  H46 ACD     1       3.950  33.060  21.500  1.00  0.00            
ATOM     98  C29 ACD     1       4.620  31.090  20.650  1.00  0.00            
ATOM     99  H47 ACD     1       5.370  30.730  19.930  1.00  0.00            
ATOM    100  O24 ACD     1       3.330  30.630  20.210  1.00  0.00            
ATOM    101  C30 ACD     1       4.840  30.630  22.000  1.00  0.00            
ATOM    102  H48 ACD     1       4.840  29.530  22.000  1.00  0.00            
ATOM    103  H49 ACD     1       5.810  30.990  22.380  1.00  0.00            
ATOM    104  O25 ACD     1       3.880  31.090  22.950  1.00  0.00            
ATOM    105  H50 ACD     1       3.340  30.350  23.240  1.00  0.00            
ATOM    106  C31 ACD     1       4.090  33.420  19.460  1.00  0.00            
ATOM    107  H51 ACD     1       4.790  33.180  18.650  1.00  0.00            
ATOM    108  O26 ACD     1       4.000  34.790  19.760  1.00  0.00            
ATOM    109  H52 ACD     1       4.800  35.220  20.070  1.00  0.00            
ATOM    110  C32 ACD     1       2.690  32.790  19.170  1.00  0.00            
ATOM    111  H53 ACD     1       2.040  33.020  20.020  1.00  0.00            
ATOM    112  O27 ACD     1       2.220  33.270  17.990  1.00  0.00            
ATOM    113  H54 ACD     1       2.800  33.010  17.270  1.00  0.00            
ATOM    114  C33 ACD     1       2.880  31.290  18.990  1.00  0.00            
ATOM    115  H55 ACD     1       1.910  30.840  18.770  1.00  0.00            
ATOM    116  O28 ACD     1       3.730  31.050  17.850  1.00  0.00            
ATOM    117  C34 ACD     1       3.210  30.520  16.650  1.00  0.00            
ATOM    118  H56 ACD     1       2.120  30.620  16.690  1.00  0.00            
ATOM    119  C35 ACD     1       3.840  31.270  15.490  1.00  0.00            
ATOM    120  H57 ACD     1       4.920  31.430  15.650  1.00  0.00            
ATOM    121  O29 ACD     1       3.330  32.590  15.520  1.00  0.00            
ATOM    122  H58 ACD     1       3.860  33.040  14.850  1.00  0.00            
ATOM    123  C36 ACD     1       3.720  30.540  14.130  1.00  0.00            
ATOM    124  H59 ACD     1       2.700  30.630  13.750  1.00  0.00            
ATOM    125  O30 ACD     1       4.610  31.220  13.270  1.00  0.00            
ATOM    126  H60 ACD     1       5.390  30.670  13.250  1.00  0.00            
ATOM    127  C1  CH4     2       8.600  26.960  19.430  1.00  0.00            
ATOM    128  C2  CH4     2       9.220  28.430  19.450  1.00  0.00            
ATOM    129  C3  CH4     2       9.350  28.790  20.910  1.00  0.00            
ATOM    130  C4  CH4     2       8.270  29.420  18.680  1.00  0.00            
ATOM    131  O1  CH4     2       7.070  29.470  18.980  1.00  0.00            
ATOM    132  N1  CH4     2       8.800  30.230  17.660  1.00  0.00            
ATOM    133  C5  CH4     2       8.080  31.180  16.970  1.00  0.00            
ATOM    134  C6  CH4     2       7.360  32.190  17.630  1.00  0.00            
ATOM    135  C7  CH4     2       6.800  33.240  16.890  1.00  0.00            
ATOM    136  C8  CH4     2       7.000  33.290  15.470  1.00  0.00            
ATOM    137  N2  CH4     2       6.400  34.410  14.780  1.00  0.00            
ATOM    138  O2  CH4     2       5.270  34.410  14.400  1.00  0.00            
ATOM    139  O3  CH4     2       7.110  35.340  14.550  1.00  0.00            
ATOM    140  C9  CH4     2       7.930  32.420  14.840  1.00  0.00            
ATOM    141  C10 CH4     2       8.390  32.570  13.440  1.00  0.00            
ATOM    142  F1  CH4     2       8.920  33.810  13.220  1.00  0.00            
ATOM    143  F2  CH4     2       9.280  31.650  13.090  1.00  0.00            
ATOM    144  F3  CH4     2       7.330  32.390  12.610  1.00  0.00            
ATOM    145  C11 CH4     2       8.340  31.300  15.610  1.00  0.00            
ATOM    146  H1  CH4     2       7.680  26.960  20.020  1.00  0.00            
ATOM    147  H2  CH4     2       8.460  26.550  18.420  1.00  0.00            
ATOM    148  H3  CH4     2       9.320  26.270  19.900  1.00  0.00            
ATOM    149  H4  CH4     2      10.240  28.340  19.070  1.00  0.00            
ATOM    150  H5  CH4     2       9.750  27.990  21.540  1.00  0.00            
ATOM    151  H6  CH4     2       9.870  29.740  21.080  1.00  0.00            
ATOM    152  H7  CH4     2       8.320  29.000  21.240  1.00  0.00            
ATOM    153  H8  CH4     2       9.770  30.120  17.400  1.00  0.00            
ATOM    154  H9  CH4     2       7.180  32.110  18.690  1.00  0.00            
ATOM    155  H10 CH4     2       6.340  34.100  17.360  1.00  0.00            
ATOM    156  H11 CH4     2       8.940  30.500  15.180  1.00  0.00            
TER
ENDMDL
MODEL        1
ATOM      1  H1  ACD     1       6.070  31.050  32.570  1.00  0.00            
ATOM      2  O1  ACD     1       6.990  31.260  32.770  1.00  0.00            
ATOM      3  C1  ACD     1       7.860  31.150  31.630  1.00  0.00            
ATOM      4  H2  ACD     1       8.260  30.140  31.490  1.00  0.00            
ATOM      5  H3  ACD     1       8.750  31.730  31.920  1.00  0.00            
ATOM      6  C2  ACD     1       7.350  31.370  30.230  1.00  0.00            
ATOM      7  H4  ACD     1       8.190  31.110  29.570  1.00  0.00            
ATOM      8  O2  ACD     1       6.320  30.490  29.830  1.00  0.00            
ATOM      9  C3  ACD     1       6.000  30.470  28.390  1.00  0.00            
ATOM     10  H5  ACD     1       5.320  29.620  28.260  1.00  0.00            
ATOM     11  O3  ACD     1       7.170  30.220  27.600  1.00  0.00            
ATOM     12  C4  ACD     1       7.140  29.230  26.540  1.00  0.00            
ATOM     13  H6  ACD     1       6.120  28.920  26.280  1.00  0.00            
ATOM     14  C5  ACD     1       7.550  29.950  25.290  1.00  0.00            
ATOM     15  H7  ACD     1       8.410  30.630  25.380  1.00  0.00            
ATOM     16  O4  ACD     1       6.460  30.820  24.900  1.00  0.00            
ATOM     17  H8  ACD     1       6.710  31.330  24.120  1.00  0.00            
ATOM     18  C6  ACD     1       7.810  28.890  24.180  1.00  0.00            
ATOM     19  H9  ACD     1       6.830  28.440  23.980  1.00  0.00            
ATOM     20  O5  ACD     1       8.450  29.420  22.940  1.00  0.00            
ATOM     21  H10 ACD     1       7.810  30.020  22.540  1.00  0.00            
ATOM     22  C7  ACD     1       8.750  27.770  24.680  1.00  0.00            
ATOM     23  H11 ACD     1       8.790  26.980  23.920  1.00  0.00            
ATOM     24  O6  ACD     1       8.340  27.180  25.900  1.00  0.00            
ATOM     25  C8  ACD     1       8.110  28.110  26.950  1.00  0.00            
ATOM     26  H12 ACD     1       9.110  28.400  27.310  1.00  0.00            
ATOM     27  C9  ACD     1       7.440  27.440  28.010  1.00  0.00            
ATOM     28  H13 ACD     1       7.060  28.100  28.800  1.00  0.00            
ATOM     29  H14 ACD     1       6.540  26.920  27.660  1.00  0.00            
ATOM     30  O7  ACD     1       8.290  26.540  28.640  1.00  0.00            
ATOM     31  H15 ACD     1       8.700  25.930  28.020  1.00  0.00            
ATOM     32  O8  ACD     1      10.050  28.310  24.880  1.00  0.00            
ATOM     33  C10 ACD     1      11.240  27.570  24.450  1.00  0.00            
ATOM     34  H16 ACD     1      10.980  26.560  24.120  1.00  0.00            
ATOM     35  C11 ACD     1      11.790  28.520  23.340  1.00  0.00            
ATOM     36  H17 ACD     1      11.810  29.500  23.840  1.00  0.00            
ATOM     37  O9  ACD     1      10.950  28.550  22.130  1.00  0.00            
ATOM     38  H18 ACD     1      10.100  28.870  22.450  1.00  0.00            
ATOM     39  C12 ACD     1      13.180  28.040  23.130  1.00  0.00            
ATOM     40  H19 ACD     1      13.040  27.020  22.750  1.00  0.00            
ATOM     41  O10 ACD     1      13.920  28.790  22.130  1.00  0.00            
ATOM     42  H20 ACD     1      14.060  29.680  22.480  1.00  0.00            
ATOM     43  C13 ACD     1      14.070  27.960  24.420  1.00  0.00            
ATOM     44  H21 ACD     1      15.090  27.580  24.280  1.00  0.00            
ATOM     45  O11 ACD     1      13.500  27.110  25.310  1.00  0.00            
ATOM     46  C14 ACD     1      12.160  27.350  25.730  1.00  0.00            
ATOM     47  H22 ACD     1      12.170  28.240  26.380  1.00  0.00            
ATOM     48  C15 ACD     1      11.570  26.140  26.410  1.00  0.00            
ATOM     49  H23 ACD     1      10.510  26.400  26.510  1.00  0.00            
ATOM     50  H24 ACD     1      11.760  25.300  25.730  1.00  0.00            
ATOM     51  O12 ACD     1      12.150  25.920  27.720  1.00  0.00            
ATOM     52  H25 ACD     1      13.080  25.750  27.600  1.00  0.00            
ATOM     53  O13 ACD     1      14.150  29.350  24.960  1.00  0.00            
ATOM     54  C16 ACD     1      15.410  29.760  25.490  1.00  0.00            
ATOM     55  H26 ACD     1      16.260  29.160  25.130  1.00  0.00            
ATOM     56  C17 ACD     1      15.610  31.140  24.850  1.00  0.00            
ATOM     57  H27 ACD     1      14.650  31.650  24.720  1.00  0.00            
ATOM     58  O14 ACD     1      16.040  30.980  23.550  1.00  0.00            
ATOM     59  H28 ACD     1      16.050  31.840  23.120  1.00  0.00            
ATOM     60  C18 ACD     1      16.570  32.030  25.600  1.00  0.00            
ATOM     61  H29 ACD     1      17.590  31.620  25.510  1.00  0.00            
ATOM     62  O15 ACD     1      16.580  33.350  25.130  1.00  0.00            
ATOM     63  H30 ACD     1      15.670  33.650  25.140  1.00  0.00            
ATOM     64  C19 ACD     1      16.050  32.100  27.090  1.00  0.00            
ATOM     65  H31 ACD     1      16.750  32.710  27.670  1.00  0.00            
ATOM     66  O16 ACD     1      16.270  30.760  27.530  1.00  0.00            
ATOM     67  C20 ACD     1      15.420  29.770  26.990  1.00  0.00            
ATOM     68  H32 ACD     1      14.430  29.950  27.440  1.00  0.00            
ATOM     69  C21 ACD     1      15.930  28.400  27.540  1.00  0.00            
ATOM     70  H33 ACD     1      15.130  27.690  27.270  1.00  0.00            
ATOM     71  H34 ACD     1      16.900  28.160  27.100  1.00  0.00            
ATOM     72  O17 ACD     1      16.070  28.420  28.980  1.00  0.00            
ATOM     73  H35 ACD     1      16.700  29.110  29.210  1.00  0.00            
ATOM     74  O18 ACD     1      14.720  32.510  27.220  1.00  0.00            
ATOM     75  C22 ACD     1      14.630  33.880  27.710  1.00  0.00            
ATOM     76  H36 ACD     1      15.530  34.490  27.570  1.00  0.00            
ATOM     77  C23 ACD     1      13.520  34.690  27.010  1.00  0.00            
ATOM     78  H37 ACD     1      12.600  34.090  26.990  1.00  0.00            
ATOM     79  O19 ACD     1      13.910  34.800  25.630  1.00  0.00            
ATOM     80  H38 ACD     1      13.350  35.400  25.140  1.00  0.00            
ATOM     81  C24 ACD     1      13.300  36.050  27.590  1.00  0.00            
ATOM     82  H39 ACD     1      14.230  36.630  27.550  1.00  0.00            
ATOM     83  O20 ACD     1      12.230  36.770  26.990  1.00  0.00            
ATOM     84  H40 ACD     1      11.520  36.680  27.630  1.00  0.00            
ATOM     85  C25 ACD     1      13.020  35.920  29.060  1.00  0.00            
ATOM     86  H41 ACD     1      12.960  36.830  29.660  1.00  0.00            
ATOM     87  O21 ACD     1      14.090  35.170  29.680  1.00  0.00            
ATOM     88  C26 ACD     1      14.250  33.840  29.230  1.00  0.00            
ATOM     89  H42 ACD     1      13.340  33.230  29.300  1.00  0.00            
ATOM     90  C27 ACD     1      15.370  33.270  30.070  1.00  0.00            
ATOM     91  H43 ACD     1      15.020  33.310  31.110  1.00  0.00            
ATOM     92  H44 ACD     1      15.470  32.210  29.830  1.00  0.00            
ATOM     93  O22 ACD     1      16.650  33.840  30.000  1.00  0.00            
ATOM     94  H45 ACD     1      16.600  34.770  30.220  1.00  0.00            
ATOM     95  O23 ACD     1      11.800  35.180  29.090  1.00  0.00            
ATOM     96  C28 ACD     1      10.940  35.270  30.210  1.00  0.00            
ATOM     97  H46 ACD     1      11.380  35.980  30.910  1.00  0.00            
ATOM     98  C29 ACD     1      10.800  33.990  30.980  1.00  0.00            
ATOM     99  H47 ACD     1      10.690  33.190  30.240  1.00  0.00            
ATOM    100  O24 ACD     1       9.580  33.900  31.740  1.00  0.00            
ATOM    101  C30 ACD     1      11.910  33.680  31.900  1.00  0.00            
ATOM    102  H48 ACD     1      12.820  33.880  31.320  1.00  0.00            
ATOM    103  H49 ACD     1      11.800  34.180  32.880  1.00  0.00            
ATOM    104  O25 ACD     1      11.750  32.290  32.160  1.00  0.00            
ATOM    105  H50 ACD     1      10.790  32.210  32.140  1.00  0.00            
ATOM    106  C31 ACD     1       9.630  35.920  29.780  1.00  0.00            
ATOM    107  H51 ACD     1       9.260  35.390  28.890  1.00  0.00            
ATOM    108  O26 ACD     1       9.820  37.300  29.500  1.00  0.00            
ATOM    109  H52 ACD     1       9.620  37.850  30.260  1.00  0.00            
ATOM    110  C32 ACD     1       8.540  35.780  30.850  1.00  0.00            
ATOM    111  H53 ACD     1       8.780  36.260  31.800  1.00  0.00            
ATOM    112  O27 ACD     1       7.260  36.320  30.310  1.00  0.00            
ATOM    113  H54 ACD     1       6.860  35.760  29.640  1.00  0.00            
ATOM    114  C33 ACD     1       8.370  34.290  31.150  1.00  0.00            
ATOM    115  H55 ACD     1       7.550  34.130  31.860  1.00  0.00            
ATOM    116  O28 ACD     1       8.070  33.650  29.960  1.00  0.00            
ATOM    117  C34 ACD     1       6.920  32.790  29.950  1.00  0.00            
ATOM    118  H56 ACD     1       6.170  33.000  30.720  1.00  0.00            
ATOM    119  C35 ACD     1       6.330  32.920  28.520  1.00  0.00            
ATOM    120  H57 ACD     1       7.120  32.780  27.770  1.00  0.00            
ATOM    121  O29 ACD     1       5.770  34.280  28.290  1.00  0.00            
ATOM    122  H58 ACD     1       5.830  34.380  27.330  1.00  0.00            
ATOM    123  C36 ACD     1       5.330  31.720  28.150  1.00  0.00            
ATOM    124  H59 ACD     1       4.460  31.830  28.800  1.00  0.00            
ATOM    125  O30 ACD     1       4.750  31.730  26.830  1.00  0.00            
ATOM    126  H60 ACD     1       5.480  31.380  26.310  1.00  0.00            
ATOM    127  C1  CH4     2      11.640  27.980  30.200  1.00  0.00            
ATOM    128  C2  CH4     2      12.330  29.150  29.560  1.00  0.00            
ATOM    129  C3  CH4     2      13.250  29.640  30.820  1.00  0.00            
ATOM    130  C4  CH4     2      11.430  30.320  29.050  1.00  0.00            
ATOM    131  O1  CH4     2      10.710  30.950  29.810  1.00  0.00            
ATOM    132  N1  CH4     2      11.500  30.580  27.660  1.00  0.00            
ATOM    133  C5  CH4     2      11.010  31.630  26.900  1.00  0.00            
ATOM    134  C6  CH4     2      10.030  32.530  27.290  1.00  0.00            
ATOM    135  C7  CH4     2       9.520  33.470  26.370  1.00  0.00            
ATOM    136  C8  CH4     2       9.980  33.470  24.980  1.00  0.00            
ATOM    137  N2  CH4     2       9.330  34.460  24.080  1.00  0.00            
ATOM    138  O2  CH4     2       9.190  35.600  24.520  1.00  0.00            
ATOM    139  O3  CH4     2       8.540  34.020  23.290  1.00  0.00            
ATOM    140  C9  CH4     2      11.070  32.670  24.640  1.00  0.00            
ATOM    141  C10 CH4     2      11.740  32.670  23.210  1.00  0.00            
ATOM    142  F1  CH4     2      12.960  32.100  23.040  1.00  0.00            
ATOM    143  F2  CH4     2      10.920  31.950  22.380  1.00  0.00            
ATOM    144  F3  CH4     2      11.780  33.950  22.760  1.00  0.00            
ATOM    145  C11 CH4     2      11.500  31.740  25.620  1.00  0.00            
ATOM    146  H1  CH4     2      12.150  27.010  30.110  1.00  0.00            
ATOM    147  H2  CH4     2      11.320  28.150  31.240  1.00  0.00            
ATOM    148  H3  CH4     2      10.710  27.890  29.630  1.00  0.00            
ATOM    149  H4  CH4     2      12.930  28.890  28.690  1.00  0.00            
ATOM    150  H5  CH4     2      13.900  30.500  30.610  1.00  0.00            
ATOM    151  H6  CH4     2      12.650  29.870  31.710  1.00  0.00            
ATOM    152  H7  CH4     2      13.900  28.790  31.070  1.00  0.00            
ATOM    153  H8  CH4     2      12.040  29.900  27.140  1.00  0.00            
ATOM    154  H9  CH4     2       9.560  32.450  28.270  1.00  0.00            
ATOM    155  H10 CH4     2       8.860  34.210  26.810  1.00  0.00            
ATOM    156  H11 CH4     2      12.300  31.050  25.370  1.00  0.00            
TER
ENDMDL
MODEL        1
ATOM      1  H1  ACD     1       8.170  19.900  19.530  1.00  0.00            
ATOM      2  O1  ACD     1       8.130  18.940  19.450  1.00  0.00            
ATOM      3  C1  ACD     1       7.800  18.490  18.100  1.00  0.00            
ATOM      4  H2  ACD     1       6.940  19.050  17.720  1.00  0.00            
ATOM      5  H3  ACD     1       7.500  17.450  17.950  1.00  0.00            
ATOM      6  C2  ACD     1       8.980  18.650  17.150  1.00  0.00            
ATOM      7  H4  ACD     1       9.360  19.660  17.370  1.00  0.00            
ATOM      8  O2  ACD     1       9.950  17.620  17.460  1.00  0.00            
ATOM      9  C3  ACD     1      11.000  17.460  16.550  1.00  0.00            
ATOM     10  H5  ACD     1      11.570  16.570  16.840  1.00  0.00            
ATOM     11  O3  ACD     1      11.850  18.600  16.550  1.00  0.00            
ATOM     12  C4  ACD     1      13.240  18.360  16.830  1.00  0.00            
ATOM     13  H6  ACD     1      13.450  17.290  16.780  1.00  0.00            
ATOM     14  C5  ACD     1      13.940  19.100  15.650  1.00  0.00            
ATOM     15  H7  ACD     1      13.330  20.010  15.660  1.00  0.00            
ATOM     16  O4  ACD     1      13.650  18.430  14.430  1.00  0.00            
ATOM     17  H8  ACD     1      12.840  17.920  14.530  1.00  0.00            
ATOM     18  C6  ACD     1      15.450  19.220  15.970  1.00  0.00            
ATOM     19  H9  ACD     1      15.850  18.200  15.820  1.00  0.00            
ATOM     20  O5  ACD     1      16.110  20.000  14.940  1.00  0.00            
ATOM     21  H10 ACD     1      15.680  19.650  14.150  1.00  0.00            
ATOM     22  C7  ACD     1      15.740  19.760  17.400  1.00  0.00            
ATOM     23  H11 ACD     1      16.830  19.710  17.510  1.00  0.00            
ATOM     24  O6  ACD     1      15.090  18.890  18.290  1.00  0.00            
ATOM     25  C8  ACD     1      13.670  18.850  18.220  1.00  0.00            
ATOM     26  H12 ACD     1      13.230  19.840  18.440  1.00  0.00            
ATOM     27  C9  ACD     1      13.190  17.980  19.330  1.00  0.00            
ATOM     28  H13 ACD     1      13.520  18.520  20.220  1.00  0.00            
ATOM     29  H14 ACD     1      12.090  17.970  19.320  1.00  0.00            
ATOM     30  O7  ACD     1      13.730  16.610  19.350  1.00  0.00            
ATOM     31  H15 ACD     1      14.630  16.680  19.010  1.00  0.00            
ATOM     32  O8  ACD     1      15.270  21.150  17.560  1.00  0.00            
ATOM     33  C10 ACD     1      16.330  22.130  17.890  1.00  0.00            
ATOM     34  H16 ACD     1      17.160  21.500  18.220  1.00  0.00            
ATOM     35  C11 ACD     1      16.680  23.010  16.650  1.00  0.00            
ATOM     36  H17 ACD     1      15.750  23.500  16.350  1.00  0.00            
ATOM     37  O9  ACD     1      17.180  22.340  15.510  1.00  0.00            
ATOM     38  H18 ACD     1      16.680  21.510  15.480  1.00  0.00            
ATOM     39  C12 ACD     1      17.490  24.190  17.100  1.00  0.00            
ATOM     40  H19 ACD     1      18.450  23.750  17.390  1.00  0.00            
ATOM     41  O10 ACD     1      17.750  24.990  15.970  1.00  0.00            
ATOM     42  H20 ACD     1      17.370  24.540  15.210  1.00  0.00            
ATOM     43  C13 ACD     1      16.870  24.920  18.240  1.00  0.00            
ATOM     44  H21 ACD     1      17.620  25.670  18.500  1.00  0.00            
ATOM     45  O11 ACD     1      16.610  24.080  19.400  1.00  0.00            
ATOM     46  C14 ACD     1      15.780  22.960  19.070  1.00  0.00            
ATOM     47  H22 ACD     1      14.830  23.440  18.800  1.00  0.00            
ATOM     48  C15 ACD     1      15.580  22.170  20.370  1.00  0.00            
ATOM     49  H23 ACD     1      15.570  22.820  21.250  1.00  0.00            
ATOM     50  H24 ACD     1      14.560  21.800  20.240  1.00  0.00            
ATOM     51  O12 ACD     1      16.490  21.090  20.550  1.00  0.00            
ATOM     52  H25 ACD     1      17.380  21.450  20.550  1.00  0.00            
ATOM     53  O13 ACD     1      15.750  25.650  17.880  1.00  0.00            
ATOM     54  C16 ACD     1      15.310  26.710  18.780  1.00  0.00            
ATOM     55  H26 ACD     1      16.250  27.160  19.140  1.00  0.00            
ATOM     56  C17 ACD     1      14.570  27.580  17.760  1.00  0.00            
ATOM     57  H27 ACD     1      14.140  26.810  17.100  1.00  0.00            
ATOM     58  O14 ACD     1      15.550  28.360  17.070  1.00  0.00            
ATOM     59  H28 ACD     1      15.450  28.180  16.130  1.00  0.00            
ATOM     60  C18 ACD     1      13.410  28.390  18.300  1.00  0.00            
ATOM     61  H29 ACD     1      13.830  29.130  19.000  1.00  0.00            
ATOM     62  O15 ACD     1      12.580  28.980  17.270  1.00  0.00            
ATOM     63  H30 ACD     1      13.060  29.650  16.760  1.00  0.00            
ATOM     64  C19 ACD     1      12.490  27.530  19.110  1.00  0.00            
ATOM     65  H31 ACD     1      11.740  28.220  19.520  1.00  0.00            
ATOM     66  O16 ACD     1      13.270  27.010  20.170  1.00  0.00            
ATOM     67  C20 ACD     1      14.420  26.190  19.930  1.00  0.00            
ATOM     68  H32 ACD     1      14.020  25.190  19.700  1.00  0.00            
ATOM     69  C21 ACD     1      15.230  26.130  21.270  1.00  0.00            
ATOM     70  H33 ACD     1      16.250  25.750  21.150  1.00  0.00            
ATOM     71  H34 ACD     1      15.420  27.180  21.540  1.00  0.00            
ATOM     72  O17 ACD     1      14.620  25.390  22.330  1.00  0.00            
ATOM     73  H35 ACD     1      15.380  25.110  22.840  1.00  0.00            
ATOM     74  O18 ACD     1      11.820  26.470  18.430  1.00  0.00            
ATOM     75  C22 ACD     1      10.590  26.770  17.840  1.00  0.00            
ATOM     76  H36 ACD     1      10.430  27.860  17.810  1.00  0.00            
ATOM     77  C23 ACD     1      10.510  26.340  16.360  1.00  0.00            
ATOM     78  H37 ACD     1      10.710  25.270  16.260  1.00  0.00            
ATOM     79  O19 ACD     1      11.400  27.130  15.580  1.00  0.00            
ATOM     80  H38 ACD     1      11.860  27.740  16.160  1.00  0.00            
ATOM     81  C24 ACD     1       9.010  26.520  15.850  1.00  0.00            
ATOM     82  H39 ACD     1       8.650  27.560  15.850  1.00  0.00            
ATOM     83  O20 ACD     1       8.900  26.140  14.450  1.00  0.00            
ATOM     84  H40 ACD     1       9.100  26.920  13.930  1.00  0.00            
ATOM     85  C25 ACD     1       8.100  25.750  16.720  1.00  0.00            
ATOM     86  H41 ACD     1       7.070  26.020  16.440  1.00  0.00            
ATOM     87  O21 ACD     1       8.180  26.220  18.040  1.00  0.00            
ATOM     88  C26 ACD     1       9.490  26.110  18.640  1.00  0.00            
ATOM     89  H42 ACD     1       9.730  25.040  18.600  1.00  0.00            
ATOM     90  C27 ACD     1       9.420  26.620  20.100  1.00  0.00            
ATOM     91  H43 ACD     1       8.630  26.040  20.590  1.00  0.00            
ATOM     92  H44 ACD     1      10.320  26.300  20.620  1.00  0.00            
ATOM     93  O22 ACD     1       9.100  28.020  20.200  1.00  0.00            
ATOM     94  H45 ACD     1       8.560  28.030  20.990  1.00  0.00            
ATOM     95  O23 ACD     1       8.470  24.400  16.600  1.00  0.00            
ATOM     96  C28 ACD     1       7.410  23.470  16.310  1.00  0.00            
ATOM     97  H46 ACD     1       6.380  23.810  16.460  1.00  0.00            
ATOM     98  C29 ACD     1       7.650  22.240  17.140  1.00  0.00            
ATOM     99  H47 ACD     1       8.690  21.900  17.070  1.00  0.00            
ATOM    100  O24 ACD     1       6.760  21.100  16.770  1.00  0.00            
ATOM    101  C30 ACD     1       7.410  22.520  18.590  1.00  0.00            
ATOM    102  H48 ACD     1       7.620  23.550  18.880  1.00  0.00            
ATOM    103  H49 ACD     1       6.350  22.280  18.790  1.00  0.00            
ATOM    104  O25 ACD     1       8.170  21.690  19.470  1.00  0.00            
ATOM    105  H50 ACD     1       7.540  21.640  20.200  1.00  0.00            
ATOM    106  C31 ACD     1       7.560  23.000  14.890  1.00  0.00            
ATOM    107  H51 ACD     1       8.560  22.770  14.520  1.00  0.00            
ATOM    108  O26 ACD     1       7.260  24.100  13.950  1.00  0.00            
ATOM    109  H52 ACD     1       7.700  24.880  14.280  1.00  0.00            
ATOM    110  C32 ACD     1       6.700  21.790  14.470  1.00  0.00            
ATOM    111  H53 ACD     1       5.700  22.160  14.720  1.00  0.00            
ATOM    112  O27 ACD     1       6.920  21.380  13.170  1.00  0.00            
ATOM    113  H54 ACD     1       7.850  21.160  13.030  1.00  0.00            
ATOM    114  C33 ACD     1       6.900  20.610  15.440  1.00  0.00            
ATOM    115  H55 ACD     1       6.220  19.760  15.390  1.00  0.00            
ATOM    116  O28 ACD     1       8.160  20.050  15.290  1.00  0.00            
ATOM    117  C34 ACD     1       8.460  18.710  15.660  1.00  0.00            
ATOM    118  H56 ACD     1       7.570  18.070  15.550  1.00  0.00            
ATOM    119  C35 ACD     1       9.540  18.320  14.660  1.00  0.00            
ATOM    120  H57 ACD     1      10.260  19.130  14.530  1.00  0.00            
ATOM    121  O29 ACD     1       8.870  17.920  13.480  1.00  0.00            
ATOM    122  H58 ACD     1       8.800  18.760  13.030  1.00  0.00            
ATOM    123  C36 ACD     1      10.420  17.180  15.120  1.00  0.00            
ATOM    124  H59 ACD     1       9.750  16.320  15.220  1.00  0.00            
ATOM    125  O30 ACD     1      11.460  16.920  14.130  1.00  0.00            
ATOM    126  H60 ACD     1      10.920  16.870  13.340  1.00  0.00            
ATOM    127  C1  CH4     2      12.700  23.090  22.670  1.00  0.00            
ATOM    128  C2  CH4     2      11.860  23.650  21.550  1.00  0.00            
ATOM    129  C3  CH4     2      10.420  23.730  22.000  1.00  0.00            
ATOM    130  C4  CH4     2      11.950  22.780  20.230  1.00  0.00            
ATOM    131  O1  CH4     2      11.870  21.540  20.270  1.00  0.00            
ATOM    132  N1  CH4     2      12.160  23.520  19.110  1.00  0.00            
ATOM    133  C5  CH4     2      12.200  23.010  17.800  1.00  0.00            
ATOM    134  C6  CH4     2      11.400  21.920  17.400  1.00  0.00            
ATOM    135  C7  CH4     2      11.290  21.620  16.040  1.00  0.00            
ATOM    136  C8  CH4     2      11.870  22.360  15.090  1.00  0.00            
ATOM    137  N2  CH4     2      11.580  22.040  13.670  1.00  0.00            
ATOM    138  O2  CH4     2      12.180  21.100  13.120  1.00  0.00            
ATOM    139  O3  CH4     2      10.650  22.640  13.080  1.00  0.00            
ATOM    140  C9  CH4     2      12.680  23.450  15.410  1.00  0.00            
ATOM    141  C10 CH4     2      13.180  24.470  14.330  1.00  0.00            
ATOM    142  F1  CH4     2      12.150  24.940  13.580  1.00  0.00            
ATOM    143  F2  CH4     2      13.780  25.600  14.830  1.00  0.00            
ATOM    144  F3  CH4     2      13.980  23.850  13.400  1.00  0.00            
ATOM    145  C11 CH4     2      12.910  23.740  16.780  1.00  0.00            
ATOM    146  H1  CH4     2      12.520  23.850  23.440  1.00  0.00            
ATOM    147  H2  CH4     2      12.250  22.150  23.030  1.00  0.00            
ATOM    148  H3  CH4     2      13.740  22.910  22.380  1.00  0.00            
ATOM    149  H4  CH4     2      12.300  24.650  21.420  1.00  0.00            
ATOM    150  H5  CH4     2      10.270  24.390  22.870  1.00  0.00            
ATOM    151  H6  CH4     2       9.830  24.050  21.130  1.00  0.00            
ATOM    152  H7  CH4     2       9.950  22.760  22.170  1.00  0.00            
ATOM    153  H8  CH4     2      12.160  24.520  19.230  1.00  0.00            
ATOM    154  H9  CH4     2      10.790  21.400  18.130  1.00  0.00            
ATOM    155  H10 CH4     2      10.610  20.800  15.820  1.00  0.00            
ATOM    156  H11 CH4     2      13.420  24.670  17.020  1.00  0.00            
TER
ENDMDL
MODEL        1
ATOM      1  H1  ACD     1      22.020  31.290  17.670  1.00  0.00            
ATOM      2  O1  ACD     1      21.200  30.800  17.800  1.00  0.00            
ATOM      3  C1  ACD     1      20.160  31.770  17.680  1.00  0.00            
ATOM      4  H2  ACD     1      19.210  31.220  17.630  1.00  0.00            
ATOM      5  H3  ACD     1      20.290  32.260  16.710  1.00  0.00            
ATOM      6  C2  ACD     1      20.200  32.930  18.650  1.00  0.00            
ATOM      7  H4  ACD     1      19.940  32.530  19.640  1.00  0.00            
ATOM      8  O2  ACD     1      21.510  33.600  18.700  1.00  0.00            
ATOM      9  C3  ACD     1      21.540  34.730  19.480  1.00  0.00            
ATOM     10  H5  ACD     1      22.480  35.280  19.410  1.00  0.00            
ATOM     11  O3  ACD     1      21.450  34.310  20.850  1.00  0.00            
ATOM     12  C4  ACD     1      22.650  34.210  21.570  1.00  0.00            
ATOM     13  H6  ACD     1      23.570  34.350  20.990  1.00  0.00            
ATOM     14  C5  ACD     1      22.600  35.500  22.540  1.00  0.00            
ATOM     15  H7  ACD     1      21.600  35.740  22.940  1.00  0.00            
ATOM     16  O4  ACD     1      23.000  36.700  21.800  1.00  0.00            
ATOM     17  H8  ACD     1      23.960  36.660  21.840  1.00  0.00            
ATOM     18  C6  ACD     1      23.420  35.250  23.820  1.00  0.00            
ATOM     19  H9  ACD     1      24.470  35.270  23.520  1.00  0.00            
ATOM     20  O5  ACD     1      23.090  36.240  24.860  1.00  0.00            
ATOM     21  H10 ACD     1      23.170  37.160  24.570  1.00  0.00            
ATOM     22  C7  ACD     1      23.020  33.880  24.380  1.00  0.00            
ATOM     23  H11 ACD     1      23.760  33.710  25.160  1.00  0.00            
ATOM     24  O6  ACD     1      23.420  32.900  23.390  1.00  0.00            
ATOM     25  C8  ACD     1      22.530  32.910  22.320  1.00  0.00            
ATOM     26  H12 ACD     1      21.520  32.780  22.720  1.00  0.00            
ATOM     27  C9  ACD     1      22.840  31.730  21.420  1.00  0.00            
ATOM     28  H13 ACD     1      22.110  31.760  20.600  1.00  0.00            
ATOM     29  H14 ACD     1      23.890  31.820  21.100  1.00  0.00            
ATOM     30  O7  ACD     1      22.660  30.540  22.210  1.00  0.00            
ATOM     31  H15 ACD     1      22.590  29.820  21.580  1.00  0.00            
ATOM     32  O8  ACD     1      21.660  33.720  24.780  1.00  0.00            
ATOM     33  C10 ACD     1      21.400  33.100  26.120  1.00  0.00            
ATOM     34  H16 ACD     1      22.360  33.110  26.650  1.00  0.00            
ATOM     35  C11 ACD     1      20.430  34.050  26.870  1.00  0.00            
ATOM     36  H17 ACD     1      19.560  34.320  26.260  1.00  0.00            
ATOM     37  O9  ACD     1      21.060  35.300  27.270  1.00  0.00            
ATOM     38  H18 ACD     1      21.090  35.900  26.520  1.00  0.00            
ATOM     39  C12 ACD     1      19.790  33.310  28.050  1.00  0.00            
ATOM     40  H19 ACD     1      20.620  32.980  28.690  1.00  0.00            
ATOM     41  O10 ACD     1      18.770  34.050  28.740  1.00  0.00            
ATOM     42  H20 ACD     1      18.180  34.390  28.060  1.00  0.00            
ATOM     43  C13 ACD     1      18.960  32.080  27.460  1.00  0.00            
ATOM     44  H21 ACD     1      18.490  31.680  28.360  1.00  0.00            
ATOM     45  O11 ACD     1      19.930  31.180  26.970  1.00  0.00            
ATOM     46  C14 ACD     1      20.840  31.690  25.950  1.00  0.00            
ATOM     47  H22 ACD     1      20.250  31.630  25.020  1.00  0.00            
ATOM     48  C15 ACD     1      22.030  30.690  25.800  1.00  0.00            
ATOM     49  H23 ACD     1      22.710  31.040  25.010  1.00  0.00            
ATOM     50  H24 ACD     1      22.510  30.690  26.780  1.00  0.00            
ATOM     51  O12 ACD     1      21.520  29.420  25.510  1.00  0.00            
ATOM     52  H25 ACD     1      21.750  29.270  24.590  1.00  0.00            
ATOM     53  O13 ACD     1      18.040  32.430  26.470  1.00  0.00            
ATOM     54  C16 ACD     1      16.680  32.630  26.810  1.00  0.00            
ATOM     55  H26 ACD     1      16.520  32.710  27.900  1.00  0.00            
ATOM     56  C17 ACD     1      16.300  33.920  26.220  1.00  0.00            
ATOM     57  H27 ACD     1      16.580  33.960  25.160  1.00  0.00            
ATOM     58  O14 ACD     1      17.010  35.020  26.880  1.00  0.00            
ATOM     59  H28 ACD     1      16.570  35.840  26.630  1.00  0.00            
ATOM     60  C18 ACD     1      14.790  34.170  26.210  1.00  0.00            
ATOM     61  H29 ACD     1      14.320  34.190  27.200  1.00  0.00            
ATOM     62  O15 ACD     1      14.440  35.270  25.380  1.00  0.00            
ATOM     63  H30 ACD     1      14.640  34.930  24.510  1.00  0.00            
ATOM     64  C19 ACD     1      14.070  32.900  25.540  1.00  0.00            
ATOM     65  H31 ACD     1      13.010  33.010  25.780  1.00  0.00            
ATOM     66  O16 ACD     1      14.520  31.730  26.180  1.00  0.00            
ATOM     67  C20 ACD     1      15.910  31.460  26.180  1.00  0.00            
ATOM     68  H32 ACD     1      16.210  31.380  25.130  1.00  0.00            
ATOM     69  C21 ACD     1      16.190  30.090  26.880  1.00  0.00            
ATOM     70  H33 ACD     1      17.260  30.080  27.100  1.00  0.00            
ATOM     71  H34 ACD     1      15.610  30.050  27.810  1.00  0.00            
ATOM     72  O17 ACD     1      15.720  29.000  26.070  1.00  0.00            
ATOM     73  H35 ACD     1      14.760  28.920  26.120  1.00  0.00            
ATOM     74  O18 ACD     1      14.200  33.070  24.160  1.00  0.00            
ATOM     75  C22 ACD     1      13.170  32.500  23.310  1.00  0.00            
ATOM     76  H36 ACD     1      12.450  31.930  23.910  1.00  0.00            
ATOM     77  C23 ACD     1      12.540  33.720  22.610  1.00  0.00            
ATOM     78  H37 ACD     1      13.350  34.400  22.340  1.00  0.00            
ATOM     79  O19 ACD     1      11.510  34.290  23.500  1.00  0.00            
ATOM     80  H38 ACD     1      11.180  35.140  23.210  1.00  0.00            
ATOM     81  C24 ACD     1      11.890  33.410  21.280  1.00  0.00            
ATOM     82  H39 ACD     1      10.930  32.910  21.500  1.00  0.00            
ATOM     83  O20 ACD     1      11.670  34.490  20.430  1.00  0.00            
ATOM     84  H40 ACD     1      12.550  34.880  20.400  1.00  0.00            
ATOM     85  C25 ACD     1      12.730  32.410  20.470  1.00  0.00            
ATOM     86  H41 ACD     1      12.120  32.220  19.580  1.00  0.00            
ATOM     87  O21 ACD     1      12.970  31.270  21.300  1.00  0.00            
ATOM     88  C26 ACD     1      13.810  31.450  22.410  1.00  0.00            
ATOM     89  H42 ACD     1      14.780  31.880  22.120  1.00  0.00            
ATOM     90  C27 ACD     1      14.130  30.120  23.120  1.00  0.00            
ATOM     91  H43 ACD     1      14.540  30.090  24.140  1.00  0.00            
ATOM     92  H44 ACD     1      13.180  29.640  23.350  1.00  0.00            
ATOM     93  O22 ACD     1      14.930  29.350  22.240  1.00  0.00            
ATOM     94  H45 ACD     1      15.750  29.840  22.110  1.00  0.00            
ATOM     95  O23 ACD     1      13.920  32.990  20.030  1.00  0.00            
ATOM     96  C28 ACD     1      14.470  32.830  18.720  1.00  0.00            
ATOM     97  H46 ACD     1      13.590  32.490  18.150  1.00  0.00            
ATOM     98  C29 ACD     1      15.490  31.660  18.750  1.00  0.00            
ATOM     99  H47 ACD     1      16.160  31.630  19.620  1.00  0.00            
ATOM    100  O24 ACD     1      16.290  31.690  17.580  1.00  0.00            
ATOM    101  C30 ACD     1      14.880  30.350  18.850  1.00  0.00            
ATOM    102  H48 ACD     1      15.680  29.610  18.740  1.00  0.00            
ATOM    103  H49 ACD     1      14.570  30.240  19.900  1.00  0.00            
ATOM    104  O25 ACD     1      13.800  29.940  17.960  1.00  0.00            
ATOM    105  H50 ACD     1      13.550  29.020  18.010  1.00  0.00            
ATOM    106  C31 ACD     1      14.990  34.150  18.180  1.00  0.00            
ATOM    107  H51 ACD     1      15.630  34.550  18.980  1.00  0.00            
ATOM    108  O26 ACD     1      13.890  34.990  17.780  1.00  0.00            
ATOM    109  H52 ACD     1      14.190  35.900  17.840  1.00  0.00            
ATOM    110  C32 ACD     1      15.940  33.950  17.080  1.00  0.00            
ATOM    111  H53 ACD     1      15.350  33.520  16.260  1.00  0.00            
ATOM    112  O27 ACD     1      16.600  35.200  16.640  1.00  0.00            
ATOM    113  H54 ACD     1      16.920  35.660  17.410  1.00  0.00            
ATOM    114  C33 ACD     1      16.990  32.900  17.300  1.00  0.00            
ATOM    115  H55 ACD     1      17.660  32.800  16.440  1.00  0.00            
ATOM    116  O28 ACD     1      17.800  33.280  18.500  1.00  0.00            
ATOM    117  C34 ACD     1      19.050  33.910  18.260  1.00  0.00            
ATOM    118  H56 ACD     1      19.180  34.190  17.200  1.00  0.00            
ATOM    119  C35 ACD     1      19.140  35.140  19.160  1.00  0.00            
ATOM    120  H57 ACD     1      18.980  34.850  20.200  1.00  0.00            
ATOM    121  O29 ACD     1      18.000  35.990  18.830  1.00  0.00            
ATOM    122  H58 ACD     1      18.070  36.840  19.270  1.00  0.00            
ATOM    123  C36 ACD     1      20.520  35.740  19.030  1.00  0.00            
ATOM    124  H59 ACD     1      20.710  36.000  17.980  1.00  0.00            
ATOM    125  O30 ACD     1      20.630  36.840  19.940  1.00  0.00            
ATOM    126  H60 ACD     1      21.140  36.510  20.690  1.00  0.00            
ATOM    127  C1  CH4     2      19.900  29.520  21.100  1.00  0.00            
ATOM    128  C2  CH4     2      19.180  29.980  22.450  1.00  0.00            
ATOM    129  C3  CH4     2      18.490  28.800  23.070  1.00  0.00            
ATOM    130  C4  CH4     2      18.230  31.180  22.220  1.00  0.00            
ATOM    131  O1  CH4     2      17.020  30.960  22.000  1.00  0.00            
ATOM    132  N1  CH4     2      18.720  32.510  22.340  1.00  0.00            
ATOM    133  C5  CH4     2      18.080  33.750  22.450  1.00  0.00            
ATOM    134  C6  CH4     2      16.910  34.030  21.730  1.00  0.00            
ATOM    135  C7  CH4     2      16.340  35.320  21.670  1.00  0.00            
ATOM    136  C8  CH4     2      16.960  36.350  22.470  1.00  0.00            
ATOM    137  N2  CH4     2      16.230  37.640  22.510  1.00  0.00            
ATOM    138  O2  CH4     2      15.250  37.650  23.240  1.00  0.00            
ATOM    139  O3  CH4     2      16.740  38.690  22.240  1.00  0.00            
ATOM    140  C9  CH4     2      18.000  36.080  23.300  1.00  0.00            
ATOM    141  C10 CH4     2      18.510  37.140  24.230  1.00  0.00            
ATOM    142  F1  CH4     2      17.510  37.740  24.880  1.00  0.00            
ATOM    143  F2  CH4     2      19.270  36.670  25.250  1.00  0.00            
ATOM    144  F3  CH4     2      19.170  38.100  23.530  1.00  0.00            
ATOM    145  C11 CH4     2      18.540  34.750  23.260  1.00  0.00            
ATOM    146  H1  CH4     2      20.680  28.770  21.190  1.00  0.00            
ATOM    147  H2  CH4     2      19.100  29.200  20.410  1.00  0.00            
ATOM    148  H3  CH4     2      20.450  30.320  20.580  1.00  0.00            
ATOM    149  H4  CH4     2      19.850  30.360  23.230  1.00  0.00            
ATOM    150  H5  CH4     2      17.930  28.310  22.260  1.00  0.00            
ATOM    151  H6  CH4     2      19.200  28.080  23.490  1.00  0.00            
ATOM    152  H7  CH4     2      17.780  29.120  23.830  1.00  0.00            
ATOM    153  H8  CH4     2      19.720  32.590  22.500  1.00  0.00            
ATOM    154  H9  CH4     2      16.580  33.290  21.010  1.00  0.00            
ATOM    155  H10 CH4     2      15.430  35.530  21.130  1.00  0.00            
ATOM    156  H11 CH4     2      19.330  34.490  23.950  1.00  0.00            
TER
ENDMDL
MODEL        1
ATOM      1  H1  ACD     1      19.210  27.310  18.010  1.00  0.00            
ATOM      2  O1  ACD     1      18.750  26.460  18.040  1.00  0.00            
ATOM      3  C1  ACD     1      17.450  26.730  18.570  1.00  0.00            
ATOM      4  H2  ACD     1      16.980  27.350  17.800  1.00  0.00            
ATOM      5  H3  ACD     1      17.530  27.410  19.430  1.00  0.00            
ATOM      6  C2  ACD     1      16.710  25.400  18.990  1.00  0.00            
ATOM      7  H4  ACD     1      15.840  25.770  19.560  1.00  0.00            
ATOM      8  O2  ACD     1      16.390  24.620  17.840  1.00  0.00            
ATOM      9  C3  ACD     1      15.480  23.550  18.210  1.00  0.00            
ATOM     10  H5  ACD     1      15.230  22.970  17.310  1.00  0.00            
ATOM     11  O3  ACD     1      14.290  24.060  18.910  1.00  0.00            
ATOM     12  C4  ACD     1      13.070  24.030  18.080  1.00  0.00            
ATOM     13  H6  ACD     1      13.270  23.510  17.140  1.00  0.00            
ATOM     14  C5  ACD     1      11.980  23.330  18.840  1.00  0.00            
ATOM     15  H7  ACD     1      11.970  23.860  19.800  1.00  0.00            
ATOM     16  O4  ACD     1      12.370  21.930  19.080  1.00  0.00            
ATOM     17  H8  ACD     1      11.650  21.400  19.430  1.00  0.00            
ATOM     18  C6  ACD     1      10.650  23.510  18.220  1.00  0.00            
ATOM     19  H9  ACD     1      10.590  22.900  17.310  1.00  0.00            
ATOM     20  O5  ACD     1       9.710  23.090  19.190  1.00  0.00            
ATOM     21  H10 ACD     1       9.810  23.770  19.870  1.00  0.00            
ATOM     22  C7  ACD     1      10.300  24.930  17.930  1.00  0.00            
ATOM     23  H11 ACD     1       9.360  24.960  17.370  1.00  0.00            
ATOM     24  O6  ACD     1      11.350  25.560  17.280  1.00  0.00            
ATOM     25  C8  ACD     1      12.730  25.450  17.790  1.00  0.00            
ATOM     26  H12 ACD     1      12.910  26.100  18.660  1.00  0.00            
ATOM     27  C9  ACD     1      13.610  25.930  16.650  1.00  0.00            
ATOM     28  H13 ACD     1      14.650  26.010  16.970  1.00  0.00            
ATOM     29  H14 ACD     1      13.560  25.220  15.810  1.00  0.00            
ATOM     30  O7  ACD     1      13.130  27.200  16.170  1.00  0.00            
ATOM     31  H15 ACD     1      12.360  26.910  15.670  1.00  0.00            
ATOM     32  O8  ACD     1      10.060  25.580  19.190  1.00  0.00            
ATOM     33  C10 ACD     1       9.130  26.600  19.380  1.00  0.00            
ATOM     34  H16 ACD     1       8.290  26.450  18.690  1.00  0.00            
ATOM     35  C11 ACD     1       8.530  26.320  20.730  1.00  0.00            
ATOM     36  H17 ACD     1       9.380  25.910  21.280  1.00  0.00            
ATOM     37  O9  ACD     1       7.520  25.270  20.600  1.00  0.00            
ATOM     38  H18 ACD     1       7.380  24.810  21.430  1.00  0.00            
ATOM     39  C12 ACD     1       8.040  27.520  21.490  1.00  0.00            
ATOM     40  H19 ACD     1       7.180  27.940  20.950  1.00  0.00            
ATOM     41  O10 ACD     1       7.590  27.140  22.800  1.00  0.00            
ATOM     42  H20 ACD     1       8.240  26.640  23.310  1.00  0.00            
ATOM     43  C13 ACD     1       9.070  28.660  21.470  1.00  0.00            
ATOM     44  H21 ACD     1       8.590  29.510  21.970  1.00  0.00            
ATOM     45  O11 ACD     1       9.310  29.030  20.120  1.00  0.00            
ATOM     46  C14 ACD     1       9.800  28.020  19.180  1.00  0.00            
ATOM     47  H22 ACD     1      10.870  27.890  19.340  1.00  0.00            
ATOM     48  C15 ACD     1       9.640  28.640  17.780  1.00  0.00            
ATOM     49  H23 ACD     1      10.040  29.660  17.710  1.00  0.00            
ATOM     50  H24 ACD     1      10.210  27.930  17.170  1.00  0.00            
ATOM     51  O12 ACD     1       8.230  28.740  17.420  1.00  0.00            
ATOM     52  H25 ACD     1       8.050  28.250  16.610  1.00  0.00            
ATOM     53  O13 ACD     1      10.260  28.360  22.150  1.00  0.00            
ATOM     54  C16 ACD     1      10.260  28.390  23.590  1.00  0.00            
ATOM     55  H26 ACD     1       9.260  28.590  23.990  1.00  0.00            
ATOM     56  C17 ACD     1      10.720  27.030  24.200  1.00  0.00            
ATOM     57  H27 ACD     1      11.680  26.810  23.720  1.00  0.00            
ATOM     58  O14 ACD     1       9.690  25.980  24.060  1.00  0.00            
ATOM     59  H28 ACD     1       9.860  25.140  24.480  1.00  0.00            
ATOM     60  C18 ACD     1      11.200  27.180  25.650  1.00  0.00            
ATOM     61  H29 ACD     1      10.300  27.360  26.260  1.00  0.00            
ATOM     62  O15 ACD     1      11.830  26.010  26.070  1.00  0.00            
ATOM     63  H30 ACD     1      12.770  26.190  25.990  1.00  0.00            
ATOM     64  C19 ACD     1      12.160  28.270  25.800  1.00  0.00            
ATOM     65  H31 ACD     1      12.500  28.410  26.830  1.00  0.00            
ATOM     66  O16 ACD     1      11.520  29.510  25.470  1.00  0.00            
ATOM     67  C20 ACD     1      11.230  29.530  24.050  1.00  0.00            
ATOM     68  H32 ACD     1      12.150  29.370  23.470  1.00  0.00            
ATOM     69  C21 ACD     1      10.680  30.930  23.760  1.00  0.00            
ATOM     70  H33 ACD     1       9.980  30.830  22.930  1.00  0.00            
ATOM     71  H34 ACD     1      10.090  31.230  24.630  1.00  0.00            
ATOM     72  O17 ACD     1      11.510  32.050  23.570  1.00  0.00            
ATOM     73  H35 ACD     1      11.990  32.120  24.400  1.00  0.00            
ATOM     74  O18 ACD     1      13.350  28.060  25.080  1.00  0.00            
ATOM     75  C22 ACD     1      14.550  28.380  25.810  1.00  0.00            
ATOM     76  H36 ACD     1      14.370  29.130  26.590  1.00  0.00            
ATOM     77  C23 ACD     1      15.030  27.050  26.490  1.00  0.00            
ATOM     78  H37 ACD     1      14.900  26.260  25.740  1.00  0.00            
ATOM     79  O19 ACD     1      14.190  26.680  27.560  1.00  0.00            
ATOM     80  H38 ACD     1      14.430  27.190  28.350  1.00  0.00            
ATOM     81  C24 ACD     1      16.480  27.110  26.910  1.00  0.00            
ATOM     82  H39 ACD     1      16.510  27.850  27.720  1.00  0.00            
ATOM     83  O20 ACD     1      16.970  25.810  27.270  1.00  0.00            
ATOM     84  H40 ACD     1      17.140  25.320  26.460  1.00  0.00            
ATOM     85  C25 ACD     1      17.330  27.650  25.830  1.00  0.00            
ATOM     86  H41 ACD     1      18.350  27.870  26.180  1.00  0.00            
ATOM     87  O21 ACD     1      16.820  28.920  25.380  1.00  0.00            
ATOM     88  C26 ACD     1      15.570  28.940  24.790  1.00  0.00            
ATOM     89  H42 ACD     1      15.440  28.360  23.860  1.00  0.00            
ATOM     90  C27 ACD     1      15.280  30.380  24.430  1.00  0.00            
ATOM     91  H43 ACD     1      14.190  30.470  24.580  1.00  0.00            
ATOM     92  H44 ACD     1      15.840  31.020  25.130  1.00  0.00            
ATOM     93  O22 ACD     1      15.720  30.690  23.120  1.00  0.00            
ATOM     94  H45 ACD     1      15.610  31.620  22.910  1.00  0.00            
ATOM     95  O23 ACD     1      17.500  26.780  24.780  1.00  0.00            
ATOM     96  C28 ACD     1      18.690  26.770  23.970  1.00  0.00            
ATOM     97  H46 ACD     1      19.540  27.240  24.490  1.00  0.00            
ATOM     98  C29 ACD     1      18.490  27.650  22.690  1.00  0.00            
ATOM     99  H47 ACD     1      17.420  27.630  22.480  1.00  0.00            
ATOM    100  O24 ACD     1      19.250  27.260  21.560  1.00  0.00            
ATOM    101  C30 ACD     1      18.910  29.130  22.980  1.00  0.00            
ATOM    102  H48 ACD     1      18.790  29.360  24.050  1.00  0.00            
ATOM    103  H49 ACD     1      19.980  29.060  22.760  1.00  0.00            
ATOM    104  O25 ACD     1      18.370  30.130  22.080  1.00  0.00            
ATOM    105  H50 ACD     1      17.500  30.340  22.430  1.00  0.00            
ATOM    106  C31 ACD     1      19.080  25.330  23.730  1.00  0.00            
ATOM    107  H51 ACD     1      18.110  24.830  23.610  1.00  0.00            
ATOM    108  O26 ACD     1      19.630  24.750  24.870  1.00  0.00            
ATOM    109  H52 ACD     1      19.370  23.820  24.820  1.00  0.00            
ATOM    110  C32 ACD     1      19.900  25.150  22.450  1.00  0.00            
ATOM    111  H53 ACD     1      20.920  25.570  22.480  1.00  0.00            
ATOM    112  O27 ACD     1      19.950  23.820  22.100  1.00  0.00            
ATOM    113  H54 ACD     1      19.070  23.540  21.830  1.00  0.00            
ATOM    114  C33 ACD     1      19.200  25.920  21.260  1.00  0.00            
ATOM    115  H55 ACD     1      19.790  25.870  20.340  1.00  0.00            
ATOM    116  O28 ACD     1      17.940  25.330  21.150  1.00  0.00            
ATOM    117  C34 ACD     1      17.550  24.590  19.940  1.00  0.00            
ATOM    118  H56 ACD     1      18.490  24.380  19.410  1.00  0.00            
ATOM    119  C35 ACD     1      16.830  23.260  20.330  1.00  0.00            
ATOM    120  H57 ACD     1      15.970  23.440  20.990  1.00  0.00            
ATOM    121  O29 ACD     1      17.700  22.280  20.970  1.00  0.00            
ATOM    122  H58 ACD     1      17.320  21.400  20.920  1.00  0.00            
ATOM    123  C36 ACD     1      16.160  22.600  19.140  1.00  0.00            
ATOM    124  H59 ACD     1      16.930  22.050  18.600  1.00  0.00            
ATOM    125  O30 ACD     1      15.230  21.690  19.590  1.00  0.00            
ATOM    126  H60 ACD     1      14.410  22.190  19.680  1.00  0.00            
ATOM    127  C1  CH4     2      12.760  30.240  18.050  1.00  0.00            
ATOM    128  C2  CH4     2      12.770  30.140  19.610  1.00  0.00            
ATOM    129  C3  CH4     2      13.250  31.490  20.180  1.00  0.00            
ATOM    130  C4  CH4     2      13.700  28.880  20.020  1.00  0.00            
ATOM    131  O1  CH4     2      14.900  28.900  19.810  1.00  0.00            
ATOM    132  N1  CH4     2      13.020  27.920  20.700  1.00  0.00            
ATOM    133  C5  CH4     2      13.480  26.820  21.340  1.00  0.00            
ATOM    134  C6  CH4     2      14.760  26.640  21.800  1.00  0.00            
ATOM    135  C7  CH4     2      15.110  25.440  22.410  1.00  0.00            
ATOM    136  C8  CH4     2      14.170  24.420  22.600  1.00  0.00            
ATOM    137  N2  CH4     2      14.690  23.240  23.400  1.00  0.00            
ATOM    138  O2  CH4     2      15.390  23.520  24.350  1.00  0.00            
ATOM    139  O3  CH4     2      14.560  22.140  22.890  1.00  0.00            
ATOM    140  C9  CH4     2      12.850  24.570  22.080  1.00  0.00            
ATOM    141  C10 CH4     2      11.750  23.540  22.500  1.00  0.00            
ATOM    142  F1  CH4     2      11.880  22.400  21.880  1.00  0.00            
ATOM    143  F2  CH4     2      11.680  23.430  23.820  1.00  0.00            
ATOM    144  F3  CH4     2      10.520  23.940  22.190  1.00  0.00            
ATOM    145  C11 CH4     2      12.510  25.790  21.520  1.00  0.00            
ATOM    146  H1  CH4     2      12.190  29.370  17.690  1.00  0.00            
ATOM    147  H2  CH4     2      12.440  31.230  17.690  1.00  0.00            
ATOM    148  H3  CH4     2      13.770  30.030  17.690  1.00  0.00            
ATOM    149  H4  CH4     2      11.730  29.940  19.920  1.00  0.00            
ATOM    150  H5  CH4     2      13.450  31.310  21.240  1.00  0.00            
ATOM    151  H6  CH4     2      14.150  31.900  19.690  1.00  0.00            
ATOM    152  H7  CH4     2      12.460  32.240  20.080  1.00  0.00            
ATOM    153  H8  CH4     2      12.010  27.970  20.790  1.00  0.00            
ATOM    154  H9  CH4     2      15.370  27.520  21.610  1.00  0.00            
ATOM    155  H10 CH4     2      16.120  25.370  22.810  1.00  0.00            
ATOM    156  H11 CH4     2      11.520  25.910  21.100  1.00  0.00            
TER
ENDMDL
MODEL        1
ATOM      1  H1  ACD     1      12.080  39.520  27.360  1.00  0.00            
ATOM      2  O1  ACD     1      12.460  39.070  28.120  1.00  0.00            
ATOM      3  C1  ACD     1      13.720  39.680  28.200  1.00  0.00            
ATOM      4  H2  ACD     1      14.390  39.130  28.880  1.00  0.00            
ATOM      5  H3  ACD     1      13.470  40.640  28.670  1.00  0.00            
ATOM      6  C2  ACD     1      14.360  39.980  26.860  1.00  0.00            
ATOM      7  H4  ACD     1      14.650  39.050  26.350  1.00  0.00            
ATOM      8  O2  ACD     1      13.370  40.620  26.000  1.00  0.00            
ATOM      9  C3  ACD     1      13.800  40.960  24.640  1.00  0.00            
ATOM     10  H5  ACD     1      12.950  41.480  24.210  1.00  0.00            
ATOM     11  O3  ACD     1      14.060  39.780  23.920  1.00  0.00            
ATOM     12  C4  ACD     1      12.960  39.240  23.080  1.00  0.00            
ATOM     13  H6  ACD     1      12.290  40.040  22.740  1.00  0.00            
ATOM     14  C5  ACD     1      13.690  38.630  21.850  1.00  0.00            
ATOM     15  H7  ACD     1      14.630  38.200  22.210  1.00  0.00            
ATOM     16  O4  ACD     1      13.900  39.720  20.940  1.00  0.00            
ATOM     17  H8  ACD     1      14.590  39.620  20.270  1.00  0.00            
ATOM     18  C6  ACD     1      13.010  37.470  21.130  1.00  0.00            
ATOM     19  H9  ACD     1      12.180  37.980  20.620  1.00  0.00            
ATOM     20  O5  ACD     1      13.760  36.970  20.140  1.00  0.00            
ATOM     21  H10 ACD     1      13.420  37.300  19.310  1.00  0.00            
ATOM     22  C7  ACD     1      12.420  36.460  22.120  1.00  0.00            
ATOM     23  H11 ACD     1      11.850  35.720  21.560  1.00  0.00            
ATOM     24  O6  ACD     1      11.600  37.220  23.030  1.00  0.00            
ATOM     25  C8  ACD     1      12.210  38.210  23.930  1.00  0.00            
ATOM     26  H12 ACD     1      12.870  37.650  24.600  1.00  0.00            
ATOM     27  C9  ACD     1      11.140  38.820  24.730  1.00  0.00            
ATOM     28  H13 ACD     1      11.550  39.770  25.080  1.00  0.00            
ATOM     29  H14 ACD     1      10.280  39.090  24.110  1.00  0.00            
ATOM     30  O7  ACD     1      10.600  38.020  25.830  1.00  0.00            
ATOM     31  H15 ACD     1       9.880  37.440  25.580  1.00  0.00            
ATOM     32  O8  ACD     1      13.460  35.800  22.840  1.00  0.00            
ATOM     33  C10 ACD     1      13.690  34.470  22.540  1.00  0.00            
ATOM     34  H16 ACD     1      13.200  34.110  21.620  1.00  0.00            
ATOM     35  C11 ACD     1      15.220  34.380  22.340  1.00  0.00            
ATOM     36  H17 ACD     1      15.810  34.810  23.160  1.00  0.00            
ATOM     37  O9  ACD     1      15.580  34.950  21.010  1.00  0.00            
ATOM     38  H18 ACD     1      15.080  35.770  20.940  1.00  0.00            
ATOM     39  C12 ACD     1      15.550  32.820  22.380  1.00  0.00            
ATOM     40  H19 ACD     1      15.110  32.340  21.500  1.00  0.00            
ATOM     41  O10 ACD     1      17.010  32.610  22.280  1.00  0.00            
ATOM     42  H20 ACD     1      17.300  32.980  21.440  1.00  0.00            
ATOM     43  C13 ACD     1      15.050  32.180  23.710  1.00  0.00            
ATOM     44  H21 ACD     1      15.190  31.100  23.630  1.00  0.00            
ATOM     45  O11 ACD     1      13.670  32.330  23.720  1.00  0.00            
ATOM     46  C14 ACD     1      13.170  33.660  23.780  1.00  0.00            
ATOM     47  H22 ACD     1      13.420  34.160  24.720  1.00  0.00            
ATOM     48  C15 ACD     1      11.650  33.570  23.770  1.00  0.00            
ATOM     49  H23 ACD     1      11.270  33.130  24.700  1.00  0.00            
ATOM     50  H24 ACD     1      11.150  34.550  23.860  1.00  0.00            
ATOM     51  O12 ACD     1      11.240  32.780  22.760  1.00  0.00            
ATOM     52  H25 ACD     1      10.280  32.670  22.790  1.00  0.00            
ATOM     53  O13 ACD     1      15.660  32.750  24.810  1.00  0.00            
ATOM     54  C16 ACD     1      16.370  31.750  25.660  1.00  0.00            
ATOM     55  H26 ACD     1      16.160  30.780  25.180  1.00  0.00            
ATOM     56  C17 ACD     1      17.870  32.070  25.590  1.00  0.00            
ATOM     57  H27 ACD     1      18.040  33.140  25.690  1.00  0.00            
ATOM     58  O14 ACD     1      18.340  31.650  24.340  1.00  0.00            
ATOM     59  H28 ACD     1      17.790  32.130  23.720  1.00  0.00            
ATOM     60  C18 ACD     1      18.530  31.330  26.820  1.00  0.00            
ATOM     61  H29 ACD     1      18.530  30.260  26.550  1.00  0.00            
ATOM     62  O15 ACD     1      19.880  31.790  26.880  1.00  0.00            
ATOM     63  H30 ACD     1      20.320  31.350  26.140  1.00  0.00            
ATOM     64  C19 ACD     1      17.800  31.710  28.140  1.00  0.00            
ATOM     65  H31 ACD     1      18.310  31.080  28.880  1.00  0.00            
ATOM     66  O16 ACD     1      16.500  31.220  28.030  1.00  0.00            
ATOM     67  C20 ACD     1      15.760  31.890  27.060  1.00  0.00            
ATOM     68  H32 ACD     1      15.710  32.960  27.300  1.00  0.00            
ATOM     69  C21 ACD     1      14.400  31.270  27.090  1.00  0.00            
ATOM     70  H33 ACD     1      13.860  31.670  27.960  1.00  0.00            
ATOM     71  H34 ACD     1      13.750  31.750  26.340  1.00  0.00            
ATOM     72  O17 ACD     1      14.600  29.850  26.970  1.00  0.00            
ATOM     73  H35 ACD     1      15.050  29.520  27.750  1.00  0.00            
ATOM     74  O18 ACD     1      17.800  33.070  28.510  1.00  0.00            
ATOM     75  C22 ACD     1      18.450  33.530  29.660  1.00  0.00            
ATOM     76  H36 ACD     1      18.670  32.680  30.310  1.00  0.00            
ATOM     77  C23 ACD     1      19.740  34.250  29.210  1.00  0.00            
ATOM     78  H37 ACD     1      19.450  34.940  28.400  1.00  0.00            
ATOM     79  O19 ACD     1      20.830  33.350  28.770  1.00  0.00            
ATOM     80  H38 ACD     1      20.440  32.810  28.070  1.00  0.00            
ATOM     81  C24 ACD     1      20.250  35.310  30.160  1.00  0.00            
ATOM     82  H39 ACD     1      20.780  34.830  30.990  1.00  0.00            
ATOM     83  O20 ACD     1      21.210  36.160  29.570  1.00  0.00            
ATOM     84  H40 ACD     1      21.650  36.740  30.190  1.00  0.00            
ATOM     85  C25 ACD     1      19.140  36.200  30.760  1.00  0.00            
ATOM     86  H41 ACD     1      19.470  36.860  31.570  1.00  0.00            
ATOM     87  O21 ACD     1      18.160  35.420  31.310  1.00  0.00            
ATOM     88  C26 ACD     1      17.490  34.480  30.420  1.00  0.00            
ATOM     89  H42 ACD     1      16.890  35.150  29.790  1.00  0.00            
ATOM     90  C27 ACD     1      16.450  33.800  31.260  1.00  0.00            
ATOM     91  H43 ACD     1      15.800  34.610  31.620  1.00  0.00            
ATOM     92  H44 ACD     1      15.840  33.150  30.620  1.00  0.00            
ATOM     93  O22 ACD     1      17.100  33.010  32.310  1.00  0.00            
ATOM     94  H45 ACD     1      16.450  32.800  32.990  1.00  0.00            
ATOM     95  O23 ACD     1      18.690  37.030  29.660  1.00  0.00            
ATOM     96  C28 ACD     1      18.350  38.450  29.940  1.00  0.00            
ATOM     97  H46 ACD     1      18.940  38.790  30.800  1.00  0.00            
ATOM     98  C29 ACD     1      16.860  38.740  29.990  1.00  0.00            
ATOM     99  H47 ACD     1      16.400  38.120  29.210  1.00  0.00            
ATOM    100  O24 ACD     1      16.590  40.180  29.860  1.00  0.00            
ATOM    101  C30 ACD     1      16.330  38.460  31.410  1.00  0.00            
ATOM    102  H48 ACD     1      16.350  37.380  31.600  1.00  0.00            
ATOM    103  H49 ACD     1      16.960  38.900  32.190  1.00  0.00            
ATOM    104  O25 ACD     1      15.010  38.870  31.520  1.00  0.00            
ATOM    105  H50 ACD     1      14.990  39.830  31.530  1.00  0.00            
ATOM    106  C31 ACD     1      19.030  39.120  28.740  1.00  0.00            
ATOM    107  H51 ACD     1      18.540  38.620  27.890  1.00  0.00            
ATOM    108  O26 ACD     1      20.450  38.870  28.790  1.00  0.00            
ATOM    109  H52 ACD     1      20.530  37.950  29.070  1.00  0.00            
ATOM    110  C32 ACD     1      18.650  40.660  28.660  1.00  0.00            
ATOM    111  H53 ACD     1      19.020  41.110  29.590  1.00  0.00            
ATOM    112  O27 ACD     1      19.210  41.370  27.540  1.00  0.00            
ATOM    113  H54 ACD     1      20.130  41.600  27.740  1.00  0.00            
ATOM    114  C33 ACD     1      17.130  40.800  28.700  1.00  0.00            
ATOM    115  H55 ACD     1      16.840  41.850  28.730  1.00  0.00            
ATOM    116  O28 ACD     1      16.550  40.170  27.590  1.00  0.00            
ATOM    117  C34 ACD     1      15.560  40.920  26.860  1.00  0.00            
ATOM    118  H56 ACD     1      15.250  41.820  27.400  1.00  0.00            
ATOM    119  C35 ACD     1      16.100  41.250  25.480  1.00  0.00            
ATOM    120  H57 ACD     1      16.400  40.310  25.000  1.00  0.00            
ATOM    121  O29 ACD     1      17.280  42.030  25.550  1.00  0.00            
ATOM    122  H58 ACD     1      18.030  41.590  25.960  1.00  0.00            
ATOM    123  C36 ACD     1      15.010  41.910  24.660  1.00  0.00            
ATOM    124  H59 ACD     1      14.730  42.830  25.190  1.00  0.00            
ATOM    125  O30 ACD     1      15.240  42.200  23.320  1.00  0.00            
ATOM    126  H60 ACD     1      15.130  41.380  22.830  1.00  0.00            
ATOM    127  C1  CH4     2      12.270  35.410  27.060  1.00  0.00            
ATOM    128  C2  CH4     2      13.790  34.870  27.320  1.00  0.00            
ATOM    129  C3  CH4     2      13.790  34.540  28.810  1.00  0.00            
ATOM    130  C4  CH4     2      14.980  35.870  26.990  1.00  0.00            
ATOM    131  O1  CH4     2      15.120  36.900  27.540  1.00  0.00            
ATOM    132  N1  CH4     2      15.850  35.610  25.970  1.00  0.00            
ATOM    133  C5  CH4     2      16.810  36.450  25.400  1.00  0.00            
ATOM    134  C6  CH4     2      17.930  36.700  26.220  1.00  0.00            
ATOM    135  C7  CH4     2      19.030  37.440  25.740  1.00  0.00            
ATOM    136  C8  CH4     2      18.900  38.100  24.460  1.00  0.00            
ATOM    137  N2  CH4     2      20.060  38.940  24.020  1.00  0.00            
ATOM    138  O2  CH4     2      21.100  38.320  23.920  1.00  0.00            
ATOM    139  O3  CH4     2      19.790  40.120  24.150  1.00  0.00            
ATOM    140  C9  CH4     2      17.760  37.890  23.620  1.00  0.00            
ATOM    141  C10 CH4     2      17.550  38.490  22.230  1.00  0.00            
ATOM    142  F1  CH4     2      18.740  38.600  21.610  1.00  0.00            
ATOM    143  F2  CH4     2      16.810  37.720  21.430  1.00  0.00            
ATOM    144  F3  CH4     2      16.950  39.710  22.260  1.00  0.00            
ATOM    145  C11 CH4     2      16.720  36.990  24.140  1.00  0.00            
ATOM    146  H1  CH4     2      12.110  36.330  27.640  1.00  0.00            
ATOM    147  H2  CH4     2      12.170  35.460  25.970  1.00  0.00            
ATOM    148  H3  CH4     2      11.510  34.690  27.400  1.00  0.00            
ATOM    149  H4  CH4     2      13.910  33.920  26.780  1.00  0.00            
ATOM    150  H5  CH4     2      13.040  33.820  29.160  1.00  0.00            
ATOM    151  H6  CH4     2      14.810  34.240  29.080  1.00  0.00            
ATOM    152  H7  CH4     2      13.620  35.440  29.400  1.00  0.00            
ATOM    153  H8  CH4     2      15.600  34.770  25.470  1.00  0.00            
ATOM    154  H9  CH4     2      17.940  36.240  27.210  1.00  0.00            
ATOM    155  H10 CH4     2      19.880  37.610  26.390  1.00  0.00            
ATOM    156  H11 CH4     2      15.780  36.810  23.620  1.00  0.00            
TER
ENDMDL
MODEL        1
ATOM      1  H1  ACD     1       4.650  25.330  11.880  1.00  0.00            
ATOM      2  O1  ACD     1       5.250  26.070  11.770  1.00  0.00            
ATOM      3  C1  ACD     1       4.690  27.300  12.110  1.00  0.00            
ATOM      4  H2  ACD     1       4.310  27.360  13.140  1.00  0.00            
ATOM      5  H3  ACD     1       3.820  27.630  11.530  1.00  0.00            
ATOM      6  C2  ACD     1       5.730  28.430  12.030  1.00  0.00            
ATOM      7  H4  ACD     1       6.460  28.250  12.840  1.00  0.00            
ATOM      8  O2  ACD     1       6.260  28.480  10.710  1.00  0.00            
ATOM      9  C3  ACD     1       7.290  29.420  10.540  1.00  0.00            
ATOM     10  H5  ACD     1       7.700  29.270   9.530  1.00  0.00            
ATOM     11  O3  ACD     1       8.280  29.200  11.530  1.00  0.00            
ATOM     12  C4  ACD     1       9.510  28.730  10.970  1.00  0.00            
ATOM     13  H6  ACD     1       9.450  28.630   9.880  1.00  0.00            
ATOM     14  C5  ACD     1      10.520  29.850  11.320  1.00  0.00            
ATOM     15  H7  ACD     1      10.310  30.250  12.310  1.00  0.00            
ATOM     16  O4  ACD     1      10.370  30.910  10.310  1.00  0.00            
ATOM     17  H8  ACD     1       9.450  31.190  10.410  1.00  0.00            
ATOM     18  C6  ACD     1      11.970  29.450  11.280  1.00  0.00            
ATOM     19  H9  ACD     1      12.280  29.070  10.300  1.00  0.00            
ATOM     20  O5  ACD     1      12.890  30.420  11.810  1.00  0.00            
ATOM     21  H10 ACD     1      12.600  31.190  11.300  1.00  0.00            
ATOM     22  C7  ACD     1      12.120  28.170  12.100  1.00  0.00            
ATOM     23  H11 ACD     1      13.150  27.800  12.090  1.00  0.00            
ATOM     24  O6  ACD     1      11.330  27.170  11.470  1.00  0.00            
ATOM     25  C8  ACD     1       9.900  27.460  11.600  1.00  0.00            
ATOM     26  H12 ACD     1       9.630  27.540  12.660  1.00  0.00            
ATOM     27  C9  ACD     1       9.070  26.270  11.080  1.00  0.00            
ATOM     28  H13 ACD     1       8.000  26.380  11.300  1.00  0.00            
ATOM     29  H14 ACD     1       9.340  26.200  10.010  1.00  0.00            
ATOM     30  O7  ACD     1       9.430  24.980  11.630  1.00  0.00            
ATOM     31  H15 ACD     1       8.900  24.290  11.210  1.00  0.00            
ATOM     32  O8  ACD     1      11.760  28.410  13.490  1.00  0.00            
ATOM     33  C10 ACD     1      12.670  28.170  14.490  1.00  0.00            
ATOM     34  H16 ACD     1      13.670  28.010  14.060  1.00  0.00            
ATOM     35  C11 ACD     1      12.700  29.450  15.310  1.00  0.00            
ATOM     36  H17 ACD     1      11.670  29.690  15.600  1.00  0.00            
ATOM     37  O9  ACD     1      13.240  30.610  14.530  1.00  0.00            
ATOM     38  H18 ACD     1      13.220  30.510  13.580  1.00  0.00            
ATOM     39  C12 ACD     1      13.520  29.200  16.600  1.00  0.00            
ATOM     40  H19 ACD     1      14.570  28.960  16.370  1.00  0.00            
ATOM     41  O10 ACD     1      13.460  30.340  17.440  1.00  0.00            
ATOM     42  H20 ACD     1      13.290  31.050  16.820  1.00  0.00            
ATOM     43  C13 ACD     1      12.890  27.990  17.330  1.00  0.00            
ATOM     44  H21 ACD     1      13.460  27.720  18.230  1.00  0.00            
ATOM     45  O11 ACD     1      12.780  26.770  16.530  1.00  0.00            
ATOM     46  C14 ACD     1      12.100  26.950  15.260  1.00  0.00            
ATOM     47  H22 ACD     1      11.020  27.080  15.380  1.00  0.00            
ATOM     48  C15 ACD     1      12.270  25.660  14.500  1.00  0.00            
ATOM     49  H23 ACD     1      12.260  24.840  15.220  1.00  0.00            
ATOM     50  H24 ACD     1      11.400  25.570  13.840  1.00  0.00            
ATOM     51  O12 ACD     1      13.390  25.440  13.710  1.00  0.00            
ATOM     52  H25 ACD     1      13.970  24.960  14.310  1.00  0.00            
ATOM     53  O13 ACD     1      11.580  28.220  17.730  1.00  0.00            
ATOM     54  C16 ACD     1      11.250  27.950  19.110  1.00  0.00            
ATOM     55  H26 ACD     1      12.050  27.370  19.600  1.00  0.00            
ATOM     56  C17 ACD     1      10.910  29.260  19.880  1.00  0.00            
ATOM     57  H27 ACD     1      10.140  29.770  19.290  1.00  0.00            
ATOM     58  O14 ACD     1      12.150  30.000  19.990  1.00  0.00            
ATOM     59  H28 ACD     1      12.500  30.030  19.090  1.00  0.00            
ATOM     60  C18 ACD     1      10.310  29.040  21.310  1.00  0.00            
ATOM     61  H29 ACD     1      11.240  28.780  21.840  1.00  0.00            
ATOM     62  O15 ACD     1       9.830  30.270  21.940  1.00  0.00            
ATOM     63  H30 ACD     1       8.970  30.300  21.510  1.00  0.00            
ATOM     64  C19 ACD     1       9.220  28.020  21.280  1.00  0.00            
ATOM     65  H31 ACD     1       8.930  27.630  22.260  1.00  0.00            
ATOM     66  O16 ACD     1       9.680  26.880  20.450  1.00  0.00            
ATOM     67  C20 ACD     1      10.060  26.970  19.130  1.00  0.00            
ATOM     68  H32 ACD     1       9.200  27.400  18.590  1.00  0.00            
ATOM     69  C21 ACD     1      10.410  25.550  18.660  1.00  0.00            
ATOM     70  H33 ACD     1      10.830  25.550  17.650  1.00  0.00            
ATOM     71  H34 ACD     1      11.180  25.110  19.310  1.00  0.00            
ATOM     72  O17 ACD     1       9.290  24.690  18.610  1.00  0.00            
ATOM     73  H35 ACD     1       8.740  24.970  17.870  1.00  0.00            
ATOM     74  O18 ACD     1       8.080  28.650  20.620  1.00  0.00            
ATOM     75  C22 ACD     1       6.800  28.140  20.920  1.00  0.00            
ATOM     76  H36 ACD     1       6.690  27.990  22.000  1.00  0.00            
ATOM     77  C23 ACD     1       5.910  29.390  20.650  1.00  0.00            
ATOM     78  H37 ACD     1       6.330  29.840  19.750  1.00  0.00            
ATOM     79  O19 ACD     1       6.040  30.260  21.810  1.00  0.00            
ATOM     80  H38 ACD     1       5.170  30.610  22.030  1.00  0.00            
ATOM     81  C24 ACD     1       4.480  29.110  20.360  1.00  0.00            
ATOM     82  H39 ACD     1       4.110  28.680  21.290  1.00  0.00            
ATOM     83  O20 ACD     1       3.770  30.210  19.920  1.00  0.00            
ATOM     84  H40 ACD     1       4.360  30.620  19.280  1.00  0.00            
ATOM     85  C25 ACD     1       4.330  28.050  19.290  1.00  0.00            
ATOM     86  H41 ACD     1       3.260  27.870  19.110  1.00  0.00            
ATOM     87  O21 ACD     1       4.970  26.860  19.770  1.00  0.00            
ATOM     88  C26 ACD     1       6.340  26.870  20.080  1.00  0.00            
ATOM     89  H42 ACD     1       6.970  26.920  19.180  1.00  0.00            
ATOM     90  C27 ACD     1       6.620  25.550  20.790  1.00  0.00            
ATOM     91  H43 ACD     1       6.100  24.760  20.250  1.00  0.00            
ATOM     92  H44 ACD     1       7.690  25.390  20.940  1.00  0.00            
ATOM     93  O22 ACD     1       5.930  25.460  22.130  1.00  0.00            
ATOM     94  H45 ACD     1       5.660  24.550  22.260  1.00  0.00            
ATOM     95  O23 ACD     1       4.960  28.460  18.070  1.00  0.00            
ATOM     96  C28 ACD     1       4.080  29.160  17.130  1.00  0.00            
ATOM     97  H46 ACD     1       3.140  29.440  17.620  1.00  0.00            
ATOM     98  C29 ACD     1       3.730  28.220  15.940  1.00  0.00            
ATOM     99  H47 ACD     1       4.670  27.880  15.490  1.00  0.00            
ATOM    100  O24 ACD     1       3.070  28.900  14.910  1.00  0.00            
ATOM    101  C30 ACD     1       2.970  27.000  16.350  1.00  0.00            
ATOM    102  H48 ACD     1       3.060  26.370  15.460  1.00  0.00            
ATOM    103  H49 ACD     1       3.530  26.480  17.130  1.00  0.00            
ATOM    104  O25 ACD     1       1.650  27.350  16.820  1.00  0.00            
ATOM    105  H50 ACD     1       1.230  27.980  16.220  1.00  0.00            
ATOM    106  C31 ACD     1       4.790  30.460  16.620  1.00  0.00            
ATOM    107  H51 ACD     1       5.760  30.140  16.220  1.00  0.00            
ATOM    108  O26 ACD     1       5.070  31.350  17.720  1.00  0.00            
ATOM    109  H52 ACD     1       5.760  31.990  17.500  1.00  0.00            
ATOM    110  C32 ACD     1       4.020  31.170  15.430  1.00  0.00            
ATOM    111  H53 ACD     1       3.070  31.490  15.880  1.00  0.00            
ATOM    112  O27 ACD     1       4.660  32.360  14.810  1.00  0.00            
ATOM    113  H54 ACD     1       5.010  32.930  15.500  1.00  0.00            
ATOM    114  C33 ACD     1       3.780  30.130  14.390  1.00  0.00            
ATOM    115  H55 ACD     1       3.130  30.490  13.580  1.00  0.00            
ATOM    116  O28 ACD     1       5.010  29.710  13.850  1.00  0.00            
ATOM    117  C34 ACD     1       5.150  29.740  12.420  1.00  0.00            
ATOM    118  H56 ACD     1       4.160  29.900  11.970  1.00  0.00            
ATOM    119  C35 ACD     1       6.040  30.920  12.100  1.00  0.00            
ATOM    120  H57 ACD     1       6.880  30.970  12.800  1.00  0.00            
ATOM    121  O29 ACD     1       5.360  32.170  12.280  1.00  0.00            
ATOM    122  H58 ACD     1       5.220  32.100  13.230  1.00  0.00            
ATOM    123  C36 ACD     1       6.680  30.780  10.680  1.00  0.00            
ATOM    124  H59 ACD     1       5.810  30.880  10.010  1.00  0.00            
ATOM    125  O30 ACD     1       7.690  31.800  10.440  1.00  0.00            
ATOM    126  H60 ACD     1       7.210  32.530  10.060  1.00  0.00            
ATOM    127  C1  CH4     2       6.310  24.800  15.160  1.00  0.00            
ATOM    128  C2  CH4     2       7.650  25.510  14.740  1.00  0.00            
ATOM    129  C3  CH4     2       8.650  24.320  14.740  1.00  0.00            
ATOM    130  C4  CH4     2       7.970  26.680  15.670  1.00  0.00            
ATOM    131  O1  CH4     2       8.060  26.540  16.830  1.00  0.00            
ATOM    132  N1  CH4     2       8.000  27.960  15.060  1.00  0.00            
ATOM    133  C5  CH4     2       8.310  29.090  15.790  1.00  0.00            
ATOM    134  C6  CH4     2       8.050  29.260  17.130  1.00  0.00            
ATOM    135  C7  CH4     2       8.420  30.500  17.790  1.00  0.00            
ATOM    136  C8  CH4     2       9.130  31.470  17.090  1.00  0.00            
ATOM    137  N2  CH4     2       9.550  32.690  17.850  1.00  0.00            
ATOM    138  O2  CH4     2      10.720  32.860  18.000  1.00  0.00            
ATOM    139  O3  CH4     2       8.720  33.480  18.350  1.00  0.00            
ATOM    140  C9  CH4     2       9.450  31.280  15.720  1.00  0.00            
ATOM    141  C10 CH4     2      10.060  32.440  14.920  1.00  0.00            
ATOM    142  F1  CH4     2      10.120  32.250  13.580  1.00  0.00            
ATOM    143  F2  CH4     2       9.320  33.520  15.010  1.00  0.00            
ATOM    144  F3  CH4     2      11.320  32.720  15.290  1.00  0.00            
ATOM    145  C11 CH4     2       8.970  30.100  15.080  1.00  0.00            
ATOM    146  H1  CH4     2       6.290  24.500  16.220  1.00  0.00            
ATOM    147  H2  CH4     2       5.480  25.510  15.060  1.00  0.00            
ATOM    148  H3  CH4     2       5.990  23.870  14.690  1.00  0.00            
ATOM    149  H4  CH4     2       7.690  25.900  13.710  1.00  0.00            
ATOM    150  H5  CH4     2       9.490  24.510  14.060  1.00  0.00            
ATOM    151  H6  CH4     2       8.940  23.910  15.710  1.00  0.00            
ATOM    152  H7  CH4     2       8.170  23.400  14.400  1.00  0.00            
ATOM    153  H8  CH4     2       7.940  28.060  14.050  1.00  0.00            
ATOM    154  H9  CH4     2       7.430  28.550  17.670  1.00  0.00            
ATOM    155  H10 CH4     2       8.160  30.660  18.830  1.00  0.00            
ATOM    156  H11 CH4     2       9.140  29.980  14.020  1.00  0.00            
TER
ENDMDL
MODEL        1
ATOM      1  H1  ACD     1      16.850  23.850  21.330  1.00  0.00            
ATOM      2  O1  ACD     1      17.340  24.390  20.720  1.00  0.00            
ATOM      3  C1  ACD     1      17.980  23.410  19.840  1.00  0.00            
ATOM      4  H2  ACD     1      18.560  23.770  18.980  1.00  0.00            
ATOM      5  H3  ACD     1      17.160  22.790  19.450  1.00  0.00            
ATOM      6  C2  ACD     1      19.040  22.660  20.610  1.00  0.00            
ATOM      7  H4  ACD     1      19.470  23.420  21.260  1.00  0.00            
ATOM      8  O2  ACD     1      18.440  21.750  21.520  1.00  0.00            
ATOM      9  C3  ACD     1      19.330  21.010  22.320  1.00  0.00            
ATOM     10  H5  ACD     1      18.850  20.490  23.160  1.00  0.00            
ATOM     11  O3  ACD     1      20.190  21.940  22.990  1.00  0.00            
ATOM     12  C4  ACD     1      20.520  21.660  24.380  1.00  0.00            
ATOM     13  H6  ACD     1      20.150  20.690  24.730  1.00  0.00            
ATOM     14  C5  ACD     1      22.060  21.570  24.490  1.00  0.00            
ATOM     15  H7  ACD     1      22.500  22.490  24.090  1.00  0.00            
ATOM     16  O4  ACD     1      22.560  20.410  23.770  1.00  0.00            
ATOM     17  H8  ACD     1      23.510  20.330  23.890  1.00  0.00            
ATOM     18  C6  ACD     1      22.350  21.520  26.010  1.00  0.00            
ATOM     19  H9  ACD     1      21.980  20.590  26.470  1.00  0.00            
ATOM     20  O5  ACD     1      23.740  21.540  26.290  1.00  0.00            
ATOM     21  H10 ACD     1      24.230  21.140  25.560  1.00  0.00            
ATOM     22  C7  ACD     1      21.660  22.640  26.730  1.00  0.00            
ATOM     23  H11 ACD     1      21.900  22.470  27.790  1.00  0.00            
ATOM     24  O6  ACD     1      20.250  22.680  26.550  1.00  0.00            
ATOM     25  C8  ACD     1      19.920  22.820  25.180  1.00  0.00            
ATOM     26  H12 ACD     1      20.300  23.790  24.820  1.00  0.00            
ATOM     27  C9  ACD     1      18.420  22.920  25.040  1.00  0.00            
ATOM     28  H13 ACD     1      18.200  22.810  23.970  1.00  0.00            
ATOM     29  H14 ACD     1      18.090  22.120  25.720  1.00  0.00            
ATOM     30  O7  ACD     1      17.930  24.200  25.530  1.00  0.00            
ATOM     31  H15 ACD     1      17.210  24.490  24.970  1.00  0.00            
ATOM     32  O8  ACD     1      22.250  23.810  26.240  1.00  0.00            
ATOM     33  C10 ACD     1      22.610  24.830  27.150  1.00  0.00            
ATOM     34  H16 ACD     1      22.170  24.740  28.150  1.00  0.00            
ATOM     35  C11 ACD     1      24.100  24.680  27.310  1.00  0.00            
ATOM     36  H17 ACD     1      24.580  24.470  26.340  1.00  0.00            
ATOM     37  O9  ACD     1      24.340  23.520  28.140  1.00  0.00            
ATOM     38  H18 ACD     1      24.120  22.760  27.600  1.00  0.00            
ATOM     39  C12 ACD     1      24.810  26.020  27.890  1.00  0.00            
ATOM     40  H19 ACD     1      24.410  26.090  28.910  1.00  0.00            
ATOM     41  O10 ACD     1      26.230  25.970  27.920  1.00  0.00            
ATOM     42  H20 ACD     1      26.440  25.150  28.380  1.00  0.00            
ATOM     43  C13 ACD     1      24.290  27.260  27.180  1.00  0.00            
ATOM     44  H21 ACD     1      24.630  28.210  27.600  1.00  0.00            
ATOM     45  O11 ACD     1      22.900  27.190  27.360  1.00  0.00            
ATOM     46  C14 ACD     1      22.130  26.150  26.680  1.00  0.00            
ATOM     47  H22 ACD     1      22.180  26.330  25.590  1.00  0.00            
ATOM     48  C15 ACD     1      20.650  26.270  27.140  1.00  0.00            
ATOM     49  H23 ACD     1      20.060  25.460  26.690  1.00  0.00            
ATOM     50  H24 ACD     1      20.630  26.180  28.230  1.00  0.00            
ATOM     51  O12 ACD     1      20.120  27.530  26.720  1.00  0.00            
ATOM     52  H25 ACD     1      20.420  27.730  25.830  1.00  0.00            
ATOM     53  O13 ACD     1      24.600  27.170  25.800  1.00  0.00            
ATOM     54  C16 ACD     1      25.530  28.120  25.220  1.00  0.00            
ATOM     55  H26 ACD     1      26.040  28.640  26.040  1.00  0.00            
ATOM     56  C17 ACD     1      26.640  27.360  24.460  1.00  0.00            
ATOM     57  H27 ACD     1      26.170  26.700  23.720  1.00  0.00            
ATOM     58  O14 ACD     1      27.470  26.740  25.380  1.00  0.00            
ATOM     59  H28 ACD     1      27.020  26.310  26.110  1.00  0.00            
ATOM     60  C18 ACD     1      27.400  28.280  23.550  1.00  0.00            
ATOM     61  H29 ACD     1      27.870  29.060  24.150  1.00  0.00            
ATOM     62  O15 ACD     1      28.410  27.480  22.840  1.00  0.00            
ATOM     63  H30 ACD     1      28.050  26.930  22.130  1.00  0.00            
ATOM     64  C19 ACD     1      26.530  29.010  22.590  1.00  0.00            
ATOM     65  H31 ACD     1      27.130  29.690  21.980  1.00  0.00            
ATOM     66  O16 ACD     1      25.700  29.800  23.490  1.00  0.00            
ATOM     67  C20 ACD     1      24.810  29.100  24.370  1.00  0.00            
ATOM     68  H32 ACD     1      24.020  28.660  23.740  1.00  0.00            
ATOM     69  C21 ACD     1      24.140  30.070  25.290  1.00  0.00            
ATOM     70  H33 ACD     1      23.450  29.450  25.880  1.00  0.00            
ATOM     71  H34 ACD     1      24.830  30.480  26.030  1.00  0.00            
ATOM     72  O17 ACD     1      23.400  31.110  24.690  1.00  0.00            
ATOM     73  H35 ACD     1      24.040  31.700  24.300  1.00  0.00            
ATOM     74  O18 ACD     1      25.660  28.130  21.840  1.00  0.00            
ATOM     75  C22 ACD     1      25.840  28.040  20.430  1.00  0.00            
ATOM     76  H36 ACD     1      26.550  28.750  20.010  1.00  0.00            
ATOM     77  C23 ACD     1      26.280  26.630  20.070  1.00  0.00            
ATOM     78  H37 ACD     1      25.570  25.920  20.520  1.00  0.00            
ATOM     79  O19 ACD     1      27.560  26.350  20.650  1.00  0.00            
ATOM     80  H38 ACD     1      28.070  25.810  20.040  1.00  0.00            
ATOM     81  C24 ACD     1      26.200  26.380  18.560  1.00  0.00            
ATOM     82  H39 ACD     1      26.820  27.140  18.080  1.00  0.00            
ATOM     83  O20 ACD     1      26.540  25.000  18.270  1.00  0.00            
ATOM     84  H40 ACD     1      27.410  24.810  18.640  1.00  0.00            
ATOM     85  C25 ACD     1      24.810  26.650  18.180  1.00  0.00            
ATOM     86  H41 ACD     1      24.760  26.530  17.090  1.00  0.00            
ATOM     87  O21 ACD     1      24.450  28.030  18.420  1.00  0.00            
ATOM     88  C26 ACD     1      24.400  28.310  19.810  1.00  0.00            
ATOM     89  H42 ACD     1      23.790  27.580  20.340  1.00  0.00            
ATOM     90  C27 ACD     1      24.010  29.720  20.110  1.00  0.00            
ATOM     91  H43 ACD     1      23.820  29.810  21.190  1.00  0.00            
ATOM     92  H44 ACD     1      24.760  30.470  19.820  1.00  0.00            
ATOM     93  O22 ACD     1      22.830  29.980  19.450  1.00  0.00            
ATOM     94  H45 ACD     1      22.410  30.780  19.790  1.00  0.00            
ATOM     95  O23 ACD     1      23.880  25.800  18.760  1.00  0.00            
ATOM     96  C28 ACD     1      23.030  25.030  17.890  1.00  0.00            
ATOM     97  H46 ACD     1      23.110  25.280  16.820  1.00  0.00            
ATOM     98  C29 ACD     1      21.530  25.340  18.260  1.00  0.00            
ATOM     99  H47 ACD     1      21.410  25.180  19.340  1.00  0.00            
ATOM    100  O24 ACD     1      20.700  24.370  17.610  1.00  0.00            
ATOM    101  C30 ACD     1      21.130  26.720  17.730  1.00  0.00            
ATOM    102  H48 ACD     1      21.830  27.490  18.090  1.00  0.00            
ATOM    103  H49 ACD     1      21.240  26.750  16.640  1.00  0.00            
ATOM    104  O25 ACD     1      19.800  27.120  18.100  1.00  0.00            
ATOM    105  H50 ACD     1      19.680  28.030  17.800  1.00  0.00            
ATOM    106  C31 ACD     1      23.440  23.540  18.000  1.00  0.00            
ATOM    107  H51 ACD     1      23.530  23.150  19.030  1.00  0.00            
ATOM    108  O26 ACD     1      24.710  23.380  17.330  1.00  0.00            
ATOM    109  H52 ACD     1      25.380  24.000  17.640  1.00  0.00            
ATOM    110  C32 ACD     1      22.400  22.650  17.250  1.00  0.00            
ATOM    111  H53 ACD     1      22.380  22.990  16.210  1.00  0.00            
ATOM    112  O27 ACD     1      22.580  21.220  17.430  1.00  0.00            
ATOM    113  H54 ACD     1      23.510  20.990  17.420  1.00  0.00            
ATOM    114  C33 ACD     1      21.030  23.010  17.790  1.00  0.00            
ATOM    115  H55 ACD     1      20.360  22.400  17.170  1.00  0.00            
ATOM    116  O28 ACD     1      20.960  22.750  19.140  1.00  0.00            
ATOM    117  C34 ACD     1      20.030  21.850  19.660  1.00  0.00            
ATOM    118  H56 ACD     1      19.320  21.480  18.910  1.00  0.00            
ATOM    119  C35 ACD     1      20.790  20.720  20.350  1.00  0.00            
ATOM    120  H57 ACD     1      21.590  21.260  20.870  1.00  0.00            
ATOM    121  O29 ACD     1      21.490  19.860  19.370  1.00  0.00            
ATOM    122  H58 ACD     1      22.010  20.360  18.740  1.00  0.00            
ATOM    123  C36 ACD     1      19.990  19.980  21.400  1.00  0.00            
ATOM    124  H59 ACD     1      19.130  19.460  20.960  1.00  0.00            
ATOM    125  O30 ACD     1      20.770  19.150  22.210  1.00  0.00            
ATOM    126  H60 ACD     1      21.300  19.660  22.830  1.00  0.00            
ATOM    127  C1  CH4     2      20.090  27.950  21.310  1.00  0.00            
ATOM    128  C2  CH4     2      20.270  26.590  21.900  1.00  0.00            
ATOM    129  C3  CH4     2      19.380  26.390  23.150  1.00  0.00            
ATOM    130  C4  CH4     2      21.700  26.330  22.260  1.00  0.00            
ATOM    131  O1  CH4     2      22.490  27.100  22.660  1.00  0.00            
ATOM    132  N1  CH4     2      22.090  25.010  22.150  1.00  0.00            
ATOM    133  C5  CH4     2      23.320  24.370  22.400  1.00  0.00            
ATOM    134  C6  CH4     2      24.220  24.890  23.310  1.00  0.00            
ATOM    135  C7  CH4     2      25.490  24.290  23.480  1.00  0.00            
ATOM    136  C8  CH4     2      25.790  23.150  22.740  1.00  0.00            
ATOM    137  N2  CH4     2      27.250  22.800  22.750  1.00  0.00            
ATOM    138  O2  CH4     2      27.970  22.930  21.750  1.00  0.00            
ATOM    139  O3  CH4     2      27.580  22.180  23.760  1.00  0.00            
ATOM    140  C9  CH4     2      24.860  22.580  21.780  1.00  0.00            
ATOM    141  C10 CH4     2      25.240  21.390  20.910  1.00  0.00            
ATOM    142  F1  CH4     2      25.890  21.850  19.860  1.00  0.00            
ATOM    143  F2  CH4     2      25.850  20.470  21.610  1.00  0.00            
ATOM    144  F3  CH4     2      24.110  20.900  20.320  1.00  0.00            
ATOM    145  C11 CH4     2      23.630  23.240  21.670  1.00  0.00            
ATOM    146  H1  CH4     2      20.650  28.130  20.390  1.00  0.00            
ATOM    147  H2  CH4     2      19.040  28.090  21.020  1.00  0.00            
ATOM    148  H3  CH4     2      20.360  28.670  22.090  1.00  0.00            
ATOM    149  H4  CH4     2      19.950  25.860  21.150  1.00  0.00            
ATOM    150  H5  CH4     2      19.630  27.030  24.000  1.00  0.00            
ATOM    151  H6  CH4     2      18.330  26.640  22.960  1.00  0.00            
ATOM    152  H7  CH4     2      19.380  25.370  23.530  1.00  0.00            
ATOM    153  H8  CH4     2      21.380  24.380  21.800  1.00  0.00            
ATOM    154  H9  CH4     2      23.900  25.750  23.890  1.00  0.00            
ATOM    155  H10 CH4     2      26.160  24.640  24.250  1.00  0.00            
ATOM    156  H11 CH4     2      22.890  22.850  20.970  1.00  0.00            
TER
ENDMDL
MODEL        1
ATOM      1  H1  ACD     1      17.440  23.780  20.160  1.00  0.00            
ATOM      2  O1  ACD     1      16.810  24.500  20.220  1.00  0.00            
ATOM      3  C1  ACD     1      15.560  23.880  20.580  1.00  0.00            
ATOM      4  H2  ACD     1      15.230  23.090  19.890  1.00  0.00            
ATOM      5  H3  ACD     1      14.760  24.620  20.500  1.00  0.00            
ATOM      6  C2  ACD     1      15.600  23.200  21.960  1.00  0.00            
ATOM      7  H4  ACD     1      14.620  22.800  22.260  1.00  0.00            
ATOM      8  O2  ACD     1      16.530  22.100  21.900  1.00  0.00            
ATOM      9  C3  ACD     1      16.470  21.350  23.110  1.00  0.00            
ATOM     10  H5  ACD     1      17.180  20.530  23.010  1.00  0.00            
ATOM     11  O3  ACD     1      15.200  20.790  23.250  1.00  0.00            
ATOM     12  C4  ACD     1      15.060  19.340  23.140  1.00  0.00            
ATOM     13  H6  ACD     1      15.930  18.940  22.610  1.00  0.00            
ATOM     14  C5  ACD     1      14.980  18.850  24.590  1.00  0.00            
ATOM     15  H7  ACD     1      14.430  19.490  25.300  1.00  0.00            
ATOM     16  O4  ACD     1      16.350  18.720  25.210  1.00  0.00            
ATOM     17  H8  ACD     1      16.710  17.840  25.060  1.00  0.00            
ATOM     18  C6  ACD     1      14.290  17.460  24.600  1.00  0.00            
ATOM     19  H9  ACD     1      14.970  16.820  24.020  1.00  0.00            
ATOM     20  O5  ACD     1      14.160  16.830  25.910  1.00  0.00            
ATOM     21  H10 ACD     1      13.350  17.120  26.330  1.00  0.00            
ATOM     22  C7  ACD     1      13.000  17.490  23.800  1.00  0.00            
ATOM     23  H11 ACD     1      12.600  16.470  23.840  1.00  0.00            
ATOM     24  O6  ACD     1      13.330  17.790  22.430  1.00  0.00            
ATOM     25  C8  ACD     1      13.870  19.080  22.260  1.00  0.00            
ATOM     26  H12 ACD     1      13.180  19.880  22.540  1.00  0.00            
ATOM     27  C9  ACD     1      14.210  19.380  20.840  1.00  0.00            
ATOM     28  H13 ACD     1      14.480  20.440  20.890  1.00  0.00            
ATOM     29  H14 ACD     1      15.020  18.770  20.430  1.00  0.00            
ATOM     30  O7  ACD     1      13.110  19.270  20.000  1.00  0.00            
ATOM     31  H15 ACD     1      12.810  18.360  19.970  1.00  0.00            
ATOM     32  O8  ACD     1      12.150  18.390  24.470  1.00  0.00            
ATOM     33  C10 ACD     1      10.750  18.070  24.550  1.00  0.00            
ATOM     34  H16 ACD     1      10.620  16.980  24.460  1.00  0.00            
ATOM     35  C11 ACD     1      10.400  18.300  26.050  1.00  0.00            
ATOM     36  H17 ACD     1      10.700  19.330  26.270  1.00  0.00            
ATOM     37  O9  ACD     1      11.040  17.330  26.900  1.00  0.00            
ATOM     38  H18 ACD     1      10.860  16.490  26.460  1.00  0.00            
ATOM     39  C12 ACD     1       8.900  18.350  26.250  1.00  0.00            
ATOM     40  H19 ACD     1       8.650  17.300  26.030  1.00  0.00            
ATOM     41  O10 ACD     1       8.600  18.830  27.600  1.00  0.00            
ATOM     42  H20 ACD     1       8.940  19.730  27.560  1.00  0.00            
ATOM     43  C13 ACD     1       8.270  19.350  25.190  1.00  0.00            
ATOM     44  H21 ACD     1       7.180  19.290  25.230  1.00  0.00            
ATOM     45  O11 ACD     1       8.590  18.900  23.880  1.00  0.00            
ATOM     46  C14 ACD     1       9.980  18.770  23.510  1.00  0.00            
ATOM     47  H22 ACD     1      10.350  19.800  23.510  1.00  0.00            
ATOM     48  C15 ACD     1      10.030  18.160  22.180  1.00  0.00            
ATOM     49  H23 ACD     1       9.300  18.700  21.550  1.00  0.00            
ATOM     50  H24 ACD     1      10.950  18.480  21.660  1.00  0.00            
ATOM     51  O12 ACD     1       9.810  16.780  22.050  1.00  0.00            
ATOM     52  H25 ACD     1       9.550  16.610  21.140  1.00  0.00            
ATOM     53  O13 ACD     1       8.860  20.630  25.240  1.00  0.00            
ATOM     54  C16 ACD     1       8.150  21.600  26.020  1.00  0.00            
ATOM     55  H26 ACD     1       7.390  21.100  26.630  1.00  0.00            
ATOM     56  C17 ACD     1       9.070  22.200  27.060  1.00  0.00            
ATOM     57  H27 ACD     1       9.890  22.670  26.510  1.00  0.00            
ATOM     58  O14 ACD     1       9.360  21.250  28.020  1.00  0.00            
ATOM     59  H28 ACD     1       9.780  21.720  28.750  1.00  0.00            
ATOM     60  C18 ACD     1       8.320  23.390  27.760  1.00  0.00            
ATOM     61  H29 ACD     1       7.480  23.040  28.380  1.00  0.00            
ATOM     62  O15 ACD     1       9.140  23.970  28.740  1.00  0.00            
ATOM     63  H30 ACD     1       9.310  24.870  28.420  1.00  0.00            
ATOM     64  C19 ACD     1       7.880  24.370  26.760  1.00  0.00            
ATOM     65  H31 ACD     1       7.300  25.150  27.240  1.00  0.00            
ATOM     66  O16 ACD     1       7.080  23.750  25.890  1.00  0.00            
ATOM     67  C20 ACD     1       7.590  22.700  25.110  1.00  0.00            
ATOM     68  H32 ACD     1       8.420  23.120  24.530  1.00  0.00            
ATOM     69  C21 ACD     1       6.600  22.200  24.090  1.00  0.00            
ATOM     70  H33 ACD     1       6.920  21.330  23.500  1.00  0.00            
ATOM     71  H34 ACD     1       5.780  21.740  24.660  1.00  0.00            
ATOM     72  O17 ACD     1       6.130  23.140  23.110  1.00  0.00            
ATOM     73  H35 ACD     1       5.630  23.800  23.580  1.00  0.00            
ATOM     74  O18 ACD     1       9.040  25.020  26.220  1.00  0.00            
ATOM     75  C22 ACD     1       9.050  26.460  26.010  1.00  0.00            
ATOM     76  H36 ACD     1       8.090  26.970  26.130  1.00  0.00            
ATOM     77  C23 ACD     1      10.120  26.960  27.010  1.00  0.00            
ATOM     78  H37 ACD     1      11.040  26.400  26.800  1.00  0.00            
ATOM     79  O19 ACD     1       9.660  26.830  28.340  1.00  0.00            
ATOM     80  H38 ACD     1      10.500  26.770  28.800  1.00  0.00            
ATOM     81  C24 ACD     1      10.530  28.400  26.630  1.00  0.00            
ATOM     82  H39 ACD     1       9.700  29.080  26.890  1.00  0.00            
ATOM     83  O20 ACD     1      11.690  28.800  27.430  1.00  0.00            
ATOM     84  H40 ACD     1      11.570  28.510  28.330  1.00  0.00            
ATOM     85  C25 ACD     1      10.860  28.440  25.200  1.00  0.00            
ATOM     86  H41 ACD     1      10.980  29.470  24.840  1.00  0.00            
ATOM     87  O21 ACD     1       9.770  28.010  24.370  1.00  0.00            
ATOM     88  C26 ACD     1       9.490  26.620  24.540  1.00  0.00            
ATOM     89  H42 ACD     1      10.360  25.980  24.360  1.00  0.00            
ATOM     90  C27 ACD     1       8.410  26.190  23.590  1.00  0.00            
ATOM     91  H43 ACD     1       7.950  25.240  23.900  1.00  0.00            
ATOM     92  H44 ACD     1       7.610  26.930  23.630  1.00  0.00            
ATOM     93  O22 ACD     1       9.010  26.050  22.340  1.00  0.00            
ATOM     94  H45 ACD     1       9.590  25.280  22.440  1.00  0.00            
ATOM     95  O23 ACD     1      11.980  27.670  24.950  1.00  0.00            
ATOM     96  C28 ACD     1      13.000  27.970  24.010  1.00  0.00            
ATOM     97  H46 ACD     1      13.000  29.030  23.760  1.00  0.00            
ATOM     98  C29 ACD     1      12.960  27.130  22.710  1.00  0.00            
ATOM     99  H47 ACD     1      12.670  26.110  22.990  1.00  0.00            
ATOM    100  O24 ACD     1      14.230  27.120  22.040  1.00  0.00            
ATOM    101  C30 ACD     1      12.000  27.690  21.760  1.00  0.00            
ATOM    102  H48 ACD     1      11.040  27.980  22.200  1.00  0.00            
ATOM    103  H49 ACD     1      12.360  28.630  21.320  1.00  0.00            
ATOM    104  O25 ACD     1      11.760  26.810  20.660  1.00  0.00            
ATOM    105  H50 ACD     1      12.540  26.880  20.100  1.00  0.00            
ATOM    106  C31 ACD     1      14.270  27.650  24.840  1.00  0.00            
ATOM    107  H51 ACD     1      14.130  26.650  25.260  1.00  0.00            
ATOM    108  O26 ACD     1      14.390  28.480  25.950  1.00  0.00            
ATOM    109  H52 ACD     1      13.560  28.940  26.070  1.00  0.00            
ATOM    110  C32 ACD     1      15.610  27.540  24.020  1.00  0.00            
ATOM    111  H53 ACD     1      15.840  28.530  23.620  1.00  0.00            
ATOM    112  O27 ACD     1      16.720  26.970  24.740  1.00  0.00            
ATOM    113  H54 ACD     1      16.360  26.180  25.160  1.00  0.00            
ATOM    114  C33 ACD     1      15.380  26.650  22.760  1.00  0.00            
ATOM    115  H55 ACD     1      16.310  26.730  22.190  1.00  0.00            
ATOM    116  O28 ACD     1      15.070  25.290  23.140  1.00  0.00            
ATOM    117  C34 ACD     1      16.040  24.240  23.000  1.00  0.00            
ATOM    118  H56 ACD     1      17.060  24.580  22.790  1.00  0.00            
ATOM    119  C35 ACD     1      16.230  23.610  24.380  1.00  0.00            
ATOM    120  H57 ACD     1      15.250  23.180  24.620  1.00  0.00            
ATOM    121  O29 ACD     1      16.730  24.500  25.440  1.00  0.00            
ATOM    122  H58 ACD     1      16.990  23.960  26.190  1.00  0.00            
ATOM    123  C36 ACD     1      16.950  22.240  24.230  1.00  0.00            
ATOM    124  H59 ACD     1      17.980  22.530  23.990  1.00  0.00            
ATOM    125  O30 ACD     1      17.070  21.570  25.460  1.00  0.00            
ATOM    126  H60 ACD     1      16.510  20.800  25.380  1.00  0.00            
ATOM    127  C1  CH4     2      11.660  22.890  20.530  1.00  0.00            
ATOM    128  C2  CH4     2      10.910  22.050  21.640  1.00  0.00            
ATOM    129  C3  CH4     2       9.400  22.060  21.270  1.00  0.00            
ATOM    130  C4  CH4     2      11.250  22.730  22.990  1.00  0.00            
ATOM    131  O1  CH4     2      10.750  23.820  23.290  1.00  0.00            
ATOM    132  N1  CH4     2      12.110  22.090  23.830  1.00  0.00            
ATOM    133  C5  CH4     2      12.520  22.520  25.090  1.00  0.00            
ATOM    134  C6  CH4     2      12.830  23.900  25.350  1.00  0.00            
ATOM    135  C7  CH4     2      13.170  24.250  26.640  1.00  0.00            
ATOM    136  C8  CH4     2      13.450  23.290  27.650  1.00  0.00            
ATOM    137  N2  CH4     2      13.940  23.750  28.950  1.00  0.00            
ATOM    138  O2  CH4     2      13.330  24.660  29.470  1.00  0.00            
ATOM    139  O3  CH4     2      14.810  23.160  29.590  1.00  0.00            
ATOM    140  C9  CH4     2      13.210  21.930  27.360  1.00  0.00            
ATOM    141  C10 CH4     2      13.510  20.810  28.340  1.00  0.00            
ATOM    142  F1  CH4     2      12.990  21.070  29.590  1.00  0.00            
ATOM    143  F2  CH4     2      13.000  19.670  27.890  1.00  0.00            
ATOM    144  F3  CH4     2      14.870  20.550  28.370  1.00  0.00            
ATOM    145  C11 CH4     2      12.720  21.610  26.080  1.00  0.00            
ATOM    146  H1  CH4     2      12.750  22.760  20.600  1.00  0.00            
ATOM    147  H2  CH4     2      11.380  22.520  19.530  1.00  0.00            
ATOM    148  H3  CH4     2      11.500  23.980  20.490  1.00  0.00            
ATOM    149  H4  CH4     2      11.200  21.000  21.630  1.00  0.00            
ATOM    150  H5  CH4     2       8.950  23.030  21.050  1.00  0.00            
ATOM    151  H6  CH4     2       9.110  21.460  20.400  1.00  0.00            
ATOM    152  H7  CH4     2       8.840  21.770  22.170  1.00  0.00            
ATOM    153  H8  CH4     2      12.460  21.180  23.550  1.00  0.00            
ATOM    154  H9  CH4     2      12.610  24.570  24.530  1.00  0.00            
ATOM    155  H10 CH4     2      13.220  25.310  26.890  1.00  0.00            
ATOM    156  H11 CH4     2      12.430  20.580  25.880  1.00  0.00            
TER
ENDMDL
MODEL        1
ATOM      1  H1  ACD     1       5.910  34.110  21.350  1.00  0.00            
ATOM      2  O1  ACD     1       5.570  34.610  22.090  1.00  0.00            
ATOM      3  C1  ACD     1       6.610  34.900  22.920  1.00  0.00            
ATOM      4  H2  ACD     1       6.400  35.670  23.680  1.00  0.00            
ATOM      5  H3  ACD     1       7.330  35.290  22.190  1.00  0.00            
ATOM      6  C2  ACD     1       7.130  33.590  23.570  1.00  0.00            
ATOM      7  H4  ACD     1       6.360  32.810  23.580  1.00  0.00            
ATOM      8  O2  ACD     1       8.240  33.130  22.780  1.00  0.00            
ATOM      9  C3  ACD     1       8.990  32.030  23.360  1.00  0.00            
ATOM     10  H5  ACD     1       9.810  31.720  22.710  1.00  0.00            
ATOM     11  O3  ACD     1       8.040  31.030  23.570  1.00  0.00            
ATOM     12  C4  ACD     1       8.510  29.710  23.310  1.00  0.00            
ATOM     13  H6  ACD     1       9.560  29.760  23.010  1.00  0.00            
ATOM     14  C5  ACD     1       8.400  28.920  24.620  1.00  0.00            
ATOM     15  H7  ACD     1       7.330  28.840  24.890  1.00  0.00            
ATOM     16  O4  ACD     1       9.110  29.610  25.670  1.00  0.00            
ATOM     17  H8  ACD     1       9.470  29.010  26.330  1.00  0.00            
ATOM     18  C6  ACD     1       8.890  27.460  24.310  1.00  0.00            
ATOM     19  H9  ACD     1       9.980  27.540  24.180  1.00  0.00            
ATOM     20  O5  ACD     1       8.610  26.610  25.450  1.00  0.00            
ATOM     21  H10 ACD     1       9.140  26.960  26.160  1.00  0.00            
ATOM     22  C7  ACD     1       8.180  26.860  23.090  1.00  0.00            
ATOM     23  H11 ACD     1       8.620  25.880  22.900  1.00  0.00            
ATOM     24  O6  ACD     1       8.330  27.690  21.930  1.00  0.00            
ATOM     25  C8  ACD     1       7.820  29.020  22.090  1.00  0.00            
ATOM     26  H12 ACD     1       6.730  28.970  22.180  1.00  0.00            
ATOM     27  C9  ACD     1       8.090  29.850  20.860  1.00  0.00            
ATOM     28  H13 ACD     1       7.950  30.910  21.080  1.00  0.00            
ATOM     29  H14 ACD     1       9.160  29.680  20.660  1.00  0.00            
ATOM     30  O7  ACD     1       7.160  29.420  19.840  1.00  0.00            
ATOM     31  H15 ACD     1       7.390  29.840  19.000  1.00  0.00            
ATOM     32  O8  ACD     1       6.770  26.690  23.370  1.00  0.00            
ATOM     33  C10 ACD     1       6.160  25.470  22.980  1.00  0.00            
ATOM     34  H16 ACD     1       6.840  24.820  22.420  1.00  0.00            
ATOM     35  C11 ACD     1       5.750  24.840  24.310  1.00  0.00            
ATOM     36  H17 ACD     1       5.230  25.610  24.900  1.00  0.00            
ATOM     37  O9  ACD     1       6.900  24.440  25.110  1.00  0.00            
ATOM     38  H18 ACD     1       7.550  25.150  25.180  1.00  0.00            
ATOM     39  C12 ACD     1       4.780  23.660  24.070  1.00  0.00            
ATOM     40  H19 ACD     1       5.210  22.860  23.450  1.00  0.00            
ATOM     41  O10 ACD     1       4.350  23.040  25.260  1.00  0.00            
ATOM     42  H20 ACD     1       4.090  23.660  25.950  1.00  0.00            
ATOM     43  C13 ACD     1       3.500  24.190  23.350  1.00  0.00            
ATOM     44  H21 ACD     1       2.840  23.430  22.920  1.00  0.00            
ATOM     45  O11 ACD     1       4.010  24.700  22.120  1.00  0.00            
ATOM     46  C14 ACD     1       4.880  25.810  22.150  1.00  0.00            
ATOM     47  H22 ACD     1       4.540  26.790  22.510  1.00  0.00            
ATOM     48  C15 ACD     1       5.230  26.210  20.700  1.00  0.00            
ATOM     49  H23 ACD     1       5.550  27.250  20.710  1.00  0.00            
ATOM     50  H24 ACD     1       6.080  25.660  20.280  1.00  0.00            
ATOM     51  O12 ACD     1       4.180  26.020  19.850  1.00  0.00            
ATOM     52  H25 ACD     1       3.620  25.410  20.330  1.00  0.00            
ATOM     53  O13 ACD     1       2.790  25.210  24.030  1.00  0.00            
ATOM     54  C16 ACD     1       1.340  25.170  23.840  1.00  0.00            
ATOM     55  H26 ACD     1       1.020  24.300  23.250  1.00  0.00            
ATOM     56  C17 ACD     1       0.870  25.210  25.350  1.00  0.00            
ATOM     57  H27 ACD     1       1.560  25.880  25.870  1.00  0.00            
ATOM     58  O14 ACD     1       1.000  23.880  25.920  1.00  0.00            
ATOM     59  H28 ACD     1       1.930  23.740  26.110  1.00  0.00            
ATOM     60  C18 ACD     1      -0.480  25.880  25.440  1.00  0.00            
ATOM     61  H29 ACD     1      -1.190  25.220  24.920  1.00  0.00            
ATOM     62  O15 ACD     1      -0.780  25.980  26.840  1.00  0.00            
ATOM     63  H30 ACD     1      -0.730  25.090  27.200  1.00  0.00            
ATOM     64  C19 ACD     1      -0.450  27.230  24.820  1.00  0.00            
ATOM     65  H31 ACD     1      -1.420  27.720  24.970  1.00  0.00            
ATOM     66  O16 ACD     1      -0.280  27.050  23.410  1.00  0.00            
ATOM     67  C20 ACD     1       0.980  26.460  23.050  1.00  0.00            
ATOM     68  H32 ACD     1       1.780  27.200  23.170  1.00  0.00            
ATOM     69  C21 ACD     1       0.870  26.230  21.580  1.00  0.00            
ATOM     70  H33 ACD     1       0.590  27.140  21.040  1.00  0.00            
ATOM     71  H34 ACD     1       1.790  25.760  21.190  1.00  0.00            
ATOM     72  O17 ACD     1      -0.000  25.180  21.290  1.00  0.00            
ATOM     73  H35 ACD     1      -0.870  25.280  21.670  1.00  0.00            
ATOM     74  O18 ACD     1       0.670  28.040  25.210  1.00  0.00            
ATOM     75  C22 ACD     1       0.320  29.300  25.760  1.00  0.00            
ATOM     76  H36 ACD     1      -0.770  29.410  25.860  1.00  0.00            
ATOM     77  C23 ACD     1       0.980  29.310  27.170  1.00  0.00            
ATOM     78  H37 ACD     1       2.060  29.390  27.050  1.00  0.00            
ATOM     79  O19 ACD     1       0.540  28.100  27.940  1.00  0.00            
ATOM     80  H38 ACD     1       0.330  27.440  27.270  1.00  0.00            
ATOM     81  C24 ACD     1       0.580  30.680  27.700  1.00  0.00            
ATOM     82  H39 ACD     1      -0.500  30.700  27.840  1.00  0.00            
ATOM     83  O20 ACD     1       1.100  30.960  29.020  1.00  0.00            
ATOM     84  H40 ACD     1       2.010  31.250  28.920  1.00  0.00            
ATOM     85  C25 ACD     1       1.040  31.840  26.790  1.00  0.00            
ATOM     86  H41 ACD     1       0.770  32.830  27.150  1.00  0.00            
ATOM     87  O21 ACD     1       0.540  31.630  25.460  1.00  0.00            
ATOM     88  C26 ACD     1       0.810  30.360  24.890  1.00  0.00            
ATOM     89  H42 ACD     1       1.890  30.280  24.760  1.00  0.00            
ATOM     90  C27 ACD     1       0.150  30.350  23.520  1.00  0.00            
ATOM     91  H43 ACD     1       0.800  30.980  22.900  1.00  0.00            
ATOM     92  H44 ACD     1       0.210  29.300  23.210  1.00  0.00            
ATOM     93  O22 ACD     1      -1.150  30.720  23.490  1.00  0.00            
ATOM     94  H45 ACD     1      -1.300  31.440  24.110  1.00  0.00            
ATOM     95  O23 ACD     1       2.480  31.830  26.670  1.00  0.00            
ATOM     96  C28 ACD     1       3.120  33.170  26.660  1.00  0.00            
ATOM     97  H46 ACD     1       2.430  33.950  26.980  1.00  0.00            
ATOM     98  C29 ACD     1       3.620  33.720  25.280  1.00  0.00            
ATOM     99  H47 ACD     1       4.130  32.940  24.700  1.00  0.00            
ATOM    100  O24 ACD     1       4.520  34.780  25.570  1.00  0.00            
ATOM    101  C30 ACD     1       2.510  34.370  24.410  1.00  0.00            
ATOM    102  H48 ACD     1       2.940  34.980  23.610  1.00  0.00            
ATOM    103  H49 ACD     1       2.020  33.480  24.010  1.00  0.00            
ATOM    104  O25 ACD     1       1.610  35.190  25.150  1.00  0.00            
ATOM    105  H50 ACD     1       2.080  35.920  25.560  1.00  0.00            
ATOM    106  C31 ACD     1       4.180  33.080  27.780  1.00  0.00            
ATOM    107  H51 ACD     1       4.650  32.120  27.540  1.00  0.00            
ATOM    108  O26 ACD     1       3.670  32.860  29.110  1.00  0.00            
ATOM    109  H52 ACD     1       3.310  33.690  29.430  1.00  0.00            
ATOM    110  C32 ACD     1       5.230  34.270  27.790  1.00  0.00            
ATOM    111  H53 ACD     1       4.660  35.120  28.190  1.00  0.00            
ATOM    112  O27 ACD     1       6.370  33.930  28.560  1.00  0.00            
ATOM    113  H54 ACD     1       6.700  33.090  28.220  1.00  0.00            
ATOM    114  C33 ACD     1       5.710  34.560  26.320  1.00  0.00            
ATOM    115  H55 ACD     1       6.330  35.450  26.360  1.00  0.00            
ATOM    116  O28 ACD     1       6.420  33.440  25.840  1.00  0.00            
ATOM    117  C34 ACD     1       7.570  33.780  25.060  1.00  0.00            
ATOM    118  H56 ACD     1       7.920  34.810  25.200  1.00  0.00            
ATOM    119  C35 ACD     1       8.640  32.820  25.610  1.00  0.00            
ATOM    120  H57 ACD     1       8.170  31.840  25.800  1.00  0.00            
ATOM    121  O29 ACD     1       9.180  33.310  26.870  1.00  0.00            
ATOM    122  H58 ACD     1       9.600  32.560  27.310  1.00  0.00            
ATOM    123  C36 ACD     1       9.660  32.550  24.540  1.00  0.00            
ATOM    124  H59 ACD     1      10.160  33.460  24.200  1.00  0.00            
ATOM    125  O30 ACD     1      10.700  31.580  24.890  1.00  0.00            
ATOM    126  H60 ACD     1      10.370  30.720  25.160  1.00  0.00            
ATOM    127  C1  CH4     2       3.360  32.330  21.370  1.00  0.00            
ATOM    128  C2  CH4     2       4.370  31.070  21.450  1.00  0.00            
ATOM    129  C3  CH4     2       4.210  30.280  20.150  1.00  0.00            
ATOM    130  C4  CH4     2       3.920  30.130  22.670  1.00  0.00            
ATOM    131  O1  CH4     2       2.920  29.430  22.670  1.00  0.00            
ATOM    132  N1  CH4     2       4.750  30.260  23.770  1.00  0.00            
ATOM    133  C5  CH4     2       4.850  29.600  24.940  1.00  0.00            
ATOM    134  C6  CH4     2       4.320  28.310  25.040  1.00  0.00            
ATOM    135  C7  CH4     2       4.370  27.640  26.250  1.00  0.00            
ATOM    136  C8  CH4     2       4.850  28.240  27.450  1.00  0.00            
ATOM    137  N2  CH4     2       4.740  27.460  28.730  1.00  0.00            
ATOM    138  O2  CH4     2       3.650  26.940  29.050  1.00  0.00            
ATOM    139  O3  CH4     2       5.640  27.490  29.560  1.00  0.00            
ATOM    140  C9  CH4     2       5.540  29.500  27.330  1.00  0.00            
ATOM    141  C10 CH4     2       6.330  30.080  28.510  1.00  0.00            
ATOM    142  F1  CH4     2       7.040  31.190  28.170  1.00  0.00            
ATOM    143  F2  CH4     2       5.560  30.410  29.590  1.00  0.00            
ATOM    144  F3  CH4     2       7.340  29.280  28.830  1.00  0.00            
ATOM    145  C11 CH4     2       5.420  30.210  26.110  1.00  0.00            
ATOM    146  H1  CH4     2       3.070  32.770  22.340  1.00  0.00            
ATOM    147  H2  CH4     2       3.840  33.180  20.880  1.00  0.00            
ATOM    148  H3  CH4     2       2.410  32.130  20.850  1.00  0.00            
ATOM    149  H4  CH4     2       5.400  31.400  21.610  1.00  0.00            
ATOM    150  H5  CH4     2       4.720  30.930  19.430  1.00  0.00            
ATOM    151  H6  CH4     2       4.780  29.380  20.390  1.00  0.00            
ATOM    152  H7  CH4     2       3.170  30.080  19.880  1.00  0.00            
ATOM    153  H8  CH4     2       5.510  30.920  23.740  1.00  0.00            
ATOM    154  H9  CH4     2       4.060  27.840  24.100  1.00  0.00            
ATOM    155  H10 CH4     2       3.870  26.680  26.330  1.00  0.00            
ATOM    156  H11 CH4     2       5.920  31.170  26.020  1.00  0.00            
TER
ENDMDL
MODEL        1
ATOM      1  H1  ACD     1       5.360  43.450  26.170  1.00  0.00            
ATOM      2  O1  ACD     1       4.680  43.610  25.510  1.00  0.00            
ATOM      3  C1  ACD     1       4.990  43.120  24.190  1.00  0.00            
ATOM      4  H2  ACD     1       5.740  43.610  23.560  1.00  0.00            
ATOM      5  H3  ACD     1       4.040  43.150  23.650  1.00  0.00            
ATOM      6  C2  ACD     1       5.400  41.670  24.090  1.00  0.00            
ATOM      7  H4  ACD     1       5.310  41.280  23.070  1.00  0.00            
ATOM      8  O2  ACD     1       6.780  41.650  24.560  1.00  0.00            
ATOM      9  C3  ACD     1       7.400  40.360  24.560  1.00  0.00            
ATOM     10  H5  ACD     1       8.440  40.340  24.900  1.00  0.00            
ATOM     11  O3  ACD     1       7.470  39.990  23.190  1.00  0.00            
ATOM     12  C4  ACD     1       8.770  40.170  22.560  1.00  0.00            
ATOM     13  H6  ACD     1       9.450  40.870  23.080  1.00  0.00            
ATOM     14  C5  ACD     1       9.500  38.860  22.390  1.00  0.00            
ATOM     15  H7  ACD     1       8.730  38.200  21.980  1.00  0.00            
ATOM     16  O4  ACD     1      10.010  38.360  23.610  1.00  0.00            
ATOM     17  H8  ACD     1      10.500  37.540  23.540  1.00  0.00            
ATOM     18  C6  ACD     1      10.620  38.940  21.300  1.00  0.00            
ATOM     19  H9  ACD     1      11.480  39.520  21.650  1.00  0.00            
ATOM     20  O5  ACD     1      11.040  37.620  20.880  1.00  0.00            
ATOM     21  H10 ACD     1      10.240  37.300  20.450  1.00  0.00            
ATOM     22  C7  ACD     1      10.010  39.570  20.070  1.00  0.00            
ATOM     23  H11 ACD     1      10.760  39.700  19.280  1.00  0.00            
ATOM     24  O6  ACD     1       9.580  40.810  20.380  1.00  0.00            
ATOM     25  C8  ACD     1       8.420  40.820  21.180  1.00  0.00            
ATOM     26  H12 ACD     1       7.680  40.240  20.610  1.00  0.00            
ATOM     27  C9  ACD     1       7.970  42.290  21.400  1.00  0.00            
ATOM     28  H13 ACD     1       7.020  42.300  21.950  1.00  0.00            
ATOM     29  H14 ACD     1       8.690  42.860  22.010  1.00  0.00            
ATOM     30  O7  ACD     1       7.710  42.950  20.200  1.00  0.00            
ATOM     31  H15 ACD     1       7.420  43.810  20.540  1.00  0.00            
ATOM     32  O8  ACD     1       9.020  38.800  19.430  1.00  0.00            
ATOM     33  C10 ACD     1       9.060  38.530  18.040  1.00  0.00            
ATOM     34  H16 ACD     1      10.070  38.570  17.620  1.00  0.00            
ATOM     35  C11 ACD     1       8.540  37.100  18.000  1.00  0.00            
ATOM     36  H17 ACD     1       7.750  37.010  18.750  1.00  0.00            
ATOM     37  O9  ACD     1       9.560  36.120  18.320  1.00  0.00            
ATOM     38  H18 ACD     1       9.770  35.590  17.550  1.00  0.00            
ATOM     39  C12 ACD     1       7.980  36.740  16.620  1.00  0.00            
ATOM     40  H19 ACD     1       8.720  36.880  15.820  1.00  0.00            
ATOM     41  O10 ACD     1       7.550  35.380  16.530  1.00  0.00            
ATOM     42  H20 ACD     1       6.980  35.140  17.270  1.00  0.00            
ATOM     43  C13 ACD     1       6.920  37.780  16.270  1.00  0.00            
ATOM     44  H21 ACD     1       6.600  37.570  15.250  1.00  0.00            
ATOM     45  O11 ACD     1       7.560  39.100  16.230  1.00  0.00            
ATOM     46  C14 ACD     1       8.180  39.530  17.420  1.00  0.00            
ATOM     47  H22 ACD     1       7.360  39.790  18.100  1.00  0.00            
ATOM     48  C15 ACD     1       8.900  40.810  17.040  1.00  0.00            
ATOM     49  H23 ACD     1       9.260  41.240  17.980  1.00  0.00            
ATOM     50  H24 ACD     1       9.820  40.580  16.470  1.00  0.00            
ATOM     51  O12 ACD     1       8.080  41.830  16.570  1.00  0.00            
ATOM     52  H25 ACD     1       7.560  41.480  15.840  1.00  0.00            
ATOM     53  O13 ACD     1       5.790  37.830  17.160  1.00  0.00            
ATOM     54  C16 ACD     1       4.630  37.000  16.810  1.00  0.00            
ATOM     55  H26 ACD     1       4.890  36.290  16.010  1.00  0.00            
ATOM     56  C17 ACD     1       4.290  36.210  18.090  1.00  0.00            
ATOM     57  H27 ACD     1       4.260  37.020  18.830  1.00  0.00            
ATOM     58  O14 ACD     1       5.390  35.270  18.400  1.00  0.00            
ATOM     59  H28 ACD     1       5.050  34.750  19.130  1.00  0.00            
ATOM     60  C18 ACD     1       2.970  35.500  18.140  1.00  0.00            
ATOM     61  H29 ACD     1       2.980  34.590  17.520  1.00  0.00            
ATOM     62  O15 ACD     1       2.460  35.010  19.400  1.00  0.00            
ATOM     63  H30 ACD     1       3.050  34.290  19.630  1.00  0.00            
ATOM     64  C19 ACD     1       1.930  36.510  17.590  1.00  0.00            
ATOM     65  H31 ACD     1       0.940  36.050  17.440  1.00  0.00            
ATOM     66  O16 ACD     1       2.350  36.960  16.320  1.00  0.00            
ATOM     67  C20 ACD     1       3.490  37.780  16.230  1.00  0.00            
ATOM     68  H32 ACD     1       3.270  38.660  16.860  1.00  0.00            
ATOM     69  C21 ACD     1       3.770  38.110  14.740  1.00  0.00            
ATOM     70  H33 ACD     1       2.780  38.450  14.410  1.00  0.00            
ATOM     71  H34 ACD     1       4.520  38.910  14.650  1.00  0.00            
ATOM     72  O17 ACD     1       4.120  36.990  13.960  1.00  0.00            
ATOM     73  H35 ACD     1       3.500  36.300  14.210  1.00  0.00            
ATOM     74  O18 ACD     1       1.830  37.580  18.530  1.00  0.00            
ATOM     75  C22 ACD     1       0.620  37.990  18.990  1.00  0.00            
ATOM     76  H36 ACD     1      -0.180  37.770  18.270  1.00  0.00            
ATOM     77  C23 ACD     1       0.210  37.210  20.250  1.00  0.00            
ATOM     78  H37 ACD     1       0.920  37.280  21.080  1.00  0.00            
ATOM     79  O19 ACD     1      -0.070  35.850  19.880  1.00  0.00            
ATOM     80  H38 ACD     1       0.760  35.610  19.470  1.00  0.00            
ATOM     81  C24 ACD     1      -1.030  37.750  20.850  1.00  0.00            
ATOM     82  H39 ACD     1      -1.910  37.700  20.180  1.00  0.00            
ATOM     83  O20 ACD     1      -1.360  37.070  22.040  1.00  0.00            
ATOM     84  H40 ACD     1      -2.190  37.450  22.360  1.00  0.00            
ATOM     85  C25 ACD     1      -0.870  39.280  21.150  1.00  0.00            
ATOM     86  H41 ACD     1      -1.760  39.770  21.580  1.00  0.00            
ATOM     87  O21 ACD     1      -0.570  40.010  19.980  1.00  0.00            
ATOM     88  C26 ACD     1       0.600  39.490  19.190  1.00  0.00            
ATOM     89  H42 ACD     1       1.540  39.790  19.660  1.00  0.00            
ATOM     90  C27 ACD     1       0.540  40.180  17.850  1.00  0.00            
ATOM     91  H43 ACD     1       1.120  39.680  17.070  1.00  0.00            
ATOM     92  H44 ACD     1      -0.490  40.230  17.480  1.00  0.00            
ATOM     93  O22 ACD     1       0.970  41.460  18.020  1.00  0.00            
ATOM     94  H45 ACD     1       0.750  42.030  17.280  1.00  0.00            
ATOM     95  O23 ACD     1       0.130  39.460  22.090  1.00  0.00            
ATOM     96  C28 ACD     1       0.210  40.620  22.900  1.00  0.00            
ATOM     97  H46 ACD     1      -0.630  41.280  22.700  1.00  0.00            
ATOM     98  C29 ACD     1       1.480  41.500  22.570  1.00  0.00            
ATOM     99  H47 ACD     1       2.350  40.900  22.280  1.00  0.00            
ATOM    100  O24 ACD     1       1.880  42.360  23.590  1.00  0.00            
ATOM    101  C30 ACD     1       1.250  42.400  21.360  1.00  0.00            
ATOM    102  H48 ACD     1       1.080  41.820  20.450  1.00  0.00            
ATOM    103  H49 ACD     1       0.390  43.070  21.500  1.00  0.00            
ATOM    104  O25 ACD     1       2.360  43.360  21.160  1.00  0.00            
ATOM    105  H50 ACD     1       3.160  42.820  21.120  1.00  0.00            
ATOM    106  C31 ACD     1       0.250  40.140  24.350  1.00  0.00            
ATOM    107  H51 ACD     1       0.840  39.220  24.290  1.00  0.00            
ATOM    108  O26 ACD     1      -1.100  39.890  24.880  1.00  0.00            
ATOM    109  H52 ACD     1      -1.720  40.610  24.760  1.00  0.00            
ATOM    110  C32 ACD     1       0.970  41.080  25.300  1.00  0.00            
ATOM    111  H53 ACD     1       0.270  41.900  25.500  1.00  0.00            
ATOM    112  O27 ACD     1       1.270  40.570  26.570  1.00  0.00            
ATOM    113  H54 ACD     1       1.600  39.720  26.260  1.00  0.00            
ATOM    114  C33 ACD     1       2.230  41.650  24.770  1.00  0.00            
ATOM    115  H55 ACD     1       2.610  42.430  25.450  1.00  0.00            
ATOM    116  O28 ACD     1       3.210  40.560  24.540  1.00  0.00            
ATOM    117  C34 ACD     1       4.550  40.730  24.960  1.00  0.00            
ATOM    118  H56 ACD     1       4.590  41.100  25.990  1.00  0.00            
ATOM    119  C35 ACD     1       5.250  39.320  24.990  1.00  0.00            
ATOM    120  H57 ACD     1       5.200  38.850  23.990  1.00  0.00            
ATOM    121  O29 ACD     1       4.490  38.440  25.890  1.00  0.00            
ATOM    122  H58 ACD     1       4.620  38.780  26.780  1.00  0.00            
ATOM    123  C36 ACD     1       6.690  39.380  25.390  1.00  0.00            
ATOM    124  H59 ACD     1       6.830  39.620  26.450  1.00  0.00            
ATOM    125  O30 ACD     1       7.270  38.130  25.110  1.00  0.00            
ATOM    126  H60 ACD     1       7.800  38.320  24.320  1.00  0.00            
ATOM    127  C1  CH4     2       4.650  43.320  18.400  1.00  0.00            
ATOM    128  C2  CH4     2       4.890  41.790  18.400  1.00  0.00            
ATOM    129  C3  CH4     2       4.380  41.200  17.090  1.00  0.00            
ATOM    130  C4  CH4     2       4.530  41.000  19.670  1.00  0.00            
ATOM    131  O1  CH4     2       4.300  41.450  20.770  1.00  0.00            
ATOM    132  N1  CH4     2       4.860  39.710  19.580  1.00  0.00            
ATOM    133  C5  CH4     2       4.820  38.770  20.640  1.00  0.00            
ATOM    134  C6  CH4     2       3.680  38.640  21.400  1.00  0.00            
ATOM    135  C7  CH4     2       3.580  37.620  22.410  1.00  0.00            
ATOM    136  C8  CH4     2       4.630  36.660  22.510  1.00  0.00            
ATOM    137  N2  CH4     2       4.430  35.580  23.520  1.00  0.00            
ATOM    138  O2  CH4     2       4.370  36.010  24.630  1.00  0.00            
ATOM    139  O3  CH4     2       4.360  34.430  23.120  1.00  0.00            
ATOM    140  C9  CH4     2       5.800  36.810  21.740  1.00  0.00            
ATOM    141  C10 CH4     2       6.910  35.850  21.890  1.00  0.00            
ATOM    142  F1  CH4     2       8.020  36.220  21.140  1.00  0.00            
ATOM    143  F2  CH4     2       7.390  35.850  23.220  1.00  0.00            
ATOM    144  F3  CH4     2       6.640  34.610  21.520  1.00  0.00            
ATOM    145  C11 CH4     2       5.880  37.890  20.790  1.00  0.00            
ATOM    146  H1  CH4     2       3.580  43.510  18.240  1.00  0.00            
ATOM    147  H2  CH4     2       4.980  43.940  19.230  1.00  0.00            
ATOM    148  H3  CH4     2       5.110  43.840  17.550  1.00  0.00            
ATOM    149  H4  CH4     2       5.990  41.730  18.350  1.00  0.00            
ATOM    150  H5  CH4     2       4.920  40.280  16.860  1.00  0.00            
ATOM    151  H6  CH4     2       3.300  41.040  17.170  1.00  0.00            
ATOM    152  H7  CH4     2       4.630  41.930  16.310  1.00  0.00            
ATOM    153  H8  CH4     2       5.020  39.310  18.660  1.00  0.00            
ATOM    154  H9  CH4     2       2.830  39.250  21.110  1.00  0.00            
ATOM    155  H10 CH4     2       2.650  37.590  22.980  1.00  0.00            
ATOM    156  H11 CH4     2       6.730  38.030  20.120  1.00  0.00            
TER
ENDMDL
MODEL        1
ATOM      1  H1  ACD     1       6.050  46.660  21.600  1.00  0.00            
ATOM      2  O1  ACD     1       5.170  46.280  21.530  1.00  0.00            
ATOM      3  C1  ACD     1       5.440  45.210  20.530  1.00  0.00            
ATOM      4  H2  ACD     1       6.330  45.530  19.980  1.00  0.00            
ATOM      5  H3  ACD     1       4.600  45.050  19.840  1.00  0.00            
ATOM      6  C2  ACD     1       5.690  43.920  21.220  1.00  0.00            
ATOM      7  H4  ACD     1       5.690  43.140  20.450  1.00  0.00            
ATOM      8  O2  ACD     1       6.980  44.000  21.730  1.00  0.00            
ATOM      9  C3  ACD     1       7.460  42.800  22.190  1.00  0.00            
ATOM     10  H5  ACD     1       8.450  43.040  22.580  1.00  0.00            
ATOM     11  O3  ACD     1       7.670  41.890  21.130  1.00  0.00            
ATOM     12  C4  ACD     1       8.990  41.730  20.610  1.00  0.00            
ATOM     13  H6  ACD     1       9.560  42.560  21.040  1.00  0.00            
ATOM     14  C5  ACD     1       9.410  40.260  20.950  1.00  0.00            
ATOM     15  H7  ACD     1       8.560  39.600  20.720  1.00  0.00            
ATOM     16  O4  ACD     1       9.780  40.220  22.330  1.00  0.00            
ATOM     17  H8  ACD     1      10.140  39.400  22.700  1.00  0.00            
ATOM     18  C6  ACD     1      10.480  39.780  19.960  1.00  0.00            
ATOM     19  H9  ACD     1      11.410  40.330  20.160  1.00  0.00            
ATOM     20  O5  ACD     1      10.780  38.380  20.090  1.00  0.00            
ATOM     21  H10 ACD     1      10.680  38.220  21.040  1.00  0.00            
ATOM     22  C7  ACD     1      10.270  40.090  18.500  1.00  0.00            
ATOM     23  H11 ACD     1      11.120  39.760  17.890  1.00  0.00            
ATOM     24  O6  ACD     1      10.160  41.430  18.510  1.00  0.00            
ATOM     25  C8  ACD     1       8.940  41.980  19.100  1.00  0.00            
ATOM     26  H12 ACD     1       8.070  41.480  18.670  1.00  0.00            
ATOM     27  C9  ACD     1       8.870  43.510  18.760  1.00  0.00            
ATOM     28  H13 ACD     1       7.850  43.850  18.990  1.00  0.00            
ATOM     29  H14 ACD     1       9.600  44.060  19.370  1.00  0.00            
ATOM     30  O7  ACD     1       9.240  43.780  17.400  1.00  0.00            
ATOM     31  H15 ACD     1      10.190  43.750  17.280  1.00  0.00            
ATOM     32  O8  ACD     1       9.210  39.410  17.960  1.00  0.00            
ATOM     33  C10 ACD     1       9.170  39.030  16.590  1.00  0.00            
ATOM     34  H16 ACD     1      10.200  38.850  16.250  1.00  0.00            
ATOM     35  C11 ACD     1       8.430  37.670  16.650  1.00  0.00            
ATOM     36  H17 ACD     1       7.660  37.820  17.420  1.00  0.00            
ATOM     37  O9  ACD     1       9.330  36.610  17.040  1.00  0.00            
ATOM     38  H18 ACD     1       8.840  35.790  17.140  1.00  0.00            
ATOM     39  C12 ACD     1       7.770  37.310  15.350  1.00  0.00            
ATOM     40  H19 ACD     1       8.600  37.060  14.680  1.00  0.00            
ATOM     41  O10 ACD     1       7.000  36.180  15.480  1.00  0.00            
ATOM     42  H20 ACD     1       6.190  36.430  15.930  1.00  0.00            
ATOM     43  C13 ACD     1       7.030  38.420  14.700  1.00  0.00            
ATOM     44  H21 ACD     1       6.640  38.120  13.720  1.00  0.00            
ATOM     45  O11 ACD     1       7.940  39.430  14.530  1.00  0.00            
ATOM     46  C14 ACD     1       8.490  40.100  15.720  1.00  0.00            
ATOM     47  H22 ACD     1       7.720  40.600  16.320  1.00  0.00            
ATOM     48  C15 ACD     1       9.490  41.160  15.220  1.00  0.00            
ATOM     49  H23 ACD     1       9.980  41.740  16.020  1.00  0.00            
ATOM     50  H24 ACD     1      10.310  40.670  14.690  1.00  0.00            
ATOM     51  O12 ACD     1       8.790  42.080  14.430  1.00  0.00            
ATOM     52  H25 ACD     1       8.920  41.740  13.550  1.00  0.00            
ATOM     53  O13 ACD     1       5.840  38.830  15.430  1.00  0.00            
ATOM     54  C16 ACD     1       4.600  38.160  15.020  1.00  0.00            
ATOM     55  H26 ACD     1       4.790  37.290  14.380  1.00  0.00            
ATOM     56  C17 ACD     1       3.860  37.600  16.270  1.00  0.00            
ATOM     57  H27 ACD     1       3.890  38.460  16.940  1.00  0.00            
ATOM     58  O14 ACD     1       4.610  36.540  16.940  1.00  0.00            
ATOM     59  H28 ACD     1       4.170  36.180  17.710  1.00  0.00            
ATOM     60  C18 ACD     1       2.390  37.080  16.010  1.00  0.00            
ATOM     61  H29 ACD     1       2.400  36.220  15.340  1.00  0.00            
ATOM     62  O15 ACD     1       1.640  36.810  17.190  1.00  0.00            
ATOM     63  H30 ACD     1       1.630  35.850  17.270  1.00  0.00            
ATOM     64  C19 ACD     1       1.680  38.210  15.310  1.00  0.00            
ATOM     65  H31 ACD     1       0.670  37.890  15.030  1.00  0.00            
ATOM     66  O16 ACD     1       2.360  38.470  14.070  1.00  0.00            
ATOM     67  C20 ACD     1       3.680  39.040  14.170  1.00  0.00            
ATOM     68  H32 ACD     1       3.600  39.970  14.730  1.00  0.00            
ATOM     69  C21 ACD     1       4.210  39.210  12.780  1.00  0.00            
ATOM     70  H33 ACD     1       3.380  39.550  12.150  1.00  0.00            
ATOM     71  H34 ACD     1       4.850  40.100  12.850  1.00  0.00            
ATOM     72  O17 ACD     1       4.910  38.020  12.270  1.00  0.00            
ATOM     73  H35 ACD     1       4.930  38.060  11.310  1.00  0.00            
ATOM     74  O18 ACD     1       1.680  39.350  16.170  1.00  0.00            
ATOM     75  C22 ACD     1       0.470  40.100  16.320  1.00  0.00            
ATOM     76  H36 ACD     1      -0.120  40.010  15.400  1.00  0.00            
ATOM     77  C23 ACD     1      -0.230  39.700  17.590  1.00  0.00            
ATOM     78  H37 ACD     1       0.460  39.700  18.450  1.00  0.00            
ATOM     79  O19 ACD     1      -0.800  38.450  17.320  1.00  0.00            
ATOM     80  H38 ACD     1      -0.250  37.700  17.070  1.00  0.00            
ATOM     81  C24 ACD     1      -1.260  40.720  18.060  1.00  0.00            
ATOM     82  H39 ACD     1      -2.020  40.650  17.270  1.00  0.00            
ATOM     83  O20 ACD     1      -1.780  40.460  19.330  1.00  0.00            
ATOM     84  H40 ACD     1      -1.930  41.270  19.810  1.00  0.00            
ATOM     85  C25 ACD     1      -0.630  42.130  18.150  1.00  0.00            
ATOM     86  H41 ACD     1      -1.390  42.890  18.380  1.00  0.00            
ATOM     87  O21 ACD     1      -0.130  42.470  16.900  1.00  0.00            
ATOM     88  C26 ACD     1       0.950  41.590  16.370  1.00  0.00            
ATOM     89  H42 ACD     1       1.790  41.610  17.080  1.00  0.00            
ATOM     90  C27 ACD     1       1.340  42.090  14.980  1.00  0.00            
ATOM     91  H43 ACD     1       2.030  41.350  14.540  1.00  0.00            
ATOM     92  H44 ACD     1       0.440  42.120  14.350  1.00  0.00            
ATOM     93  O22 ACD     1       1.940  43.370  15.100  1.00  0.00            
ATOM     94  H45 ACD     1       1.430  44.010  15.590  1.00  0.00            
ATOM     95  O23 ACD     1       0.470  42.330  19.020  1.00  0.00            
ATOM     96  C28 ACD     1       0.620  43.330  20.020  1.00  0.00            
ATOM     97  H46 ACD     1      -0.270  43.980  20.040  1.00  0.00            
ATOM     98  C29 ACD     1       1.830  44.150  19.620  1.00  0.00            
ATOM     99  H47 ACD     1       2.670  43.440  19.530  1.00  0.00            
ATOM    100  O24 ACD     1       2.230  44.980  20.790  1.00  0.00            
ATOM    101  C30 ACD     1       1.500  45.060  18.480  1.00  0.00            
ATOM    102  H48 ACD     1       0.960  44.520  17.690  1.00  0.00            
ATOM    103  H49 ACD     1       0.860  45.800  18.970  1.00  0.00            
ATOM    104  O25 ACD     1       2.640  45.720  17.930  1.00  0.00            
ATOM    105  H50 ACD     1       3.360  45.100  18.050  1.00  0.00            
ATOM    106  C31 ACD     1       0.640  42.690  21.390  1.00  0.00            
ATOM    107  H51 ACD     1       1.330  41.840  21.320  1.00  0.00            
ATOM    108  O26 ACD     1      -0.630  42.230  21.730  1.00  0.00            
ATOM    109  H52 ACD     1      -0.600  41.670  22.510  1.00  0.00            
ATOM    110  C32 ACD     1       1.150  43.660  22.480  1.00  0.00            
ATOM    111  H53 ACD     1       0.380  44.390  22.740  1.00  0.00            
ATOM    112  O27 ACD     1       1.410  42.840  23.590  1.00  0.00            
ATOM    113  H54 ACD     1       2.020  43.290  24.180  1.00  0.00            
ATOM    114  C33 ACD     1       2.490  44.290  22.020  1.00  0.00            
ATOM    115  H55 ACD     1       2.850  45.000  22.780  1.00  0.00            
ATOM    116  O28 ACD     1       3.390  43.230  21.870  1.00  0.00            
ATOM    117  C34 ACD     1       4.750  43.510  22.380  1.00  0.00            
ATOM    118  H56 ACD     1       4.840  44.120  23.290  1.00  0.00            
ATOM    119  C35 ACD     1       5.230  42.070  22.920  1.00  0.00            
ATOM    120  H57 ACD     1       5.280  41.350  22.090  1.00  0.00            
ATOM    121  O29 ACD     1       4.340  41.540  23.980  1.00  0.00            
ATOM    122  H58 ACD     1       3.440  41.480  23.680  1.00  0.00            
ATOM    123  C36 ACD     1       6.650  42.210  23.370  1.00  0.00            
ATOM    124  H59 ACD     1       6.670  42.960  24.180  1.00  0.00            
ATOM    125  O30 ACD     1       7.350  41.070  23.730  1.00  0.00            
ATOM    126  H60 ACD     1       7.530  40.680  22.860  1.00  0.00            
ATOM    127  C1  CH4     2       5.870  44.530  15.970  1.00  0.00            
ATOM    128  C2  CH4     2       5.770  43.010  15.970  1.00  0.00            
ATOM    129  C3  CH4     2       5.300  42.330  14.620  1.00  0.00            
ATOM    130  C4  CH4     2       4.960  42.540  17.220  1.00  0.00            
ATOM    131  O1  CH4     2       4.550  43.370  18.000  1.00  0.00            
ATOM    132  N1  CH4     2       5.020  41.190  17.470  1.00  0.00            
ATOM    133  C5  CH4     2       4.860  40.450  18.730  1.00  0.00            
ATOM    134  C6  CH4     2       3.680  40.670  19.470  1.00  0.00            
ATOM    135  C7  CH4     2       3.440  39.920  20.640  1.00  0.00            
ATOM    136  C8  CH4     2       4.380  38.920  21.100  1.00  0.00            
ATOM    137  N2  CH4     2       4.150  38.190  22.350  1.00  0.00            
ATOM    138  O2  CH4     2       4.750  38.640  23.340  1.00  0.00            
ATOM    139  O3  CH4     2       3.030  37.670  22.430  1.00  0.00            
ATOM    140  C9  CH4     2       5.520  38.680  20.300  1.00  0.00            
ATOM    141  C10 CH4     2       6.530  37.610  20.740  1.00  0.00            
ATOM    142  F1  CH4     2       7.500  37.400  19.820  1.00  0.00            
ATOM    143  F2  CH4     2       7.190  37.950  21.920  1.00  0.00            
ATOM    144  F3  CH4     2       6.020  36.430  21.000  1.00  0.00            
ATOM    145  C11 CH4     2       5.670  39.360  19.060  1.00  0.00            
ATOM    146  H1  CH4     2       4.900  45.020  16.110  1.00  0.00            
ATOM    147  H2  CH4     2       6.540  44.770  16.800  1.00  0.00            
ATOM    148  H3  CH4     2       6.310  44.840  15.010  1.00  0.00            
ATOM    149  H4  CH4     2       6.780  42.630  16.150  1.00  0.00            
ATOM    150  H5  CH4     2       5.610  41.280  14.660  1.00  0.00            
ATOM    151  H6  CH4     2       4.240  42.460  14.370  1.00  0.00            
ATOM    152  H7  CH4     2       5.930  42.640  13.770  1.00  0.00            
ATOM    153  H8  CH4     2       5.470  40.710  16.700  1.00  0.00            
ATOM    154  H9  CH4     2       3.040  41.480  19.120  1.00  0.00            
ATOM    155  H10 CH4     2       2.490  40.090  21.130  1.00  0.00            
ATOM    156  H11 CH4     2       6.560  39.230  18.460  1.00  0.00            
TER
ENDMDL
MODEL        1
ATOM      1  H1  ACD     1      14.740  33.910  25.820  1.00  0.00            
ATOM      2  O1  ACD     1      14.440  34.470  25.100  1.00  0.00            
ATOM      3  C1  ACD     1      13.360  35.140  25.640  1.00  0.00            
ATOM      4  H2  ACD     1      13.060  35.860  24.870  1.00  0.00            
ATOM      5  H3  ACD     1      13.610  35.730  26.530  1.00  0.00            
ATOM      6  C2  ACD     1      12.240  34.240  25.940  1.00  0.00            
ATOM      7  H4  ACD     1      12.260  33.500  25.130  1.00  0.00            
ATOM      8  O2  ACD     1      12.440  33.600  27.150  1.00  0.00            
ATOM      9  C3  ACD     1      11.510  32.570  27.520  1.00  0.00            
ATOM     10  H5  ACD     1      11.750  32.290  28.550  1.00  0.00            
ATOM     11  O3  ACD     1      11.360  31.520  26.540  1.00  0.00            
ATOM     12  C4  ACD     1      12.340  30.410  26.580  1.00  0.00            
ATOM     13  H6  ACD     1      12.440  30.120  27.630  1.00  0.00            
ATOM     14  C5  ACD     1      11.620  29.260  25.790  1.00  0.00            
ATOM     15  H7  ACD     1      11.090  29.600  24.890  1.00  0.00            
ATOM     16  O4  ACD     1      10.700  28.530  26.740  1.00  0.00            
ATOM     17  H8  ACD     1      10.830  27.580  26.720  1.00  0.00            
ATOM     18  C6  ACD     1      12.610  28.270  25.160  1.00  0.00            
ATOM     19  H9  ACD     1      13.080  27.810  26.050  1.00  0.00            
ATOM     20  O5  ACD     1      12.030  27.310  24.280  1.00  0.00            
ATOM     21  H10 ACD     1      11.590  27.850  23.620  1.00  0.00            
ATOM     22  C7  ACD     1      13.640  29.030  24.400  1.00  0.00            
ATOM     23  H11 ACD     1      14.310  28.380  23.830  1.00  0.00            
ATOM     24  O6  ACD     1      14.370  29.860  25.320  1.00  0.00            
ATOM     25  C8  ACD     1      13.660  30.900  25.940  1.00  0.00            
ATOM     26  H12 ACD     1      13.540  31.710  25.210  1.00  0.00            
ATOM     27  C9  ACD     1      14.590  31.450  27.100  1.00  0.00            
ATOM     28  H13 ACD     1      14.010  32.120  27.750  1.00  0.00            
ATOM     29  H14 ACD     1      14.850  30.580  27.720  1.00  0.00            
ATOM     30  O7  ACD     1      15.770  32.000  26.560  1.00  0.00            
ATOM     31  H15 ACD     1      16.450  31.330  26.670  1.00  0.00            
ATOM     32  O8  ACD     1      12.910  29.800  23.380  1.00  0.00            
ATOM     33  C10 ACD     1      13.030  29.310  22.050  1.00  0.00            
ATOM     34  H16 ACD     1      13.430  28.300  22.200  1.00  0.00            
ATOM     35  C11 ACD     1      11.610  29.260  21.420  1.00  0.00            
ATOM     36  H17 ACD     1      11.230  30.290  21.320  1.00  0.00            
ATOM     37  O9  ACD     1      10.740  28.310  22.160  1.00  0.00            
ATOM     38  H18 ACD     1       9.880  28.470  21.760  1.00  0.00            
ATOM     39  C12 ACD     1      11.780  28.690  20.040  1.00  0.00            
ATOM     40  H19 ACD     1      12.080  27.640  20.140  1.00  0.00            
ATOM     41  O10 ACD     1      10.510  28.770  19.370  1.00  0.00            
ATOM     42  H20 ACD     1       9.900  28.380  20.000  1.00  0.00            
ATOM     43  C13 ACD     1      12.740  29.510  19.200  1.00  0.00            
ATOM     44  H21 ACD     1      12.800  28.930  18.270  1.00  0.00            
ATOM     45  O11 ACD     1      14.020  29.540  19.830  1.00  0.00            
ATOM     46  C14 ACD     1      13.990  30.140  21.200  1.00  0.00            
ATOM     47  H22 ACD     1      13.600  31.170  21.160  1.00  0.00            
ATOM     48  C15 ACD     1      15.370  30.040  21.770  1.00  0.00            
ATOM     49  H23 ACD     1      15.460  30.330  22.820  1.00  0.00            
ATOM     50  H24 ACD     1      15.620  28.970  21.740  1.00  0.00            
ATOM     51  O12 ACD     1      16.300  30.850  21.160  1.00  0.00            
ATOM     52  H25 ACD     1      15.960  31.750  21.160  1.00  0.00            
ATOM     53  O13 ACD     1      12.240  30.800  19.100  1.00  0.00            
ATOM     54  C16 ACD     1      12.130  31.320  17.810  1.00  0.00            
ATOM     55  H26 ACD     1      12.520  30.660  17.020  1.00  0.00            
ATOM     56  C17 ACD     1      10.710  31.480  17.300  1.00  0.00            
ATOM     57  H27 ACD     1      10.190  31.940  18.160  1.00  0.00            
ATOM     58  O14 ACD     1      10.100  30.140  17.120  1.00  0.00            
ATOM     59  H28 ACD     1      10.060  29.690  17.960  1.00  0.00            
ATOM     60  C18 ACD     1      10.490  32.400  16.060  1.00  0.00            
ATOM     61  H29 ACD     1      10.880  31.890  15.170  1.00  0.00            
ATOM     62  O15 ACD     1       9.090  32.760  15.920  1.00  0.00            
ATOM     63  H30 ACD     1       8.920  33.610  16.330  1.00  0.00            
ATOM     64  C19 ACD     1      11.320  33.670  16.190  1.00  0.00            
ATOM     65  H31 ACD     1      11.220  34.230  15.250  1.00  0.00            
ATOM     66  O16 ACD     1      12.720  33.240  16.500  1.00  0.00            
ATOM     67  C20 ACD     1      12.920  32.590  17.800  1.00  0.00            
ATOM     68  H32 ACD     1      12.540  33.150  18.660  1.00  0.00            
ATOM     69  C21 ACD     1      14.400  32.390  18.130  1.00  0.00            
ATOM     70  H33 ACD     1      14.450  32.040  19.170  1.00  0.00            
ATOM     71  H34 ACD     1      14.760  31.630  17.420  1.00  0.00            
ATOM     72  O17 ACD     1      15.180  33.560  18.020  1.00  0.00            
ATOM     73  H35 ACD     1      16.090  33.340  18.260  1.00  0.00            
ATOM     74  O18 ACD     1      10.860  34.490  17.220  1.00  0.00            
ATOM     75  C22 ACD     1      11.090  35.880  17.190  1.00  0.00            
ATOM     76  H36 ACD     1      11.010  36.330  16.190  1.00  0.00            
ATOM     77  C23 ACD     1       9.910  36.500  17.970  1.00  0.00            
ATOM     78  H37 ACD     1       9.660  35.820  18.790  1.00  0.00            
ATOM     79  O19 ACD     1       8.740  36.540  17.210  1.00  0.00            
ATOM     80  H38 ACD     1       8.120  37.160  17.600  1.00  0.00            
ATOM     81  C24 ACD     1      10.200  37.900  18.530  1.00  0.00            
ATOM     82  H39 ACD     1      10.330  38.630  17.720  1.00  0.00            
ATOM     83  O20 ACD     1       9.130  38.520  19.320  1.00  0.00            
ATOM     84  H40 ACD     1       8.820  37.880  19.970  1.00  0.00            
ATOM     85  C25 ACD     1      11.430  37.750  19.460  1.00  0.00            
ATOM     86  H41 ACD     1      11.720  38.700  19.920  1.00  0.00            
ATOM     87  O21 ACD     1      12.580  37.390  18.650  1.00  0.00            
ATOM     88  C26 ACD     1      12.480  36.170  17.860  1.00  0.00            
ATOM     89  H42 ACD     1      12.680  35.290  18.470  1.00  0.00            
ATOM     90  C27 ACD     1      13.430  36.370  16.680  1.00  0.00            
ATOM     91  H43 ACD     1      13.250  35.610  15.910  1.00  0.00            
ATOM     92  H44 ACD     1      13.230  37.310  16.140  1.00  0.00            
ATOM     93  O22 ACD     1      14.780  36.310  17.140  1.00  0.00            
ATOM     94  H45 ACD     1      14.780  35.530  17.700  1.00  0.00            
ATOM     95  O23 ACD     1      11.110  36.760  20.430  1.00  0.00            
ATOM     96  C28 ACD     1      10.660  37.340  21.660  1.00  0.00            
ATOM     97  H46 ACD     1      10.280  38.350  21.460  1.00  0.00            
ATOM     98  C29 ACD     1      11.730  37.330  22.740  1.00  0.00            
ATOM     99  H47 ACD     1      12.140  36.310  22.750  1.00  0.00            
ATOM    100  O24 ACD     1      11.230  37.620  24.020  1.00  0.00            
ATOM    101  C30 ACD     1      12.870  38.360  22.480  1.00  0.00            
ATOM    102  H48 ACD     1      13.550  38.430  23.340  1.00  0.00            
ATOM    103  H49 ACD     1      13.610  38.000  21.750  1.00  0.00            
ATOM    104  O25 ACD     1      12.410  39.680  22.260  1.00  0.00            
ATOM    105  H50 ACD     1      12.060  40.020  23.090  1.00  0.00            
ATOM    106  C31 ACD     1       9.440  36.460  22.070  1.00  0.00            
ATOM    107  H51 ACD     1       9.730  35.410  21.970  1.00  0.00            
ATOM    108  O26 ACD     1       8.270  36.640  21.250  1.00  0.00            
ATOM    109  H52 ACD     1       7.580  36.140  21.700  1.00  0.00            
ATOM    110  C32 ACD     1       9.020  36.680  23.580  1.00  0.00            
ATOM    111  H53 ACD     1       8.500  37.650  23.670  1.00  0.00            
ATOM    112  O27 ACD     1       8.050  35.620  23.930  1.00  0.00            
ATOM    113  H54 ACD     1       8.330  35.200  24.750  1.00  0.00            
ATOM    114  C33 ACD     1      10.220  36.750  24.460  1.00  0.00            
ATOM    115  H55 ACD     1       9.880  37.060  25.460  1.00  0.00            
ATOM    116  O28 ACD     1      10.710  35.390  24.530  1.00  0.00            
ATOM    117  C34 ACD     1      10.870  34.900  25.860  1.00  0.00            
ATOM    118  H56 ACD     1      10.840  35.830  26.450  1.00  0.00            
ATOM    119  C35 ACD     1       9.800  33.950  26.300  1.00  0.00            
ATOM    120  H57 ACD     1       9.720  33.170  25.530  1.00  0.00            
ATOM    121  O29 ACD     1       8.630  34.770  26.490  1.00  0.00            
ATOM    122  H58 ACD     1       8.350  34.610  27.390  1.00  0.00            
ATOM    123  C36 ACD     1      10.160  33.290  27.660  1.00  0.00            
ATOM    124  H59 ACD     1      10.150  34.040  28.460  1.00  0.00            
ATOM    125  O30 ACD     1       9.200  32.270  27.990  1.00  0.00            
ATOM    126  H60 ACD     1       9.380  31.680  27.260  1.00  0.00            
ATOM    127  C1  CH4     2      17.040  35.260  20.600  1.00  0.00            
ATOM    128  C2  CH4     2      15.630  35.520  21.170  1.00  0.00            
ATOM    129  C3  CH4     2      15.870  36.110  22.550  1.00  0.00            
ATOM    130  C4  CH4     2      14.690  34.240  21.270  1.00  0.00            
ATOM    131  O1  CH4     2      15.050  33.120  21.530  1.00  0.00            
ATOM    132  N1  CH4     2      13.330  34.470  21.070  1.00  0.00            
ATOM    133  C5  CH4     2      12.240  33.660  21.460  1.00  0.00            
ATOM    134  C6  CH4     2      12.270  32.970  22.730  1.00  0.00            
ATOM    135  C7  CH4     2      11.090  32.320  23.090  1.00  0.00            
ATOM    136  C8  CH4     2       9.880  32.360  22.350  1.00  0.00            
ATOM    137  N2  CH4     2       8.710  31.650  22.820  1.00  0.00            
ATOM    138  O2  CH4     2       8.540  30.540  22.320  1.00  0.00            
ATOM    139  O3  CH4     2       8.230  31.930  23.930  1.00  0.00            
ATOM    140  C9  CH4     2       9.880  33.060  21.100  1.00  0.00            
ATOM    141  C10 CH4     2       8.580  33.060  20.310  1.00  0.00            
ATOM    142  F1  CH4     2       8.310  31.820  19.880  1.00  0.00            
ATOM    143  F2  CH4     2       7.540  33.440  21.080  1.00  0.00            
ATOM    144  F3  CH4     2       8.590  33.900  19.210  1.00  0.00            
ATOM    145  C11 CH4     2      11.070  33.810  20.670  1.00  0.00            
ATOM    146  H1  CH4     2      16.980  35.020  19.530  1.00  0.00            
ATOM    147  H2  CH4     2      17.670  36.150  20.650  1.00  0.00            
ATOM    148  H3  CH4     2      17.500  34.370  21.040  1.00  0.00            
ATOM    149  H4  CH4     2      15.160  36.310  20.570  1.00  0.00            
ATOM    150  H5  CH4     2      14.930  36.240  23.100  1.00  0.00            
ATOM    151  H6  CH4     2      16.560  35.440  23.080  1.00  0.00            
ATOM    152  H7  CH4     2      16.230  37.140  22.460  1.00  0.00            
ATOM    153  H8  CH4     2      13.020  35.430  21.040  1.00  0.00            
ATOM    154  H9  CH4     2      13.210  32.860  23.270  1.00  0.00            
ATOM    155  H10 CH4     2      11.100  31.720  24.000  1.00  0.00            
ATOM    156  H11 CH4     2      10.980  34.250  19.680  1.00  0.00            
TER
ENDMDL
MODEL        1
ATOM      1  H1  ACD     1      15.340  28.370  38.440  1.00  0.00            
ATOM      2  O1  ACD     1      15.450  27.680  37.780  1.00  0.00            
ATOM      3  C1  ACD     1      16.900  27.840  37.640  1.00  0.00            
ATOM      4  H2  ACD     1      17.320  27.090  36.950  1.00  0.00            
ATOM      5  H3  ACD     1      17.490  27.500  38.500  1.00  0.00            
ATOM      6  C2  ACD     1      17.300  29.300  37.370  1.00  0.00            
ATOM      7  H4  ACD     1      16.620  29.810  36.670  1.00  0.00            
ATOM      8  O2  ACD     1      17.390  30.050  38.610  1.00  0.00            
ATOM      9  C3  ACD     1      17.830  31.360  38.460  1.00  0.00            
ATOM     10  H5  ACD     1      17.890  31.830  39.440  1.00  0.00            
ATOM     11  O3  ACD     1      16.900  32.050  37.810  1.00  0.00            
ATOM     12  C4  ACD     1      15.790  32.670  38.470  1.00  0.00            
ATOM     13  H6  ACD     1      16.070  32.970  39.490  1.00  0.00            
ATOM     14  C5  ACD     1      15.500  34.000  37.720  1.00  0.00            
ATOM     15  H7  ACD     1      15.730  33.790  36.670  1.00  0.00            
ATOM     16  O4  ACD     1      16.210  35.130  38.100  1.00  0.00            
ATOM     17  H8  ACD     1      15.930  35.890  37.580  1.00  0.00            
ATOM     18  C6  ACD     1      13.990  34.300  37.850  1.00  0.00            
ATOM     19  H9  ACD     1      13.720  34.540  38.880  1.00  0.00            
ATOM     20  O5  ACD     1      13.790  35.350  36.970  1.00  0.00            
ATOM     21  H10 ACD     1      13.890  35.090  36.050  1.00  0.00            
ATOM     22  C7  ACD     1      13.110  33.140  37.430  1.00  0.00            
ATOM     23  H11 ACD     1      12.090  33.540  37.510  1.00  0.00            
ATOM     24  O6  ACD     1      13.300  32.090  38.390  1.00  0.00            
ATOM     25  C8  ACD     1      14.620  31.610  38.480  1.00  0.00            
ATOM     26  H12 ACD     1      14.820  30.860  37.710  1.00  0.00            
ATOM     27  C9  ACD     1      14.670  30.900  39.890  1.00  0.00            
ATOM     28  H13 ACD     1      15.710  30.900  40.250  1.00  0.00            
ATOM     29  H14 ACD     1      13.910  31.430  40.480  1.00  0.00            
ATOM     30  O7  ACD     1      14.230  29.630  39.920  1.00  0.00            
ATOM     31  H15 ACD     1      13.340  29.720  39.560  1.00  0.00            
ATOM     32  O8  ACD     1      13.400  32.630  36.140  1.00  0.00            
ATOM     33  C10 ACD     1      12.440  32.790  35.050  1.00  0.00            
ATOM     34  H16 ACD     1      11.570  33.440  35.220  1.00  0.00            
ATOM     35  C11 ACD     1      13.220  33.400  33.880  1.00  0.00            
ATOM     36  H17 ACD     1      14.150  32.830  33.760  1.00  0.00            
ATOM     37  O9  ACD     1      13.610  34.750  34.130  1.00  0.00            
ATOM     38  H18 ACD     1      14.130  35.140  33.420  1.00  0.00            
ATOM     39  C12 ACD     1      12.440  33.310  32.570  1.00  0.00            
ATOM     40  H19 ACD     1      11.640  34.070  32.580  1.00  0.00            
ATOM     41  O10 ACD     1      13.250  33.590  31.430  1.00  0.00            
ATOM     42  H20 ACD     1      13.220  32.860  30.810  1.00  0.00            
ATOM     43  C13 ACD     1      11.860  31.950  32.350  1.00  0.00            
ATOM     44  H21 ACD     1      11.090  32.030  31.570  1.00  0.00            
ATOM     45  O11 ACD     1      11.150  31.510  33.510  1.00  0.00            
ATOM     46  C14 ACD     1      11.890  31.440  34.680  1.00  0.00            
ATOM     47  H22 ACD     1      12.720  30.760  34.470  1.00  0.00            
ATOM     48  C15 ACD     1      10.920  30.780  35.720  1.00  0.00            
ATOM     49  H23 ACD     1      10.640  29.800  35.320  1.00  0.00            
ATOM     50  H24 ACD     1      11.450  30.560  36.650  1.00  0.00            
ATOM     51  O12 ACD     1       9.850  31.660  36.010  1.00  0.00            
ATOM     52  H25 ACD     1       9.270  31.190  36.610  1.00  0.00            
ATOM     53  O13 ACD     1      12.740  30.920  31.910  1.00  0.00            
ATOM     54  C16 ACD     1      12.370  30.100  30.770  1.00  0.00            
ATOM     55  H26 ACD     1      11.410  30.370  30.320  1.00  0.00            
ATOM     56  C17 ACD     1      13.580  30.250  29.860  1.00  0.00            
ATOM     57  H27 ACD     1      14.480  30.060  30.450  1.00  0.00            
ATOM     58  O14 ACD     1      13.670  31.610  29.440  1.00  0.00            
ATOM     59  H28 ACD     1      14.430  31.680  28.860  1.00  0.00            
ATOM     60  C18 ACD     1      13.460  29.210  28.670  1.00  0.00            
ATOM     61  H29 ACD     1      12.640  29.560  28.030  1.00  0.00            
ATOM     62  O15 ACD     1      14.620  29.240  27.850  1.00  0.00            
ATOM     63  H30 ACD     1      15.210  28.800  28.460  1.00  0.00            
ATOM     64  C19 ACD     1      13.310  27.800  29.160  1.00  0.00            
ATOM     65  H31 ACD     1      13.110  27.140  28.310  1.00  0.00            
ATOM     66  O16 ACD     1      12.210  27.680  30.100  1.00  0.00            
ATOM     67  C20 ACD     1      12.330  28.640  31.200  1.00  0.00            
ATOM     68  H32 ACD     1      13.180  28.370  31.840  1.00  0.00            
ATOM     69  C21 ACD     1      11.150  28.430  32.210  1.00  0.00            
ATOM     70  H33 ACD     1      11.250  29.070  33.100  1.00  0.00            
ATOM     71  H34 ACD     1      10.300  28.890  31.690  1.00  0.00            
ATOM     72  O17 ACD     1      10.890  27.060  32.510  1.00  0.00            
ATOM     73  H35 ACD     1      10.300  27.090  33.270  1.00  0.00            
ATOM     74  O18 ACD     1      14.590  27.470  29.720  1.00  0.00            
ATOM     75  C22 ACD     1      15.050  26.100  29.640  1.00  0.00            
ATOM     76  H36 ACD     1      14.760  25.640  28.690  1.00  0.00            
ATOM     77  C23 ACD     1      16.600  26.300  29.400  1.00  0.00            
ATOM     78  H37 ACD     1      16.800  27.240  29.940  1.00  0.00            
ATOM     79  O19 ACD     1      16.910  26.470  28.040  1.00  0.00            
ATOM     80  H38 ACD     1      17.710  27.000  28.010  1.00  0.00            
ATOM     81  C24 ACD     1      17.440  25.150  30.010  1.00  0.00            
ATOM     82  H39 ACD     1      17.400  24.180  29.510  1.00  0.00            
ATOM     83  O20 ACD     1      18.840  25.450  29.900  1.00  0.00            
ATOM     84  H40 ACD     1      18.930  26.360  30.170  1.00  0.00            
ATOM     85  C25 ACD     1      17.060  24.990  31.480  1.00  0.00            
ATOM     86  H41 ACD     1      17.590  24.120  31.870  1.00  0.00            
ATOM     87  O21 ACD     1      15.720  24.530  31.380  1.00  0.00            
ATOM     88  C26 ACD     1      14.720  25.440  30.970  1.00  0.00            
ATOM     89  H42 ACD     1      14.490  26.210  31.720  1.00  0.00            
ATOM     90  C27 ACD     1      13.420  24.660  30.830  1.00  0.00            
ATOM     91  H43 ACD     1      13.250  24.090  31.750  1.00  0.00            
ATOM     92  H44 ACD     1      12.610  25.400  30.860  1.00  0.00            
ATOM     93  O22 ACD     1      13.230  23.840  29.660  1.00  0.00            
ATOM     94  H45 ACD     1      13.710  23.010  29.630  1.00  0.00            
ATOM     95  O23 ACD     1      17.110  26.160  32.280  1.00  0.00            
ATOM     96  C28 ACD     1      18.390  26.430  32.870  1.00  0.00            
ATOM     97  H46 ACD     1      19.200  25.840  32.430  1.00  0.00            
ATOM     98  C29 ACD     1      18.420  26.020  34.410  1.00  0.00            
ATOM     99  H47 ACD     1      17.510  26.450  34.830  1.00  0.00            
ATOM    100  O24 ACD     1      19.580  26.570  35.060  1.00  0.00            
ATOM    101  C30 ACD     1      18.470  24.510  34.520  1.00  0.00            
ATOM    102  H48 ACD     1      17.840  24.120  33.710  1.00  0.00            
ATOM    103  H49 ACD     1      19.490  24.130  34.370  1.00  0.00            
ATOM    104  O25 ACD     1      18.020  24.060  35.790  1.00  0.00            
ATOM    105  H50 ACD     1      18.490  24.630  36.420  1.00  0.00            
ATOM    106  C31 ACD     1      18.800  27.840  32.580  1.00  0.00            
ATOM    107  H51 ACD     1      17.970  28.510  32.830  1.00  0.00            
ATOM    108  O26 ACD     1      19.120  27.940  31.150  1.00  0.00            
ATOM    109  H52 ACD     1      19.690  28.670  30.890  1.00  0.00            
ATOM    110  C32 ACD     1      19.890  28.380  33.510  1.00  0.00            
ATOM    111  H53 ACD     1      20.900  28.020  33.270  1.00  0.00            
ATOM    112  O27 ACD     1      19.830  29.820  33.330  1.00  0.00            
ATOM    113  H54 ACD     1      20.140  30.130  34.190  1.00  0.00            
ATOM    114  C33 ACD     1      19.630  27.990  34.940  1.00  0.00            
ATOM    115  H55 ACD     1      20.560  28.310  35.430  1.00  0.00            
ATOM    116  O28 ACD     1      18.520  28.630  35.520  1.00  0.00            
ATOM    117  C34 ACD     1      18.670  29.290  36.720  1.00  0.00            
ATOM    118  H56 ACD     1      19.340  28.760  37.420  1.00  0.00            
ATOM    119  C35 ACD     1      19.190  30.710  36.490  1.00  0.00            
ATOM    120  H57 ACD     1      18.540  31.290  35.830  1.00  0.00            
ATOM    121  O29 ACD     1      20.470  30.540  35.990  1.00  0.00            
ATOM    122  H58 ACD     1      20.830  31.400  35.770  1.00  0.00            
ATOM    123  C36 ACD     1      19.210  31.470  37.800  1.00  0.00            
ATOM    124  H59 ACD     1      19.830  30.880  38.480  1.00  0.00            
ATOM    125  O30 ACD     1      19.760  32.790  37.650  1.00  0.00            
ATOM    126  H60 ACD     1      19.090  33.360  37.270  1.00  0.00            
ATOM    127  C1  CH4     2      12.540  25.600  36.250  1.00  0.00            
ATOM    128  C2  CH4     2      13.400  25.920  34.970  1.00  0.00            
ATOM    129  C3  CH4     2      14.800  25.200  35.130  1.00  0.00            
ATOM    130  C4  CH4     2      13.580  27.450  34.840  1.00  0.00            
ATOM    131  O1  CH4     2      12.990  28.240  35.610  1.00  0.00            
ATOM    132  N1  CH4     2      14.440  27.830  33.870  1.00  0.00            
ATOM    133  C5  CH4     2      15.010  29.120  33.680  1.00  0.00            
ATOM    134  C6  CH4     2      15.110  30.070  34.700  1.00  0.00            
ATOM    135  C7  CH4     2      15.860  31.250  34.550  1.00  0.00            
ATOM    136  C8  CH4     2      16.440  31.550  33.320  1.00  0.00            
ATOM    137  N2  CH4     2      17.300  32.780  33.230  1.00  0.00            
ATOM    138  O2  CH4     2      17.030  33.610  32.390  1.00  0.00            
ATOM    139  O3  CH4     2      18.220  32.980  34.050  1.00  0.00            
ATOM    140  C9  CH4     2      16.470  30.590  32.280  1.00  0.00            
ATOM    141  C10 CH4     2      17.050  30.820  30.900  1.00  0.00            
ATOM    142  F1  CH4     2      16.420  31.810  30.280  1.00  0.00            
ATOM    143  F2  CH4     2      18.370  31.000  30.910  1.00  0.00            
ATOM    144  F3  CH4     2      16.930  29.760  30.030  1.00  0.00            
ATOM    145  C11 CH4     2      15.640  29.430  32.460  1.00  0.00            
ATOM    146  H1  CH4     2      11.500  25.940  36.250  1.00  0.00            
ATOM    147  H2  CH4     2      12.450  24.510  36.350  1.00  0.00            
ATOM    148  H3  CH4     2      12.930  25.900  37.230  1.00  0.00            
ATOM    149  H4  CH4     2      12.790  25.480  34.170  1.00  0.00            
ATOM    150  H5  CH4     2      15.350  25.620  35.980  1.00  0.00            
ATOM    151  H6  CH4     2      14.710  24.160  35.440  1.00  0.00            
ATOM    152  H7  CH4     2      15.380  25.230  34.200  1.00  0.00            
ATOM    153  H8  CH4     2      14.970  27.110  33.390  1.00  0.00            
ATOM    154  H9  CH4     2      14.560  29.860  35.610  1.00  0.00            
ATOM    155  H10 CH4     2      15.990  31.950  35.360  1.00  0.00            
ATOM    156  H11 CH4     2      15.610  28.630  31.720  1.00  0.00            
TER
ENDMDL
MODEL        1
ATOM      1  H1  ACD     1      10.620  30.610  37.960  1.00  0.00            
ATOM      2  O1  ACD     1      10.030  31.350  38.110  1.00  0.00            
ATOM      3  C1  ACD     1       8.650  30.980  37.850  1.00  0.00            
ATOM      4  H2  ACD     1       7.870  31.640  38.230  1.00  0.00            
ATOM      5  H3  ACD     1       8.480  29.950  38.210  1.00  0.00            
ATOM      6  C2  ACD     1       8.450  30.940  36.310  1.00  0.00            
ATOM      7  H4  ACD     1       8.920  31.780  35.780  1.00  0.00            
ATOM      8  O2  ACD     1       8.910  29.650  35.950  1.00  0.00            
ATOM      9  C3  ACD     1       8.800  29.280  34.600  1.00  0.00            
ATOM     10  H5  ACD     1       9.460  28.400  34.680  1.00  0.00            
ATOM     11  O3  ACD     1       9.420  30.180  33.710  1.00  0.00            
ATOM     12  C4  ACD     1      10.710  29.750  33.280  1.00  0.00            
ATOM     13  H6  ACD     1      11.260  29.000  33.870  1.00  0.00            
ATOM     14  C5  ACD     1      10.560  29.230  31.850  1.00  0.00            
ATOM     15  H7  ACD     1       9.930  29.970  31.340  1.00  0.00            
ATOM     16  O4  ACD     1       9.960  27.950  32.070  1.00  0.00            
ATOM     17  H8  ACD     1      10.040  27.420  31.270  1.00  0.00            
ATOM     18  C6  ACD     1      11.960  29.210  31.090  1.00  0.00            
ATOM     19  H9  ACD     1      12.550  28.400  31.550  1.00  0.00            
ATOM     20  O5  ACD     1      11.550  28.840  29.850  1.00  0.00            
ATOM     21  H10 ACD     1      12.330  28.840  29.290  1.00  0.00            
ATOM     22  C7  ACD     1      12.690  30.570  31.140  1.00  0.00            
ATOM     23  H11 ACD     1      13.700  30.540  30.730  1.00  0.00            
ATOM     24  O6  ACD     1      12.840  30.770  32.530  1.00  0.00            
ATOM     25  C8  ACD     1      11.630  30.960  33.290  1.00  0.00            
ATOM     26  H12 ACD     1      11.060  31.810  32.900  1.00  0.00            
ATOM     27  C9  ACD     1      12.060  31.200  34.720  1.00  0.00            
ATOM     28  H13 ACD     1      11.190  31.090  35.370  1.00  0.00            
ATOM     29  H14 ACD     1      12.650  30.360  35.110  1.00  0.00            
ATOM     30  O7  ACD     1      12.510  32.530  34.920  1.00  0.00            
ATOM     31  H15 ACD     1      11.780  33.070  34.600  1.00  0.00            
ATOM     32  O8  ACD     1      11.850  31.700  30.580  1.00  0.00            
ATOM     33  C10 ACD     1      12.520  32.930  30.160  1.00  0.00            
ATOM     34  H16 ACD     1      13.510  32.650  29.760  1.00  0.00            
ATOM     35  C11 ACD     1      11.830  33.520  28.900  1.00  0.00            
ATOM     36  H17 ACD     1      10.740  33.520  29.020  1.00  0.00            
ATOM     37  O9  ACD     1      12.070  32.680  27.770  1.00  0.00            
ATOM     38  H18 ACD     1      13.000  32.440  27.720  1.00  0.00            
ATOM     39  C12 ACD     1      12.130  34.960  28.730  1.00  0.00            
ATOM     40  H19 ACD     1      13.180  35.140  28.470  1.00  0.00            
ATOM     41  O10 ACD     1      11.440  35.540  27.620  1.00  0.00            
ATOM     42  H20 ACD     1      11.790  35.270  26.770  1.00  0.00            
ATOM     43  C13 ACD     1      11.730  35.710  29.970  1.00  0.00            
ATOM     44  H21 ACD     1      11.900  36.790  29.840  1.00  0.00            
ATOM     45  O11 ACD     1      12.610  35.280  31.010  1.00  0.00            
ATOM     46  C14 ACD     1      12.820  33.900  31.400  1.00  0.00            
ATOM     47  H22 ACD     1      12.200  33.710  32.280  1.00  0.00            
ATOM     48  C15 ACD     1      14.290  33.710  31.840  1.00  0.00            
ATOM     49  H23 ACD     1      14.440  34.300  32.760  1.00  0.00            
ATOM     50  H24 ACD     1      14.540  32.670  32.060  1.00  0.00            
ATOM     51  O12 ACD     1      15.300  34.150  30.860  1.00  0.00            
ATOM     52  H25 ACD     1      16.130  34.160  31.330  1.00  0.00            
ATOM     53  O13 ACD     1      10.340  35.510  30.200  1.00  0.00            
ATOM     54  C16 ACD     1       9.500  36.620  29.960  1.00  0.00            
ATOM     55  H26 ACD     1       9.970  37.370  29.320  1.00  0.00            
ATOM     56  C17 ACD     1       8.220  35.960  29.390  1.00  0.00            
ATOM     57  H27 ACD     1       7.740  35.260  30.080  1.00  0.00            
ATOM     58  O14 ACD     1       8.630  35.450  28.130  1.00  0.00            
ATOM     59  H28 ACD     1       9.560  35.200  28.130  1.00  0.00            
ATOM     60  C18 ACD     1       7.090  36.950  29.180  1.00  0.00            
ATOM     61  H29 ACD     1       7.460  37.680  28.450  1.00  0.00            
ATOM     62  O15 ACD     1       5.830  36.360  28.800  1.00  0.00            
ATOM     63  H30 ACD     1       5.840  36.080  27.880  1.00  0.00            
ATOM     64  C19 ACD     1       6.900  37.670  30.530  1.00  0.00            
ATOM     65  H31 ACD     1       6.240  38.530  30.370  1.00  0.00            
ATOM     66  O16 ACD     1       8.110  38.230  31.000  1.00  0.00            
ATOM     67  C20 ACD     1       9.120  37.300  31.230  1.00  0.00            
ATOM     68  H32 ACD     1       8.740  36.530  31.900  1.00  0.00            
ATOM     69  C21 ACD     1      10.280  37.980  31.900  1.00  0.00            
ATOM     70  H33 ACD     1       9.940  38.580  32.750  1.00  0.00            
ATOM     71  H34 ACD     1      10.920  37.150  32.220  1.00  0.00            
ATOM     72  O17 ACD     1      11.040  38.810  30.990  1.00  0.00            
ATOM     73  H35 ACD     1      11.560  39.300  31.640  1.00  0.00            
ATOM     74  O18 ACD     1       6.350  36.730  31.480  1.00  0.00            
ATOM     75  C22 ACD     1       5.280  37.280  32.250  1.00  0.00            
ATOM     76  H36 ACD     1       4.920  38.250  31.890  1.00  0.00            
ATOM     77  C23 ACD     1       4.100  36.360  31.860  1.00  0.00            
ATOM     78  H37 ACD     1       4.550  35.360  32.000  1.00  0.00            
ATOM     79  O19 ACD     1       3.720  36.720  30.470  1.00  0.00            
ATOM     80  H38 ACD     1       4.410  36.450  29.850  1.00  0.00            
ATOM     81  C24 ACD     1       2.960  36.470  32.910  1.00  0.00            
ATOM     82  H39 ACD     1       2.420  37.420  32.810  1.00  0.00            
ATOM     83  O20 ACD     1       1.990  35.390  32.830  1.00  0.00            
ATOM     84  H40 ACD     1       2.350  34.590  33.230  1.00  0.00            
ATOM     85  C25 ACD     1       3.550  36.320  34.290  1.00  0.00            
ATOM     86  H41 ACD     1       2.780  36.510  35.050  1.00  0.00            
ATOM     87  O21 ACD     1       4.420  37.410  34.450  1.00  0.00            
ATOM     88  C26 ACD     1       5.680  37.340  33.740  1.00  0.00            
ATOM     89  H42 ACD     1       6.260  36.440  33.960  1.00  0.00            
ATOM     90  C27 ACD     1       6.560  38.540  33.980  1.00  0.00            
ATOM     91  H43 ACD     1       7.450  38.550  33.340  1.00  0.00            
ATOM     92  H44 ACD     1       6.070  39.500  33.740  1.00  0.00            
ATOM     93  O22 ACD     1       7.030  38.540  35.310  1.00  0.00            
ATOM     94  H45 ACD     1       6.420  39.050  35.860  1.00  0.00            
ATOM     95  O23 ACD     1       4.060  35.030  34.470  1.00  0.00            
ATOM     96  C28 ACD     1       3.970  34.480  35.770  1.00  0.00            
ATOM     97  H46 ACD     1       3.080  34.840  36.300  1.00  0.00            
ATOM     98  C29 ACD     1       5.250  34.810  36.600  1.00  0.00            
ATOM     99  H47 ACD     1       6.040  34.850  35.840  1.00  0.00            
ATOM    100  O24 ACD     1       5.550  33.810  37.550  1.00  0.00            
ATOM    101  C30 ACD     1       5.110  36.010  37.540  1.00  0.00            
ATOM    102  H48 ACD     1       4.600  36.760  36.920  1.00  0.00            
ATOM    103  H49 ACD     1       4.570  35.810  38.470  1.00  0.00            
ATOM    104  O25 ACD     1       6.290  36.470  38.030  1.00  0.00            
ATOM    105  H50 ACD     1       6.170  37.380  38.340  1.00  0.00            
ATOM    106  C31 ACD     1       3.640  33.050  35.540  1.00  0.00            
ATOM    107  H51 ACD     1       4.290  32.640  34.750  1.00  0.00            
ATOM    108  O26 ACD     1       2.260  32.810  35.170  1.00  0.00            
ATOM    109  H52 ACD     1       2.200  31.850  35.180  1.00  0.00            
ATOM    110  C32 ACD     1       4.000  32.200  36.800  1.00  0.00            
ATOM    111  H53 ACD     1       3.300  32.460  37.600  1.00  0.00            
ATOM    112  O27 ACD     1       3.920  30.830  36.640  1.00  0.00            
ATOM    113  H54 ACD     1       4.360  30.630  35.810  1.00  0.00            
ATOM    114  C33 ACD     1       5.410  32.470  37.140  1.00  0.00            
ATOM    115  H55 ACD     1       5.740  31.880  38.000  1.00  0.00            
ATOM    116  O28 ACD     1       6.330  32.290  36.010  1.00  0.00            
ATOM    117  C34 ACD     1       6.960  30.970  35.940  1.00  0.00            
ATOM    118  H56 ACD     1       6.520  30.180  36.570  1.00  0.00            
ATOM    119  C35 ACD     1       6.710  30.480  34.560  1.00  0.00            
ATOM    120  H57 ACD     1       7.090  31.280  33.910  1.00  0.00            
ATOM    121  O29 ACD     1       5.310  30.310  34.340  1.00  0.00            
ATOM    122  H58 ACD     1       5.230  30.290  33.380  1.00  0.00            
ATOM    123  C36 ACD     1       7.380  29.120  34.250  1.00  0.00            
ATOM    124  H59 ACD     1       6.800  28.430  34.880  1.00  0.00            
ATOM    125  O30 ACD     1       7.250  28.800  32.880  1.00  0.00            
ATOM    126  H60 ACD     1       8.070  28.450  32.510  1.00  0.00            
ATOM    127  C1  CH4     2      10.670  36.510  35.620  1.00  0.00            
ATOM    128  C2  CH4     2       9.390  35.620  35.510  1.00  0.00            
ATOM    129  C3  CH4     2       9.140  35.100  36.950  1.00  0.00            
ATOM    130  C4  CH4     2       9.280  34.510  34.370  1.00  0.00            
ATOM    131  O1  CH4     2      10.270  33.840  34.100  1.00  0.00            
ATOM    132  N1  CH4     2       8.130  34.480  33.610  1.00  0.00            
ATOM    133  C5  CH4     2       7.840  33.650  32.480  1.00  0.00            
ATOM    134  C6  CH4     2       8.850  33.170  31.670  1.00  0.00            
ATOM    135  C7  CH4     2       8.520  32.230  30.680  1.00  0.00            
ATOM    136  C8  CH4     2       7.230  31.750  30.550  1.00  0.00            
ATOM    137  N2  CH4     2       7.020  30.770  29.410  1.00  0.00            
ATOM    138  O2  CH4     2       6.380  31.100  28.410  1.00  0.00            
ATOM    139  O3  CH4     2       7.250  29.620  29.810  1.00  0.00            
ATOM    140  C9  CH4     2       6.180  32.340  31.310  1.00  0.00            
ATOM    141  C10 CH4     2       4.670  32.040  31.100  1.00  0.00            
ATOM    142  F1  CH4     2       4.450  30.720  30.850  1.00  0.00            
ATOM    143  F2  CH4     2       3.850  32.400  32.140  1.00  0.00            
ATOM    144  F3  CH4     2       4.150  32.660  30.060  1.00  0.00            
ATOM    145  C11 CH4     2       6.510  33.270  32.270  1.00  0.00            
ATOM    146  H1  CH4     2      10.690  37.130  36.520  1.00  0.00            
ATOM    147  H2  CH4     2      11.570  35.880  35.610  1.00  0.00            
ATOM    148  H3  CH4     2      10.690  37.180  34.760  1.00  0.00            
ATOM    149  H4  CH4     2       8.580  36.320  35.310  1.00  0.00            
ATOM    150  H5  CH4     2       8.930  35.940  37.620  1.00  0.00            
ATOM    151  H6  CH4     2       8.190  34.570  37.030  1.00  0.00            
ATOM    152  H7  CH4     2       9.970  34.470  37.310  1.00  0.00            
ATOM    153  H8  CH4     2       7.520  35.220  33.940  1.00  0.00            
ATOM    154  H9  CH4     2       9.800  33.700  31.700  1.00  0.00            
ATOM    155  H10 CH4     2       9.300  31.870  30.010  1.00  0.00            
ATOM    156  H11 CH4     2       5.760  33.700  32.930  1.00  0.00            
TER
ENDMDL
MODEL        1
ATOM      1  H1  ACD     1       9.670  33.780  36.490  1.00  0.00            
ATOM      2  O1  ACD     1       9.660  33.530  35.560  1.00  0.00            
ATOM      3  C1  ACD     1       8.500  32.720  35.520  1.00  0.00            
ATOM      4  H2  ACD     1       7.640  33.320  35.870  1.00  0.00            
ATOM      5  H3  ACD     1       8.510  31.860  36.200  1.00  0.00            
ATOM      6  C2  ACD     1       8.270  32.280  34.150  1.00  0.00            
ATOM      7  H4  ACD     1       8.350  33.110  33.440  1.00  0.00            
ATOM      8  O2  ACD     1       9.300  31.310  33.850  1.00  0.00            
ATOM      9  C3  ACD     1       9.380  30.850  32.560  1.00  0.00            
ATOM     10  H5  ACD     1      10.280  30.220  32.640  1.00  0.00            
ATOM     11  O3  ACD     1       9.540  31.940  31.660  1.00  0.00            
ATOM     12  C4  ACD     1      10.870  32.350  31.320  1.00  0.00            
ATOM     13  H6  ACD     1      11.550  31.990  32.100  1.00  0.00            
ATOM     14  C5  ACD     1      11.150  31.680  29.960  1.00  0.00            
ATOM     15  H7  ACD     1      10.320  32.030  29.320  1.00  0.00            
ATOM     16  O4  ACD     1      11.130  30.240  29.930  1.00  0.00            
ATOM     17  H8  ACD     1      11.920  29.960  30.400  1.00  0.00            
ATOM     18  C6  ACD     1      12.410  32.340  29.420  1.00  0.00            
ATOM     19  H9  ACD     1      13.290  32.000  29.990  1.00  0.00            
ATOM     20  O5  ACD     1      12.610  32.000  28.040  1.00  0.00            
ATOM     21  H10 ACD     1      11.840  32.250  27.530  1.00  0.00            
ATOM     22  C7  ACD     1      12.390  33.890  29.460  1.00  0.00            
ATOM     23  H11 ACD     1      13.320  34.250  28.990  1.00  0.00            
ATOM     24  O6  ACD     1      12.310  34.290  30.790  1.00  0.00            
ATOM     25  C8  ACD     1      11.030  33.910  31.370  1.00  0.00            
ATOM     26  H12 ACD     1      10.250  34.290  30.710  1.00  0.00            
ATOM     27  C9  ACD     1      10.890  34.460  32.760  1.00  0.00            
ATOM     28  H13 ACD     1       9.900  34.140  33.120  1.00  0.00            
ATOM     29  H14 ACD     1      11.710  34.160  33.420  1.00  0.00            
ATOM     30  O7  ACD     1      10.910  35.910  32.810  1.00  0.00            
ATOM     31  H15 ACD     1      10.270  36.230  32.160  1.00  0.00            
ATOM     32  O8  ACD     1      11.350  34.470  28.660  1.00  0.00            
ATOM     33  C10 ACD     1      11.670  35.700  27.930  1.00  0.00            
ATOM     34  H16 ACD     1      12.750  35.770  27.720  1.00  0.00            
ATOM     35  C11 ACD     1      10.910  35.630  26.670  1.00  0.00            
ATOM     36  H17 ACD     1       9.940  35.190  26.910  1.00  0.00            
ATOM     37  O9  ACD     1      11.560  34.790  25.760  1.00  0.00            
ATOM     38  H18 ACD     1      12.270  35.290  25.330  1.00  0.00            
ATOM     39  C12 ACD     1      10.650  37.040  26.100  1.00  0.00            
ATOM     40  H19 ACD     1      11.610  37.540  25.920  1.00  0.00            
ATOM     41  O10 ACD     1       9.970  36.890  24.860  1.00  0.00            
ATOM     42  H20 ACD     1      10.640  36.550  24.270  1.00  0.00            
ATOM     43  C13 ACD     1       9.830  37.790  27.090  1.00  0.00            
ATOM     44  H21 ACD     1       9.500  38.730  26.640  1.00  0.00            
ATOM     45  O11 ACD     1      10.580  38.030  28.240  1.00  0.00            
ATOM     46  C14 ACD     1      11.170  36.850  28.870  1.00  0.00            
ATOM     47  H22 ACD     1      10.530  36.380  29.630  1.00  0.00            
ATOM     48  C15 ACD     1      12.350  37.400  29.670  1.00  0.00            
ATOM     49  H23 ACD     1      11.920  38.180  30.300  1.00  0.00            
ATOM     50  H24 ACD     1      12.850  36.670  30.320  1.00  0.00            
ATOM     51  O12 ACD     1      13.240  38.070  28.770  1.00  0.00            
ATOM     52  H25 ACD     1      13.970  38.400  29.300  1.00  0.00            
ATOM     53  O13 ACD     1       8.710  37.040  27.510  1.00  0.00            
ATOM     54  C16 ACD     1       7.470  37.720  27.370  1.00  0.00            
ATOM     55  H26 ACD     1       7.460  38.650  26.800  1.00  0.00            
ATOM     56  C17 ACD     1       6.530  36.690  26.800  1.00  0.00            
ATOM     57  H27 ACD     1       6.530  35.790  27.430  1.00  0.00            
ATOM     58  O14 ACD     1       7.060  36.470  25.420  1.00  0.00            
ATOM     59  H28 ACD     1       8.000  36.300  25.500  1.00  0.00            
ATOM     60  C18 ACD     1       5.130  37.220  26.750  1.00  0.00            
ATOM     61  H29 ACD     1       5.170  38.030  26.010  1.00  0.00            
ATOM     62  O15 ACD     1       4.230  36.210  26.250  1.00  0.00            
ATOM     63  H30 ACD     1       4.610  35.910  25.420  1.00  0.00            
ATOM     64  C19 ACD     1       4.690  37.790  28.120  1.00  0.00            
ATOM     65  H31 ACD     1       3.740  38.310  27.960  1.00  0.00            
ATOM     66  O16 ACD     1       5.620  38.730  28.570  1.00  0.00            
ATOM     67  C20 ACD     1       6.940  38.200  28.720  1.00  0.00            
ATOM     68  H32 ACD     1       7.040  37.430  29.500  1.00  0.00            
ATOM     69  C21 ACD     1       7.830  39.300  29.290  1.00  0.00            
ATOM     70  H33 ACD     1       7.330  39.690  30.180  1.00  0.00            
ATOM     71  H34 ACD     1       8.710  38.730  29.630  1.00  0.00            
ATOM     72  O17 ACD     1       8.100  40.410  28.390  1.00  0.00            
ATOM     73  H35 ACD     1       7.250  40.830  28.290  1.00  0.00            
ATOM     74  O18 ACD     1       4.550  36.780  29.040  1.00  0.00            
ATOM     75  C22 ACD     1       3.300  36.690  29.800  1.00  0.00            
ATOM     76  H36 ACD     1       2.690  37.510  29.400  1.00  0.00            
ATOM     77  C23 ACD     1       2.610  35.410  29.470  1.00  0.00            
ATOM     78  H37 ACD     1       3.400  34.700  29.750  1.00  0.00            
ATOM     79  O19 ACD     1       2.190  35.410  28.080  1.00  0.00            
ATOM     80  H38 ACD     1       2.980  35.420  27.530  1.00  0.00            
ATOM     81  C24 ACD     1       1.500  35.090  30.520  1.00  0.00            
ATOM     82  H39 ACD     1       0.710  35.830  30.320  1.00  0.00            
ATOM     83  O20 ACD     1       1.120  33.730  30.490  1.00  0.00            
ATOM     84  H40 ACD     1       1.620  33.250  31.150  1.00  0.00            
ATOM     85  C25 ACD     1       2.000  35.370  31.990  1.00  0.00            
ATOM     86  H41 ACD     1       1.060  35.350  32.550  1.00  0.00            
ATOM     87  O21 ACD     1       2.440  36.700  31.960  1.00  0.00            
ATOM     88  C26 ACD     1       3.690  36.900  31.270  1.00  0.00            
ATOM     89  H42 ACD     1       4.430  36.170  31.620  1.00  0.00            
ATOM     90  C27 ACD     1       4.210  38.310  31.600  1.00  0.00            
ATOM     91  H43 ACD     1       5.260  38.310  31.290  1.00  0.00            
ATOM     92  H44 ACD     1       3.790  39.020  30.880  1.00  0.00            
ATOM     93  O22 ACD     1       4.050  38.780  32.980  1.00  0.00            
ATOM     94  H45 ACD     1       3.160  38.470  33.190  1.00  0.00            
ATOM     95  O23 ACD     1       2.980  34.370  32.370  1.00  0.00            
ATOM     96  C28 ACD     1       2.940  33.880  33.650  1.00  0.00            
ATOM     97  H46 ACD     1       1.960  34.020  34.130  1.00  0.00            
ATOM     98  C29 ACD     1       4.010  34.570  34.530  1.00  0.00            
ATOM     99  H47 ACD     1       4.780  35.020  33.880  1.00  0.00            
ATOM    100  O24 ACD     1       4.690  33.760  35.450  1.00  0.00            
ATOM    101  C30 ACD     1       3.380  35.670  35.380  1.00  0.00            
ATOM    102  H48 ACD     1       2.780  36.290  34.700  1.00  0.00            
ATOM    103  H49 ACD     1       2.800  35.300  36.230  1.00  0.00            
ATOM    104  O25 ACD     1       4.330  36.630  35.770  1.00  0.00            
ATOM    105  H50 ACD     1       3.960  37.130  36.510  1.00  0.00            
ATOM    106  C31 ACD     1       3.150  32.390  33.490  1.00  0.00            
ATOM    107  H51 ACD     1       3.910  32.330  32.700  1.00  0.00            
ATOM    108  O26 ACD     1       1.990  31.740  32.890  1.00  0.00            
ATOM    109  H52 ACD     1       2.140  30.830  32.610  1.00  0.00            
ATOM    110  C32 ACD     1       3.790  31.700  34.680  1.00  0.00            
ATOM    111  H53 ACD     1       3.110  31.680  35.550  1.00  0.00            
ATOM    112  O27 ACD     1       4.000  30.350  34.290  1.00  0.00            
ATOM    113  H54 ACD     1       4.700  30.280  33.630  1.00  0.00            
ATOM    114  C33 ACD     1       5.090  32.470  34.990  1.00  0.00            
ATOM    115  H55 ACD     1       5.580  31.980  35.840  1.00  0.00            
ATOM    116  O28 ACD     1       5.970  32.570  33.900  1.00  0.00            
ATOM    117  C34 ACD     1       6.940  31.470  33.920  1.00  0.00            
ATOM    118  H56 ACD     1       6.800  30.660  34.650  1.00  0.00            
ATOM    119  C35 ACD     1       6.880  30.820  32.580  1.00  0.00            
ATOM    120  H57 ACD     1       6.760  31.650  31.860  1.00  0.00            
ATOM    121  O29 ACD     1       5.760  29.920  32.390  1.00  0.00            
ATOM    122  H58 ACD     1       6.020  29.280  31.730  1.00  0.00            
ATOM    123  C36 ACD     1       8.180  30.080  32.310  1.00  0.00            
ATOM    124  H59 ACD     1       8.200  29.160  32.920  1.00  0.00            
ATOM    125  O30 ACD     1       8.110  29.790  30.940  1.00  0.00            
ATOM    126  H60 ACD     1       8.620  30.460  30.480  1.00  0.00            
ATOM    127  C1  CH4     2       7.810  38.140  33.240  1.00  0.00            
ATOM    128  C2  CH4     2       7.420  36.680  33.230  1.00  0.00            
ATOM    129  C3  CH4     2       7.850  36.030  34.560  1.00  0.00            
ATOM    130  C4  CH4     2       7.770  36.020  31.790  1.00  0.00            
ATOM    131  O1  CH4     2       8.780  36.300  31.130  1.00  0.00            
ATOM    132  N1  CH4     2       6.820  35.060  31.390  1.00  0.00            
ATOM    133  C5  CH4     2       6.760  34.220  30.260  1.00  0.00            
ATOM    134  C6  CH4     2       7.560  34.310  29.120  1.00  0.00            
ATOM    135  C7  CH4     2       7.340  33.370  28.090  1.00  0.00            
ATOM    136  C8  CH4     2       6.260  32.450  28.140  1.00  0.00            
ATOM    137  N2  CH4     2       6.010  31.570  26.960  1.00  0.00            
ATOM    138  O2  CH4     2       4.960  31.880  26.370  1.00  0.00            
ATOM    139  O3  CH4     2       6.930  31.000  26.400  1.00  0.00            
ATOM    140  C9  CH4     2       5.360  32.520  29.290  1.00  0.00            
ATOM    141  C10 CH4     2       4.090  31.640  29.400  1.00  0.00            
ATOM    142  F1  CH4     2       4.380  30.340  29.150  1.00  0.00            
ATOM    143  F2  CH4     2       3.420  31.650  30.520  1.00  0.00            
ATOM    144  F3  CH4     2       3.090  32.000  28.570  1.00  0.00            
ATOM    145  C11 CH4     2       5.650  33.390  30.360  1.00  0.00            
ATOM    146  H1  CH4     2       7.520  38.610  34.190  1.00  0.00            
ATOM    147  H2  CH4     2       8.890  38.270  33.070  1.00  0.00            
ATOM    148  H3  CH4     2       7.310  38.740  32.470  1.00  0.00            
ATOM    149  H4  CH4     2       6.320  36.640  33.300  1.00  0.00            
ATOM    150  H5  CH4     2       8.930  36.140  34.680  1.00  0.00            
ATOM    151  H6  CH4     2       7.380  36.340  35.500  1.00  0.00            
ATOM    152  H7  CH4     2       7.660  34.960  34.430  1.00  0.00            
ATOM    153  H8  CH4     2       6.050  34.970  32.050  1.00  0.00            
ATOM    154  H9  CH4     2       8.380  35.030  29.140  1.00  0.00            
ATOM    155  H10 CH4     2       7.870  33.520  27.150  1.00  0.00            
ATOM    156  H11 CH4     2       5.040  33.340  31.260  1.00  0.00            
TER
ENDMDL
MODEL        1
ATOM      1  H1  ACD     1      14.260  34.640  26.280  1.00  0.00            
ATOM      2  O1  ACD     1      14.710  33.860  25.930  1.00  0.00            
ATOM      3  C1  ACD     1      13.680  32.840  25.820  1.00  0.00            
ATOM      4  H2  ACD     1      12.870  33.070  26.520  1.00  0.00            
ATOM      5  H3  ACD     1      14.010  31.830  26.080  1.00  0.00            
ATOM      6  C2  ACD     1      13.230  32.820  24.320  1.00  0.00            
ATOM      7  H4  ACD     1      12.590  31.930  24.290  1.00  0.00            
ATOM      8  O2  ACD     1      12.480  34.050  23.960  1.00  0.00            
ATOM      9  C3  ACD     1      11.840  33.820  22.640  1.00  0.00            
ATOM     10  H5  ACD     1      11.220  34.700  22.440  1.00  0.00            
ATOM     11  O3  ACD     1      11.060  32.670  22.620  1.00  0.00            
ATOM     12  C4  ACD     1       9.640  32.810  22.760  1.00  0.00            
ATOM     13  H6  ACD     1       9.320  33.850  22.840  1.00  0.00            
ATOM     14  C5  ACD     1       9.160  32.260  21.420  1.00  0.00            
ATOM     15  H7  ACD     1       9.620  31.280  21.240  1.00  0.00            
ATOM     16  O4  ACD     1       9.620  33.140  20.330  1.00  0.00            
ATOM     17  H8  ACD     1      10.580  33.140  20.280  1.00  0.00            
ATOM     18  C6  ACD     1       7.600  31.990  21.440  1.00  0.00            
ATOM     19  H9  ACD     1       7.250  33.030  21.520  1.00  0.00            
ATOM     20  O5  ACD     1       7.060  31.480  20.210  1.00  0.00            
ATOM     21  H10 ACD     1       7.220  30.560  20.410  1.00  0.00            
ATOM     22  C7  ACD     1       7.150  31.260  22.690  1.00  0.00            
ATOM     23  H11 ACD     1       6.060  31.240  22.840  1.00  0.00            
ATOM     24  O6  ACD     1       7.700  31.970  23.830  1.00  0.00            
ATOM     25  C8  ACD     1       9.110  32.030  23.920  1.00  0.00            
ATOM     26  H12 ACD     1       9.640  31.080  23.800  1.00  0.00            
ATOM     27  C9  ACD     1       9.480  32.690  25.210  1.00  0.00            
ATOM     28  H13 ACD     1      10.570  32.760  25.240  1.00  0.00            
ATOM     29  H14 ACD     1       9.220  33.760  25.200  1.00  0.00            
ATOM     30  O7  ACD     1       8.890  32.000  26.350  1.00  0.00            
ATOM     31  H15 ACD     1       7.940  31.930  26.210  1.00  0.00            
ATOM     32  O8  ACD     1       7.580  29.920  22.750  1.00  0.00            
ATOM     33  C10 ACD     1       6.630  28.830  22.810  1.00  0.00            
ATOM     34  H16 ACD     1       5.570  29.110  22.930  1.00  0.00            
ATOM     35  C11 ACD     1       6.710  28.020  21.540  1.00  0.00            
ATOM     36  H17 ACD     1       7.780  27.790  21.410  1.00  0.00            
ATOM     37  O9  ACD     1       6.210  28.770  20.380  1.00  0.00            
ATOM     38  H18 ACD     1       6.360  28.180  19.640  1.00  0.00            
ATOM     39  C12 ACD     1       6.000  26.650  21.730  1.00  0.00            
ATOM     40  H19 ACD     1       4.910  26.800  21.690  1.00  0.00            
ATOM     41  O10 ACD     1       6.340  26.000  20.480  1.00  0.00            
ATOM     42  H20 ACD     1       7.130  25.480  20.670  1.00  0.00            
ATOM     43  C13 ACD     1       6.510  25.910  22.930  1.00  0.00            
ATOM     44  H21 ACD     1       6.040  24.930  23.070  1.00  0.00            
ATOM     45  O11 ACD     1       6.270  26.740  24.110  1.00  0.00            
ATOM     46  C14 ACD     1       6.980  28.050  24.090  1.00  0.00            
ATOM     47  H22 ACD     1       8.070  27.920  24.150  1.00  0.00            
ATOM     48  C15 ACD     1       6.730  28.950  25.300  1.00  0.00            
ATOM     49  H23 ACD     1       6.990  28.380  26.210  1.00  0.00            
ATOM     50  H24 ACD     1       7.450  29.780  25.310  1.00  0.00            
ATOM     51  O12 ACD     1       5.450  29.410  25.470  1.00  0.00            
ATOM     52  H25 ACD     1       5.420  29.980  26.250  1.00  0.00            
ATOM     53  O13 ACD     1       7.940  25.790  22.770  1.00  0.00            
ATOM     54  C16 ACD     1       8.570  24.480  23.070  1.00  0.00            
ATOM     55  H26 ACD     1       7.810  23.700  23.210  1.00  0.00            
ATOM     56  C17 ACD     1       9.440  24.000  21.820  1.00  0.00            
ATOM     57  H27 ACD     1      10.040  24.850  21.460  1.00  0.00            
ATOM     58  O14 ACD     1       8.550  23.570  20.810  1.00  0.00            
ATOM     59  H28 ACD     1       9.090  23.280  20.070  1.00  0.00            
ATOM     60  C18 ACD     1      10.430  22.930  22.270  1.00  0.00            
ATOM     61  H29 ACD     1       9.820  22.100  22.630  1.00  0.00            
ATOM     62  O15 ACD     1      11.310  22.470  21.220  1.00  0.00            
ATOM     63  H30 ACD     1      11.530  23.290  20.770  1.00  0.00            
ATOM     64  C19 ACD     1      11.180  23.370  23.570  1.00  0.00            
ATOM     65  H31 ACD     1      11.890  22.650  23.980  1.00  0.00            
ATOM     66  O16 ACD     1      10.310  23.590  24.620  1.00  0.00            
ATOM     67  C20 ACD     1       9.320  24.610  24.430  1.00  0.00            
ATOM     68  H32 ACD     1       9.820  25.580  24.470  1.00  0.00            
ATOM     69  C21 ACD     1       8.310  24.410  25.620  1.00  0.00            
ATOM     70  H33 ACD     1       7.480  25.120  25.480  1.00  0.00            
ATOM     71  H34 ACD     1       7.890  23.400  25.530  1.00  0.00            
ATOM     72  O17 ACD     1       8.840  24.690  26.890  1.00  0.00            
ATOM     73  H35 ACD     1       8.310  24.110  27.440  1.00  0.00            
ATOM     74  O18 ACD     1      11.850  24.630  23.340  1.00  0.00            
ATOM     75  C22 ACD     1      13.220  24.440  22.990  1.00  0.00            
ATOM     76  H36 ACD     1      13.440  23.420  22.650  1.00  0.00            
ATOM     77  C23 ACD     1      13.430  25.310  21.760  1.00  0.00            
ATOM     78  H37 ACD     1      13.000  26.300  21.930  1.00  0.00            
ATOM     79  O19 ACD     1      12.760  24.660  20.580  1.00  0.00            
ATOM     80  H38 ACD     1      12.980  25.150  19.790  1.00  0.00            
ATOM     81  C24 ACD     1      14.940  25.480  21.550  1.00  0.00            
ATOM     82  H39 ACD     1      15.240  24.470  21.250  1.00  0.00            
ATOM     83  O20 ACD     1      15.330  26.390  20.530  1.00  0.00            
ATOM     84  H40 ACD     1      15.930  27.100  20.810  1.00  0.00            
ATOM     85  C25 ACD     1      15.670  25.930  22.810  1.00  0.00            
ATOM     86  H41 ACD     1      16.750  25.940  22.640  1.00  0.00            
ATOM     87  O21 ACD     1      15.340  25.130  23.920  1.00  0.00            
ATOM     88  C26 ACD     1      14.000  24.960  24.190  1.00  0.00            
ATOM     89  H42 ACD     1      13.670  25.960  24.480  1.00  0.00            
ATOM     90  C27 ACD     1      13.910  24.100  25.410  1.00  0.00            
ATOM     91  H43 ACD     1      14.550  24.570  26.170  1.00  0.00            
ATOM     92  H44 ACD     1      12.870  24.150  25.750  1.00  0.00            
ATOM     93  O22 ACD     1      14.200  22.710  25.200  1.00  0.00            
ATOM     94  H45 ACD     1      15.150  22.570  25.160  1.00  0.00            
ATOM     95  O23 ACD     1      15.250  27.270  23.130  1.00  0.00            
ATOM     96  C28 ACD     1      16.230  28.180  23.610  1.00  0.00            
ATOM     97  H46 ACD     1      17.100  27.580  23.910  1.00  0.00            
ATOM     98  C29 ACD     1      15.730  28.860  24.830  1.00  0.00            
ATOM     99  H47 ACD     1      14.650  28.960  24.660  1.00  0.00            
ATOM    100  O24 ACD     1      16.300  30.200  25.040  1.00  0.00            
ATOM    101  C30 ACD     1      15.840  28.070  26.140  1.00  0.00            
ATOM    102  H48 ACD     1      15.490  27.060  25.880  1.00  0.00            
ATOM    103  H49 ACD     1      16.910  28.000  26.390  1.00  0.00            
ATOM    104  O25 ACD     1      15.080  28.600  27.230  1.00  0.00            
ATOM    105  H50 ACD     1      15.570  29.280  27.710  1.00  0.00            
ATOM    106  C31 ACD     1      16.500  29.080  22.450  1.00  0.00            
ATOM    107  H51 ACD     1      15.610  29.360  21.870  1.00  0.00            
ATOM    108  O26 ACD     1      17.330  28.350  21.530  1.00  0.00            
ATOM    109  H52 ACD     1      17.780  28.960  20.940  1.00  0.00            
ATOM    110  C32 ACD     1      17.080  30.470  22.880  1.00  0.00            
ATOM    111  H53 ACD     1      18.080  30.290  23.270  1.00  0.00            
ATOM    112  O27 ACD     1      17.160  31.330  21.790  1.00  0.00            
ATOM    113  H54 ACD     1      16.280  31.610  21.520  1.00  0.00            
ATOM    114  C33 ACD     1      16.190  31.120  23.940  1.00  0.00            
ATOM    115  H55 ACD     1      16.590  32.080  24.280  1.00  0.00            
ATOM    116  O28 ACD     1      14.830  31.220  23.510  1.00  0.00            
ATOM    117  C34 ACD     1      14.370  32.570  23.340  1.00  0.00            
ATOM    118  H56 ACD     1      15.130  33.360  23.420  1.00  0.00            
ATOM    119  C35 ACD     1      13.900  32.550  21.860  1.00  0.00            
ATOM    120  H57 ACD     1      13.240  31.680  21.810  1.00  0.00            
ATOM    121  O29 ACD     1      14.990  32.470  20.870  1.00  0.00            
ATOM    122  H58 ACD     1      14.680  32.460  19.960  1.00  0.00            
ATOM    123  C36 ACD     1      12.930  33.690  21.620  1.00  0.00            
ATOM    124  H59 ACD     1      13.460  34.650  21.550  1.00  0.00            
ATOM    125  O30 ACD     1      12.290  33.440  20.330  1.00  0.00            
ATOM    126  H60 ACD     1      12.300  34.350  20.010  1.00  0.00            
ATOM    127  C1  CH4     2      10.340  28.860  27.140  1.00  0.00            
ATOM    128  C2  CH4     2      10.540  27.990  25.890  1.00  0.00            
ATOM    129  C3  CH4     2      11.500  26.860  26.450  1.00  0.00            
ATOM    130  C4  CH4     2      11.160  28.610  24.630  1.00  0.00            
ATOM    131  O1  CH4     2      11.600  29.730  24.640  1.00  0.00            
ATOM    132  N1  CH4     2      11.100  27.890  23.570  1.00  0.00            
ATOM    133  C5  CH4     2      11.400  28.300  22.280  1.00  0.00            
ATOM    134  C6  CH4     2      12.560  29.020  21.970  1.00  0.00            
ATOM    135  C7  CH4     2      12.800  29.300  20.580  1.00  0.00            
ATOM    136  C8  CH4     2      11.830  28.980  19.560  1.00  0.00            
ATOM    137  N2  CH4     2      12.060  29.450  18.190  1.00  0.00            
ATOM    138  O2  CH4     2      11.160  30.090  17.700  1.00  0.00            
ATOM    139  O3  CH4     2      13.240  29.570  17.770  1.00  0.00            
ATOM    140  C9  CH4     2      10.750  28.090  19.910  1.00  0.00            
ATOM    141  C10 CH4     2       9.770  27.430  18.950  1.00  0.00            
ATOM    142  F1  CH4     2      10.400  26.990  17.800  1.00  0.00            
ATOM    143  F2  CH4     2       9.190  26.290  19.320  1.00  0.00            
ATOM    144  F3  CH4     2       8.850  28.350  18.560  1.00  0.00            
ATOM    145  C11 CH4     2      10.570  27.800  21.260  1.00  0.00            
ATOM    146  H1  CH4     2       9.570  28.410  27.770  1.00  0.00            
ATOM    147  H2  CH4     2      11.340  29.000  27.580  1.00  0.00            
ATOM    148  H3  CH4     2       9.990  29.860  26.830  1.00  0.00            
ATOM    149  H4  CH4     2       9.550  27.610  25.650  1.00  0.00            
ATOM    150  H5  CH4     2      11.540  25.920  25.880  1.00  0.00            
ATOM    151  H6  CH4     2      12.530  27.220  26.510  1.00  0.00            
ATOM    152  H7  CH4     2      11.230  26.370  27.400  1.00  0.00            
ATOM    153  H8  CH4     2      10.700  26.950  23.600  1.00  0.00            
ATOM    154  H9  CH4     2      13.310  29.370  22.660  1.00  0.00            
ATOM    155  H10 CH4     2      13.690  29.840  20.300  1.00  0.00            
ATOM    156  H11 CH4     2       9.670  27.260  21.540  1.00  0.00            
TER
ENDMDL
MODEL        1
ATOM      1  H1  ACD     1       6.670  34.010  33.460  1.00  0.00            
ATOM      2  O1  ACD     1       6.100  34.770  33.610  1.00  0.00            
ATOM      3  C1  ACD     1       4.830  34.180  33.740  1.00  0.00            
ATOM      4  H2  ACD     1       4.180  35.010  34.050  1.00  0.00            
ATOM      5  H3  ACD     1       4.930  33.430  34.530  1.00  0.00            
ATOM      6  C2  ACD     1       4.340  33.630  32.370  1.00  0.00            
ATOM      7  H4  ACD     1       4.700  34.320  31.600  1.00  0.00            
ATOM      8  O2  ACD     1       5.050  32.350  32.190  1.00  0.00            
ATOM      9  C3  ACD     1       4.810  31.790  31.020  1.00  0.00            
ATOM     10  H5  ACD     1       5.360  30.850  31.110  1.00  0.00            
ATOM     11  O3  ACD     1       5.290  32.600  29.940  1.00  0.00            
ATOM     12  C4  ACD     1       6.590  32.400  29.360  1.00  0.00            
ATOM     13  H6  ACD     1       7.210  31.730  29.980  1.00  0.00            
ATOM     14  C5  ACD     1       6.300  31.700  28.020  1.00  0.00            
ATOM     15  H7  ACD     1       5.460  32.220  27.530  1.00  0.00            
ATOM     16  O4  ACD     1       5.890  30.410  28.290  1.00  0.00            
ATOM     17  H8  ACD     1       6.620  29.880  28.650  1.00  0.00            
ATOM     18  C6  ACD     1       7.580  31.730  27.150  1.00  0.00            
ATOM     19  H9  ACD     1       8.390  31.140  27.590  1.00  0.00            
ATOM     20  O5  ACD     1       7.270  31.240  25.880  1.00  0.00            
ATOM     21  H10 ACD     1       7.040  30.310  25.950  1.00  0.00            
ATOM     22  C7  ACD     1       8.080  33.180  27.050  1.00  0.00            
ATOM     23  H11 ACD     1       8.960  33.260  26.410  1.00  0.00            
ATOM     24  O6  ACD     1       8.390  33.640  28.290  1.00  0.00            
ATOM     25  C8  ACD     1       7.290  33.780  29.200  1.00  0.00            
ATOM     26  H12 ACD     1       6.580  34.530  28.830  1.00  0.00            
ATOM     27  C9  ACD     1       7.920  34.280  30.490  1.00  0.00            
ATOM     28  H13 ACD     1       7.120  34.410  31.230  1.00  0.00            
ATOM     29  H14 ACD     1       8.560  33.490  30.910  1.00  0.00            
ATOM     30  O7  ACD     1       8.640  35.510  30.310  1.00  0.00            
ATOM     31  H15 ACD     1       9.140  35.320  29.520  1.00  0.00            
ATOM     32  O8  ACD     1       7.040  34.010  26.560  1.00  0.00            
ATOM     33  C10 ACD     1       7.350  34.850  25.440  1.00  0.00            
ATOM     34  H16 ACD     1       8.410  34.820  25.140  1.00  0.00            
ATOM     35  C11 ACD     1       6.440  34.300  24.360  1.00  0.00            
ATOM     36  H17 ACD     1       5.490  34.110  24.880  1.00  0.00            
ATOM     37  O9  ACD     1       6.850  33.000  23.890  1.00  0.00            
ATOM     38  H18 ACD     1       6.990  32.380  24.620  1.00  0.00            
ATOM     39  C12 ACD     1       6.100  35.290  23.250  1.00  0.00            
ATOM     40  H19 ACD     1       7.030  35.500  22.690  1.00  0.00            
ATOM     41  O10 ACD     1       5.050  34.730  22.420  1.00  0.00            
ATOM     42  H20 ACD     1       5.190  33.780  22.510  1.00  0.00            
ATOM     43  C13 ACD     1       5.670  36.610  23.870  1.00  0.00            
ATOM     44  H21 ACD     1       5.590  37.400  23.120  1.00  0.00            
ATOM     45  O11 ACD     1       6.790  37.020  24.720  1.00  0.00            
ATOM     46  C14 ACD     1       6.970  36.280  25.860  1.00  0.00            
ATOM     47  H22 ACD     1       6.030  36.270  26.430  1.00  0.00            
ATOM     48  C15 ACD     1       7.980  36.940  26.840  1.00  0.00            
ATOM     49  H23 ACD     1       7.780  37.980  27.090  1.00  0.00            
ATOM     50  H24 ACD     1       7.920  36.440  27.810  1.00  0.00            
ATOM     51  O12 ACD     1       9.260  36.800  26.290  1.00  0.00            
ATOM     52  H25 ACD     1       9.860  36.380  26.920  1.00  0.00            
ATOM     53  O13 ACD     1       4.430  36.510  24.600  1.00  0.00            
ATOM     54  C16 ACD     1       3.250  37.160  24.090  1.00  0.00            
ATOM     55  H26 ACD     1       3.380  37.330  23.010  1.00  0.00            
ATOM     56  C17 ACD     1       2.060  36.350  24.410  1.00  0.00            
ATOM     57  H27 ACD     1       2.210  36.090  25.460  1.00  0.00            
ATOM     58  O14 ACD     1       2.190  35.140  23.640  1.00  0.00            
ATOM     59  H28 ACD     1       3.100  34.860  23.800  1.00  0.00            
ATOM     60  C18 ACD     1       0.700  37.120  24.140  1.00  0.00            
ATOM     61  H29 ACD     1       0.600  37.200  23.050  1.00  0.00            
ATOM     62  O15 ACD     1      -0.450  36.400  24.600  1.00  0.00            
ATOM     63  H30 ACD     1      -0.320  35.520  24.250  1.00  0.00            
ATOM     64  C19 ACD     1       0.840  38.350  25.000  1.00  0.00            
ATOM     65  H31 ACD     1      -0.040  38.980  24.870  1.00  0.00            
ATOM     66  O16 ACD     1       1.970  39.160  24.560  1.00  0.00            
ATOM     67  C20 ACD     1       3.190  38.560  24.780  1.00  0.00            
ATOM     68  H32 ACD     1       3.350  38.430  25.860  1.00  0.00            
ATOM     69  C21 ACD     1       4.240  39.530  24.200  1.00  0.00            
ATOM     70  H33 ACD     1       4.180  40.460  24.790  1.00  0.00            
ATOM     71  H34 ACD     1       5.240  39.130  24.380  1.00  0.00            
ATOM     72  O17 ACD     1       4.150  39.730  22.700  1.00  0.00            
ATOM     73  H35 ACD     1       4.790  40.410  22.500  1.00  0.00            
ATOM     74  O18 ACD     1       0.950  37.990  26.420  1.00  0.00            
ATOM     75  C22 ACD     1       0.020  38.640  27.240  1.00  0.00            
ATOM     76  H36 ACD     1      -0.220  39.640  26.880  1.00  0.00            
ATOM     77  C23 ACD     1      -1.200  37.750  27.410  1.00  0.00            
ATOM     78  H37 ACD     1      -0.910  36.720  27.640  1.00  0.00            
ATOM     79  O19 ACD     1      -1.970  37.810  26.190  1.00  0.00            
ATOM     80  H38 ACD     1      -1.480  37.240  25.590  1.00  0.00            
ATOM     81  C24 ACD     1      -2.030  38.200  28.640  1.00  0.00            
ATOM     82  H39 ACD     1      -2.610  39.100  28.370  1.00  0.00            
ATOM     83  O20 ACD     1      -3.010  37.270  28.970  1.00  0.00            
ATOM     84  H40 ACD     1      -3.310  37.020  28.090  1.00  0.00            
ATOM     85  C25 ACD     1      -1.120  38.440  29.900  1.00  0.00            
ATOM     86  H41 ACD     1      -1.780  38.870  30.650  1.00  0.00            
ATOM     87  O21 ACD     1      -0.140  39.330  29.500  1.00  0.00            
ATOM     88  C26 ACD     1       0.790  38.870  28.500  1.00  0.00            
ATOM     89  H42 ACD     1       1.240  37.920  28.800  1.00  0.00            
ATOM     90  C27 ACD     1       1.770  40.050  28.400  1.00  0.00            
ATOM     91  H43 ACD     1       2.320  39.950  27.450  1.00  0.00            
ATOM     92  H44 ACD     1       1.200  40.980  28.260  1.00  0.00            
ATOM     93  O22 ACD     1       2.770  40.160  29.450  1.00  0.00            
ATOM     94  H45 ACD     1       2.470  39.900  30.330  1.00  0.00            
ATOM     95  O23 ACD     1      -0.620  37.100  30.280  1.00  0.00            
ATOM     96  C28 ACD     1      -0.480  36.850  31.660  1.00  0.00            
ATOM     97  H46 ACD     1      -1.240  37.370  32.260  1.00  0.00            
ATOM     98  C29 ACD     1       0.870  37.440  32.090  1.00  0.00            
ATOM     99  H47 ACD     1       1.500  37.370  31.200  1.00  0.00            
ATOM    100  O24 ACD     1       1.470  36.730  33.210  1.00  0.00            
ATOM    101  C30 ACD     1       0.770  38.950  32.500  1.00  0.00            
ATOM    102  H48 ACD     1      -0.090  39.470  32.060  1.00  0.00            
ATOM    103  H49 ACD     1       0.730  38.970  33.600  1.00  0.00            
ATOM    104  O25 ACD     1       1.870  39.750  32.140  1.00  0.00            
ATOM    105  H50 ACD     1       2.350  39.900  32.960  1.00  0.00            
ATOM    106  C31 ACD     1      -0.630  35.410  31.770  1.00  0.00            
ATOM    107  H51 ACD     1      -0.070  34.950  30.950  1.00  0.00            
ATOM    108  O26 ACD     1      -2.010  35.000  31.530  1.00  0.00            
ATOM    109  H52 ACD     1      -2.130  35.230  30.610  1.00  0.00            
ATOM    110  C32 ACD     1      -0.070  34.940  33.100  1.00  0.00            
ATOM    111  H53 ACD     1      -0.580  35.340  33.980  1.00  0.00            
ATOM    112  O27 ACD     1      -0.090  33.540  33.280  1.00  0.00            
ATOM    113  H54 ACD     1       0.110  33.200  32.400  1.00  0.00            
ATOM    114  C33 ACD     1       1.420  35.360  33.230  1.00  0.00            
ATOM    115  H55 ACD     1       1.820  35.150  34.230  1.00  0.00            
ATOM    116  O28 ACD     1       2.330  34.930  32.160  1.00  0.00            
ATOM    117  C34 ACD     1       2.860  33.570  32.270  1.00  0.00            
ATOM    118  H56 ACD     1       2.440  33.080  33.160  1.00  0.00            
ATOM    119  C35 ACD     1       2.480  32.770  31.120  1.00  0.00            
ATOM    120  H57 ACD     1       2.720  33.330  30.210  1.00  0.00            
ATOM    121  O29 ACD     1       1.010  32.570  31.050  1.00  0.00            
ATOM    122  H58 ACD     1       0.810  31.990  30.320  1.00  0.00            
ATOM    123  C36 ACD     1       3.310  31.530  30.920  1.00  0.00            
ATOM    124  H59 ACD     1       3.040  30.760  31.650  1.00  0.00            
ATOM    125  O30 ACD     1       3.070  30.970  29.610  1.00  0.00            
ATOM    126  H60 ACD     1       3.890  31.020  29.090  1.00  0.00            
ATOM    127  C1  CH4     2       6.290  38.750  30.050  1.00  0.00            
ATOM    128  C2  CH4     2       5.020  37.980  30.340  1.00  0.00            
ATOM    129  C3  CH4     2       5.250  37.030  31.590  1.00  0.00            
ATOM    130  C4  CH4     2       4.250  37.250  29.160  1.00  0.00            
ATOM    131  O1  CH4     2       4.380  37.500  27.930  1.00  0.00            
ATOM    132  N1  CH4     2       3.380  36.210  29.430  1.00  0.00            
ATOM    133  C5  CH4     2       2.890  35.370  28.400  1.00  0.00            
ATOM    134  C6  CH4     2       3.680  34.560  27.610  1.00  0.00            
ATOM    135  C7  CH4     2       3.110  33.600  26.770  1.00  0.00            
ATOM    136  C8  CH4     2       1.740  33.400  26.670  1.00  0.00            
ATOM    137  N2  CH4     2       1.240  32.250  25.860  1.00  0.00            
ATOM    138  O2  CH4     2       0.370  32.500  25.040  1.00  0.00            
ATOM    139  O3  CH4     2       1.570  31.120  26.080  1.00  0.00            
ATOM    140  C9  CH4     2       0.920  34.130  27.560  1.00  0.00            
ATOM    141  C10 CH4     2      -0.630  33.960  27.550  1.00  0.00            
ATOM    142  F1  CH4     2      -1.190  34.530  26.460  1.00  0.00            
ATOM    143  F2  CH4     2      -0.980  32.670  27.590  1.00  0.00            
ATOM    144  F3  CH4     2      -1.200  34.600  28.570  1.00  0.00            
ATOM    145  C11 CH4     2       1.520  35.130  28.360  1.00  0.00            
ATOM    146  H1  CH4     2       6.960  38.080  29.500  1.00  0.00            
ATOM    147  H2  CH4     2       5.990  39.580  29.410  1.00  0.00            
ATOM    148  H3  CH4     2       6.680  39.090  31.010  1.00  0.00            
ATOM    149  H4  CH4     2       4.370  38.800  30.700  1.00  0.00            
ATOM    150  H5  CH4     2       5.910  36.220  31.260  1.00  0.00            
ATOM    151  H6  CH4     2       5.750  37.590  32.390  1.00  0.00            
ATOM    152  H7  CH4     2       4.340  36.590  32.000  1.00  0.00            
ATOM    153  H8  CH4     2       3.170  36.030  30.400  1.00  0.00            
ATOM    154  H9  CH4     2       4.760  34.670  27.560  1.00  0.00            
ATOM    155  H10 CH4     2       3.670  33.030  26.040  1.00  0.00            
ATOM    156  H11 CH4     2       0.890  35.770  28.980  1.00  0.00            
TER
ENDMDL
MODEL        1
ATOM      1  H1  ACD     1      15.110  40.770  17.440  1.00  0.00            
ATOM      2  O1  ACD     1      15.240  40.000  18.000  1.00  0.00            
ATOM      3  C1  ACD     1      16.480  40.240  18.690  1.00  0.00            
ATOM      4  H2  ACD     1      16.530  41.280  19.030  1.00  0.00            
ATOM      5  H3  ACD     1      17.230  39.960  17.940  1.00  0.00            
ATOM      6  C2  ACD     1      16.720  39.100  19.760  1.00  0.00            
ATOM      7  H4  ACD     1      15.900  39.160  20.490  1.00  0.00            
ATOM      8  O2  ACD     1      16.800  37.830  19.140  1.00  0.00            
ATOM      9  C3  ACD     1      17.100  36.800  20.050  1.00  0.00            
ATOM     10  H5  ACD     1      17.110  35.840  19.520  1.00  0.00            
ATOM     11  O3  ACD     1      16.200  36.730  21.150  1.00  0.00            
ATOM     12  C4  ACD     1      15.170  35.730  21.120  1.00  0.00            
ATOM     13  H6  ACD     1      15.340  34.960  20.360  1.00  0.00            
ATOM     14  C5  ACD     1      15.220  35.110  22.480  1.00  0.00            
ATOM     15  H7  ACD     1      15.180  36.010  23.100  1.00  0.00            
ATOM     16  O4  ACD     1      16.420  34.260  22.500  1.00  0.00            
ATOM     17  H8  ACD     1      17.150  34.800  22.200  1.00  0.00            
ATOM     18  C6  ACD     1      13.950  34.310  22.720  1.00  0.00            
ATOM     19  H9  ACD     1      13.900  33.440  22.060  1.00  0.00            
ATOM     20  O5  ACD     1      13.880  33.830  24.030  1.00  0.00            
ATOM     21  H10 ACD     1      13.910  34.590  24.620  1.00  0.00            
ATOM     22  C7  ACD     1      12.710  35.210  22.550  1.00  0.00            
ATOM     23  H11 ACD     1      11.800  34.620  22.690  1.00  0.00            
ATOM     24  O6  ACD     1      12.740  35.580  21.180  1.00  0.00            
ATOM     25  C8  ACD     1      13.830  36.410  20.750  1.00  0.00            
ATOM     26  H12 ACD     1      13.820  37.340  21.350  1.00  0.00            
ATOM     27  C9  ACD     1      13.710  36.710  19.240  1.00  0.00            
ATOM     28  H13 ACD     1      12.650  36.940  19.040  1.00  0.00            
ATOM     29  H14 ACD     1      14.270  37.590  18.890  1.00  0.00            
ATOM     30  O7  ACD     1      14.050  35.620  18.420  1.00  0.00            
ATOM     31  H15 ACD     1      13.420  34.950  18.690  1.00  0.00            
ATOM     32  O8  ACD     1      12.750  36.430  23.340  1.00  0.00            
ATOM     33  C10 ACD     1      11.890  36.550  24.430  1.00  0.00            
ATOM     34  H16 ACD     1      11.330  35.630  24.660  1.00  0.00            
ATOM     35  C11 ACD     1      12.820  36.840  25.630  1.00  0.00            
ATOM     36  H17 ACD     1      13.530  37.650  25.420  1.00  0.00            
ATOM     37  O9  ACD     1      13.590  35.640  25.850  1.00  0.00            
ATOM     38  H18 ACD     1      13.910  35.420  26.730  1.00  0.00            
ATOM     39  C12 ACD     1      11.980  37.280  26.790  1.00  0.00            
ATOM     40  H19 ACD     1      11.390  36.390  27.040  1.00  0.00            
ATOM     41  O10 ACD     1      12.740  37.700  27.930  1.00  0.00            
ATOM     42  H20 ACD     1      13.440  37.070  28.110  1.00  0.00            
ATOM     43  C13 ACD     1      10.930  38.460  26.440  1.00  0.00            
ATOM     44  H21 ACD     1      10.200  38.590  27.240  1.00  0.00            
ATOM     45  O11 ACD     1      10.160  38.050  25.310  1.00  0.00            
ATOM     46  C14 ACD     1      10.870  37.690  24.130  1.00  0.00            
ATOM     47  H22 ACD     1      11.360  38.530  23.630  1.00  0.00            
ATOM     48  C15 ACD     1       9.820  37.110  23.200  1.00  0.00            
ATOM     49  H23 ACD     1      10.300  36.810  22.260  1.00  0.00            
ATOM     50  H24 ACD     1       9.390  36.200  23.640  1.00  0.00            
ATOM     51  O12 ACD     1       8.860  38.190  22.910  1.00  0.00            
ATOM     52  H25 ACD     1       8.120  37.940  23.460  1.00  0.00            
ATOM     53  O13 ACD     1      11.560  39.720  26.130  1.00  0.00            
ATOM     54  C16 ACD     1      11.100  40.880  26.770  1.00  0.00            
ATOM     55  H26 ACD     1      10.120  40.720  27.230  1.00  0.00            
ATOM     56  C17 ACD     1      12.020  41.180  27.910  1.00  0.00            
ATOM     57  H27 ACD     1      13.040  41.190  27.510  1.00  0.00            
ATOM     58  O14 ACD     1      11.850  40.160  28.920  1.00  0.00            
ATOM     59  H28 ACD     1      12.140  39.310  28.590  1.00  0.00            
ATOM     60  C18 ACD     1      11.780  42.600  28.420  1.00  0.00            
ATOM     61  H29 ACD     1      10.760  42.820  28.750  1.00  0.00            
ATOM     62  O15 ACD     1      12.740  42.860  29.460  1.00  0.00            
ATOM     63  H30 ACD     1      12.690  42.090  30.030  1.00  0.00            
ATOM     64  C19 ACD     1      12.000  43.540  27.250  1.00  0.00            
ATOM     65  H31 ACD     1      11.950  44.540  27.690  1.00  0.00            
ATOM     66  O16 ACD     1      10.930  43.280  26.340  1.00  0.00            
ATOM     67  C20 ACD     1      11.010  41.990  25.740  1.00  0.00            
ATOM     68  H32 ACD     1      11.890  42.010  25.100  1.00  0.00            
ATOM     69  C21 ACD     1       9.760  41.800  24.810  1.00  0.00            
ATOM     70  H33 ACD     1       9.650  40.780  24.450  1.00  0.00            
ATOM     71  H34 ACD     1       8.850  42.080  25.360  1.00  0.00            
ATOM     72  O17 ACD     1       9.880  42.720  23.680  1.00  0.00            
ATOM     73  H35 ACD     1       9.790  42.260  22.840  1.00  0.00            
ATOM     74  O18 ACD     1      13.260  43.370  26.610  1.00  0.00            
ATOM     75  C22 ACD     1      13.930  44.560  26.090  1.00  0.00            
ATOM     76  H36 ACD     1      13.620  45.470  26.620  1.00  0.00            
ATOM     77  C23 ACD     1      15.420  44.450  26.330  1.00  0.00            
ATOM     78  H37 ACD     1      15.700  43.400  26.160  1.00  0.00            
ATOM     79  O19 ACD     1      15.690  44.820  27.690  1.00  0.00            
ATOM     80  H38 ACD     1      16.640  44.730  27.790  1.00  0.00            
ATOM     81  C24 ACD     1      16.070  45.510  25.350  1.00  0.00            
ATOM     82  H39 ACD     1      15.880  46.560  25.610  1.00  0.00            
ATOM     83  O20 ACD     1      17.530  45.510  25.380  1.00  0.00            
ATOM     84  H40 ACD     1      17.720  44.580  25.500  1.00  0.00            
ATOM     85  C25 ACD     1      15.680  45.110  23.910  1.00  0.00            
ATOM     86  H41 ACD     1      16.250  45.750  23.230  1.00  0.00            
ATOM     87  O21 ACD     1      14.320  45.520  23.850  1.00  0.00            
ATOM     88  C26 ACD     1      13.300  44.860  24.680  1.00  0.00            
ATOM     89  H42 ACD     1      13.030  43.890  24.240  1.00  0.00            
ATOM     90  C27 ACD     1      12.130  45.770  24.750  1.00  0.00            
ATOM     91  H43 ACD     1      11.630  45.830  23.780  1.00  0.00            
ATOM     92  H44 ACD     1      11.360  45.500  25.500  1.00  0.00            
ATOM     93  O22 ACD     1      12.550  47.100  25.040  1.00  0.00            
ATOM     94  H45 ACD     1      13.280  47.390  24.480  1.00  0.00            
ATOM     95  O23 ACD     1      15.830  43.780  23.490  1.00  0.00            
ATOM     96  C28 ACD     1      17.110  43.530  22.900  1.00  0.00            
ATOM     97  H46 ACD     1      17.750  44.420  22.880  1.00  0.00            
ATOM     98  C29 ACD     1      16.890  43.110  21.450  1.00  0.00            
ATOM     99  H47 ACD     1      16.150  42.300  21.360  1.00  0.00            
ATOM    100  O24 ACD     1      18.150  42.690  20.910  1.00  0.00            
ATOM    101  C30 ACD     1      16.460  44.400  20.630  1.00  0.00            
ATOM    102  H48 ACD     1      15.580  44.880  21.080  1.00  0.00            
ATOM    103  H49 ACD     1      17.270  45.140  20.610  1.00  0.00            
ATOM    104  O25 ACD     1      15.970  44.070  19.310  1.00  0.00            
ATOM    105  H50 ACD     1      16.750  43.840  18.790  1.00  0.00            
ATOM    106  C31 ACD     1      17.640  42.430  23.770  1.00  0.00            
ATOM    107  H51 ACD     1      16.880  41.650  23.840  1.00  0.00            
ATOM    108  O26 ACD     1      17.840  42.880  25.100  1.00  0.00            
ATOM    109  H52 ACD     1      18.000  42.070  25.590  1.00  0.00            
ATOM    110  C32 ACD     1      18.870  41.820  23.160  1.00  0.00            
ATOM    111  H53 ACD     1      19.750  42.470  23.130  1.00  0.00            
ATOM    112  O27 ACD     1      19.260  40.690  23.860  1.00  0.00            
ATOM    113  H54 ACD     1      19.340  40.000  23.190  1.00  0.00            
ATOM    114  C33 ACD     1      18.660  41.500  21.620  1.00  0.00            
ATOM    115  H55 ACD     1      19.680  41.400  21.230  1.00  0.00            
ATOM    116  O28 ACD     1      17.700  40.450  21.410  1.00  0.00            
ATOM    117  C34 ACD     1      18.040  39.450  20.500  1.00  0.00            
ATOM    118  H56 ACD     1      18.820  39.670  19.760  1.00  0.00            
ATOM    119  C35 ACD     1      18.530  38.270  21.420  1.00  0.00            
ATOM    120  H57 ACD     1      17.840  38.140  22.260  1.00  0.00            
ATOM    121  O29 ACD     1      19.800  38.620  21.950  1.00  0.00            
ATOM    122  H58 ACD     1      20.460  38.260  21.350  1.00  0.00            
ATOM    123  C36 ACD     1      18.520  37.000  20.630  1.00  0.00            
ATOM    124  H59 ACD     1      19.240  37.000  19.810  1.00  0.00            
ATOM    125  O30 ACD     1      18.690  35.810  21.460  1.00  0.00            
ATOM    126  H60 ACD     1      19.500  35.890  21.970  1.00  0.00            
ATOM    127  C1  CH4     2      12.720  42.850  21.000  1.00  0.00            
ATOM    128  C2  CH4     2      13.220  41.390  20.910  1.00  0.00            
ATOM    129  C3  CH4     2      12.180  40.500  20.160  1.00  0.00            
ATOM    130  C4  CH4     2      13.310  40.770  22.330  1.00  0.00            
ATOM    131  O1  CH4     2      12.360  40.700  23.100  1.00  0.00            
ATOM    132  N1  CH4     2      14.560  40.290  22.750  1.00  0.00            
ATOM    133  C5  CH4     2      14.890  39.860  24.060  1.00  0.00            
ATOM    134  C6  CH4     2      14.730  40.750  25.130  1.00  0.00            
ATOM    135  C7  CH4     2      15.300  40.440  26.380  1.00  0.00            
ATOM    136  C8  CH4     2      15.950  39.140  26.570  1.00  0.00            
ATOM    137  N2  CH4     2      16.400  38.840  27.970  1.00  0.00            
ATOM    138  O2  CH4     2      16.630  37.670  28.270  1.00  0.00            
ATOM    139  O3  CH4     2      16.090  39.630  28.800  1.00  0.00            
ATOM    140  C9  CH4     2      16.200  38.200  25.450  1.00  0.00            
ATOM    141  C10 CH4     2      17.150  36.930  25.540  1.00  0.00            
ATOM    142  F1  CH4     2      16.600  35.940  26.200  1.00  0.00            
ATOM    143  F2  CH4     2      17.330  36.410  24.320  1.00  0.00            
ATOM    144  F3  CH4     2      18.350  37.290  25.980  1.00  0.00            
ATOM    145  C11 CH4     2      15.720  38.700  24.190  1.00  0.00            
ATOM    146  H1  CH4     2      11.800  43.020  21.580  1.00  0.00            
ATOM    147  H2  CH4     2      13.430  43.490  21.540  1.00  0.00            
ATOM    148  H3  CH4     2      12.630  43.340  20.030  1.00  0.00            
ATOM    149  H4  CH4     2      14.180  41.330  20.380  1.00  0.00            
ATOM    150  H5  CH4     2      12.130  40.840  19.110  1.00  0.00            
ATOM    151  H6  CH4     2      12.490  39.450  20.130  1.00  0.00            
ATOM    152  H7  CH4     2      11.200  40.460  20.630  1.00  0.00            
ATOM    153  H8  CH4     2      15.300  40.280  22.060  1.00  0.00            
ATOM    154  H9  CH4     2      14.070  41.600  25.010  1.00  0.00            
ATOM    155  H10 CH4     2      15.280  41.120  27.220  1.00  0.00            
ATOM    156  H11 CH4     2      15.860  38.120  23.280  1.00  0.00            
TER
ENDMDL
MODEL        1
ATOM      1  H1  ACD     1       7.140  39.930  22.170  1.00  0.00            
ATOM      2  O1  ACD     1       6.910  39.530  23.010  1.00  0.00            
ATOM      3  C1  ACD     1       7.380  38.210  23.120  1.00  0.00            
ATOM      4  H2  ACD     1       7.340  37.890  22.070  1.00  0.00            
ATOM      5  H3  ACD     1       6.630  37.620  23.650  1.00  0.00            
ATOM      6  C2  ACD     1       8.760  38.040  23.740  1.00  0.00            
ATOM      7  H4  ACD     1       8.860  36.970  23.960  1.00  0.00            
ATOM      8  O2  ACD     1       9.810  38.470  22.900  1.00  0.00            
ATOM      9  C3  ACD     1      11.200  38.370  23.460  1.00  0.00            
ATOM     10  H5  ACD     1      11.960  38.760  22.790  1.00  0.00            
ATOM     11  O3  ACD     1      11.370  36.950  23.810  1.00  0.00            
ATOM     12  C4  ACD     1      12.650  36.360  23.380  1.00  0.00            
ATOM     13  H6  ACD     1      13.420  37.080  23.090  1.00  0.00            
ATOM     14  C5  ACD     1      13.070  35.450  24.560  1.00  0.00            
ATOM     15  H7  ACD     1      12.290  34.710  24.810  1.00  0.00            
ATOM     16  O4  ACD     1      13.310  36.400  25.590  1.00  0.00            
ATOM     17  H8  ACD     1      13.550  35.960  26.410  1.00  0.00            
ATOM     18  C6  ACD     1      14.270  34.640  24.250  1.00  0.00            
ATOM     19  H9  ACD     1      15.120  35.250  23.910  1.00  0.00            
ATOM     20  O5  ACD     1      14.650  33.860  25.370  1.00  0.00            
ATOM     21  H10 ACD     1      14.770  34.520  26.060  1.00  0.00            
ATOM     22  C7  ACD     1      13.880  33.750  23.120  1.00  0.00            
ATOM     23  H11 ACD     1      14.750  33.170  22.780  1.00  0.00            
ATOM     24  O6  ACD     1      13.560  34.600  22.050  1.00  0.00            
ATOM     25  C8  ACD     1      12.420  35.400  22.240  1.00  0.00            
ATOM     26  H12 ACD     1      11.620  34.740  22.590  1.00  0.00            
ATOM     27  C9  ACD     1      12.010  36.180  20.990  1.00  0.00            
ATOM     28  H13 ACD     1      12.280  35.600  20.090  1.00  0.00            
ATOM     29  H14 ACD     1      10.930  36.380  21.000  1.00  0.00            
ATOM     30  O7  ACD     1      12.700  37.420  20.820  1.00  0.00            
ATOM     31  H15 ACD     1      13.380  37.380  20.140  1.00  0.00            
ATOM     32  O8  ACD     1      12.740  32.900  23.380  1.00  0.00            
ATOM     33  C10 ACD     1      12.910  31.500  23.300  1.00  0.00            
ATOM     34  H16 ACD     1      13.840  31.170  22.820  1.00  0.00            
ATOM     35  C11 ACD     1      12.820  30.810  24.660  1.00  0.00            
ATOM     36  H17 ACD     1      11.870  31.140  25.100  1.00  0.00            
ATOM     37  O9  ACD     1      14.090  31.150  25.340  1.00  0.00            
ATOM     38  H18 ACD     1      14.260  32.090  25.320  1.00  0.00            
ATOM     39  C12 ACD     1      12.610  29.370  24.570  1.00  0.00            
ATOM     40  H19 ACD     1      13.510  29.000  24.070  1.00  0.00            
ATOM     41  O10 ACD     1      12.450  28.640  25.770  1.00  0.00            
ATOM     42  H20 ACD     1      13.120  28.870  26.410  1.00  0.00            
ATOM     43  C13 ACD     1      11.350  29.110  23.720  1.00  0.00            
ATOM     44  H21 ACD     1      11.160  28.080  23.420  1.00  0.00            
ATOM     45  O11 ACD     1      11.480  29.730  22.510  1.00  0.00            
ATOM     46  C14 ACD     1      11.650  31.170  22.430  1.00  0.00            
ATOM     47  H22 ACD     1      10.810  31.680  22.910  1.00  0.00            
ATOM     48  C15 ACD     1      11.870  31.620  20.940  1.00  0.00            
ATOM     49  H23 ACD     1      11.870  32.700  20.790  1.00  0.00            
ATOM     50  H24 ACD     1      12.800  31.200  20.530  1.00  0.00            
ATOM     51  O12 ACD     1      10.760  31.130  20.170  1.00  0.00            
ATOM     52  H25 ACD     1      10.840  31.490  19.280  1.00  0.00            
ATOM     53  O13 ACD     1      10.200  29.570  24.350  1.00  0.00            
ATOM     54  C16 ACD     1       9.070  28.690  24.500  1.00  0.00            
ATOM     55  H26 ACD     1       9.280  27.770  23.950  1.00  0.00            
ATOM     56  C17 ACD     1       8.910  28.480  26.000  1.00  0.00            
ATOM     57  H27 ACD     1       9.050  29.460  26.480  1.00  0.00            
ATOM     58  O14 ACD     1       9.840  27.590  26.500  1.00  0.00            
ATOM     59  H28 ACD     1      10.680  27.870  26.140  1.00  0.00            
ATOM     60  C18 ACD     1       7.460  28.060  26.230  1.00  0.00            
ATOM     61  H29 ACD     1       7.280  27.090  25.760  1.00  0.00            
ATOM     62  O15 ACD     1       7.280  27.970  27.600  1.00  0.00            
ATOM     63  H30 ACD     1       7.830  27.220  27.860  1.00  0.00            
ATOM     64  C19 ACD     1       6.410  29.070  25.600  1.00  0.00            
ATOM     65  H31 ACD     1       5.370  28.760  25.760  1.00  0.00            
ATOM     66  O16 ACD     1       6.660  29.000  24.240  1.00  0.00            
ATOM     67  C20 ACD     1       7.970  29.510  23.810  1.00  0.00            
ATOM     68  H32 ACD     1       8.050  30.530  24.200  1.00  0.00            
ATOM     69  C21 ACD     1       7.910  29.580  22.320  1.00  0.00            
ATOM     70  H33 ACD     1       7.080  30.220  21.970  1.00  0.00            
ATOM     71  H34 ACD     1       8.840  30.080  22.020  1.00  0.00            
ATOM     72  O17 ACD     1       7.920  28.300  21.690  1.00  0.00            
ATOM     73  H35 ACD     1       7.520  27.580  22.190  1.00  0.00            
ATOM     74  O18 ACD     1       6.670  30.370  25.990  1.00  0.00            
ATOM     75  C22 ACD     1       5.940  31.020  27.000  1.00  0.00            
ATOM     76  H36 ACD     1       5.280  30.320  27.540  1.00  0.00            
ATOM     77  C23 ACD     1       7.010  31.580  27.910  1.00  0.00            
ATOM     78  H37 ACD     1       7.700  32.210  27.340  1.00  0.00            
ATOM     79  O19 ACD     1       7.670  30.570  28.670  1.00  0.00            
ATOM     80  H38 ACD     1       7.460  29.720  28.280  1.00  0.00            
ATOM     81  C24 ACD     1       6.380  32.580  28.830  1.00  0.00            
ATOM     82  H39 ACD     1       5.740  32.030  29.540  1.00  0.00            
ATOM     83  O20 ACD     1       7.330  33.400  29.550  1.00  0.00            
ATOM     84  H40 ACD     1       7.870  32.700  29.920  1.00  0.00            
ATOM     85  C25 ACD     1       5.430  33.570  28.190  1.00  0.00            
ATOM     86  H41 ACD     1       4.900  34.110  28.990  1.00  0.00            
ATOM     87  O21 ACD     1       4.460  32.820  27.440  1.00  0.00            
ATOM     88  C26 ACD     1       4.980  32.120  26.330  1.00  0.00            
ATOM     89  H42 ACD     1       5.630  32.830  25.800  1.00  0.00            
ATOM     90  C27 ACD     1       3.820  31.530  25.550  1.00  0.00            
ATOM     91  H43 ACD     1       4.270  30.720  24.970  1.00  0.00            
ATOM     92  H44 ACD     1       3.080  31.040  26.190  1.00  0.00            
ATOM     93  O22 ACD     1       3.190  32.480  24.730  1.00  0.00            
ATOM     94  H45 ACD     1       2.520  32.070  24.170  1.00  0.00            
ATOM     95  O23 ACD     1       6.100  34.440  27.300  1.00  0.00            
ATOM     96  C28 ACD     1       5.820  35.820  27.610  1.00  0.00            
ATOM     97  H46 ACD     1       4.870  35.900  28.150  1.00  0.00            
ATOM     98  C29 ACD     1       5.600  36.500  26.250  1.00  0.00            
ATOM     99  H47 ACD     1       6.370  36.090  25.590  1.00  0.00            
ATOM    100  O24 ACD     1       5.750  37.900  26.330  1.00  0.00            
ATOM    101  C30 ACD     1       4.160  36.100  25.730  1.00  0.00            
ATOM    102  H48 ACD     1       4.150  35.040  25.440  1.00  0.00            
ATOM    103  H49 ACD     1       3.400  36.360  26.470  1.00  0.00            
ATOM    104  O25 ACD     1       3.870  36.790  24.470  1.00  0.00            
ATOM    105  H50 ACD     1       4.220  37.680  24.470  1.00  0.00            
ATOM    106  C31 ACD     1       6.950  36.410  28.380  1.00  0.00            
ATOM    107  H51 ACD     1       7.940  36.080  28.020  1.00  0.00            
ATOM    108  O26 ACD     1       6.860  35.920  29.740  1.00  0.00            
ATOM    109  H52 ACD     1       7.020  34.980  29.760  1.00  0.00            
ATOM    110  C32 ACD     1       6.970  37.920  28.290  1.00  0.00            
ATOM    111  H53 ACD     1       6.120  38.350  28.840  1.00  0.00            
ATOM    112  O27 ACD     1       8.210  38.450  28.750  1.00  0.00            
ATOM    113  H54 ACD     1       8.190  38.150  29.670  1.00  0.00            
ATOM    114  C33 ACD     1       6.940  38.400  26.850  1.00  0.00            
ATOM    115  H55 ACD     1       6.850  39.490  26.800  1.00  0.00            
ATOM    116  O28 ACD     1       8.050  37.920  26.040  1.00  0.00            
ATOM    117  C34 ACD     1       8.740  38.830  25.060  1.00  0.00            
ATOM    118  H56 ACD     1       8.220  39.800  24.980  1.00  0.00            
ATOM    119  C35 ACD     1      10.190  38.850  25.730  1.00  0.00            
ATOM    120  H57 ACD     1      10.310  37.810  26.060  1.00  0.00            
ATOM    121  O29 ACD     1      10.180  39.760  26.960  1.00  0.00            
ATOM    122  H58 ACD     1       9.710  39.220  27.600  1.00  0.00            
ATOM    123  C36 ACD     1      11.230  39.230  24.690  1.00  0.00            
ATOM    124  H59 ACD     1      11.010  40.240  24.320  1.00  0.00            
ATOM    125  O30 ACD     1      12.620  39.190  25.220  1.00  0.00            
ATOM    126  H60 ACD     1      12.850  38.290  25.450  1.00  0.00            
ATOM    127  C1  CH4     2       7.120  35.140  21.740  1.00  0.00            
ATOM    128  C2  CH4     2       8.590  34.710  22.030  1.00  0.00            
ATOM    129  C3  CH4     2       9.140  33.890  20.830  1.00  0.00            
ATOM    130  C4  CH4     2       8.760  33.910  23.370  1.00  0.00            
ATOM    131  O1  CH4     2       8.290  32.780  23.450  1.00  0.00            
ATOM    132  N1  CH4     2       9.460  34.520  24.310  1.00  0.00            
ATOM    133  C5  CH4     2       9.820  34.050  25.610  1.00  0.00            
ATOM    134  C6  CH4     2       9.910  32.700  25.880  1.00  0.00            
ATOM    135  C7  CH4     2      10.300  32.220  27.120  1.00  0.00            
ATOM    136  C8  CH4     2      10.680  33.070  28.160  1.00  0.00            
ATOM    137  N2  CH4     2      10.970  32.540  29.530  1.00  0.00            
ATOM    138  O2  CH4     2      10.080  32.460  30.360  1.00  0.00            
ATOM    139  O3  CH4     2      12.020  31.900  29.510  1.00  0.00            
ATOM    140  C9  CH4     2      10.710  34.460  27.800  1.00  0.00            
ATOM    141  C10 CH4     2      11.340  35.410  28.870  1.00  0.00            
ATOM    142  F1  CH4     2      10.580  35.510  29.900  1.00  0.00            
ATOM    143  F2  CH4     2      12.580  35.110  29.310  1.00  0.00            
ATOM    144  F3  CH4     2      11.440  36.670  28.430  1.00  0.00            
ATOM    145  C11 CH4     2      10.290  34.950  26.540  1.00  0.00            
ATOM    146  H1  CH4     2       6.560  34.300  21.310  1.00  0.00            
ATOM    147  H2  CH4     2       6.530  35.410  22.620  1.00  0.00            
ATOM    148  H3  CH4     2       7.100  35.830  20.880  1.00  0.00            
ATOM    149  H4  CH4     2       9.190  35.630  22.040  1.00  0.00            
ATOM    150  H5  CH4     2       9.010  34.290  19.820  1.00  0.00            
ATOM    151  H6  CH4     2      10.190  33.740  21.080  1.00  0.00            
ATOM    152  H7  CH4     2       8.790  32.850  20.850  1.00  0.00            
ATOM    153  H8  CH4     2       9.870  35.410  24.060  1.00  0.00            
ATOM    154  H9  CH4     2       9.600  31.950  25.150  1.00  0.00            
ATOM    155  H10 CH4     2      10.290  31.160  27.360  1.00  0.00            
ATOM    156  H11 CH4     2      10.160  36.000  26.320  1.00  0.00            
TER
ENDMDL
MODEL        1
ATOM      1  H1  ACD     1      16.580  34.520  30.460  1.00  0.00            
ATOM      2  O1  ACD     1      15.920  33.870  30.680  1.00  0.00            
ATOM      3  C1  ACD     1      15.110  33.960  29.480  1.00  0.00            
ATOM      4  H2  ACD     1      15.340  33.090  28.850  1.00  0.00            
ATOM      5  H3  ACD     1      15.250  34.860  28.870  1.00  0.00            
ATOM      6  C2  ACD     1      13.610  33.680  29.620  1.00  0.00            
ATOM      7  H4  ACD     1      13.190  33.750  28.610  1.00  0.00            
ATOM      8  O2  ACD     1      13.540  32.410  30.200  1.00  0.00            
ATOM      9  C3  ACD     1      12.240  31.970  30.620  1.00  0.00            
ATOM     10  H5  ACD     1      12.200  30.970  31.060  1.00  0.00            
ATOM     11  O3  ACD     1      11.390  32.000  29.430  1.00  0.00            
ATOM     12  C4  ACD     1      10.820  30.730  28.890  1.00  0.00            
ATOM     13  H6  ACD     1      11.010  29.840  29.510  1.00  0.00            
ATOM     14  C5  ACD     1       9.310  30.880  28.880  1.00  0.00            
ATOM     15  H7  ACD     1       9.120  31.890  28.500  1.00  0.00            
ATOM     16  O4  ACD     1       8.860  30.750  30.240  1.00  0.00            
ATOM     17  H8  ACD     1       9.450  31.390  30.650  1.00  0.00            
ATOM     18  C6  ACD     1       8.540  29.880  28.060  1.00  0.00            
ATOM     19  H9  ACD     1       8.830  28.920  28.500  1.00  0.00            
ATOM     20  O5  ACD     1       7.130  30.200  28.050  1.00  0.00            
ATOM     21  H10 ACD     1       6.990  30.700  28.850  1.00  0.00            
ATOM     22  C7  ACD     1       9.130  29.870  26.620  1.00  0.00            
ATOM     23  H11 ACD     1       8.670  29.120  25.980  1.00  0.00            
ATOM     24  O6  ACD     1      10.520  29.600  26.660  1.00  0.00            
ATOM     25  C8  ACD     1      11.400  30.540  27.500  1.00  0.00            
ATOM     26  H12 ACD     1      11.430  31.500  26.970  1.00  0.00            
ATOM     27  C9  ACD     1      12.790  30.070  27.550  1.00  0.00            
ATOM     28  H13 ACD     1      13.150  29.830  26.540  1.00  0.00            
ATOM     29  H14 ACD     1      13.440  30.890  27.870  1.00  0.00            
ATOM     30  O7  ACD     1      13.170  29.070  28.490  1.00  0.00            
ATOM     31  H15 ACD     1      12.430  28.700  28.980  1.00  0.00            
ATOM     32  O8  ACD     1       8.860  31.190  26.050  1.00  0.00            
ATOM     33  C10 ACD     1       8.160  31.190  24.810  1.00  0.00            
ATOM     34  H16 ACD     1       7.980  30.220  24.330  1.00  0.00            
ATOM     35  C11 ACD     1       6.730  31.650  25.100  1.00  0.00            
ATOM     36  H17 ACD     1       6.790  32.460  25.840  1.00  0.00            
ATOM     37  O9  ACD     1       5.940  30.590  25.600  1.00  0.00            
ATOM     38  H18 ACD     1       6.200  30.250  26.460  1.00  0.00            
ATOM     39  C12 ACD     1       6.150  32.280  23.900  1.00  0.00            
ATOM     40  H19 ACD     1       5.890  31.570  23.100  1.00  0.00            
ATOM     41  O10 ACD     1       4.900  33.020  24.220  1.00  0.00            
ATOM     42  H20 ACD     1       4.300  32.280  24.300  1.00  0.00            
ATOM     43  C13 ACD     1       7.050  33.370  23.370  1.00  0.00            
ATOM     44  H21 ACD     1       6.660  33.760  22.430  1.00  0.00            
ATOM     45  O11 ACD     1       8.170  32.710  22.840  1.00  0.00            
ATOM     46  C14 ACD     1       8.950  32.130  23.880  1.00  0.00            
ATOM     47  H22 ACD     1       9.380  32.950  24.470  1.00  0.00            
ATOM     48  C15 ACD     1      10.120  31.480  23.260  1.00  0.00            
ATOM     49  H23 ACD     1      10.620  30.790  23.940  1.00  0.00            
ATOM     50  H24 ACD     1       9.810  30.780  22.470  1.00  0.00            
ATOM     51  O12 ACD     1      11.040  32.450  22.820  1.00  0.00            
ATOM     52  H25 ACD     1      10.660  33.030  22.150  1.00  0.00            
ATOM     53  O13 ACD     1       7.430  34.230  24.340  1.00  0.00            
ATOM     54  C16 ACD     1       7.040  35.600  24.180  1.00  0.00            
ATOM     55  H26 ACD     1       6.230  35.680  23.440  1.00  0.00            
ATOM     56  C17 ACD     1       6.330  35.980  25.500  1.00  0.00            
ATOM     57  H27 ACD     1       6.990  35.760  26.350  1.00  0.00            
ATOM     58  O14 ACD     1       5.100  35.210  25.700  1.00  0.00            
ATOM     59  H28 ACD     1       5.210  34.300  25.410  1.00  0.00            
ATOM     60  C18 ACD     1       6.140  37.480  25.490  1.00  0.00            
ATOM     61  H29 ACD     1       5.310  37.710  24.820  1.00  0.00            
ATOM     62  O15 ACD     1       5.790  37.960  26.790  1.00  0.00            
ATOM     63  H30 ACD     1       5.250  37.280  27.190  1.00  0.00            
ATOM     64  C19 ACD     1       7.400  38.240  25.060  1.00  0.00            
ATOM     65  H31 ACD     1       7.120  39.290  24.900  1.00  0.00            
ATOM     66  O16 ACD     1       7.900  37.740  23.800  1.00  0.00            
ATOM     67  C20 ACD     1       8.280  36.410  23.880  1.00  0.00            
ATOM     68  H32 ACD     1       9.100  36.300  24.610  1.00  0.00            
ATOM     69  C21 ACD     1       8.880  35.990  22.540  1.00  0.00            
ATOM     70  H33 ACD     1       9.630  36.760  22.330  1.00  0.00            
ATOM     71  H34 ACD     1       9.490  35.080  22.620  1.00  0.00            
ATOM     72  O17 ACD     1       7.860  35.760  21.510  1.00  0.00            
ATOM     73  H35 ACD     1       7.310  36.540  21.370  1.00  0.00            
ATOM     74  O18 ACD     1       8.400  38.080  26.010  1.00  0.00            
ATOM     75  C22 ACD     1       9.180  39.280  26.350  1.00  0.00            
ATOM     76  H36 ACD     1       8.800  40.160  25.820  1.00  0.00            
ATOM     77  C23 ACD     1       8.990  39.580  27.840  1.00  0.00            
ATOM     78  H37 ACD     1       9.390  38.740  28.420  1.00  0.00            
ATOM     79  O19 ACD     1       7.650  39.810  28.140  1.00  0.00            
ATOM     80  H38 ACD     1       7.130  39.130  27.700  1.00  0.00            
ATOM     81  C24 ACD     1       9.880  40.800  28.190  1.00  0.00            
ATOM     82  H39 ACD     1       9.640  41.650  27.530  1.00  0.00            
ATOM     83  O20 ACD     1       9.690  41.240  29.480  1.00  0.00            
ATOM     84  H40 ACD     1      10.230  40.620  29.980  1.00  0.00            
ATOM     85  C25 ACD     1      11.350  40.380  27.950  1.00  0.00            
ATOM     86  H41 ACD     1      12.080  41.150  28.190  1.00  0.00            
ATOM     87  O21 ACD     1      11.490  40.110  26.540  1.00  0.00            
ATOM     88  C26 ACD     1      10.700  39.060  25.980  1.00  0.00            
ATOM     89  H42 ACD     1      11.060  38.120  26.430  1.00  0.00            
ATOM     90  C27 ACD     1      10.860  39.150  24.440  1.00  0.00            
ATOM     91  H43 ACD     1      10.140  38.530  23.870  1.00  0.00            
ATOM     92  H44 ACD     1      10.660  40.160  24.070  1.00  0.00            
ATOM     93  O22 ACD     1      12.120  38.660  24.080  1.00  0.00            
ATOM     94  H45 ACD     1      12.720  39.390  23.890  1.00  0.00            
ATOM     95  O23 ACD     1      11.600  39.280  28.840  1.00  0.00            
ATOM     96  C28 ACD     1      12.900  39.220  29.320  1.00  0.00            
ATOM     97  H46 ACD     1      13.340  40.230  29.390  1.00  0.00            
ATOM     98  C29 ACD     1      13.790  38.290  28.440  1.00  0.00            
ATOM     99  H47 ACD     1      13.160  37.630  27.830  1.00  0.00            
ATOM    100  O24 ACD     1      14.770  37.570  29.210  1.00  0.00            
ATOM    101  C30 ACD     1      14.500  39.110  27.440  1.00  0.00            
ATOM    102  H48 ACD     1      15.100  38.410  26.840  1.00  0.00            
ATOM    103  H49 ACD     1      13.850  39.720  26.800  1.00  0.00            
ATOM    104  O25 ACD     1      15.310  40.130  28.060  1.00  0.00            
ATOM    105  H50 ACD     1      15.720  39.700  28.810  1.00  0.00            
ATOM    106  C31 ACD     1      12.640  38.720  30.720  1.00  0.00            
ATOM    107  H51 ACD     1      11.850  37.960  30.670  1.00  0.00            
ATOM    108  O26 ACD     1      12.290  39.860  31.540  1.00  0.00            
ATOM    109  H52 ACD     1      11.740  39.580  32.270  1.00  0.00            
ATOM    110  C32 ACD     1      13.790  37.960  31.310  1.00  0.00            
ATOM    111  H53 ACD     1      14.660  38.620  31.440  1.00  0.00            
ATOM    112  O27 ACD     1      13.400  37.310  32.510  1.00  0.00            
ATOM    113  H54 ACD     1      13.710  37.920  33.190  1.00  0.00            
ATOM    114  C33 ACD     1      14.170  36.900  30.350  1.00  0.00            
ATOM    115  H55 ACD     1      14.940  36.250  30.780  1.00  0.00            
ATOM    116  O28 ACD     1      13.080  36.010  29.950  1.00  0.00            
ATOM    117  C34 ACD     1      13.100  34.700  30.600  1.00  0.00            
ATOM    118  H56 ACD     1      13.700  34.690  31.520  1.00  0.00            
ATOM    119  C35 ACD     1      11.690  34.360  31.110  1.00  0.00            
ATOM    120  H57 ACD     1      11.040  34.420  30.230  1.00  0.00            
ATOM    121  O29 ACD     1      11.280  35.240  32.130  1.00  0.00            
ATOM    122  H58 ACD     1      11.780  36.060  32.140  1.00  0.00            
ATOM    123  C36 ACD     1      11.670  32.940  31.600  1.00  0.00            
ATOM    124  H59 ACD     1      12.340  32.910  32.470  1.00  0.00            
ATOM    125  O30 ACD     1      10.390  32.560  32.080  1.00  0.00            
ATOM    126  H60 ACD     1      10.080  33.330  32.560  1.00  0.00            
ATOM    127  C1  CH4     2      12.750  35.420  23.750  1.00  0.00            
ATOM    128  C2  CH4     2      12.900  35.500  25.270  1.00  0.00            
ATOM    129  C3  CH4     2      14.270  34.900  25.750  1.00  0.00            
ATOM    130  C4  CH4     2      11.700  34.930  26.150  1.00  0.00            
ATOM    131  O1  CH4     2      11.390  33.780  26.040  1.00  0.00            
ATOM    132  N1  CH4     2      11.030  35.750  26.920  1.00  0.00            
ATOM    133  C5  CH4     2       9.910  35.480  27.730  1.00  0.00            
ATOM    134  C6  CH4     2       8.980  34.440  27.470  1.00  0.00            
ATOM    135  C7  CH4     2       7.870  34.380  28.270  1.00  0.00            
ATOM    136  C8  CH4     2       7.590  35.310  29.310  1.00  0.00            
ATOM    137  N2  CH4     2       6.270  35.350  29.880  1.00  0.00            
ATOM    138  O2  CH4     2       5.990  34.420  30.630  1.00  0.00            
ATOM    139  O3  CH4     2       5.520  36.120  29.290  1.00  0.00            
ATOM    140  C9  CH4     2       8.610  36.150  29.760  1.00  0.00            
ATOM    141  C10 CH4     2       8.380  37.060  30.980  1.00  0.00            
ATOM    142  F1  CH4     2       9.520  37.770  31.220  1.00  0.00            
ATOM    143  F2  CH4     2       7.290  37.810  30.890  1.00  0.00            
ATOM    144  F3  CH4     2       8.240  36.190  32.070  1.00  0.00            
ATOM    145  C11 CH4     2       9.780  36.200  28.930  1.00  0.00            
ATOM    146  H1  CH4     2      13.190  36.340  23.350  1.00  0.00            
ATOM    147  H2  CH4     2      13.200  34.510  23.340  1.00  0.00            
ATOM    148  H3  CH4     2      11.680  35.390  23.510  1.00  0.00            
ATOM    149  H4  CH4     2      13.010  36.570  25.470  1.00  0.00            
ATOM    150  H5  CH4     2      14.520  35.130  26.790  1.00  0.00            
ATOM    151  H6  CH4     2      14.390  33.820  25.600  1.00  0.00            
ATOM    152  H7  CH4     2      15.050  35.380  25.140  1.00  0.00            
ATOM    153  H8  CH4     2      11.380  36.700  27.000  1.00  0.00            
ATOM    154  H9  CH4     2       9.080  33.820  26.580  1.00  0.00            
ATOM    155  H10 CH4     2       7.080  33.640  28.120  1.00  0.00            
ATOM    156  H11 CH4     2      10.580  36.850  29.260  1.00  0.00            
TER
ENDMDL
MODEL        1
ATOM      1  H1  ACD     1      10.500  38.200  25.160  1.00  0.00            
ATOM      2  O1  ACD     1      10.220  37.800  25.990  1.00  0.00            
ATOM      3  C1  ACD     1      10.290  36.360  25.770  1.00  0.00            
ATOM      4  H2  ACD     1      10.020  36.200  24.720  1.00  0.00            
ATOM      5  H3  ACD     1       9.490  35.830  26.290  1.00  0.00            
ATOM      6  C2  ACD     1      11.670  35.770  26.140  1.00  0.00            
ATOM      7  H4  ACD     1      11.690  34.690  25.990  1.00  0.00            
ATOM      8  O2  ACD     1      12.630  36.320  25.240  1.00  0.00            
ATOM      9  C3  ACD     1      14.010  36.050  25.570  1.00  0.00            
ATOM     10  H5  ACD     1      14.600  36.600  24.840  1.00  0.00            
ATOM     11  O3  ACD     1      14.300  34.630  25.610  1.00  0.00            
ATOM     12  C4  ACD     1      15.580  34.200  25.100  1.00  0.00            
ATOM     13  H6  ACD     1      16.220  35.080  24.950  1.00  0.00            
ATOM     14  C5  ACD     1      16.260  33.260  26.130  1.00  0.00            
ATOM     15  H7  ACD     1      15.490  32.500  26.290  1.00  0.00            
ATOM     16  O4  ACD     1      16.430  33.890  27.400  1.00  0.00            
ATOM     17  H8  ACD     1      16.700  33.200  28.020  1.00  0.00            
ATOM     18  C6  ACD     1      17.490  32.640  25.430  1.00  0.00            
ATOM     19  H9  ACD     1      18.150  33.490  25.200  1.00  0.00            
ATOM     20  O5  ACD     1      18.190  31.760  26.270  1.00  0.00            
ATOM     21  H10 ACD     1      18.420  32.120  27.130  1.00  0.00            
ATOM     22  C7  ACD     1      17.240  32.050  24.050  1.00  0.00            
ATOM     23  H11 ACD     1      18.200  31.760  23.600  1.00  0.00            
ATOM     24  O6  ACD     1      16.640  33.080  23.240  1.00  0.00            
ATOM     25  C8  ACD     1      15.380  33.570  23.750  1.00  0.00            
ATOM     26  H12 ACD     1      14.650  32.750  23.850  1.00  0.00            
ATOM     27  C9  ACD     1      14.880  34.550  22.720  1.00  0.00            
ATOM     28  H13 ACD     1      14.790  33.940  21.810  1.00  0.00            
ATOM     29  H14 ACD     1      13.860  34.880  22.970  1.00  0.00            
ATOM     30  O7  ACD     1      15.730  35.650  22.450  1.00  0.00            
ATOM     31  H15 ACD     1      15.310  36.290  21.880  1.00  0.00            
ATOM     32  O8  ACD     1      16.310  30.950  24.110  1.00  0.00            
ATOM     33  C10 ACD     1      16.610  29.890  23.140  1.00  0.00            
ATOM     34  H16 ACD     1      17.380  30.250  22.440  1.00  0.00            
ATOM     35  C11 ACD     1      17.160  28.740  23.960  1.00  0.00            
ATOM     36  H17 ACD     1      16.670  28.770  24.950  1.00  0.00            
ATOM     37  O9  ACD     1      18.570  28.940  24.210  1.00  0.00            
ATOM     38  H18 ACD     1      18.520  29.760  24.720  1.00  0.00            
ATOM     39  C12 ACD     1      16.860  27.370  23.300  1.00  0.00            
ATOM     40  H19 ACD     1      17.360  27.370  22.320  1.00  0.00            
ATOM     41  O10 ACD     1      17.260  26.270  24.070  1.00  0.00            
ATOM     42  H20 ACD     1      18.020  26.640  24.520  1.00  0.00            
ATOM     43  C13 ACD     1      15.340  27.240  23.160  1.00  0.00            
ATOM     44  H21 ACD     1      15.170  26.250  22.730  1.00  0.00            
ATOM     45  O11 ACD     1      15.050  28.260  22.190  1.00  0.00            
ATOM     46  C14 ACD     1      15.250  29.640  22.490  1.00  0.00            
ATOM     47  H22 ACD     1      14.440  29.950  23.160  1.00  0.00            
ATOM     48  C15 ACD     1      15.190  30.450  21.140  1.00  0.00            
ATOM     49  H23 ACD     1      15.390  31.490  21.420  1.00  0.00            
ATOM     50  H24 ACD     1      16.040  30.260  20.470  1.00  0.00            
ATOM     51  O12 ACD     1      13.920  30.240  20.470  1.00  0.00            
ATOM     52  H25 ACD     1      14.020  29.360  20.100  1.00  0.00            
ATOM     53  O13 ACD     1      14.690  27.510  24.430  1.00  0.00            
ATOM     54  C16 ACD     1      13.630  26.590  24.880  1.00  0.00            
ATOM     55  H26 ACD     1      13.650  25.720  24.210  1.00  0.00            
ATOM     56  C17 ACD     1      14.060  26.110  26.240  1.00  0.00            
ATOM     57  H27 ACD     1      14.280  27.060  26.750  1.00  0.00            
ATOM     58  O14 ACD     1      15.220  25.340  26.060  1.00  0.00            
ATOM     59  H28 ACD     1      15.970  25.780  25.650  1.00  0.00            
ATOM     60  C18 ACD     1      12.960  25.360  26.930  1.00  0.00
[truncated: 1,452,546 more chars]
