# Supplementary material for: Achieving Chemical Accuracy in Cyclodextrin Host–Guest Binding via Integrative Atomistic Modelling
Source: Adv Sci (Weinh). 2025 Dec 14;13(10):e19782. doi: 10.1002/advs.202519782 (PMC12915143; doi:10.1002/advs.202519782)
Supplement: Supplementary file 1 — Supporting Information [file ADVS-13-e19782-s003.zip › all_poses/ACD.CM7.pdb]

MODEL        1
ATOM      1  H1  ACD     1      15.300  22.530  28.060  1.00  0.00            
ATOM      2  O1  ACD     1      15.040  22.240  27.180  1.00  0.00            
ATOM      3  C1  ACD     1      15.820  23.030  26.230  1.00  0.00            
ATOM      4  H2  ACD     1      16.880  22.990  26.530  1.00  0.00            
ATOM      5  H3  ACD     1      15.480  24.070  26.210  1.00  0.00            
ATOM      6  C2  ACD     1      15.680  22.390  24.810  1.00  0.00            
ATOM      7  H4  ACD     1      16.260  22.950  24.060  1.00  0.00            
ATOM      8  O2  ACD     1      16.160  21.100  24.850  1.00  0.00            
ATOM      9  C3  ACD     1      15.950  20.200  23.810  1.00  0.00            
ATOM     10  H5  ACD     1      16.560  19.330  24.080  1.00  0.00            
ATOM     11  O3  ACD     1      16.450  20.780  22.660  1.00  0.00            
ATOM     12  C4  ACD     1      17.520  20.160  21.970  1.00  0.00            
ATOM     13  H6  ACD     1      17.720  19.140  22.310  1.00  0.00            
ATOM     14  C5  ACD     1      17.140  20.060  20.410  1.00  0.00            
ATOM     15  H7  ACD     1      16.660  20.960  20.000  1.00  0.00            
ATOM     16  O4  ACD     1      16.160  19.000  20.330  1.00  0.00            
ATOM     17  H8  ACD     1      15.820  18.980  19.430  1.00  0.00            
ATOM     18  C6  ACD     1      18.400  19.750  19.590  1.00  0.00            
ATOM     19  H9  ACD     1      18.700  18.750  19.920  1.00  0.00            
ATOM     20  O5  ACD     1      18.090  19.800  18.190  1.00  0.00            
ATOM     21  H10 ACD     1      17.700  20.660  18.020  1.00  0.00            
ATOM     22  C7  ACD     1      19.540  20.720  19.950  1.00  0.00            
ATOM     23  H11 ACD     1      20.530  20.610  19.490  1.00  0.00            
ATOM     24  O6  ACD     1      19.770  20.620  21.300  1.00  0.00            
ATOM     25  C8  ACD     1      18.780  21.040  22.150  1.00  0.00            
ATOM     26  H12 ACD     1      18.620  22.120  22.010  1.00  0.00            
ATOM     27  C9  ACD     1      19.350  20.990  23.520  1.00  0.00            
ATOM     28  H13 ACD     1      20.250  21.600  23.410  1.00  0.00            
ATOM     29  H14 ACD     1      18.620  21.570  24.100  1.00  0.00            
ATOM     30  O7  ACD     1      19.590  19.650  23.890  1.00  0.00            
ATOM     31  H15 ACD     1      19.610  19.650  24.850  1.00  0.00            
ATOM     32  O8  ACD     1      19.130  21.970  19.630  1.00  0.00            
ATOM     33  C10 ACD     1      19.670  22.530  18.480  1.00  0.00            
ATOM     34  H16 ACD     1      20.270  21.750  18.000  1.00  0.00            
ATOM     35  C11 ACD     1      18.530  23.180  17.630  1.00  0.00            
ATOM     36  H17 ACD     1      17.970  23.850  18.300  1.00  0.00            
ATOM     37  O9  ACD     1      17.680  22.240  16.950  1.00  0.00            
ATOM     38  H18 ACD     1      17.110  22.890  16.530  1.00  0.00            
ATOM     39  C12 ACD     1      19.140  24.130  16.560  1.00  0.00            
ATOM     40  H19 ACD     1      19.760  23.570  15.850  1.00  0.00            
ATOM     41  O10 ACD     1      18.000  24.810  15.890  1.00  0.00            
ATOM     42  H20 ACD     1      17.850  25.630  16.360  1.00  0.00            
ATOM     43  C13 ACD     1      19.950  25.230  17.200  1.00  0.00            
ATOM     44  H21 ACD     1      20.280  25.870  16.380  1.00  0.00            
ATOM     45  O11 ACD     1      20.980  24.560  17.860  1.00  0.00            
ATOM     46  C14 ACD     1      20.610  23.620  18.910  1.00  0.00            
ATOM     47  H22 ACD     1      19.990  24.180  19.630  1.00  0.00            
ATOM     48  C15 ACD     1      21.860  23.070  19.640  1.00  0.00            
ATOM     49  H23 ACD     1      22.530  23.880  19.930  1.00  0.00            
ATOM     50  H24 ACD     1      21.460  22.690  20.590  1.00  0.00            
ATOM     51  O12 ACD     1      22.550  21.990  18.930  1.00  0.00            
ATOM     52  H25 ACD     1      22.810  22.250  18.040  1.00  0.00            
ATOM     53  O13 ACD     1      19.090  25.900  18.100  1.00  0.00            
ATOM     54  C16 ACD     1      19.220  27.310  18.170  1.00  0.00            
ATOM     55  H26 ACD     1      20.060  27.610  17.520  1.00  0.00            
ATOM     56  C17 ACD     1      17.890  27.820  17.570  1.00  0.00            
ATOM     57  H27 ACD     1      17.070  27.300  18.070  1.00  0.00            
ATOM     58  O14 ACD     1      17.790  27.570  16.160  1.00  0.00            
ATOM     59  H28 ACD     1      17.080  28.120  15.800  1.00  0.00            
ATOM     60  C18 ACD     1      17.810  29.350  17.950  1.00  0.00            
ATOM     61  H29 ACD     1      18.730  29.770  17.530  1.00  0.00            
ATOM     62  O15 ACD     1      16.650  29.940  17.390  1.00  0.00            
ATOM     63  H30 ACD     1      15.930  29.690  17.970  1.00  0.00            
ATOM     64  C19 ACD     1      17.890  29.560  19.480  1.00  0.00            
ATOM     65  H31 ACD     1      17.810  30.620  19.760  1.00  0.00            
ATOM     66  O16 ACD     1      19.230  29.110  19.800  1.00  0.00            
ATOM     67  C20 ACD     1      19.430  27.700  19.650  1.00  0.00            
ATOM     68  H32 ACD     1      18.680  27.220  20.290  1.00  0.00            
ATOM     69  C21 ACD     1      20.750  27.230  20.160  1.00  0.00            
ATOM     70  H33 ACD     1      20.920  26.170  19.940  1.00  0.00            
ATOM     71  H34 ACD     1      21.490  27.740  19.530  1.00  0.00            
ATOM     72  O17 ACD     1      21.080  27.470  21.520  1.00  0.00            
ATOM     73  H35 ACD     1      21.790  26.830  21.660  1.00  0.00            
ATOM     74  O18 ACD     1      16.850  28.770  20.080  1.00  0.00            
ATOM     75  C22 ACD     1      15.920  29.530  20.900  1.00  0.00            
ATOM     76  H36 ACD     1      16.130  30.600  20.800  1.00  0.00            
ATOM     77  C23 ACD     1      14.560  29.230  20.240  1.00  0.00            
ATOM     78  H37 ACD     1      14.440  28.140  20.120  1.00  0.00            
ATOM     79  O19 ACD     1      14.380  30.120  19.080  1.00  0.00            
ATOM     80  H38 ACD     1      13.470  30.270  18.820  1.00  0.00            
ATOM     81  C24 ACD     1      13.390  29.540  21.240  1.00  0.00            
ATOM     82  H39 ACD     1      13.420  30.610  21.480  1.00  0.00            
ATOM     83  O20 ACD     1      12.100  29.070  20.810  1.00  0.00            
ATOM     84  H40 ACD     1      12.100  28.120  20.990  1.00  0.00            
ATOM     85  C25 ACD     1      13.760  28.910  22.580  1.00  0.00            
ATOM     86  H41 ACD     1      12.940  29.210  23.250  1.00  0.00            
ATOM     87  O21 ACD     1      14.950  29.420  23.090  1.00  0.00            
ATOM     88  C26 ACD     1      16.040  29.150  22.330  1.00  0.00            
ATOM     89  H42 ACD     1      16.170  28.060  22.390  1.00  0.00            
ATOM     90  C27 ACD     1      17.300  29.630  23.010  1.00  0.00            
ATOM     91  H43 ACD     1      17.320  29.140  23.990  1.00  0.00            
ATOM     92  H44 ACD     1      18.140  29.260  22.410  1.00  0.00            
ATOM     93  O22 ACD     1      17.390  31.050  23.000  1.00  0.00            
ATOM     94  H45 ACD     1      18.240  31.310  22.650  1.00  0.00            
ATOM     95  O23 ACD     1      13.800  27.470  22.410  1.00  0.00            
ATOM     96  C28 ACD     1      12.800  26.700  23.050  1.00  0.00            
ATOM     97  H46 ACD     1      11.860  27.270  23.140  1.00  0.00            
ATOM     98  C29 ACD     1      13.400  26.270  24.400  1.00  0.00            
ATOM     99  H47 ACD     1      14.430  25.930  24.200  1.00  0.00            
ATOM    100  O24 ACD     1      12.620  25.200  24.950  1.00  0.00            
ATOM    101  C30 ACD     1      13.560  27.400  25.450  1.00  0.00            
ATOM    102  H48 ACD     1      13.940  26.930  26.370  1.00  0.00            
ATOM    103  H49 ACD     1      14.300  28.130  25.090  1.00  0.00            
ATOM    104  O25 ACD     1      12.340  28.030  25.700  1.00  0.00            
ATOM    105  H50 ACD     1      12.000  28.360  24.860  1.00  0.00            
ATOM    106  C31 ACD     1      12.380  25.560  22.040  1.00  0.00            
ATOM    107  H51 ACD     1      13.340  25.150  21.710  1.00  0.00            
ATOM    108  O26 ACD     1      11.580  26.100  20.940  1.00  0.00            
ATOM    109  H52 ACD     1      11.380  25.430  20.280  1.00  0.00            
ATOM    110  C32 ACD     1      11.620  24.470  22.840  1.00  0.00            
ATOM    111  H53 ACD     1      10.690  24.800  23.320  1.00  0.00            
ATOM    112  O27 ACD     1      11.450  23.320  22.020  1.00  0.00            
ATOM    113  H54 ACD     1      10.940  23.500  21.220  1.00  0.00            
ATOM    114  C33 ACD     1      12.430  24.040  24.090  1.00  0.00            
ATOM    115  H55 ACD     1      11.920  23.300  24.720  1.00  0.00            
ATOM    116  O28 ACD     1      13.760  23.570  23.790  1.00  0.00            
ATOM    117  C34 ACD     1      14.140  22.330  24.390  1.00  0.00            
ATOM    118  H56 ACD     1      13.590  22.100  25.300  1.00  0.00            
ATOM    119  C35 ACD     1      13.850  21.240  23.390  1.00  0.00            
ATOM    120  H57 ACD     1      14.290  21.620  22.460  1.00  0.00            
ATOM    121  O29 ACD     1      12.480  21.080  23.240  1.00  0.00            
ATOM    122  H58 ACD     1      12.200  21.970  22.980  1.00  0.00            
ATOM    123  C36 ACD     1      14.520  19.890  23.630  1.00  0.00            
ATOM    124  H59 ACD     1      14.080  19.570  24.590  1.00  0.00            
ATOM    125  O30 ACD     1      14.250  18.910  22.550  1.00  0.00            
ATOM    126  H60 ACD     1      14.610  19.330  21.760  1.00  0.00            
ATOM    127  C1  CM7     2      10.670  22.430  14.520  1.00  0.00            
ATOM    128  C2  CM7     2      11.320  23.820  14.780  1.00  0.00            
ATOM    129  C3  CM7     2      11.770  24.050  16.260  1.00  0.00            
ATOM    130  O1  CM7     2      10.960  24.360  17.170  1.00  0.00            
ATOM    131  N1  CM7     2      13.110  23.740  16.600  1.00  0.00            
ATOM    132  C4  CM7     2      14.010  23.180  15.630  1.00  0.00            
ATOM    133  C5  CM7     2      14.890  24.020  14.930  1.00  0.00            
ATOM    134  C6  CM7     2      15.740  23.400  14.000  1.00  0.00            
ATOM    135  C7  CM7     2      15.710  22.020  13.750  1.00  0.00            
ATOM    136  C8  CM7     2      14.880  21.210  14.570  1.00  0.00            
ATOM    137  C9  CM7     2      13.990  21.820  15.430  1.00  0.00            
ATOM    138  C10 CM7     2      13.680  23.940  17.970  1.00  0.00            
ATOM    139  C11 CM7     2      14.120  22.630  18.570  1.00  0.00            
ATOM    140  C12 CM7     2      14.520  22.950  20.020  1.00  0.00            
ATOM    141  N2  CM7     2      15.620  23.890  20.150  1.00  0.00            
ATOM    142  C13 CM7     2      16.060  24.050  21.530  1.00  0.00            
ATOM    143  C14 CM7     2      17.340  25.000  21.610  1.00  0.00            
ATOM    144  C15 CM7     2      17.920  25.150  23.050  1.00  0.00            
ATOM    145  C16 CM7     2      19.300  24.830  23.290  1.00  0.00            
ATOM    146  C17 CM7     2      19.860  25.050  24.560  1.00  0.00            
ATOM    147  C18 CM7     2      19.130  25.680  25.570  1.00  0.00            
ATOM    148  C19 CM7     2      17.810  26.040  25.340  1.00  0.00            
ATOM    149  C20 CM7     2      17.190  25.840  24.100  1.00  0.00            
ATOM    150  C21 CM7     2      15.360  25.120  19.480  1.00  0.00            
ATOM    151  C22 CM7     2      14.930  24.900  17.990  1.00  0.00            
ATOM    152  H1  CM7     2       9.740  22.460  15.090  1.00  0.00            
ATOM    153  H2  CM7     2      10.570  22.190  13.450  1.00  0.00            
ATOM    154  H3  CM7     2      11.290  21.620  14.940  1.00  0.00            
ATOM    155  H4  CM7     2      10.610  24.590  14.460  1.00  0.00            
ATOM    156  H5  CM7     2      12.140  23.810  14.050  1.00  0.00            
ATOM    157  H6  CM7     2      14.910  25.050  15.290  1.00  0.00            
ATOM    158  H7  CM7     2      16.430  24.020  13.440  1.00  0.00            
ATOM    159  H8  CM7     2      16.230  21.510  12.940  1.00  0.00            
ATOM    160  H9  CM7     2      14.760  20.150  14.360  1.00  0.00            
ATOM    161  H10 CM7     2      13.300  21.220  16.020  1.00  0.00            
ATOM    162  H11 CM7     2      13.000  24.380  18.700  1.00  0.00            
ATOM    163  H12 CM7     2      14.980  22.120  18.120  1.00  0.00            
ATOM    164  H13 CM7     2      13.300  21.900  18.550  1.00  0.00            
ATOM    165  H14 CM7     2      14.710  21.950  20.420  1.00  0.00            
ATOM    166  H15 CM7     2      13.610  23.260  20.540  1.00  0.00            
ATOM    167  H16 CM7     2      16.300  23.130  22.090  1.00  0.00            
ATOM    168  H17 CM7     2      15.310  24.660  22.040  1.00  0.00            
ATOM    169  H18 CM7     2      17.110  25.980  21.170  1.00  0.00            
ATOM    170  H19 CM7     2      18.150  24.700  20.930  1.00  0.00            
ATOM    171  H20 CM7     2      19.930  24.480  22.470  1.00  0.00            
ATOM    172  H21 CM7     2      20.890  24.840  24.820  1.00  0.00            
ATOM    173  H22 CM7     2      19.660  25.840  26.500  1.00  0.00            
ATOM    174  H23 CM7     2      17.290  26.580  26.130  1.00  0.00            
ATOM    175  H24 CM7     2      16.260  26.360  23.900  1.00  0.00            
ATOM    176  H25 CM7     2      16.270  25.740  19.460  1.00  0.00            
ATOM    177  H26 CM7     2      14.530  25.670  19.940  1.00  0.00            
ATOM    178  H27 CM7     2      14.620  25.880  17.620  1.00  0.00            
ATOM    179  H28 CM7     2      15.780  24.500  17.420  1.00  0.00            
TER
ENDMDL
MODEL        1
ATOM      1  H1  ACD     1      21.600  21.050  24.680  1.00  0.00            
ATOM      2  O1  ACD     1      21.000  21.770  24.460  1.00  0.00            
ATOM      3  C1  ACD     1      21.590  22.440  23.400  1.00  0.00            
ATOM      4  H2  ACD     1      22.590  22.010  23.290  1.00  0.00            
ATOM      5  H3  ACD     1      21.650  23.530  23.530  1.00  0.00            
ATOM      6  C2  ACD     1      20.860  22.220  22.070  1.00  0.00            
ATOM      7  H4  ACD     1      21.350  22.670  21.200  1.00  0.00            
ATOM      8  O2  ACD     1      20.740  20.840  21.890  1.00  0.00            
ATOM      9  C3  ACD     1      19.860  20.400  20.880  1.00  0.00            
ATOM     10  H5  ACD     1      19.860  19.310  20.960  1.00  0.00            
ATOM     11  O3  ACD     1      20.280  20.860  19.580  1.00  0.00            
ATOM     12  C4  ACD     1      20.730  19.860  18.660  1.00  0.00            
ATOM     13  H6  ACD     1      20.410  18.840  18.940  1.00  0.00            
ATOM     14  C5  ACD     1      20.010  20.220  17.330  1.00  0.00            
ATOM     15  H7  ACD     1      20.160  21.290  17.150  1.00  0.00            
ATOM     16  O4  ACD     1      18.520  20.010  17.400  1.00  0.00            
ATOM     17  H8  ACD     1      18.230  20.410  18.230  1.00  0.00            
ATOM     18  C6  ACD     1      20.710  19.350  16.260  1.00  0.00            
ATOM     19  H9  ACD     1      20.690  18.300  16.590  1.00  0.00            
ATOM     20  O5  ACD     1      20.090  19.510  14.970  1.00  0.00            
ATOM     21  H10 ACD     1      20.250  20.430  14.740  1.00  0.00            
ATOM     22  C7  ACD     1      22.170  19.710  16.120  1.00  0.00            
ATOM     23  H11 ACD     1      22.560  19.090  15.310  1.00  0.00            
ATOM     24  O6  ACD     1      22.810  19.300  17.360  1.00  0.00            
ATOM     25  C8  ACD     1      22.280  19.870  18.580  1.00  0.00            
ATOM     26  H12 ACD     1      22.600  20.920  18.640  1.00  0.00            
ATOM     27  C9  ACD     1      23.020  19.300  19.740  1.00  0.00            
ATOM     28  H13 ACD     1      24.100  19.430  19.550  1.00  0.00            
ATOM     29  H14 ACD     1      22.910  19.950  20.610  1.00  0.00            
ATOM     30  O7  ACD     1      22.620  17.960  20.050  1.00  0.00            
ATOM     31  H15 ACD     1      21.980  18.040  20.770  1.00  0.00            
ATOM     32  O8  ACD     1      22.380  21.150  15.850  1.00  0.00            
ATOM     33  C10 ACD     1      22.820  21.610  14.560  1.00  0.00            
ATOM     34  H16 ACD     1      23.030  20.780  13.880  1.00  0.00            
ATOM     35  C11 ACD     1      21.670  22.500  14.040  1.00  0.00            
ATOM     36  H17 ACD     1      21.420  23.240  14.810  1.00  0.00            
ATOM     37  O9  ACD     1      20.530  21.770  13.740  1.00  0.00            
ATOM     38  H18 ACD     1      19.940  22.320  13.210  1.00  0.00            
ATOM     39  C12 ACD     1      22.230  23.190  12.800  1.00  0.00            
ATOM     40  H19 ACD     1      22.450  22.460  12.010  1.00  0.00            
ATOM     41  O10 ACD     1      21.240  24.130  12.360  1.00  0.00            
ATOM     42  H20 ACD     1      21.560  24.950  12.740  1.00  0.00            
ATOM     43  C13 ACD     1      23.560  23.940  13.110  1.00  0.00            
ATOM     44  H21 ACD     1      23.890  24.330  12.150  1.00  0.00            
ATOM     45  O11 ACD     1      24.560  23.010  13.560  1.00  0.00            
ATOM     46  C14 ACD     1      24.130  22.320  14.770  1.00  0.00            
ATOM     47  H22 ACD     1      24.120  22.980  15.640  1.00  0.00            
ATOM     48  C15 ACD     1      25.230  21.330  15.060  1.00  0.00            
ATOM     49  H23 ACD     1      26.150  21.880  15.300  1.00  0.00            
ATOM     50  H24 ACD     1      24.980  20.800  15.990  1.00  0.00            
ATOM     51  O12 ACD     1      25.480  20.470  13.890  1.00  0.00            
ATOM     52  H25 ACD     1      26.170  20.830  13.320  1.00  0.00            
ATOM     53  O13 ACD     1      23.420  24.940  14.140  1.00  0.00            
ATOM     54  C16 ACD     1      23.720  26.330  13.900  1.00  0.00            
ATOM     55  H26 ACD     1      24.250  26.490  12.950  1.00  0.00            
ATOM     56  C17 ACD     1      22.430  27.060  13.870  1.00  0.00            
ATOM     57  H27 ACD     1      21.730  26.700  14.640  1.00  0.00            
ATOM     58  O14 ACD     1      21.890  26.790  12.570  1.00  0.00            
ATOM     59  H28 ACD     1      21.360  27.500  12.190  1.00  0.00            
ATOM     60  C18 ACD     1      22.630  28.560  14.090  1.00  0.00            
ATOM     61  H29 ACD     1      23.290  28.920  13.280  1.00  0.00            
ATOM     62  O15 ACD     1      21.330  29.180  14.110  1.00  0.00            
ATOM     63  H30 ACD     1      20.950  29.050  14.990  1.00  0.00            
ATOM     64  C19 ACD     1      23.460  28.780  15.310  1.00  0.00            
ATOM     65  H31 ACD     1      23.720  29.820  15.480  1.00  0.00            
ATOM     66  O16 ACD     1      24.720  28.150  15.280  1.00  0.00            
ATOM     67  C20 ACD     1      24.680  26.700  15.080  1.00  0.00            
ATOM     68  H32 ACD     1      24.270  26.250  15.990  1.00  0.00            
ATOM     69  C21 ACD     1      26.090  26.200  14.870  1.00  0.00            
ATOM     70  H33 ACD     1      25.940  25.280  14.290  1.00  0.00            
ATOM     71  H34 ACD     1      26.620  26.940  14.250  1.00  0.00            
ATOM     72  O17 ACD     1      26.760  26.010  16.100  1.00  0.00            
ATOM     73  H35 ACD     1      27.210  26.820  16.370  1.00  0.00            
ATOM     74  O18 ACD     1      22.650  28.330  16.410  1.00  0.00            
ATOM     75  C22 ACD     1      22.490  29.180  17.520  1.00  0.00            
ATOM     76  H36 ACD     1      22.750  30.220  17.310  1.00  0.00            
ATOM     77  C23 ACD     1      20.990  29.350  17.800  1.00  0.00            
ATOM     78  H37 ACD     1      20.560  28.360  17.980  1.00  0.00            
ATOM     79  O19 ACD     1      20.280  29.900  16.660  1.00  0.00            
ATOM     80  H38 ACD     1      19.370  30.030  16.970  1.00  0.00            
ATOM     81  C24 ACD     1      20.820  30.170  19.090  1.00  0.00            
ATOM     82  H39 ACD     1      21.330  31.130  18.940  1.00  0.00            
ATOM     83  O20 ACD     1      19.430  30.410  19.450  1.00  0.00            
ATOM     84  H40 ACD     1      19.190  29.550  19.820  1.00  0.00            
ATOM     85  C25 ACD     1      21.480  29.390  20.210  1.00  0.00            
ATOM     86  H41 ACD     1      21.350  29.790  21.220  1.00  0.00            
ATOM     87  O21 ACD     1      22.860  29.200  19.930  1.00  0.00            
ATOM     88  C26 ACD     1      23.270  28.590  18.710  1.00  0.00            
ATOM     89  H42 ACD     1      23.070  27.510  18.750  1.00  0.00            
ATOM     90  C27 ACD     1      24.780  28.590  18.540  1.00  0.00            
ATOM     91  H43 ACD     1      25.260  28.130  19.410  1.00  0.00            
ATOM     92  H44 ACD     1      25.020  27.940  17.690  1.00  0.00            
ATOM     93  O22 ACD     1      25.230  29.850  18.270  1.00  0.00            
ATOM     94  H45 ACD     1      25.880  29.750  17.560  1.00  0.00            
ATOM     95  O23 ACD     1      21.080  28.070  20.270  1.00  0.00            
ATOM     96  C28 ACD     1      20.390  27.690  21.470  1.00  0.00            
ATOM     97  H46 ACD     1      20.180  28.490  22.200  1.00  0.00            
ATOM     98  C29 ACD     1      21.260  26.700  22.170  1.00  0.00            
ATOM     99  H47 ACD     1      21.480  25.930  21.420  1.00  0.00            
ATOM    100  O24 ACD     1      20.410  26.190  23.230  1.00  0.00            
ATOM    101  C30 ACD     1      22.620  27.260  22.720  1.00  0.00            
ATOM    102  H48 ACD     1      23.130  26.500  23.320  1.00  0.00            
ATOM    103  H49 ACD     1      23.360  27.520  21.960  1.00  0.00            
ATOM    104  O25 ACD     1      22.430  28.260  23.630  1.00  0.00            
ATOM    105  H50 ACD     1      22.020  27.880  24.410  1.00  0.00            
ATOM    106  C31 ACD     1      19.080  27.100  21.000  1.00  0.00            
ATOM    107  H51 ACD     1      19.250  26.240  20.350  1.00  0.00            
ATOM    108  O26 ACD     1      18.360  28.090  20.250  1.00  0.00            
ATOM    109  H52 ACD     1      17.450  27.820  20.110  1.00  0.00            
ATOM    110  C32 ACD     1      18.400  26.450  22.260  1.00  0.00            
ATOM    111  H53 ACD     1      18.270  27.300  22.940  1.00  0.00            
ATOM    112  O27 ACD     1      17.150  25.780  21.870  1.00  0.00            
ATOM    113  H54 ACD     1      16.740  26.420  21.280  1.00  0.00            
ATOM    114  C33 ACD     1      19.310  25.390  22.820  1.00  0.00            
ATOM    115  H55 ACD     1      18.900  24.880  23.700  1.00  0.00            
ATOM    116  O28 ACD     1      19.720  24.390  21.880  1.00  0.00            
ATOM    117  C34 ACD     1      19.510  22.910  22.140  1.00  0.00            
ATOM    118  H56 ACD     1      19.030  22.810  23.130  1.00  0.00            
ATOM    119  C35 ACD     1      18.410  22.360  21.230  1.00  0.00            
ATOM    120  H57 ACD     1      18.690  22.740  20.240  1.00  0.00            
ATOM    121  O29 ACD     1      17.090  22.870  21.640  1.00  0.00            
ATOM    122  H58 ACD     1      17.170  23.830  21.650  1.00  0.00            
ATOM    123  C36 ACD     1      18.400  20.820  21.190  1.00  0.00            
ATOM    124  H59 ACD     1      18.200  20.380  22.170  1.00  0.00            
ATOM    125  O30 ACD     1      17.460  20.330  20.210  1.00  0.00            
ATOM    126  H60 ACD     1      17.410  19.370  20.260  1.00  0.00            
ATOM    127  C1  CM7     2      16.000  27.080  12.090  1.00  0.00            
ATOM    128  C2  CM7     2      15.380  26.550  13.460  1.00  0.00            
ATOM    129  C3  CM7     2      16.400  26.590  14.630  1.00  0.00            
ATOM    130  O1  CM7     2      16.520  27.630  15.290  1.00  0.00            
ATOM    131  N1  CM7     2      17.110  25.430  15.010  1.00  0.00            
ATOM    132  C4  CM7     2      17.050  24.300  14.130  1.00  0.00            
ATOM    133  C5  CM7     2      17.980  24.280  13.100  1.00  0.00            
ATOM    134  C6  CM7     2      18.130  23.230  12.230  1.00  0.00            
ATOM    135  C7  CM7     2      17.320  22.080  12.350  1.00  0.00            
ATOM    136  C8  CM7     2      16.490  22.050  13.450  1.00  0.00            
ATOM    137  C9  CM7     2      16.260  23.160  14.330  1.00  0.00            
ATOM    138  C10 CM7     2      17.910  25.370  16.230  1.00  0.00            
ATOM    139  C11 CM7     2      17.970  23.880  16.770  1.00  0.00            
ATOM    140  C12 CM7     2      19.040  23.840  17.940  1.00  0.00            
ATOM    141  N2  CM7     2      20.380  24.380  17.510  1.00  0.00            
ATOM    142  C13 CM7     2      21.400  24.130  18.580  1.00  0.00            
ATOM    143  C14 CM7     2      22.840  24.430  18.130  1.00  0.00            
ATOM    144  C15 CM7     2      23.910  24.120  19.120  1.00  0.00            
ATOM    145  C16 CM7     2      24.600  22.920  19.170  1.00  0.00            
ATOM    146  C17 CM7     2      25.380  22.590  20.260  1.00  0.00            
ATOM    147  C18 CM7     2      25.630  23.460  21.280  1.00  0.00            
ATOM    148  C19 CM7     2      24.980  24.720  21.280  1.00  0.00            
ATOM    149  C20 CM7     2      24.070  24.980  20.240  1.00  0.00            
ATOM    150  C21 CM7     2      20.260  25.750  16.970  1.00  0.00            
ATOM    151  C22 CM7     2      19.290  25.720  15.800  1.00  0.00            
ATOM    152  H1  CM7     2      15.270  26.960  11.280  1.00  0.00            
ATOM    153  H2  CM7     2      16.250  28.150  12.090  1.00  0.00            
ATOM    154  H3  CM7     2      16.920  26.530  11.850  1.00  0.00            
ATOM    155  H4  CM7     2      14.830  25.610  13.360  1.00  0.00            
ATOM    156  H5  CM7     2      14.620  27.320  13.640  1.00  0.00            
ATOM    157  H6  CM7     2      18.580  25.160  12.910  1.00  0.00            
ATOM    158  H7  CM7     2      18.800  23.350  11.380  1.00  0.00            
ATOM    159  H8  CM7     2      17.470  21.250  11.670  1.00  0.00            
ATOM    160  H9  CM7     2      15.940  21.120  13.560  1.00  0.00            
ATOM    161  H10 CM7     2      15.500  23.200  15.100  1.00  0.00            
ATOM    162  H11 CM7     2      17.500  26.020  17.020  1.00  0.00            
ATOM    163  H12 CM7     2      18.250  23.160  15.990  1.00  0.00            
ATOM    164  H13 CM7     2      16.960  23.640  17.130  1.00  0.00            
ATOM    165  H14 CM7     2      19.200  22.780  18.160  1.00  0.00            
ATOM    166  H15 CM7     2      18.690  24.370  18.830  1.00  0.00            
ATOM    167  H16 CM7     2      21.350  23.060  18.810  1.00  0.00            
ATOM    168  H17 CM7     2      21.070  24.730  19.440  1.00  0.00            
ATOM    169  H18 CM7     2      22.950  25.450  17.760  1.00  0.00            
ATOM    170  H19 CM7     2      22.950  23.810  17.230  1.00  0.00            
ATOM    171  H20 CM7     2      24.490  22.190  18.370  1.00  0.00            
ATOM    172  H21 CM7     2      25.880  21.620  20.200  1.00  0.00            
ATOM    173  H22 CM7     2      26.270  23.230  22.120  1.00  0.00            
ATOM    174  H23 CM7     2      25.220  25.420  22.070  1.00  0.00            
ATOM    175  H24 CM7     2      23.540  25.930  20.290  1.00  0.00            
ATOM    176  H25 CM7     2      21.190  26.200  16.620  1.00  0.00            
ATOM    177  H26 CM7     2      19.900  26.510  17.670  1.00  0.00            
ATOM    178  H27 CM7     2      19.190  26.750  15.430  1.00  0.00            
ATOM    179  H28 CM7     2      19.690  25.030  15.050  1.00  0.00            
TER
ENDMDL
MODEL        1
ATOM      1  H1  ACD     1      21.170  13.520  22.970  1.00  0.00            
ATOM      2  O1  ACD     1      20.490  14.170  23.160  1.00  0.00            
ATOM      3  C1  ACD     1      20.750  15.400  22.420  1.00  0.00            
ATOM      4  H2  ACD     1      21.790  15.660  22.650  1.00  0.00            
ATOM      5  H3  ACD     1      20.200  16.290  22.760  1.00  0.00            
ATOM      6  C2  ACD     1      20.740  15.250  20.890  1.00  0.00            
ATOM      7  H4  ACD     1      21.060  16.230  20.500  1.00  0.00            
ATOM      8  O2  ACD     1      21.730  14.360  20.400  1.00  0.00            
ATOM      9  C3  ACD     1      21.750  14.270  18.960  1.00  0.00            
ATOM     10  H5  ACD     1      22.460  13.470  18.730  1.00  0.00            
ATOM     11  O3  ACD     1      22.050  15.570  18.440  1.00  0.00            
ATOM     12  C4  ACD     1      23.410  15.800  17.950  1.00  0.00            
ATOM     13  H6  ACD     1      23.980  14.900  17.700  1.00  0.00            
ATOM     14  C5  ACD     1      23.070  16.480  16.590  1.00  0.00            
ATOM     15  H7  ACD     1      22.220  17.170  16.640  1.00  0.00            
ATOM     16  O4  ACD     1      22.730  15.360  15.800  1.00  0.00            
ATOM     17  H8  ACD     1      21.920  14.980  16.140  1.00  0.00            
ATOM     18  C6  ACD     1      24.310  17.250  16.070  1.00  0.00            
ATOM     19  H9  ACD     1      25.080  16.480  15.900  1.00  0.00            
ATOM     20  O5  ACD     1      24.080  17.830  14.810  1.00  0.00            
ATOM     21  H10 ACD     1      23.560  18.620  15.010  1.00  0.00            
ATOM     22  C7  ACD     1      24.910  18.150  17.030  1.00  0.00            
ATOM     23  H11 ACD     1      25.860  18.550  16.670  1.00  0.00            
ATOM     24  O6  ACD     1      25.200  17.460  18.200  1.00  0.00            
ATOM     25  C8  ACD     1      24.130  16.800  18.900  1.00  0.00            
ATOM     26  H12 ACD     1      23.360  17.510  19.210  1.00  0.00            
ATOM     27  C9  ACD     1      24.750  16.190  20.130  1.00  0.00            
ATOM     28  H13 ACD     1      25.410  16.970  20.520  1.00  0.00            
ATOM     29  H14 ACD     1      23.900  16.100  20.820  1.00  0.00            
ATOM     30  O7  ACD     1      25.270  14.870  20.010  1.00  0.00            
ATOM     31  H15 ACD     1      25.420  14.560  20.900  1.00  0.00            
ATOM     32  O8  ACD     1      24.000  19.160  17.270  1.00  0.00            
ATOM     33  C10 ACD     1      24.120  20.410  16.630  1.00  0.00            
ATOM     34  H16 ACD     1      24.900  20.380  15.850  1.00  0.00            
ATOM     35  C11 ACD     1      22.800  20.820  15.990  1.00  0.00            
ATOM     36  H17 ACD     1      22.080  20.740  16.810  1.00  0.00            
ATOM     37  O9  ACD     1      22.390  19.970  14.910  1.00  0.00            
ATOM     38  H18 ACD     1      21.710  20.510  14.490  1.00  0.00            
ATOM     39  C12 ACD     1      22.980  22.290  15.510  1.00  0.00            
ATOM     40  H19 ACD     1      23.700  22.400  14.700  1.00  0.00            
ATOM     41  O10 ACD     1      21.700  22.810  15.020  1.00  0.00            
ATOM     42  H20 ACD     1      21.320  23.160  15.830  1.00  0.00            
ATOM     43  C13 ACD     1      23.290  23.220  16.690  1.00  0.00            
ATOM     44  H21 ACD     1      23.340  24.290  16.500  1.00  0.00            
ATOM     45  O11 ACD     1      24.500  22.750  17.280  1.00  0.00            
ATOM     46  C14 ACD     1      24.530  21.380  17.720  1.00  0.00            
ATOM     47  H22 ACD     1      23.780  21.420  18.520  1.00  0.00            
ATOM     48  C15 ACD     1      25.930  21.060  18.320  1.00  0.00            
ATOM     49  H23 ACD     1      26.160  21.780  19.110  1.00  0.00            
ATOM     50  H24 ACD     1      25.900  20.060  18.780  1.00  0.00            
ATOM     51  O12 ACD     1      27.010  20.970  17.400  1.00  0.00            
ATOM     52  H25 ACD     1      27.820  20.900  17.920  1.00  0.00            
ATOM     53  O13 ACD     1      22.210  23.070  17.610  1.00  0.00            
ATOM     54  C16 ACD     1      21.650  24.270  18.300  1.00  0.00            
ATOM     55  H26 ACD     1      22.150  25.240  18.200  1.00  0.00            
ATOM     56  C17 ACD     1      20.210  24.260  17.860  1.00  0.00            
ATOM     57  H27 ACD     1      19.890  23.230  18.010  1.00  0.00            
ATOM     58  O14 ACD     1      20.030  24.730  16.460  1.00  0.00            
ATOM     59  H28 ACD     1      19.100  24.940  16.330  1.00  0.00            
ATOM     60  C18 ACD     1      19.370  25.170  18.820  1.00  0.00            
ATOM     61  H29 ACD     1      19.690  26.200  18.610  1.00  0.00            
ATOM     62  O15 ACD     1      17.970  25.080  18.520  1.00  0.00            
ATOM     63  H30 ACD     1      17.470  24.390  18.960  1.00  0.00            
ATOM     64  C19 ACD     1      19.520  24.790  20.260  1.00  0.00            
ATOM     65  H31 ACD     1      19.090  25.630  20.830  1.00  0.00            
ATOM     66  O16 ACD     1      20.890  24.650  20.630  1.00  0.00            
ATOM     67  C20 ACD     1      21.760  23.800  19.800  1.00  0.00            
ATOM     68  H32 ACD     1      21.380  22.780  19.980  1.00  0.00            
ATOM     69  C21 ACD     1      23.190  23.900  20.370  1.00  0.00            
ATOM     70  H33 ACD     1      22.910  24.030  21.420  1.00  0.00            
ATOM     71  H34 ACD     1      23.660  22.910  20.310  1.00  0.00            
ATOM     72  O17 ACD     1      23.970  25.060  19.940  1.00  0.00            
ATOM     73  H35 ACD     1      24.750  25.090  20.510  1.00  0.00            
ATOM     74  O18 ACD     1      18.990  23.530  20.380  1.00  0.00            
ATOM     75  C22 ACD     1      18.120  23.270  21.470  1.00  0.00            
ATOM     76  H36 ACD     1      17.800  24.210  21.930  1.00  0.00            
ATOM     77  C23 ACD     1      16.920  22.590  20.850  1.00  0.00            
ATOM     78  H37 ACD     1      17.250  21.710  20.270  1.00  0.00            
ATOM     79  O19 ACD     1      16.250  23.600  20.020  1.00  0.00            
ATOM     80  H38 ACD     1      15.720  23.040  19.450  1.00  0.00            
ATOM     81  C24 ACD     1      16.030  21.990  21.970  1.00  0.00            
ATOM     82  H39 ACD     1      15.680  22.830  22.580  1.00  0.00            
ATOM     83  O20 ACD     1      14.900  21.380  21.360  1.00  0.00            
ATOM     84  H40 ACD     1      15.190  20.700  20.740  1.00  0.00            
ATOM     85  C25 ACD     1      16.880  21.040  22.870  1.00  0.00            
ATOM     86  H41 ACD     1      16.250  20.660  23.680  1.00  0.00            
ATOM     87  O21 ACD     1      17.930  21.800  23.370  1.00  0.00            
ATOM     88  C26 ACD     1      18.800  22.320  22.400  1.00  0.00            
ATOM     89  H42 ACD     1      19.250  21.530  21.780  1.00  0.00            
ATOM     90  C27 ACD     1      19.910  23.080  23.130  1.00  0.00            
ATOM     91  H43 ACD     1      20.270  22.610  24.060  1.00  0.00            
ATOM     92  H44 ACD     1      20.710  23.100  22.380  1.00  0.00            
ATOM     93  O22 ACD     1      19.490  24.380  23.720  1.00  0.00            
ATOM     94  H45 ACD     1      18.700  24.120  24.200  1.00  0.00            
ATOM     95  O23 ACD     1      17.350  19.960  22.040  1.00  0.00            
ATOM     96  C28 ACD     1      16.730  18.650  22.150  1.00  0.00            
ATOM     97  H46 ACD     1      15.770  18.790  22.650  1.00  0.00            
ATOM     98  C29 ACD     1      17.700  17.760  22.920  1.00  0.00            
ATOM     99  H47 ACD     1      18.720  17.950  22.570  1.00  0.00            
ATOM    100  O24 ACD     1      17.380  16.370  22.750  1.00  0.00            
ATOM    101  C30 ACD     1      17.700  18.200  24.350  1.00  0.00            
ATOM    102  H48 ACD     1      18.440  17.550  24.850  1.00  0.00            
ATOM    103  H49 ACD     1      18.060  19.230  24.430  1.00  0.00            
ATOM    104  O25 ACD     1      16.480  18.010  25.040  1.00  0.00            
ATOM    105  H50 ACD     1      16.360  17.060  25.080  1.00  0.00            
ATOM    106  C31 ACD     1      16.450  18.120  20.690  1.00  0.00            
ATOM    107  H51 ACD     1      17.380  18.350  20.160  1.00  0.00            
ATOM    108  O26 ACD     1      15.340  18.890  20.170  1.00  0.00            
ATOM    109  H52 ACD     1      15.340  18.890  19.210  1.00  0.00            
ATOM    110  C32 ACD     1      16.180  16.640  20.610  1.00  0.00            
ATOM    111  H53 ACD     1      15.240  16.500  21.170  1.00  0.00            
ATOM    112  O27 ACD     1      16.090  16.160  19.260  1.00  0.00            
ATOM    113  H54 ACD     1      15.200  16.340  18.960  1.00  0.00            
ATOM    114  C33 ACD     1      17.290  15.930  21.320  1.00  0.00            
ATOM    115  H55 ACD     1      17.060  14.860  21.240  1.00  0.00            
ATOM    116  O28 ACD     1      18.600  16.150  20.800  1.00  0.00            
ATOM    117  C34 ACD     1      19.340  15.010  20.430  1.00  0.00            
ATOM    118  H56 ACD     1      19.010  14.050  20.850  1.00  0.00            
ATOM    119  C35 ACD     1      19.280  14.770  18.960  1.00  0.00            
ATOM    120  H57 ACD     1      19.370  15.780  18.540  1.00  0.00            
ATOM    121  O29 ACD     1      17.960  14.230  18.710  1.00  0.00            
ATOM    122  H58 ACD     1      17.440  14.940  19.080  1.00  0.00            
ATOM    123  C36 ACD     1      20.370  13.910  18.460  1.00  0.00            
ATOM    124  H59 ACD     1      20.320  12.860  18.800  1.00  0.00            
ATOM    125  O30 ACD     1      20.370  13.880  17.050  1.00  0.00            
ATOM    126  H60 ACD     1      20.800  13.060  16.790  1.00  0.00            
ATOM    127  C1  CM7     2      15.340  19.470  13.000  1.00  0.00            
ATOM    128  C2  CM7     2      16.250  18.510  13.730  1.00  0.00            
ATOM    129  C3  CM7     2      16.660  18.980  15.150  1.00  0.00            
ATOM    130  O1  CM7     2      15.900  18.760  16.090  1.00  0.00            
ATOM    131  N1  CM7     2      17.900  19.640  15.410  1.00  0.00            
ATOM    132  C4  CM7     2      18.590  20.120  14.320  1.00  0.00            
ATOM    133  C5  CM7     2      18.200  21.390  13.810  1.00  0.00            
ATOM    134  C6  CM7     2      18.850  21.900  12.740  1.00  0.00            
ATOM    135  C7  CM7     2      19.900  21.170  12.070  1.00  0.00            
ATOM    136  C8  CM7     2      20.320  19.970  12.620  1.00  0.00            
ATOM    137  C9  CM7     2      19.610  19.410  13.770  1.00  0.00            
ATOM    138  C10 CM7     2      18.490  19.570  16.680  1.00  0.00            
ATOM    139  C11 CM7     2      19.580  18.470  16.800  1.00  0.00            
ATOM    140  C12 CM7     2      19.860  18.290  18.270  1.00  0.00            
ATOM    141  N2  CM7     2      20.460  19.510  18.890  1.00  0.00            
ATOM    142  C13 CM7     2      20.730  19.170  20.290  1.00  0.00            
ATOM    143  C14 CM7     2      21.770  20.040  21.010  1.00  0.00            
ATOM    144  C15 CM7     2      22.480  19.320  22.140  1.00  0.00            
ATOM    145  C16 CM7     2      23.830  19.060  22.130  1.00  0.00            
ATOM    146  C17 CM7     2      24.450  18.480  23.220  1.00  0.00            
ATOM    147  C18 CM7     2      23.680  18.070  24.330  1.00  0.00            
ATOM    148  C19 CM7     2      22.280  18.310  24.280  1.00  0.00            
ATOM    149  C20 CM7     2      21.650  18.800  23.170  1.00  0.00            
ATOM    150  C21 CM7     2      19.680  20.720  18.720  1.00  0.00            
ATOM    151  C22 CM7     2      19.090  20.840  17.240  1.00  0.00            
ATOM    152  H1  CM7     2      14.310  19.160  13.210  1.00  0.00            
ATOM    153  H2  CM7     2      15.420  20.470  13.450  1.00  0.00            
ATOM    154  H3  CM7     2      15.450  19.410  11.910  1.00  0.00            
ATOM    155  H4  CM7     2      17.150  18.310  13.140  1.00  0.00            
ATOM    156  H5  CM7     2      15.790  17.510  13.760  1.00  0.00            
ATOM    157  H6  CM7     2      17.460  22.000  14.320  1.00  0.00            
ATOM    158  H7  CM7     2      18.550  22.900  12.440  1.00  0.00            
ATOM    159  H8  CM7     2      20.570  21.620  11.340  1.00  0.00            
ATOM    160  H9  CM7     2      21.110  19.360  12.180  1.00  0.00            
ATOM    161  H10 CM7     2      19.810  18.400  14.120  1.00  0.00            
ATOM    162  H11 CM7     2      17.740  19.150  17.360  1.00  0.00            
ATOM    163  H12 CM7     2      20.510  18.630  16.240  1.00  0.00            
ATOM    164  H13 CM7     2      19.230  17.550  16.320  1.00  0.00            
ATOM    165  H14 CM7     2      20.600  17.480  18.270  1.00  0.00            
ATOM    166  H15 CM7     2      18.930  17.970  18.740  1.00  0.00            
ATOM    167  H16 CM7     2      21.230  18.200  20.180  1.00  0.00            
ATOM    168  H17 CM7     2      19.840  19.070  20.930  1.00  0.00            
ATOM    169  H18 CM7     2      21.160  20.910  21.290  1.00  0.00            
ATOM    170  H19 CM7     2      22.490  20.450  20.290  1.00  0.00            
ATOM    171  H20 CM7     2      24.450  19.520  21.370  1.00  0.00            
ATOM    172  H21 CM7     2      25.510  18.270  23.190  1.00  0.00            
ATOM    173  H22 CM7     2      24.120  17.770  25.270  1.00  0.00            
ATOM    174  H23 CM7     2      21.660  18.120  25.160  1.00  0.00            
ATOM    175  H24 CM7     2      20.590  19.040  23.140  1.00  0.00            
ATOM    176  H25 CM7     2      20.290  21.610  18.900  1.00  0.00            
ATOM    177  H26 CM7     2      18.870  20.710  19.450  1.00  0.00            
ATOM    178  H27 CM7     2      18.290  21.590  17.160  1.00  0.00            
ATOM    179  H28 CM7     2      19.810  21.170  16.490  1.00  0.00            
TER
ENDMDL
MODEL        1
ATOM      1  H1  ACD     1      32.090  21.390  18.900  1.00  0.00            
ATOM      2  O1  ACD     1      31.750  22.160  19.360  1.00  0.00            
ATOM      3  C1  ACD     1      31.050  22.920  18.410  1.00  0.00            
ATOM      4  H2  ACD     1      31.800  23.330  17.710  1.00  0.00            
ATOM      5  H3  ACD     1      30.490  23.730  18.900  1.00  0.00            
ATOM      6  C2  ACD     1      30.260  21.990  17.530  1.00  0.00            
ATOM      7  H4  ACD     1      30.040  22.460  16.560  1.00  0.00            
ATOM      8  O2  ACD     1      31.040  20.820  17.300  1.00  0.00            
ATOM      9  C3  ACD     1      30.510  19.930  16.340  1.00  0.00            
ATOM     10  H5  ACD     1      31.250  19.180  16.050  1.00  0.00            
ATOM     11  O3  ACD     1      30.220  20.650  15.180  1.00  0.00            
ATOM     12  C4  ACD     1      30.700  20.220  13.930  1.00  0.00            
ATOM     13  H6  ACD     1      31.140  19.220  14.070  1.00  0.00            
ATOM     14  C5  ACD     1      29.560  20.160  12.970  1.00  0.00            
ATOM     15  H7  ACD     1      29.050  21.140  12.940  1.00  0.00            
ATOM     16  O4  ACD     1      28.630  19.110  13.350  1.00  0.00            
ATOM     17  H8  ACD     1      28.730  19.040  14.300  1.00  0.00            
ATOM     18  C6  ACD     1      30.110  19.860  11.630  1.00  0.00            
ATOM     19  H9  ACD     1      30.700  18.940  11.690  1.00  0.00            
ATOM     20  O5  ACD     1      29.120  19.690  10.650  1.00  0.00            
ATOM     21  H10 ACD     1      28.700  20.550  10.570  1.00  0.00            
ATOM     22  C7  ACD     1      31.100  20.860  11.170  1.00  0.00            
ATOM     23  H11 ACD     1      31.600  20.600  10.230  1.00  0.00            
ATOM     24  O6  ACD     1      32.180  20.970  12.100  1.00  0.00            
ATOM     25  C8  ACD     1      31.810  21.180  13.470  1.00  0.00            
ATOM     26  H12 ACD     1      31.360  22.180  13.500  1.00  0.00            
ATOM     27  C9  ACD     1      33.060  21.100  14.330  1.00  0.00            
ATOM     28  H13 ACD     1      33.820  21.740  13.860  1.00  0.00            
ATOM     29  H14 ACD     1      32.800  21.570  15.290  1.00  0.00            
ATOM     30  O7  ACD     1      33.570  19.780  14.450  1.00  0.00            
ATOM     31  H15 ACD     1      34.440  19.850  14.860  1.00  0.00            
ATOM     32  O8  ACD     1      30.400  22.090  11.090  1.00  0.00            
ATOM     33  C10 ACD     1      30.130  22.780   9.830  1.00  0.00            
ATOM     34  H16 ACD     1      30.410  22.120   9.000  1.00  0.00            
ATOM     35  C11 ACD     1      28.610  23.160   9.860  1.00  0.00            
ATOM     36  H17 ACD     1      28.600  23.610  10.860  1.00  0.00            
ATOM     37  O9  ACD     1      27.780  22.020   9.800  1.00  0.00            
ATOM     38  H18 ACD     1      27.650  21.720   8.890  1.00  0.00            
ATOM     39  C12 ACD     1      28.250  24.180   8.760  1.00  0.00            
ATOM     40  H19 ACD     1      28.260  23.760   7.750  1.00  0.00            
ATOM     41  O10 ACD     1      26.810  24.630   9.010  1.00  0.00            
ATOM     42  H20 ACD     1      26.320  23.810   8.990  1.00  0.00            
ATOM     43  C13 ACD     1      29.200  25.330   8.790  1.00  0.00            
ATOM     44  H21 ACD     1      29.110  26.060   7.980  1.00  0.00            
ATOM     45  O11 ACD     1      30.530  24.820   8.600  1.00  0.00            
ATOM     46  C14 ACD     1      31.010  23.990   9.720  1.00  0.00            
ATOM     47  H22 ACD     1      30.900  24.520  10.670  1.00  0.00            
ATOM     48  C15 ACD     1      32.500  23.670   9.570  1.00  0.00            
ATOM     49  H23 ACD     1      32.790  22.610   9.640  1.00  0.00            
ATOM     50  H24 ACD     1      32.790  23.950   8.550  1.00  0.00            
ATOM     51  O12 ACD     1      33.240  24.600  10.450  1.00  0.00            
ATOM     52  H25 ACD     1      33.520  25.360   9.940  1.00  0.00            
ATOM     53  O13 ACD     1      29.070  26.060  10.000  1.00  0.00            
ATOM     54  C16 ACD     1      28.930  27.460   9.940  1.00  0.00            
ATOM     55  H26 ACD     1      29.060  27.860   8.930  1.00  0.00            
ATOM     56  C17 ACD     1      27.490  27.710  10.320  1.00  0.00            
ATOM     57  H27 ACD     1      27.290  27.110  11.220  1.00  0.00            
ATOM     58  O14 ACD     1      26.540  27.370   9.190  1.00  0.00            
ATOM     59  H28 ACD     1      26.610  26.410   9.270  1.00  0.00            
ATOM     60  C18 ACD     1      27.340  29.180  10.720  1.00  0.00            
ATOM     61  H29 ACD     1      27.620  29.850   9.900  1.00  0.00            
ATOM     62  O15 ACD     1      25.970  29.440  11.120  1.00  0.00            
ATOM     63  H30 ACD     1      25.990  29.270  12.070  1.00  0.00            
ATOM     64  C19 ACD     1      28.260  29.470  11.840  1.00  0.00            
ATOM     65  H31 ACD     1      28.020  30.490  12.170  1.00  0.00            
ATOM     66  O16 ACD     1      29.550  29.420  11.210  1.00  0.00            
ATOM     67  C20 ACD     1      29.960  28.080  10.860  1.00  0.00            
ATOM     68  H32 ACD     1      30.130  27.450  11.740  1.00  0.00            
ATOM     69  C21 ACD     1      31.290  28.110  10.120  1.00  0.00            
ATOM     70  H33 ACD     1      31.550  27.080   9.880  1.00  0.00            
ATOM     71  H34 ACD     1      30.970  28.660   9.230  1.00  0.00            
ATOM     72  O17 ACD     1      32.310  28.810  10.810  1.00  0.00            
ATOM     73  H35 ACD     1      32.600  28.350  11.600  1.00  0.00            
ATOM     74  O18 ACD     1      28.100  28.570  12.900  1.00  0.00            
ATOM     75  C22 ACD     1      28.080  29.140  14.220  1.00  0.00            
ATOM     76  H36 ACD     1      27.970  30.230  14.160  1.00  0.00            
ATOM     77  C23 ACD     1      26.700  28.670  14.760  1.00  0.00            
ATOM     78  H37 ACD     1      26.690  27.570  14.740  1.00  0.00            
ATOM     79  O19 ACD     1      25.620  29.130  13.930  1.00  0.00            
ATOM     80  H38 ACD     1      24.810  29.000  14.440  1.00  0.00            
ATOM     81  C24 ACD     1      26.640  29.020  16.220  1.00  0.00            
ATOM     82  H39 ACD     1      26.670  30.110  16.320  1.00  0.00            
ATOM     83  O20 ACD     1      25.470  28.510  16.870  1.00  0.00            
ATOM     84  H40 ACD     1      25.460  27.570  16.650  1.00  0.00            
ATOM     85  C25 ACD     1      27.860  28.450  16.920  1.00  0.00            
ATOM     86  H41 ACD     1      28.010  28.580  18.000  1.00  0.00            
ATOM     87  O21 ACD     1      29.050  28.920  16.350  1.00  0.00            
ATOM     88  C26 ACD     1      29.210  28.570  14.990  1.00  0.00            
ATOM     89  H42 ACD     1      29.220  27.480  14.840  1.00  0.00            
ATOM     90  C27 ACD     1      30.490  29.160  14.550  1.00  0.00            
ATOM     91  H43 ACD     1      30.810  28.880  13.530  1.00  0.00            
ATOM     92  H44 ACD     1      30.470  30.260  14.530  1.00  0.00            
ATOM     93  O22 ACD     1      31.540  28.830  15.460  1.00  0.00            
ATOM     94  H45 ACD     1      31.100  29.030  16.290  1.00  0.00            
ATOM     95  O23 ACD     1      27.890  27.040  16.680  1.00  0.00            
ATOM     96  C28 ACD     1      27.480  26.160  17.830  1.00  0.00            
ATOM     97  H46 ACD     1      27.090  26.790  18.640  1.00  0.00            
ATOM     98  C29 ACD     1      28.690  25.440  18.350  1.00  0.00            
ATOM     99  H47 ACD     1      29.270  24.970  17.530  1.00  0.00            
ATOM    100  O24 ACD     1      28.280  24.450  19.280  1.00  0.00            
ATOM    101  C30 ACD     1      29.690  26.320  19.020  1.00  0.00            
ATOM    102  H48 ACD     1      30.490  25.630  19.310  1.00  0.00            
ATOM    103  H49 ACD     1      30.150  26.980  18.260  1.00  0.00            
ATOM    104  O25 ACD     1      29.240  26.920  20.190  1.00  0.00            
ATOM    105  H50 ACD     1      29.230  26.280  20.900  1.00  0.00            
ATOM    106  C31 ACD     1      26.330  25.160  17.350  1.00  0.00            
ATOM    107  H51 ACD     1      26.730  24.660  16.460  1.00  0.00            
ATOM    108  O26 ACD     1      25.150  25.920  17.020  1.00  0.00            
ATOM    109  H52 ACD     1      24.600  25.210  16.690  1.00  0.00            
ATOM    110  C32 ACD     1      26.110  24.030  18.380  1.00  0.00            
ATOM    111  H53 ACD     1      25.600  24.450  19.260  1.00  0.00            
ATOM    112  O27 ACD     1      25.260  22.980  17.900  1.00  0.00            
ATOM    113  H54 ACD     1      25.780  22.360  17.390  1.00  0.00            
ATOM    114  C33 ACD     1      27.370  23.410  18.880  1.00  0.00            
ATOM    115  H55 ACD     1      27.130  22.810  19.760  1.00  0.00            
ATOM    116  O28 ACD     1      27.900  22.670  17.770  1.00  0.00            
ATOM    117  C34 ACD     1      28.840  21.590  18.060  1.00  0.00            
ATOM    118  H56 ACD     1      28.780  21.330  19.120  1.00  0.00            
ATOM    119  C35 ACD     1      28.200  20.350  17.340  1.00  0.00            
ATOM    120  H57 ACD     1      27.640  20.690  16.460  1.00  0.00            
ATOM    121  O29 ACD     1      27.220  19.720  18.130  1.00  0.00            
ATOM    122  H58 ACD     1      26.350  19.810  17.730  1.00  0.00            
ATOM    123  C36 ACD     1      29.250  19.360  16.920  1.00  0.00            
ATOM    124  H59 ACD     1      29.390  18.770  17.830  1.00  0.00            
ATOM    125  O30 ACD     1      28.630  18.420  15.990  1.00  0.00            
ATOM    126  H60 ACD     1      27.920  18.070  16.530  1.00  0.00            
ATOM    127  C1  CM7     2      19.940  23.690  12.340  1.00  0.00            
ATOM    128  C2  CM7     2      21.030  22.630  12.430  1.00  0.00            
ATOM    129  C3  CM7     2      22.370  23.080  13.130  1.00  0.00            
ATOM    130  O1  CM7     2      22.440  22.900  14.330  1.00  0.00            
ATOM    131  N1  CM7     2      23.450  23.630  12.410  1.00  0.00            
ATOM    132  C4  CM7     2      23.360  23.870  11.030  1.00  0.00            
ATOM    133  C5  CM7     2      23.020  25.180  10.550  1.00  0.00            
ATOM    134  C6  CM7     2      23.050  25.470   9.190  1.00  0.00            
ATOM    135  C7  CM7     2      23.180  24.350   8.350  1.00  0.00            
ATOM    136  C8  CM7     2      23.480  23.100   8.750  1.00  0.00            
ATOM    137  C9  CM7     2      23.560  22.830  10.130  1.00  0.00            
ATOM    138  C10 CM7     2      24.710  23.740  13.110  1.00  0.00            
ATOM    139  C11 CM7     2      25.570  22.460  13.030  1.00  0.00            
ATOM    140  C12 CM7     2      26.770  22.650  14.030  1.00  0.00            
ATOM    141  N2  CM7     2      27.630  23.710  13.580  1.00  0.00            
ATOM    142  C13 CM7     2      28.840  23.880  14.420  1.00  0.00            
ATOM    143  C14 CM7     2      29.850  24.870  13.800  1.00  0.00            
ATOM    144  C15 CM7     2      31.290  24.980  14.460  1.00  0.00            
ATOM    145  C16 CM7     2      32.400  24.560  13.740  1.00  0.00            
ATOM    146  C17 CM7     2      33.640  24.520  14.380  1.00  0.00            
ATOM    147  C18 CM7     2      33.770  25.140  15.660  1.00  0.00            
ATOM    148  C19 CM7     2      32.680  25.680  16.270  1.00  0.00            
ATOM    149  C20 CM7     2      31.430  25.510  15.720  1.00  0.00            
ATOM    150  C21 CM7     2      26.900  25.000  13.380  1.00  0.00            
ATOM    151  C22 CM7     2      25.640  24.810  12.570  1.00  0.00            
ATOM    152  H1  CM7     2      19.120  23.330  11.700  1.00  0.00            
ATOM    153  H2  CM7     2      19.590  23.860  13.370  1.00  0.00            
ATOM    154  H3  CM7     2      20.340  24.670  12.050  1.00  0.00            
ATOM    155  H4  CM7     2      21.250  22.430  11.370  1.00  0.00            
ATOM    156  H5  CM7     2      20.720  21.670  12.860  1.00  0.00            
ATOM    157  H6  CM7     2      22.820  25.970  11.270  1.00  0.00            
ATOM    158  H7  CM7     2      22.790  26.500   8.950  1.00  0.00            
ATOM    159  H8  CM7     2      23.100  24.430   7.270  1.00  0.00            
ATOM    160  H9  CM7     2      23.680  22.370   7.970  1.00  0.00            
ATOM    161  H10 CM7     2      23.810  21.810  10.420  1.00  0.00            
ATOM    162  H11 CM7     2      24.510  23.980  14.170  1.00  0.00            
ATOM    163  H12 CM7     2      25.870  22.150  12.020  1.00  0.00            
ATOM    164  H13 CM7     2      24.890  21.660  13.320  1.00  0.00            
ATOM    165  H14 CM7     2      27.170  21.630  14.060  1.00  0.00            
ATOM    166  H15 CM7     2      26.500  22.880  15.070  1.00  0.00            
ATOM    167  H16 CM7     2      29.270  22.930  14.750  1.00  0.00            
ATOM    168  H17 CM7     2      28.530  24.310  15.380  1.00  0.00            
ATOM    169  H18 CM7     2      29.410  25.880  13.810  1.00  0.00            
ATOM    170  H19 CM7     2      29.810  24.670  12.720  1.00  0.00            
ATOM    171  H20 CM7     2      32.300  24.100  12.760  1.00  0.00            
ATOM    172  H21 CM7     2      34.500  24.100  13.880  1.00  0.00            
ATOM    173  H22 CM7     2      34.760  25.150  16.120  1.00  0.00            
ATOM    174  H23 CM7     2      32.820  26.140  17.240  1.00  0.00            
ATOM    175  H24 CM7     2      30.540  25.860  16.240  1.00  0.00            
ATOM    176  H25 CM7     2      27.510  25.800  12.950  1.00  0.00            
ATOM    177  H26 CM7     2      26.610  25.410  14.360  1.00  0.00            
ATOM    178  H27 CM7     2      25.230  25.820  12.480  1.00  0.00            
ATOM    179  H28 CM7     2      25.890  24.490  11.550  1.00  0.00            
TER
ENDMDL
MODEL        1
ATOM      1  H1  ACD     1      20.600  16.040  15.640  1.00  0.00            
ATOM      2  O1  ACD     1      20.250  16.570  16.360  1.00  0.00            
ATOM      3  C1  ACD     1      18.810  16.330  16.460  1.00  0.00            
ATOM      4  H2  ACD     1      18.460  16.690  17.440  1.00  0.00            
ATOM      5  H3  ACD     1      18.650  15.250  16.510  1.00  0.00            
ATOM      6  C2  ACD     1      17.970  16.840  15.310  1.00  0.00            
ATOM      7  H4  ACD     1      18.210  17.910  15.210  1.00  0.00            
ATOM      8  O2  ACD     1      18.320  16.160  14.070  1.00  0.00            
ATOM      9  C3  ACD     1      17.460  16.600  13.020  1.00  0.00            
ATOM     10  H5  ACD     1      17.870  16.260  12.060  1.00  0.00            
ATOM     11  O3  ACD     1      17.470  18.040  12.930  1.00  0.00            
ATOM     12  C4  ACD     1      17.850  18.700  11.760  1.00  0.00            
ATOM     13  H6  ACD     1      17.810  18.020  10.900  1.00  0.00            
ATOM     14  C5  ACD     1      16.730  19.750  11.580  1.00  0.00            
ATOM     15  H7  ACD     1      16.600  20.360  12.480  1.00  0.00            
ATOM     16  O4  ACD     1      15.520  19.030  11.250  1.00  0.00            
ATOM     17  H8  ACD     1      15.150  19.480  10.480  1.00  0.00            
ATOM     18  C6  ACD     1      17.080  20.660  10.390  1.00  0.00            
ATOM     19  H9  ACD     1      17.150  19.910   9.600  1.00  0.00            
ATOM     20  O5  ACD     1      16.050  21.690   9.980  1.00  0.00            
ATOM     21  H10 ACD     1      15.860  22.220  10.760  1.00  0.00            
ATOM     22  C7  ACD     1      18.470  21.280  10.690  1.00  0.00            
ATOM     23  H11 ACD     1      18.820  21.920   9.870  1.00  0.00            
ATOM     24  O6  ACD     1      19.470  20.270  10.870  1.00  0.00            
ATOM     25  C8  ACD     1      19.180  19.360  11.950  1.00  0.00            
ATOM     26  H12 ACD     1      19.120  20.010  12.830  1.00  0.00            
ATOM     27  C9  ACD     1      20.240  18.290  12.260  1.00  0.00            
ATOM     28  H13 ACD     1      21.120  18.940  12.380  1.00  0.00            
ATOM     29  H14 ACD     1      20.070  17.800  13.220  1.00  0.00            
ATOM     30  O7  ACD     1      20.410  17.400  11.250  1.00  0.00            
ATOM     31  H15 ACD     1      21.000  16.680  11.510  1.00  0.00            
ATOM     32  O8  ACD     1      18.420  22.020  11.920  1.00  0.00            
ATOM     33  C10 ACD     1      18.270  23.470  11.670  1.00  0.00            
ATOM     34  H16 ACD     1      18.220  23.710  10.600  1.00  0.00            
ATOM     35  C11 ACD     1      17.040  23.860  12.490  1.00  0.00            
ATOM     36  H17 ACD     1      17.180  23.340  13.440  1.00  0.00            
ATOM     37  O9  ACD     1      15.910  23.550  11.720  1.00  0.00            
ATOM     38  H18 ACD     1      15.230  24.110  12.090  1.00  0.00            
ATOM     39  C12 ACD     1      17.040  25.330  12.750  1.00  0.00            
ATOM     40  H19 ACD     1      17.150  25.950  11.850  1.00  0.00            
ATOM     41  O10 ACD     1      15.850  25.470  13.520  1.00  0.00            
ATOM     42  H20 ACD     1      16.100  25.610  14.430  1.00  0.00            
ATOM     43  C13 ACD     1      18.250  25.660  13.570  1.00  0.00            
ATOM     44  H21 ACD     1      18.220  26.740  13.760  1.00  0.00            
ATOM     45  O11 ACD     1      19.420  25.450  12.740  1.00  0.00            
ATOM     46  C14 ACD     1      19.580  24.090  12.290  1.00  0.00            
ATOM     47  H22 ACD     1      19.900  23.590  13.210  1.00  0.00            
ATOM     48  C15 ACD     1      20.740  24.080  11.320  1.00  0.00            
ATOM     49  H23 ACD     1      21.650  24.570  11.680  1.00  0.00            
ATOM     50  H24 ACD     1      20.930  23.000  11.290  1.00  0.00            
ATOM     51  O12 ACD     1      20.390  24.690  10.060  1.00  0.00            
ATOM     52  H25 ACD     1      21.140  24.500   9.480  1.00  0.00            
ATOM     53  O13 ACD     1      18.310  24.920  14.740  1.00  0.00            
ATOM     54  C16 ACD     1      18.530  25.680  16.000  1.00  0.00            
ATOM     55  H26 ACD     1      18.890  26.690  15.780  1.00  0.00            
ATOM     56  C17 ACD     1      17.230  25.900  16.570  1.00  0.00            
ATOM     57  H27 ACD     1      16.800  24.890  16.570  1.00  0.00            
ATOM     58  O14 ACD     1      16.510  26.860  15.750  1.00  0.00            
ATOM     59  H28 ACD     1      15.760  27.150  16.280  1.00  0.00            
ATOM     60  C18 ACD     1      17.290  26.320  18.030  1.00  0.00            
ATOM     61  H29 ACD     1      17.610  27.370  18.020  1.00  0.00            
ATOM     62  O15 ACD     1      16.010  26.290  18.680  1.00  0.00            
ATOM     63  H30 ACD     1      15.830  27.220  18.830  1.00  0.00            
ATOM     64  C19 ACD     1      18.360  25.480  18.760  1.00  0.00            
ATOM     65  H31 ACD     1      18.460  25.950  19.740  1.00  0.00            
ATOM     66  O16 ACD     1      19.540  25.540  18.120  1.00  0.00            
ATOM     67  C20 ACD     1      19.450  24.900  16.860  1.00  0.00            
ATOM     68  H32 ACD     1      19.070  23.870  16.900  1.00  0.00            
ATOM     69  C21 ACD     1      20.920  24.820  16.330  1.00  0.00            
ATOM     70  H33 ACD     1      20.800  24.640  15.250  1.00  0.00            
ATOM     71  H34 ACD     1      21.280  25.850  16.440  1.00  0.00            
ATOM     72  O17 ACD     1      21.830  23.890  17.030  1.00  0.00            
ATOM     73  H35 ACD     1      21.790  23.010  16.640  1.00  0.00            
ATOM     74  O18 ACD     1      17.890  24.170  19.000  1.00  0.00            
ATOM     75  C22 ACD     1      17.870  23.560  20.270  1.00  0.00            
ATOM     76  H36 ACD     1      18.310  24.240  21.010  1.00  0.00            
ATOM     77  C23 ACD     1      16.420  23.160  20.500  1.00  0.00            
ATOM     78  H37 ACD     1      16.070  22.750  19.550  1.00  0.00            
ATOM     79  O19 ACD     1      15.530  24.330  20.660  1.00  0.00            
ATOM     80  H38 ACD     1      15.510  24.840  19.850  1.00  0.00            
ATOM     81  C24 ACD     1      16.280  22.100  21.620  1.00  0.00            
ATOM     82  H39 ACD     1      16.750  22.520  22.520  1.00  0.00            
ATOM     83  O20 ACD     1      14.930  21.770  21.650  1.00  0.00            
ATOM     84  H40 ACD     1      14.650  21.090  21.040  1.00  0.00            
ATOM     85  C25 ACD     1      17.110  20.880  21.300  1.00  0.00            
ATOM     86  H41 ACD     1      17.030  20.120  22.090  1.00  0.00            
ATOM     87  O21 ACD     1      18.430  21.380  21.260  1.00  0.00            
ATOM     88  C26 ACD     1      18.750  22.280  20.170  1.00  0.00            
ATOM     89  H42 ACD     1      18.550  21.690  19.270  1.00  0.00            
ATOM     90  C27 ACD     1      20.310  22.520  20.130  1.00  0.00            
ATOM     91  H43 ACD     1      20.880  21.670  19.740  1.00  0.00            
ATOM     92  H44 ACD     1      20.340  23.280  19.340  1.00  0.00            
ATOM     93  O22 ACD     1      20.770  23.130  21.310  1.00  0.00            
ATOM     94  H45 ACD     1      20.580  22.550  22.050  1.00  0.00            
ATOM     95  O23 ACD     1      16.720  20.310  20.010  1.00  0.00            
ATOM     96  C28 ACD     1      16.110  19.030  19.900  1.00  0.00            
ATOM     97  H46 ACD     1      15.680  18.650  20.840  1.00  0.00            
ATOM     98  C29 ACD     1      17.210  18.030  19.530  1.00  0.00            
ATOM     99  H47 ACD     1      17.840  18.520  18.790  1.00  0.00            
ATOM    100  O24 ACD     1      16.630  16.820  19.030  1.00  0.00            
ATOM    101  C30 ACD     1      18.090  17.790  20.720  1.00  0.00            
ATOM    102  H48 ACD     1      18.930  17.130  20.450  1.00  0.00            
ATOM    103  H49 ACD     1      18.530  18.720  21.090  1.00  0.00            
ATOM    104  O25 ACD     1      17.430  17.120  21.830  1.00  0.00            
ATOM    105  H50 ACD     1      16.930  16.350  21.550  1.00  0.00            
ATOM    106  C31 ACD     1      15.010  19.190  18.800  1.00  0.00            
ATOM    107  H51 ACD     1      15.380  19.710  17.910  1.00  0.00            
ATOM    108  O26 ACD     1      13.950  19.890  19.380  1.00  0.00            
ATOM    109  H52 ACD     1      13.180  20.020  18.810  1.00  0.00            
ATOM    110  C32 ACD     1      14.510  17.750  18.440  1.00  0.00            
ATOM    111  H53 ACD     1      14.080  17.400  19.390  1.00  0.00            
ATOM    112  O27 ACD     1      13.500  17.750  17.410  1.00  0.00            
ATOM    113  H54 ACD     1      14.010  17.610  16.610  1.00  0.00            
ATOM    114  C33 ACD     1      15.660  16.930  17.980  1.00  0.00            
ATOM    115  H55 ACD     1      15.290  15.910  17.770  1.00  0.00            
ATOM    116  O28 ACD     1      16.230  17.570  16.790  1.00  0.00            
ATOM    117  C34 ACD     1      16.470  16.640  15.740  1.00  0.00            
ATOM    118  H56 ACD     1      16.330  15.610  16.080  1.00  0.00            
ATOM    119  C35 ACD     1      15.550  16.900  14.640  1.00  0.00            
ATOM    120  H57 ACD     1      15.520  17.980  14.460  1.00  0.00            
ATOM    121  O29 ACD     1      14.250  16.410  15.070  1.00  0.00            
ATOM    122  H58 ACD     1      13.610  16.910  14.570  1.00  0.00            
ATOM    123  C36 ACD     1      15.980  16.190  13.360  1.00  0.00            
ATOM    124  H59 ACD     1      15.860  15.100  13.410  1.00  0.00            
ATOM    125  O30 ACD     1      15.170  16.620  12.270  1.00  0.00            
ATOM    126  H60 ACD     1      15.560  17.470  12.040  1.00  0.00            
ATOM    127  C1  CM7     2       8.380  23.160  14.250  1.00  0.00            
ATOM    128  C2  CM7     2       9.710  23.980  13.950  1.00  0.00            
ATOM    129  C3  CM7     2      10.870  23.520  14.890  1.00  0.00            
ATOM    130  O1  CM7     2      10.670  23.360  16.080  1.00  0.00            
ATOM    131  N1  CM7     2      12.160  23.190  14.420  1.00  0.00            
ATOM    132  C4  CM7     2      12.510  23.580  13.070  1.00  0.00            
ATOM    133  C5  CM7     2      12.910  24.930  12.740  1.00  0.00            
ATOM    134  C6  CM7     2      13.000  25.350  11.400  1.00  0.00            
ATOM    135  C7  CM7     2      12.860  24.410  10.390  1.00  0.00            
ATOM    136  C8  CM7     2      12.580  23.040  10.690  1.00  0.00            
ATOM    137  C9  CM7     2      12.390  22.630  12.010  1.00  0.00            
ATOM    138  C10 CM7     2      13.100  22.420  15.250  1.00  0.00            
ATOM    139  C11 CM7     2      13.970  21.470  14.390  1.00  0.00            
ATOM    140  C12 CM7     2      15.030  20.790  15.270  1.00  0.00            
ATOM    141  N2  CM7     2      15.870  21.820  15.940  1.00  0.00            
ATOM    142  C13 CM7     2      17.210  21.330  16.430  1.00  0.00            
ATOM    143  C14 CM7     2      18.070  20.930  15.230  1.00  0.00            
ATOM    144  C15 CM7     2      19.570  20.670  15.580  1.00  0.00            
ATOM    145  C16 CM7     2      19.920  19.940  16.760  1.00  0.00            
ATOM    146  C17 CM7     2      21.270  19.870  17.170  1.00  0.00            
ATOM    147  C18 CM7     2      22.260  20.420  16.380  1.00  0.00            
ATOM    148  C19 CM7     2      21.950  21.030  15.140  1.00  0.00            
ATOM    149  C20 CM7     2      20.590  21.140  14.660  1.00  0.00            
ATOM    150  C21 CM7     2      15.050  22.580  16.900  1.00  0.00            
ATOM    151  C22 CM7     2      13.880  23.330  16.190  1.00  0.00            
ATOM    152  H1  CM7     2       8.140  23.130  15.320  1.00  0.00            
ATOM    153  H2  CM7     2       7.550  23.630  13.700  1.00  0.00            
ATOM    154  H3  CM7     2       8.390  22.120  13.920  1.00  0.00            
ATOM    155  H4  CM7     2       9.500  25.030  14.210  1.00  0.00            
ATOM    156  H5  CM7     2       9.930  23.850  12.890  1.00  0.00            
ATOM    157  H6  CM7     2      13.110  25.600  13.570  1.00  0.00            
ATOM    158  H7  CM7     2      13.350  26.350  11.170  1.00  0.00            
ATOM    159  H8  CM7     2      13.030  24.740   9.370  1.00  0.00            
ATOM    160  H9  CM7     2      12.550  22.360   9.840  1.00  0.00            
ATOM    161  H10 CM7     2      12.170  21.610  12.310  1.00  0.00            
ATOM    162  H11 CM7     2      12.530  21.730  15.880  1.00  0.00            
ATOM    163  H12 CM7     2      14.590  22.110  13.750  1.00  0.00            
ATOM    164  H13 CM7     2      13.360  20.740  13.850  1.00  0.00            
ATOM    165  H14 CM7     2      15.670  20.130  14.660  1.00  0.00            
ATOM    166  H15 CM7     2      14.430  20.180  15.960  1.00  0.00            
ATOM    167  H16 CM7     2      17.170  20.510  17.150  1.00  0.00            
ATOM    168  H17 CM7     2      17.750  22.170  16.880  1.00  0.00            
ATOM    169  H18 CM7     2      17.970  21.740  14.500  1.00  0.00            
ATOM    170  H19 CM7     2      17.680  19.970  14.870  1.00  0.00            
ATOM    171  H20 CM7     2      19.140  19.600  17.440  1.00  0.00            
ATOM    172  H21 CM7     2      21.600  19.310  18.050  1.00  0.00            
ATOM    173  H22 CM7     2      23.310  20.350  16.630  1.00  0.00            
ATOM    174  H23 CM7     2      22.810  21.310  14.530  1.00  0.00            
ATOM    175  H24 CM7     2      20.370  21.590  13.700  1.00  0.00            
ATOM    176  H25 CM7     2      15.670  23.290  17.470  1.00  0.00            
ATOM    177  H26 CM7     2      14.600  21.880  17.620  1.00  0.00            
ATOM    178  H27 CM7     2      13.230  23.830  16.920  1.00  0.00            
ATOM    179  H28 CM7     2      14.380  24.090  15.570  1.00  0.00            
TER
ENDMDL
MODEL        1
ATOM      1  H1  ACD     1       9.620  18.950  22.990  1.00  0.00            
ATOM      2  O1  ACD     1      10.030  18.790  22.130  1.00  0.00            
ATOM      3  C1  ACD     1      11.410  18.730  22.410  1.00  0.00            
ATOM      4  H2  ACD     1      11.610  17.730  22.810  1.00  0.00            
ATOM      5  H3  ACD     1      11.760  19.500  23.120  1.00  0.00            
ATOM      6  C2  ACD     1      12.150  18.740  21.120  1.00  0.00            
ATOM      7  H4  ACD     1      13.220  18.930  21.310  1.00  0.00            
ATOM      8  O2  ACD     1      11.840  17.470  20.480  1.00  0.00            
ATOM      9  C3  ACD     1      12.330  17.270  19.170  1.00  0.00            
ATOM     10  H5  ACD     1      12.020  16.300  18.750  1.00  0.00            
ATOM     11  O3  ACD     1      13.790  17.360  19.190  1.00  0.00            
ATOM     12  C4  ACD     1      14.540  16.260  18.780  1.00  0.00            
ATOM     13  H6  ACD     1      13.880  15.470  18.400  1.00  0.00            
ATOM     14  C5  ACD     1      15.470  16.780  17.690  1.00  0.00            
ATOM     15  H7  ACD     1      16.000  17.630  18.130  1.00  0.00            
ATOM     16  O4  ACD     1      14.670  17.160  16.560  1.00  0.00            
ATOM     17  H8  ACD     1      15.240  17.480  15.860  1.00  0.00            
ATOM     18  C6  ACD     1      16.500  15.740  17.310  1.00  0.00            
ATOM     19  H9  ACD     1      16.020  14.870  16.850  1.00  0.00            
ATOM     20  O5  ACD     1      17.390  16.360  16.360  1.00  0.00            
ATOM     21  H10 ACD     1      17.780  17.130  16.770  1.00  0.00            
ATOM     22  C7  ACD     1      17.230  15.400  18.610  1.00  0.00            
ATOM     23  H11 ACD     1      17.980  14.660  18.310  1.00  0.00            
ATOM     24  O6  ACD     1      16.420  14.840  19.560  1.00  0.00            
ATOM     25  C8  ACD     1      15.330  15.650  19.960  1.00  0.00            
ATOM     26  H12 ACD     1      15.720  16.540  20.470  1.00  0.00            
ATOM     27  C9  ACD     1      14.360  14.870  20.860  1.00  0.00            
ATOM     28  H13 ACD     1      14.900  14.480  21.730  1.00  0.00            
ATOM     29  H14 ACD     1      13.650  15.580  21.310  1.00  0.00            
ATOM     30  O7  ACD     1      13.680  13.840  20.180  1.00  0.00            
ATOM     31  H15 ACD     1      14.420  13.410  19.740  1.00  0.00            
ATOM     32  O8  ACD     1      17.820  16.510  19.200  1.00  0.00            
ATOM     33  C10 ACD     1      19.240  16.690  19.030  1.00  0.00            
ATOM     34  H16 ACD     1      19.670  16.160  18.170  1.00  0.00            
ATOM     35  C11 ACD     1      19.420  18.140  18.650  1.00  0.00            
ATOM     36  H17 ACD     1      18.870  18.830  19.300  1.00  0.00            
ATOM     37  O9  ACD     1      19.110  18.400  17.260  1.00  0.00            
ATOM     38  H18 ACD     1      19.640  19.160  17.020  1.00  0.00            
ATOM     39  C12 ACD     1      20.870  18.610  18.770  1.00  0.00            
ATOM     40  H19 ACD     1      21.530  18.030  18.110  1.00  0.00            
ATOM     41  O10 ACD     1      21.110  19.890  18.500  1.00  0.00            
ATOM     42  H20 ACD     1      20.850  20.440  19.240  1.00  0.00            
ATOM     43  C13 ACD     1      21.390  18.260  20.110  1.00  0.00            
ATOM     44  H21 ACD     1      22.430  18.570  20.190  1.00  0.00            
ATOM     45  O11 ACD     1      21.380  16.840  20.200  1.00  0.00            
ATOM     46  C14 ACD     1      20.040  16.300  20.290  1.00  0.00            
ATOM     47  H22 ACD     1      19.590  16.760  21.190  1.00  0.00            
ATOM     48  C15 ACD     1      20.130  14.790  20.530  1.00  0.00            
ATOM     49  H23 ACD     1      20.870  14.670  21.340  1.00  0.00            
ATOM     50  H24 ACD     1      19.120  14.470  20.810  1.00  0.00            
ATOM     51  O12 ACD     1      20.610  14.130  19.340  1.00  0.00            
ATOM     52  H25 ACD     1      21.460  14.500  19.100  1.00  0.00            
ATOM     53  O13 ACD     1      20.590  18.980  21.090  1.00  0.00            
ATOM     54  C16 ACD     1      21.270  19.520  22.180  1.00  0.00            
ATOM     55  H26 ACD     1      22.170  18.950  22.430  1.00  0.00            
ATOM     56  C17 ACD     1      21.480  21.050  21.810  1.00  0.00            
ATOM     57  H27 ACD     1      20.590  21.500  21.350  1.00  0.00            
ATOM     58  O14 ACD     1      22.550  21.120  20.780  1.00  0.00            
ATOM     59  H28 ACD     1      22.730  22.020  20.480  1.00  0.00            
ATOM     60  C18 ACD     1      21.800  22.040  22.980  1.00  0.00            
ATOM     61  H29 ACD     1      22.710  21.730  23.510  1.00  0.00            
ATOM     62  O15 ACD     1      21.860  23.410  22.510  1.00  0.00            
ATOM     63  H30 ACD     1      22.420  23.890  23.130  1.00  0.00            
ATOM     64  C19 ACD     1      20.800  21.820  24.130  1.00  0.00            
ATOM     65  H31 ACD     1      21.020  22.460  24.990  1.00  0.00            
ATOM     66  O16 ACD     1      20.890  20.410  24.490  1.00  0.00            
ATOM     67  C20 ACD     1      20.400  19.460  23.420  1.00  0.00            
ATOM     68  H32 ACD     1      19.410  19.810  23.130  1.00  0.00            
ATOM     69  C21 ACD     1      20.260  18.060  24.070  1.00  0.00            
ATOM     70  H33 ACD     1      19.860  18.260  25.070  1.00  0.00            
ATOM     71  H34 ACD     1      19.550  17.470  23.470  1.00  0.00            
ATOM     72  O17 ACD     1      21.520  17.470  24.220  1.00  0.00            
ATOM     73  H35 ACD     1      21.390  16.530  24.370  1.00  0.00            
ATOM     74  O18 ACD     1      19.470  22.090  23.580  1.00  0.00            
ATOM     75  C22 ACD     1      18.650  23.150  24.070  1.00  0.00            
ATOM     76  H36 ACD     1      19.180  23.780  24.800  1.00  0.00            
ATOM     77  C23 ACD     1      18.320  24.090  22.900  1.00  0.00            
ATOM     78  H37 ACD     1      18.020  23.510  22.020  1.00  0.00            
ATOM     79  O19 ACD     1      19.540  24.780  22.540  1.00  0.00            
ATOM     80  H38 ACD     1      20.270  24.160  22.680  1.00  0.00            
ATOM     81  C24 ACD     1      17.200  25.120  23.240  1.00  0.00            
ATOM     82  H39 ACD     1      17.640  25.840  23.940  1.00  0.00            
ATOM     83  O20 ACD     1      16.710  25.850  22.090  1.00  0.00            
ATOM     84  H40 ACD     1      15.970  25.380  21.700  1.00  0.00            
ATOM     85  C25 ACD     1      16.090  24.310  23.900  1.00  0.00            
ATOM     86  H41 ACD     1      15.310  24.950  24.320  1.00  0.00            
ATOM     87  O21 ACD     1      16.580  23.610  25.020  1.00  0.00            
ATOM     88  C26 ACD     1      17.490  22.570  24.750  1.00  0.00            
ATOM     89  H42 ACD     1      16.880  21.850  24.190  1.00  0.00            
ATOM     90  C27 ACD     1      17.980  21.860  26.000  1.00  0.00            
ATOM     91  H43 ACD     1      18.420  20.910  25.680  1.00  0.00            
ATOM     92  H44 ACD     1      18.750  22.320  26.630  1.00  0.00            
ATOM     93  O22 ACD     1      16.790  21.610  26.800  1.00  0.00            
ATOM     94  H45 ACD     1      16.110  22.180  26.410  1.00  0.00            
ATOM     95  O23 ACD     1      15.520  23.390  22.930  1.00  0.00            
ATOM     96  C28 ACD     1      14.100  23.430  22.660  1.00  0.00            
ATOM     97  H46 ACD     1      13.690  24.320  23.150  1.00  0.00            
ATOM     98  C29 ACD     1      13.400  22.120  23.190  1.00  0.00            
ATOM     99  H47 ACD     1      14.070  21.360  22.760  1.00  0.00            
ATOM    100  O24 ACD     1      12.140  22.020  22.660  1.00  0.00            
ATOM    101  C30 ACD     1      13.260  21.740  24.620  1.00  0.00            
ATOM    102  H48 ACD     1      12.820  20.740  24.580  1.00  0.00            
ATOM    103  H49 ACD     1      14.270  21.690  25.060  1.00  0.00            
ATOM    104  O25 ACD     1      12.430  22.600  25.330  1.00  0.00            
ATOM    105  H50 ACD     1      11.580  22.640  24.870  1.00  0.00            
ATOM    106  C31 ACD     1      14.040  23.540  21.120  1.00  0.00            
ATOM    107  H51 ACD     1      14.750  22.750  20.860  1.00  0.00            
ATOM    108  O26 ACD     1      14.490  24.790  20.760  1.00  0.00            
ATOM    109  H52 ACD     1      14.680  24.660  19.830  1.00  0.00            
ATOM    110  C32 ACD     1      12.620  23.290  20.600  1.00  0.00            
ATOM    111  H53 ACD     1      12.070  24.180  20.940  1.00  0.00            
ATOM    112  O27 ACD     1      12.520  23.180  19.170  1.00  0.00            
ATOM    113  H54 ACD     1      12.420  22.230  19.040  1.00  0.00            
ATOM    114  C33 ACD     1      11.950  22.050  21.250  1.00  0.00            
ATOM    115  H55 ACD     1      10.890  22.070  21.010  1.00  0.00            
ATOM    116  O28 ACD     1      12.540  20.940  20.600  1.00  0.00            
ATOM    117  C34 ACD     1      11.750  19.830  20.270  1.00  0.00            
ATOM    118  H56 ACD     1      10.680  20.050  20.330  1.00  0.00            
ATOM    119  C35 ACD     1      12.110  19.750  18.760  1.00  0.00            
ATOM    120  H57 ACD     1      13.190  19.790  18.600  1.00  0.00            
ATOM    121  O29 ACD     1      11.400  20.690  18.020  1.00  0.00            
ATOM    122  H58 ACD     1      10.530  20.310  17.900  1.00  0.00            
ATOM    123  C36 ACD     1      11.700  18.380  18.340  1.00  0.00            
ATOM    124  H59 ACD     1      10.620  18.300  18.510  1.00  0.00            
ATOM    125  O30 ACD     1      11.910  18.210  16.960  1.00  0.00            
ATOM    126  H60 ACD     1      12.670  17.630  16.940  1.00  0.00            
ATOM    127  C1  CM7     2      16.950  24.580  12.590  1.00  0.00            
ATOM    128  C2  CM7     2      17.420  23.330  13.460  1.00  0.00            
ATOM    129  C3  CM7     2      16.950  23.300  14.910  1.00  0.00            
ATOM    130  O1  CM7     2      16.080  24.100  15.230  1.00  0.00            
ATOM    131  N1  CM7     2      17.520  22.360  15.760  1.00  0.00            
ATOM    132  C4  CM7     2      18.750  21.670  15.430  1.00  0.00            
ATOM    133  C5  CM7     2      20.080  22.170  15.520  1.00  0.00            
ATOM    134  C6  CM7     2      21.110  21.460  14.980  1.00  0.00            
ATOM    135  C7  CM7     2      20.950  20.210  14.390  1.00  0.00            
ATOM    136  C8  CM7     2      19.670  19.650  14.360  1.00  0.00            
ATOM    137  C9  CM7     2      18.610  20.410  14.800  1.00  0.00            
ATOM    138  C10 CM7     2      17.020  22.240  17.120  1.00  0.00            
ATOM    139  C11 CM7     2      16.300  20.890  17.360  1.00  0.00            
ATOM    140  C12 CM7     2      15.880  20.710  18.800  1.00  0.00            
ATOM    141  N2  CM7     2      17.000  20.860  19.730  1.00  0.00            
ATOM    142  C13 CM7     2      16.720  20.510  21.110  1.00  0.00            
ATOM    143  C14 CM7     2      16.600  19.010  21.310  1.00  0.00            
ATOM    144  C15 CM7     2      16.380  18.370  22.680  1.00  0.00            
ATOM    145  C16 CM7     2      16.670  16.970  22.820  1.00  0.00            
ATOM    146  C17 CM7     2      16.510  16.240  23.990  1.00  0.00            
ATOM    147  C18 CM7     2      15.930  16.970  25.060  1.00  0.00            
ATOM    148  C19 CM7     2      15.580  18.370  24.920  1.00  0.00            
ATOM    149  C20 CM7     2      15.890  19.070  23.750  1.00  0.00            
ATOM    150  C21 CM7     2      17.520  22.200  19.640  1.00  0.00            
ATOM    151  C22 CM7     2      18.100  22.460  18.180  1.00  0.00            
ATOM    152  H1  CM7     2      17.270  25.560  12.950  1.00  0.00            
ATOM    153  H2  CM7     2      17.350  24.340  11.590  1.00  0.00            
ATOM    154  H3  CM7     2      15.850  24.590  12.570  1.00  0.00            
ATOM    155  H4  CM7     2      18.520  23.270  13.420  1.00  0.00            
ATOM    156  H5  CM7     2      17.050  22.450  12.930  1.00  0.00            
ATOM    157  H6  CM7     2      20.350  23.160  15.890  1.00  0.00            
ATOM    158  H7  CM7     2      22.120  21.840  15.050  1.00  0.00            
ATOM    159  H8  CM7     2      21.790  19.760  13.860  1.00  0.00            
ATOM    160  H9  CM7     2      19.490  18.650  13.980  1.00  0.00            
ATOM    161  H10 CM7     2      17.620  19.980  14.650  1.00  0.00            
ATOM    162  H11 CM7     2      16.210  22.960  17.280  1.00  0.00            
ATOM    163  H12 CM7     2      17.050  20.130  17.120  1.00  0.00            
ATOM    164  H13 CM7     2      15.400  20.650  16.790  1.00  0.00            
ATOM    165  H14 CM7     2      15.450  19.700  18.830  1.00  0.00            
ATOM    166  H15 CM7     2      15.170  21.530  18.990  1.00  0.00            
ATOM    167  H16 CM7     2      15.780  20.960  21.440  1.00  0.00            
ATOM    168  H17 CM7     2      17.440  20.940  21.820  1.00  0.00            
ATOM    169  H18 CM7     2      17.440  18.490  20.840  1.00  0.00            
ATOM    170  H19 CM7     2      15.650  18.700  20.850  1.00  0.00            
ATOM    171  H20 CM7     2      17.110  16.420  21.980  1.00  0.00            
ATOM    172  H21 CM7     2      16.920  15.240  24.090  1.00  0.00            
ATOM    173  H22 CM7     2      15.700  16.430  25.980  1.00  0.00            
ATOM    174  H23 CM7     2      15.170  18.980  25.720  1.00  0.00            
ATOM    175  H24 CM7     2      15.800  20.150  23.680  1.00  0.00            
ATOM    176  H25 CM7     2      18.270  22.350  20.430  1.00  0.00            
ATOM    177  H26 CM7     2      16.780  22.980  19.870  1.00  0.00            
ATOM    178  H27 CM7     2      18.420  23.500  18.020  1.00  0.00            
ATOM    179  H28 CM7     2      19.020  21.870  18.050  1.00  0.00            
TER
ENDMDL
MODEL        1
ATOM      1  H1  ACD     1      28.720  28.090  22.260  1.00  0.00            
ATOM      2  O1  ACD     1      28.350  27.220  22.400  1.00  0.00            
ATOM      3  C1  ACD     1      27.200  27.130  21.620  1.00  0.00            
ATOM      4  H2  ACD     1      27.320  27.290  20.550  1.00  0.00            
ATOM      5  H3  ACD     1      26.470  27.860  21.980  1.00  0.00            
ATOM      6  C2  ACD     1      26.710  25.750  21.750  1.00  0.00            
ATOM      7  H4  ACD     1      25.950  25.670  20.970  1.00  0.00            
ATOM      8  O2  ACD     1      27.630  24.850  21.230  1.00  0.00            
ATOM      9  C3  ACD     1      27.130  23.480  21.150  1.00  0.00            
ATOM     10  H5  ACD     1      27.940  22.950  20.640  1.00  0.00            
ATOM     11  O3  ACD     1      25.970  23.370  20.340  1.00  0.00            
ATOM     12  C4  ACD     1      26.130  22.950  18.940  1.00  0.00            
ATOM     13  H6  ACD     1      26.940  22.210  18.850  1.00  0.00            
ATOM     14  C5  ACD     1      24.890  22.090  18.710  1.00  0.00            
ATOM     15  H7  ACD     1      24.040  22.650  19.130  1.00  0.00            
ATOM     16  O4  ACD     1      25.050  20.810  19.380  1.00  0.00            
ATOM     17  H8  ACD     1      24.220  20.350  19.470  1.00  0.00            
ATOM     18  C6  ACD     1      24.680  21.890  17.200  1.00  0.00            
ATOM     19  H9  ACD     1      25.460  21.200  16.850  1.00  0.00            
ATOM     20  O5  ACD     1      23.400  21.410  16.940  1.00  0.00            
ATOM     21  H10 ACD     1      22.920  22.240  17.000  1.00  0.00            
ATOM     22  C7  ACD     1      24.830  23.100  16.280  1.00  0.00            
ATOM     23  H11 ACD     1      24.670  22.830  15.240  1.00  0.00            
ATOM     24  O6  ACD     1      26.180  23.650  16.630  1.00  0.00            
ATOM     25  C8  ACD     1      26.290  24.100  18.020  1.00  0.00            
ATOM     26  H12 ACD     1      25.590  24.920  18.200  1.00  0.00            
ATOM     27  C9  ACD     1      27.670  24.800  18.150  1.00  0.00            
ATOM     28  H13 ACD     1      27.790  25.420  17.250  1.00  0.00            
ATOM     29  H14 ACD     1      27.640  25.570  18.930  1.00  0.00            
ATOM     30  O7  ACD     1      28.690  23.840  18.170  1.00  0.00            
ATOM     31  H15 ACD     1      28.890  23.530  17.280  1.00  0.00            
ATOM     32  O8  ACD     1      23.790  24.080  16.520  1.00  0.00            
ATOM     33  C10 ACD     1      23.030  24.680  15.450  1.00  0.00            
ATOM     34  H16 ACD     1      23.210  24.200  14.480  1.00  0.00            
ATOM     35  C11 ACD     1      21.580  24.550  15.900  1.00  0.00            
ATOM     36  H17 ACD     1      21.520  24.990  16.910  1.00  0.00            
ATOM     37  O9  ACD     1      21.210  23.150  16.070  1.00  0.00            
ATOM     38  H18 ACD     1      20.300  23.130  16.380  1.00  0.00            
ATOM     39  C12 ACD     1      20.740  25.370  14.980  1.00  0.00            
ATOM     40  H19 ACD     1      20.730  25.010  13.950  1.00  0.00            
ATOM     41  O10 ACD     1      19.390  25.320  15.440  1.00  0.00            
ATOM     42  H20 ACD     1      19.220  26.060  16.040  1.00  0.00            
ATOM     43  C13 ACD     1      21.190  26.820  14.860  1.00  0.00            
ATOM     44  H21 ACD     1      20.640  27.310  14.050  1.00  0.00            
ATOM     45  O11 ACD     1      22.540  26.780  14.480  1.00  0.00            
ATOM     46  C14 ACD     1      23.470  26.080  15.310  1.00  0.00            
ATOM     47  H22 ACD     1      23.230  26.550  16.280  1.00  0.00            
ATOM     48  C15 ACD     1      24.980  26.270  14.960  1.00  0.00            
ATOM     49  H23 ACD     1      25.090  27.340  14.750  1.00  0.00            
ATOM     50  H24 ACD     1      25.580  26.050  15.850  1.00  0.00            
ATOM     51  O12 ACD     1      25.460  25.540  13.920  1.00  0.00            
ATOM     52  H25 ACD     1      24.920  25.670  13.130  1.00  0.00            
ATOM     53  O13 ACD     1      21.100  27.540  16.100  1.00  0.00            
ATOM     54  C16 ACD     1      20.340  28.750  16.110  1.00  0.00            
ATOM     55  H26 ACD     1      19.850  28.970  15.150  1.00  0.00            
ATOM     56  C17 ACD     1      19.210  28.680  17.060  1.00  0.00            
ATOM     57  H27 ACD     1      19.540  28.250  18.020  1.00  0.00            
ATOM     58  O14 ACD     1      18.260  27.790  16.430  1.00  0.00            
ATOM     59  H28 ACD     1      17.460  27.600  16.920  1.00  0.00            
ATOM     60  C18 ACD     1      18.570  30.030  17.310  1.00  0.00            
ATOM     61  H29 ACD     1      18.200  30.390  16.340  1.00  0.00            
ATOM     62  O15 ACD     1      17.400  29.850  18.110  1.00  0.00            
ATOM     63  H30 ACD     1      17.030  29.020  17.790  1.00  0.00            
ATOM     64  C19 ACD     1      19.590  30.900  17.930  1.00  0.00            
ATOM     65  H31 ACD     1      19.230  31.920  18.100  1.00  0.00            
ATOM     66  O16 ACD     1      20.700  31.080  16.990  1.00  0.00            
ATOM     67  C20 ACD     1      21.330  29.850  16.620  1.00  0.00            
ATOM     68  H32 ACD     1      21.860  29.450  17.500  1.00  0.00            
ATOM     69  C21 ACD     1      22.440  30.110  15.660  1.00  0.00            
ATOM     70  H33 ACD     1      23.030  29.210  15.440  1.00  0.00            
ATOM     71  H34 ACD     1      22.060  30.450  14.700  1.00  0.00            
ATOM     72  O17 ACD     1      23.290  31.050  16.270  1.00  0.00            
ATOM     73  H35 ACD     1      22.900  31.930  16.290  1.00  0.00            
ATOM     74  O18 ACD     1      20.040  30.230  19.150  1.00  0.00            
ATOM     75  C22 ACD     1      20.000  30.790  20.500  1.00  0.00            
ATOM     76  H36 ACD     1      19.290  31.630  20.570  1.00  0.00            
ATOM     77  C23 ACD     1      19.370  29.710  21.370  1.00  0.00            
ATOM     78  H37 ACD     1      19.900  28.780  21.100  1.00  0.00            
ATOM     79  O19 ACD     1      18.010  29.500  21.020  1.00  0.00            
ATOM     80  H38 ACD     1      17.960  29.550  20.060  1.00  0.00            
ATOM     81  C24 ACD     1      19.620  30.080  22.890  1.00  0.00            
ATOM     82  H39 ACD     1      19.190  31.080  23.020  1.00  0.00            
ATOM     83  O20 ACD     1      19.030  29.060  23.800  1.00  0.00            
ATOM     84  H40 ACD     1      18.280  28.560  23.450  1.00  0.00            
ATOM     85  C25 ACD     1      21.100  30.240  23.120  1.00  0.00            
ATOM     86  H41 ACD     1      21.250  30.510  24.170  1.00  0.00            
ATOM     87  O21 ACD     1      21.630  31.270  22.360  1.00  0.00            
ATOM     88  C26 ACD     1      21.430  31.090  20.930  1.00  0.00            
ATOM     89  H42 ACD     1      22.050  30.240  20.630  1.00  0.00            
ATOM     90  C27 ACD     1      22.070  32.290  20.310  1.00  0.00            
ATOM     91  H43 ACD     1      23.090  32.380  20.690  1.00  0.00            
ATOM     92  H44 ACD     1      22.050  32.090  19.230  1.00  0.00            
ATOM     93  O22 ACD     1      21.430  33.530  20.480  1.00  0.00            
ATOM     94  H45 ACD     1      21.260  33.700  21.410  1.00  0.00            
ATOM     95  O23 ACD     1      21.880  29.160  22.830  1.00  0.00            
ATOM     96  C28 ACD     1      22.750  28.660  23.860  1.00  0.00            
ATOM     97  H46 ACD     1      22.530  29.170  24.800  1.00  0.00            
ATOM     98  C29 ACD     1      24.270  28.880  23.450  1.00  0.00            
ATOM     99  H47 ACD     1      24.310  28.520  22.410  1.00  0.00            
ATOM    100  O24 ACD     1      25.120  28.140  24.340  1.00  0.00            
ATOM    101  C30 ACD     1      24.740  30.340  23.360  1.00  0.00            
ATOM    102  H48 ACD     1      25.790  30.200  23.060  1.00  0.00            
ATOM    103  H49 ACD     1      24.120  30.850  22.620  1.00  0.00            
ATOM    104  O25 ACD     1      24.660  30.980  24.620  1.00  0.00            
ATOM    105  H50 ACD     1      25.540  31.270  24.880  1.00  0.00            
ATOM    106  C31 ACD     1      22.330  27.240  24.000  1.00  0.00            
ATOM    107  H51 ACD     1      22.310  26.740  23.020  1.00  0.00            
ATOM    108  O26 ACD     1      20.930  27.290  24.450  1.00  0.00            
ATOM    109  H52 ACD     1      20.480  27.870  23.830  1.00  0.00            
ATOM    110  C32 ACD     1      23.340  26.540  24.940  1.00  0.00            
ATOM    111  H53 ACD     1      23.220  26.970  25.940  1.00  0.00            
ATOM    112  O27 ACD     1      23.120  25.060  25.120  1.00  0.00            
ATOM    113  H54 ACD     1      22.240  24.800  24.820  1.00  0.00            
ATOM    114  C33 ACD     1      24.750  26.760  24.540  1.00  0.00            
ATOM    115  H55 ACD     1      25.410  26.300  25.280  1.00  0.00            
ATOM    116  O28 ACD     1      24.960  26.150  23.270  1.00  0.00            
ATOM    117  C34 ACD     1      26.120  25.350  23.120  1.00  0.00            
ATOM    118  H56 ACD     1      26.900  25.560  23.860  1.00  0.00            
ATOM    119  C35 ACD     1      25.750  23.850  23.180  1.00  0.00            
ATOM    120  H57 ACD     1      24.840  23.730  22.570  1.00  0.00            
ATOM    121  O29 ACD     1      25.510  23.480  24.550  1.00  0.00            
ATOM    122  H58 ACD     1      24.620  23.750  24.820  1.00  0.00            
ATOM    123  C36 ACD     1      26.790  22.970  22.560  1.00  0.00            
ATOM    124  H59 ACD     1      27.670  22.970  23.220  1.00  0.00            
ATOM    125  O30 ACD     1      26.220  21.650  22.420  1.00  0.00            
ATOM    126  H60 ACD     1      25.290  21.740  22.220  1.00  0.00            
ATOM    127  C1  CM7     2      16.530  22.660  22.830  1.00  0.00            
ATOM    128  C2  CM7     2      17.100  22.680  21.380  1.00  0.00            
ATOM    129  C3  CM7     2      18.550  23.330  21.320  1.00  0.00            
ATOM    130  O1  CM7     2      19.260  23.330  22.310  1.00  0.00            
ATOM    131  N1  CM7     2      19.040  23.800  20.160  1.00  0.00            
ATOM    132  C4  CM7     2      18.560  23.510  18.850  1.00  0.00            
ATOM    133  C5  CM7     2      17.710  24.310  18.120  1.00  0.00            
ATOM    134  C6  CM7     2      17.180  23.920  16.870  1.00  0.00            
ATOM    135  C7  CM7     2      17.590  22.700  16.350  1.00  0.00            
ATOM    136  C8  CM7     2      18.600  21.900  16.940  1.00  0.00            
ATOM    137  C9  CM7     2      19.000  22.300  18.270  1.00  0.00            
ATOM    138  C10 CM7     2      20.260  24.610  20.290  1.00  0.00            
ATOM    139  C11 CM7     2      21.530  23.870  19.890  1.00  0.00            
ATOM    140  C12 CM7     2      22.710  24.830  20.200  1.00  0.00            
ATOM    141  N2  CM7     2      22.660  26.080  19.470  1.00  0.00            
ATOM    142  C13 CM7     2      23.810  27.000  19.800  1.00  0.00            
ATOM    143  C14 CM7     2      23.850  28.300  18.850  1.00  0.00            
ATOM    144  C15 CM7     2      25.240  28.870  18.890  1.00  0.00            
ATOM    145  C16 CM7     2      26.330  28.310  18.240  1.00  0.00            
ATOM    146  C17 CM7     2      27.590  28.950  18.330  1.00  0.00            
ATOM    147  C18 CM7     2      27.800  30.030  19.240  1.00  0.00            
ATOM    148  C19 CM7     2      26.740  30.450  19.930  1.00  0.00            
ATOM    149  C20 CM7     2      25.480  29.950  19.730  1.00  0.00            
ATOM    150  C21 CM7     2      21.410  26.830  19.860  1.00  0.00            
ATOM    151  C22 CM7     2      20.170  25.960  19.520  1.00  0.00            
ATOM    152  H1  CM7     2      17.010  21.880  23.430  1.00  0.00            
ATOM    153  H2  CM7     2      16.620  23.660  23.270  1.00  0.00            
ATOM    154  H3  CM7     2      15.460  22.410  22.830  1.00  0.00            
ATOM    155  H4  CM7     2      16.410  23.140  20.650  1.00  0.00            
ATOM    156  H5  CM7     2      17.320  21.650  21.090  1.00  0.00            
ATOM    157  H6  CM7     2      17.390  25.230  18.600  1.00  0.00            
ATOM    158  H7  CM7     2      16.390  24.490  16.380  1.00  0.00            
ATOM    159  H8  CM7     2      17.100  22.340  15.450  1.00  0.00            
ATOM    160  H9  CM7     2      19.050  21.050  16.440  1.00  0.00            
ATOM    161  H10 CM7     2      19.590  21.570  18.820  1.00  0.00            
ATOM    162  H11 CM7     2      20.360  24.920  21.330  1.00  0.00            
ATOM    163  H12 CM7     2      21.470  23.640  18.820  1.00  0.00            
ATOM    164  H13 CM7     2      21.500  22.890  20.370  1.00  0.00            
ATOM    165  H14 CM7     2      23.650  24.310  19.970  1.00  0.00            
ATOM    166  H15 CM7     2      22.640  25.040  21.280  1.00  0.00            
ATOM    167  H16 CM7     2      24.800  26.540  19.720  1.00  0.00            
ATOM    168  H17 CM7     2      23.610  27.290  20.840  1.00  0.00            
ATOM    169  H18 CM7     2      23.170  29.080  19.200  1.00  0.00            
ATOM    170  H19 CM7     2      23.760  28.010  17.800  1.00  0.00            
ATOM    171  H20 CM7     2      26.290  27.440  17.590  1.00  0.00            
ATOM    172  H21 CM7     2      28.430  28.490  17.820  1.00  0.00            
ATOM    173  H22 CM7     2      28.740  30.510  19.470  1.00  0.00            
ATOM    174  H23 CM7     2      26.890  31.200  20.700  1.00  0.00            
ATOM    175  H24 CM7     2      24.630  30.460  20.180  1.00  0.00            
ATOM    176  H25 CM7     2      21.310  27.830  19.410  1.00  0.00            
ATOM    177  H26 CM7     2      21.400  27.060  20.930  1.00  0.00            
ATOM    178  H27 CM7     2      19.240  26.520  19.710  1.00  0.00            
ATOM    179  H28 CM7     2      20.160  25.740  18.440  1.00  0.00            
TER
ENDMDL
MODEL        1
ATOM      1  H1  ACD     1      29.120  28.490  20.670  1.00  0.00            
ATOM      2  O1  ACD     1      28.540  28.470  21.430  1.00  0.00            
ATOM      3  C1  ACD     1      27.200  27.940  21.130  1.00  0.00            
ATOM      4  H2  ACD     1      27.210  27.860  20.040  1.00  0.00            
ATOM      5  H3  ACD     1      26.450  28.710  21.370  1.00  0.00            
ATOM      6  C2  ACD     1      26.990  26.570  21.770  1.00  0.00            
ATOM      7  H4  ACD     1      25.970  26.210  21.590  1.00  0.00            
ATOM      8  O2  ACD     1      27.890  25.530  21.180  1.00  0.00            
ATOM      9  C3  ACD     1      27.760  24.240  21.650  1.00  0.00            
ATOM     10  H5  ACD     1      28.570  23.640  21.230  1.00  0.00            
ATOM     11  O3  ACD     1      26.500  23.660  21.470  1.00  0.00            
ATOM     12  C4  ACD     1      26.280  22.840  20.270  1.00  0.00            
ATOM     13  H6  ACD     1      27.170  22.250  20.040  1.00  0.00            
ATOM     14  C5  ACD     1      25.060  21.920  20.640  1.00  0.00            
ATOM     15  H7  ACD     1      24.180  22.410  21.080  1.00  0.00            
ATOM     16  O4  ACD     1      25.560  20.910  21.550  1.00  0.00            
ATOM     17  H8  ACD     1      25.720  21.220  22.440  1.00  0.00            
ATOM     18  C6  ACD     1      24.690  21.150  19.330  1.00  0.00            
ATOM     19  H9  ACD     1      25.610  20.620  19.040  1.00  0.00            
ATOM     20  O5  ACD     1      23.650  20.230  19.570  1.00  0.00            
ATOM     21  H10 ACD     1      22.910  20.800  19.790  1.00  0.00            
ATOM     22  C7  ACD     1      24.350  22.090  18.240  1.00  0.00            
ATOM     23  H11 ACD     1      24.070  21.610  17.300  1.00  0.00            
ATOM     24  O6  ACD     1      25.440  22.850  17.980  1.00  0.00            
ATOM     25  C8  ACD     1      25.920  23.670  19.040  1.00  0.00            
ATOM     26  H12 ACD     1      25.240  24.480  19.330  1.00  0.00            
ATOM     27  C9  ACD     1      27.120  24.450  18.430  1.00  0.00            
ATOM     28  H13 ACD     1      26.870  24.790  17.420  1.00  0.00            
ATOM     29  H14 ACD     1      27.190  25.390  19.000  1.00  0.00            
ATOM     30  O7  ACD     1      28.460  23.760  18.470  1.00  0.00            
ATOM     31  H15 ACD     1      29.050  24.230  17.870  1.00  0.00            
ATOM     32  O8  ACD     1      23.260  22.940  18.700  1.00  0.00            
ATOM     33  C10 ACD     1      21.850  22.690  18.270  1.00  0.00            
ATOM     34  H16 ACD     1      21.790  21.770  17.680  1.00  0.00            
ATOM     35  C11 ACD     1      21.000  22.560  19.490  1.00  0.00            
ATOM     36  H17 ACD     1      21.260  23.380  20.170  1.00  0.00            
ATOM     37  O9  ACD     1      21.260  21.260  20.140  1.00  0.00            
ATOM     38  H18 ACD     1      20.460  20.960  20.590  1.00  0.00            
ATOM     39  C12 ACD     1      19.520  22.590  18.960  1.00  0.00            
ATOM     40  H19 ACD     1      19.370  21.750  18.270  1.00  0.00            
ATOM     41  O10 ACD     1      18.640  22.400  20.050  1.00  0.00            
ATOM     42  H20 ACD     1      18.410  23.220  20.490  1.00  0.00            
ATOM     43  C13 ACD     1      19.210  23.900  18.190  1.00  0.00            
ATOM     44  H21 ACD     1      18.170  23.910  17.840  1.00  0.00            
ATOM     45  O11 ACD     1      20.010  23.790  17.010  1.00  0.00            
ATOM     46  C14 ACD     1      21.410  23.850  17.260  1.00  0.00            
ATOM     47  H22 ACD     1      21.680  24.860  17.570  1.00  0.00            
ATOM     48  C15 ACD     1      22.190  23.660  15.950  1.00  0.00            
ATOM     49  H23 ACD     1      21.540  23.960  15.120  1.00  0.00            
ATOM     50  H24 ACD     1      23.040  24.340  16.070  1.00  0.00            
ATOM     51  O12 ACD     1      22.700  22.390  15.660  1.00  0.00            
ATOM     52  H25 ACD     1      22.050  21.780  15.300  1.00  0.00            
ATOM     53  O13 ACD     1      19.550  25.070  18.930  1.00  0.00            
ATOM     54  C16 ACD     1      18.410  25.940  19.370  1.00  0.00            
ATOM     55  H26 ACD     1      17.450  25.690  18.880  1.00  0.00            
ATOM     56  C17 ACD     1      18.130  25.710  20.890  1.00  0.00            
ATOM     57  H27 ACD     1      19.120  25.690  21.350  1.00  0.00            
ATOM     58  O14 ACD     1      17.420  24.500  21.200  1.00  0.00            
ATOM     59  H28 ACD     1      17.140  24.610  22.110  1.00  0.00            
ATOM     60  C18 ACD     1      17.290  26.830  21.460  1.00  0.00            
ATOM     61  H29 ACD     1      16.260  26.820  21.080  1.00  0.00            
ATOM     62  O15 ACD     1      17.330  26.670  22.830  1.00  0.00            
ATOM     63  H30 ACD     1      16.480  26.960  23.170  1.00  0.00            
ATOM     64  C19 ACD     1      17.880  28.200  21.090  1.00  0.00            
ATOM     65  H31 ACD     1      17.230  28.970  21.530  1.00  0.00            
ATOM     66  O16 ACD     1      17.910  28.380  19.710  1.00  0.00            
ATOM     67  C20 ACD     1      18.690  27.380  19.000  1.00  0.00            
ATOM     68  H32 ACD     1      19.760  27.490  19.190  1.00  0.00            
ATOM     69  C21 ACD     1      18.380  27.590  17.520  1.00  0.00            
ATOM     70  H33 ACD     1      18.780  26.770  16.900  1.00  0.00            
ATOM     71  H34 ACD     1      17.290  27.570  17.390  1.00  0.00            
ATOM     72  O17 ACD     1      19.030  28.730  16.910  1.00  0.00            
ATOM     73  H35 ACD     1      19.970  28.690  17.060  1.00  0.00            
ATOM     74  O18 ACD     1      19.230  28.290  21.590  1.00  0.00            
ATOM     75  C22 ACD     1      19.550  29.620  22.120  1.00  0.00            
ATOM     76  H36 ACD     1      18.680  30.270  21.990  1.00  0.00            
ATOM     77  C23 ACD     1      19.840  29.320  23.610  1.00  0.00            
ATOM     78  H37 ACD     1      20.570  28.500  23.680  1.00  0.00            
ATOM     79  O19 ACD     1      18.680  28.950  24.230  1.00  0.00            
ATOM     80  H38 ACD     1      18.520  28.060  23.920  1.00  0.00            
ATOM     81  C24 ACD     1      20.520  30.510  24.240  1.00  0.00            
ATOM     82  H39 ACD     1      19.810  31.350  24.200  1.00  0.00            
ATOM     83  O20 ACD     1      20.940  30.300  25.550  1.00  0.00            
ATOM     84  H40 ACD     1      21.520  29.540  25.410  1.00  0.00            
ATOM     85  C25 ACD     1      21.780  30.750  23.440  1.00  0.00            
ATOM     86  H41 ACD     1      22.390  31.610  23.740  1.00  0.00            
ATOM     87  O21 ACD     1      21.380  31.130  22.140  1.00  0.00            
ATOM     88  C26 ACD     1      20.720  30.110  21.330  1.00  0.00            
ATOM     89  H42 ACD     1      21.480  29.320  21.270  1.00  0.00            
ATOM     90  C27 ACD     1      20.290  30.830  20.050  1.00  0.00            
ATOM     91  H43 ACD     1      21.120  31.240  19.470  1.00  0.00            
ATOM     92  H44 ACD     1      19.680  30.030  19.600  1.00  0.00            
ATOM     93  O22 ACD     1      19.370  31.890  20.290  1.00  0.00            
ATOM     94  H45 ACD     1      19.900  32.660  20.490  1.00  0.00            
ATOM     95  O23 ACD     1      22.620  29.570  23.400  1.00  0.00            
ATOM     96  C28 ACD     1      23.720  29.570  24.300  1.00  0.00            
ATOM     97  H46 ACD     1      23.510  30.400  24.980  1.00  0.00            
ATOM     98  C29 ACD     1      25.000  29.930  23.540  1.00  0.00            
ATOM     99  H47 ACD     1      24.940  29.340  22.610  1.00  0.00            
ATOM    100  O24 ACD     1      26.150  29.550  24.350  1.00  0.00            
ATOM    101  C30 ACD     1      25.110  31.460  23.310  1.00  0.00            
ATOM    102  H48 ACD     1      26.130  31.580  22.930  1.00  0.00            
ATOM    103  H49 ACD     1      24.410  31.790  22.530  1.00  0.00            
ATOM    104  O25 ACD     1      25.000  32.240  24.560  1.00  0.00            
ATOM    105  H50 ACD     1      25.920  32.410  24.800  1.00  0.00            
ATOM    106  C31 ACD     1      23.700  28.230  25.060  1.00  0.00            
ATOM    107  H51 ACD     1      23.640  27.440  24.300  1.00  0.00            
ATOM    108  O26 ACD     1      22.480  28.140  25.830  1.00  0.00            
ATOM    109  H52 ACD     1      22.640  27.490  26.520  1.00  0.00            
ATOM    110  C32 ACD     1      25.020  28.020  25.780  1.00  0.00            
ATOM    111  H53 ACD     1      24.990  28.660  26.670  1.00  0.00            
ATOM    112  O27 ACD     1      25.200  26.750  26.320  1.00  0.00            
ATOM    113  H54 ACD     1      25.400  26.120  25.630  1.00  0.00            
ATOM    114  C33 ACD     1      26.200  28.230  24.850  1.00  0.00            
ATOM    115  H55 ACD     1      27.180  28.070  25.300  1.00  0.00            
ATOM    116  O28 ACD     1      26.050  27.360  23.730  1.00  0.00            
ATOM    117  C34 ACD     1      27.100  26.580  23.240  1.00  0.00            
ATOM    118  H56 ACD     1      28.080  27.030  23.460  1.00  0.00            
ATOM    119  C35 ACD     1      26.950  25.160  23.870  1.00  0.00            
ATOM    120  H57 ACD     1      25.990  24.660  23.690  1.00  0.00            
ATOM    121  O29 ACD     1      27.260  25.280  25.320  1.00  0.00            
ATOM    122  H58 ACD     1      28.130  25.680  25.390  1.00  0.00            
ATOM    123  C36 ACD     1      27.900  24.250  23.160  1.00  0.00            
ATOM    124  H59 ACD     1      28.940  24.580  23.230  1.00  0.00            
ATOM    125  O30 ACD     1      27.880  22.950  23.750  1.00  0.00            
ATOM    126  H60 ACD     1      27.020  22.540  23.620  1.00  0.00            
ATOM    127  C1  CM7     2      18.430  22.340  29.310  1.00  0.00            
ATOM    128  C2  CM7     2      18.800  22.050  27.810  1.00  0.00            
ATOM    129  C3  CM7     2      19.820  22.950  27.110  1.00  0.00            
ATOM    130  O1  CM7     2      20.920  23.050  27.650  1.00  0.00            
ATOM    131  N1  CM7     2      19.490  23.420  25.780  1.00  0.00            
ATOM    132  C4  CM7     2      18.260  23.230  25.160  1.00  0.00            
ATOM    133  C5  CM7     2      17.270  24.190  25.270  1.00  0.00            
ATOM    134  C6  CM7     2      16.050  24.100  24.510  1.00  0.00            
ATOM    135  C7  CM7     2      15.860  23.010  23.630  1.00  0.00            
ATOM    136  C8  CM7     2      16.800  21.960  23.560  1.00  0.00            
ATOM    137  C9  CM7     2      18.040  22.120  24.280  1.00  0.00            
ATOM    138  C10 CM7     2      20.580  24.060  24.960  1.00  0.00            
ATOM    139  C11 CM7     2      21.160  23.040  24.010  1.00  0.00            
ATOM    140  C12 CM7     2      22.290  23.670  23.110  1.00  0.00            
ATOM    141  N2  CM7     2      21.770  24.880  22.320  1.00  0.00            
ATOM    142  C13 CM7     2      22.890  25.530  21.550  1.00  0.00            
ATOM    143  C14 CM7     2      22.380  26.580  20.560  1.00  0.00            
ATOM    144  C15 CM7     2      23.450  27.270  19.760  1.00  0.00            
ATOM    145  C16 CM7     2      23.970  26.660  18.570  1.00  0.00            
ATOM    146  C17 CM7     2      24.940  27.180  17.780  1.00  0.00            
ATOM    147  C18 CM7     2      25.340  28.520  18.000  1.00  0.00            
ATOM    148  C19 CM7     2      24.880  29.190  19.210  1.00  0.00            
ATOM    149  C20 CM7     2      23.940  28.570  20.090  1.00  0.00            
ATOM    150  C21 CM7     2      21.260  25.890  23.240  1.00  0.00            
ATOM    151  C22 CM7     2      20.110  25.270  24.140  1.00  0.00            
ATOM    152  H1  CM7     2      19.220  22.410  30.070  1.00  0.00            
ATOM    153  H2  CM7     2      18.080  23.370  29.470  1.00  0.00            
ATOM    154  H3  CM7     2      17.670  21.680  29.750  1.00  0.00            
ATOM    155  H4  CM7     2      17.890  21.830  27.240  1.00  0.00            
ATOM    156  H5  CM7     2      19.240  21.040  27.770  1.00  0.00            
ATOM    157  H6  CM7     2      17.400  25.110  25.830  1.00  0.00            
ATOM    158  H7  CM7     2      15.350  24.930  24.500  1.00  0.00            
ATOM    159  H8  CM7     2      14.980  22.940  23.000  1.00  0.00            
ATOM    160  H9  CM7     2      16.650  21.140  22.860  1.00  0.00            
ATOM    161  H10 CM7     2      18.740  21.290  24.190  1.00  0.00            
ATOM    162  H11 CM7     2      21.420  24.310  25.620  1.00  0.00            
ATOM    163  H12 CM7     2      20.380  22.820  23.270  1.00  0.00            
ATOM    164  H13 CM7     2      21.400  22.110  24.530  1.00  0.00            
ATOM    165  H14 CM7     2      22.650  22.960  22.360  1.00  0.00            
ATOM    166  H15 CM7     2      23.110  24.040  23.740  1.00  0.00            
ATOM    167  H16 CM7     2      23.470  24.770  21.010  1.00  0.00            
ATOM    168  H17 CM7     2      23.570  25.980  22.290  1.00  0.00            
ATOM    169  H18 CM7     2      21.870  27.370  21.120  1.00  0.00            
ATOM    170  H19 CM7     2      21.660  26.080  19.900  1.00  0.00            
ATOM    171  H20 CM7     2      23.610  25.670  18.280  1.00  0.00            
ATOM    172  H21 CM7     2      25.380  26.680  16.920  1.00  0.00            
ATOM    173  H22 CM7     2      25.950  29.050  17.280  1.00  0.00            
ATOM    174  H23 CM7     2      25.220  30.220  19.300  1.00  0.00            
ATOM    175  H24 CM7     2      23.560  28.990  21.020  1.00  0.00            
ATOM    176  H25 CM7     2      20.810  26.760  22.750  1.00  0.00            
ATOM    177  H26 CM7     2      21.990  26.350  23.920  1.00  0.00            
ATOM    178  H27 CM7     2      19.860  26.060  24.870  1.00  0.00            
ATOM    179  H28 CM7     2      19.250  24.930  23.550  1.00  0.00            
TER
ENDMDL
MODEL        1
ATOM      1  H1  ACD     1      12.270  24.480  23.430  1.00  0.00            
ATOM      2  O1  ACD     1      11.730  23.700  23.320  1.00  0.00            
ATOM      3  C1  ACD     1      12.390  22.980  22.320  1.00  0.00            
ATOM      4  H2  ACD     1      13.430  22.850  22.630  1.00  0.00            
ATOM      5  H3  ACD     1      12.400  23.490  21.350  1.00  0.00            
ATOM      6  C2  ACD     1      11.800  21.570  22.030  1.00  0.00            
ATOM      7  H4  ACD     1      12.520  21.020  21.400  1.00  0.00            
ATOM      8  O2  ACD     1      11.470  20.910  23.190  1.00  0.00            
ATOM      9  C3  ACD     1      10.930  19.590  23.180  1.00  0.00            
ATOM     10  H5  ACD     1      10.820  19.170  24.180  1.00  0.00            
ATOM     11  O3  ACD     1      11.890  18.820  22.470  1.00  0.00            
ATOM     12  C4  ACD     1      12.750  17.980  23.170  1.00  0.00            
ATOM     13  H6  ACD     1      12.240  17.850  24.130  1.00  0.00            
ATOM     14  C5  ACD     1      12.670  16.690  22.440  1.00  0.00            
ATOM     15  H7  ACD     1      12.990  16.970  21.430  1.00  0.00            
ATOM     16  O4  ACD     1      11.390  16.050  22.550  1.00  0.00            
ATOM     17  H8  ACD     1      11.420  15.360  21.880  1.00  0.00            
ATOM     18  C6  ACD     1      13.800  15.760  22.980  1.00  0.00            
ATOM     19  H9  ACD     1      13.580  15.560  24.030  1.00  0.00            
ATOM     20  O5  ACD     1      13.920  14.470  22.360  1.00  0.00            
ATOM     21  H10 ACD     1      14.560  14.010  22.920  1.00  0.00            
ATOM     22  C7  ACD     1      15.210  16.470  22.880  1.00  0.00            
ATOM     23  H11 ACD     1      15.950  15.840  23.390  1.00  0.00            
ATOM     24  O6  ACD     1      15.190  17.690  23.690  1.00  0.00            
ATOM     25  C8  ACD     1      14.100  18.590  23.310  1.00  0.00            
ATOM     26  H12 ACD     1      14.270  19.110  22.360  1.00  0.00            
ATOM     27  C9  ACD     1      14.120  19.600  24.490  1.00  0.00            
ATOM     28  H13 ACD     1      15.090  20.100  24.560  1.00  0.00            
ATOM     29  H14 ACD     1      13.410  20.410  24.270  1.00  0.00            
ATOM     30  O7  ACD     1      13.810  19.020  25.730  1.00  0.00            
ATOM     31  H15 ACD     1      14.250  18.160  25.760  1.00  0.00            
ATOM     32  O8  ACD     1      15.520  16.670  21.490  1.00  0.00            
ATOM     33  C10 ACD     1      16.420  15.810  20.900  1.00  0.00            
ATOM     34  H16 ACD     1      16.450  14.830  21.400  1.00  0.00            
ATOM     35  C11 ACD     1      15.860  15.420  19.500  1.00  0.00            
ATOM     36  H17 ACD     1      15.480  16.290  18.960  1.00  0.00            
ATOM     37  O9  ACD     1      14.790  14.490  19.580  1.00  0.00            
ATOM     38  H18 ACD     1      14.550  14.670  20.500  1.00  0.00            
ATOM     39  C12 ACD     1      16.950  14.840  18.640  1.00  0.00            
ATOM     40  H19 ACD     1      17.200  13.840  19.010  1.00  0.00            
ATOM     41  O10 ACD     1      16.550  14.790  17.240  1.00  0.00            
ATOM     42  H20 ACD     1      15.720  14.310  17.210  1.00  0.00            
ATOM     43  C13 ACD     1      18.210  15.740  18.560  1.00  0.00            
ATOM     44  H21 ACD     1      19.040  15.280  18.010  1.00  0.00            
ATOM     45  O11 ACD     1      18.650  15.820  19.900  1.00  0.00            
ATOM     46  C14 ACD     1      17.830  16.510  20.820  1.00  0.00            
ATOM     47  H22 ACD     1      17.640  17.500  20.380  1.00  0.00            
ATOM     48  C15 ACD     1      18.470  16.550  22.220  1.00  0.00            
ATOM     49  H23 ACD     1      19.500  16.940  22.240  1.00  0.00            
ATOM     50  H24 ACD     1      17.930  17.180  22.930  1.00  0.00            
ATOM     51  O12 ACD     1      18.460  15.250  22.740  1.00  0.00            
ATOM     52  H25 ACD     1      18.960  14.680  22.150  1.00  0.00            
ATOM     53  O13 ACD     1      17.870  17.050  18.080  1.00  0.00            
ATOM     54  C16 ACD     1      18.640  17.430  16.910  1.00  0.00            
ATOM     55  H26 ACD     1      19.550  16.830  16.760  1.00  0.00            
ATOM     56  C17 ACD     1      17.760  17.190  15.600  1.00  0.00            
ATOM     57  H27 ACD     1      16.740  17.520  15.840  1.00  0.00            
ATOM     58  O14 ACD     1      17.780  15.770  15.270  1.00  0.00            
ATOM     59  H28 ACD     1      17.340  15.420  16.040  1.00  0.00            
ATOM     60  C18 ACD     1      18.160  18.090  14.430  1.00  0.00            
ATOM     61  H29 ACD     1      19.190  17.870  14.120  1.00  0.00            
ATOM     62  O15 ACD     1      17.200  17.950  13.370  1.00  0.00            
ATOM     63  H30 ACD     1      17.330  17.070  13.010  1.00  0.00            
ATOM     64  C19 ACD     1      18.290  19.530  14.920  1.00  0.00            
ATOM     65  H31 ACD     1      18.660  20.160  14.100  1.00  0.00            
ATOM     66  O16 ACD     1      19.280  19.500  15.860  1.00  0.00            
ATOM     67  C20 ACD     1      18.950  18.890  17.100  1.00  0.00            
ATOM     68  H32 ACD     1      18.100  19.350  17.620  1.00  0.00            
ATOM     69  C21 ACD     1      20.170  19.170  18.000  1.00  0.00            
ATOM     70  H33 ACD     1      20.190  20.260  18.150  1.00  0.00            
ATOM     71  H34 ACD     1      20.070  18.660  18.960  1.00  0.00            
ATOM     72  O17 ACD     1      21.380  18.630  17.400  1.00  0.00            
ATOM     73  H35 ACD     1      21.440  18.990  16.510  1.00  0.00            
ATOM     74  O18 ACD     1      17.040  19.970  15.400  1.00  0.00            
ATOM     75  C22 ACD     1      16.600  21.290  15.020  1.00  0.00            
ATOM     76  H36 ACD     1      17.280  21.700  14.260  1.00  0.00            
ATOM     77  C23 ACD     1      15.230  21.130  14.340  1.00  0.00            
ATOM     78  H37 ACD     1      14.580  20.540  15.000  1.00  0.00            
ATOM     79  O19 ACD     1      15.400  20.320  13.140  1.00  0.00            
ATOM     80  H38 ACD     1      15.910  19.540  13.390  1.00  0.00            
ATOM     81  C24 ACD     1      14.610  22.500  14.020  1.00  0.00            
ATOM     82  H39 ACD     1      15.270  23.050  13.330  1.00  0.00            
ATOM     83  O20 ACD     1      13.250  22.260  13.430  1.00  0.00            
ATOM     84  H40 ACD     1      12.750  21.860  14.150  1.00  0.00            
ATOM     85  C25 ACD     1      14.490  23.270  15.340  1.00  0.00            
ATOM     86  H41 ACD     1      14.100  24.250  15.050  1.00  0.00            
ATOM     87  O21 ACD     1      15.840  23.470  15.790  1.00  0.00            
ATOM     88  C26 ACD     1      16.480  22.250  16.200  1.00  0.00            
ATOM     89  H42 ACD     1      15.950  21.830  17.060  1.00  0.00            
ATOM     90  C27 ACD     1      17.840  22.580  16.780  1.00  0.00            
ATOM     91  H43 ACD     1      17.600  23.170  17.670  1.00  0.00            
ATOM     92  H44 ACD     1      18.340  21.660  17.120  1.00  0.00            
ATOM     93  O22 ACD     1      18.640  23.310  15.860  1.00  0.00            
ATOM     94  H45 ACD     1      19.520  22.930  15.830  1.00  0.00            
ATOM     95  O23 ACD     1      13.680  22.520  16.340  1.00  0.00            
ATOM     96  C28 ACD     1      12.360  22.870  16.630  1.00  0.00            
ATOM     97  H46 ACD     1      11.960  23.430  15.770  1.00  0.00            
ATOM     98  C29 ACD     1      12.350  23.710  17.920  1.00  0.00            
ATOM     99  H47 ACD     1      12.880  23.100  18.660  1.00  0.00            
ATOM    100  O24 ACD     1      10.980  23.780  18.490  1.00  0.00            
ATOM    101  C30 ACD     1      12.870  25.150  17.750  1.00  0.00            
ATOM    102  H48 ACD     1      12.490  25.690  18.630  1.00  0.00            
ATOM    103  H49 ACD     1      13.960  25.160  17.770  1.00  0.00            
ATOM    104  O25 ACD     1      12.290  25.820  16.640  1.00  0.00            
ATOM    105  H50 ACD     1      11.380  25.660  16.890  1.00  0.00            
ATOM    106  C31 ACD     1      11.500  21.590  16.700  1.00  0.00            
ATOM    107  H51 ACD     1      12.160  20.870  17.210  1.00  0.00            
ATOM    108  O26 ACD     1      11.250  21.250  15.370  1.00  0.00            
ATOM    109  H52 ACD     1      10.510  20.640  15.310  1.00  0.00            
ATOM    110  C32 ACD     1      10.180  21.770  17.420  1.00  0.00            
ATOM    111  H53 ACD     1       9.660  22.540  16.830  1.00  0.00            
ATOM    112  O27 ACD     1       9.560  20.470  17.640  1.00  0.00            
ATOM    113  H54 ACD     1       8.870  20.510  18.310  1.00  0.00            
ATOM    114  C33 ACD     1      10.370  22.510  18.750  1.00  0.00            
ATOM    115  H55 ACD     1       9.410  22.760  19.210  1.00  0.00            
ATOM    116  O28 ACD     1      11.140  21.780  19.690  1.00  0.00            
ATOM    117  C34 ACD     1      10.600  21.590  21.090  1.00  0.00            
ATOM    118  H56 ACD     1       9.980  22.430  21.440  1.00  0.00            
ATOM    119  C35 ACD     1       9.760  20.380  21.070  1.00  0.00            
ATOM    120  H57 ACD     1      10.220  19.670  20.380  1.00  0.00            
ATOM    121  O29 ACD     1       8.520  20.740  20.550  1.00  0.00            
ATOM    122  H58 ACD     1       8.000  19.930  20.460  1.00  0.00            
ATOM    123  C36 ACD     1       9.620  19.610  22.420  1.00  0.00            
ATOM    124  H59 ACD     1       8.920  20.230  23.000  1.00  0.00            
ATOM    125  O30 ACD     1       9.130  18.280  22.290  1.00  0.00            
ATOM    126  H60 ACD     1       9.910  17.730  22.220  1.00  0.00            
ATOM    127  C1  CM7     2      10.010  13.660  13.340  1.00  0.00            
ATOM    128  C2  CM7     2      10.380  13.700  14.830  1.00  0.00            
ATOM    129  C3  CM7     2      10.770  15.090  15.250  1.00  0.00            
ATOM    130  O1  CM7     2      10.000  16.020  15.070  1.00  0.00            
ATOM    131  N1  CM7     2      11.980  15.380  15.860  1.00  0.00            
ATOM    132  C4  CM7     2      12.970  14.390  15.890  1.00  0.00            
ATOM    133  C5  CM7     2      13.680  14.240  14.780  1.00  0.00            
ATOM    134  C6  CM7     2      14.710  13.220  14.710  1.00  0.00            
ATOM    135  C7  CM7     2      15.050  12.550  15.910  1.00  0.00            
ATOM    136  C8  CM7     2      14.250  12.770  17.090  1.00  0.00            
ATOM    137  C9  CM7     2      13.170  13.710  17.100  1.00  0.00            
ATOM    138  C10 CM7     2      12.260  16.670  16.420  1.00  0.00            
ATOM    139  C11 CM7     2      12.070  16.760  17.950  1.00  0.00            
ATOM    140  C12 CM7     2      12.320  18.240  18.390  1.00  0.00            
ATOM    141  N2  CM7     2      13.690  18.580  18.180  1.00  0.00            
ATOM    142  C13 CM7     2      14.130  19.820  19.010  1.00  0.00            
ATOM    143  C14 CM7     2      15.640  19.980  19.090  1.00  0.00            
ATOM    144  C15 CM7     2      15.970  21.030  20.160  1.00  0.00            
ATOM    145  C16 CM7     2      16.420  20.700  21.450  1.00  0.00            
ATOM    146  C17 CM7     2      16.560  21.720  22.390  1.00  0.00            
ATOM    147  C18 CM7     2      16.250  23.020  22.070  1.00  0.00            
ATOM    148  C19 CM7     2      15.810  23.430  20.820  1.00  0.00            
ATOM    149  C20 CM7     2      15.770  22.420  19.800  1.00  0.00            
ATOM    150  C21 CM7     2      14.080  18.580  16.780  1.00  0.00            
ATOM    151  C22 CM7     2      13.710  17.180  16.090  1.00  0.00            
ATOM    152  H1  CM7     2      10.700  14.330  12.800  1.00  0.00            
ATOM    153  H2  CM7     2      10.180  12.670  12.900  1.00  0.00            
ATOM    154  H3  CM7     2       9.030  14.060  13.080  1.00  0.00            
ATOM    155  H4  CM7     2      11.200  12.990  14.990  1.00  0.00            
ATOM    156  H5  CM7     2       9.560  13.340  15.460  1.00  0.00            
ATOM    157  H6  CM7     2      13.470  14.900  13.940  1.00  0.00            
ATOM    158  H7  CM7     2      15.300  13.140  13.800  1.00  0.00            
ATOM    159  H8  CM7     2      15.880  11.850  15.950  1.00  0.00            
ATOM    160  H9  CM7     2      14.430  12.240  18.020  1.00  0.00            
ATOM    161  H10 CM7     2      12.600  13.820  18.010  1.00  0.00            
ATOM    162  H11 CM7     2      11.500  17.410  16.120  1.00  0.00            
ATOM    163  H12 CM7     2      12.740  16.140  18.560  1.00  0.00            
ATOM    164  H13 CM7     2      11.010  16.480  18.070  1.00  0.00            
ATOM    165  H14 CM7     2      12.170  18.280  19.480  1.00  0.00            
ATOM    166  H15 CM7     2      11.630  18.910  17.860  1.00  0.00            
ATOM    167  H16 CM7     2      13.720  19.840  20.020  1.00  0.00            
ATOM    168  H17 CM7     2      13.770  20.740  18.540  1.00  0.00            
ATOM    169  H18 CM7     2      16.090  20.220  18.120  1.00  0.00            
ATOM    170  H19 CM7     2      16.060  19.000  19.330  1.00  0.00            
ATOM    171  H20 CM7     2      16.770  19.680  21.620  1.00  0.00            
ATOM    172  H21 CM7     2      16.850  21.550  23.420  1.00  0.00            
ATOM    173  H22 CM7     2      16.370  23.780  22.840  1.00  0.00            
ATOM    174  H23 CM7     2      15.590  24.460  20.580  1.00  0.00            
ATOM    175  H24 CM7     2      15.450  22.710  18.810  1.00  0.00            
ATOM    176  H25 CM7     2      15.140  18.840  16.720  1.00  0.00            
ATOM    177  H26 CM7     2      13.540  19.420  16.310  1.00  0.00            
ATOM    178  H27 CM7     2      13.820  17.310  15.000  1.00  0.00            
ATOM    179  H28 CM7     2      14.470  16.440  16.360  1.00  0.00            
TER
ENDMDL
MODEL        1
ATOM      1  H1  ACD     1       8.270  26.290  15.570  1.00  0.00            
ATOM      2  O1  ACD     1       8.670  27.170  15.570  1.00  0.00            
ATOM      3  C1  ACD     1       9.810  27.290  14.720  1.00  0.00            
ATOM      4  H2  ACD     1      10.480  28.070  15.080  1.00  0.00            
ATOM      5  H3  ACD     1       9.480  27.730  13.770  1.00  0.00            
ATOM      6  C2  ACD     1      10.510  25.950  14.490  1.00  0.00            
ATOM      7  H4  ACD     1      10.470  25.320  15.380  1.00  0.00            
ATOM      8  O2  ACD     1       9.760  25.180  13.470  1.00  0.00            
ATOM      9  C3  ACD     1      10.250  23.840  13.290  1.00  0.00            
ATOM     10  H5  ACD     1       9.640  23.260  12.590  1.00  0.00            
ATOM     11  O3  ACD     1      10.320  23.150  14.550  1.00  0.00            
ATOM     12  C4  ACD     1       9.300  22.180  14.890  1.00  0.00            
ATOM     13  H6  ACD     1       8.580  22.160  14.070  1.00  0.00            
ATOM     14  C5  ACD     1       9.980  20.820  14.960  1.00  0.00            
ATOM     15  H7  ACD     1      10.860  21.010  15.580  1.00  0.00            
ATOM     16  O4  ACD     1      10.410  20.390  13.690  1.00  0.00            
ATOM     17  H8  ACD     1      10.890  19.570  13.830  1.00  0.00            
ATOM     18  C6  ACD     1       9.150  19.820  15.770  1.00  0.00            
ATOM     19  H9  ACD     1       8.250  19.640  15.180  1.00  0.00            
ATOM     20  O5  ACD     1       9.930  18.650  15.870  1.00  0.00            
ATOM     21  H10 ACD     1      10.520  18.820  16.600  1.00  0.00            
ATOM     22  C7  ACD     1       8.900  20.380  17.200  1.00  0.00            
ATOM     23  H11 ACD     1       8.280  19.720  17.810  1.00  0.00            
ATOM     24  O6  ACD     1       8.150  21.580  17.060  1.00  0.00            
ATOM     25  C8  ACD     1       8.590  22.620  16.210  1.00  0.00            
ATOM     26  H12 ACD     1       9.340  23.120  16.830  1.00  0.00            
ATOM     27  C9  ACD     1       7.430  23.550  15.890  1.00  0.00            
ATOM     28  H13 ACD     1       7.580  23.720  14.820  1.00  0.00            
ATOM     29  H14 ACD     1       6.500  23.120  16.270  1.00  0.00            
ATOM     30  O7  ACD     1       7.660  24.810  16.520  1.00  0.00            
ATOM     31  H15 ACD     1       7.590  24.760  17.470  1.00  0.00            
ATOM     32  O8  ACD     1      10.140  20.680  17.910  1.00  0.00            
ATOM     33  C10 ACD     1      10.630  19.780  18.850  1.00  0.00            
ATOM     34  H16 ACD     1      10.120  18.810  18.820  1.00  0.00            
ATOM     35  C11 ACD     1      12.120  19.630  18.620  1.00  0.00            
ATOM     36  H17 ACD     1      12.570  20.620  18.450  1.00  0.00            
ATOM     37  O9  ACD     1      12.270  18.840  17.420  1.00  0.00            
ATOM     38  H18 ACD     1      13.180  18.680  17.160  1.00  0.00            
ATOM     39  C12 ACD     1      12.720  18.920  19.820  1.00  0.00            
ATOM     40  H19 ACD     1      12.400  17.880  19.930  1.00  0.00            
ATOM     41  O10 ACD     1      14.150  18.980  19.660  1.00  0.00            
ATOM     42  H20 ACD     1      14.290  18.240  19.060  1.00  0.00            
ATOM     43  C13 ACD     1      12.430  19.690  21.120  1.00  0.00            
ATOM     44  H21 ACD     1      12.940  19.050  21.860  1.00  0.00            
ATOM     45  O11 ACD     1      11.090  19.720  21.270  1.00  0.00            
ATOM     46  C14 ACD     1      10.350  20.370  20.270  1.00  0.00            
ATOM     47  H22 ACD     1      10.600  21.430  20.180  1.00  0.00            
ATOM     48  C15 ACD     1       8.850  20.270  20.630  1.00  0.00            
ATOM     49  H23 ACD     1       8.260  20.520  19.740  1.00  0.00            
ATOM     50  H24 ACD     1       8.660  19.240  20.970  1.00  0.00            
ATOM     51  O12 ACD     1       8.560  21.080  21.760  1.00  0.00            
ATOM     52  H25 ACD     1       7.840  20.650  22.220  1.00  0.00            
ATOM     53  O13 ACD     1      12.920  20.990  21.090  1.00  0.00            
ATOM     54  C16 ACD     1      13.720  21.510  22.190  1.00  0.00            
ATOM     55  H26 ACD     1      13.760  20.720  22.950  1.00  0.00            
ATOM     56  C17 ACD     1      15.130  21.840  21.660  1.00  0.00            
ATOM     57  H27 ACD     1      15.020  22.580  20.860  1.00  0.00            
ATOM     58  O14 ACD     1      15.860  20.720  21.220  1.00  0.00            
ATOM     59  H28 ACD     1      15.290  20.360  20.530  1.00  0.00            
ATOM     60  C18 ACD     1      15.820  22.640  22.840  1.00  0.00            
ATOM     61  H29 ACD     1      15.730  22.030  23.750  1.00  0.00            
ATOM     62  O15 ACD     1      17.190  22.790  22.510  1.00  0.00            
ATOM     63  H30 ACD     1      17.640  21.940  22.540  1.00  0.00            
ATOM     64  C19 ACD     1      15.110  23.940  23.060  1.00  0.00            
ATOM     65  H31 ACD     1      15.570  24.590  23.800  1.00  0.00            
ATOM     66  O16 ACD     1      13.780  23.600  23.490  1.00  0.00            
ATOM     67  C20 ACD     1      13.040  22.780  22.650  1.00  0.00            
ATOM     68  H32 ACD     1      12.840  23.390  21.760  1.00  0.00            
ATOM     69  C21 ACD     1      11.790  22.420  23.370  1.00  0.00            
ATOM     70  H33 ACD     1      11.330  23.380  23.630  1.00  0.00            
ATOM     71  H34 ACD     1      11.090  21.870  22.720  1.00  0.00            
ATOM     72  O17 ACD     1      11.990  21.740  24.570  1.00  0.00            
ATOM     73  H35 ACD     1      11.140  21.480  24.950  1.00  0.00            
ATOM     74  O18 ACD     1      15.000  24.680  21.800  1.00  0.00            
ATOM     75  C22 ACD     1      16.030  25.720  21.490  1.00  0.00            
ATOM     76  H36 ACD     1      16.660  25.900  22.370  1.00  0.00            
ATOM     77  C23 ACD     1      16.870  25.400  20.280  1.00  0.00            
ATOM     78  H37 ACD     1      16.260  24.900  19.520  1.00  0.00            
ATOM     79  O19 ACD     1      17.960  24.590  20.620  1.00  0.00            
ATOM     80  H38 ACD     1      17.660  23.910  21.240  1.00  0.00            
ATOM     81  C24 ACD     1      17.360  26.670  19.590  1.00  0.00            
ATOM     82  H39 ACD     1      18.120  27.050  20.280  1.00  0.00            
ATOM     83  O20 ACD     1      18.050  26.330  18.430  1.00  0.00            
ATOM     84  H40 ACD     1      18.740  25.700  18.660  1.00  0.00            
ATOM     85  C25 ACD     1      16.240  27.610  19.310  1.00  0.00            
ATOM     86  H41 ACD     1      16.680  28.530  18.900  1.00  0.00            
ATOM     87  O21 ACD     1      15.730  27.990  20.590  1.00  0.00            
ATOM     88  C26 ACD     1      15.120  26.920  21.280  1.00  0.00            
ATOM     89  H42 ACD     1      14.320  26.550  20.630  1.00  0.00            
ATOM     90  C27 ACD     1      14.380  27.370  22.560  1.00  0.00            
ATOM     91  H43 ACD     1      13.680  28.200  22.380  1.00  0.00            
ATOM     92  H44 ACD     1      13.800  26.560  23.010  1.00  0.00            
ATOM     93  O22 ACD     1      15.310  27.800  23.550  1.00  0.00            
ATOM     94  H45 ACD     1      15.550  28.710  23.350  1.00  0.00            
ATOM     95  O23 ACD     1      15.240  27.100  18.390  1.00  0.00            
ATOM     96  C28 ACD     1      14.780  27.900  17.360  1.00  0.00            
ATOM     97  H46 ACD     1      15.110  28.920  17.560  1.00  0.00            
ATOM     98  C29 ACD     1      13.220  28.000  17.380  1.00  0.00            
ATOM     99  H47 ACD     1      12.750  27.010  17.510  1.00  0.00            
ATOM    100  O24 ACD     1      12.780  28.600  16.140  1.00  0.00            
ATOM    101  C30 ACD     1      12.650  28.880  18.490  1.00  0.00            
ATOM    102  H48 ACD     1      11.590  28.620  18.390  1.00  0.00            
ATOM    103  H49 ACD     1      13.050  28.550  19.450  1.00  0.00            
ATOM    104  O25 ACD     1      12.920  30.250  18.250  1.00  0.00            
ATOM    105  H50 ACD     1      12.630  30.490  17.370  1.00  0.00            
ATOM    106  C31 ACD     1      15.340  27.350  16.070  1.00  0.00            
ATOM    107  H51 ACD     1      15.110  26.280  16.080  1.00  0.00            
ATOM    108  O26 ACD     1      16.800  27.490  16.050  1.00  0.00            
ATOM    109  H52 ACD     1      17.110  27.100  16.870  1.00  0.00            
ATOM    110  C32 ACD     1      14.710  27.960  14.850  1.00  0.00            
ATOM    111  H53 ACD     1      15.030  29.000  14.700  1.00  0.00            
ATOM    112  O27 ACD     1      15.150  27.220  13.750  1.00  0.00            
ATOM    113  H54 ACD     1      16.080  27.120  13.970  1.00  0.00            
ATOM    114  C33 ACD     1      13.190  27.870  15.000  1.00  0.00            
ATOM    115  H55 ACD     1      12.800  28.380  14.110  1.00  0.00            
ATOM    116  O28 ACD     1      12.770  26.520  15.110  1.00  0.00            
ATOM    117  C34 ACD     1      11.970  26.010  14.050  1.00  0.00            
ATOM    118  H56 ACD     1      12.020  26.700  13.200  1.00  0.00            
ATOM    119  C35 ACD     1      12.540  24.700  13.710  1.00  0.00            
ATOM    120  H57 ACD     1      12.550  24.170  14.680  1.00  0.00            
ATOM    121  O29 ACD     1      13.940  24.740  13.250  1.00  0.00            
ATOM    122  H58 ACD     1      14.390  25.490  13.650  1.00  0.00            
ATOM    123  C36 ACD     1      11.660  23.960  12.680  1.00  0.00            
ATOM    124  H59 ACD     1      11.520  24.580  11.790  1.00  0.00            
ATOM    125  O30 ACD     1      12.130  22.680  12.350  1.00  0.00            
ATOM    126  H60 ACD     1      12.150  22.190  13.180  1.00  0.00            
ATOM    127  C1  CM7     2      18.420  18.610  18.520  1.00  0.00            
ATOM    128  C2  CM7     2      18.890  19.610  17.440  1.00  0.00            
ATOM    129  C3  CM7     2      18.360  19.390  15.980  1.00  0.00            
ATOM    130  O1  CM7     2      18.860  18.490  15.330  1.00  0.00            
ATOM    131  N1  CM7     2      17.240  20.110  15.540  1.00  0.00            
ATOM    132  C4  CM7     2      16.570  19.740  14.310  1.00  0.00            
ATOM    133  C5  CM7     2      15.770  18.600  14.320  1.00  0.00            
ATOM    134  C6  CM7     2      15.070  18.150  13.170  1.00  0.00            
ATOM    135  C7  CM7     2      15.280  18.890  11.970  1.00  0.00            
ATOM    136  C8  CM7     2      16.190  19.990  11.910  1.00  0.00            
ATOM    137  C9  CM7     2      16.820  20.450  13.090  1.00  0.00            
ATOM    138  C10 CM7     2      16.640  21.280  16.210  1.00  0.00            
ATOM    139  C11 CM7     2      15.880  22.380  15.390  1.00  0.00            
ATOM    140  C12 CM7     2      15.360  23.520  16.250  1.00  0.00            
ATOM    141  N2  CM7     2      14.430  23.030  17.270  1.00  0.00            
ATOM    142  C13 CM7     2      13.710  24.100  17.960  1.00  0.00            
ATOM    143  C14 CM7     2      12.260  23.780  18.380  1.00  0.00            
ATOM    144  C15 CM7     2      11.470  25.000  18.950  1.00  0.00            
ATOM    145  C16 CM7     2      10.370  25.570  18.260  1.00  0.00            
ATOM    146  C17 CM7     2       9.720  26.740  18.670  1.00  0.00            
ATOM    147  C18 CM7     2      10.210  27.340  19.890  1.00  0.00            
ATOM    148  C19 CM7     2      11.250  26.760  20.670  1.00  0.00            
ATOM    149  C20 CM7     2      11.870  25.590  20.180  1.00  0.00            
ATOM    150  C21 CM7     2      15.140  22.060  18.160  1.00  0.00            
ATOM    151  C22 CM7     2      15.740  20.900  17.370  1.00  0.00            
ATOM    152  H1  CM7     2      17.320  18.640  18.530  1.00  0.00            
ATOM    153  H2  CM7     2      18.810  17.640  18.180  1.00  0.00            
ATOM    154  H3  CM7     2      18.840  18.970  19.460  1.00  0.00            
ATOM    155  H4  CM7     2      19.980  19.540  17.330  1.00  0.00            
ATOM    156  H5  CM7     2      18.840  20.640  17.820  1.00  0.00            
ATOM    157  H6  CM7     2      15.660  18.170  15.310  1.00  0.00            
ATOM    158  H7  CM7     2      14.410  17.300  13.040  1.00  0.00            
ATOM    159  H8  CM7     2      14.690  18.630  11.100  1.00  0.00            
ATOM    160  H9  CM7     2      16.410  20.470  10.960  1.00  0.00            
ATOM    161  H10 CM7     2      17.560  21.240  13.080  1.00  0.00            
ATOM    162  H11 CM7     2      17.520  21.810  16.590  1.00  0.00            
ATOM    163  H12 CM7     2      14.940  22.050  14.930  1.00  0.00            
ATOM    164  H13 CM7     2      16.550  22.770  14.610  1.00  0.00            
ATOM    165  H14 CM7     2      14.790  24.170  15.560  1.00  0.00            
ATOM    166  H15 CM7     2      16.140  24.170  16.650  1.00  0.00            
ATOM    167  H16 CM7     2      13.750  25.010  17.350  1.00  0.00            
ATOM    168  H17 CM7     2      14.350  24.220  18.850  1.00  0.00            
ATOM    169  H18 CM7     2      12.220  22.870  18.990  1.00  0.00            
ATOM    170  H19 CM7     2      11.830  23.560  17.390  1.00  0.00            
ATOM    171  H20 CM7     2       9.960  25.040  17.400  1.00  0.00            
ATOM    172  H21 CM7     2       8.840  27.110  18.160  1.00  0.00            
ATOM    173  H22 CM7     2       9.840  28.330  20.170  1.00  0.00            
ATOM    174  H23 CM7     2      11.520  27.230  21.610  1.00  0.00            
ATOM    175  H24 CM7     2      12.650  25.150  20.800  1.00  0.00            
ATOM    176  H25 CM7     2      14.530  21.670  18.980  1.00  0.00            
ATOM    177  H26 CM7     2      15.880  22.620  18.740  1.00  0.00            
ATOM    178  H27 CM7     2      16.300  20.310  18.110  1.00  0.00            
ATOM    179  H28 CM7     2      14.970  20.250  16.930  1.00  0.00            
TER
ENDMDL
MODEL        1
ATOM      1  H1  ACD     1      16.250  21.780  27.950  1.00  0.00            
ATOM      2  O1  ACD     1      15.560  22.440  28.080  1.00  0.00            
ATOM      3  C1  ACD     1      14.530  22.180  27.080  1.00  0.00            
ATOM      4  H2  ACD     1      13.610  22.700  27.370  1.00  0.00            
ATOM      5  H3  ACD     1      14.200  21.140  27.200  1.00  0.00            
ATOM      6  C2  ACD     1      14.920  22.460  25.630  1.00  0.00            
ATOM      7  H4  ACD     1      15.530  23.370  25.590  1.00  0.00            
ATOM      8  O2  ACD     1      15.770  21.410  25.150  1.00  0.00            
ATOM      9  C3  ACD     1      16.110  21.520  23.780  1.00  0.00            
ATOM     10  H5  ACD     1      16.670  20.630  23.520  1.00  0.00            
ATOM     11  O3  ACD     1      16.960  22.670  23.640  1.00  0.00            
ATOM     12  C4  ACD     1      18.420  22.510  23.490  1.00  0.00            
ATOM     13  H6  ACD     1      18.700  21.590  24.020  1.00  0.00            
ATOM     14  C5  ACD     1      18.600  22.420  21.940  1.00  0.00            
ATOM     15  H7  ACD     1      17.950  23.240  21.580  1.00  0.00            
ATOM     16  O4  ACD     1      18.180  21.200  21.420  1.00  0.00            
ATOM     17  H8  ACD     1      17.230  21.270  21.270  1.00  0.00            
ATOM     18  C6  ACD     1      20.030  22.690  21.510  1.00  0.00            
ATOM     19  H9  ACD     1      20.540  21.820  21.950  1.00  0.00            
ATOM     20  O5  ACD     1      20.220  22.670  20.160  1.00  0.00            
ATOM     21  H10 ACD     1      19.650  21.970  19.820  1.00  0.00            
ATOM     22  C7  ACD     1      20.560  23.960  22.150  1.00  0.00            
ATOM     23  H11 ACD     1      21.600  24.060  21.820  1.00  0.00            
ATOM     24  O6  ACD     1      20.530  23.720  23.580  1.00  0.00            
ATOM     25  C8  ACD     1      19.230  23.630  24.140  1.00  0.00            
ATOM     26  H12 ACD     1      18.770  24.620  24.020  1.00  0.00            
ATOM     27  C9  ACD     1      19.360  23.470  25.640  1.00  0.00            
ATOM     28  H13 ACD     1      18.370  23.340  26.090  1.00  0.00            
ATOM     29  H14 ACD     1      20.050  22.660  25.910  1.00  0.00            
ATOM     30  O7  ACD     1      19.860  24.660  26.140  1.00  0.00            
ATOM     31  H15 ACD     1      19.190  24.980  26.750  1.00  0.00            
ATOM     32  O8  ACD     1      19.810  25.100  21.770  1.00  0.00            
ATOM     33  C10 ACD     1      20.360  25.950  20.740  1.00  0.00            
ATOM     34  H16 ACD     1      21.320  25.610  20.320  1.00  0.00            
ATOM     35  C11 ACD     1      19.330  26.070  19.590  1.00  0.00            
ATOM     36  H17 ACD     1      18.370  26.260  20.090  1.00  0.00            
ATOM     37  O9  ACD     1      19.180  24.800  18.840  1.00  0.00            
ATOM     38  H18 ACD     1      19.360  24.020  19.380  1.00  0.00            
ATOM     39  C12 ACD     1      19.520  27.320  18.710  1.00  0.00            
ATOM     40  H19 ACD     1      20.450  27.290  18.120  1.00  0.00            
ATOM     41  O10 ACD     1      18.330  27.480  17.940  1.00  0.00            
ATOM     42  H20 ACD     1      18.220  26.710  17.370  1.00  0.00            
ATOM     43  C13 ACD     1      19.650  28.570  19.640  1.00  0.00            
ATOM     44  H21 ACD     1      19.890  29.430  19.000  1.00  0.00            
ATOM     45  O11 ACD     1      20.760  28.230  20.460  1.00  0.00            
ATOM     46  C14 ACD     1      20.570  27.250  21.510  1.00  0.00            
ATOM     47  H22 ACD     1      19.680  27.550  22.070  1.00  0.00            
ATOM     48  C15 ACD     1      21.740  27.100  22.460  1.00  0.00            
ATOM     49  H23 ACD     1      21.530  26.390  23.270  1.00  0.00            
ATOM     50  H24 ACD     1      22.610  26.690  21.940  1.00  0.00            
ATOM     51  O12 ACD     1      22.140  28.310  23.140  1.00  0.00            
ATOM     52  H25 ACD     1      22.070  29.040  22.510  1.00  0.00            
ATOM     53  O13 ACD     1      18.490  28.800  20.430  1.00  0.00            
ATOM     54  C16 ACD     1      17.890  30.070  20.600  1.00  0.00            
ATOM     55  H26 ACD     1      18.430  30.870  20.070  1.00  0.00            
ATOM     56  C17 ACD     1      16.470  29.930  19.970  1.00  0.00            
ATOM     57  H27 ACD     1      15.990  29.030  20.380  1.00  0.00            
ATOM     58  O14 ACD     1      16.680  29.720  18.560  1.00  0.00            
ATOM     59  H28 ACD     1      17.220  28.950  18.330  1.00  0.00            
ATOM     60  C18 ACD     1      15.620  31.070  20.310  1.00  0.00            
ATOM     61  H29 ACD     1      15.960  31.950  19.740  1.00  0.00            
ATOM     62  O15 ACD     1      14.230  30.820  19.990  1.00  0.00            
ATOM     63  H30 ACD     1      13.850  30.490  20.820  1.00  0.00            
ATOM     64  C19 ACD     1      15.590  31.310  21.770  1.00  0.00            
ATOM     65  H31 ACD     1      15.100  32.290  21.850  1.00  0.00            
ATOM     66  O16 ACD     1      16.920  31.380  22.330  1.00  0.00            
ATOM     67  C20 ACD     1      17.830  30.340  22.100  1.00  0.00            
ATOM     68  H32 ACD     1      17.560  29.480  22.720  1.00  0.00            
ATOM     69  C21 ACD     1      19.190  30.760  22.640  1.00  0.00            
ATOM     70  H33 ACD     1      19.920  30.010  22.300  1.00  0.00            
ATOM     71  H34 ACD     1      19.390  31.770  22.250  1.00  0.00            
ATOM     72  O17 ACD     1      19.120  30.850  24.060  1.00  0.00            
ATOM     73  H35 ACD     1      19.850  30.310  24.390  1.00  0.00            
ATOM     74  O18 ACD     1      14.860  30.290  22.480  1.00  0.00            
ATOM     75  C22 ACD     1      14.000  30.750  23.530  1.00  0.00            
ATOM     76  H36 ACD     1      14.020  31.850  23.600  1.00  0.00            
ATOM     77  C23 ACD     1      12.560  30.330  22.990  1.00  0.00            
ATOM     78  H37 ACD     1      12.620  29.270  22.720  1.00  0.00            
ATOM     79  O19 ACD     1      12.070  31.030  21.840  1.00  0.00            
ATOM     80  H38 ACD     1      11.840  31.950  22.040  1.00  0.00            
ATOM     81  C24 ACD     1      11.620  30.280  24.190  1.00  0.00            
ATOM     82  H39 ACD     1      11.380  31.300  24.530  1.00  0.00            
ATOM     83  O20 ACD     1      10.350  29.660  23.920  1.00  0.00            
ATOM     84  H40 ACD     1       9.710  30.370  23.810  1.00  0.00            
ATOM     85  C25 ACD     1      12.190  29.410  25.350  1.00  0.00            
ATOM     86  H41 ACD     1      11.540  29.440  26.230  1.00  0.00            
ATOM     87  O21 ACD     1      13.460  29.970  25.810  1.00  0.00            
ATOM     88  C26 ACD     1      14.520  30.090  24.850  1.00  0.00            
ATOM     89  H42 ACD     1      14.840  29.050  24.680  1.00  0.00            
ATOM     90  C27 ACD     1      15.730  30.740  25.500  1.00  0.00            
ATOM     91  H43 ACD     1      15.990  30.110  26.370  1.00  0.00            
ATOM     92  H44 ACD     1      16.630  30.600  24.890  1.00  0.00            
ATOM     93  O22 ACD     1      15.650  32.120  25.890  1.00  0.00            
ATOM     94  H45 ACD     1      14.740  32.440  25.980  1.00  0.00            
ATOM     95  O23 ACD     1      12.480  28.100  24.930  1.00  0.00            
ATOM     96  C28 ACD     1      11.770  27.030  25.510  1.00  0.00            
ATOM     97  H46 ACD     1      10.800  27.320  25.940  1.00  0.00            
ATOM     98  C29 ACD     1      12.690  26.310  26.430  1.00  0.00            
ATOM     99  H47 ACD     1      13.710  26.120  26.090  1.00  0.00            
ATOM    100  O24 ACD     1      12.170  25.010  26.740  1.00  0.00            
ATOM    101  C30 ACD     1      12.760  27.060  27.730  1.00  0.00            
ATOM    102  H48 ACD     1      13.400  26.510  28.430  1.00  0.00            
ATOM    103  H49 ACD     1      13.170  28.080  27.680  1.00  0.00            
ATOM    104  O25 ACD     1      11.490  27.240  28.300  1.00  0.00            
ATOM    105  H50 ACD     1      11.610  27.930  28.960  1.00  0.00            
ATOM    106  C31 ACD     1      11.390  26.160  24.340  1.00  0.00            
ATOM    107  H51 ACD     1      12.280  26.000  23.730  1.00  0.00            
ATOM    108  O26 ACD     1      10.430  26.820  23.540  1.00  0.00            
ATOM    109  H52 ACD     1      10.680  27.740  23.410  1.00  0.00            
ATOM    110  C32 ACD     1      10.850  24.740  24.800  1.00  0.00            
ATOM    111  H53 ACD     1       9.970  24.830  25.450  1.00  0.00            
ATOM    112  O27 ACD     1      10.600  23.950  23.670  1.00  0.00            
ATOM    113  H54 ACD     1       9.660  23.930  23.470  1.00  0.00            
ATOM    114  C33 ACD     1      11.990  24.170  25.640  1.00  0.00            
ATOM    115  H55 ACD     1      11.640  23.220  26.060  1.00  0.00            
ATOM    116  O28 ACD     1      13.240  24.000  24.960  1.00  0.00            
ATOM    117  C34 ACD     1      13.680  22.700  24.740  1.00  0.00            
ATOM    118  H56 ACD     1      12.930  21.930  24.940  1.00  0.00            
ATOM    119  C35 ACD     1      14.040  22.760  23.220  1.00  0.00            
ATOM    120  H57 ACD     1      14.710  23.610  23.080  1.00  0.00            
ATOM    121  O29 ACD     1      12.880  22.800  22.380  1.00  0.00            
ATOM    122  H58 ACD     1      12.220  23.370  22.790  1.00  0.00            
ATOM    123  C36 ACD     1      14.900  21.570  22.870  1.00  0.00            
ATOM    124  H59 ACD     1      14.340  20.640  22.950  1.00  0.00            
ATOM    125  O30 ACD     1      15.330  21.670  21.510  1.00  0.00            
ATOM    126  H60 ACD     1      14.580  22.070  21.060  1.00  0.00            
ATOM    127  C1  CM7     2      15.040  22.340  14.730  1.00  0.00            
ATOM    128  C2  CM7     2      14.320  23.680  14.720  1.00  0.00            
ATOM    129  C3  CM7     2      13.790  24.150  16.070  1.00  0.00            
ATOM    130  O1  CM7     2      12.860  23.570  16.580  1.00  0.00            
ATOM    131  N1  CM7     2      14.390  25.190  16.730  1.00  0.00            
ATOM    132  C4  CM7     2      15.440  25.960  16.170  1.00  0.00            
ATOM    133  C5  CM7     2      15.070  27.200  15.670  1.00  0.00            
ATOM    134  C6  CM7     2      16.040  27.980  15.000  1.00  0.00            
ATOM    135  C7  CM7     2      17.340  27.440  14.770  1.00  0.00            
ATOM    136  C8  CM7     2      17.710  26.220  15.380  1.00  0.00            
ATOM    137  C9  CM7     2      16.770  25.530  16.110  1.00  0.00            
ATOM    138  C10 CM7     2      14.150  25.340  18.210  1.00  0.00            
ATOM    139  C11 CM7     2      15.360  24.740  19.040  1.00  0.00            
ATOM    140  C12 CM7     2      14.990  24.870  20.490  1.00  0.00            
ATOM    141  N2  CM7     2      14.980  26.300  20.830  1.00  0.00            
ATOM    142  C13 CM7     2      15.100  26.570  22.280  1.00  0.00            
ATOM    143  C14 CM7     2      16.550  26.460  22.710  1.00  0.00            
ATOM    144  C15 CM7     2      16.770  26.790  24.180  1.00  0.00            
ATOM    145  C16 CM7     2      15.960  26.270  25.260  1.00  0.00            
ATOM    146  C17 CM7     2      16.160  26.660  26.540  1.00  0.00            
ATOM    147  C18 CM7     2      17.190  27.540  26.840  1.00  0.00            
ATOM    148  C19 CM7     2      18.140  27.930  25.830  1.00  0.00            
ATOM    149  C20 CM7     2      17.910  27.480  24.560  1.00  0.00            
ATOM    150  C21 CM7     2      13.850  27.060  20.100  1.00  0.00            
ATOM    151  C22 CM7     2      13.870  26.830  18.570  1.00  0.00            
ATOM    152  H1  CM7     2      15.030  21.920  13.710  1.00  0.00            
ATOM    153  H2  CM7     2      16.060  22.380  15.100  1.00  0.00            
ATOM    154  H3  CM7     2      14.470  21.650  15.380  1.00  0.00            
ATOM    155  H4  CM7     2      13.460  23.730  14.040  1.00  0.00            
ATOM    156  H5  CM7     2      15.010  24.360  14.220  1.00  0.00            
ATOM    157  H6  CM7     2      14.020  27.460  15.660  1.00  0.00            
ATOM    158  H7  CM7     2      15.750  28.960  14.610  1.00  0.00            
ATOM    159  H8  CM7     2      18.030  28.010  14.160  1.00  0.00            
ATOM    160  H9  CM7     2      18.700  25.820  15.220  1.00  0.00            
ATOM    161  H10 CM7     2      16.960  24.570  16.570  1.00  0.00            
ATOM    162  H11 CM7     2      13.240  24.810  18.510  1.00  0.00            
ATOM    163  H12 CM7     2      16.310  25.250  18.840  1.00  0.00            
ATOM    164  H13 CM7     2      15.520  23.670  18.870  1.00  0.00            
ATOM    165  H14 CM7     2      15.800  24.350  21.030  1.00  0.00            
ATOM    166  H15 CM7     2      14.030  24.370  20.640  1.00  0.00            
ATOM    167  H16 CM7     2      14.550  25.770  22.790  1.00  0.00            
ATOM    168  H17 CM7     2      14.620  27.540  22.490  1.00  0.00            
ATOM    169  H18 CM7     2      17.120  27.150  22.070  1.00  0.00            
ATOM    170  H19 CM7     2      16.860  25.420  22.560  1.00  0.00            
ATOM    171  H20 CM7     2      15.140  25.620  25.000  1.00  0.00            
ATOM    172  H21 CM7     2      15.560  26.270  27.360  1.00  0.00            
ATOM    173  H22 CM7     2      17.210  28.010  27.810  1.00  0.00            
ATOM    174  H23 CM7     2      19.010  28.520  26.110  1.00  0.00            
ATOM    175  H24 CM7     2      18.690  27.660  23.820  1.00  0.00            
ATOM    176  H25 CM7     2      13.970  28.140  20.270  1.00  0.00            
ATOM    177  H26 CM7     2      12.900  26.740  20.550  1.00  0.00            
ATOM    178  H27 CM7     2      13.070  27.240  17.950  1.00  0.00            
ATOM    179  H28 CM7     2      14.710  27.430  18.200  1.00  0.00            
TER
ENDMDL
MODEL        1
ATOM      1  H1  ACD     1       1.180  31.490  24.370  1.00  0.00            
ATOM      2  O1  ACD     1       1.990  31.980  24.550  1.00  0.00            
ATOM      3  C1  ACD     1       2.770  31.910  23.370  1.00  0.00            
ATOM      4  H2  ACD     1       3.610  32.620  23.430  1.00  0.00            
ATOM      5  H3  ACD     1       2.160  32.260  22.530  1.00  0.00            
ATOM      6  C2  ACD     1       3.280  30.510  23.100  1.00  0.00            
ATOM      7  H4  ACD     1       3.670  30.080  24.030  1.00  0.00            
ATOM      8  O2  ACD     1       2.170  29.740  22.660  1.00  0.00            
ATOM      9  C3  ACD     1       2.480  28.390  22.470  1.00  0.00            
ATOM     10  H5  ACD     1       1.550  27.920  22.120  1.00  0.00            
ATOM     11  O3  ACD     1       2.900  27.860  23.690  1.00  0.00            
ATOM     12  C4  ACD     1       2.000  26.960  24.390  1.00  0.00            
ATOM     13  H6  ACD     1       1.000  27.000  23.920  1.00  0.00            
ATOM     14  C5  ACD     1       2.620  25.610  24.310  1.00  0.00            
ATOM     15  H7  ACD     1       3.580  25.620  24.840  1.00  0.00            
ATOM     16  O4  ACD     1       2.740  25.120  22.960  1.00  0.00            
ATOM     17  H8  ACD     1       2.910  25.760  22.260  1.00  0.00            
ATOM     18  C6  ACD     1       1.750  24.530  25.000  1.00  0.00            
ATOM     19  H9  ACD     1       0.840  24.580  24.390  1.00  0.00            
ATOM     20  O5  ACD     1       2.320  23.300  24.990  1.00  0.00            
ATOM     21  H10 ACD     1       3.060  23.520  25.560  1.00  0.00            
ATOM     22  C7  ACD     1       1.480  24.950  26.510  1.00  0.00            
ATOM     23  H11 ACD     1       0.780  24.220  26.920  1.00  0.00            
ATOM     24  O6  ACD     1       0.980  26.250  26.530  1.00  0.00            
ATOM     25  C8  ACD     1       1.790  27.340  25.860  1.00  0.00            
ATOM     26  H12 ACD     1       2.800  27.410  26.270  1.00  0.00            
ATOM     27  C9  ACD     1       1.060  28.640  26.180  1.00  0.00            
ATOM     28  H13 ACD     1       1.050  28.820  27.260  1.00  0.00            
ATOM     29  H14 ACD     1       1.570  29.580  25.900  1.00  0.00            
ATOM     30  O7  ACD     1      -0.310  28.610  25.740  1.00  0.00            
ATOM     31  H15 ACD     1      -0.690  27.930  26.310  1.00  0.00            
ATOM     32  O8  ACD     1       2.760  24.990  27.190  1.00  0.00            
ATOM     33  C10 ACD     1       3.080  24.170  28.330  1.00  0.00            
ATOM     34  H16 ACD     1       2.370  23.340  28.430  1.00  0.00            
ATOM     35  C11 ACD     1       4.520  23.560  27.870  1.00  0.00            
ATOM     36  H17 ACD     1       5.200  24.280  27.390  1.00  0.00            
ATOM     37  O9  ACD     1       4.320  22.590  26.860  1.00  0.00            
ATOM     38  H18 ACD     1       5.170  22.400  26.450  1.00  0.00            
ATOM     39  C12 ACD     1       5.260  23.080  29.110  1.00  0.00            
ATOM     40  H19 ACD     1       4.770  22.180  29.500  1.00  0.00            
ATOM     41  O10 ACD     1       6.600  22.810  28.720  1.00  0.00            
ATOM     42  H20 ACD     1       6.700  21.880  28.480  1.00  0.00            
ATOM     43  C13 ACD     1       5.240  24.140  30.250  1.00  0.00            
ATOM     44  H21 ACD     1       5.830  23.710  31.070  1.00  0.00            
ATOM     45  O11 ACD     1       3.910  24.380  30.670  1.00  0.00            
ATOM     46  C14 ACD     1       3.120  24.950  29.660  1.00  0.00            
ATOM     47  H22 ACD     1       3.520  25.930  29.390  1.00  0.00            
ATOM     48  C15 ACD     1       1.760  25.350  30.200  1.00  0.00            
ATOM     49  H23 ACD     1       1.040  25.720  29.460  1.00  0.00            
ATOM     50  H24 ACD     1       1.240  24.450  30.550  1.00  0.00            
ATOM     51  O12 ACD     1       1.840  26.370  31.190  1.00  0.00            
ATOM     52  H25 ACD     1       2.410  26.050  31.890  1.00  0.00            
ATOM     53  O13 ACD     1       5.830  25.360  29.710  1.00  0.00            
ATOM     54  C16 ACD     1       7.020  25.920  30.320  1.00  0.00            
ATOM     55  H26 ACD     1       7.140  25.420  31.290  1.00  0.00            
ATOM     56  C17 ACD     1       8.270  25.770  29.560  1.00  0.00            
ATOM     57  H27 ACD     1       8.140  26.200  28.550  1.00  0.00            
ATOM     58  O14 ACD     1       8.710  24.420  29.420  1.00  0.00            
ATOM     59  H28 ACD     1       8.000  23.920  29.010  1.00  0.00            
ATOM     60  C18 ACD     1       9.390  26.650  30.070  1.00  0.00            
ATOM     61  H29 ACD     1       9.580  26.250  31.080  1.00  0.00            
ATOM     62  O15 ACD     1      10.590  26.570  29.240  1.00  0.00            
ATOM     63  H30 ACD     1      10.440  27.350  28.710  1.00  0.00            
ATOM     64  C19 ACD     1       8.960  28.040  30.180  1.00  0.00            
ATOM     65  H31 ACD     1       9.820  28.600  30.570  1.00  0.00            
ATOM     66  O16 ACD     1       7.780  28.110  31.020  1.00  0.00            
ATOM     67  C20 ACD     1       6.680  27.410  30.570  1.00  0.00            
ATOM     68  H32 ACD     1       6.380  27.880  29.630  1.00  0.00            
ATOM     69  C21 ACD     1       5.590  27.570  31.650  1.00  0.00            
ATOM     70  H33 ACD     1       5.360  28.640  31.730  1.00  0.00            
ATOM     71  H34 ACD     1       4.690  27.070  31.260  1.00  0.00            
ATOM     72  O17 ACD     1       6.060  27.060  32.880  1.00  0.00            
ATOM     73  H35 ACD     1       6.760  27.660  33.160  1.00  0.00            
ATOM     74  O18 ACD     1       8.580  28.650  28.900  1.00  0.00            
ATOM     75  C22 ACD     1       9.240  29.930  28.610  1.00  0.00            
ATOM     76  H36 ACD     1       9.940  30.230  29.400  1.00  0.00            
ATOM     77  C23 ACD     1      10.050  29.760  27.340  1.00  0.00            
ATOM     78  H37 ACD     1       9.380  29.260  26.630  1.00  0.00            
ATOM     79  O19 ACD     1      11.160  28.960  27.590  1.00  0.00            
ATOM     80  H38 ACD     1      11.720  29.430  28.210  1.00  0.00            
ATOM     81  C24 ACD     1      10.520  31.090  26.720  1.00  0.00            
ATOM     82  H39 ACD     1      11.140  31.640  27.440  1.00  0.00            
ATOM     83  O20 ACD     1      11.180  30.840  25.510  1.00  0.00            
ATOM     84  H40 ACD     1      12.100  30.670  25.710  1.00  0.00            
ATOM     85  C25 ACD     1       9.310  32.090  26.560  1.00  0.00            
ATOM     86  H41 ACD     1       9.740  33.050  26.270  1.00  0.00            
ATOM     87  O21 ACD     1       8.630  32.170  27.860  1.00  0.00            
ATOM     88  C26 ACD     1       8.140  30.900  28.400  1.00  0.00            
ATOM     89  H42 ACD     1       7.440  30.460  27.680  1.00  0.00            
ATOM     90  C27 ACD     1       7.360  31.150  29.650  1.00  0.00            
ATOM     91  H43 ACD     1       6.470  31.740  29.400  1.00  0.00            
ATOM     92  H44 ACD     1       6.960  30.170  29.920  1.00  0.00            
ATOM     93  O22 ACD     1       8.150  31.770  30.680  1.00  0.00            
ATOM     94  H45 ACD     1       8.720  31.200  31.200  1.00  0.00            
ATOM     95  O23 ACD     1       8.480  31.470  25.630  1.00  0.00            
ATOM     96  C28 ACD     1       8.210  32.210  24.450  1.00  0.00            
ATOM     97  H46 ACD     1       8.830  33.110  24.340  1.00  0.00            
ATOM     98  C29 ACD     1       6.790  32.700  24.490  1.00  0.00            
ATOM     99  H47 ACD     1       6.130  31.940  24.920  1.00  0.00            
ATOM    100  O24 ACD     1       6.340  33.040  23.190  1.00  0.00            
ATOM    101  C30 ACD     1       6.640  33.910  25.440  1.00  0.00            
ATOM    102  H48 ACD     1       7.210  33.590  26.320  1.00  0.00            
ATOM    103  H49 ACD     1       7.150  34.770  24.990  1.00  0.00            
ATOM    104  O25 ACD     1       5.350  34.210  25.880  1.00  0.00            
ATOM    105  H50 ACD     1       4.890  34.490  25.080  1.00  0.00            
ATOM    106  C31 ACD     1       8.480  31.200  23.350  1.00  0.00            
ATOM    107  H51 ACD     1       8.110  30.240  23.720  1.00  0.00            
ATOM    108  O26 ACD     1       9.930  31.180  23.200  1.00  0.00            
ATOM    109  H52 ACD     1      10.280  31.030  24.080  1.00  0.00            
ATOM    110  C32 ACD     1       7.830  31.550  22.010  1.00  0.00            
ATOM    111  H53 ACD     1       8.260  32.390  21.460  1.00  0.00            
ATOM    112  O27 ACD     1       7.780  30.400  21.130  1.00  0.00            
ATOM    113  H54 ACD     1       8.630  29.970  21.200  1.00  0.00            
ATOM    114  C33 ACD     1       6.340  31.970  22.220  1.00  0.00            
ATOM    115  H55 ACD     1       5.820  32.280  21.300  1.00  0.00            
ATOM    116  O28 ACD     1       5.650  30.850  22.720  1.00  0.00            
ATOM    117  C34 ACD     1       4.440  30.430  22.060  1.00  0.00            
ATOM    118  H56 ACD     1       4.210  31.100  21.220  1.00  0.00            
ATOM    119  C35 ACD     1       4.690  29.070  21.530  1.00  0.00            
ATOM    120  H57 ACD     1       5.200  28.510  22.320  1.00  0.00            
ATOM    121  O29 ACD     1       5.460  29.230  20.310  1.00  0.00            
ATOM    122  H58 ACD     1       6.190  29.810  20.570  1.00  0.00            
ATOM    123  C36 ACD     1       3.490  28.240  21.360  1.00  0.00            
ATOM    124  H59 ACD     1       3.030  28.560  20.420  1.00  0.00            
ATOM    125  O30 ACD     1       3.820  26.910  21.120  1.00  0.00            
ATOM    126  H60 ACD     1       4.500  26.860  20.440  1.00  0.00            
ATOM    127  C1  CM7     2      10.800  23.700  19.710  1.00  0.00            
ATOM    128  C2  CM7     2      11.270  24.570  20.880  1.00  0.00            
ATOM    129  C3  CM7     2      10.230  24.480  22.060  1.00  0.00            
ATOM    130  O1  CM7     2      10.120  23.440  22.710  1.00  0.00            
ATOM    131  N1  CM7     2       9.420  25.590  22.270  1.00  0.00            
ATOM    132  C4  CM7     2       9.410  26.660  21.450  1.00  0.00            
ATOM    133  C5  CM7     2       8.590  26.670  20.240  1.00  0.00            
ATOM    134  C6  CM7     2       8.720  27.670  19.280  1.00  0.00            
ATOM    135  C7  CM7     2       9.700  28.660  19.480  1.00  0.00            
ATOM    136  C8  CM7     2      10.430  28.680  20.670  1.00  0.00            
ATOM    137  C9  CM7     2      10.270  27.720  21.660  1.00  0.00            
ATOM    138  C10 CM7     2       8.370  25.550  23.320  1.00  0.00            
ATOM    139  C11 CM7     2       8.960  26.080  24.620  1.00  0.00            
ATOM    140  C12 CM7     2       8.060  26.410  25.830  1.00  0.00            
ATOM    141  N2  CM7     2       6.920  27.260  25.400  1.00  0.00            
ATOM    142  C13 CM7     2       6.100  27.640  26.600  1.00  0.00            
ATOM    143  C14 CM7     2       5.280  28.870  26.200  1.00  0.00            
ATOM    144  C15 CM7     2       4.330  29.480  27.290  1.00  0.00            
ATOM    145  C16 CM7     2       4.040  30.840  27.090  1.00  0.00            
ATOM    146  C17 CM7     2       3.370  31.520  28.070  1.00  0.00            
ATOM    147  C18 CM7     2       2.960  30.900  29.240  1.00  0.00            
ATOM    148  C19 CM7     2       3.160  29.480  29.360  1.00  0.00            
ATOM    149  C20 CM7     2       3.870  28.750  28.380  1.00  0.00            
ATOM    150  C21 CM7     2       6.150  26.640  24.340  1.00  0.00            
ATOM    151  C22 CM7     2       7.140  26.460  23.120  1.00  0.00            
ATOM    152  H1  CM7     2      11.480  23.580  18.860  1.00  0.00            
ATOM    153  H2  CM7     2      10.660  22.670  20.040  1.00  0.00            
ATOM    154  H3  CM7     2       9.860  23.940  19.200  1.00  0.00            
ATOM    155  H4  CM7     2      11.320  25.570  20.440  1.00  0.00            
ATOM    156  H5  CM7     2      12.260  24.200  21.190  1.00  0.00            
ATOM    157  H6  CM7     2       7.900  25.830  20.170  1.00  0.00            
ATOM    158  H7  CM7     2       8.170  27.560  18.350  1.00  0.00            
ATOM    159  H8  CM7     2       9.780  29.490  18.780  1.00  0.00            
ATOM    160  H9  CM7     2      11.110  29.470  20.960  1.00  0.00            
ATOM    161  H10 CM7     2      10.880  27.750  22.550  1.00  0.00            
ATOM    162  H11 CM7     2       8.010  24.540  23.510  1.00  0.00            
ATOM    163  H12 CM7     2       9.590  26.930  24.340  1.00  0.00            
ATOM    164  H13 CM7     2       9.690  25.360  24.990  1.00  0.00            
ATOM    165  H14 CM7     2       8.530  26.980  26.630  1.00  0.00            
ATOM    166  H15 CM7     2       7.630  25.510  26.290  1.00  0.00            
ATOM    167  H16 CM7     2       6.760  27.860  27.440  1.00  0.00            
ATOM    168  H17 CM7     2       5.510  26.750  26.870  1.00  0.00            
ATOM    169  H18 CM7     2       4.680  28.730  25.290  1.00  0.00            
ATOM    170  H19 CM7     2       6.090  29.540  25.880  1.00  0.00            
ATOM    171  H20 CM7     2       4.420  31.410  26.260  1.00  0.00            
ATOM    172  H21 CM7     2       3.140  32.550  27.790  1.00  0.00            
ATOM    173  H22 CM7     2       2.500  31.580  29.950  1.00  0.00            
ATOM    174  H23 CM7     2       2.590  28.960  30.120  1.00  0.00            
ATOM    175  H24 CM7     2       3.960  27.680  28.290  1.00  0.00            
ATOM    176  H25 CM7     2       5.330  27.290  24.000  1.00  0.00            
ATOM    177  H26 CM7     2       5.640  25.700  24.550  1.00  0.00            
ATOM    178  H27 CM7     2       6.490  25.970  22.380  1.00  0.00            
ATOM    179  H28 CM7     2       7.270  27.490  22.740  1.00  0.00            
TER
ENDMDL
MODEL        1
ATOM      1  H1  ACD     1      12.500  25.390  21.300  1.00  0.00            
ATOM      2  O1  ACD     1      12.670  25.600  20.370  1.00  0.00            
ATOM      3  C1  ACD     1      11.580  25.090  19.640  1.00  0.00            
ATOM      4  H2  ACD     1      11.610  25.490  18.620  1.00  0.00            
ATOM      5  H3  ACD     1      10.690  25.540  20.090  1.00  0.00            
ATOM      6  C2  ACD     1      11.480  23.610  19.760  1.00  0.00            
ATOM      7  H4  ACD     1      12.470  23.140  19.660  1.00  0.00            
ATOM      8  O2  ACD     1      11.030  23.290  21.120  1.00  0.00            
ATOM      9  C3  ACD     1      10.810  21.890  21.320  1.00  0.00            
ATOM     10  H5  ACD     1      10.410  21.820  22.340  1.00  0.00            
ATOM     11  O3  ACD     1      12.060  21.120  21.210  1.00  0.00            
ATOM     12  C4  ACD     1      12.590  20.390  22.220  1.00  0.00            
ATOM     13  H6  ACD     1      11.790  20.170  22.940  1.00  0.00            
ATOM     14  C5  ACD     1      12.970  19.100  21.590  1.00  0.00            
ATOM     15  H7  ACD     1      13.510  19.410  20.690  1.00  0.00            
ATOM     16  O4  ACD     1      11.720  18.440  21.180  1.00  0.00            
ATOM     17  H8  ACD     1      11.150  19.180  20.940  1.00  0.00            
ATOM     18  C6  ACD     1      13.890  18.290  22.520  1.00  0.00            
ATOM     19  H9  ACD     1      13.300  17.970  23.390  1.00  0.00            
ATOM     20  O5  ACD     1      14.310  17.190  21.720  1.00  0.00            
ATOM     21  H10 ACD     1      13.560  16.600  21.640  1.00  0.00            
ATOM     22  C7  ACD     1      15.070  19.170  22.970  1.00  0.00            
ATOM     23  H11 ACD     1      15.710  18.520  23.560  1.00  0.00            
ATOM     24  O6  ACD     1      14.550  20.260  23.730  1.00  0.00            
ATOM     25  C8  ACD     1      13.770  21.130  22.890  1.00  0.00            
ATOM     26  H12 ACD     1      14.360  21.620  22.110  1.00  0.00            
ATOM     27  C9  ACD     1      13.180  22.230  23.790  1.00  0.00            
ATOM     28  H13 ACD     1      12.430  22.770  23.210  1.00  0.00            
ATOM     29  H14 ACD     1      12.670  21.730  24.620  1.00  0.00            
ATOM     30  O7  ACD     1      14.080  23.150  24.210  1.00  0.00            
ATOM     31  H15 ACD     1      14.270  23.910  23.660  1.00  0.00            
ATOM     32  O8  ACD     1      15.810  19.570  21.830  1.00  0.00            
ATOM     33  C10 ACD     1      17.180  19.230  21.640  1.00  0.00            
ATOM     34  H16 ACD     1      17.520  18.640  22.490  1.00  0.00            
ATOM     35  C11 ACD     1      17.370  18.470  20.330  1.00  0.00            
ATOM     36  H17 ACD     1      16.950  19.020  19.480  1.00  0.00            
ATOM     37  O9  ACD     1      16.610  17.260  20.300  1.00  0.00            
ATOM     38  H18 ACD     1      15.850  17.480  20.830  1.00  0.00            
ATOM     39  C12 ACD     1      18.880  18.410  20.110  1.00  0.00            
ATOM     40  H19 ACD     1      19.430  17.780  20.810  1.00  0.00            
ATOM     41  O10 ACD     1      19.240  17.720  18.940  1.00  0.00            
ATOM     42  H20 ACD     1      18.920  18.270  18.220  1.00  0.00            
ATOM     43  C13 ACD     1      19.620  19.760  20.120  1.00  0.00            
ATOM     44  H21 ACD     1      20.700  19.580  20.120  1.00  0.00            
ATOM     45  O11 ACD     1      19.330  20.370  21.360  1.00  0.00            
ATOM     46  C14 ACD     1      17.940  20.570  21.590  1.00  0.00            
ATOM     47  H22 ACD     1      17.550  21.210  20.800  1.00  0.00            
ATOM     48  C15 ACD     1      17.960  21.330  22.930  1.00  0.00            
ATOM     49  H23 ACD     1      18.530  22.250  22.750  1.00  0.00            
ATOM     50  H24 ACD     1      16.890  21.520  23.040  1.00  0.00            
ATOM     51  O12 ACD     1      18.360  20.530  24.050  1.00  0.00            
ATOM     52  H25 ACD     1      19.310  20.370  23.970  1.00  0.00            
ATOM     53  O13 ACD     1      19.240  20.560  18.980  1.00  0.00            
ATOM     54  C16 ACD     1      20.270  21.280  18.350  1.00  0.00            
ATOM     55  H26 ACD     1      21.270  20.960  18.680  1.00  0.00            
ATOM     56  C17 ACD     1      20.040  20.830  16.880  1.00  0.00            
ATOM     57  H27 ACD     1      18.970  20.850  16.660  1.00  0.00            
ATOM     58  O14 ACD     1      20.560  19.500  16.690  1.00  0.00            
ATOM     59  H28 ACD     1      20.430  19.230  15.780  1.00  0.00            
ATOM     60  C18 ACD     1      20.690  21.780  15.860  1.00  0.00            
ATOM     61  H29 ACD     1      21.770  21.800  16.080  1.00  0.00            
ATOM     62  O15 ACD     1      20.440  21.320  14.460  1.00  0.00            
ATOM     63  H30 ACD     1      19.480  21.340  14.470  1.00  0.00            
ATOM     64  C19 ACD     1      20.160  23.170  16.120  1.00  0.00            
ATOM     65  H31 ACD     1      20.600  23.790  15.330  1.00  0.00            
ATOM     66  O16 ACD     1      20.650  23.550  17.410  1.00  0.00            
ATOM     67  C20 ACD     1      20.110  22.810  18.500  1.00  0.00            
ATOM     68  H32 ACD     1      19.060  23.120  18.470  1.00  0.00            
ATOM     69  C21 ACD     1      20.630  23.370  19.840  1.00  0.00            
ATOM     70  H33 ACD     1      20.400  24.440  19.820  1.00  0.00            
ATOM     71  H34 ACD     1      20.140  22.970  20.740  1.00  0.00            
ATOM     72  O17 ACD     1      21.970  23.090  19.980  1.00  0.00            
ATOM     73  H35 ACD     1      22.350  23.490  19.190  1.00  0.00            
ATOM     74  O18 ACD     1      18.790  23.290  15.940  1.00  0.00            
ATOM     75  C22 ACD     1      18.290  24.160  14.880  1.00  0.00            
ATOM     76  H36 ACD     1      19.070  24.590  14.230  1.00  0.00            
ATOM     77  C23 ACD     1      17.260  23.350  14.010  1.00  0.00            
ATOM     78  H37 ACD     1      16.600  22.800  14.700  1.00  0.00            
ATOM     79  O19 ACD     1      18.040  22.450  13.230  1.00  0.00            
ATOM     80  H38 ACD     1      18.310  22.860  12.400  1.00  0.00            
ATOM     81  C24 ACD     1      16.330  24.170  13.150  1.00  0.00            
ATOM     82  H39 ACD     1      16.820  24.850  12.440  1.00  0.00            
ATOM     83  O20 ACD     1      15.340  23.390  12.450  1.00  0.00            
ATOM     84  H40 ACD     1      15.160  23.810  11.600  1.00  0.00            
ATOM     85  C25 ACD     1      15.590  25.170  14.090  1.00  0.00            
ATOM     86  H41 ACD     1      14.980  25.910  13.550  1.00  0.00            
ATOM     87  O21 ACD     1      16.520  25.980  14.820  1.00  0.00            
ATOM     88  C26 ACD     1      17.440  25.250  15.620  1.00  0.00            
ATOM     89  H42 ACD     1      17.010  24.820  16.530  1.00  0.00            
ATOM     90  C27 ACD     1      18.380  26.390  15.990  1.00  0.00            
ATOM     91  H43 ACD     1      17.910  27.190  16.560  1.00  0.00            
ATOM     92  H44 ACD     1      19.130  26.000  16.690  1.00  0.00            
ATOM     93  O22 ACD     1      19.120  26.970  14.970  1.00  0.00            
ATOM     94  H45 ACD     1      18.460  27.280  14.350  1.00  0.00            
ATOM     95  O23 ACD     1      14.820  24.430  15.060  1.00  0.00            
ATOM     96  C28 ACD     1      13.430  24.390  14.890  1.00  0.00            
ATOM     97  H46 ACD     1      13.170  24.820  13.920  1.00  0.00            
ATOM     98  C29 ACD     1      12.930  25.210  16.110  1.00  0.00            
ATOM     99  H47 ACD     1      13.310  24.740  17.020  1.00  0.00            
ATOM    100  O24 ACD     1      11.570  25.150  16.070  1.00  0.00            
ATOM    101  C30 ACD     1      13.460  26.640  16.140  1.00  0.00            
ATOM    102  H48 ACD     1      13.010  27.010  17.060  1.00  0.00            
ATOM    103  H49 ACD     1      14.550  26.770  16.230  1.00  0.00            
ATOM    104  O25 ACD     1      13.090  27.310  14.880  1.00  0.00            
ATOM    105  H50 ACD     1      12.510  28.030  15.140  1.00  0.00            
ATOM    106  C31 ACD     1      12.940  22.960  14.980  1.00  0.00            
ATOM    107  H51 ACD     1      13.350  22.340  15.780  1.00  0.00            
ATOM    108  O26 ACD     1      13.300  22.290  13.720  1.00  0.00            
ATOM    109  H52 ACD     1      14.150  22.700  13.530  1.00  0.00            
ATOM    110  C32 ACD     1      11.370  22.970  15.110  1.00  0.00            
ATOM    111  H53 ACD     1      10.930  23.490  14.250  1.00  0.00            
ATOM    112  O27 ACD     1      10.820  21.720  15.160  1.00  0.00            
ATOM    113  H54 ACD     1      11.380  21.070  14.720  1.00  0.00            
ATOM    114  C33 ACD     1      10.960  23.910  16.260  1.00  0.00            
ATOM    115  H55 ACD     1       9.870  23.980  16.240  1.00  0.00            
ATOM    116  O28 ACD     1      11.470  23.220  17.440  1.00  0.00            
ATOM    117  C34 ACD     1      10.670  23.100  18.600  1.00  0.00            
ATOM    118  H56 ACD     1       9.740  23.660  18.500  1.00  0.00            
ATOM    119  C35 ACD     1      10.360  21.660  18.800  1.00  0.00            
ATOM    120  H57 ACD     1      11.360  21.210  18.780  1.00  0.00            
ATOM    121  O29 ACD     1       9.560  21.070  17.750  1.00  0.00            
ATOM    122  H58 ACD     1      10.010  21.260  16.920  1.00  0.00            
ATOM    123  C36 ACD     1       9.820  21.510  20.220  1.00  0.00            
ATOM    124  H59 ACD     1       8.900  22.110  20.240  1.00  0.00            
ATOM    125  O30 ACD     1       9.550  20.100  20.400  1.00  0.00            
ATOM    126  H60 ACD     1       9.220  19.790  19.560  1.00  0.00            
ATOM    127  C1  CM7     2       9.900  16.660  14.120  1.00  0.00            
ATOM    128  C2  CM7     2      11.240  16.580  14.820  1.00  0.00            
ATOM    129  C3  CM7     2      12.060  17.860  15.020  1.00  0.00            
ATOM    130  O1  CM7     2      11.650  18.930  14.580  1.00  0.00            
ATOM    131  N1  CM7     2      13.340  17.770  15.650  1.00  0.00            
ATOM    132  C4  CM7     2      13.960  16.510  15.990  1.00  0.00            
ATOM    133  C5  CM7     2      14.680  15.820  15.000  1.00  0.00            
ATOM    134  C6  CM7     2      15.420  14.710  15.260  1.00  0.00            
ATOM    135  C7  CM7     2      15.380  14.190  16.600  1.00  0.00            
ATOM    136  C8  CM7     2      14.590  14.810  17.600  1.00  0.00            
ATOM    137  C9  CM7     2      13.880  15.990  17.250  1.00  0.00            
ATOM    138  C10 CM7     2      14.050  18.960  16.160  1.00  0.00            
ATOM    139  C11 CM7     2      13.430  19.470  17.470  1.00  0.00            
ATOM    140  C12 CM7     2      14.060  20.810  18.020  1.00  0.00            
ATOM    141  N2  CM7     2      15.560  20.810  18.020  1.00  0.00            
ATOM    142  C13 CM7     2      16.090  22.180  18.280  1.00  0.00            
ATOM    143  C14 CM7     2      15.580  22.890  19.560  1.00  0.00            
ATOM    144  C15 CM7     2      16.320  24.200  19.700  1.00  0.00            
ATOM    145  C16 CM7     2      17.090  24.490  20.840  1.00  0.00            
ATOM    146  C17 CM7     2      17.500  25.790  21.030  1.00  0.00            
ATOM    147  C18 CM7     2      17.150  26.780  20.150  1.00  0.00            
ATOM    148  C19 CM7     2      16.400  26.520  19.020  1.00  0.00            
ATOM    149  C20 CM7     2      15.910  25.240  18.800  1.00  0.00            
ATOM    150  C21 CM7     2      16.140  20.260  16.810  1.00  0.00            
ATOM    151  C22 CM7     2      15.590  18.850  16.350  1.00  0.00            
ATOM    152  H1  CM7     2      10.150  17.170  13.180  1.00  0.00            
ATOM    153  H2  CM7     2       9.450  15.680  13.940  1.00  0.00            
ATOM    154  H3  CM7     2       9.090  17.190  14.640  1.00  0.00            
ATOM    155  H4  CM7     2      11.860  15.960  14.150  1.00  0.00            
ATOM    156  H5  CM7     2      11.090  16.060  15.780  1.00  0.00            
ATOM    157  H6  CM7     2      14.790  16.200  13.980  1.00  0.00            
ATOM    158  H7  CM7     2      16.030  14.310  14.450  1.00  0.00            
ATOM    159  H8  CM7     2      15.850  13.260  16.930  1.00  0.00            
ATOM    160  H9  CM7     2      14.580  14.460  18.630  1.00  0.00            
ATOM    161  H10 CM7     2      13.300  16.540  17.980  1.00  0.00            
ATOM    162  H11 CM7     2      13.960  19.660  15.320  1.00  0.00            
ATOM    163  H12 CM7     2      13.730  18.760  18.240  1.00  0.00            
ATOM    164  H13 CM7     2      12.350  19.660  17.360  1.00  0.00            
ATOM    165  H14 CM7     2      13.760  20.940  19.060  1.00  0.00            
ATOM    166  H15 CM7     2      13.720  21.700  17.490  1.00  0.00            
ATOM    167  H16 CM7     2      15.800  22.850  17.460  1.00  0.00            
ATOM    168  H17 CM7     2      17.180  22.210  18.220  1.00  0.00            
ATOM    169  H18 CM7     2      15.820  22.220  20.390  1.00  0.00            
ATOM    170  H19 CM7     2      14.490  23.000  19.590  1.00  0.00            
ATOM    171  H20 CM7     2      17.230  23.710  21.580  1.00  0.00            
ATOM    172  H21 CM7     2      18.100  26.020  21.910  1.00  0.00            
ATOM    173  H22 CM7     2      17.530  27.780  20.350  1.00  0.00            
ATOM    174  H23 CM7     2      16.240  27.290  18.270  1.00  0.00            
ATOM    175  H24 CM7     2      15.230  25.200  17.950  1.00  0.00            
ATOM    176  H25 CM7     2      17.230  20.190  16.880  1.00  0.00            
ATOM    177  H26 CM7     2      15.920  21.020  16.040  1.00  0.00            
ATOM    178  H27 CM7     2      16.050  18.510  15.410  1.00  0.00            
ATOM    179  H28 CM7     2      15.690  18.070  17.100  1.00  0.00            
TER
ENDMDL
MODEL        1
ATOM      1  H1  ACD     1       9.000  23.190  12.890  1.00  0.00            
ATOM      2  O1  ACD     1       9.410  23.850  12.330  1.00  0.00            
ATOM      3  C1  ACD     1      10.470  23.340  11.580  1.00  0.00            
ATOM      4  H2  ACD     1      11.020  24.190  11.160  1.00  0.00            
ATOM      5  H3  ACD     1      10.080  22.840  10.680  1.00  0.00            
ATOM      6  C2  ACD     1      11.420  22.430  12.340  1.00  0.00            
ATOM      7  H4  ACD     1      11.870  22.960  13.190  1.00  0.00            
ATOM      8  O2  ACD     1      10.600  21.320  12.750  1.00  0.00            
ATOM      9  C3  ACD     1      11.240  20.380  13.540  1.00  0.00            
ATOM     10  H5  ACD     1      10.510  19.630  13.880  1.00  0.00            
ATOM     11  O3  ACD     1      11.970  20.910  14.610  1.00  0.00            
ATOM     12  C4  ACD     1      11.550  20.610  15.950  1.00  0.00            
ATOM     13  H6  ACD     1      10.790  19.820  15.940  1.00  0.00            
ATOM     14  C5  ACD     1      12.770  20.060  16.630  1.00  0.00            
ATOM     15  H7  ACD     1      13.600  20.770  16.600  1.00  0.00            
ATOM     16  O4  ACD     1      13.180  18.800  15.990  1.00  0.00            
ATOM     17  H8  ACD     1      13.930  18.550  16.540  1.00  0.00            
ATOM     18  C6  ACD     1      12.530  19.850  18.140  1.00  0.00            
ATOM     19  H9  ACD     1      11.830  19.000  18.230  1.00  0.00            
ATOM     20  O5  ACD     1      13.760  19.440  18.690  1.00  0.00            
ATOM     21  H10 ACD     1      14.040  20.090  19.330  1.00  0.00            
ATOM     22  C7  ACD     1      12.060  21.120  18.710  1.00  0.00            
ATOM     23  H11 ACD     1      11.630  21.020  19.710  1.00  0.00            
ATOM     24  O6  ACD     1      10.890  21.540  18.090  1.00  0.00            
ATOM     25  C8  ACD     1      10.990  21.850  16.680  1.00  0.00            
ATOM     26  H12 ACD     1      11.760  22.630  16.700  1.00  0.00            
ATOM     27  C9  ACD     1       9.660  22.320  16.060  1.00  0.00            
ATOM     28  H13 ACD     1       9.900  22.890  15.150  1.00  0.00            
ATOM     29  H14 ACD     1       9.140  21.440  15.660  1.00  0.00            
ATOM     30  O7  ACD     1       8.850  23.080  16.890  1.00  0.00            
ATOM     31  H15 ACD     1       8.680  22.430  17.580  1.00  0.00            
ATOM     32  O8  ACD     1      13.090  22.120  18.600  1.00  0.00            
ATOM     33  C10 ACD     1      13.390  22.890  19.730  1.00  0.00            
ATOM     34  H16 ACD     1      12.760  22.690  20.600  1.00  0.00            
ATOM     35  C11 ACD     1      14.810  22.520  20.160  1.00  0.00            
ATOM     36  H17 ACD     1      15.400  22.590  19.230  1.00  0.00            
ATOM     37  O9  ACD     1      14.970  21.090  20.470  1.00  0.00            
ATOM     38  H18 ACD     1      15.850  20.820  20.210  1.00  0.00            
ATOM     39  C12 ACD     1      15.400  23.450  21.190  1.00  0.00            
ATOM     40  H19 ACD     1      14.880  23.400  22.160  1.00  0.00            
ATOM     41  O10 ACD     1      16.760  23.020  21.530  1.00  0.00            
ATOM     42  H20 ACD     1      17.440  23.230  20.880  1.00  0.00            
ATOM     43  C13 ACD     1      15.360  24.850  20.710  1.00  0.00            
ATOM     44  H21 ACD     1      15.780  25.530  21.460  1.00  0.00            
ATOM     45  O11 ACD     1      13.990  25.170  20.450  1.00  0.00            
ATOM     46  C14 ACD     1      13.320  24.380  19.470  1.00  0.00            
ATOM     47  H22 ACD     1      13.780  24.580  18.490  1.00  0.00            
ATOM     48  C15 ACD     1      11.830  24.760  19.310  1.00  0.00            
ATOM     49  H23 ACD     1      11.410  23.950  18.690  1.00  0.00            
ATOM     50  H24 ACD     1      11.480  24.720  20.340  1.00  0.00            
ATOM     51  O12 ACD     1      11.680  26.040  18.680  1.00  0.00            
ATOM     52  H25 ACD     1      10.820  25.900  18.270  1.00  0.00            
ATOM     53  O13 ACD     1      16.110  25.050  19.460  1.00  0.00            
ATOM     54  C16 ACD     1      17.370  25.600  19.500  1.00  0.00            
ATOM     55  H26 ACD     1      17.770  25.830  20.500  1.00  0.00            
ATOM     56  C17 ACD     1      18.210  24.580  18.760  1.00  0.00            
ATOM     57  H27 ACD     1      17.540  24.270  17.960  1.00  0.00            
ATOM     58  O14 ACD     1      18.490  23.500  19.630  1.00  0.00            
ATOM     59  H28 ACD     1      19.370  23.170  19.420  1.00  0.00            
ATOM     60  C18 ACD     1      19.420  25.190  18.060  1.00  0.00            
ATOM     61  H29 ACD     1      20.040  25.660  18.830  1.00  0.00            
ATOM     62  O15 ACD     1      20.040  24.180  17.270  1.00  0.00            
ATOM     63  H30 ACD     1      19.860  24.370  16.350  1.00  0.00            
ATOM     64  C19 ACD     1      19.020  26.340  17.170  1.00  0.00            
ATOM     65  H31 ACD     1      19.910  26.850  16.800  1.00  0.00            
ATOM     66  O16 ACD     1      18.480  27.290  18.070  1.00  0.00            
ATOM     67  C20 ACD     1      17.290  26.930  18.810  1.00  0.00            
ATOM     68  H32 ACD     1      16.460  26.820  18.090  1.00  0.00            
ATOM     69  C21 ACD     1      16.890  28.110  19.720  1.00  0.00            
ATOM     70  H33 ACD     1      16.850  29.060  19.170  1.00  0.00            
ATOM     71  H34 ACD     1      15.870  27.850  20.030  1.00  0.00            
ATOM     72  O17 ACD     1      17.740  28.200  20.920  1.00  0.00            
ATOM     73  H35 ACD     1      18.600  28.480  20.590  1.00  0.00            
ATOM     74  O18 ACD     1      18.110  26.060  16.170  1.00  0.00            
ATOM     75  C22 ACD     1      18.520  26.540  14.830  1.00  0.00            
ATOM     76  H36 ACD     1      19.360  27.250  14.900  1.00  0.00            
ATOM     77  C23 ACD     1      18.780  25.260  14.010  1.00  0.00            
ATOM     78  H37 ACD     1      17.860  24.690  14.160  1.00  0.00            
ATOM     79  O19 ACD     1      19.920  24.570  14.580  1.00  0.00            
ATOM     80  H38 ACD     1      20.760  24.950  14.320  1.00  0.00            
ATOM     81  C24 ACD     1      18.970  25.610  12.530  1.00  0.00            
ATOM     82  H39 ACD     1      19.910  26.170  12.420  1.00  0.00            
ATOM     83  O20 ACD     1      19.050  24.450  11.680  1.00  0.00            
ATOM     84  H40 ACD     1      18.150  24.270  11.380  1.00  0.00            
ATOM     85  C25 ACD     1      17.720  26.420  11.980  1.00  0.00            
ATOM     86  H41 ACD     1      17.900  26.750  10.950  1.00  0.00            
ATOM     87  O21 ACD     1      17.540  27.540  12.800  1.00  0.00            
ATOM     88  C26 ACD     1      17.320  27.290  14.230  1.00  0.00            
ATOM     89  H42 ACD     1      16.430  26.670  14.400  1.00  0.00            
ATOM     90  C27 ACD     1      17.090  28.680  14.780  1.00  0.00            
ATOM     91  H43 ACD     1      16.990  28.540  15.860  1.00  0.00            
ATOM     92  H44 ACD     1      17.990  29.270  14.560  1.00  0.00            
ATOM     93  O22 ACD     1      15.910  29.360  14.340  1.00  0.00            
ATOM     94  H45 ACD     1      15.990  29.250  13.390  1.00  0.00            
ATOM     95  O23 ACD     1      16.660  25.510  12.060  1.00  0.00            
ATOM     96  C28 ACD     1      15.770  25.490  10.950  1.00  0.00            
ATOM     97  H46 ACD     1      16.070  26.230  10.190  1.00  0.00            
ATOM     98  C29 ACD     1      14.360  25.720  11.390  1.00  0.00            
ATOM     99  H47 ACD     1      14.300  25.050  12.260  1.00  0.00            
ATOM    100  O24 ACD     1      13.450  25.230  10.450  1.00  0.00            
ATOM    101  C30 ACD     1      14.000  27.120  11.800  1.00  0.00            
ATOM    102  H48 ACD     1      12.920  27.210  12.000  1.00  0.00            
ATOM    103  H49 ACD     1      14.630  27.440  12.640  1.00  0.00            
ATOM    104  O25 ACD     1      14.320  28.120  10.800  1.00  0.00            
ATOM    105  H50 ACD     1      14.770  28.830  11.260  1.00  0.00            
ATOM    106  C31 ACD     1      16.060  24.100  10.300  1.00  0.00            
ATOM    107  H51 ACD     1      16.130  23.360  11.110  1.00  0.00            
ATOM    108  O26 ACD     1      17.310  24.110   9.530  1.00  0.00            
ATOM    109  H52 ACD     1      17.160  23.740   8.650  1.00  0.00            
ATOM    110  C32 ACD     1      14.950  23.590   9.430  1.00  0.00            
ATOM    111  H53 ACD     1      14.900  24.220   8.530  1.00  0.00            
ATOM    112  O27 ACD     1      15.090  22.190   9.060  1.00  0.00            
ATOM    113  H54 ACD     1      14.850  21.670   9.840  1.00  0.00            
ATOM    114  C33 ACD     1      13.600  23.780  10.140  1.00  0.00            
ATOM    115  H55 ACD     1      12.780  23.440   9.500  1.00  0.00            
ATOM    116  O28 ACD     1      13.580  22.980  11.300  1.00  0.00            
ATOM    117  C34 ACD     1      12.560  21.940  11.430  1.00  0.00            
ATOM    118  H56 ACD     1      12.180  21.600  10.460  1.00  0.00            
ATOM    119  C35 ACD     1      13.270  20.750  12.060  1.00  0.00            
ATOM    120  H57 ACD     1      13.860  21.050  12.940  1.00  0.00            
ATOM    121  O29 ACD     1      14.090  20.160  11.060  1.00  0.00            
ATOM    122  H58 ACD     1      14.260  19.260  11.350  1.00  0.00            
ATOM    123  C36 ACD     1      12.240  19.740  12.560  1.00  0.00            
ATOM    124  H59 ACD     1      11.710  19.340  11.690  1.00  0.00            
ATOM    125  O30 ACD     1      12.910  18.660  13.310  1.00  0.00            
ATOM    126  H60 ACD     1      12.860  18.860  14.250  1.00  0.00            
ATOM    127  C1  CM7     2      21.190  17.930  14.150  1.00  0.00            
ATOM    128  C2  CM7     2      19.860  18.580  14.710  1.00  0.00            
ATOM    129  C3  CM7     2      18.640  17.750  14.850  1.00  0.00            
ATOM    130  O1  CM7     2      18.670  16.500  14.770  1.00  0.00            
ATOM    131  N1  CM7     2      17.420  18.390  15.090  1.00  0.00            
ATOM    132  C4  CM7     2      16.320  17.580  15.340  1.00  0.00            
ATOM    133  C5  CM7     2      16.020  17.250  16.670  1.00  0.00            
ATOM    134  C6  CM7     2      14.990  16.320  16.930  1.00  0.00            
ATOM    135  C7  CM7     2      14.260  15.780  15.830  1.00  0.00            
ATOM    136  C8  CM7     2      14.440  16.260  14.540  1.00  0.00            
ATOM    137  C9  CM7     2      15.460  17.190  14.280  1.00  0.00            
ATOM    138  C10 CM7     2      17.250  19.820  15.100  1.00  0.00            
ATOM    139  C11 CM7     2      16.440  20.410  13.890  1.00  0.00            
ATOM    140  C12 CM7     2      16.310  21.950  13.950  1.00  0.00            
ATOM    141  N2  CM7     2      15.810  22.360  15.230  1.00  0.00            
ATOM    142  C13 CM7     2      15.370  23.720  15.350  1.00  0.00            
ATOM    143  C14 CM7     2      14.000  23.960  14.750  1.00  0.00            
ATOM    144  C15 CM7     2      13.520  25.450  14.950  1.00  0.00            
ATOM    145  C16 CM7     2      14.140  26.320  15.870  1.00  0.00            
ATOM    146  C17 CM7     2      13.570  27.570  16.180  1.00  0.00            
ATOM    147  C18 CM7     2      12.410  28.000  15.620  1.00  0.00            
ATOM    148  C19 CM7     2      11.660  27.070  14.840  1.00  0.00            
ATOM    149  C20 CM7     2      12.300  25.850  14.470  1.00  0.00            
ATOM    150  C21 CM7     2      16.610  21.900  16.380  1.00  0.00            
ATOM    151  C22 CM7     2      16.750  20.330  16.420  1.00  0.00            
ATOM    152  H1  CM7     2      21.510  17.160  14.870  1.00  0.00            
ATOM    153  H2  CM7     2      20.970  17.580  13.140  1.00  0.00            
ATOM    154  H3  CM7     2      22.010  18.650  14.190  1.00  0.00            
ATOM    155  H4  CM7     2      19.530  19.220  13.880  1.00  0.00            
ATOM    156  H5  CM7     2      20.010  19.190  15.600  1.00  0.00            
ATOM    157  H6  CM7     2      16.620  17.590  17.510  1.00  0.00            
ATOM    158  H7  CM7     2      14.830  16.030  17.960  1.00  0.00            
ATOM    159  H8  CM7     2      13.520  15.000  15.960  1.00  0.00            
ATOM    160  H9  CM7     2      13.860  15.870  13.700  1.00  0.00            
ATOM    161  H10 CM7     2      15.690  17.520  13.270  1.00  0.00            
ATOM    162  H11 CM7     2      18.230  20.310  15.110  1.00  0.00            
ATOM    163  H12 CM7     2      15.430  19.980  13.930  1.00  0.00            
ATOM    164  H13 CM7     2      16.880  20.090  12.940  1.00  0.00            
ATOM    165  H14 CM7     2      15.560  22.170  13.190  1.00  0.00            
ATOM    166  H15 CM7     2      17.280  22.410  13.710  1.00  0.00            
ATOM    167  H16 CM7     2      16.060  24.410  14.850  1.00  0.00            
ATOM    168  H17 CM7     2      15.320  24.040  16.400  1.00  0.00            
ATOM    169  H18 CM7     2      13.280  23.270  15.200  1.00  0.00            
ATOM    170  H19 CM7     2      13.880  23.770  13.680  1.00  0.00            
ATOM    171  H20 CM7     2      14.990  25.980  16.450  1.00  0.00            
ATOM    172  H21 CM7     2      14.150  28.280  16.770  1.00  0.00            
ATOM    173  H22 CM7     2      12.000  28.960  15.930  1.00  0.00            
ATOM    174  H23 CM7     2      10.680  27.310  14.440  1.00  0.00            
ATOM    175  H24 CM7     2      11.720  25.070  13.990  1.00  0.00            
ATOM    176  H25 CM7     2      16.150  22.320  17.290  1.00  0.00            
ATOM    177  H26 CM7     2      17.600  22.350  16.280  1.00  0.00            
ATOM    178  H27 CM7     2      17.360  20.020  17.270  1.00  0.00            
ATOM    179  H28 CM7     2      15.710  20.010  16.610  1.00  0.00            
TER
ENDMDL
MODEL        1
ATOM      1  H1  ACD     1      31.620  34.390  21.820  1.00  0.00            
ATOM      2  O1  ACD     1      31.650  33.770  21.090  1.00  0.00            
ATOM      3  C1  ACD     1      31.030  32.570  21.480  1.00  0.00            
ATOM      4  H2  ACD     1      29.970  32.640  21.750  1.00  0.00            
ATOM      5  H3  ACD     1      31.550  32.090  22.310  1.00  0.00            
ATOM      6  C2  ACD     1      31.000  31.560  20.360  1.00  0.00            
ATOM      7  H4  ACD     1      30.670  31.890  19.370  1.00  0.00            
ATOM      8  O2  ACD     1      32.360  31.260  20.040  1.00  0.00            
ATOM      9  C3  ACD     1      32.570  30.120  19.180  1.00  0.00            
ATOM     10  H5  ACD     1      33.660  30.030  19.180  1.00  0.00            
ATOM     11  O3  ACD     1      31.970  30.240  17.880  1.00  0.00            
ATOM     12  C4  ACD     1      32.750  29.910  16.710  1.00  0.00            
ATOM     13  H6  ACD     1      33.700  29.480  17.060  1.00  0.00            
ATOM     14  C5  ACD     1      32.020  28.780  15.980  1.00  0.00            
ATOM     15  H7  ACD     1      31.010  29.030  15.630  1.00  0.00            
ATOM     16  O4  ACD     1      31.850  27.600  16.790  1.00  0.00            
ATOM     17  H8  ACD     1      31.670  26.780  16.310  1.00  0.00            
ATOM     18  C6  ACD     1      32.870  28.510  14.730  1.00  0.00            
ATOM     19  H9  ACD     1      33.860  28.230  15.100  1.00  0.00            
ATOM     20  O5  ACD     1      32.320  27.430  13.920  1.00  0.00            
ATOM     21  H10 ACD     1      31.610  27.800  13.390  1.00  0.00            
ATOM     22  C7  ACD     1      33.010  29.780  13.890  1.00  0.00            
ATOM     23  H11 ACD     1      33.560  29.600  12.960  1.00  0.00            
ATOM     24  O6  ACD     1      33.640  30.810  14.700  1.00  0.00            
ATOM     25  C8  ACD     1      32.980  31.180  15.870  1.00  0.00            
ATOM     26  H12 ACD     1      32.010  31.570  15.530  1.00  0.00            
ATOM     27  C9  ACD     1      33.680  32.360  16.540  1.00  0.00            
ATOM     28  H13 ACD     1      33.730  33.060  15.700  1.00  0.00            
ATOM     29  H14 ACD     1      33.090  32.820  17.350  1.00  0.00            
ATOM     30  O7  ACD     1      34.950  32.090  17.030  1.00  0.00            
ATOM     31  H15 ACD     1      35.550  31.860  16.320  1.00  0.00            
ATOM     32  O8  ACD     1      31.740  30.200  13.420  1.00  0.00            
ATOM     33  C10 ACD     1      31.580  30.720  12.100  1.00  0.00            
ATOM     34  H16 ACD     1      32.590  30.890  11.690  1.00  0.00            
ATOM     35  C11 ACD     1      30.770  29.660  11.380  1.00  0.00            
ATOM     36  H17 ACD     1      29.900  29.480  12.020  1.00  0.00            
ATOM     37  O9  ACD     1      31.510  28.400  11.220  1.00  0.00            
ATOM     38  H18 ACD     1      31.220  28.020  10.380  1.00  0.00            
ATOM     39  C12 ACD     1      30.190  30.280  10.110  1.00  0.00            
ATOM     40  H19 ACD     1      31.030  30.580   9.470  1.00  0.00            
ATOM     41  O10 ACD     1      29.240  29.380   9.450  1.00  0.00            
ATOM     42  H20 ACD     1      28.400  29.560   9.870  1.00  0.00            
ATOM     43  C13 ACD     1      29.500  31.610  10.420  1.00  0.00            
ATOM     44  H21 ACD     1      28.990  31.980   9.520  1.00  0.00            
ATOM     45  O11 ACD     1      30.400  32.520  10.960  1.00  0.00            
ATOM     46  C14 ACD     1      30.990  32.140  12.270  1.00  0.00            
ATOM     47  H22 ACD     1      30.160  32.110  13.000  1.00  0.00            
ATOM     48  C15 ACD     1      31.840  33.240  12.780  1.00  0.00            
ATOM     49  H23 ACD     1      31.330  34.210  12.730  1.00  0.00            
ATOM     50  H24 ACD     1      32.230  33.070  13.790  1.00  0.00            
ATOM     51  O12 ACD     1      33.070  33.310  11.990  1.00  0.00            
ATOM     52  H25 ACD     1      33.400  34.180  12.230  1.00  0.00            
ATOM     53  O13 ACD     1      28.550  31.390  11.380  1.00  0.00            
ATOM     54  C16 ACD     1      27.240  31.890  11.170  1.00  0.00            
ATOM     55  H26 ACD     1      27.190  32.340  10.170  1.00  0.00            
ATOM     56  C17 ACD     1      26.250  30.760  11.180  1.00  0.00            
ATOM     57  H27 ACD     1      26.470  30.160  12.070  1.00  0.00            
ATOM     58  O14 ACD     1      26.610  29.940  10.070  1.00  0.00            
ATOM     59  H28 ACD     1      26.030  29.180  10.000  1.00  0.00            
ATOM     60  C18 ACD     1      24.810  31.210  11.300  1.00  0.00            
ATOM     61  H29 ACD     1      24.540  31.570  10.300  1.00  0.00            
ATOM     62  O15 ACD     1      23.900  30.100  11.700  1.00  0.00            
ATOM     63  H30 ACD     1      23.720  30.260  12.630  1.00  0.00            
ATOM     64  C19 ACD     1      24.710  32.360  12.390  1.00  0.00            
ATOM     65  H31 ACD     1      23.690  32.750  12.360  1.00  0.00            
ATOM     66  O16 ACD     1      25.550  33.410  11.980  1.00  0.00            
ATOM     67  C20 ACD     1      26.940  33.050  12.110  1.00  0.00            
ATOM     68  H32 ACD     1      27.180  32.710  13.130  1.00  0.00            
ATOM     69  C21 ACD     1      27.700  34.280  11.800  1.00  0.00            
ATOM     70  H33 ACD     1      28.780  34.060  11.840  1.00  0.00            
ATOM     71  H34 ACD     1      27.460  34.580  10.770  1.00  0.00            
ATOM     72  O17 ACD     1      27.540  35.270  12.800  1.00  0.00            
ATOM     73  H35 ACD     1      28.420  35.510  13.100  1.00  0.00            
ATOM     74  O18 ACD     1      25.040  31.900  13.690  1.00  0.00            
ATOM     75  C22 ACD     1      24.020  31.990  14.650  1.00  0.00            
ATOM     76  H36 ACD     1      23.080  32.240  14.150  1.00  0.00            
ATOM     77  C23 ACD     1      23.960  30.630  15.280  1.00  0.00            
ATOM     78  H37 ACD     1      24.990  30.260  15.410  1.00  0.00            
ATOM     79  O19 ACD     1      23.370  29.710  14.360  1.00  0.00            
ATOM     80  H38 ACD     1      22.770  29.230  14.940  1.00  0.00            
ATOM     81  C24 ACD     1      23.210  30.700  16.610  1.00  0.00            
ATOM     82  H39 ACD     1      22.210  31.090  16.410  1.00  0.00            
ATOM     83  O20 ACD     1      23.340  29.430  17.210  1.00  0.00            
ATOM     84  H40 ACD     1      23.870  29.580  18.000  1.00  0.00            
ATOM     85  C25 ACD     1      23.820  31.720  17.570  1.00  0.00            
ATOM     86  H41 ACD     1      23.210  31.860  18.460  1.00  0.00            
ATOM     87  O21 ACD     1      23.740  33.010  16.920  1.00  0.00            
ATOM     88  C26 ACD     1      24.400  33.120  15.640  1.00  0.00            
ATOM     89  H42 ACD     1      25.480  33.140  15.810  1.00  0.00            
ATOM     90  C27 ACD     1      24.300  34.520  15.020  1.00  0.00            
ATOM     91  H43 ACD     1      24.950  35.210  15.560  1.00  0.00            
ATOM     92  H44 ACD     1      24.820  34.550  14.050  1.00  0.00            
ATOM     93  O22 ACD     1      22.930  34.900  14.860  1.00  0.00            
ATOM     94  H45 ACD     1      22.870  35.050  13.910  1.00  0.00            
ATOM     95  O23 ACD     1      25.150  31.450  17.850  1.00  0.00            
ATOM     96  C28 ACD     1      25.520  31.350  19.240  1.00  0.00            
ATOM     97  H46 ACD     1      24.700  31.610  19.920  1.00  0.00            
ATOM     98  C29 ACD     1      26.740  32.300  19.510  1.00  0.00            
ATOM     99  H47 ACD     1      27.400  32.140  18.650  1.00  0.00            
ATOM    100  O24 ACD     1      27.320  32.090  20.830  1.00  0.00            
ATOM    101  C30 ACD     1      26.170  33.680  19.350  1.00  0.00            
ATOM    102  H48 ACD     1      25.850  33.810  18.310  1.00  0.00            
ATOM    103  H49 ACD     1      25.220  33.790  19.880  1.00  0.00            
ATOM    104  O25 ACD     1      27.080  34.680  19.840  1.00  0.00            
ATOM    105  H50 ACD     1      27.940  34.600  19.420  1.00  0.00            
ATOM    106  C31 ACD     1      25.860  29.930  19.550  1.00  0.00            
ATOM    107  H51 ACD     1      26.510  29.420  18.830  1.00  0.00            
ATOM    108  O26 ACD     1      24.660  29.170  19.610  1.00  0.00            
ATOM    109  H52 ACD     1      24.210  29.230  20.450  1.00  0.00            
ATOM    110  C32 ACD     1      26.620  29.770  20.850  1.00  0.00            
ATOM    111  H53 ACD     1      25.960  29.970  21.700  1.00  0.00            
ATOM    112  O27 ACD     1      27.150  28.390  21.010  1.00  0.00            
ATOM    113  H54 ACD     1      26.750  28.090  21.820  1.00  0.00            
ATOM    114  C33 ACD     1      27.760  30.780  21.030  1.00  0.00            
ATOM    115  H55 ACD     1      28.260  30.690  22.000  1.00  0.00            
ATOM    116  O28 ACD     1      28.790  30.490  20.140  1.00  0.00            
ATOM    117  C34 ACD     1      30.120  30.250  20.690  1.00  0.00            
ATOM    118  H56 ACD     1      30.170  30.140  21.780  1.00  0.00            
ATOM    119  C35 ACD     1      30.510  29.010  20.020  1.00  0.00            
ATOM    120  H57 ACD     1      30.120  28.960  18.990  1.00  0.00            
ATOM    121  O29 ACD     1      30.040  27.910  20.860  1.00  0.00            
ATOM    122  H58 ACD     1      29.100  28.020  21.020  1.00  0.00            
ATOM    123  C36 ACD     1      32.030  28.880  20.000  1.00  0.00            
ATOM    124  H59 ACD     1      32.310  29.020  21.050  1.00  0.00            
ATOM    125  O30 ACD     1      32.610  27.730  19.430  1.00  0.00            
ATOM    126  H60 ACD     1      32.310  27.690  18.520  1.00  0.00            
ATOM    127  C1  CM7     2      24.010  24.730  12.450  1.00  0.00            
ATOM    128  C2  CM7     2      25.220  25.380  13.180  1.00  0.00            
ATOM    129  C3  CM7     2      26.660  24.860  12.960  1.00  0.00            
ATOM    130  O1  CM7     2      26.920  23.830  12.320  1.00  0.00            
ATOM    131  N1  CM7     2      27.720  25.570  13.460  1.00  0.00            
ATOM    132  C4  CM7     2      29.010  25.050  13.190  1.00  0.00            
ATOM    133  C5  CM7     2      29.780  25.490  12.150  1.00  0.00            
ATOM    134  C6  CM7     2      30.930  24.820  11.780  1.00  0.00            
ATOM    135  C7  CM7     2      31.320  23.740  12.590  1.00  0.00            
ATOM    136  C8  CM7     2      30.520  23.260  13.650  1.00  0.00            
ATOM    137  C9  CM7     2      29.330  23.910  13.930  1.00  0.00            
ATOM    138  C10 CM7     2      27.570  26.780  14.290  1.00  0.00            
ATOM    139  C11 CM7     2      28.640  26.860  15.450  1.00  0.00            
ATOM    140  C12 CM7     2      28.370  28.100  16.290  1.00  0.00            
ATOM    141  N2  CM7     2      28.480  29.320  15.480  1.00  0.00            
ATOM    142  C13 CM7     2      28.580  30.540  16.310  1.00  0.00            
ATOM    143  C14 CM7     2      28.890  31.850  15.510  1.00  0.00            
ATOM    144  C15 CM7     2      28.890  33.100  16.290  1.00  0.00            
ATOM    145  C16 CM7     2      28.010  34.170  16.040  1.00  0.00            
ATOM    146  C17 CM7     2      28.120  35.450  16.670  1.00  0.00            
ATOM    147  C18 CM7     2      29.050  35.630  17.740  1.00  0.00            
ATOM    148  C19 CM7     2      29.850  34.520  18.080  1.00  0.00            
ATOM    149  C20 CM7     2      29.850  33.340  17.290  1.00  0.00            
ATOM    150  C21 CM7     2      27.610  29.350  14.280  1.00  0.00            
ATOM    151  C22 CM7     2      27.750  28.020  13.440  1.00  0.00            
ATOM    152  H1  CM7     2      23.100  25.290  12.690  1.00  0.00            
ATOM    153  H2  CM7     2      24.040  24.640  11.360  1.00  0.00            
ATOM    154  H3  CM7     2      23.970  23.710  12.860  1.00  0.00            
ATOM    155  H4  CM7     2      25.020  25.230  14.250  1.00  0.00            
ATOM    156  H5  CM7     2      25.230  26.470  13.050  1.00  0.00            
ATOM    157  H6  CM7     2      29.510  26.310  11.490  1.00  0.00            
ATOM    158  H7  CM7     2      31.430  25.050  10.840  1.00  0.00            
ATOM    159  H8  CM7     2      32.250  23.190  12.430  1.00  0.00            
ATOM    160  H9  CM7     2      30.820  22.420  14.270  1.00  0.00            
ATOM    161  H10 CM7     2      28.670  23.460  14.680  1.00  0.00            
ATOM    162  H11 CM7     2      26.580  26.890  14.740  1.00  0.00            
ATOM    163  H12 CM7     2      29.670  26.970  15.080  1.00  0.00            
ATOM    164  H13 CM7     2      28.520  25.940  16.030  1.00  0.00            
ATOM    165  H14 CM7     2      29.020  28.160  17.180  1.00  0.00            
ATOM    166  H15 CM7     2      27.360  28.090  16.710  1.00  0.00            
ATOM    167  H16 CM7     2      29.280  30.380  17.140  1.00  0.00            
ATOM    168  H17 CM7     2      27.540  30.580  16.650  1.00  0.00            
ATOM    169  H18 CM7     2      28.180  32.040  14.690  1.00  0.00            
ATOM    170  H19 CM7     2      29.910  31.740  15.110  1.00  0.00            
ATOM    171  H20 CM7     2      27.240  33.980  15.290  1.00  0.00            
ATOM    172  H21 CM7     2      27.440  36.270  16.470  1.00  0.00            
ATOM    173  H22 CM7     2      29.260  36.610  18.170  1.00  0.00            
ATOM    174  H23 CM7     2      30.650  34.670  18.800  1.00  0.00            
ATOM    175  H24 CM7     2      30.680  32.650  17.440  1.00  0.00            
ATOM    176  H25 CM7     2      27.890  30.210  13.670  1.00  0.00            
ATOM    177  H26 CM7     2      26.600  29.330  14.700  1.00  0.00            
ATOM    178  H27 CM7     2      27.070  28.010  12.580  1.00  0.00            
ATOM    179  H28 CM7     2      28.790  28.020  13.100  1.00  0.00            
TER
ENDMDL
MODEL        1
ATOM      1  H1  ACD     1      13.700  21.550  10.240  1.00  0.00            
ATOM      2  O1  ACD     1      14.310  21.820   9.540  1.00  0.00            
ATOM      3  C1  ACD     1      13.980  23.160   9.250  1.00  0.00            
ATOM      4  H2  ACD     1      14.550  23.550   8.390  1.00  0.00            
ATOM      5  H3  ACD     1      14.300  23.760  10.110  1.00  0.00            
ATOM      6  C2  ACD     1      12.520  23.540   9.090  1.00  0.00            
ATOM      7  H4  ACD     1      12.050  23.100   8.200  1.00  0.00            
ATOM      8  O2  ACD     1      11.800  22.990  10.250  1.00  0.00            
ATOM      9  C3  ACD     1      10.410  23.340  10.350  1.00  0.00            
ATOM     10  H5  ACD     1       9.950  22.890  11.240  1.00  0.00            
ATOM     11  O3  ACD     1       9.790  22.940   9.120  1.00  0.00            
ATOM     12  C4  ACD     1       8.800  21.990   9.250  1.00  0.00            
ATOM     13  H6  ACD     1       8.640  21.670  10.290  1.00  0.00            
ATOM     14  C5  ACD     1       7.500  22.650   8.740  1.00  0.00            
ATOM     15  H7  ACD     1       7.610  23.100   7.740  1.00  0.00            
ATOM     16  O4  ACD     1       6.960  23.760   9.680  1.00  0.00            
ATOM     17  H8  ACD     1       7.620  24.450   9.620  1.00  0.00            
ATOM     18  C6  ACD     1       6.400  21.610   8.490  1.00  0.00            
ATOM     19  H9  ACD     1       6.070  21.240   9.470  1.00  0.00            
ATOM     20  O5  ACD     1       5.400  22.310   7.900  1.00  0.00            
ATOM     21  H10 ACD     1       5.020  22.890   8.570  1.00  0.00            
ATOM     22  C7  ACD     1       6.860  20.440   7.630  1.00  0.00            
ATOM     23  H11 ACD     1       6.080  19.680   7.560  1.00  0.00            
ATOM     24  O6  ACD     1       8.020  19.820   8.320  1.00  0.00            
ATOM     25  C8  ACD     1       9.170  20.700   8.420  1.00  0.00            
ATOM     26  H12 ACD     1       9.380  21.120   7.430  1.00  0.00            
ATOM     27  C9  ACD     1      10.440  20.080   8.870  1.00  0.00            
ATOM     28  H13 ACD     1      10.600  19.330   8.090  1.00  0.00            
ATOM     29  H14 ACD     1      11.330  20.720   8.770  1.00  0.00            
ATOM     30  O7  ACD     1      10.250  19.480  10.210  1.00  0.00            
ATOM     31  H15 ACD     1       9.470  18.920  10.150  1.00  0.00            
ATOM     32  O8  ACD     1       7.180  20.920   6.350  1.00  0.00            
ATOM     33  C10 ACD     1       6.550  20.290   5.240  1.00  0.00            
ATOM     34  H16 ACD     1       5.840  19.500   5.540  1.00  0.00            
ATOM     35  C11 ACD     1       5.660  21.350   4.560  1.00  0.00            
ATOM     36  H17 ACD     1       6.200  22.310   4.520  1.00  0.00            
ATOM     37  O9  ACD     1       4.500  21.600   5.330  1.00  0.00            
ATOM     38  H18 ACD     1       4.850  21.980   6.140  1.00  0.00            
ATOM     39  C12 ACD     1       5.250  20.950   3.110  1.00  0.00            
ATOM     40  H19 ACD     1       4.560  20.100   3.230  1.00  0.00            
ATOM     41  O10 ACD     1       4.510  21.960   2.490  1.00  0.00            
ATOM     42  H20 ACD     1       3.750  22.190   3.040  1.00  0.00            
ATOM     43  C13 ACD     1       6.460  20.550   2.310  1.00  0.00            
ATOM     44  H21 ACD     1       6.100  20.240   1.330  1.00  0.00            
ATOM     45  O11 ACD     1       7.090  19.480   2.990  1.00  0.00            
ATOM     46  C14 ACD     1       7.580  19.730   4.280  1.00  0.00            
ATOM     47  H22 ACD     1       8.340  20.470   4.010  1.00  0.00            
ATOM     48  C15 ACD     1       8.320  18.450   4.830  1.00  0.00            
ATOM     49  H23 ACD     1       9.070  18.060   4.120  1.00  0.00            
ATOM     50  H24 ACD     1       8.840  18.840   5.720  1.00  0.00            
ATOM     51  O12 ACD     1       7.380  17.440   5.190  1.00  0.00            
ATOM     52  H25 ACD     1       7.580  16.630   4.730  1.00  0.00            
ATOM     53  O13 ACD     1       7.280  21.710   2.210  1.00  0.00            
ATOM     54  C16 ACD     1       7.670  22.160   0.930  1.00  0.00            
ATOM     55  H26 ACD     1       7.110  21.600   0.170  1.00  0.00            
ATOM     56  C17 ACD     1       7.280  23.600   0.860  1.00  0.00            
ATOM     57  H27 ACD     1       7.620  24.070   1.790  1.00  0.00            
ATOM     58  O14 ACD     1       5.900  23.780   0.860  1.00  0.00            
ATOM     59  H28 ACD     1       5.520  23.160   1.490  1.00  0.00            
ATOM     60  C18 ACD     1       7.970  24.290  -0.290  1.00  0.00            
ATOM     61  H29 ACD     1       7.620  23.920  -1.260  1.00  0.00            
ATOM     62  O15 ACD     1       7.600  25.690  -0.300  1.00  0.00            
ATOM     63  H30 ACD     1       6.640  25.650  -0.260  1.00  0.00            
ATOM     64  C19 ACD     1       9.480  24.090  -0.200  1.00  0.00            
ATOM     65  H31 ACD     1       9.890  24.550  -1.110  1.00  0.00            
ATOM     66  O16 ACD     1       9.680  22.660  -0.310  1.00  0.00            
ATOM     67  C20 ACD     1       9.100  21.810   0.680  1.00  0.00            
ATOM     68  H32 ACD     1       9.640  22.000   1.620  1.00  0.00            
ATOM     69  C21 ACD     1       9.350  20.390   0.270  1.00  0.00            
ATOM     70  H33 ACD     1      10.420  20.290   0.010  1.00  0.00            
ATOM     71  H34 ACD     1       9.160  19.770   1.160  1.00  0.00            
ATOM     72  O17 ACD     1       8.520  20.020  -0.820  1.00  0.00            
ATOM     73  H35 ACD     1       8.390  19.060  -0.760  1.00  0.00            
ATOM     74  O18 ACD     1       9.850  24.670   1.000  1.00  0.00            
ATOM     75  C22 ACD     1      10.760  25.740   0.890  1.00  0.00            
ATOM     76  H36 ACD     1      10.820  26.090  -0.140  1.00  0.00            
ATOM     77  C23 ACD     1      10.260  26.850   1.820  1.00  0.00            
ATOM     78  H37 ACD     1       9.990  26.460   2.810  1.00  0.00            
ATOM     79  O19 ACD     1       9.040  27.390   1.200  1.00  0.00            
ATOM     80  H38 ACD     1       8.420  26.690   0.960  1.00  0.00            
ATOM     81  C24 ACD     1      11.290  27.960   2.010  1.00  0.00            
ATOM     82  H39 ACD     1      11.330  28.410   1.010  1.00  0.00            
ATOM     83  O20 ACD     1      10.950  28.910   3.060  1.00  0.00            
ATOM     84  H40 ACD     1      10.140  29.370   2.840  1.00  0.00            
ATOM     85  C25 ACD     1      12.630  27.310   2.430  1.00  0.00            
ATOM     86  H41 ACD     1      13.430  28.040   2.580  1.00  0.00            
ATOM     87  O21 ACD     1      13.050  26.410   1.470  1.00  0.00            
ATOM     88  C26 ACD     1      12.170  25.290   1.330  1.00  0.00            
ATOM     89  H42 ACD     1      11.950  24.820   2.290  1.00  0.00            
ATOM     90  C27 ACD     1      12.790  24.280   0.320  1.00  0.00            
ATOM     91  H43 ACD     1      13.730  23.890   0.720  1.00  0.00            
ATOM     92  H44 ACD     1      12.110  23.420   0.230  1.00  0.00            
ATOM     93  O22 ACD     1      13.010  24.840  -1.000  1.00  0.00            
ATOM     94  H45 ACD     1      13.780  25.420  -0.970  1.00  0.00            
ATOM     95  O23 ACD     1      12.460  26.610   3.690  1.00  0.00            
ATOM     96  C28 ACD     1      13.470  26.770   4.710  1.00  0.00            
ATOM     97  H46 ACD     1      14.340  27.290   4.310  1.00  0.00            
ATOM     98  C29 ACD     1      13.950  25.440   5.360  1.00  0.00            
ATOM     99  H47 ACD     1      13.040  24.870   5.540  1.00  0.00            
ATOM    100  O24 ACD     1      14.620  25.680   6.600  1.00  0.00            
ATOM    101  C30 ACD     1      14.880  24.740   4.400  1.00  0.00            
ATOM    102  H48 ACD     1      15.050  23.670   4.600  1.00  0.00            
ATOM    103  H49 ACD     1      14.430  24.760   3.400  1.00  0.00            
ATOM    104  O25 ACD     1      16.140  25.430   4.280  1.00  0.00            
ATOM    105  H50 ACD     1      16.500  25.590   5.160  1.00  0.00            
ATOM    106  C31 ACD     1      12.760  27.580   5.840  1.00  0.00            
ATOM    107  H51 ACD     1      11.790  27.090   6.020  1.00  0.00            
ATOM    108  O26 ACD     1      12.500  28.850   5.360  1.00  0.00            
ATOM    109  H52 ACD     1      11.830  28.730   4.680  1.00  0.00            
ATOM    110  C32 ACD     1      13.570  27.710   7.110  1.00  0.00            
ATOM    111  H53 ACD     1      14.560  28.150   6.940  1.00  0.00            
ATOM    112  O27 ACD     1      12.880  28.470   8.090  1.00  0.00            
ATOM    113  H54 ACD     1      13.270  29.340   7.990  1.00  0.00            
ATOM    114  C33 ACD     1      13.890  26.300   7.610  1.00  0.00            
ATOM    115  H55 ACD     1      14.480  26.280   8.530  1.00  0.00            
ATOM    116  O28 ACD     1      12.640  25.630   7.840  1.00  0.00            
ATOM    117  C34 ACD     1      12.360  25.050   9.130  1.00  0.00            
ATOM    118  H56 ACD     1      12.970  25.530   9.910  1.00  0.00            
ATOM    119  C35 ACD     1      10.950  25.570   9.300  1.00  0.00            
ATOM    120  H57 ACD     1      10.330  25.160   8.490  1.00  0.00            
ATOM    121  O29 ACD     1      10.980  27.000   9.450  1.00  0.00            
ATOM    122  H58 ACD     1      11.460  27.460   8.760  1.00  0.00            
ATOM    123  C36 ACD     1      10.300  24.830  10.510  1.00  0.00            
ATOM    124  H59 ACD     1      10.950  25.110  11.350  1.00  0.00            
ATOM    125  O30 ACD     1       8.930  25.300  10.660  1.00  0.00            
ATOM    126  H60 ACD     1       8.950  26.250  10.780  1.00  0.00            
ATOM    127  C1  CM7     2       3.260  30.120   5.580  1.00  0.00            
ATOM    128  C2  CM7     2       3.630  28.760   6.160  1.00  0.00            
ATOM    129  C3  CM7     2       4.940  28.200   5.600  1.00  0.00            
ATOM    130  O1  CM7     2       5.800  28.910   5.160  1.00  0.00            
ATOM    131  N1  CM7     2       5.180  26.850   5.670  1.00  0.00            
ATOM    132  C4  CM7     2       4.270  25.950   6.300  1.00  0.00            
ATOM    133  C5  CM7     2       3.620  24.900   5.630  1.00  0.00            
ATOM    134  C6  CM7     2       2.670  24.110   6.330  1.00  0.00            
ATOM    135  C7  CM7     2       2.470  24.220   7.660  1.00  0.00            
ATOM    136  C8  CM7     2       3.180  25.250   8.350  1.00  0.00            
ATOM    137  C9  CM7     2       4.060  26.080   7.670  1.00  0.00            
ATOM    138  C10 CM7     2       6.540  26.390   5.220  1.00  0.00            
ATOM    139  C11 CM7     2       7.510  26.400   6.320  1.00  0.00            
ATOM    140  C12 CM7     2       8.970  25.900   6.000  1.00  0.00            
ATOM    141  N2  CM7     2       9.000  24.590   5.380  1.00  0.00            
ATOM    142  C13 CM7     2      10.290  24.060   5.010  1.00  0.00            
ATOM    143  C14 CM7     2      10.260  22.550   4.760  1.00  0.00            
ATOM    144  C15 CM7     2      11.620  21.910   4.420  1.00  0.00            
ATOM    145  C16 CM7     2      12.240  21.280   5.480  1.00  0.00            
ATOM    146  C17 CM7     2      13.490  20.700   5.200  1.00  0.00            
ATOM    147  C18 CM7     2      14.070  20.740   3.940  1.00  0.00            
ATOM    148  C19 CM7     2      13.330  21.280   2.900  1.00  0.00            
ATOM    149  C20 CM7     2      12.100  21.930   3.120  1.00  0.00            
ATOM    150  C21 CM7     2       8.010  24.420   4.340  1.00  0.00            
ATOM    151  C22 CM7     2       6.560  24.950   4.600  1.00  0.00            
ATOM    152  H1  CM7     2       3.880  30.930   5.970  1.00  0.00            
ATOM    153  H2  CM7     2       3.510  30.120   4.510  1.00  0.00            
ATOM    154  H3  CM7     2       2.210  30.450   5.650  1.00  0.00            
ATOM    155  H4  CM7     2       2.810  28.080   5.930  1.00  0.00            
ATOM    156  H5  CM7     2       3.660  28.860   7.260  1.00  0.00            
ATOM    157  H6  CM7     2       3.750  24.790   4.560  1.00  0.00            
ATOM    158  H7  CM7     2       2.050  23.480   5.700  1.00  0.00            
ATOM    159  H8  CM7     2       1.650  23.770   8.210  1.00  0.00            
ATOM    160  H9  CM7     2       2.870  25.370   9.380  1.00  0.00            
ATOM    161  H10 CM7     2       4.490  26.860   8.290  1.00  0.00            
ATOM    162  H11 CM7     2       6.980  27.090   4.500  1.00  0.00            
ATOM    163  H12 CM7     2       7.130  25.680   7.060  1.00  0.00            
ATOM    164  H13 CM7     2       7.470  27.400   6.760  1.00  0.00            
ATOM    165  H14 CM7     2       9.490  25.930   6.960  1.00  0.00            
ATOM    166  H15 CM7     2       9.540  26.600   5.380  1.00  0.00            
ATOM    167  H16 CM7     2      10.910  24.240   5.890  1.00  0.00            
ATOM    168  H17 CM7     2      10.640  24.570   4.110  1.00  0.00            
ATOM    169  H18 CM7     2       9.590  22.220   3.960  1.00  0.00            
ATOM    170  H19 CM7     2       9.840  22.090   5.670  1.00  0.00            
ATOM    171  H20 CM7     2      11.860  21.280   6.490  1.00  0.00            
ATOM    172  H21 CM7     2      14.100  20.360   6.040  1.00  0.00            
ATOM    173  H22 CM7     2      15.080  20.380   3.800  1.00  0.00            
ATOM    174  H23 CM7     2      13.700  21.200   1.880  1.00  0.00            
ATOM    175  H24 CM7     2      11.560  22.500   2.360  1.00  0.00            
ATOM    176  H25 CM7     2       7.980  23.350   4.100  1.00  0.00            
ATOM    177  H26 CM7     2       8.370  25.000   3.480  1.00  0.00            
ATOM    178  H27 CM7     2       5.830  24.810   3.800  1.00  0.00            
ATOM    179  H28 CM7     2       6.180  24.250   5.360  1.00  0.00            
TER
ENDMDL
MODEL        1
ATOM      1  H1  ACD     1      13.480  22.410   8.470  1.00  0.00            
ATOM      2  O1  ACD     1      13.790  22.930   7.720  1.00  0.00            
ATOM      3  C1  ACD     1      13.470  24.240   8.020  1.00  0.00            
ATOM      4  H2  ACD     1      13.750  24.920   7.210  1.00  0.00            
ATOM      5  H3  ACD     1      14.000  24.650   8.880  1.00  0.00            
ATOM      6  C2  ACD     1      11.960  24.450   8.140  1.00  0.00            
ATOM      7  H4  ACD     1      11.610  24.050   7.180  1.00  0.00            
ATOM      8  O2  ACD     1      11.450  23.640   9.210  1.00  0.00            
ATOM      9  C3  ACD     1      10.060  23.690   9.390  1.00  0.00            
ATOM     10  H5  ACD     1       9.840  23.050  10.250  1.00  0.00            
ATOM     11  O3  ACD     1       9.380  23.200   8.170  1.00  0.00            
ATOM     12  C4  ACD     1       8.560  22.080   8.210  1.00  0.00            
ATOM     13  H6  ACD     1       8.670  21.650   9.210  1.00  0.00            
ATOM     14  C5  ACD     1       7.120  22.490   8.150  1.00  0.00            
ATOM     15  H7  ACD     1       7.050  23.030   7.200  1.00  0.00            
ATOM     16  O4  ACD     1       6.720  23.160   9.290  1.00  0.00            
ATOM     17  H8  ACD     1       7.110  24.030   9.300  1.00  0.00            
ATOM     18  C6  ACD     1       6.250  21.220   7.990  1.00  0.00            
ATOM     19  H9  ACD     1       6.350  20.590   8.880  1.00  0.00            
ATOM     20  O5  ACD     1       4.870  21.530   7.790  1.00  0.00            
ATOM     21  H10 ACD     1       4.930  22.370   8.250  1.00  0.00            
ATOM     22  C7  ACD     1       6.720  20.450   6.730  1.00  0.00            
ATOM     23  H11 ACD     1       6.010  19.620   6.620  1.00  0.00            
ATOM     24  O6  ACD     1       8.060  19.980   7.040  1.00  0.00            
ATOM     25  C8  ACD     1       9.040  21.040   7.230  1.00  0.00            
ATOM     26  H12 ACD     1       9.210  21.540   6.270  1.00  0.00            
ATOM     27  C9  ACD     1      10.370  20.370   7.490  1.00  0.00            
ATOM     28  H13 ACD     1      10.500  19.590   6.730  1.00  0.00            
ATOM     29  H14 ACD     1      11.200  21.070   7.330  1.00  0.00            
ATOM     30  O7  ACD     1      10.340  19.680   8.780  1.00  0.00            
ATOM     31  H15 ACD     1      11.240  19.350   8.930  1.00  0.00            
ATOM     32  O8  ACD     1       6.780  21.330   5.580  1.00  0.00            
ATOM     33  C10 ACD     1       6.300  20.780   4.280  1.00  0.00            
ATOM     34  H16 ACD     1       5.760  19.850   4.460  1.00  0.00            
ATOM     35  C11 ACD     1       5.380  21.870   3.620  1.00  0.00            
ATOM     36  H17 ACD     1       5.950  22.790   3.780  1.00  0.00            
ATOM     37  O9  ACD     1       4.030  21.910   4.330  1.00  0.00            
ATOM     38  H18 ACD     1       4.170  21.810   5.280  1.00  0.00            
ATOM     39  C12 ACD     1       5.230  21.670   2.100  1.00  0.00            
ATOM     40  H19 ACD     1       4.880  20.650   1.920  1.00  0.00            
ATOM     41  O10 ACD     1       4.380  22.660   1.620  1.00  0.00            
ATOM     42  H20 ACD     1       3.680  22.590   2.270  1.00  0.00            
ATOM     43  C13 ACD     1       6.620  21.700   1.430  1.00  0.00            
ATOM     44  H21 ACD     1       6.530  21.330   0.410  1.00  0.00            
ATOM     45  O11 ACD     1       7.410  20.650   2.020  1.00  0.00            
ATOM     46  C14 ACD     1       7.550  20.650   3.440  1.00  0.00            
ATOM     47  H22 ACD     1       8.210  21.510   3.670  1.00  0.00            
ATOM     48  C15 ACD     1       8.410  19.370   3.850  1.00  0.00            
ATOM     49  H23 ACD     1       9.370  19.410   3.310  1.00  0.00            
ATOM     50  H24 ACD     1       8.710  19.460   4.900  1.00  0.00            
ATOM     51  O12 ACD     1       7.700  18.120   3.740  1.00  0.00            
ATOM     52  H25 ACD     1       7.470  18.080   2.810  1.00  0.00            
ATOM     53  O13 ACD     1       7.230  22.990   1.510  1.00  0.00            
ATOM     54  C16 ACD     1       7.370  23.630   0.220  1.00  0.00            
ATOM     55  H26 ACD     1       6.690  23.070  -0.440  1.00  0.00            
ATOM     56  C17 ACD     1       6.800  25.060   0.480  1.00  0.00            
ATOM     57  H27 ACD     1       7.150  25.460   1.440  1.00  0.00            
ATOM     58  O14 ACD     1       5.370  24.990   0.460  1.00  0.00            
ATOM     59  H28 ACD     1       5.080  24.200   0.930  1.00  0.00            
ATOM     60  C18 ACD     1       7.320  26.000  -0.560  1.00  0.00            
ATOM     61  H29 ACD     1       6.990  25.680  -1.560  1.00  0.00            
ATOM     62  O15 ACD     1       6.900  27.340  -0.390  1.00  0.00            
ATOM     63  H30 ACD     1       5.950  27.240  -0.320  1.00  0.00            
ATOM     64  C19 ACD     1       8.840  25.950  -0.660  1.00  0.00            
ATOM     65  H31 ACD     1       9.250  26.610  -1.430  1.00  0.00            
ATOM     66  O16 ACD     1       9.370  24.690  -0.960  1.00  0.00            
ATOM     67  C20 ACD     1       8.930  23.570  -0.170  1.00  0.00            
ATOM     68  H32 ACD     1       9.500  23.440   0.750  1.00  0.00            
ATOM     69  C21 ACD     1       9.090  22.320  -1.070  1.00  0.00            
ATOM     70  H33 ACD     1      10.160  22.210  -1.300  1.00  0.00            
ATOM     71  H34 ACD     1       8.660  21.470  -0.520  1.00  0.00            
ATOM     72  O17 ACD     1       8.470  22.500  -2.330  1.00  0.00            
ATOM     73  H35 ACD     1       9.000  23.220  -2.680  1.00  0.00            
ATOM     74  O18 ACD     1       9.330  26.400   0.590  1.00  0.00            
ATOM     75  C22 ACD     1      10.260  27.550   0.590  1.00  0.00            
ATOM     76  H36 ACD     1      10.270  27.970  -0.420  1.00  0.00            
ATOM     77  C23 ACD     1       9.760  28.620   1.620  1.00  0.00            
ATOM     78  H37 ACD     1       9.580  28.130   2.580  1.00  0.00            
ATOM     79  O19 ACD     1       8.540  29.260   1.140  1.00  0.00            
ATOM     80  H38 ACD     1       7.920  28.560   0.890  1.00  0.00            
ATOM     81  C24 ACD     1      10.770  29.720   1.790  1.00  0.00            
ATOM     82  H39 ACD     1      10.840  30.170   0.790  1.00  0.00            
ATOM     83  O20 ACD     1      10.340  30.520   2.840  1.00  0.00            
ATOM     84  H40 ACD     1       9.400  30.370   2.970  1.00  0.00            
ATOM     85  C25 ACD     1      12.070  29.090   2.180  1.00  0.00            
ATOM     86  H41 ACD     1      12.830  29.860   2.360  1.00  0.00            
ATOM     87  O21 ACD     1      12.530  28.230   1.200  1.00  0.00            
ATOM     88  C26 ACD     1      11.710  27.110   0.860  1.00  0.00            
ATOM     89  H42 ACD     1      11.600  26.520   1.780  1.00  0.00            
ATOM     90  C27 ACD     1      12.230  26.160  -0.220  1.00  0.00            
ATOM     91  H43 ACD     1      13.040  25.550   0.210  1.00  0.00            
ATOM     92  H44 ACD     1      11.500  25.390  -0.480  1.00  0.00            
ATOM     93  O22 ACD     1      12.650  26.830  -1.360  1.00  0.00            
ATOM     94  H45 ACD     1      13.240  27.540  -1.100  1.00  0.00            
ATOM     95  O23 ACD     1      11.940  28.300   3.340  1.00  0.00            
ATOM     96  C28 ACD     1      12.830  28.520   4.420  1.00  0.00            
ATOM     97  H46 ACD     1      13.700  29.120   4.150  1.00  0.00            
ATOM     98  C29 ACD     1      13.470  27.180   4.850  1.00  0.00            
ATOM     99  H47 ACD     1      12.680  26.420   4.910  1.00  0.00            
ATOM    100  O24 ACD     1      13.970  27.180   6.190  1.00  0.00            
ATOM    101  C30 ACD     1      14.530  26.730   3.860  1.00  0.00            
ATOM    102  H48 ACD     1      14.880  25.740   4.170  1.00  0.00            
ATOM    103  H49 ACD     1      14.020  26.550   2.900  1.00  0.00            
ATOM    104  O25 ACD     1      15.620  27.590   3.620  1.00  0.00            
ATOM    105  H50 ACD     1      15.820  27.420   2.700  1.00  0.00            
ATOM    106  C31 ACD     1      11.900  29.100   5.580  1.00  0.00            
ATOM    107  H51 ACD     1      10.990  28.500   5.530  1.00  0.00            
ATOM    108  O26 ACD     1      11.620  30.410   5.130  1.00  0.00            
ATOM    109  H52 ACD     1      11.340  30.350   4.210  1.00  0.00            
ATOM    110  C32 ACD     1      12.630  29.010   6.930  1.00  0.00            
ATOM    111  H53 ACD     1      13.490  29.690   6.840  1.00  0.00            
ATOM    112  O27 ACD     1      11.790  29.500   8.070  1.00  0.00            
ATOM    113  H54 ACD     1      12.070  30.420   8.090  1.00  0.00            
ATOM    114  C33 ACD     1      13.030  27.580   7.190  1.00  0.00            
ATOM    115  H55 ACD     1      13.600  27.550   8.130  1.00  0.00            
ATOM    116  O28 ACD     1      11.860  26.680   7.130  1.00  0.00            
ATOM    117  C34 ACD     1      11.590  25.970   8.350  1.00  0.00            
ATOM    118  H56 ACD     1      12.090  26.290   9.280  1.00  0.00            
ATOM    119  C35 ACD     1      10.070  26.120   8.520  1.00  0.00            
ATOM    120  H57 ACD     1       9.520  25.780   7.640  1.00  0.00            
ATOM    121  O29 ACD     1       9.820  27.490   8.880  1.00  0.00            
ATOM    122  H58 ACD     1      10.520  27.970   8.430  1.00  0.00            
ATOM    123  C36 ACD     1       9.700  25.200   9.770  1.00  0.00            
ATOM    124  H59 ACD     1      10.150  25.320  10.770  1.00  0.00            
ATOM    125  O30 ACD     1       8.320  25.390   9.900  1.00  0.00            
ATOM    126  H60 ACD     1       8.120  26.320   9.990  1.00  0.00            
ATOM    127  C1  CM7     2       2.050  30.300   5.240  1.00  0.00            
ATOM    128  C2  CM7     2       2.980  29.390   6.050  1.00  0.00            
ATOM    129  C3  CM7     2       4.060  28.620   5.260  1.00  0.00            
ATOM    130  O1  CM7     2       4.530  29.110   4.250  1.00  0.00            
ATOM    131  N1  CM7     2       4.590  27.420   5.810  1.00  0.00            
ATOM    132  C4  CM7     2       4.040  26.730   6.910  1.00  0.00            
ATOM    133  C5  CM7     2       3.330  25.580   6.640  1.00  0.00            
ATOM    134  C6  CM7     2       2.840  24.760   7.680  1.00  0.00            
ATOM    135  C7  CM7     2       3.010  25.130   9.000  1.00  0.00            
ATOM    136  C8  CM7     2       3.730  26.290   9.320  1.00  0.00            
ATOM    137  C9  CM7     2       4.220  27.090   8.290  1.00  0.00            
ATOM    138  C10 CM7     2       5.910  26.940   5.340  1.00  0.00            
ATOM    139  C11 CM7     2       7.130  27.430   6.190  1.00  0.00            
ATOM    140  C12 CM7     2       8.490  27.050   5.450  1.00  0.00            
ATOM    141  N2  CM7     2       8.590  25.580   5.160  1.00  0.00            
ATOM    142  C13 CM7     2       9.830  25.270   4.440  1.00  0.00            
ATOM    143  C14 CM7     2      10.040  23.810   4.270  1.00  0.00            
ATOM    144  C15 CM7     2      11.440  23.420   3.970  1.00  0.00            
ATOM    145  C16 CM7     2      12.000  23.780   2.730  1.00  0.00            
ATOM    146  C17 CM7     2      13.330  23.430   2.420  1.00  0.00            
ATOM    147  C18 CM7     2      14.110  22.660   3.370  1.00  0.00            
ATOM    148  C19 CM7     2      13.570  22.300   4.570  1.00  0.00            
ATOM    149  C20 CM7     2      12.240  22.670   4.870  1.00  0.00            
ATOM    150  C21 CM7     2       7.360  25.020   4.620  1.00  0.00            
ATOM    151  C22 CM7     2       6.040  25.400   5.310  1.00  0.00            
ATOM    152  H1  CM7     2       2.630  31.160   4.900  1.00  0.00            
ATOM    153  H2  CM7     2       1.610  29.790   4.370  1.00  0.00            
ATOM    154  H3  CM7     2       1.250  30.660   5.900  1.00  0.00            
ATOM    155  H4  CM7     2       2.390  28.610   6.540  1.00  0.00            
ATOM    156  H5  CM7     2       3.470  29.800   6.950  1.00  0.00            
ATOM    157  H6  CM7     2       3.130  25.270   5.620  1.00  0.00            
ATOM    158  H7  CM7     2       2.220  23.910   7.450  1.00  0.00            
ATOM    159  H8  CM7     2       2.610  24.520   9.810  1.00  0.00            
ATOM    160  H9  CM7     2       3.980  26.510  10.350  1.00  0.00            
ATOM    161  H10 CM7     2       4.670  28.040   8.540  1.00  0.00            
ATOM    162  H11 CM7     2       6.170  27.290   4.330  1.00  0.00            
ATOM    163  H12 CM7     2       7.140  27.060   7.220  1.00  0.00            
ATOM    164  H13 CM7     2       7.130  28.520   6.290  1.00  0.00            
ATOM    165  H14 CM7     2       9.300  27.490   6.040  1.00  0.00            
ATOM    166  H15 CM7     2       8.520  27.590   4.490  1.00  0.00            
ATOM    167  H16 CM7     2      10.680  25.640   5.030  1.00  0.00            
ATOM    168  H17 CM7     2       9.790  25.780   3.470  1.00  0.00            
ATOM    169  H18 CM7     2       9.350  23.470   3.480  1.00  0.00            
ATOM    170  H19 CM7     2       9.720  23.310   5.190  1.00  0.00            
ATOM    171  H20 CM7     2      11.460  24.280   1.930  1.00  0.00            
ATOM    172  H21 CM7     2      13.780  23.710   1.480  1.00  0.00            
ATOM    173  H22 CM7     2      15.110  22.390   3.070  1.00  0.00            
ATOM    174  H23 CM7     2      14.180  21.780   5.300  1.00  0.00            
ATOM    175  H24 CM7     2      11.840  22.320   5.820  1.00  0.00            
ATOM    176  H25 CM7     2       7.470  23.920   4.650  1.00  0.00            
ATOM    177  H26 CM7     2       7.270  25.430   3.610  1.00  0.00            
ATOM    178  H27 CM7     2       5.220  24.920   4.750  1.00  0.00            
ATOM    179  H28 CM7     2       6.050  25.080   6.360  1.00  0.00            
TER
ENDMDL
MODEL        1
ATOM      1  H1  ACD     1      18.000  40.810  28.360  1.00  0.00            
ATOM      2  O1  ACD     1      17.230  40.400  28.760  1.00  0.00            
ATOM      3  C1  ACD     1      17.310  38.950  28.570  1.00  0.00            
ATOM      4  H2  ACD     1      17.590  38.600  29.570  1.00  0.00            
ATOM      5  H3  ACD     1      18.190  38.810  27.920  1.00  0.00            
ATOM      6  C2  ACD     1      16.110  38.210  27.980  1.00  0.00            
ATOM      7  H4  ACD     1      16.390  37.170  27.760  1.00  0.00            
ATOM      8  O2  ACD     1      15.040  38.190  28.940  1.00  0.00            
ATOM      9  C3  ACD     1      13.840  37.590  28.510  1.00  0.00            
ATOM     10  H5  ACD     1      13.150  37.420  29.330  1.00  0.00            
ATOM     11  O3  ACD     1      14.090  36.290  28.080  1.00  0.00            
ATOM     12  C4  ACD     1      13.160  35.270  28.430  1.00  0.00            
ATOM     13  H6  ACD     1      12.190  35.690  28.750  1.00  0.00            
ATOM     14  C5  ACD     1      12.810  34.480  27.180  1.00  0.00            
ATOM     15  H7  ACD     1      13.760  34.100  26.790  1.00  0.00            
ATOM     16  O4  ACD     1      12.020  35.270  26.270  1.00  0.00            
ATOM     17  H8  ACD     1      11.860  34.680  25.530  1.00  0.00            
ATOM     18  C6  ACD     1      12.000  33.190  27.530  1.00  0.00            
ATOM     19  H9  ACD     1      11.040  33.470  27.990  1.00  0.00            
ATOM     20  O5  ACD     1      11.830  32.420  26.380  1.00  0.00            
ATOM     21  H10 ACD     1      12.350  31.610  26.470  1.00  0.00            
ATOM     22  C7  ACD     1      12.720  32.420  28.630  1.00  0.00            
ATOM     23  H11 ACD     1      12.110  31.610  29.050  1.00  0.00            
ATOM     24  O6  ACD     1      13.060  33.250  29.780  1.00  0.00            
ATOM     25  C8  ACD     1      13.820  34.470  29.590  1.00  0.00            
ATOM     26  H12 ACD     1      14.880  34.290  29.380  1.00  0.00            
ATOM     27  C9  ACD     1      13.780  35.270  30.890  1.00  0.00            
ATOM     28  H13 ACD     1      14.010  34.660  31.770  1.00  0.00            
ATOM     29  H14 ACD     1      14.520  36.060  30.740  1.00  0.00            
ATOM     30  O7  ACD     1      12.430  35.850  31.290  1.00  0.00            
ATOM     31  H15 ACD     1      12.690  36.470  31.980  1.00  0.00            
ATOM     32  O8  ACD     1      13.930  31.960  28.040  1.00  0.00            
ATOM     33  C10 ACD     1      14.400  30.720  28.340  1.00  0.00            
ATOM     34  H16 ACD     1      13.860  30.250  29.170  1.00  0.00            
ATOM     35  C11 ACD     1      14.280  29.930  27.040  1.00  0.00            
ATOM     36  H17 ACD     1      14.820  30.510  26.280  1.00  0.00            
ATOM     37  O9  ACD     1      12.920  29.670  26.660  1.00  0.00            
ATOM     38  H18 ACD     1      12.880  28.820  26.220  1.00  0.00            
ATOM     39  C12 ACD     1      15.110  28.620  27.020  1.00  0.00            
ATOM     40  H19 ACD     1      14.620  27.940  27.730  1.00  0.00            
ATOM     41  O10 ACD     1      15.260  28.050  25.740  1.00  0.00            
ATOM     42  H20 ACD     1      14.360  27.800  25.490  1.00  0.00            
ATOM     43  C13 ACD     1      16.550  28.870  27.610  1.00  0.00            
ATOM     44  H21 ACD     1      17.140  27.950  27.730  1.00  0.00            
ATOM     45  O11 ACD     1      16.450  29.570  28.850  1.00  0.00            
ATOM     46  C14 ACD     1      15.840  30.870  28.800  1.00  0.00            
ATOM     47  H22 ACD     1      16.260  31.580  28.080  1.00  0.00            
ATOM     48  C15 ACD     1      16.000  31.540  30.170  1.00  0.00            
ATOM     49  H23 ACD     1      15.500  32.520  30.200  1.00  0.00            
ATOM     50  H24 ACD     1      15.660  30.960  31.040  1.00  0.00            
ATOM     51  O12 ACD     1      17.450  31.740  30.320  1.00  0.00            
ATOM     52  H25 ACD     1      17.770  30.900  30.660  1.00  0.00            
ATOM     53  O13 ACD     1      17.110  29.740  26.660  1.00  0.00            
ATOM     54  C16 ACD     1      18.380  29.340  26.140  1.00  0.00            
ATOM     55  H26 ACD     1      18.560  28.290  26.400  1.00  0.00            
ATOM     56  C17 ACD     1      18.250  29.530  24.620  1.00  0.00            
ATOM     57  H27 ACD     1      17.960  30.580  24.460  1.00  0.00            
ATOM     58  O14 ACD     1      17.360  28.640  23.980  1.00  0.00            
ATOM     59  H28 ACD     1      16.590  28.720  24.550  1.00  0.00            
ATOM     60  C18 ACD     1      19.630  29.450  24.040  1.00  0.00            
ATOM     61  H29 ACD     1      20.070  28.490  24.350  1.00  0.00            
ATOM     62  O15 ACD     1      19.620  29.700  22.620  1.00  0.00            
ATOM     63  H30 ACD     1      19.360  30.620  22.570  1.00  0.00            
ATOM     64  C19 ACD     1      20.540  30.510  24.720  1.00  0.00            
ATOM     65  H31 ACD     1      21.460  30.470  24.130  1.00  0.00            
ATOM     66  O16 ACD     1      20.750  30.090  26.040  1.00  0.00            
ATOM     67  C20 ACD     1      19.520  30.200  26.810  1.00  0.00            
ATOM     68  H32 ACD     1      19.300  31.270  26.890  1.00  0.00            
ATOM     69  C21 ACD     1      19.920  29.610  28.190  1.00  0.00            
ATOM     70  H33 ACD     1      20.660  30.240  28.680  1.00  0.00            
ATOM     71  H34 ACD     1      19.080  29.600  28.900  1.00  0.00            
ATOM     72  O17 ACD     1      20.540  28.250  28.010  1.00  0.00            
ATOM     73  H35 ACD     1      21.080  28.130  28.790  1.00  0.00            
ATOM     74  O18 ACD     1      20.020  31.820  24.750  1.00  0.00            
ATOM     75  C22 ACD     1      20.470  32.750  23.750  1.00  0.00            
ATOM     76  H36 ACD     1      21.130  32.240  23.040  1.00  0.00            
ATOM     77  C23 ACD     1      19.280  33.310  23.010  1.00  0.00            
ATOM     78  H37 ACD     1      18.580  33.700  23.760  1.00  0.00            
ATOM     79  O19 ACD     1      18.680  32.280  22.140  1.00  0.00            
ATOM     80  H38 ACD     1      18.120  32.710  21.490  1.00  0.00            
ATOM     81  C24 ACD     1      19.660  34.490  22.100  1.00  0.00            
ATOM     82  H39 ACD     1      20.440  34.130  21.410  1.00  0.00            
ATOM     83  O20 ACD     1      18.510  35.020  21.380  1.00  0.00            
ATOM     84  H40 ACD     1      18.220  35.900  21.650  1.00  0.00            
ATOM     85  C25 ACD     1      20.250  35.590  22.910  1.00  0.00            
ATOM     86  H41 ACD     1      20.640  36.270  22.140  1.00  0.00            
ATOM     87  O21 ACD     1      21.380  35.040  23.570  1.00  0.00            
ATOM     88  C26 ACD     1      21.260  33.880  24.470  1.00  0.00            
ATOM     89  H42 ACD     1      20.700  34.340  25.290  1.00  0.00            
ATOM     90  C27 ACD     1      22.610  33.520  25.100  1.00  0.00            
ATOM     91  H43 ACD     1      23.140  34.480  25.200  1.00  0.00            
ATOM     92  H44 ACD     1      22.440  32.980  26.040  1.00  0.00            
ATOM     93  O22 ACD     1      23.360  32.570  24.330  1.00  0.00            
ATOM     94  H45 ACD     1      24.080  32.150  24.810  1.00  0.00            
ATOM     95  O23 ACD     1      19.320  36.110  23.860  1.00  0.00            
ATOM     96  C28 ACD     1      19.300  37.560  23.890  1.00  0.00            
ATOM     97  H46 ACD     1      20.140  38.020  23.370  1.00  0.00            
ATOM     98  C29 ACD     1      19.340  38.030  25.330  1.00  0.00            
ATOM     99  H47 ACD     1      18.780  37.410  26.050  1.00  0.00            
ATOM    100  O24 ACD     1      18.710  39.380  25.410  1.00  0.00            
ATOM    101  C30 ACD     1      20.760  38.280  25.720  1.00  0.00            
ATOM    102  H48 ACD     1      21.380  37.490  25.300  1.00  0.00            
ATOM    103  H49 ACD     1      21.050  39.250  25.300  1.00  0.00            
ATOM    104  O25 ACD     1      20.920  38.400  27.120  1.00  0.00            
ATOM    105  H50 ACD     1      20.520  39.200  27.460  1.00  0.00            
ATOM    106  C31 ACD     1      17.970  37.900  23.210  1.00  0.00            
ATOM    107  H51 ACD     1      17.230  37.190  23.600  1.00  0.00            
ATOM    108  O26 ACD     1      18.000  37.760  21.760  1.00  0.00            
ATOM    109  H52 ACD     1      18.650  38.320  21.340  1.00  0.00            
ATOM    110  C32 ACD     1      17.380  39.250  23.510  1.00  0.00            
ATOM    111  H53 ACD     1      17.990  40.030  23.040  1.00  0.00            
ATOM    112  O27 ACD     1      15.990  39.410  23.100  1.00  0.00            
ATOM    113  H54 ACD     1      15.350  39.250  23.810  1.00  0.00            
ATOM    114  C33 ACD     1      17.330  39.510  24.990  1.00  0.00            
ATOM    115  H55 ACD     1      16.930  40.510  25.160  1.00  0.00            
ATOM    116  O28 ACD     1      16.570  38.580  25.730  1.00  0.00            
ATOM    117  C34 ACD     1      15.640  38.890  26.700  1.00  0.00            
ATOM    118  H56 ACD     1      15.610  39.950  26.960  1.00  0.00            
ATOM    119  C35 ACD     1      14.340  38.380  26.210  1.00  0.00            
ATOM    120  H57 ACD     1      14.330  37.320  25.920  1.00  0.00            
ATOM    121  O29 ACD     1      13.890  39.110  25.040  1.00  0.00            
ATOM    122  H58 ACD     1      13.410  38.620  24.370  1.00  0.00            
ATOM    123  C36 ACD     1      13.280  38.430  27.330  1.00  0.00            
ATOM    124  H59 ACD     1      13.210  39.430  27.760  1.00  0.00            
ATOM    125  O30 ACD     1      12.040  37.920  26.790  1.00  0.00            
ATOM    126  H60 ACD     1      12.290  37.020  26.570  1.00  0.00            
ATOM    127  C1  CM7     2      11.600  30.090  23.110  1.00  0.00            
ATOM    128  C2  CM7     2      12.360  31.410  23.310  1.00  0.00            
ATOM    129  C3  CM7     2      13.030  31.960  22.010  1.00  0.00            
ATOM    130  O1  CM7     2      12.540  31.740  20.900  1.00  0.00            
ATOM    131  N1  CM7     2      14.290  32.630  22.060  1.00  0.00            
ATOM    132  C4  CM7     2      15.040  32.840  20.830  1.00  0.00            
ATOM    133  C5  CM7     2      14.920  33.960  20.020  1.00  0.00            
ATOM    134  C6  CM7     2      15.760  34.280  18.980  1.00  0.00            
ATOM    135  C7  CM7     2      16.820  33.430  18.700  1.00  0.00            
ATOM    136  C8  CM7     2      17.000  32.310  19.530  1.00  0.00            
ATOM    137  C9  CM7     2      16.110  31.970  20.550  1.00  0.00            
ATOM    138  C10 CM7     2      14.710  33.200  23.340  1.00  0.00            
ATOM    139  C11 CM7     2      15.700  32.300  24.030  1.00  0.00            
ATOM    140  C12 CM7     2      16.130  32.710  25.420  1.00  0.00            
ATOM    141  N2  CM7     2      16.480  34.130  25.420  1.00  0.00            
ATOM    142  C13 CM7     2      17.030  34.780  26.650  1.00  0.00            
ATOM    143  C14 CM7     2      18.200  33.950  27.160  1.00  0.00            
ATOM    144  C15 CM7     2      18.910  34.630  28.290  1.00  0.00            
ATOM    145  C16 CM7     2      18.230  35.370  29.270  1.00  0.00            
ATOM    146  C17 CM7     2      18.950  36.080  30.260  1.00  0.00            
ATOM    147  C18 CM7     2      20.340  36.220  30.120  1.00  0.00            
ATOM    148  C19 CM7     2      21.000  35.500  29.100  1.00  0.00            
ATOM    149  C20 CM7     2      20.340  34.670  28.230  1.00  0.00            
ATOM    150  C21 CM7     2      15.530  35.060  24.680  1.00  0.00            
ATOM    151  C22 CM7     2      15.290  34.600  23.270  1.00  0.00            
ATOM    152  H1  CM7     2      11.120  29.800  24.050  1.00  0.00            
ATOM    153  H2  CM7     2      10.910  30.180  22.270  1.00  0.00            
ATOM    154  H3  CM7     2      12.270  29.270  22.800  1.00  0.00            
ATOM    155  H4  CM7     2      13.050  31.330  24.160  1.00  0.00            
ATOM    156  H5  CM7     2      11.690  32.160  23.740  1.00  0.00            
ATOM    157  H6  CM7     2      14.140  34.700  20.100  1.00  0.00            
ATOM    158  H7  CM7     2      15.480  35.060  18.280  1.00  0.00            
ATOM    159  H8  CM7     2      17.280  33.470  17.720  1.00  0.00            
ATOM    160  H9  CM7     2      17.780  31.600  19.290  1.00  0.00            
ATOM    161  H10 CM7     2      16.450  31.210  21.240  1.00  0.00            
ATOM    162  H11 CM7     2      13.850  33.330  24.000  1.00  0.00            
ATOM    163  H12 CM7     2      16.610  32.150  23.420  1.00  0.00            
ATOM    164  H13 CM7     2      15.330  31.270  24.120  1.00  0.00            
ATOM    165  H14 CM7     2      17.070  32.210  25.690  1.00  0.00            
ATOM    166  H15 CM7     2      15.440  32.460  26.230  1.00  0.00            
ATOM    167  H16 CM7     2      16.200  34.810  27.370  1.00  0.00            
ATOM    168  H17 CM7     2      17.350  35.800  26.410  1.00  0.00            
ATOM    169  H18 CM7     2      18.950  33.790  26.380  1.00  0.00            
ATOM    170  H19 CM7     2      17.930  32.940  27.500  1.00  0.00            
ATOM    171  H20 CM7     2      17.140  35.380  29.290  1.00  0.00            
ATOM    172  H21 CM7     2      18.440  36.560  31.100  1.00  0.00            
ATOM    173  H22 CM7     2      20.960  36.790  30.820  1.00  0.00            
ATOM    174  H23 CM7     2      22.080  35.570  29.040  1.00  0.00            
ATOM    175  H24 CM7     2      20.910  34.130  27.470  1.00  0.00            
ATOM    176  H25 CM7     2      16.000  36.040  24.720  1.00  0.00            
ATOM    177  H26 CM7     2      14.560  35.100  25.200  1.00  0.00            
ATOM    178  H27 CM7     2      14.710  35.360  22.730  1.00  0.00            
ATOM    179  H28 CM7     2      16.260  34.500  22.770  1.00  0.00            
TER
ENDMDL
MODEL        1
ATOM      1  H1  ACD     1      18.940  39.130  30.430  1.00  0.00            
ATOM      2  O1  ACD     1      18.020  38.850  30.460  1.00  0.00            
ATOM      3  C1  ACD     1      18.030  37.570  29.910  1.00  0.00            
ATOM      4  H2  ACD     1      18.050  36.950  30.810  1.00  0.00            
ATOM      5  H3  ACD     1      18.860  37.510  29.190  1.00  0.00            
ATOM      6  C2  ACD     1      16.670  37.320  29.220  1.00  0.00            
ATOM      7  H4  ACD     1      16.710  36.310  28.790  1.00  0.00            
ATOM      8  O2  ACD     1      15.690  37.130  30.230  1.00  0.00            
ATOM      9  C3  ACD     1      14.440  36.810  29.780  1.00  0.00            
ATOM     10  H5  ACD     1      13.860  36.650  30.700  1.00  0.00            
ATOM     11  O3  ACD     1      14.490  35.680  28.910  1.00  0.00            
ATOM     12  C4  ACD     1      13.720  34.590  29.280  1.00  0.00            
ATOM     13  H6  ACD     1      12.880  34.890  29.930  1.00  0.00            
ATOM     14  C5  ACD     1      13.040  34.000  28.070  1.00  0.00            
ATOM     15  H7  ACD     1      13.810  33.620  27.390  1.00  0.00            
ATOM     16  O4  ACD     1      12.310  35.020  27.310  1.00  0.00            
ATOM     17  H8  ACD     1      11.380  34.770  27.220  1.00  0.00            
ATOM     18  C6  ACD     1      12.200  32.750  28.490  1.00  0.00            
ATOM     19  H9  ACD     1      11.380  33.080  29.140  1.00  0.00            
ATOM     20  O5  ACD     1      11.720  32.090  27.300  1.00  0.00            
ATOM     21  H10 ACD     1      12.370  31.450  26.980  1.00  0.00            
ATOM     22  C7  ACD     1      13.210  31.760  29.160  1.00  0.00            
ATOM     23  H11 ACD     1      12.680  30.850  29.440  1.00  0.00            
ATOM     24  O6  ACD     1      13.710  32.470  30.320  1.00  0.00            
ATOM     25  C8  ACD     1      14.500  33.620  30.060  1.00  0.00            
ATOM     26  H12 ACD     1      15.310  33.260  29.410  1.00  0.00            
ATOM     27  C9  ACD     1      15.130  34.060  31.430  1.00  0.00            
ATOM     28  H13 ACD     1      15.670  33.200  31.850  1.00  0.00            
ATOM     29  H14 ACD     1      15.910  34.800  31.220  1.00  0.00            
ATOM     30  O7  ACD     1      14.210  34.530  32.460  1.00  0.00            
ATOM     31  H15 ACD     1      14.590  35.030  33.180  1.00  0.00            
ATOM     32  O8  ACD     1      14.300  31.330  28.320  1.00  0.00            
ATOM     33  C10 ACD     1      14.450  29.890  28.110  1.00  0.00            
ATOM     34  H16 ACD     1      13.790  29.270  28.740  1.00  0.00            
ATOM     35  C11 ACD     1      14.310  29.620  26.590  1.00  0.00            
ATOM     36  H17 ACD     1      14.930  30.310  25.990  1.00  0.00            
ATOM     37  O9  ACD     1      12.960  29.660  26.080  1.00  0.00            
ATOM     38  H18 ACD     1      12.840  29.720  25.130  1.00  0.00            
ATOM     39  C12 ACD     1      14.950  28.300  26.160  1.00  0.00            
ATOM     40  H19 ACD     1      14.420  27.510  26.700  1.00  0.00            
ATOM     41  O10 ACD     1      14.850  28.040  24.700  1.00  0.00            
ATOM     42  H20 ACD     1      13.930  27.810  24.550  1.00  0.00            
ATOM     43  C13 ACD     1      16.410  28.380  26.600  1.00  0.00            
ATOM     44  H21 ACD     1      16.950  27.450  26.390  1.00  0.00            
ATOM     45  O11 ACD     1      16.510  28.550  27.940  1.00  0.00            
ATOM     46  C14 ACD     1      15.870  29.620  28.630  1.00  0.00            
ATOM     47  H22 ACD     1      16.530  30.450  28.350  1.00  0.00            
ATOM     48  C15 ACD     1      15.940  29.330  30.120  1.00  0.00            
ATOM     49  H23 ACD     1      15.120  29.830  30.660  1.00  0.00            
ATOM     50  H24 ACD     1      15.670  28.260  30.200  1.00  0.00            
ATOM     51  O12 ACD     1      17.200  29.630  30.670  1.00  0.00            
ATOM     52  H25 ACD     1      17.700  28.830  30.510  1.00  0.00            
ATOM     53  O13 ACD     1      17.060  29.480  25.900  1.00  0.00            
ATOM     54  C16 ACD     1      18.250  29.320  25.200  1.00  0.00            
ATOM     55  H26 ACD     1      18.490  28.250  25.220  1.00  0.00            
ATOM     56  C17 ACD     1      17.930  29.730  23.740  1.00  0.00            
ATOM     57  H27 ACD     1      17.230  30.570  23.730  1.00  0.00            
ATOM     58  O14 ACD     1      17.280  28.560  23.210  1.00  0.00            
ATOM     59  H28 ACD     1      16.430  28.410  23.630  1.00  0.00            
ATOM     60  C18 ACD     1      19.280  29.960  23.020  1.00  0.00            
ATOM     61  H29 ACD     1      19.780  28.990  22.920  1.00  0.00            
ATOM     62  O15 ACD     1      19.090  30.490  21.690  1.00  0.00            
ATOM     63  H30 ACD     1      18.650  31.320  21.870  1.00  0.00            
ATOM     64  C19 ACD     1      20.100  31.000  23.780  1.00  0.00            
ATOM     65  H31 ACD     1      21.020  31.230  23.230  1.00  0.00            
ATOM     66  O16 ACD     1      20.440  30.410  25.010  1.00  0.00            
ATOM     67  C20 ACD     1      19.400  30.010  25.930  1.00  0.00            
ATOM     68  H32 ACD     1      19.110  30.970  26.370  1.00  0.00            
ATOM     69  C21 ACD     1      20.050  29.020  26.960  1.00  0.00            
ATOM     70  H33 ACD     1      20.900  29.560  27.390  1.00  0.00            
ATOM     71  H34 ACD     1      19.410  28.730  27.800  1.00  0.00            
ATOM     72  O17 ACD     1      20.520  27.790  26.390  1.00  0.00            
ATOM     73  H35 ACD     1      21.310  28.060  25.910  1.00  0.00            
ATOM     74  O18 ACD     1      19.330  32.230  23.840  1.00  0.00            
ATOM     75  C22 ACD     1      19.960  33.360  23.240  1.00  0.00            
ATOM     76  H36 ACD     1      20.790  33.130  22.560  1.00  0.00            
ATOM     77  C23 ACD     1      18.870  34.040  22.390  1.00  0.00            
ATOM     78  H37 ACD     1      17.980  34.050  23.030  1.00  0.00            
ATOM     79  O19 ACD     1      18.550  33.240  21.260  1.00  0.00            
ATOM     80  H38 ACD     1      18.360  33.870  20.560  1.00  0.00            
ATOM     81  C24 ACD     1      19.270  35.390  21.910  1.00  0.00            
ATOM     82  H39 ACD     1      19.980  35.200  21.100  1.00  0.00            
ATOM     83  O20 ACD     1      18.220  36.150  21.390  1.00  0.00            
ATOM     84  H40 ACD     1      17.860  36.640  22.130  1.00  0.00            
ATOM     85  C25 ACD     1      19.950  36.240  22.970  1.00  0.00            
ATOM     86  H41 ACD     1      20.330  37.150  22.490  1.00  0.00            
ATOM     87  O21 ACD     1      20.940  35.460  23.600  1.00  0.00            
ATOM     88  C26 ACD     1      20.530  34.270  24.250  1.00  0.00            
ATOM     89  H42 ACD     1      19.710  34.510  24.930  1.00  0.00            
ATOM     90  C27 ACD     1      21.570  33.660  25.180  1.00  0.00            
ATOM     91  H43 ACD     1      21.900  34.500  25.800  1.00  0.00            
ATOM     92  H44 ACD     1      21.100  32.850  25.750  1.00  0.00            
ATOM     93  O22 ACD     1      22.700  33.320  24.350  1.00  0.00            
ATOM     94  H45 ACD     1      23.160  32.590  24.770  1.00  0.00            
ATOM     95  O23 ACD     1      19.010  36.660  23.870  1.00  0.00            
ATOM     96  C28 ACD     1      19.210  37.910  24.520  1.00  0.00            
ATOM     97  H46 ACD     1      20.030  38.450  24.030  1.00  0.00            
ATOM     98  C29 ACD     1      19.540  37.680  26.030  1.00  0.00            
ATOM     99  H47 ACD     1      19.030  36.830  26.480  1.00  0.00            
ATOM    100  O24 ACD     1      19.180  38.910  26.740  1.00  0.00            
ATOM    101  C30 ACD     1      21.100  37.620  26.170  1.00  0.00            
ATOM    102  H48 ACD     1      21.570  36.710  25.770  1.00  0.00            
ATOM    103  H49 ACD     1      21.490  38.510  25.680  1.00  0.00            
ATOM    104  O25 ACD     1      21.550  37.580  27.540  1.00  0.00            
ATOM    105  H50 ACD     1      21.280  38.370  28.010  1.00  0.00            
ATOM    106  C31 ACD     1      17.980  38.750  24.240  1.00  0.00            
ATOM    107  H51 ACD     1      17.110  38.090  24.330  1.00  0.00            
ATOM    108  O26 ACD     1      18.030  39.250  22.920  1.00  0.00            
ATOM    109  H52 ACD     1      18.900  39.640  22.770  1.00  0.00            
ATOM    110  C32 ACD     1      17.680  39.860  25.260  1.00  0.00            
ATOM    111  H53 ACD     1      18.370  40.700  25.090  1.00  0.00            
ATOM    112  O27 ACD     1      16.360  40.370  25.190  1.00  0.00            
ATOM    113  H54 ACD     1      15.830  39.900  25.830  1.00  0.00            
ATOM    114  C33 ACD     1      17.860  39.400  26.680  1.00  0.00            
ATOM    115  H55 ACD     1      17.770  40.190  27.420  1.00  0.00            
ATOM    116  O28 ACD     1      16.960  38.370  26.880  1.00  0.00            
ATOM    117  C34 ACD     1      16.220  38.410  28.170  1.00  0.00            
ATOM    118  H56 ACD     1      16.230  39.400  28.660  1.00  0.00            
ATOM    119  C35 ACD     1      14.770  38.240  27.700  1.00  0.00            
ATOM    120  H57 ACD     1      14.870  37.320  27.120  1.00  0.00            
ATOM    121  O29 ACD     1      14.390  39.300  26.870  1.00  0.00            
ATOM    122  H58 ACD     1      13.550  38.960  26.540  1.00  0.00            
ATOM    123  C36 ACD     1      13.910  37.980  28.910  1.00  0.00            
ATOM    124  H59 ACD     1      13.910  38.900  29.510  1.00  0.00            
ATOM    125  O30 ACD     1      12.600  37.530  28.560  1.00  0.00            
ATOM    126  H60 ACD     1      12.650  36.670  28.130  1.00  0.00            
ATOM    127  C1  CM7     2      10.000  32.730  23.710  1.00  0.00            
ATOM    128  C2  CM7     2      11.610  33.060  23.690  1.00  0.00            
ATOM    129  C3  CM7     2      12.300  33.530  22.420  1.00  0.00            
ATOM    130  O1  CM7     2      11.640  33.510  21.380  1.00  0.00            
ATOM    131  N1  CM7     2      13.600  33.920  22.420  1.00  0.00            
ATOM    132  C4  CM7     2      14.370  34.040  21.220  1.00  0.00            
ATOM    133  C5  CM7     2      14.840  35.330  20.800  1.00  0.00            
ATOM    134  C6  CM7     2      15.560  35.440  19.580  1.00  0.00            
ATOM    135  C7  CM7     2      15.860  34.250  18.840  1.00  0.00            
ATOM    136  C8  CM7     2      15.410  33.030  19.350  1.00  0.00            
ATOM    137  C9  CM7     2      14.600  32.960  20.440  1.00  0.00            
ATOM    138  C10 CM7     2      14.360  34.080  23.710  1.00  0.00            
ATOM    139  C11 CM7     2      15.240  32.820  24.020  1.00  0.00            
ATOM    140  C12 CM7     2      15.970  32.830  25.380  1.00  0.00            
ATOM    141  N2  CM7     2      16.650  34.120  25.690  1.00  0.00            
ATOM    142  C13 CM7     2      17.200  34.210  27.040  1.00  0.00            
ATOM    143  C14 CM7     2      18.240  33.150  27.340  1.00  0.00            
ATOM    144  C15 CM7     2      18.740  33.430  28.760  1.00  0.00            
ATOM    145  C16 CM7     2      18.150  32.870  29.900  1.00  0.00            
ATOM    146  C17 CM7     2      18.620  33.270  31.160  1.00  0.00            
ATOM    147  C18 CM7     2      19.710  34.180  31.260  1.00  0.00            
ATOM    148  C19 CM7     2      20.290  34.770  30.110  1.00  0.00            
ATOM    149  C20 CM7     2      19.820  34.310  28.880  1.00  0.00            
ATOM    150  C21 CM7     2      15.880  35.340  25.270  1.00  0.00            
ATOM    151  C22 CM7     2      15.220  35.270  23.830  1.00  0.00            
ATOM    152  H1  CM7     2       9.300  33.530  23.460  1.00  0.00            
ATOM    153  H2  CM7     2       9.760  31.970  22.950  1.00  0.00            
ATOM    154  H3  CM7     2       9.730  32.320  24.700  1.00  0.00            
ATOM    155  H4  CM7     2      12.190  32.180  24.020  1.00  0.00            
ATOM    156  H5  CM7     2      11.770  33.840  24.440  1.00  0.00            
ATOM    157  H6  CM7     2      14.690  36.240  21.380  1.00  0.00            
ATOM    158  H7  CM7     2      15.980  36.370  19.220  1.00  0.00            
ATOM    159  H8  CM7     2      16.360  34.380  17.880  1.00  0.00            
ATOM    160  H9  CM7     2      15.670  32.140  18.790  1.00  0.00            
ATOM    161  H10 CM7     2      14.380  32.000  20.890  1.00  0.00            
ATOM    162  H11 CM7     2      13.630  34.260  24.520  1.00  0.00            
ATOM    163  H12 CM7     2      16.060  32.760  23.300  1.00  0.00            
ATOM    164  H13 CM7     2      14.600  31.930  24.030  1.00  0.00            
ATOM    165  H14 CM7     2      16.750  32.080  25.560  1.00  0.00            
ATOM    166  H15 CM7     2      15.270  32.570  26.180  1.00  0.00            
ATOM    167  H16 CM7     2      16.450  34.140  27.840  1.00  0.00            
ATOM    168  H17 CM7     2      17.620  35.210  27.190  1.00  0.00            
ATOM    169  H18 CM7     2      19.030  33.080  26.590  1.00  0.00            
ATOM    170  H19 CM7     2      17.780  32.160  27.450  1.00  0.00            
ATOM    171  H20 CM7     2      17.340  32.160  29.790  1.00  0.00            
ATOM    172  H21 CM7     2      18.160  32.960  32.090  1.00  0.00            
ATOM    173  H22 CM7     2      20.150  34.400  32.230  1.00  0.00            
ATOM    174  H23 CM7     2      21.090  35.520  30.130  1.00  0.00            
ATOM    175  H24 CM7     2      20.240  34.760  27.990  1.00  0.00            
ATOM    176  H25 CM7     2      16.520  36.230  25.260  1.00  0.00            
ATOM    177  H26 CM7     2      15.000  35.470  25.920  1.00  0.00            
ATOM    178  H27 CM7     2      14.620  36.180  23.800  1.00  0.00            
ATOM    179  H28 CM7     2      15.980  35.200  23.050  1.00  0.00            
TER
ENDMDL
MODEL        1
ATOM      1  H1  ACD     1       7.540  18.300   6.180  1.00  0.00            
ATOM      2  O1  ACD     1       8.200  18.900   5.810  1.00  0.00            
ATOM      3  C1  ACD     1       8.390  19.940   6.810  1.00  0.00            
ATOM      4  H2  ACD     1       9.250  20.590   6.570  1.00  0.00            
ATOM      5  H3  ACD     1       8.670  19.510   7.790  1.00  0.00            
ATOM      6  C2  ACD     1       7.140  20.710   6.940  1.00  0.00            
ATOM      7  H4  ACD     1       6.890  21.000   5.910  1.00  0.00            
ATOM      8  O2  ACD     1       6.100  19.790   7.370  1.00  0.00            
ATOM      9  C3  ACD     1       4.790  20.290   7.440  1.00  0.00            
ATOM     10  H5  ACD     1       4.180  19.420   7.710  1.00  0.00            
ATOM     11  O3  ACD     1       4.400  20.790   6.150  1.00  0.00            
ATOM     12  C4  ACD     1       3.320  20.190   5.420  1.00  0.00            
ATOM     13  H6  ACD     1       2.970  19.340   6.020  1.00  0.00            
ATOM     14  C5  ACD     1       2.310  21.330   5.290  1.00  0.00            
ATOM     15  H7  ACD     1       2.860  22.200   4.900  1.00  0.00            
ATOM     16  O4  ACD     1       1.660  21.730   6.600  1.00  0.00            
ATOM     17  H8  ACD     1       2.320  21.990   7.250  1.00  0.00            
ATOM     18  C6  ACD     1       1.300  21.020   4.150  1.00  0.00            
ATOM     19  H9  ACD     1       0.580  20.300   4.530  1.00  0.00            
ATOM     20  O5  ACD     1       0.670  22.260   3.870  1.00  0.00            
ATOM     21  H10 ACD     1       0.550  22.700   4.710  1.00  0.00            
ATOM     22  C7  ACD     1       2.000  20.510   2.940  1.00  0.00            
ATOM     23  H11 ACD     1       1.230  20.190   2.230  1.00  0.00            
ATOM     24  O6  ACD     1       2.720  19.320   3.210  1.00  0.00            
ATOM     25  C8  ACD     1       3.840  19.580   4.120  1.00  0.00            
ATOM     26  H12 ACD     1       4.560  20.270   3.680  1.00  0.00            
ATOM     27  C9  ACD     1       4.560  18.200   4.280  1.00  0.00            
ATOM     28  H13 ACD     1       4.770  17.740   3.310  1.00  0.00            
ATOM     29  H14 ACD     1       5.530  18.360   4.780  1.00  0.00            
ATOM     30  O7  ACD     1       3.830  17.190   5.050  1.00  0.00            
ATOM     31  H15 ACD     1       4.350  16.390   4.960  1.00  0.00            
ATOM     32  O8  ACD     1       2.950  21.420   2.370  1.00  0.00            
ATOM     33  C10 ACD     1       2.780  21.630   0.970  1.00  0.00            
ATOM     34  H16 ACD     1       2.050  20.930   0.520  1.00  0.00            
ATOM     35  C11 ACD     1       2.200  23.030   0.860  1.00  0.00            
ATOM     36  H17 ACD     1       2.770  23.740   1.470  1.00  0.00            
ATOM     37  O9  ACD     1       0.860  23.070   1.350  1.00  0.00            
ATOM     38  H18 ACD     1       0.980  22.740   2.240  1.00  0.00            
ATOM     39  C12 ACD     1       2.330  23.510  -0.550  1.00  0.00            
ATOM     40  H19 ACD     1       1.690  22.890  -1.180  1.00  0.00            
ATOM     41  O10 ACD     1       1.770  24.780  -0.650  1.00  0.00            
ATOM     42  H20 ACD     1       1.000  24.820  -0.080  1.00  0.00            
ATOM     43  C13 ACD     1       3.790  23.490  -1.020  1.00  0.00            
ATOM     44  H21 ACD     1       3.850  23.770  -2.080  1.00  0.00            
ATOM     45  O11 ACD     1       4.230  22.100  -0.920  1.00  0.00            
ATOM     46  C14 ACD     1       4.170  21.480   0.330  1.00  0.00            
ATOM     47  H22 ACD     1       4.840  22.050   0.980  1.00  0.00            
ATOM     48  C15 ACD     1       4.610  20.030   0.130  1.00  0.00            
ATOM     49  H23 ACD     1       5.680  20.110  -0.130  1.00  0.00            
ATOM     50  H24 ACD     1       4.530  19.530   1.110  1.00  0.00            
ATOM     51  O12 ACD     1       3.840  19.540  -0.900  1.00  0.00            
ATOM     52  H25 ACD     1       3.890  20.150  -1.640  1.00  0.00            
ATOM     53  O13 ACD     1       4.540  24.290  -0.170  1.00  0.00            
ATOM     54  C16 ACD     1       5.030  25.490  -0.660  1.00  0.00            
ATOM     55  H26 ACD     1       4.630  25.720  -1.650  1.00  0.00            
ATOM     56  C17 ACD     1       4.590  26.660   0.250  1.00  0.00            
ATOM     57  H27 ACD     1       4.740  26.280   1.260  1.00  0.00            
ATOM     58  O14 ACD     1       3.200  27.020   0.050  1.00  0.00            
ATOM     59  H28 ACD     1       2.690  26.210  -0.010  1.00  0.00            
ATOM     60  C18 ACD     1       5.500  27.880   0.010  1.00  0.00            
ATOM     61  H29 ACD     1       5.400  28.260  -1.010  1.00  0.00            
ATOM     62  O15 ACD     1       5.300  28.840   1.060  1.00  0.00            
ATOM     63  H30 ACD     1       4.510  29.350   0.850  1.00  0.00            
ATOM     64  C19 ACD     1       6.900  27.460   0.110  1.00  0.00            
ATOM     65  H31 ACD     1       7.520  28.350  -0.070  1.00  0.00            
ATOM     66  O16 ACD     1       7.090  26.530  -0.950  1.00  0.00            
ATOM     67  C20 ACD     1       6.550  25.220  -0.770  1.00  0.00            
ATOM     68  H32 ACD     1       7.110  24.840   0.090  1.00  0.00            
ATOM     69  C21 ACD     1       6.930  24.460  -1.970  1.00  0.00            
ATOM     70  H33 ACD     1       8.020  24.420  -2.110  1.00  0.00            
ATOM     71  H34 ACD     1       6.630  23.430  -1.720  1.00  0.00            
ATOM     72  O17 ACD     1       6.240  24.720  -3.170  1.00  0.00            
ATOM     73  H35 ACD     1       6.630  24.160  -3.850  1.00  0.00            
ATOM     74  O18 ACD     1       7.200  26.920   1.500  1.00  0.00            
ATOM     75  C22 ACD     1       8.240  27.570   2.260  1.00  0.00            
ATOM     76  H36 ACD     1       8.430  28.550   1.800  1.00  0.00            
ATOM     77  C23 ACD     1       7.610  27.850   3.630  1.00  0.00            
ATOM     78  H37 ACD     1       7.310  26.830   3.910  1.00  0.00            
ATOM     79  O19 ACD     1       6.580  28.830   3.540  1.00  0.00            
ATOM     80  H38 ACD     1       6.150  28.820   2.680  1.00  0.00            
ATOM     81  C24 ACD     1       8.610  28.330   4.580  1.00  0.00            
ATOM     82  H39 ACD     1       9.080  29.250   4.210  1.00  0.00            
ATOM     83  O20 ACD     1       8.080  28.530   5.870  1.00  0.00            
ATOM     84  H40 ACD     1       7.200  28.890   5.760  1.00  0.00            
ATOM     85  C25 ACD     1       9.730  27.250   4.630  1.00  0.00            
ATOM     86  H41 ACD     1      10.560  27.530   5.280  1.00  0.00            
ATOM     87  O21 ACD     1      10.350  27.120   3.340  1.00  0.00            
ATOM     88  C26 ACD     1       9.490  26.660   2.330  1.00  0.00            
ATOM     89  H42 ACD     1       9.150  25.670   2.640  1.00  0.00            
ATOM     90  C27 ACD     1      10.190  26.460   0.960  1.00  0.00            
ATOM     91  H43 ACD     1      10.800  25.580   1.180  1.00  0.00            
ATOM     92  H44 ACD     1       9.480  26.270   0.150  1.00  0.00            
ATOM     93  O22 ACD     1      11.060  27.500   0.690  1.00  0.00            
ATOM     94  H45 ACD     1      11.850  27.350   1.210  1.00  0.00            
ATOM     95  O23 ACD     1       9.270  25.990   5.070  1.00  0.00            
ATOM     96  C28 ACD     1       9.960  25.430   6.170  1.00  0.00            
ATOM     97  H46 ACD     1      10.970  25.850   6.310  1.00  0.00            
ATOM     98  C29 ACD     1      10.030  24.020   5.850  1.00  0.00            
ATOM     99  H47 ACD     1       9.180  23.720   5.230  1.00  0.00            
ATOM    100  O24 ACD     1      10.180  23.150   6.950  1.00  0.00            
ATOM    101  C30 ACD     1      11.230  23.760   4.930  1.00  0.00            
ATOM    102  H48 ACD     1      11.350  22.680   4.810  1.00  0.00            
ATOM    103  H49 ACD     1      11.030  24.280   3.980  1.00  0.00            
ATOM    104  O25 ACD     1      12.440  24.260   5.500  1.00  0.00            
ATOM    105  H50 ACD     1      13.090  24.170   4.800  1.00  0.00            
ATOM    106  C31 ACD     1       9.060  25.650   7.360  1.00  0.00            
ATOM    107  H51 ACD     1       8.010  25.650   7.030  1.00  0.00            
ATOM    108  O26 ACD     1       9.280  27.020   7.750  1.00  0.00            
ATOM    109  H52 ACD     1       8.620  27.540   7.290  1.00  0.00            
ATOM    110  C32 ACD     1       9.350  24.740   8.490  1.00  0.00            
ATOM    111  H53 ACD     1      10.300  24.870   9.020  1.00  0.00            
ATOM    112  O27 ACD     1       8.300  24.930   9.470  1.00  0.00            
ATOM    113  H54 ACD     1       8.310  25.860   9.690  1.00  0.00            
ATOM    114  C33 ACD     1       9.260  23.270   7.960  1.00  0.00            
ATOM    115  H55 ACD     1       9.580  22.600   8.760  1.00  0.00            
ATOM    116  O28 ACD     1       8.020  22.850   7.440  1.00  0.00            
ATOM    117  C34 ACD     1       7.270  21.800   7.950  1.00  0.00            
ATOM    118  H56 ACD     1       7.700  21.340   8.850  1.00  0.00            
ATOM    119  C35 ACD     1       5.870  22.330   8.340  1.00  0.00            
ATOM    120  H57 ACD     1       5.500  22.870   7.460  1.00  0.00            
ATOM    121  O29 ACD     1       5.950  23.300   9.360  1.00  0.00            
ATOM    122  H58 ACD     1       6.660  23.900   9.110  1.00  0.00            
ATOM    123  C36 ACD     1       4.810  21.260   8.620  1.00  0.00            
ATOM    124  H59 ACD     1       5.090  20.630   9.480  1.00  0.00            
ATOM    125  O30 ACD     1       3.490  21.760   8.780  1.00  0.00            
ATOM    126  H60 ACD     1       3.590  22.510   9.370  1.00  0.00            
ATOM    127  C1  CM7     2       0.250  29.550   6.680  1.00  0.00            
ATOM    128  C2  CM7     2       1.010  28.540   7.590  1.00  0.00            
ATOM    129  C3  CM7     2       2.320  28.020   7.120  1.00  0.00            
ATOM    130  O1  CM7     2       3.260  28.750   7.070  1.00  0.00            
ATOM    131  N1  CM7     2       2.390  26.690   6.620  1.00  0.00            
ATOM    132  C4  CM7     2       1.370  25.760   6.830  1.00  0.00            
ATOM    133  C5  CM7     2       0.250  25.540   5.920  1.00  0.00            
ATOM    134  C6  CM7     2      -0.740  24.610   6.240  1.00  0.00            
ATOM    135  C7  CM7     2      -0.650  23.890   7.420  1.00  0.00            
ATOM    136  C8  CM7     2       0.380  24.180   8.370  1.00  0.00            
ATOM    137  C9  CM7     2       1.400  25.070   8.080  1.00  0.00            
ATOM    138  C10 CM7     2       3.500  26.300   5.760  1.00  0.00            
ATOM    139  C11 CM7     2       4.560  25.630   6.640  1.00  0.00            
ATOM    140  C12 CM7     2       5.750  25.120   5.890  1.00  0.00            
ATOM    141  N2  CM7     2       5.410  24.290   4.670  1.00  0.00            
ATOM    142  C13 CM7     2       6.670  23.980   4.000  1.00  0.00            
ATOM    143  C14 CM7     2       6.470  22.950   2.900  1.00  0.00            
ATOM    144  C15 CM7     2       7.830  22.280   2.650  1.00  0.00            
ATOM    145  C16 CM7     2       8.740  23.000   1.920  1.00  0.00            
ATOM    146  C17 CM7     2       9.950  22.420   1.660  1.00  0.00            
ATOM    147  C18 CM7     2      10.330  21.140   2.130  1.00  0.00            
ATOM    148  C19 CM7     2       9.400  20.410   2.840  1.00  0.00            
ATOM    149  C20 CM7     2       8.090  20.930   3.010  1.00  0.00            
ATOM    150  C21 CM7     2       4.440  24.920   3.770  1.00  0.00            
ATOM    151  C22 CM7     2       3.200  25.280   4.620  1.00  0.00            
ATOM    152  H1  CM7     2      -0.550  30.050   7.240  1.00  0.00            
ATOM    153  H2  CM7     2       1.040  30.260   6.420  1.00  0.00            
ATOM    154  H3  CM7     2      -0.100  29.160   5.720  1.00  0.00            
ATOM    155  H4  CM7     2       0.290  27.730   7.760  1.00  0.00            
ATOM    156  H5  CM7     2       1.050  29.010   8.590  1.00  0.00            
ATOM    157  H6  CM7     2       0.300  26.140   5.010  1.00  0.00            
ATOM    158  H7  CM7     2      -1.570  24.330   5.590  1.00  0.00            
ATOM    159  H8  CM7     2      -1.360  23.110   7.680  1.00  0.00            
ATOM    160  H9  CM7     2       0.350  23.670   9.330  1.00  0.00            
ATOM    161  H10 CM7     2       2.210  25.300   8.760  1.00  0.00            
ATOM    162  H11 CM7     2       3.950  27.230   5.410  1.00  0.00            
ATOM    163  H12 CM7     2       4.080  24.850   7.240  1.00  0.00            
ATOM    164  H13 CM7     2       4.840  26.410   7.350  1.00  0.00            
ATOM    165  H14 CM7     2       6.470  24.530   6.470  1.00  0.00            
ATOM    166  H15 CM7     2       6.380  25.950   5.550  1.00  0.00            
ATOM    167  H16 CM7     2       7.280  23.550   4.800  1.00  0.00            
ATOM    168  H17 CM7     2       7.120  24.910   3.630  1.00  0.00            
ATOM    169  H18 CM7     2       6.160  23.510   2.010  1.00  0.00            
ATOM    170  H19 CM7     2       5.680  22.270   3.230  1.00  0.00            
ATOM    171  H20 CM7     2       8.650  24.030   1.570  1.00  0.00            
ATOM    172  H21 CM7     2      10.630  22.880   0.950  1.00  0.00            
ATOM    173  H22 CM7     2      11.290  20.670   1.950  1.00  0.00            
ATOM    174  H23 CM7     2       9.560  19.400   3.190  1.00  0.00            
ATOM    175  H24 CM7     2       7.410  20.280   3.550  1.00  0.00            
ATOM    176  H25 CM7     2       4.120  24.190   3.020  1.00  0.00            
ATOM    177  H26 CM7     2       4.920  25.780   3.280  1.00  0.00            
ATOM    178  H27 CM7     2       2.410  25.750   4.010  1.00  0.00            
ATOM    179  H28 CM7     2       2.820  24.310   4.960  1.00  0.00            
TER
ENDMDL
MODEL        1
ATOM      1  H1  ACD     1       9.180   7.700   5.170  1.00  0.00            
ATOM      2  O1  ACD     1       8.300   8.030   5.320  1.00  0.00            
ATOM      3  C1  ACD     1       8.330   8.760   6.570  1.00  0.00            
ATOM      4  H2  ACD     1       8.920   8.270   7.350  1.00  0.00            
ATOM      5  H3  ACD     1       7.340   8.670   7.030  1.00  0.00            
ATOM      6  C2  ACD     1       8.680  10.210   6.430  1.00  0.00            
ATOM      7  H4  ACD     1       8.490  10.670   7.410  1.00  0.00            
ATOM      8  O2  ACD     1      10.090  10.430   6.140  1.00  0.00            
ATOM      9  C3  ACD     1      10.510  11.800   6.220  1.00  0.00            
ATOM     10  H5  ACD     1      11.600  11.790   6.160  1.00  0.00            
ATOM     11  O3  ACD     1      10.000  12.450   7.400  1.00  0.00            
ATOM     12  C4  ACD     1      10.950  13.070   8.300  1.00  0.00            
ATOM     13  H6  ACD     1      11.980  12.800   8.030  1.00  0.00            
ATOM     14  C5  ACD     1      10.730  14.540   8.280  1.00  0.00            
ATOM     15  H7  ACD     1       9.680  14.820   8.400  1.00  0.00            
ATOM     16  O4  ACD     1      11.260  15.020   7.030  1.00  0.00            
ATOM     17  H8  ACD     1      10.980  14.470   6.290  1.00  0.00            
ATOM     18  C6  ACD     1      11.510  15.220   9.430  1.00  0.00            
ATOM     19  H9  ACD     1      12.590  15.020   9.370  1.00  0.00            
ATOM     20  O5  ACD     1      11.400  16.680   9.490  1.00  0.00            
ATOM     21  H10 ACD     1      12.290  17.050   9.470  1.00  0.00            
ATOM     22  C7  ACD     1      11.030  14.620  10.710  1.00  0.00            
ATOM     23  H11 ACD     1      11.480  15.090  11.590  1.00  0.00            
ATOM     24  O6  ACD     1      11.350  13.310  10.720  1.00  0.00            
ATOM     25  C8  ACD     1      10.660  12.470   9.720  1.00  0.00            
ATOM     26  H12 ACD     1       9.600  12.390   9.990  1.00  0.00            
ATOM     27  C9  ACD     1      11.210  11.120   9.830  1.00  0.00            
ATOM     28  H13 ACD     1      10.760  10.470   9.070  1.00  0.00            
ATOM     29  H14 ACD     1      12.290  11.180   9.670  1.00  0.00            
ATOM     30  O7  ACD     1      11.100  10.570  11.130  1.00  0.00            
ATOM     31  H15 ACD     1      11.700  11.120  11.650  1.00  0.00            
ATOM     32  O8  ACD     1       9.630  14.790  10.840  1.00  0.00            
ATOM     33  C10 ACD     1       9.200  15.070  12.240  1.00  0.00            
ATOM     34  H16 ACD     1      10.020  15.340  12.900  1.00  0.00            
ATOM     35  C11 ACD     1       8.200  16.170  12.110  1.00  0.00            
ATOM     36  H17 ACD     1       7.410  15.770  11.460  1.00  0.00            
ATOM     37  O9  ACD     1       8.920  17.330  11.670  1.00  0.00            
ATOM     38  H18 ACD     1       9.550  16.970  11.030  1.00  0.00            
ATOM     39  C12 ACD     1       7.280  16.400  13.280  1.00  0.00            
ATOM     40  H19 ACD     1       7.850  16.850  14.090  1.00  0.00            
ATOM     41  O10 ACD     1       6.230  17.260  13.050  1.00  0.00            
ATOM     42  H20 ACD     1       6.700  17.910  12.530  1.00  0.00            
ATOM     43  C13 ACD     1       6.730  15.100  13.880  1.00  0.00            
ATOM     44  H21 ACD     1       6.330  15.340  14.870  1.00  0.00            
ATOM     45  O11 ACD     1       7.830  14.260  14.060  1.00  0.00            
ATOM     46  C14 ACD     1       8.430  13.840  12.830  1.00  0.00            
ATOM     47  H22 ACD     1       7.730  13.400  12.120  1.00  0.00            
ATOM     48  C15 ACD     1       9.290  12.650  13.270  1.00  0.00            
ATOM     49  H23 ACD     1       8.710  11.960  13.900  1.00  0.00            
ATOM     50  H24 ACD     1       9.620  12.030  12.420  1.00  0.00            
ATOM     51  O12 ACD     1      10.500  12.930  14.010  1.00  0.00            
ATOM     52  H25 ACD     1      10.880  12.080  14.230  1.00  0.00            
ATOM     53  O13 ACD     1       5.740  14.520  13.060  1.00  0.00            
ATOM     54  C16 ACD     1       4.470  14.210  13.690  1.00  0.00            
ATOM     55  H26 ACD     1       4.500  14.530  14.740  1.00  0.00            
ATOM     56  C17 ACD     1       3.440  15.110  13.110  1.00  0.00            
ATOM     57  H27 ACD     1       3.510  15.050  12.010  1.00  0.00            
ATOM     58  O14 ACD     1       3.650  16.540  13.480  1.00  0.00            
ATOM     59  H28 ACD     1       4.590  16.680  13.320  1.00  0.00            
ATOM     60  C18 ACD     1       2.030  14.670  13.390  1.00  0.00            
ATOM     61  H29 ACD     1       1.810  14.800  14.460  1.00  0.00            
ATOM     62  O15 ACD     1       1.040  15.420  12.680  1.00  0.00            
ATOM     63  H30 ACD     1       1.250  16.340  12.830  1.00  0.00            
ATOM     64  C19 ACD     1       1.850  13.170  13.140  1.00  0.00            
ATOM     65  H31 ACD     1       0.770  13.020  13.280  1.00  0.00            
ATOM     66  O16 ACD     1       2.720  12.410  13.940  1.00  0.00            
ATOM     67  C20 ACD     1       4.110  12.660  13.600  1.00  0.00            
ATOM     68  H32 ACD     1       4.400  12.390  12.580  1.00  0.00            
ATOM     69  C21 ACD     1       4.910  11.830  14.610  1.00  0.00            
ATOM     70  H33 ACD     1       5.960  12.120  14.710  1.00  0.00            
ATOM     71  H34 ACD     1       4.500  11.880  15.630  1.00  0.00            
ATOM     72  O17 ACD     1       4.840  10.450  14.280  1.00  0.00            
ATOM     73  H35 ACD     1       4.010  10.100  14.610  1.00  0.00            
ATOM     74  O18 ACD     1       2.140  12.940  11.760  1.00  0.00            
ATOM     75  C22 ACD     1       1.230  12.120  11.030  1.00  0.00            
ATOM     76  H36 ACD     1       0.290  11.910  11.560  1.00  0.00            
ATOM     77  C23 ACD     1       0.970  12.990   9.850  1.00  0.00            
ATOM     78  H37 ACD     1       1.920  13.510   9.650  1.00  0.00            
ATOM     79  O19 ACD     1       0.070  14.040  10.310  1.00  0.00            
ATOM     80  H38 ACD     1       0.590  14.500  10.970  1.00  0.00            
ATOM     81  C24 ACD     1       0.420  12.260   8.660  1.00  0.00            
ATOM     82  H39 ACD     1      -0.570  11.950   8.990  1.00  0.00            
ATOM     83  O20 ACD     1       0.380  13.070   7.510  1.00  0.00            
ATOM     84  H40 ACD     1      -0.490  13.480   7.630  1.00  0.00            
ATOM     85  C25 ACD     1       1.260  11.000   8.280  1.00  0.00            
ATOM     86  H41 ACD     1       0.860  10.270   7.560  1.00  0.00            
ATOM     87  O21 ACD     1       1.200  10.270   9.490  1.00  0.00            
ATOM     88  C26 ACD     1       1.920  10.780  10.600  1.00  0.00            
ATOM     89  H42 ACD     1       2.960  10.960  10.290  1.00  0.00            
ATOM     90  C27 ACD     1       1.980   9.660  11.650  1.00  0.00            
ATOM     91  H43 ACD     1       2.730   9.900  12.420  1.00  0.00            
ATOM     92  H44 ACD     1       1.010   9.660  12.160  1.00  0.00            
ATOM     93  O22 ACD     1       2.290   8.410  10.960  1.00  0.00            
ATOM     94  H45 ACD     1       1.640   8.430  10.250  1.00  0.00            
ATOM     95  O23 ACD     1       2.560  11.370   7.870  1.00  0.00            
ATOM     96  C28 ACD     1       2.960  11.060   6.580  1.00  0.00            
ATOM     97  H46 ACD     1       2.110  10.850   5.920  1.00  0.00            
ATOM     98  C29 ACD     1       3.950   9.880   6.660  1.00  0.00            
ATOM     99  H47 ACD     1       4.620  10.160   7.490  1.00  0.00            
ATOM    100  O24 ACD     1       4.720   9.670   5.440  1.00  0.00            
ATOM    101  C30 ACD     1       3.220   8.600   7.020  1.00  0.00            
ATOM    102  H48 ACD     1       4.020   7.880   7.250  1.00  0.00            
ATOM    103  H49 ACD     1       2.550   8.710   7.880  1.00  0.00            
ATOM    104  O25 ACD     1       2.360   8.150   5.970  1.00  0.00            
ATOM    105  H50 ACD     1       2.120   7.240   6.150  1.00  0.00            
ATOM    106  C31 ACD     1       3.670  12.290   6.150  1.00  0.00            
ATOM    107  H51 ACD     1       4.420  12.660   6.870  1.00  0.00            
ATOM    108  O26 ACD     1       2.730  13.350   6.010  1.00  0.00            
ATOM    109  H52 ACD     1       2.090  13.140   6.700  1.00  0.00            
ATOM    110  C32 ACD     1       4.470  12.070   4.890  1.00  0.00            
ATOM    111  H53 ACD     1       3.690  11.900   4.130  1.00  0.00            
ATOM    112  O27 ACD     1       5.220  13.200   4.470  1.00  0.00            
ATOM    113  H54 ACD     1       4.670  13.980   4.550  1.00  0.00            
ATOM    114  C33 ACD     1       5.400  10.860   5.060  1.00  0.00            
ATOM    115  H55 ACD     1       5.860  10.720   4.080  1.00  0.00            
ATOM    116  O28 ACD     1       6.510  11.080   5.970  1.00  0.00            
ATOM    117  C34 ACD     1       7.810  10.960   5.440  1.00  0.00            
ATOM    118  H56 ACD     1       7.780  10.260   4.590  1.00  0.00            
ATOM    119  C35 ACD     1       8.420  12.330   5.010  1.00  0.00            
ATOM    120  H57 ACD     1       8.010  13.040   5.740  1.00  0.00            
ATOM    121  O29 ACD     1       7.870  12.710   3.740  1.00  0.00            
ATOM    122  H58 ACD     1       6.910  12.810   3.730  1.00  0.00            
ATOM    123  C36 ACD     1       9.970  12.370   4.960  1.00  0.00            
ATOM    124  H59 ACD     1      10.300  11.780   4.110  1.00  0.00            
ATOM    125  O30 ACD     1      10.480  13.660   4.850  1.00  0.00            
ATOM    126  H60 ACD     1      10.470  13.870   3.920  1.00  0.00            
ATOM    127  C1  CM7     2       1.880  19.720   6.940  1.00  0.00            
ATOM    128  C2  CM7     2       3.200  19.310   7.630  1.00  0.00            
ATOM    129  C3  CM7     2       3.340  17.780   7.800  1.00  0.00            
ATOM    130  O1  CM7     2       2.500  16.970   7.450  1.00  0.00            
ATOM    131  N1  CM7     2       4.550  17.360   8.370  1.00  0.00            
ATOM    132  C4  CM7     2       5.490  18.260   8.910  1.00  0.00            
ATOM    133  C5  CM7     2       5.330  18.680  10.240  1.00  0.00            
ATOM    134  C6  CM7     2       6.190  19.670  10.820  1.00  0.00            
ATOM    135  C7  CM7     2       7.110  20.330   9.960  1.00  0.00            
ATOM    136  C8  CM7     2       7.220  19.950   8.570  1.00  0.00            
ATOM    137  C9  CM7     2       6.420  18.910   8.060  1.00  0.00            
ATOM    138  C10 CM7     2       4.860  15.850   8.460  1.00  0.00            
ATOM    139  C11 CM7     2       6.390  15.530   8.300  1.00  0.00            
ATOM    140  C12 CM7     2       6.660  13.990   8.160  1.00  0.00            
ATOM    141  N2  CM7     2       6.270  13.370   9.470  1.00  0.00            
ATOM    142  C13 CM7     2       6.700  11.950   9.370  1.00  0.00            
ATOM    143  C14 CM7     2       6.440  11.110  10.640  1.00  0.00            
ATOM    144  C15 CM7     2       6.610   9.620  10.430  1.00  0.00            
ATOM    145  C16 CM7     2       7.840   8.980  10.640  1.00  0.00            
ATOM    146  C17 CM7     2       8.010   7.580  10.330  1.00  0.00            
ATOM    147  C18 CM7     2       6.950   6.860   9.780  1.00  0.00            
ATOM    148  C19 CM7     2       5.650   7.510   9.630  1.00  0.00            
ATOM    149  C20 CM7     2       5.520   8.890   9.860  1.00  0.00            
ATOM    150  C21 CM7     2       4.740  13.570   9.650  1.00  0.00            
ATOM    151  C22 CM7     2       4.460  15.090   9.730  1.00  0.00            
ATOM    152  H1  CM7     2       0.950  19.360   7.380  1.00  0.00            
ATOM    153  H2  CM7     2       1.870  20.810   6.920  1.00  0.00            
ATOM    154  H3  CM7     2       1.840  19.310   5.920  1.00  0.00            
ATOM    155  H4  CM7     2       3.270  19.820   8.590  1.00  0.00            
ATOM    156  H5  CM7     2       3.960  19.700   6.940  1.00  0.00            
ATOM    157  H6  CM7     2       4.530  18.270  10.850  1.00  0.00            
ATOM    158  H7  CM7     2       6.040  19.990  11.840  1.00  0.00            
ATOM    159  H8  CM7     2       7.710  21.120  10.410  1.00  0.00            
ATOM    160  H9  CM7     2       7.890  20.500   7.910  1.00  0.00            
ATOM    161  H10 CM7     2       6.610  18.700   7.010  1.00  0.00            
ATOM    162  H11 CM7     2       4.320  15.430   7.600  1.00  0.00            
ATOM    163  H12 CM7     2       7.130  15.940   9.000  1.00  0.00            
ATOM    164  H13 CM7     2       6.680  16.050   7.380  1.00  0.00            
ATOM    165  H14 CM7     2       7.750  13.880   8.120  1.00  0.00            
ATOM    166  H15 CM7     2       6.330  13.560   7.210  1.00  0.00            
ATOM    167  H16 CM7     2       7.770  11.930   9.130  1.00  0.00            
ATOM    168  H17 CM7     2       6.200  11.470   8.530  1.00  0.00            
ATOM    169  H18 CM7     2       5.430  11.240  11.050  1.00  0.00            
ATOM    170  H19 CM7     2       7.160  11.460  11.400  1.00  0.00            
ATOM    171  H20 CM7     2       8.760   9.420  11.030  1.00  0.00            
ATOM    172  H21 CM7     2       8.990   7.110  10.450  1.00  0.00            
ATOM    173  H22 CM7     2       7.140   5.840   9.470  1.00  0.00            
ATOM    174  H23 CM7     2       4.820   6.860   9.390  1.00  0.00            
ATOM    175  H24 CM7     2       4.550   9.380   9.850  1.00  0.00            
ATOM    176  H25 CM7     2       4.430  13.070  10.570  1.00  0.00            
ATOM    177  H26 CM7     2       4.090  13.180   8.860  1.00  0.00            
ATOM    178  H27 CM7     2       3.400  15.330   9.900  1.00  0.00            
ATOM    179  H28 CM7     2       5.090  15.510  10.520  1.00  0.00            
TER
ENDMDL
MODEL        1
ATOM      1  H1  ACD     1       9.930  35.480   9.400  1.00  0.00            
ATOM      2  O1  ACD     1       9.120  35.410   9.920  1.00  0.00            
ATOM      3  C1  ACD     1       9.370  36.130  11.100  1.00  0.00            
ATOM      4  H2  ACD     1       8.510  36.100  11.780  1.00  0.00            
ATOM      5  H3  ACD     1       9.360  37.210  10.890  1.00  0.00            
ATOM      6  C2  ACD     1      10.600  35.670  11.930  1.00  0.00            
ATOM      7  H4  ACD     1      10.430  34.690  12.400  1.00  0.00            
ATOM      8  O2  ACD     1      11.720  35.560  11.010  1.00  0.00            
ATOM      9  C3  ACD     1      12.920  35.280  11.610  1.00  0.00            
ATOM     10  H5  ACD     1      13.700  35.220  10.840  1.00  0.00            
ATOM     11  O3  ACD     1      12.870  34.050  12.390  1.00  0.00            
ATOM     12  C4  ACD     1      13.320  32.900  11.770  1.00  0.00            
ATOM     13  H6  ACD     1      13.810  33.020  10.790  1.00  0.00            
ATOM     14  C5  ACD     1      14.330  32.430  12.740  1.00  0.00            
ATOM     15  H7  ACD     1      13.810  32.560  13.690  1.00  0.00            
ATOM     16  O4  ACD     1      15.390  33.340  12.860  1.00  0.00            
ATOM     17  H8  ACD     1      15.850  33.320  12.010  1.00  0.00            
ATOM     18  C6  ACD     1      14.750  30.950  12.600  1.00  0.00            
ATOM     19  H9  ACD     1      15.350  30.830  11.690  1.00  0.00            
ATOM     20  O5  ACD     1      15.670  30.690  13.690  1.00  0.00            
ATOM     21  H10 ACD     1      16.160  31.500  13.820  1.00  0.00            
ATOM     22  C7  ACD     1      13.550  30.120  12.540  1.00  0.00            
ATOM     23  H11 ACD     1      13.950  29.120  12.300  1.00  0.00            
ATOM     24  O6  ACD     1      12.760  30.480  11.500  1.00  0.00            
ATOM     25  C8  ACD     1      12.210  31.800  11.690  1.00  0.00            
ATOM     26  H12 ACD     1      11.500  31.930  12.520  1.00  0.00            
ATOM     27  C9  ACD     1      11.380  32.110  10.430  1.00  0.00            
ATOM     28  H13 ACD     1      11.190  33.190  10.400  1.00  0.00            
ATOM     29  H14 ACD     1      11.990  31.830   9.560  1.00  0.00            
ATOM     30  O7  ACD     1      10.110  31.430  10.430  1.00  0.00            
ATOM     31  H15 ACD     1       9.440  32.090  10.230  1.00  0.00            
ATOM     32  O8  ACD     1      12.810  30.140  13.780  1.00  0.00            
ATOM     33  C10 ACD     1      12.760  28.870  14.500  1.00  0.00            
ATOM     34  H16 ACD     1      13.320  28.080  13.980  1.00  0.00            
ATOM     35  C11 ACD     1      13.350  29.200  15.880  1.00  0.00            
ATOM     36  H17 ACD     1      12.930  30.140  16.250  1.00  0.00            
ATOM     37  O9  ACD     1      14.830  29.350  15.850  1.00  0.00            
ATOM     38  H18 ACD     1      15.050  29.640  14.960  1.00  0.00            
ATOM     39  C12 ACD     1      13.020  28.180  16.890  1.00  0.00            
ATOM     40  H19 ACD     1      13.520  27.240  16.620  1.00  0.00            
ATOM     41  O10 ACD     1      13.490  28.570  18.180  1.00  0.00            
ATOM     42  H20 ACD     1      14.390  28.870  18.000  1.00  0.00            
ATOM     43  C13 ACD     1      11.490  28.120  16.930  1.00  0.00            
ATOM     44  H21 ACD     1      10.950  27.490  17.640  1.00  0.00            
ATOM     45  O11 ACD     1      11.070  27.620  15.650  1.00  0.00            
ATOM     46  C14 ACD     1      11.270  28.530  14.600  1.00  0.00            
ATOM     47  H22 ACD     1      10.750  29.490  14.710  1.00  0.00            
ATOM     48  C15 ACD     1      10.810  27.750  13.350  1.00  0.00            
ATOM     49  H23 ACD     1      11.150  28.180  12.400  1.00  0.00            
ATOM     50  H24 ACD     1      11.070  26.710  13.540  1.00  0.00            
ATOM     51  O12 ACD     1       9.330  27.790  13.230  1.00  0.00            
ATOM     52  H25 ACD     1       9.070  26.920  12.910  1.00  0.00            
ATOM     53  O13 ACD     1      10.860  29.380  17.220  1.00  0.00            
ATOM     54  C16 ACD     1       9.800  29.460  18.270  1.00  0.00            
ATOM     55  H26 ACD     1       9.780  28.630  18.990  1.00  0.00            
ATOM     56  C17 ACD     1      10.280  30.650  19.160  1.00  0.00            
ATOM     57  H27 ACD     1      10.360  31.540  18.520  1.00  0.00            
ATOM     58  O14 ACD     1      11.490  30.170  19.730  1.00  0.00            
ATOM     59  H28 ACD     1      12.040  29.650  19.140  1.00  0.00            
ATOM     60  C18 ACD     1       9.220  30.990  20.190  1.00  0.00            
ATOM     61  H29 ACD     1       9.280  30.160  20.900  1.00  0.00            
ATOM     62  O15 ACD     1       9.450  32.210  20.840  1.00  0.00            
ATOM     63  H30 ACD     1      10.340  32.210  21.210  1.00  0.00            
ATOM     64  C19 ACD     1       7.840  31.170  19.600  1.00  0.00            
ATOM     65  H31 ACD     1       7.150  31.210  20.440  1.00  0.00            
ATOM     66  O16 ACD     1       7.500  30.020  18.780  1.00  0.00            
ATOM     67  C20 ACD     1       8.410  29.580  17.720  1.00  0.00            
ATOM     68  H32 ACD     1       8.560  30.210  16.840  1.00  0.00            
ATOM     69  C21 ACD     1       7.970  28.140  17.240  1.00  0.00            
ATOM     70  H33 ACD     1       7.020  28.120  16.690  1.00  0.00            
ATOM     71  H34 ACD     1       8.670  27.930  16.420  1.00  0.00            
ATOM     72  O17 ACD     1       8.050  27.170  18.280  1.00  0.00            
ATOM     73  H35 ACD     1       7.340  27.370  18.910  1.00  0.00            
ATOM     74  O18 ACD     1       7.680  32.270  18.710  1.00  0.00            
ATOM     75  C22 ACD     1       6.520  33.060  18.800  1.00  0.00            
ATOM     76  H36 ACD     1       5.740  32.650  19.450  1.00  0.00            
ATOM     77  C23 ACD     1       7.060  34.290  19.440  1.00  0.00            
ATOM     78  H37 ACD     1       8.060  34.510  19.060  1.00  0.00            
ATOM     79  O19 ACD     1       7.300  33.940  20.730  1.00  0.00            
ATOM     80  H38 ACD     1       8.020  33.300  20.720  1.00  0.00            
ATOM     81  C24 ACD     1       6.210  35.510  19.270  1.00  0.00            
ATOM     82  H39 ACD     1       5.350  35.290  19.920  1.00  0.00            
ATOM     83  O20 ACD     1       6.930  36.750  19.540  1.00  0.00            
ATOM     84  H40 ACD     1       7.390  36.900  18.710  1.00  0.00            
ATOM     85  C25 ACD     1       5.900  35.570  17.760  1.00  0.00            
ATOM     86  H41 ACD     1       5.260  36.430  17.510  1.00  0.00            
ATOM     87  O21 ACD     1       5.220  34.470  17.380  1.00  0.00            
ATOM     88  C26 ACD     1       5.910  33.240  17.400  1.00  0.00            
ATOM     89  H42 ACD     1       6.650  33.300  16.590  1.00  0.00            
ATOM     90  C27 ACD     1       4.980  32.100  17.070  1.00  0.00            
ATOM     91  H43 ACD     1       4.460  32.320  16.130  1.00  0.00            
ATOM     92  H44 ACD     1       5.580  31.190  16.900  1.00  0.00            
ATOM     93  O22 ACD     1       4.010  31.800  18.100  1.00  0.00            
ATOM     94  H45 ACD     1       3.340  32.480  17.950  1.00  0.00            
ATOM     95  O23 ACD     1       7.100  35.720  16.950  1.00  0.00            
ATOM     96  C28 ACD     1       7.210  36.860  16.080  1.00  0.00            
ATOM     97  H46 ACD     1       6.380  37.560  16.270  1.00  0.00            
ATOM     98  C29 ACD     1       7.110  36.300  14.660  1.00  0.00            
ATOM     99  H47 ACD     1       7.680  35.360  14.600  1.00  0.00            
ATOM    100  O24 ACD     1       7.630  37.330  13.760  1.00  0.00            
ATOM    101  C30 ACD     1       5.680  36.040  14.220  1.00  0.00            
ATOM    102  H48 ACD     1       5.740  35.730  13.170  1.00  0.00            
ATOM    103  H49 ACD     1       5.210  35.190  14.730  1.00  0.00            
ATOM    104  O25 ACD     1       4.810  37.150  14.320  1.00  0.00            
ATOM    105  H50 ACD     1       3.960  36.870  13.970  1.00  0.00            
ATOM    106  C31 ACD     1       8.510  37.570  16.390  1.00  0.00            
ATOM    107  H51 ACD     1       9.240  36.770  16.530  1.00  0.00            
ATOM    108  O26 ACD     1       8.440  38.280  17.660  1.00  0.00            
ATOM    109  H52 ACD     1       9.360  38.430  17.900  1.00  0.00            
ATOM    110  C32 ACD     1       8.950  38.480  15.320  1.00  0.00            
ATOM    111  H53 ACD     1       8.360  39.380  15.100  1.00  0.00            
ATOM    112  O27 ACD     1      10.220  39.060  15.560  1.00  0.00            
ATOM    113  H54 ACD     1      10.910  38.520  15.180  1.00  0.00            
ATOM    114  C33 ACD     1       8.960  37.740  13.970  1.00  0.00            
ATOM    115  H55 ACD     1       9.180  38.430  13.150  1.00  0.00            
ATOM    116  O28 ACD     1       9.880  36.640  14.020  1.00  0.00            
ATOM    117  C34 ACD     1      10.890  36.700  13.000  1.00  0.00            
ATOM    118  H56 ACD     1      10.980  37.650  12.470  1.00  0.00            
ATOM    119  C35 ACD     1      12.270  36.590  13.660  1.00  0.00            
ATOM    120  H57 ACD     1      12.320  35.720  14.330  1.00  0.00            
ATOM    121  O29 ACD     1      12.550  37.740  14.480  1.00  0.00            
ATOM    122  H58 ACD     1      13.460  37.530  14.710  1.00  0.00            
ATOM    123  C36 ACD     1      13.270  36.420  12.580  1.00  0.00            
ATOM    124  H59 ACD     1      13.350  37.330  11.970  1.00  0.00            
ATOM    125  O30 ACD     1      14.540  36.050  13.060  1.00  0.00            
ATOM    126  H60 ACD     1      14.580  35.090  13.090  1.00  0.00            
ATOM    127  C1  CM7     2      15.780  31.090  19.510  1.00  0.00            
ATOM    128  C2  CM7     2      14.680  31.930  18.920  1.00  0.00            
ATOM    129  C3  CM7     2      15.020  33.390  18.520  1.00  0.00            
ATOM    130  O1  CM7     2      16.050  34.000  18.710  1.00  0.00            
ATOM    131  N1  CM7     2      14.060  34.170  17.860  1.00  0.00            
ATOM    132  C4  CM7     2      14.440  35.500  17.360  1.00  0.00            
ATOM    133  C5  CM7     2      15.280  35.570  16.260  1.00  0.00            
ATOM    134  C6  CM7     2      15.940  36.750  15.870  1.00  0.00            
ATOM    135  C7  CM7     2      15.740  37.920  16.620  1.00  0.00            
ATOM    136  C8  CM7     2      14.880  37.890  17.740  1.00  0.00            
ATOM    137  C9  CM7     2      14.360  36.640  18.150  1.00  0.00            
ATOM    138  C10 CM7     2      12.730  33.670  17.510  1.00  0.00            
ATOM    139  C11 CM7     2      11.610  34.620  17.710  1.00  0.00            
ATOM    140  C12 CM7     2      10.240  34.150  17.070  1.00  0.00            
ATOM    141  N2  CM7     2      10.360  33.450  15.850  1.00  0.00            
ATOM    142  C13 CM7     2       9.030  32.850  15.580  1.00  0.00            
ATOM    143  C14 CM7     2       8.820  32.350  14.100  1.00  0.00            
ATOM    144  C15 CM7     2       7.400  32.020  13.800  1.00  0.00            
ATOM    145  C16 CM7     2       6.670  32.620  12.800  1.00  0.00            
ATOM    146  C17 CM7     2       5.480  32.120  12.410  1.00  0.00            
ATOM    147  C18 CM7     2       4.950  31.010  12.990  1.00  0.00            
ATOM    148  C19 CM7     2       5.650  30.390  14.040  1.00  0.00            
ATOM    149  C20 CM7     2       6.910  30.850  14.430  1.00  0.00            
ATOM    150  C21 CM7     2      11.520  32.590  15.630  1.00  0.00            
ATOM    151  C22 CM7     2      12.830  33.320  16.070  1.00  0.00            
ATOM    152  H1  CM7     2      15.430  30.120  19.860  1.00  0.00            
ATOM    153  H2  CM7     2      16.680  30.890  18.910  1.00  0.00            
ATOM    154  H3  CM7     2      16.150  31.620  20.390  1.00  0.00            
ATOM    155  H4  CM7     2      13.920  31.930  19.720  1.00  0.00            
ATOM    156  H5  CM7     2      14.290  31.340  18.080  1.00  0.00            
ATOM    157  H6  CM7     2      15.570  34.620  15.810  1.00  0.00            
ATOM    158  H7  CM7     2      16.690  36.770  15.090  1.00  0.00            
ATOM    159  H8  CM7     2      16.250  38.840  16.360  1.00  0.00            
ATOM    160  H9  CM7     2      14.790  38.690  18.470  1.00  0.00            
ATOM    161  H10 CM7     2      13.820  36.530  19.090  1.00  0.00            
ATOM    162  H11 CM7     2      12.500  32.740  18.050  1.00  0.00            
ATOM    163  H12 CM7     2      11.940  35.570  17.270  1.00  0.00            
ATOM    164  H13 CM7     2      11.440  34.900  18.760  1.00  0.00            
ATOM    165  H14 CM7     2       9.560  35.000  17.000  1.00  0.00            
ATOM    166  H15 CM7     2       9.880  33.460  17.850  1.00  0.00            
ATOM    167  H16 CM7     2       8.320  33.650  15.830  1.00  0.00            
ATOM    168  H17 CM7     2       8.830  32.040  16.300  1.00  0.00            
ATOM    169  H18 CM7     2       9.520  31.570  13.810  1.00  0.00            
ATOM    170  H19 CM7     2       9.060  33.170  13.410  1.00  0.00            
ATOM    171  H20 CM7     2       7.060  33.500  12.290  1.00  0.00            
ATOM    172  H21 CM7     2       4.850  32.520  11.630  1.00  0.00            
ATOM    173  H22 CM7     2       3.930  30.720  12.770  1.00  0.00            
ATOM    174  H23 CM7     2       5.410  29.450  14.530  1.00  0.00            
ATOM    175  H24 CM7     2       7.500  30.250  15.120  1.00  0.00            
ATOM    176  H25 CM7     2      11.560  32.400  14.550  1.00  0.00            
ATOM    177  H26 CM7     2      11.410  31.570  16.020  1.00  0.00            
ATOM    178  H27 CM7     2      13.730  32.690  15.960  1.00  0.00            
ATOM    179  H28 CM7     2      12.930  34.240  15.470  1.00  0.00            
TER
ENDMDL
MODEL        1
ATOM      1  H1  ACD     1      19.480  21.080  12.050  1.00  0.00            
ATOM      2  O1  ACD     1      18.930  21.100  12.840  1.00  0.00            
ATOM      3  C1  ACD     1      19.070  22.340  13.560  1.00  0.00            
ATOM      4  H2  ACD     1      18.340  23.040  13.140  1.00  0.00            
ATOM      5  H3  ACD     1      20.040  22.780  13.290  1.00  0.00            
ATOM      6  C2  ACD     1      18.830  22.130  15.040  1.00  0.00            
ATOM      7  H4  ACD     1      17.850  21.680  15.220  1.00  0.00            
ATOM      8  O2  ACD     1      19.820  21.200  15.520  1.00  0.00            
ATOM      9  C3  ACD     1      19.690  20.770  16.860  1.00  0.00            
ATOM     10  H5  ACD     1      20.460  20.050  17.160  1.00  0.00            
ATOM     11  O3  ACD     1      18.400  20.260  17.110  1.00  0.00            
ATOM     12  C4  ACD     1      18.230  18.830  17.330  1.00  0.00            
ATOM     13  H6  ACD     1      19.250  18.430  17.370  1.00  0.00            
ATOM     14  C5  ACD     1      17.640  18.700  18.790  1.00  0.00            
ATOM     15  H7  ACD     1      16.770  19.380  18.810  1.00  0.00            
ATOM     16  O4  ACD     1      18.580  19.150  19.780  1.00  0.00            
ATOM     17  H8  ACD     1      18.250  19.230  20.680  1.00  0.00            
ATOM     18  C6  ACD     1      17.120  17.320  19.160  1.00  0.00            
ATOM     19  H9  ACD     1      17.950  16.610  19.240  1.00  0.00            
ATOM     20  O5  ACD     1      16.300  17.300  20.400  1.00  0.00            
ATOM     21  H10 ACD     1      15.390  17.120  20.140  1.00  0.00            
ATOM     22  C7  ACD     1      16.220  16.830  17.950  1.00  0.00            
ATOM     23  H11 ACD     1      15.940  15.770  18.060  1.00  0.00            
ATOM     24  O6  ACD     1      16.870  16.920  16.700  1.00  0.00            
ATOM     25  C8  ACD     1      17.360  18.210  16.220  1.00  0.00            
ATOM     26  H12 ACD     1      16.490  18.870  16.080  1.00  0.00            
ATOM     27  C9  ACD     1      18.020  18.020  14.890  1.00  0.00            
ATOM     28  H13 ACD     1      18.260  19.000  14.460  1.00  0.00            
ATOM     29  H14 ACD     1      19.010  17.560  14.960  1.00  0.00            
ATOM     30  O7  ACD     1      17.160  17.310  13.970  1.00  0.00            
ATOM     31  H15 ACD     1      17.390  16.400  14.170  1.00  0.00            
ATOM     32  O8  ACD     1      15.040  17.650  17.990  1.00  0.00            
ATOM     33  C10 ACD     1      13.780  17.020  17.780  1.00  0.00            
ATOM     34  H16 ACD     1      13.800  15.940  17.580  1.00  0.00            
ATOM     35  C11 ACD     1      12.910  17.370  18.990  1.00  0.00            
ATOM     36  H17 ACD     1      13.060  18.450  19.070  1.00  0.00            
ATOM     37  O9  ACD     1      13.390  16.760  20.220  1.00  0.00            
ATOM     38  H18 ACD     1      12.680  16.800  20.870  1.00  0.00            
ATOM     39  C12 ACD     1      11.440  17.210  18.700  1.00  0.00            
ATOM     40  H19 ACD     1      11.320  16.120  18.600  1.00  0.00            
ATOM     41  O10 ACD     1      10.670  17.580  19.830  1.00  0.00            
ATOM     42  H20 ACD     1      10.540  18.530  19.920  1.00  0.00            
ATOM     43  C13 ACD     1      11.010  17.890  17.380  1.00  0.00            
ATOM     44  H21 ACD     1       9.970  17.600  17.180  1.00  0.00            
ATOM     45  O11 ACD     1      11.840  17.220  16.430  1.00  0.00            
ATOM     46  C14 ACD     1      13.200  17.480  16.420  1.00  0.00            
ATOM     47  H22 ACD     1      13.500  18.520  16.280  1.00  0.00            
ATOM     48  C15 ACD     1      13.780  16.510  15.370  1.00  0.00            
ATOM     49  H23 ACD     1      14.860  16.350  15.480  1.00  0.00            
ATOM     50  H24 ACD     1      13.240  15.570  15.480  1.00  0.00            
ATOM     51  O12 ACD     1      13.520  17.020  14.020  1.00  0.00            
ATOM     52  H25 ACD     1      13.760  17.950  14.040  1.00  0.00            
ATOM     53  O13 ACD     1      11.260  19.300  17.410  1.00  0.00            
ATOM     54  C16 ACD     1      10.090  20.080  17.590  1.00  0.00            
ATOM     55  H26 ACD     1       9.190  19.500  17.840  1.00  0.00            
ATOM     56  C17 ACD     1      10.380  21.120  18.680  1.00  0.00            
ATOM     57  H27 ACD     1      11.400  21.480  18.480  1.00  0.00            
ATOM     58  O14 ACD     1      10.360  20.390  19.910  1.00  0.00            
ATOM     59  H28 ACD     1      10.590  21.000  20.620  1.00  0.00            
ATOM     60  C18 ACD     1       9.520  22.370  18.630  1.00  0.00            
ATOM     61  H29 ACD     1       8.520  22.080  18.980  1.00  0.00            
ATOM     62  O15 ACD     1       9.960  23.440  19.430  1.00  0.00            
ATOM     63  H30 ACD     1      10.310  23.060  20.250  1.00  0.00            
ATOM     64  C19 ACD     1       9.350  22.790  17.200  1.00  0.00            
ATOM     65  H31 ACD     1       8.630  23.610  17.180  1.00  0.00            
ATOM     66  O16 ACD     1       8.790  21.740  16.470  1.00  0.00            
ATOM     67  C20 ACD     1       9.650  20.720  16.290  1.00  0.00            
ATOM     68  H32 ACD     1      10.480  21.120  15.690  1.00  0.00            
ATOM     69  C21 ACD     1       9.120  19.690  15.390  1.00  0.00            
ATOM     70  H33 ACD     1       8.710  20.300  14.570  1.00  0.00            
ATOM     71  H34 ACD     1       9.880  19.000  15.010  1.00  0.00            
ATOM     72  O17 ACD     1       7.990  18.920  15.940  1.00  0.00            
ATOM     73  H35 ACD     1       7.990  18.100  15.440  1.00  0.00            
ATOM     74  O18 ACD     1      10.660  23.170  16.720  1.00  0.00            
ATOM     75  C22 ACD     1      10.700  24.450  16.090  1.00  0.00            
ATOM     76  H36 ACD     1       9.690  24.840  15.920  1.00  0.00            
ATOM     77  C23 ACD     1      11.470  25.330  17.030  1.00  0.00            
ATOM     78  H37 ACD     1      12.370  24.770  17.300  1.00  0.00            
ATOM     79  O19 ACD     1      10.760  25.640  18.240  1.00  0.00            
ATOM     80  H38 ACD     1      10.230  24.870  18.500  1.00  0.00            
ATOM     81  C24 ACD     1      11.890  26.540  16.320  1.00  0.00            
ATOM     82  H39 ACD     1      10.960  27.030  15.980  1.00  0.00            
ATOM     83  O20 ACD     1      12.740  27.400  17.110  1.00  0.00            
ATOM     84  H40 ACD     1      13.640  27.090  16.980  1.00  0.00            
ATOM     85  C25 ACD     1      12.710  26.240  15.000  1.00  0.00            
ATOM     86  H41 ACD     1      13.070  27.120  14.450  1.00  0.00            
ATOM     87  O21 ACD     1      11.950  25.450  14.120  1.00  0.00            
ATOM     88  C26 ACD     1      11.380  24.240  14.690  1.00  0.00            
ATOM     89  H42 ACD     1      12.210  23.550  14.910  1.00  0.00            
ATOM     90  C27 ACD     1      10.290  23.610  13.770  1.00  0.00            
ATOM     91  H43 ACD     1      10.000  22.690  14.290  1.00  0.00            
ATOM     92  H44 ACD     1       9.440  24.300  13.720  1.00  0.00            
ATOM     93  O22 ACD     1      10.740  23.200  12.450  1.00  0.00            
ATOM     94  H45 ACD     1      11.140  23.980  12.070  1.00  0.00            
ATOM     95  O23 ACD     1      13.890  25.540  15.420  1.00  0.00            
ATOM     96  C28 ACD     1      15.170  26.030  15.040  1.00  0.00            
ATOM     97  H46 ACD     1      15.110  27.050  14.650  1.00  0.00            
ATOM     98  C29 ACD     1      15.810  25.080  13.980  1.00  0.00            
ATOM     99  H47 ACD     1      15.780  24.050  14.340  1.00  0.00            
ATOM    100  O24 ACD     1      17.160  25.440  13.850  1.00  0.00            
ATOM    101  C30 ACD     1      15.120  25.090  12.650  1.00  0.00            
ATOM    102  H48 ACD     1      15.600  24.310  12.050  1.00  0.00            
ATOM    103  H49 ACD     1      14.130  24.630  12.740  1.00  0.00            
ATOM    104  O25 ACD     1      15.050  26.340  11.940  1.00  0.00            
ATOM    105  H50 ACD     1      15.770  26.360  11.300  1.00  0.00            
ATOM    106  C31 ACD     1      15.960  26.140  16.370  1.00  0.00            
ATOM    107  H51 ACD     1      15.900  25.200  16.920  1.00  0.00            
ATOM    108  O26 ACD     1      15.400  27.210  17.240  1.00  0.00            
ATOM    109  H52 ACD     1      15.880  27.180  18.070  1.00  0.00            
ATOM    110  C32 ACD     1      17.450  26.420  15.990  1.00  0.00            
ATOM    111  H53 ACD     1      17.500  27.390  15.470  1.00  0.00            
ATOM    112  O27 ACD     1      18.240  26.440  17.150  1.00  0.00            
ATOM    113  H54 ACD     1      18.190  25.540  17.480  1.00  0.00            
ATOM    114  C33 ACD     1      17.880  25.360  15.100  1.00  0.00            
ATOM    115  H55 ACD     1      18.930  25.580  14.850  1.00  0.00            
ATOM    116  O28 ACD     1      17.660  24.050  15.640  1.00  0.00            
ATOM    117  C34 ACD     1      18.780  23.380  15.900  1.00  0.00            
ATOM    118  H56 ACD     1      19.660  23.940  15.580  1.00  0.00            
ATOM    119  C35 ACD     1      18.770  23.080  17.370  1.00  0.00            
ATOM    120  H57 ACD     1      17.780  22.640  17.520  1.00  0.00            
ATOM    121  O29 ACD     1      18.950  24.170  18.320  1.00  0.00            
ATOM    122  H58 ACD     1      19.210  23.720  19.130  1.00  0.00            
ATOM    123  C36 ACD     1      19.850  22.050  17.740  1.00  0.00            
ATOM    124  H59 ACD     1      20.850  22.420  17.490  1.00  0.00            
ATOM    125  O30 ACD     1      19.860  21.600  19.140  1.00  0.00            
ATOM    126  H60 ACD     1      19.380  20.770  19.230  1.00  0.00            
ATOM    127  C1  CM7     2      13.670  22.800  25.250  1.00  0.00            
ATOM    128  C2  CM7     2      14.020  22.710  23.740  1.00  0.00            
ATOM    129  C3  CM7     2      15.490  23.030  23.440  1.00  0.00            
ATOM    130  O1  CM7     2      16.280  23.290  24.390  1.00  0.00            
ATOM    131  N1  CM7     2      15.880  23.210  22.140  1.00  0.00            
ATOM    132  C4  CM7     2      17.100  23.890  21.780  1.00  0.00            
ATOM    133  C5  CM7     2      18.280  23.180  21.900  1.00  0.00            
ATOM    134  C6  CM7     2      19.490  23.760  21.560  1.00  0.00            
ATOM    135  C7  CM7     2      19.490  25.080  21.160  1.00  0.00            
ATOM    136  C8  CM7     2      18.310  25.820  21.140  1.00  0.00            
ATOM    137  C9  CM7     2      17.060  25.230  21.430  1.00  0.00            
ATOM    138  C10 CM7     2      14.990  22.810  21.030  1.00  0.00            
ATOM    139  C11 CM7     2      15.100  23.610  19.720  1.00  0.00            
ATOM    140  C12 CM7     2      14.330  23.110  18.550  1.00  0.00            
ATOM    141  N2  CM7     2      14.730  21.690  18.300  1.00  0.00            
ATOM    142  C13 CM7     2      14.250  21.090  17.110  1.00  0.00            
ATOM    143  C14 CM7     2      14.690  21.830  15.920  1.00  0.00            
ATOM    144  C15 CM7     2      14.310  21.080  14.640  1.00  0.00            
ATOM    145  C16 CM7     2      13.040  20.570  14.470  1.00  0.00            
ATOM    146  C17 CM7     2      12.630  19.930  13.270  1.00  0.00            
ATOM    147  C18 CM7     2      13.580  19.820  12.250  1.00  0.00            
ATOM    148  C19 CM7     2      14.900  20.380  12.420  1.00  0.00            
ATOM    149  C20 CM7     2      15.190  21.110  13.580  1.00  0.00            
ATOM    150  C21 CM7     2      14.440  20.840  19.510  1.00  0.00            
ATOM    151  C22 CM7     2      15.180  21.300  20.780  1.00  0.00            
ATOM    152  H1  CM7     2      14.410  22.180  25.770  1.00  0.00            
ATOM    153  H2  CM7     2      14.050  23.780  25.560  1.00  0.00            
ATOM    154  H3  CM7     2      12.630  22.510  25.440  1.00  0.00            
ATOM    155  H4  CM7     2      13.500  23.540  23.250  1.00  0.00            
ATOM    156  H5  CM7     2      13.720  21.790  23.220  1.00  0.00            
ATOM    157  H6  CM7     2      18.180  22.190  22.320  1.00  0.00            
ATOM    158  H7  CM7     2      20.430  23.250  21.770  1.00  0.00            
ATOM    159  H8  CM7     2      20.390  25.650  20.960  1.00  0.00            
ATOM    160  H9  CM7     2      18.330  26.860  20.820  1.00  0.00            
ATOM    161  H10 CM7     2      16.120  25.770  21.440  1.00  0.00            
ATOM    162  H11 CM7     2      13.930  22.860  21.300  1.00  0.00            
ATOM    163  H12 CM7     2      16.130  23.800  19.420  1.00  0.00            
ATOM    164  H13 CM7     2      14.770  24.630  19.970  1.00  0.00            
ATOM    165  H14 CM7     2      14.590  23.790  17.740  1.00  0.00            
ATOM    166  H15 CM7     2      13.240  23.240  18.590  1.00  0.00            
ATOM    167  H16 CM7     2      13.160  21.190  17.150  1.00  0.00            
ATOM    168  H17 CM7     2      14.630  20.070  17.010  1.00  0.00            
ATOM    169  H18 CM7     2      15.780  21.930  15.980  1.00  0.00            
ATOM    170  H19 CM7     2      14.180  22.800  15.890  1.00  0.00            
ATOM    171  H20 CM7     2      12.390  20.500  15.340  1.00  0.00            
ATOM    172  H21 CM7     2      11.610  19.580  13.130  1.00  0.00            
ATOM    173  H22 CM7     2      13.340  19.540  11.230  1.00  0.00            
ATOM    174  H23 CM7     2      15.710  20.340  11.700  1.00  0.00            
ATOM    175  H24 CM7     2      16.150  21.600  13.690  1.00  0.00            
ATOM    176  H25 CM7     2      14.820  19.810  19.460  1.00  0.00            
ATOM    177  H26 CM7     2      13.380  20.730  19.750  1.00  0.00            
ATOM    178  H27 CM7     2      14.860  20.670  21.620  1.00  0.00            
ATOM    179  H28 CM7     2      16.230  21.070  20.610  1.00  0.00            
TER
ENDMDL
MODEL        1
ATOM      1  H1  ACD     1      10.950  20.260  11.540  1.00  0.00            
ATOM      2  O1  ACD     1      11.340  19.640  12.170  1.00  0.00            
ATOM      3  C1  ACD     1      12.440  19.120  11.430  1.00  0.00            
ATOM      4  H2  ACD     1      12.040  18.800  10.460  1.00  0.00            
ATOM      5  H3  ACD     1      12.860  18.240  11.940  1.00  0.00            
ATOM      6  C2  ACD     1      13.500  20.150  11.210  1.00  0.00            
ATOM      7  H4  ACD     1      14.380  19.680  10.750  1.00  0.00            
ATOM      8  O2  ACD     1      12.980  21.100  10.270  1.00  0.00            
ATOM      9  C3  ACD     1      13.950  22.120   9.930  1.00  0.00            
ATOM     10  H5  ACD     1      13.550  22.820   9.180  1.00  0.00            
ATOM     11  O3  ACD     1      15.170  21.480   9.470  1.00  0.00            
ATOM     12  C4  ACD     1      15.720  21.990   8.220  1.00  0.00            
ATOM     13  H6  ACD     1      15.110  22.770   7.750  1.00  0.00            
ATOM     14  C5  ACD     1      17.140  22.490   8.420  1.00  0.00            
ATOM     15  H7  ACD     1      17.660  21.790   9.090  1.00  0.00            
ATOM     16  O4  ACD     1      17.080  23.770   9.060  1.00  0.00            
ATOM     17  H8  ACD     1      17.970  24.060   9.240  1.00  0.00            
ATOM     18  C6  ACD     1      17.910  22.620   7.120  1.00  0.00            
ATOM     19  H9  ACD     1      17.410  23.420   6.580  1.00  0.00            
ATOM     20  O5  ACD     1      19.250  22.980   7.470  1.00  0.00            
ATOM     21  H10 ACD     1      19.730  22.160   7.590  1.00  0.00            
ATOM     22  C7  ACD     1      17.980  21.300   6.400  1.00  0.00            
ATOM     23  H11 ACD     1      18.330  21.400   5.370  1.00  0.00            
ATOM     24  O6  ACD     1      16.550  20.910   6.110  1.00  0.00            
ATOM     25  C8  ACD     1      15.680  20.820   7.230  1.00  0.00            
ATOM     26  H12 ACD     1      16.020  19.950   7.810  1.00  0.00            
ATOM     27  C9  ACD     1      14.350  20.470   6.730  1.00  0.00            
ATOM     28  H13 ACD     1      14.550  19.530   6.210  1.00  0.00            
ATOM     29  H14 ACD     1      13.660  20.210   7.540  1.00  0.00            
ATOM     30  O7  ACD     1      13.770  21.520   5.940  1.00  0.00            
ATOM     31  H15 ACD     1      14.340  21.530   5.170  1.00  0.00            
ATOM     32  O8  ACD     1      18.720  20.410   7.170  1.00  0.00            
ATOM     33  C10 ACD     1      19.710  19.610   6.610  1.00  0.00            
ATOM     34  H16 ACD     1      20.120  20.190   5.780  1.00  0.00            
ATOM     35  C11 ACD     1      20.780  19.480   7.680  1.00  0.00            
ATOM     36  H17 ACD     1      20.260  19.200   8.610  1.00  0.00            
ATOM     37  O9  ACD     1      21.370  20.730   8.050  1.00  0.00            
ATOM     38  H18 ACD     1      22.020  20.990   7.390  1.00  0.00            
ATOM     39  C12 ACD     1      21.870  18.440   7.300  1.00  0.00            
ATOM     40  H19 ACD     1      22.350  18.830   6.390  1.00  0.00            
ATOM     41  O10 ACD     1      22.820  18.160   8.340  1.00  0.00            
ATOM     42  H20 ACD     1      22.490  17.390   8.820  1.00  0.00            
ATOM     43  C13 ACD     1      21.180  17.140   7.080  1.00  0.00            
ATOM     44  H21 ACD     1      21.880  16.350   6.790  1.00  0.00            
ATOM     45  O11 ACD     1      20.330  17.330   5.980  1.00  0.00            
ATOM     46  C14 ACD     1      19.250  18.240   6.090  1.00  0.00            
ATOM     47  H22 ACD     1      18.470  18.020   6.840  1.00  0.00            
ATOM     48  C15 ACD     1      18.580  18.310   4.690  1.00  0.00            
ATOM     49  H23 ACD     1      17.960  19.220   4.630  1.00  0.00            
ATOM     50  H24 ACD     1      19.340  18.300   3.890  1.00  0.00            
ATOM     51  O12 ACD     1      17.780  17.170   4.520  1.00  0.00            
ATOM     52  H25 ACD     1      18.320  16.510   4.080  1.00  0.00            
ATOM     53  O13 ACD     1      20.500  16.670   8.220  1.00  0.00            
ATOM     54  C16 ACD     1      20.590  15.270   8.590  1.00  0.00            
ATOM     55  H26 ACD     1      21.190  14.730   7.850  1.00  0.00            
ATOM     56  C17 ACD     1      21.410  15.170   9.940  1.00  0.00            
ATOM     57  H27 ACD     1      20.880  15.690  10.750  1.00  0.00            
ATOM     58  O14 ACD     1      22.740  15.660   9.710  1.00  0.00            
ATOM     59  H28 ACD     1      23.100  15.290   8.900  1.00  0.00            
ATOM     60  C18 ACD     1      21.290  13.790  10.480  1.00  0.00            
ATOM     61  H29 ACD     1      21.850  13.170   9.780  1.00  0.00            
ATOM     62  O15 ACD     1      21.810  13.610  11.840  1.00  0.00            
ATOM     63  H30 ACD     1      22.740  13.610  11.600  1.00  0.00            
ATOM     64  C19 ACD     1      19.770  13.410  10.640  1.00  0.00            
ATOM     65  H31 ACD     1      19.620  12.410  11.070  1.00  0.00            
ATOM     66  O16 ACD     1      19.220  13.460   9.300  1.00  0.00            
ATOM     67  C20 ACD     1      19.220  14.720   8.660  1.00  0.00            
ATOM     68  H32 ACD     1      18.510  15.410   9.140  1.00  0.00            
ATOM     69  C21 ACD     1      18.560  14.610   7.220  1.00  0.00            
ATOM     70  H33 ACD     1      17.530  14.230   7.250  1.00  0.00            
ATOM     71  H34 ACD     1      18.540  15.610   6.770  1.00  0.00            
ATOM     72  O17 ACD     1      19.220  13.760   6.320  1.00  0.00            
ATOM     73  H35 ACD     1      19.320  12.950   6.820  1.00  0.00            
ATOM     74  O18 ACD     1      19.050  14.400  11.380  1.00  0.00            
ATOM     75  C22 ACD     1      18.400  13.910  12.590  1.00  0.00            
ATOM     76  H36 ACD     1      18.660  12.860  12.760  1.00  0.00            
ATOM     77  C23 ACD     1      19.050  14.630  13.810  1.00  0.00            
ATOM     78  H37 ACD     1      19.070  15.690  13.510  1.00  0.00            
ATOM     79  O19 ACD     1      20.440  14.210  14.020  1.00  0.00            
ATOM     80  H38 ACD     1      20.820  14.220  13.140  1.00  0.00            
ATOM     81  C24 ACD     1      18.160  14.610  15.020  1.00  0.00            
ATOM     82  H39 ACD     1      18.280  13.630  15.510  1.00  0.00            
ATOM     83  O20 ACD     1      18.510  15.640  15.940  1.00  0.00            
ATOM     84  H40 ACD     1      19.440  15.440  16.030  1.00  0.00            
ATOM     85  C25 ACD     1      16.660  14.850  14.710  1.00  0.00            
ATOM     86  H41 ACD     1      16.060  14.770  15.620  1.00  0.00            
ATOM     87  O21 ACD     1      16.270  13.920  13.700  1.00  0.00            
ATOM     88  C26 ACD     1      16.850  14.080  12.420  1.00  0.00            
ATOM     89  H42 ACD     1      16.630  15.090  12.040  1.00  0.00            
ATOM     90  C27 ACD     1      16.280  13.100  11.500  1.00  0.00            
ATOM     91  H43 ACD     1      15.250  13.410  11.280  1.00  0.00            
ATOM     92  H44 ACD     1      16.810  13.110  10.530  1.00  0.00            
ATOM     93  O22 ACD     1      16.220  11.780  12.000  1.00  0.00            
ATOM     94  H45 ACD     1      15.350  11.590  12.360  1.00  0.00            
ATOM     95  O23 ACD     1      16.560  16.220  14.210  1.00  0.00            
ATOM     96  C28 ACD     1      15.790  17.230  14.910  1.00  0.00            
ATOM     97  H46 ACD     1      15.830  16.980  15.980  1.00  0.00            
ATOM     98  C29 ACD     1      14.310  17.350  14.370  1.00  0.00            
ATOM     99  H47 ACD     1      14.380  17.420  13.280  1.00  0.00            
ATOM    100  O24 ACD     1      13.660  18.530  14.740  1.00  0.00            
ATOM    101  C30 ACD     1      13.470  16.090  14.640  1.00  0.00            
ATOM    102  H48 ACD     1      12.440  16.310  14.350  1.00  0.00            
ATOM    103  H49 ACD     1      13.830  15.270  14.000  1.00  0.00            
ATOM    104  O25 ACD     1      13.500  15.720  16.000  1.00  0.00            
ATOM    105  H50 ACD     1      13.540  16.500  16.560  1.00  0.00            
ATOM    106  C31 ACD     1      16.590  18.590  14.720  1.00  0.00            
ATOM    107  H51 ACD     1      16.900  18.710  13.680  1.00  0.00            
ATOM    108  O26 ACD     1      17.800  18.500  15.560  1.00  0.00            
ATOM    109  H52 ACD     1      18.180  17.610  15.610  1.00  0.00            
ATOM    110  C32 ACD     1      15.750  19.780  15.240  1.00  0.00            
ATOM    111  H53 ACD     1      15.610  19.740  16.320  1.00  0.00            
ATOM    112  O27 ACD     1      16.390  21.050  15.010  1.00  0.00            
ATOM    113  H54 ACD     1      17.300  20.920  15.280  1.00  0.00            
ATOM    114  C33 ACD     1      14.350  19.710  14.510  1.00  0.00            
ATOM    115  H55 ACD     1      13.720  20.550  14.860  1.00  0.00            
ATOM    116  O28 ACD     1      14.690  19.920  13.170  1.00  0.00            
ATOM    117  C34 ACD     1      13.980  20.910  12.510  1.00  0.00            
ATOM    118  H56 ACD     1      13.140  21.210  13.150  1.00  0.00            
ATOM    119  C35 ACD     1      14.900  22.080  12.270  1.00  0.00            
ATOM    120  H57 ACD     1      15.830  21.690  11.840  1.00  0.00            
ATOM    121  O29 ACD     1      15.100  22.780  13.470  1.00  0.00            
ATOM    122  H58 ACD     1      15.550  22.270  14.150  1.00  0.00            
ATOM    123  C36 ACD     1      14.200  22.960  11.180  1.00  0.00            
ATOM    124  H59 ACD     1      13.250  23.390  11.520  1.00  0.00            
ATOM    125  O30 ACD     1      15.060  23.980  10.770  1.00  0.00            
ATOM    126  H60 ACD     1      15.870  23.640  10.380  1.00  0.00            
ATOM    127  C1  CM7     2      25.200  20.330  14.010  1.00  0.00            
ATOM    128  C2  CM7     2      23.830  19.780  14.460  1.00  0.00            
ATOM    129  C3  CM7     2      22.820  19.560  13.350  1.00  0.00            
ATOM    130  O1  CM7     2      23.150  18.870  12.360  1.00  0.00            
ATOM    131  N1  CM7     2      21.570  20.090  13.400  1.00  0.00            
ATOM    132  C4  CM7     2      21.000  20.710  14.600  1.00  0.00            
ATOM    133  C5  CM7     2      20.690  22.100  14.610  1.00  0.00            
ATOM    134  C6  CM7     2      19.940  22.590  15.710  1.00  0.00            
ATOM    135  C7  CM7     2      19.580  21.800  16.820  1.00  0.00            
ATOM    136  C8  CM7     2      19.890  20.430  16.760  1.00  0.00            
ATOM    137  C9  CM7     2      20.580  19.870  15.650  1.00  0.00            
ATOM    138  C10 CM7     2      20.630  19.710  12.340  1.00  0.00            
ATOM    139  C11 CM7     2      20.150  18.220  12.510  1.00  0.00            
ATOM    140  C12 CM7     2      19.220  17.820  11.310  1.00  0.00            
ATOM    141  N2  CM7     2      18.120  18.760  11.180  1.00  0.00            
ATOM    142  C13 CM7     2      17.130  18.410  10.150  1.00  0.00            
ATOM    143  C14 CM7     2      16.340  17.220  10.560  1.00  0.00            
ATOM    144  C15 CM7     2      15.010  16.990   9.850  1.00  0.00            
ATOM    145  C16 CM7     2      14.790  17.380   8.510  1.00  0.00            
ATOM    146  C17 CM7     2      13.510  17.220   7.980  1.00  0.00            
ATOM    147  C18 CM7     2      12.540  16.450   8.610  1.00  0.00            
ATOM    148  C19 CM7     2      12.810  15.950   9.930  1.00  0.00            
ATOM    149  C20 CM7     2      14.070  16.160  10.510  1.00  0.00            
ATOM    150  C21 CM7     2      18.570  20.190  11.000  1.00  0.00            
ATOM    151  C22 CM7     2      19.400  20.620  12.170  1.00  0.00            
ATOM    152  H1  CM7     2      25.240  21.390  13.710  1.00  0.00            
ATOM    153  H2  CM7     2      25.850  20.190  14.880  1.00  0.00            
ATOM    154  H3  CM7     2      25.510  19.650  13.200  1.00  0.00            
ATOM    155  H4  CM7     2      23.440  20.440  15.240  1.00  0.00            
ATOM    156  H5  CM7     2      24.050  18.820  14.940  1.00  0.00            
ATOM    157  H6  CM7     2      20.970  22.730  13.770  1.00  0.00            
ATOM    158  H7  CM7     2      19.560  23.610  15.620  1.00  0.00            
ATOM    159  H8  CM7     2      19.160  22.280  17.700  1.00  0.00            
ATOM    160  H9  CM7     2      19.600  19.800  17.590  1.00  0.00            
ATOM    161  H10 CM7     2      20.940  18.850  15.670  1.00  0.00            
ATOM    162  H11 CM7     2      21.230  19.680  11.420  1.00  0.00            
ATOM    163  H12 CM7     2      19.780  17.980  13.510  1.00  0.00            
ATOM    164  H13 CM7     2      20.970  17.500  12.390  1.00  0.00            
ATOM    165  H14 CM7     2      18.860  16.800  11.520  1.00  0.00            
ATOM    166  H15 CM7     2      19.740  17.720  10.360  1.00  0.00            
ATOM    167  H16 CM7     2      17.570  18.220   9.170  1.00  0.00            
ATOM    168  H17 CM7     2      16.580  19.340   9.940  1.00  0.00            
ATOM    169  H18 CM7     2      16.140  17.400  11.620  1.00  0.00            
ATOM    170  H19 CM7     2      17.010  16.380  10.330  1.00  0.00            
ATOM    171  H20 CM7     2      15.590  17.850   7.950  1.00  0.00            
ATOM    172  H21 CM7     2      13.240  17.700   7.040  1.00  0.00            
ATOM    173  H22 CM7     2      11.640  16.070   8.140  1.00  0.00            
ATOM    174  H23 CM7     2      12.000  15.370  10.370  1.00  0.00            
ATOM    175  H24 CM7     2      14.280  15.790  11.510  1.00  0.00            
ATOM    176  H25 CM7     2      17.650  20.800  11.020  1.00  0.00            
ATOM    177  H26 CM7     2      19.100  20.330  10.050  1.00  0.00            
ATOM    178  H27 CM7     2      19.630  21.680  12.030  1.00  0.00            
ATOM    179  H28 CM7     2      18.810  20.650  13.100  1.00  0.00            
TER
ENDMDL
MODEL        1
ATOM      1  H1  ACD     1      15.630  18.010  11.070  1.00  0.00            
ATOM      2  O1  ACD     1      15.870  17.800  10.160  1.00  0.00            
ATOM      3  C1  ACD     1      14.990  18.390   9.260  1.00  0.00            
ATOM      4  H2  ACD     1      14.660  19.410   9.530  1.00  0.00            
ATOM      5  H3  ACD     1      14.060  17.800   9.210  1.00  0.00            
ATOM      6  C2  ACD     1      15.540  18.330   7.830  1.00  0.00            
ATOM      7  H4  ACD     1      16.620  18.440   8.040  1.00  0.00            
ATOM      8  O2  ACD     1      15.270  17.020   7.290  1.00  0.00            
ATOM      9  C3  ACD     1      15.780  16.850   5.950  1.00  0.00            
ATOM     10  H5  ACD     1      15.570  15.850   5.550  1.00  0.00            
ATOM     11  O3  ACD     1      17.170  17.030   5.890  1.00  0.00            
ATOM     12  C4  ACD     1      18.020  16.000   5.760  1.00  0.00            
ATOM     13  H6  ACD     1      17.470  15.050   5.670  1.00  0.00            
ATOM     14  C5  ACD     1      18.740  16.200   4.440  1.00  0.00            
ATOM     15  H7  ACD     1      19.250  17.170   4.510  1.00  0.00            
ATOM     16  O4  ACD     1      17.850  16.060   3.300  1.00  0.00            
ATOM     17  H8  ACD     1      17.080  16.600   3.510  1.00  0.00            
ATOM     18  C6  ACD     1      19.940  15.200   4.330  1.00  0.00            
ATOM     19  H9  ACD     1      19.450  14.230   4.450  1.00  0.00            
ATOM     20  O5  ACD     1      20.710  15.430   3.130  1.00  0.00            
ATOM     21  H10 ACD     1      21.110  16.300   3.120  1.00  0.00            
ATOM     22  C7  ACD     1      20.840  15.290   5.540  1.00  0.00            
ATOM     23  H11 ACD     1      21.710  14.620   5.480  1.00  0.00            
ATOM     24  O6  ACD     1      20.090  14.990   6.750  1.00  0.00            
ATOM     25  C8  ACD     1      19.030  15.930   6.940  1.00  0.00            
ATOM     26  H12 ACD     1      19.360  16.960   7.110  1.00  0.00            
ATOM     27  C9  ACD     1      18.350  15.550   8.230  1.00  0.00            
ATOM     28  H13 ACD     1      19.120  15.560   9.010  1.00  0.00            
ATOM     29  H14 ACD     1      17.580  16.270   8.530  1.00  0.00            
ATOM     30  O7  ACD     1      17.710  14.270   8.130  1.00  0.00            
ATOM     31  H15 ACD     1      16.980  14.390   8.750  1.00  0.00            
ATOM     32  O8  ACD     1      21.360  16.610   5.660  1.00  0.00            
ATOM     33  C10 ACD     1      22.770  16.810   5.370  1.00  0.00            
ATOM     34  H16 ACD     1      23.160  15.930   4.840  1.00  0.00            
ATOM     35  C11 ACD     1      22.990  18.030   4.480  1.00  0.00            
ATOM     36  H17 ACD     1      22.450  18.870   4.930  1.00  0.00            
ATOM     37  O9  ACD     1      22.270  17.660   3.290  1.00  0.00            
ATOM     38  H18 ACD     1      22.050  18.440   2.770  1.00  0.00            
ATOM     39  C12 ACD     1      24.440  18.460   4.250  1.00  0.00            
ATOM     40  H19 ACD     1      24.990  17.660   3.730  1.00  0.00            
ATOM     41  O10 ACD     1      24.480  19.600   3.390  1.00  0.00            
ATOM     42  H20 ACD     1      24.480  19.370   2.460  1.00  0.00            
ATOM     43  C13 ACD     1      25.040  18.750   5.610  1.00  0.00            
ATOM     44  H21 ACD     1      26.110  18.990   5.550  1.00  0.00            
ATOM     45  O11 ACD     1      24.880  17.630   6.450  1.00  0.00            
ATOM     46  C14 ACD     1      23.560  17.080   6.670  1.00  0.00            
ATOM     47  H22 ACD     1      23.100  17.830   7.330  1.00  0.00            
ATOM     48  C15 ACD     1      23.870  15.810   7.500  1.00  0.00            
ATOM     49  H23 ACD     1      24.440  16.120   8.380  1.00  0.00            
ATOM     50  H24 ACD     1      22.880  15.470   7.830  1.00  0.00            
ATOM     51  O12 ACD     1      24.570  14.850   6.780  1.00  0.00            
ATOM     52  H25 ACD     1      25.280  15.310   6.330  1.00  0.00            
ATOM     53  O13 ACD     1      24.430  19.760   6.390  1.00  0.00            
ATOM     54  C16 ACD     1      25.240  20.960   6.770  1.00  0.00            
ATOM     55  H26 ACD     1      26.320  20.880   6.620  1.00  0.00            
ATOM     56  C17 ACD     1      24.660  22.090   5.880  1.00  0.00            
ATOM     57  H27 ACD     1      23.570  22.010   5.780  1.00  0.00            
ATOM     58  O14 ACD     1      25.120  21.890   4.530  1.00  0.00            
ATOM     59  H28 ACD     1      24.670  21.110   4.190  1.00  0.00            
ATOM     60  C18 ACD     1      25.010  23.500   6.340  1.00  0.00            
ATOM     61  H29 ACD     1      26.090  23.540   6.130  1.00  0.00            
ATOM     62  O15 ACD     1      24.390  24.480   5.620  1.00  0.00            
ATOM     63  H30 ACD     1      24.440  24.310   4.670  1.00  0.00            
ATOM     64  C19 ACD     1      24.720  23.570   7.890  1.00  0.00            
ATOM     65  H31 ACD     1      25.130  24.510   8.260  1.00  0.00            
ATOM     66  O16 ACD     1      25.300  22.520   8.630  1.00  0.00            
ATOM     67  C20 ACD     1      24.900  21.210   8.230  1.00  0.00            
ATOM     68  H32 ACD     1      23.800  21.150   8.260  1.00  0.00            
ATOM     69  C21 ACD     1      25.580  20.210   9.100  1.00  0.00            
ATOM     70  H33 ACD     1      25.420  19.260   8.590  1.00  0.00            
ATOM     71  H34 ACD     1      26.670  20.390   9.130  1.00  0.00            
ATOM     72  O17 ACD     1      25.070  20.150  10.430  1.00  0.00            
ATOM     73  H35 ACD     1      24.520  20.930  10.490  1.00  0.00            
ATOM     74  O18 ACD     1      23.280  23.540   8.040  1.00  0.00            
ATOM     75  C22 ACD     1      22.580  24.430   8.900  1.00  0.00            
ATOM     76  H36 ACD     1      23.270  25.140   9.380  1.00  0.00            
ATOM     77  C23 ACD     1      21.570  25.180   7.990  1.00  0.00            
ATOM     78  H37 ACD     1      21.160  24.370   7.380  1.00  0.00            
ATOM     79  O19 ACD     1      22.180  26.060   7.100  1.00  0.00            
ATOM     80  H38 ACD     1      22.980  25.610   6.840  1.00  0.00            
ATOM     81  C24 ACD     1      20.420  25.780   8.740  1.00  0.00            
ATOM     82  H39 ACD     1      20.820  26.580   9.370  1.00  0.00            
ATOM     83  O20 ACD     1      19.420  26.260   7.840  1.00  0.00            
ATOM     84  H40 ACD     1      19.870  26.870   7.240  1.00  0.00            
ATOM     85  C25 ACD     1      19.720  24.730   9.620  1.00  0.00            
ATOM     86  H41 ACD     1      18.890  25.240  10.120  1.00  0.00            
ATOM     87  O21 ACD     1      20.720  24.290  10.530  1.00  0.00            
ATOM     88  C26 ACD     1      21.840  23.500   9.900  1.00  0.00            
ATOM     89  H42 ACD     1      21.380  22.710   9.300  1.00  0.00            
ATOM     90  C27 ACD     1      22.660  22.700  10.920  1.00  0.00            
ATOM     91  H43 ACD     1      23.500  22.240  10.400  1.00  0.00            
ATOM     92  H44 ACD     1      23.060  23.410  11.660  1.00  0.00            
ATOM     93  O22 ACD     1      21.960  21.720  11.670  1.00  0.00            
ATOM     94  H45 ACD     1      21.130  22.110  11.950  1.00  0.00            
ATOM     95  O23 ACD     1      19.240  23.620   8.800  1.00  0.00            
ATOM     96  C28 ACD     1      17.780  23.330   8.790  1.00  0.00            
ATOM     97  H46 ACD     1      17.290  24.100   9.410  1.00  0.00            
ATOM     98  C29 ACD     1      17.440  21.880   9.290  1.00  0.00            
ATOM     99  H47 ACD     1      17.910  21.210   8.550  1.00  0.00            
ATOM    100  O24 ACD     1      16.070  21.620   9.320  1.00  0.00            
ATOM    101  C30 ACD     1      17.940  21.730  10.700  1.00  0.00            
ATOM    102  H48 ACD     1      18.890  22.260  10.800  1.00  0.00            
ATOM    103  H49 ACD     1      17.320  22.200  11.480  1.00  0.00            
ATOM    104  O25 ACD     1      18.090  20.370  10.990  1.00  0.00            
ATOM    105  H50 ACD     1      17.290  19.960  10.630  1.00  0.00            
ATOM    106  C31 ACD     1      17.150  23.490   7.510  1.00  0.00            
ATOM    107  H51 ACD     1      17.600  22.740   6.840  1.00  0.00            
ATOM    108  O26 ACD     1      17.240  24.880   6.970  1.00  0.00            
ATOM    109  H52 ACD     1      18.100  25.220   7.220  1.00  0.00            
ATOM    110  C32 ACD     1      15.700  23.040   7.520  1.00  0.00            
ATOM    111  H53 ACD     1      15.150  23.790   8.100  1.00  0.00            
ATOM    112  O27 ACD     1      15.100  23.100   6.190  1.00  0.00            
ATOM    113  H54 ACD     1      15.400  23.920   5.800  1.00  0.00            
ATOM    114  C33 ACD     1      15.370  21.660   8.080  1.00  0.00            
ATOM    115  H55 ACD     1      14.290  21.670   8.270  1.00  0.00            
ATOM    116  O28 ACD     1      15.810  20.680   7.180  1.00  0.00            
ATOM    117  C34 ACD     1      15.120  19.470   6.930  1.00  0.00            
ATOM    118  H56 ACD     1      14.030  19.650   6.960  1.00  0.00            
ATOM    119  C35 ACD     1      15.440  19.200   5.470  1.00  0.00            
ATOM    120  H57 ACD     1      16.520  19.370   5.380  1.00  0.00            
ATOM    121  O29 ACD     1      14.910  20.290   4.720  1.00  0.00            
ATOM    122  H58 ACD     1      15.290  21.080   5.110  1.00  0.00            
ATOM    123  C36 ACD     1      15.150  17.800   4.970  1.00  0.00            
ATOM    124  H59 ACD     1      14.060  17.670   4.890  1.00  0.00            
ATOM    125  O30 ACD     1      15.730  17.490   3.710  1.00  0.00            
ATOM    126  H60 ACD     1      15.510  18.260   3.180  1.00  0.00            
ATOM    127  C1  CM7     2      21.550  25.370   0.900  1.00  0.00            
ATOM    128  C2  CM7     2      20.330  24.580   1.350  1.00  0.00            
ATOM    129  C3  CM7     2      20.650  23.430   2.340  1.00  0.00            
ATOM    130  O1  CM7     2      21.810  23.090   2.500  1.00  0.00            
ATOM    131  N1  CM7     2      19.550  22.950   3.120  1.00  0.00            
ATOM    132  C4  CM7     2      18.230  23.360   3.050  1.00  0.00            
ATOM    133  C5  CM7     2      17.400  22.680   2.080  1.00  0.00            
ATOM    134  C6  CM7     2      16.080  23.040   1.950  1.00  0.00            
ATOM    135  C7  CM7     2      15.600  24.220   2.570  1.00  0.00            
ATOM    136  C8  CM7     2      16.390  24.910   3.470  1.00  0.00            
ATOM    137  C9  CM7     2      17.740  24.510   3.730  1.00  0.00            
ATOM    138  C10 CM7     2      20.000  21.860   4.100  1.00  0.00            
ATOM    139  C11 CM7     2      20.600  22.450   5.340  1.00  0.00            
ATOM    140  C12 CM7     2      21.010  21.400   6.430  1.00  0.00            
ATOM    141  N2  CM7     2      19.900  20.480   6.720  1.00  0.00            
ATOM    142  C13 CM7     2      20.190  19.430   7.680  1.00  0.00            
ATOM    143  C14 CM7     2      20.860  19.740   9.000  1.00  0.00            
ATOM    144  C15 CM7     2      20.890  18.540   9.950  1.00  0.00            
ATOM    145  C16 CM7     2      22.170  18.110  10.530  1.00  0.00            
ATOM    146  C17 CM7     2      22.250  17.040  11.410  1.00  0.00            
ATOM    147  C18 CM7     2      21.080  16.330  11.730  1.00  0.00            
ATOM    148  C19 CM7     2      19.820  16.700  11.220  1.00  0.00            
ATOM    149  C20 CM7     2      19.750  17.800  10.340  1.00  0.00            
ATOM    150  C21 CM7     2      19.440  19.830   5.430  1.00  0.00            
ATOM    151  C22 CM7     2      18.870  20.850   4.450  1.00  0.00            
ATOM    152  H1  CM7     2      22.320  24.770   0.390  1.00  0.00            
ATOM    153  H2  CM7     2      21.210  26.190   0.260  1.00  0.00            
ATOM    154  H3  CM7     2      21.940  25.890   1.790  1.00  0.00            
ATOM    155  H4  CM7     2      19.760  24.150   0.510  1.00  0.00            
ATOM    156  H5  CM7     2      19.750  25.350   1.860  1.00  0.00            
ATOM    157  H6  CM7     2      17.730  21.810   1.510  1.00  0.00            
ATOM    158  H7  CM7     2      15.380  22.450   1.360  1.00  0.00            
ATOM    159  H8  CM7     2      14.590  24.600   2.430  1.00  0.00            
ATOM    160  H9  CM7     2      15.940  25.700   4.050  1.00  0.00            
ATOM    161  H10 CM7     2      18.290  24.910   4.580  1.00  0.00            
ATOM    162  H11 CM7     2      20.720  21.270   3.520  1.00  0.00            
ATOM    163  H12 CM7     2      19.910  23.210   5.720  1.00  0.00            
ATOM    164  H13 CM7     2      21.450  22.990   4.900  1.00  0.00            
ATOM    165  H14 CM7     2      21.480  21.830   7.320  1.00  0.00            
ATOM    166  H15 CM7     2      21.790  20.800   5.930  1.00  0.00            
ATOM    167  H16 CM7     2      20.810  18.670   7.180  1.00  0.00            
ATOM    168  H17 CM7     2      19.250  18.930   7.910  1.00  0.00            
ATOM    169  H18 CM7     2      20.470  20.650   9.480  1.00  0.00            
ATOM    170  H19 CM7     2      21.890  20.060   8.770  1.00  0.00            
ATOM    171  H20 CM7     2      23.080  18.660  10.310  1.00  0.00            
ATOM    172  H21 CM7     2      23.220  16.810  11.850  1.00  0.00            
ATOM    173  H22 CM7     2      21.260  15.470  12.370  1.00  0.00            
ATOM    174  H23 CM7     2      18.850  16.290  11.500  1.00  0.00            
ATOM    175  H24 CM7     2      18.760  18.170  10.080  1.00  0.00            
ATOM    176  H25 CM7     2      18.630  19.100   5.560  1.00  0.00            
ATOM    177  H26 CM7     2      20.270  19.350   4.890  1.00  0.00            
ATOM    178  H27 CM7     2      18.430  20.420   3.550  1.00  0.00            
ATOM    179  H28 CM7     2      18.150  21.450   5.020  1.00  0.00            
TER
ENDMDL
MODEL        1
ATOM      1  H1  ACD     1      18.080  35.930  11.530  1.00  0.00            
ATOM      2  O1  ACD     1      18.750  36.030  12.200  1.00  0.00            
ATOM      3  C1  ACD     1      19.060  34.730  12.770  1.00  0.00            
ATOM      4  H2  ACD     1      19.330  34.020  11.980  1.00  0.00            
ATOM      5  H3  ACD     1      18.140  34.360  13.230  1.00  0.00            
ATOM      6  C2  ACD     1      20.310  34.630  13.690  1.00  0.00            
ATOM      7  H4  ACD     1      20.210  33.600  14.070  1.00  0.00            
ATOM      8  O2  ACD     1      21.500  34.640  12.930  1.00  0.00            
ATOM      9  C3  ACD     1      22.690  34.370  13.580  1.00  0.00            
ATOM     10  H5  ACD     1      23.510  34.340  12.860  1.00  0.00            
ATOM     11  O3  ACD     1      22.720  33.080  14.300  1.00  0.00            
ATOM     12  C4  ACD     1      23.750  32.110  13.990  1.00  0.00            
ATOM     13  H6  ACD     1      24.540  32.490  13.330  1.00  0.00            
ATOM     14  C5  ACD     1      24.410  31.800  15.350  1.00  0.00            
ATOM     15  H7  ACD     1      23.560  31.670  16.030  1.00  0.00            
ATOM     16  O4  ACD     1      25.250  32.940  15.720  1.00  0.00            
ATOM     17  H8  ACD     1      24.770  33.740  15.510  1.00  0.00            
ATOM     18  C6  ACD     1      25.130  30.470  15.300  1.00  0.00            
ATOM     19  H9  ACD     1      26.010  30.470  14.640  1.00  0.00            
ATOM     20  O5  ACD     1      25.630  30.040  16.560  1.00  0.00            
ATOM     21  H10 ACD     1      26.210  30.720  16.900  1.00  0.00            
ATOM     22  C7  ACD     1      24.240  29.390  14.720  1.00  0.00            
ATOM     23  H11 ACD     1      24.800  28.460  14.750  1.00  0.00            
ATOM     24  O6  ACD     1      23.850  29.750  13.400  1.00  0.00            
ATOM     25  C8  ACD     1      23.010  30.960  13.290  1.00  0.00            
ATOM     26  H12 ACD     1      22.050  30.770  13.780  1.00  0.00            
ATOM     27  C9  ACD     1      22.810  31.320  11.840  1.00  0.00            
ATOM     28  H13 ACD     1      22.470  32.350  11.700  1.00  0.00            
ATOM     29  H14 ACD     1      23.770  31.300  11.310  1.00  0.00            
ATOM     30  O7  ACD     1      21.860  30.420  11.180  1.00  0.00            
ATOM     31  H15 ACD     1      21.060  30.330  11.720  1.00  0.00            
ATOM     32  O8  ACD     1      23.020  29.250  15.480  1.00  0.00            
ATOM     33  C10 ACD     1      22.880  27.990  16.280  1.00  0.00            
ATOM     34  H16 ACD     1      23.840  27.460  16.270  1.00  0.00            
ATOM     35  C11 ACD     1      22.540  28.340  17.690  1.00  0.00            
ATOM     36  H17 ACD     1      21.700  29.040  17.620  1.00  0.00            
ATOM     37  O9  ACD     1      23.670  28.870  18.430  1.00  0.00            
ATOM     38  H18 ACD     1      24.170  29.500  17.910  1.00  0.00            
ATOM     39  C12 ACD     1      22.100  27.060  18.380  1.00  0.00            
ATOM     40  H19 ACD     1      22.910  26.330  18.260  1.00  0.00            
ATOM     41  O10 ACD     1      21.800  27.270  19.760  1.00  0.00            
ATOM     42  H20 ACD     1      22.500  27.750  20.220  1.00  0.00            
ATOM     43  C13 ACD     1      20.960  26.400  17.640  1.00  0.00            
ATOM     44  H21 ACD     1      20.650  25.490  18.160  1.00  0.00            
ATOM     45  O11 ACD     1      21.380  25.990  16.350  1.00  0.00            
ATOM     46  C14 ACD     1      21.840  27.100  15.520  1.00  0.00            
ATOM     47  H22 ACD     1      20.950  27.710  15.350  1.00  0.00            
ATOM     48  C15 ACD     1      22.450  26.490  14.180  1.00  0.00            
ATOM     49  H23 ACD     1      21.630  25.860  13.820  1.00  0.00            
ATOM     50  H24 ACD     1      22.630  27.280  13.440  1.00  0.00            
ATOM     51  O12 ACD     1      23.670  25.720  14.320  1.00  0.00            
ATOM     52  H25 ACD     1      23.540  25.010  14.950  1.00  0.00            
ATOM     53  O13 ACD     1      19.820  27.290  17.580  1.00  0.00            
ATOM     54  C16 ACD     1      18.570  26.750  17.840  1.00  0.00            
ATOM     55  H26 ACD     1      18.630  25.670  18.020  1.00  0.00            
ATOM     56  C17 ACD     1      18.240  27.230  19.260  1.00  0.00            
ATOM     57  H27 ACD     1      18.510  28.290  19.290  1.00  0.00            
ATOM     58  O14 ACD     1      19.110  26.560  20.190  1.00  0.00            
ATOM     59  H28 ACD     1      19.960  27.000  20.070  1.00  0.00            
ATOM     60  C18 ACD     1      16.780  27.040  19.520  1.00  0.00            
ATOM     61  H29 ACD     1      16.520  25.980  19.410  1.00  0.00            
ATOM     62  O15 ACD     1      16.410  27.580  20.850  1.00  0.00            
ATOM     63  H30 ACD     1      16.500  28.520  20.670  1.00  0.00            
ATOM     64  C19 ACD     1      15.970  27.740  18.450  1.00  0.00            
ATOM     65  H31 ACD     1      14.890  27.780  18.640  1.00  0.00            
ATOM     66  O16 ACD     1      16.200  27.040  17.270  1.00  0.00            
ATOM     67  C20 ACD     1      17.510  27.190  16.750  1.00  0.00            
ATOM     68  H32 ACD     1      17.690  28.230  16.460  1.00  0.00            
ATOM     69  C21 ACD     1      17.730  26.410  15.520  1.00  0.00            
ATOM     70  H33 ACD     1      16.950  26.710  14.810  1.00  0.00            
ATOM     71  H34 ACD     1      18.660  26.720  15.020  1.00  0.00            
ATOM     72  O17 ACD     1      17.660  24.980  15.770  1.00  0.00            
ATOM     73  H35 ACD     1      16.820  24.710  16.160  1.00  0.00            
ATOM     74  O18 ACD     1      16.400  29.140  18.240  1.00  0.00            
ATOM     75  C22 ACD     1      15.590  30.140  18.880  1.00  0.00            
ATOM     76  H36 ACD     1      14.800  29.730  19.520  1.00  0.00            
ATOM     77  C23 ACD     1      16.510  30.920  19.820  1.00  0.00            
ATOM     78  H37 ACD     1      17.390  31.280  19.260  1.00  0.00            
ATOM     79  O19 ACD     1      16.900  30.290  21.050  1.00  0.00            
ATOM     80  H38 ACD     1      17.650  30.790  21.370  1.00  0.00            
ATOM     81  C24 ACD     1      15.790  32.250  20.090  1.00  0.00            
ATOM     82  H39 ACD     1      14.890  32.070  20.690  1.00  0.00            
ATOM     83  O20 ACD     1      16.640  33.160  20.750  1.00  0.00            
ATOM     84  H40 ACD     1      16.500  33.060  21.700  1.00  0.00            
ATOM     85  C25 ACD     1      15.280  32.960  18.820  1.00  0.00            
ATOM     86  H41 ACD     1      14.860  33.940  19.100  1.00  0.00            
ATOM     87  O21 ACD     1      14.400  32.120  18.170  1.00  0.00            
ATOM     88  C26 ACD     1      15.010  30.900  17.690  1.00  0.00            
ATOM     89  H42 ACD     1      15.880  31.180  17.080  1.00  0.00            
ATOM     90  C27 ACD     1      14.060  30.140  16.810  1.00  0.00            
ATOM     91  H43 ACD     1      14.680  29.290  16.500  1.00  0.00            
ATOM     92  H44 ACD     1      13.090  29.890  17.270  1.00  0.00            
ATOM     93  O22 ACD     1      13.860  30.810  15.560  1.00  0.00            
ATOM     94  H45 ACD     1      13.260  31.540  15.690  1.00  0.00            
ATOM     95  O23 ACD     1      16.370  33.330  17.980  1.00  0.00            
ATOM     96  C28 ACD     1      16.490  34.660  17.550  1.00  0.00            
ATOM     97  H46 ACD     1      15.720  35.400  17.800  1.00  0.00            
ATOM     98  C29 ACD     1      16.690  34.560  16.020  1.00  0.00            
ATOM     99  H47 ACD     1      17.450  33.800  15.780  1.00  0.00            
ATOM    100  O24 ACD     1      17.190  35.820  15.540  1.00  0.00            
ATOM    101  C30 ACD     1      15.360  34.190  15.350  1.00  0.00            
ATOM    102  H48 ACD     1      15.580  34.180  14.280  1.00  0.00            
ATOM    103  H49 ACD     1      15.090  33.160  15.600  1.00  0.00            
ATOM    104  O25 ACD     1      14.270  34.990  15.710  1.00  0.00            
ATOM    105  H50 ACD     1      13.540  34.750  15.140  1.00  0.00            
ATOM    106  C31 ACD     1      17.770  35.240  18.260  1.00  0.00            
ATOM    107  H51 ACD     1      18.640  34.560  18.220  1.00  0.00            
ATOM    108  O26 ACD     1      17.390  35.520  19.590  1.00  0.00            
ATOM    109  H52 ACD     1      17.200  34.640  19.920  1.00  0.00            
ATOM    110  C32 ACD     1      18.290  36.480  17.570  1.00  0.00            
ATOM    111  H53 ACD     1      17.640  37.350  17.740  1.00  0.00            
ATOM    112  O27 ACD     1      19.530  36.850  18.100  1.00  0.00            
ATOM    113  H54 ACD     1      19.320  36.810  19.030  1.00  0.00            
ATOM    114  C33 ACD     1      18.430  36.250  16.050  1.00  0.00            
ATOM    115  H55 ACD     1      18.590  37.270  15.660  1.00  0.00            
ATOM    116  O28 ACD     1      19.390  35.230  15.730  1.00  0.00            
ATOM    117  C34 ACD     1      20.400  35.590  14.800  1.00  0.00            
ATOM    118  H56 ACD     1      20.390  36.620  14.420  1.00  0.00            
ATOM    119  C35 ACD     1      21.740  35.550  15.550  1.00  0.00            
ATOM    120  H57 ACD     1      21.710  34.610  16.120  1.00  0.00            
ATOM    121  O29 ACD     1      21.960  36.590  16.530  1.00  0.00            
ATOM    122  H58 ACD     1      21.200  36.770  17.090  1.00  0.00            
ATOM    123  C36 ACD     1      22.920  35.480  14.600  1.00  0.00            
ATOM    124  H59 ACD     1      22.950  36.400  14.000  1.00  0.00            
ATOM    125  O30 ACD     1      24.140  35.400  15.360  1.00  0.00            
ATOM    126  H60 ACD     1      23.970  36.120  15.970  1.00  0.00            
ATOM    127  C1  CM7     2      22.150  35.510  21.240  1.00  0.00            
ATOM    128  C2  CM7     2      23.030  35.120  20.100  1.00  0.00            
ATOM    129  C3  CM7     2      23.950  33.910  20.520  1.00  0.00            
ATOM    130  O1  CM7     2      24.990  34.080  21.090  1.00  0.00            
ATOM    131  N1  CM7     2      23.410  32.650  20.470  1.00  0.00            
ATOM    132  C4  CM7     2      24.140  31.450  20.900  1.00  0.00            
ATOM    133  C5  CM7     2      23.790  30.650  22.040  1.00  0.00            
ATOM    134  C6  CM7     2      24.710  29.740  22.550  1.00  0.00            
ATOM    135  C7  CM7     2      25.870  29.350  21.760  1.00  0.00            
ATOM    136  C8  CM7     2      26.140  30.080  20.610  1.00  0.00            
ATOM    137  C9  CM7     2      25.340  31.190  20.260  1.00  0.00            
ATOM    138  C10 CM7     2      22.180  32.440  19.790  1.00  0.00            
ATOM    139  C11 CM7     2      22.510  32.370  18.270  1.00  0.00            
ATOM    140  C12 CM7     2      21.200  32.260  17.500  1.00  0.00            
ATOM    141  N2  CM7     2      20.390  31.100  17.930  1.00  0.00            
ATOM    142  C13 CM7     2      19.240  30.670  16.990  1.00  0.00            
ATOM    143  C14 CM7     2      19.610  30.670  15.490  1.00  0.00            
ATOM    144  C15 CM7     2      18.620  30.150  14.510  1.00  0.00            
ATOM    145  C16 CM7     2      18.800  29.040  13.730  1.00  0.00            
ATOM    146  C17 CM7     2      17.940  28.710  12.680  1.00  0.00            
ATOM    147  C18 CM7     2      16.830  29.520  12.370  1.00  0.00            
ATOM    148  C19 CM7     2      16.640  30.650  13.160  1.00  0.00            
ATOM    149  C20 CM7     2      17.490  30.900  14.270  1.00  0.00            
ATOM    150  C21 CM7     2      20.100  31.040  19.320  1.00  0.00            
ATOM    151  C22 CM7     2      21.360  31.150  20.150  1.00  0.00            
ATOM    152  H1  CM7     2      21.950  34.650  21.900  1.00  0.00            
ATOM    153  H2  CM7     2      22.550  36.310  21.870  1.00  0.00            
ATOM    154  H3  CM7     2      21.190  35.870  20.860  1.00  0.00            
ATOM    155  H4  CM7     2      23.620  35.990  19.780  1.00  0.00            
ATOM    156  H5  CM7     2      22.500  34.930  19.160  1.00  0.00            
ATOM    157  H6  CM7     2      22.920  30.900  22.650  1.00  0.00            
ATOM    158  H7  CM7     2      24.450  29.270  23.500  1.00  0.00            
ATOM    159  H8  CM7     2      26.470  28.480  22.000  1.00  0.00            
ATOM    160  H9  CM7     2      27.040  29.820  20.050  1.00  0.00            
ATOM    161  H10 CM7     2      25.620  31.750  19.370  1.00  0.00            
ATOM    162  H11 CM7     2      21.480  33.280  19.900  1.00  0.00            
ATOM    163  H12 CM7     2      23.000  31.390  18.170  1.00  0.00            
ATOM    164  H13 CM7     2      23.310  33.030  17.900  1.00  0.00            
ATOM    165  H14 CM7     2      21.480  32.170  16.440  1.00  0.00            
ATOM    166  H15 CM7     2      20.690  33.220  17.610  1.00  0.00            
ATOM    167  H16 CM7     2      18.390  31.340  17.180  1.00  0.00            
ATOM    168  H17 CM7     2      18.970  29.630  17.190  1.00  0.00            
ATOM    169  H18 CM7     2      20.550  30.130  15.350  1.00  0.00            
ATOM    170  H19 CM7     2      19.870  31.670  15.110  1.00  0.00            
ATOM    171  H20 CM7     2      19.720  28.470  13.770  1.00  0.00            
ATOM    172  H21 CM7     2      18.190  27.810  12.130  1.00  0.00            
ATOM    173  H22 CM7     2      16.200  29.190  11.540  1.00  0.00            
ATOM    174  H23 CM7     2      15.820  31.350  13.020  1.00  0.00            
ATOM    175  H24 CM7     2      17.410  31.850  14.800  1.00  0.00            
ATOM    176  H25 CM7     2      19.600  30.090  19.570  1.00  0.00            
ATOM    177  H26 CM7     2      19.430  31.890  19.490  1.00  0.00            
ATOM    178  H27 CM7     2      21.110  31.120  21.220  1.00  0.00            
ATOM    179  H28 CM7     2      21.930  30.250  19.910  1.00  0.00            
TER
ENDMDL
MODEL        1
ATOM      1  H1  ACD     1      21.130  33.650  22.490  1.00  0.00            
ATOM      2  O1  ACD     1      20.550  33.040  22.020  1.00  0.00            
ATOM      3  C1  ACD     1      19.810  32.390  23.070  1.00  0.00            
ATOM      4  H2  ACD     1      19.540  31.400  22.670  1.00  0.00            
ATOM      5  H3  ACD     1      18.920  32.960  23.330  1.00  0.00            
ATOM      6  C2  ACD     1      20.510  32.180  24.440  1.00  0.00            
ATOM      7  H4  ACD     1      21.580  31.950  24.300  1.00  0.00            
ATOM      8  O2  ACD     1      20.450  33.420  25.170  1.00  0.00            
ATOM      9  C3  ACD     1      21.110  33.460  26.370  1.00  0.00            
ATOM     10  H5  ACD     1      21.000  34.440  26.840  1.00  0.00            
ATOM     11  O3  ACD     1      22.500  33.200  26.260  1.00  0.00            
ATOM     12  C4  ACD     1      23.430  34.230  26.500  1.00  0.00            
ATOM     13  H6  ACD     1      23.000  35.230  26.350  1.00  0.00            
ATOM     14  C5  ACD     1      23.950  33.920  27.910  1.00  0.00            
ATOM     15  H7  ACD     1      24.110  32.850  28.140  1.00  0.00            
ATOM     16  O4  ACD     1      22.940  34.450  28.800  1.00  0.00            
ATOM     17  H8  ACD     1      22.250  33.800  28.930  1.00  0.00            
ATOM     18  C6  ACD     1      25.280  34.680  28.150  1.00  0.00            
ATOM     19  H9  ACD     1      25.040  35.750  28.110  1.00  0.00            
ATOM     20  O5  ACD     1      25.840  34.410  29.470  1.00  0.00            
ATOM     21  H10 ACD     1      25.160  34.660  30.100  1.00  0.00            
ATOM     22  C7  ACD     1      26.380  34.390  27.090  1.00  0.00            
ATOM     23  H11 ACD     1      27.250  35.040  27.170  1.00  0.00            
ATOM     24  O6  ACD     1      25.770  34.710  25.830  1.00  0.00            
ATOM     25  C8  ACD     1      24.540  34.030  25.460  1.00  0.00            
ATOM     26  H12 ACD     1      24.800  32.970  25.460  1.00  0.00            
ATOM     27  C9  ACD     1      24.180  34.430  24.010  1.00  0.00            
ATOM     28  H13 ACD     1      23.310  33.810  23.760  1.00  0.00            
ATOM     29  H14 ACD     1      23.970  35.500  23.900  1.00  0.00            
ATOM     30  O7  ACD     1      25.170  34.160  23.070  1.00  0.00            
ATOM     31  H15 ACD     1      24.700  34.420  22.270  1.00  0.00            
ATOM     32  O8  ACD     1      26.770  33.030  27.210  1.00  0.00            
ATOM     33  C10 ACD     1      28.100  32.630  27.080  1.00  0.00            
ATOM     34  H16 ACD     1      28.750  33.500  27.010  1.00  0.00            
ATOM     35  C11 ACD     1      28.260  31.660  28.200  1.00  0.00            
ATOM     36  H17 ACD     1      27.450  30.920  28.140  1.00  0.00            
ATOM     37  O9  ACD     1      28.070  32.350  29.470  1.00  0.00            
ATOM     38  H18 ACD     1      27.230  32.810  29.440  1.00  0.00            
ATOM     39  C12 ACD     1      29.600  30.820  28.070  1.00  0.00            
ATOM     40  H19 ACD     1      30.490  31.460  28.120  1.00  0.00            
ATOM     41  O10 ACD     1      29.630  29.810  29.060  1.00  0.00            
ATOM     42  H20 ACD     1      29.760  30.310  29.870  1.00  0.00            
ATOM     43  C13 ACD     1      29.560  30.120  26.680  1.00  0.00            
ATOM     44  H21 ACD     1      30.450  29.520  26.450  1.00  0.00            
ATOM     45  O11 ACD     1      29.390  31.010  25.620  1.00  0.00            
ATOM     46  C14 ACD     1      28.210  31.880  25.670  1.00  0.00            
ATOM     47  H22 ACD     1      27.280  31.300  25.570  1.00  0.00            
ATOM     48  C15 ACD     1      28.200  32.870  24.520  1.00  0.00            
ATOM     49  H23 ACD     1      28.540  32.460  23.560  1.00  0.00            
ATOM     50  H24 ACD     1      27.150  33.040  24.230  1.00  0.00            
ATOM     51  O12 ACD     1      28.900  34.100  24.810  1.00  0.00            
ATOM     52  H25 ACD     1      28.590  34.770  24.190  1.00  0.00            
ATOM     53  O13 ACD     1      28.500  29.150  26.630  1.00  0.00            
ATOM     54  C16 ACD     1      28.740  27.750  26.450  1.00  0.00            
ATOM     55  H26 ACD     1      29.790  27.440  26.530  1.00  0.00            
ATOM     56  C17 ACD     1      27.940  27.080  27.600  1.00  0.00            
ATOM     57  H27 ACD     1      26.960  27.560  27.510  1.00  0.00            
ATOM     58  O14 ACD     1      28.500  27.350  28.940  1.00  0.00            
ATOM     59  H28 ACD     1      28.590  28.310  28.860  1.00  0.00            
ATOM     60  C18 ACD     1      27.750  25.550  27.360  1.00  0.00            
ATOM     61  H29 ACD     1      28.690  24.980  27.470  1.00  0.00            
ATOM     62  O15 ACD     1      26.700  24.930  28.220  1.00  0.00            
ATOM     63  H30 ACD     1      26.010  24.630  27.630  1.00  0.00            
ATOM     64  C19 ACD     1      27.330  25.280  25.910  1.00  0.00            
ATOM     65  H31 ACD     1      27.390  24.210  25.700  1.00  0.00            
ATOM     66  O16 ACD     1      28.240  25.850  25.100  1.00  0.00            
ATOM     67  C20 ACD     1      28.260  27.300  25.050  1.00  0.00            
ATOM     68  H32 ACD     1      27.300  27.830  25.040  1.00  0.00            
ATOM     69  C21 ACD     1      29.260  27.780  23.990  1.00  0.00            
ATOM     70  H33 ACD     1      29.620  28.760  24.330  1.00  0.00            
ATOM     71  H34 ACD     1      30.070  27.050  23.990  1.00  0.00            
ATOM     72  O17 ACD     1      28.650  27.840  22.710  1.00  0.00            
ATOM     73  H35 ACD     1      29.180  28.530  22.290  1.00  0.00            
ATOM     74  O18 ACD     1      25.940  25.670  25.730  1.00  0.00            
ATOM     75  C22 ACD     1      25.080  24.800  24.970  1.00  0.00            
ATOM     76  H36 ACD     1      25.480  23.800  24.780  1.00  0.00            
ATOM     77  C23 ACD     1      23.840  24.520  25.840  1.00  0.00            
ATOM     78  H37 ACD     1      23.540  25.530  26.150  1.00  0.00            
ATOM     79  O19 ACD     1      24.210  23.780  27.040  1.00  0.00            
ATOM     80  H38 ACD     1      23.400  23.720  27.560  1.00  0.00            
ATOM     81  C24 ACD     1      22.720  23.900  25.010  1.00  0.00            
ATOM     82  H39 ACD     1      23.110  22.920  24.680  1.00  0.00            
ATOM     83  O20 ACD     1      21.570  23.710  25.830  1.00  0.00            
ATOM     84  H40 ACD     1      20.970  24.450  25.750  1.00  0.00            
ATOM     85  C25 ACD     1      22.430  24.690  23.760  1.00  0.00            
ATOM     86  H41 ACD     1      21.680  24.240  23.100  1.00  0.00            
ATOM     87  O21 ACD     1      23.650  24.640  23.040  1.00  0.00            
ATOM     88  C26 ACD     1      24.750  25.450  23.550  1.00  0.00            
ATOM     89  H42 ACD     1      24.510  26.500  23.740  1.00  0.00            
ATOM     90  C27 ACD     1      25.920  25.340  22.610  1.00  0.00            
ATOM     91  H43 ACD     1      25.580  25.920  21.740  1.00  0.00            
ATOM     92  H44 ACD     1      26.810  25.790  23.060  1.00  0.00            
ATOM     93  O22 ACD     1      26.240  23.990  22.360  1.00  0.00            
ATOM     94  H45 ACD     1      25.450  23.560  22.020  1.00  0.00            
ATOM     95  O23 ACD     1      22.130  26.030  23.970  1.00  0.00            
ATOM     96  C28 ACD     1      20.840  26.560  23.820  1.00  0.00            
ATOM     97  H46 ACD     1      20.100  25.800  23.510  1.00  0.00            
ATOM     98  C29 ACD     1      20.880  27.770  22.890  1.00  0.00            
ATOM     99  H47 ACD     1      21.630  28.490  23.250  1.00  0.00            
ATOM    100  O24 ACD     1      19.580  28.360  22.840  1.00  0.00            
ATOM    101  C30 ACD     1      21.190  27.270  21.440  1.00  0.00            
ATOM    102  H48 ACD     1      20.960  28.090  20.730  1.00  0.00            
ATOM    103  H49 ACD     1      22.280  27.120  21.360  1.00  0.00            
ATOM    104  O25 ACD     1      20.480  26.170  21.010  1.00  0.00            
ATOM    105  H50 ACD     1      20.980  25.780  20.290  1.00  0.00            
ATOM    106  C31 ACD     1      20.390  27.000  25.210  1.00  0.00            
ATOM    107  H51 ACD     1      21.210  27.490  25.750  1.00  0.00            
ATOM    108  O26 ACD     1      20.150  25.820  26.060  1.00  0.00            
ATOM    109  H52 ACD     1      19.780  26.130  26.890  1.00  0.00            
ATOM    110  C32 ACD     1      19.080  27.810  25.110  1.00  0.00            
ATOM    111  H53 ACD     1      18.420  27.040  24.690  1.00  0.00            
ATOM    112  O27 ACD     1      18.480  28.260  26.320  1.00  0.00            
ATOM    113  H54 ACD     1      18.880  29.060  26.670  1.00  0.00            
ATOM    114  C33 ACD     1      19.270  29.030  24.130  1.00  0.00            
ATOM    115  H55 ACD     1      18.380  29.650  23.920  1.00  0.00            
ATOM    116  O28 ACD     1      20.350  29.890  24.530  1.00  0.00            
ATOM    117  C34 ACD     1      19.860  31.100  25.190  1.00  0.00            
ATOM    118  H56 ACD     1      18.770  31.140  25.260  1.00  0.00            
ATOM    119  C35 ACD     1      20.380  31.100  26.670  1.00  0.00            
ATOM    120  H57 ACD     1      21.440  30.810  26.710  1.00  0.00            
ATOM    121  O29 ACD     1      19.710  30.190  27.480  1.00  0.00            
ATOM    122  H58 ACD     1      20.290  30.110  28.240  1.00  0.00            
ATOM    123  C36 ACD     1      20.400  32.520  27.300  1.00  0.00            
ATOM    124  H59 ACD     1      19.410  32.970  27.380  1.00  0.00            
ATOM    125  O30 ACD     1      21.000  32.590  28.520  1.00  0.00            
ATOM    126  H60 ACD     1      20.550  32.000  29.130  1.00  0.00            
ATOM    127  C1  CM7     2      27.790  29.100  32.760  1.00  0.00            
ATOM    128  C2  CM7     2      26.690  28.720  31.730  1.00  0.00            
ATOM    129  C3  CM7     2      25.280  29.120  32.150  1.00  0.00            
ATOM    130  O1  CM7     2      24.920  29.210  33.340  1.00  0.00            
ATOM    131  N1  CM7     2      24.310  29.360  31.200  1.00  0.00            
ATOM    132  C4  CM7     2      23.110  30.000  31.610  1.00  0.00            
ATOM    133  C5  CM7     2      22.960  31.420  31.690  1.00  0.00            
ATOM    134  C6  CM7     2      21.920  32.000  32.420  1.00  0.00            
ATOM    135  C7  CM7     2      20.950  31.180  32.950  1.00  0.00            
ATOM    136  C8  CM7     2      21.070  29.740  32.900  1.00  0.00            
ATOM    137  C9  CM7     2      22.150  29.170  32.260  1.00  0.00            
ATOM    138  C10 CM7     2      24.500  29.120  29.800  1.00  0.00            
ATOM    139  C11 CM7     2      23.360  28.400  29.130  1.00  0.00            
ATOM    140  C12 CM7     2      23.620  28.080  27.650  1.00  0.00            
ATOM    141  N2  CM7     2      23.950  29.250  26.840  1.00  0.00            
ATOM    142  C13 CM7     2      24.140  28.920  25.440  1.00  0.00            
ATOM    143  C14 CM7     2      23.920  30.110  24.580  1.00  0.00            
ATOM    144  C15 CM7     2      24.120  29.850  23.140  1.00  0.00            
ATOM    145  C16 CM7     2      23.110  30.290  22.270  1.00  0.00            
ATOM    146  C17 CM7     2      23.210  30.060  20.870  1.00  0.00            
ATOM    147  C18 CM7     2      24.400  29.430  20.370  1.00  0.00            
ATOM    148  C19 CM7     2      25.370  28.910  21.290  1.00  0.00            
ATOM    149  C20 CM7     2      25.270  29.210  22.670  1.00  0.00            
ATOM    150  C21 CM7     2      24.970  30.090  27.520  1.00  0.00            
ATOM    151  C22 CM7     2      24.620  30.490  28.990  1.00  0.00            
ATOM    152  H1  CM7     2      27.770  30.180  32.980  1.00  0.00            
ATOM    153  H2  CM7     2      27.650  28.510  33.670  1.00  0.00            
ATOM    154  H3  CM7     2      28.720  28.860  32.230  1.00  0.00            
ATOM    155  H4  CM7     2      26.820  27.680  31.410  1.00  0.00            
ATOM    156  H5  CM7     2      27.010  29.350  30.890  1.00  0.00            
ATOM    157  H6  CM7     2      23.650  32.110  31.200  1.00  0.00            
ATOM    158  H7  CM7     2      21.920  33.090  32.400  1.00  0.00            
ATOM    159  H8  CM7     2      20.020  31.620  33.300  1.00  0.00            
ATOM    160  H9  CM7     2      20.260  29.130  33.290  1.00  0.00            
ATOM    161  H10 CM7     2      22.280  28.090  32.220  1.00  0.00            
ATOM    162  H11 CM7     2      25.400  28.500  29.670  1.00  0.00            
ATOM    163  H12 CM7     2      22.420  28.940  29.220  1.00  0.00            
ATOM    164  H13 CM7     2      23.060  27.480  29.660  1.00  0.00            
ATOM    165  H14 CM7     2      22.720  27.530  27.350  1.00  0.00            
ATOM    166  H15 CM7     2      24.500  27.430  27.530  1.00  0.00            
ATOM    167  H16 CM7     2      23.370  28.190  25.190  1.00  0.00            
ATOM    168  H17 CM7     2      25.160  28.570  25.240  1.00  0.00            
ATOM    169  H18 CM7     2      24.660  30.870  24.880  1.00  0.00            
ATOM    170  H19 CM7     2      22.900  30.450  24.770  1.00  0.00            
ATOM    171  H20 CM7     2      22.190  30.650  22.720  1.00  0.00            
ATOM    172  H21 CM7     2      22.420  30.290  20.160  1.00  0.00            
ATOM    173  H22 CM7     2      24.580  29.360  19.310  1.00  0.00            
ATOM    174  H23 CM7     2      26.250  28.390  20.930  1.00  0.00            
ATOM    175  H24 CM7     2      26.180  29.260  23.270  1.00  0.00            
ATOM    176  H25 CM7     2      25.080  31.070  27.040  1.00  0.00            
ATOM    177  H26 CM7     2      25.900  29.510  27.550  1.00  0.00            
ATOM    178  H27 CM7     2      25.470  31.070  29.370  1.00  0.00            
ATOM    179  H28 CM7     2      23.750  31.140  29.050  1.00  0.00            
TER
ENDMDL
MODEL        1
ATOM      1  H1  ACD     1      19.580  15.920  13.730  1.00  0.00            
ATOM      2  O1  ACD     1      18.840  15.500  13.270  1.00  0.00            
ATOM      3  C1  ACD     1      17.890  15.290  14.320  1.00  0.00            
ATOM      4  H2  ACD     1      17.910  16.110  15.060  1.00  0.00            
ATOM      5  H3  ACD     1      18.120  14.420  14.950  1.00  0.00            
ATOM      6  C2  ACD     1      16.470  15.160  13.840  1.00  0.00            
ATOM      7  H4  ACD     1      16.330  15.780  12.940  1.00  0.00            
ATOM      8  O2  ACD     1      16.190  13.840  13.440  1.00  0.00            
ATOM      9  C3  ACD     1      14.860  13.660  12.920  1.00  0.00            
ATOM     10  H5  ACD     1      14.700  12.580  12.790  1.00  0.00            
ATOM     11  O3  ACD     1      14.700  14.320  11.710  1.00  0.00            
ATOM     12  C4  ACD     1      14.530  13.570  10.470  1.00  0.00            
ATOM     13  H6  ACD     1      14.840  12.530  10.630  1.00  0.00            
ATOM     14  C5  ACD     1      13.040  13.630  10.170  1.00  0.00            
ATOM     15  H7  ACD     1      12.620  14.600  10.470  1.00  0.00            
ATOM     16  O4  ACD     1      12.520  12.600  10.930  1.00  0.00            
ATOM     17  H8  ACD     1      12.490  12.920  11.840  1.00  0.00            
ATOM     18  C6  ACD     1      12.690  13.460   8.730  1.00  0.00            
ATOM     19  H9  ACD     1      12.790  12.420   8.380  1.00  0.00            
ATOM     20  O5  ACD     1      11.340  13.800   8.430  1.00  0.00            
ATOM     21  H10 ACD     1      11.440  14.720   8.160  1.00  0.00            
ATOM     22  C7  ACD     1      13.590  14.340   7.850  1.00  0.00            
ATOM     23  H11 ACD     1      13.420  14.000   6.820  1.00  0.00            
ATOM     24  O6  ACD     1      14.900  13.920   8.110  1.00  0.00            
ATOM     25  C8  ACD     1      15.440  14.220   9.390  1.00  0.00            
ATOM     26  H12 ACD     1      15.470  15.310   9.520  1.00  0.00            
ATOM     27  C9  ACD     1      16.890  13.640   9.440  1.00  0.00            
ATOM     28  H13 ACD     1      17.120  13.640  10.510  1.00  0.00            
ATOM     29  H14 ACD     1      16.910  12.600   9.090  1.00  0.00            
ATOM     30  O7  ACD     1      17.760  14.490   8.630  1.00  0.00            
ATOM     31  H15 ACD     1      17.380  14.280   7.770  1.00  0.00            
ATOM     32  O8  ACD     1      13.230  15.700   8.030  1.00  0.00            
ATOM     33  C10 ACD     1      13.230  16.600   6.900  1.00  0.00            
ATOM     34  H16 ACD     1      13.200  16.080   5.930  1.00  0.00            
ATOM     35  C11 ACD     1      11.900  17.280   7.020  1.00  0.00            
ATOM     36  H17 ACD     1      11.690  17.760   7.980  1.00  0.00            
ATOM     37  O9  ACD     1      10.840  16.310   6.810  1.00  0.00            
ATOM     38  H18 ACD     1      10.820  16.020   5.890  1.00  0.00            
ATOM     39  C12 ACD     1      11.810  18.470   6.090  1.00  0.00            
ATOM     40  H19 ACD     1      11.910  18.090   5.070  1.00  0.00            
ATOM     41  O10 ACD     1      10.650  19.240   6.220  1.00  0.00            
ATOM     42  H20 ACD     1      10.910  19.890   6.870  1.00  0.00            
ATOM     43  C13 ACD     1      12.980  19.420   6.240  1.00  0.00            
ATOM     44  H21 ACD     1      12.820  20.200   5.490  1.00  0.00            
ATOM     45  O11 ACD     1      14.150  18.620   6.000  1.00  0.00            
ATOM     46  C14 ACD     1      14.420  17.590   6.920  1.00  0.00            
ATOM     47  H22 ACD     1      14.480  17.960   7.950  1.00  0.00            
ATOM     48  C15 ACD     1      15.790  16.940   6.510  1.00  0.00            
ATOM     49  H23 ACD     1      16.530  17.740   6.370  1.00  0.00            
ATOM     50  H24 ACD     1      16.050  16.250   7.330  1.00  0.00            
ATOM     51  O12 ACD     1      15.750  16.190   5.290  1.00  0.00            
ATOM     52  H25 ACD     1      16.150  15.340   5.500  1.00  0.00            
ATOM     53  O13 ACD     1      13.260  19.970   7.560  1.00  0.00            
ATOM     54  C16 ACD     1      13.080  21.360   7.690  1.00  0.00            
ATOM     55  H26 ACD     1      12.630  21.920   6.860  1.00  0.00            
ATOM     56  C17 ACD     1      11.970  21.450   8.820  1.00  0.00            
ATOM     57  H27 ACD     1      12.130  20.690   9.590  1.00  0.00            
ATOM     58  O14 ACD     1      10.680  21.100   8.180  1.00  0.00            
ATOM     59  H28 ACD     1       9.990  21.270   8.820  1.00  0.00            
ATOM     60  C18 ACD     1      11.920  22.950   9.330  1.00  0.00            
ATOM     61  H29 ACD     1      11.500  23.620   8.570  1.00  0.00            
ATOM     62  O15 ACD     1      11.120  22.980  10.580  1.00  0.00            
ATOM     63  H30 ACD     1      11.680  23.330  11.280  1.00  0.00            
ATOM     64  C19 ACD     1      13.400  23.410   9.590  1.00  0.00            
ATOM     65  H31 ACD     1      13.420  24.450   9.930  1.00  0.00            
ATOM     66  O16 ACD     1      14.140  23.410   8.400  1.00  0.00            
ATOM     67  C20 ACD     1      14.410  22.050   7.990  1.00  0.00            
ATOM     68  H32 ACD     1      15.010  21.510   8.720  1.00  0.00            
ATOM     69  C21 ACD     1      15.190  22.130   6.740  1.00  0.00            
ATOM     70  H33 ACD     1      15.150  21.200   6.170  1.00  0.00            
ATOM     71  H34 ACD     1      14.660  22.830   6.090  1.00  0.00            
ATOM     72  O17 ACD     1      16.510  22.610   6.940  1.00  0.00            
ATOM     73  H35 ACD     1      16.380  23.480   7.350  1.00  0.00            
ATOM     74  O18 ACD     1      14.060  22.550  10.580  1.00  0.00            
ATOM     75  C22 ACD     1      14.690  23.200  11.710  1.00  0.00            
ATOM     76  H36 ACD     1      15.000  24.210  11.410  1.00  0.00            
ATOM     77  C23 ACD     1      13.750  23.200  12.930  1.00  0.00            
ATOM     78  H37 ACD     1      13.430  22.150  12.960  1.00  0.00            
ATOM     79  O19 ACD     1      12.570  24.020  12.790  1.00  0.00            
ATOM     80  H38 ACD     1      12.140  24.010  13.650  1.00  0.00            
ATOM     81  C24 ACD     1      14.460  23.540  14.220  1.00  0.00            
ATOM     82  H39 ACD     1      14.610  24.620  14.140  1.00  0.00            
ATOM     83  O20 ACD     1      13.660  23.240  15.310  1.00  0.00            
ATOM     84  H40 ACD     1      13.660  22.290  15.440  1.00  0.00            
ATOM     85  C25 ACD     1      15.710  22.720  14.430  1.00  0.00            
ATOM     86  H41 ACD     1      16.310  22.930  15.320  1.00  0.00            
ATOM     87  O21 ACD     1      16.500  22.990  13.320  1.00  0.00            
ATOM     88  C26 ACD     1      16.040  22.550  12.020  1.00  0.00            
ATOM     89  H42 ACD     1      16.030  21.450  11.940  1.00  0.00            
ATOM     90  C27 ACD     1      17.150  22.970  11.070  1.00  0.00            
ATOM     91  H43 ACD     1      18.090  22.480  11.360  1.00  0.00            
ATOM     92  H44 ACD     1      17.010  22.480  10.100  1.00  0.00            
ATOM     93  O22 ACD     1      17.480  24.340  10.980  1.00  0.00            
ATOM     94  H45 ACD     1      17.130  24.770  10.200  1.00  0.00            
ATOM     95  O23 ACD     1      15.400  21.360  14.430  1.00  0.00            
ATOM     96  C28 ACD     1      15.780  20.530  15.510  1.00  0.00            
ATOM     97  H46 ACD     1      16.010  21.070  16.440  1.00  0.00            
ATOM     98  C29 ACD     1      16.940  19.720  15.070  1.00  0.00            
ATOM     99  H47 ACD     1      16.770  19.410  14.030  1.00  0.00            
ATOM    100  O24 ACD     1      17.150  18.590  15.970  1.00  0.00            
ATOM    101  C30 ACD     1      18.240  20.400  14.990  1.00  0.00            
ATOM    102  H48 ACD     1      19.040  19.670  14.820  1.00  0.00            
ATOM    103  H49 ACD     1      18.220  21.030  14.090  1.00  0.00            
ATOM    104  O25 ACD     1      18.480  21.120  16.220  1.00  0.00            
ATOM    105  H50 ACD     1      18.320  20.470  16.910  1.00  0.00            
ATOM    106  C31 ACD     1      14.530  19.760  15.740  1.00  0.00            
ATOM    107  H51 ACD     1      14.150  19.360  14.790  1.00  0.00            
ATOM    108  O26 ACD     1      13.680  20.730  16.290  1.00  0.00            
ATOM    109  H52 ACD     1      12.810  20.320  16.340  1.00  0.00            
ATOM    110  C32 ACD     1      14.790  18.640  16.710  1.00  0.00            
ATOM    111  H53 ACD     1      14.990  19.050  17.710  1.00  0.00            
ATOM    112  O27 ACD     1      13.620  17.850  16.870  1.00  0.00            
ATOM    113  H54 ACD     1      13.360  17.600  17.760  1.00  0.00            
ATOM    114  C33 ACD     1      15.960  17.740  16.140  1.00  0.00            
ATOM    115  H55 ACD     1      16.210  16.960  16.870  1.00  0.00            
ATOM    116  O28 ACD     1      15.690  17.150  14.860  1.00  0.00            
ATOM    117  C34 ACD     1      15.450  15.750  14.840  1.00  0.00            
ATOM    118  H56 ACD     1      15.620  15.330  15.840  1.00  0.00            
ATOM    119  C35 ACD     1      14.010  15.530  14.330  1.00  0.00            
ATOM    120  H57 ACD     1      13.780  16.120  13.430  1.00  0.00            
ATOM    121  O29 ACD     1      13.010  15.800  15.240  1.00  0.00            
ATOM    122  H58 ACD     1      13.220  16.670  15.610  1.00  0.00            
ATOM    123  C36 ACD     1      13.910  14.030  13.960  1.00  0.00            
ATOM    124  H59 ACD     1      14.140  13.380  14.810  1.00  0.00            
ATOM    125  O30 ACD     1      12.620  13.690  13.430  1.00  0.00            
ATOM    126  H60 ACD     1      11.980  14.370  13.660  1.00  0.00            
ATOM    127  C1  CM7     2       5.300  18.130  12.070  1.00  0.00            
ATOM    128  C2  CM7     2       6.620  17.310  12.450  1.00  0.00            
ATOM    129  C3  CM7     2       7.980  18.040  12.090  1.00  0.00            
ATOM    130  O1  CM7     2       8.020  19.270  11.780  1.00  0.00            
ATOM    131  N1  CM7     2       9.180  17.310  12.040  1.00  0.00            
ATOM    132  C4  CM7     2       9.220  15.980  12.620  1.00  0.00            
ATOM    133  C5  CM7     2       8.860  14.890  11.840  1.00  0.00            
ATOM    134  C6  CM7     2       8.680  13.580  12.360  1.00  0.00            
ATOM    135  C7  CM7     2       8.860  13.370  13.740  1.00  0.00            
ATOM    136  C8  CM7     2       9.370  14.440  14.460  1.00  0.00            
ATOM    137  C9  CM7     2       9.470  15.740  13.990  1.00  0.00            
ATOM    138  C10 CM7     2      10.460  17.920  11.610  1.00  0.00            
ATOM    139  C11 CM7     2      10.990  18.800  12.720  1.00  0.00            
ATOM    140  C12 CM7     2      12.300  19.490  12.280  1.00  0.00            
ATOM    141  N2  CM7     2      13.310  18.440  11.840  1.00  0.00            
ATOM    142  C13 CM7     2      14.570  19.070  11.530  1.00  0.00            
ATOM    143  C14 CM7     2      15.810  18.120  11.300  1.00  0.00            
ATOM    144  C15 CM7     2      17.060  18.750  10.720  1.00  0.00            
ATOM    145  C16 CM7     2      16.990  19.260   9.430  1.00  0.00            
ATOM    146  C17 CM7     2      18.070  19.920   8.860  1.00  0.00            
ATOM    147  C18 CM7     2      19.200  20.140   9.610  1.00  0.00            
ATOM    148  C19 CM7     2      19.190  19.710  10.960  1.00  0.00            
ATOM    149  C20 CM7     2      18.160  19.040  11.530  1.00  0.00            
ATOM    150  C21 CM7     2      12.840  17.560  10.710  1.00  0.00            
ATOM    151  C22 CM7     2      11.480  16.910  11.130  1.00  0.00            
ATOM    152  H1  CM7     2       5.250  18.530  11.040  1.00  0.00            
ATOM    153  H2  CM7     2       4.430  17.510  12.300  1.00  0.00            
ATOM    154  H3  CM7     2       5.240  19.000  12.730  1.00  0.00            
ATOM    155  H4  CM7     2       6.560  16.350  11.920  1.00  0.00            
ATOM    156  H5  CM7     2       6.670  17.150  13.530  1.00  0.00            
ATOM    157  H6  CM7     2       8.700  15.130  10.790  1.00  0.00            
ATOM    158  H7  CM7     2       8.260  12.870  11.650  1.00  0.00            
ATOM    159  H8  CM7     2       8.620  12.400  14.170  1.00  0.00            
ATOM    160  H9  CM7     2       9.720  14.320  15.480  1.00  0.00            
ATOM    161  H10 CM7     2       9.920  16.510  14.610  1.00  0.00            
ATOM    162  H11 CM7     2      10.260  18.600  10.770  1.00  0.00            
ATOM    163  H12 CM7     2      11.300  18.240  13.620  1.00  0.00            
ATOM    164  H13 CM7     2      10.210  19.450  13.150  1.00  0.00            
ATOM    165  H14 CM7     2      12.750  20.040  13.120  1.00  0.00            
ATOM    166  H15 CM7     2      11.930  20.220  11.550  1.00  0.00            
ATOM    167  H16 CM7     2      14.810  19.860  12.250  1.00  0.00            
ATOM    168  H17 CM7     2      14.430  19.720  10.650  1.00  0.00            
ATOM    169  H18 CM7     2      15.630  17.260  10.650  1.00  0.00            
ATOM    170  H19 CM7     2      16.160  17.750  12.270  1.00  0.00            
ATOM    171  H20 CM7     2      16.100  19.080   8.840  1.00  0.00            
ATOM    172  H21 CM7     2      18.100  20.380   7.880  1.00  0.00            
ATOM    173  H22 CM7     2      19.990  20.720   9.140  1.00  0.00            
ATOM    174  H23 CM7     2      20.050  19.980  11.570  1.00  0.00            
ATOM    175  H24 CM7     2      18.150  18.720  12.570  1.00  0.00            
ATOM    176  H25 CM7     2      13.630  16.800  10.650  1.00  0.00            
ATOM    177  H26 CM7     2      12.670  18.130   9.790  1.00  0.00            
ATOM    178  H27 CM7     2      11.200  16.250  10.310  1.00  0.00            
ATOM    179  H28 CM7     2      11.740  16.230  11.960  1.00  0.00            
TER
ENDMDL
MODEL        1
ATOM      1  H1  ACD     1       8.420  25.120  19.030  1.00  0.00            
ATOM      2  O1  ACD     1       8.750  25.110  19.940  1.00  0.00            
ATOM      3  C1  ACD     1       9.530  26.290  20.170  1.00  0.00            
ATOM      4  H2  ACD     1       8.860  27.020  20.630  1.00  0.00            
ATOM      5  H3  ACD     1       9.670  26.760  19.190  1.00  0.00            
ATOM      6  C2  ACD     1      10.840  26.160  20.940  1.00  0.00            
ATOM      7  H4  ACD     1      11.300  27.150  20.820  1.00  0.00            
ATOM      8  O2  ACD     1      10.520  25.910  22.290  1.00  0.00            
ATOM      9  C3  ACD     1      11.560  25.770  23.160  1.00  0.00            
ATOM     10  H5  ACD     1      11.120  25.610  24.150  1.00  0.00            
ATOM     11  O3  ACD     1      12.320  26.990  23.030  1.00  0.00            
ATOM     12  C4  ACD     1      12.670  27.800  24.180  1.00  0.00            
ATOM     13  H6  ACD     1      12.170  27.330  25.030  1.00  0.00            
ATOM     14  C5  ACD     1      14.210  27.730  24.170  1.00  0.00            
ATOM     15  H7  ACD     1      14.540  27.940  23.140  1.00  0.00            
ATOM     16  O4  ACD     1      14.700  26.430  24.650  1.00  0.00            
ATOM     17  H8  ACD     1      14.220  25.720  24.210  1.00  0.00            
ATOM     18  C6  ACD     1      14.770  28.770  25.180  1.00  0.00            
ATOM     19  H9  ACD     1      14.370  28.500  26.170  1.00  0.00            
ATOM     20  O5  ACD     1      16.180  28.820  25.030  1.00  0.00            
ATOM     21  H10 ACD     1      16.560  27.950  25.220  1.00  0.00            
ATOM     22  C7  ACD     1      14.190  30.140  24.840  1.00  0.00            
ATOM     23  H11 ACD     1      14.490  30.740  25.690  1.00  0.00            
ATOM     24  O6  ACD     1      12.820  30.000  24.950  1.00  0.00            
ATOM     25  C8  ACD     1      12.230  29.210  23.960  1.00  0.00            
ATOM     26  H12 ACD     1      12.520  29.590  22.970  1.00  0.00            
ATOM     27  C9  ACD     1      10.730  29.320  24.000  1.00  0.00            
ATOM     28  H13 ACD     1      10.400  30.350  23.790  1.00  0.00            
ATOM     29  H14 ACD     1      10.350  28.730  23.150  1.00  0.00            
ATOM     30  O7  ACD     1      10.270  28.830  25.320  1.00  0.00            
ATOM     31  H15 ACD     1       9.350  29.080  25.440  1.00  0.00            
ATOM     32  O8  ACD     1      14.610  30.570  23.580  1.00  0.00            
ATOM     33  C10 ACD     1      15.200  31.830  23.470  1.00  0.00            
ATOM     34  H16 ACD     1      15.410  32.260  24.450  1.00  0.00            
ATOM     35  C11 ACD     1      16.520  31.580  22.780  1.00  0.00            
ATOM     36  H17 ACD     1      16.330  30.820  22.010  1.00  0.00            
ATOM     37  O9  ACD     1      17.420  31.040  23.720  1.00  0.00            
ATOM     38  H18 ACD     1      17.010  30.220  24.020  1.00  0.00            
ATOM     39  C12 ACD     1      17.160  32.790  22.100  1.00  0.00            
ATOM     40  H19 ACD     1      17.650  33.350  22.920  1.00  0.00            
ATOM     41  O10 ACD     1      18.110  32.430  21.120  1.00  0.00
[truncated: 1,725,121 more chars]
