# Supplementary material for: Achieving Chemical Accuracy in Cyclodextrin Host–Guest Binding via Integrative Atomistic Modelling
Source: Adv Sci (Weinh). 2025 Dec 14;13(10):e19782. doi: 10.1002/advs.202519782 (PMC12915143; doi:10.1002/advs.202519782)
Supplement: Supplementary file 1 — Supporting Information [file ADVS-13-e19782-s003.zip › all_poses/ACD.CM8.pdb]

MODEL        1
ATOM      1  H1  ACD     1      14.160  13.640  24.940  1.00  0.00            
ATOM      2  O1  ACD     1      15.090  13.610  24.710  1.00  0.00            
ATOM      3  C1  ACD     1      15.560  14.870  25.140  1.00  0.00            
ATOM      4  H2  ACD     1      15.100  15.150  26.100  1.00  0.00            
ATOM      5  H3  ACD     1      15.300  15.600  24.370  1.00  0.00            
ATOM      6  C2  ACD     1      17.020  14.960  25.350  1.00  0.00            
ATOM      7  H4  ACD     1      17.210  16.030  25.480  1.00  0.00            
ATOM      8  O2  ACD     1      17.440  14.260  26.550  1.00  0.00            
ATOM      9  C3  ACD     1      18.740  14.330  26.920  1.00  0.00            
ATOM     10  H5  ACD     1      18.770  13.830  27.890  1.00  0.00            
ATOM     11  O3  ACD     1      19.220  15.690  27.060  1.00  0.00            
ATOM     12  C4  ACD     1      19.450  16.280  28.380  1.00  0.00            
ATOM     13  H6  ACD     1      19.010  15.750  29.230  1.00  0.00            
ATOM     14  C5  ACD     1      20.980  16.320  28.410  1.00  0.00            
ATOM     15  H7  ACD     1      21.290  16.820  27.480  1.00  0.00            
ATOM     16  O4  ACD     1      21.480  15.010  28.590  1.00  0.00            
ATOM     17  H8  ACD     1      21.180  14.480  27.850  1.00  0.00            
ATOM     18  C6  ACD     1      21.590  17.330  29.330  1.00  0.00            
ATOM     19  H9  ACD     1      21.390  17.070  30.380  1.00  0.00            
ATOM     20  O5  ACD     1      23.010  17.550  29.100  1.00  0.00            
ATOM     21  H10 ACD     1      23.490  16.720  29.120  1.00  0.00            
ATOM     22  C7  ACD     1      20.900  18.670  29.150  1.00  0.00            
ATOM     23  H11 ACD     1      21.230  19.180  30.060  1.00  0.00            
ATOM     24  O6  ACD     1      19.490  18.600  29.280  1.00  0.00            
ATOM     25  C8  ACD     1      18.910  17.690  28.300  1.00  0.00            
ATOM     26  H12 ACD     1      19.110  18.060  27.290  1.00  0.00            
ATOM     27  C9  ACD     1      17.390  17.740  28.540  1.00  0.00            
ATOM     28  H13 ACD     1      16.990  18.760  28.580  1.00  0.00            
ATOM     29  H14 ACD     1      16.850  17.220  27.740  1.00  0.00            
ATOM     30  O7  ACD     1      17.080  16.970  29.670  1.00  0.00            
ATOM     31  H15 ACD     1      16.120  16.900  29.650  1.00  0.00            
ATOM     32  O8  ACD     1      21.300  19.300  27.930  1.00  0.00            
ATOM     33  C10 ACD     1      21.560  20.750  27.910  1.00  0.00            
ATOM     34  H16 ACD     1      21.220  21.350  28.770  1.00  0.00            
ATOM     35  C11 ACD     1      23.150  20.760  27.830  1.00  0.00            
ATOM     36  H17 ACD     1      23.520  20.200  26.960  1.00  0.00            
ATOM     37  O9  ACD     1      23.730  20.120  28.990  1.00  0.00            
ATOM     38  H18 ACD     1      23.540  19.180  28.910  1.00  0.00            
ATOM     39  C12 ACD     1      23.640  22.220  27.530  1.00  0.00            
ATOM     40  H19 ACD     1      23.210  22.770  28.380  1.00  0.00            
ATOM     41  O10 ACD     1      25.030  22.270  27.330  1.00  0.00            
ATOM     42  H20 ACD     1      25.350  21.740  26.590  1.00  0.00            
ATOM     43  C13 ACD     1      22.950  22.760  26.330  1.00  0.00            
ATOM     44  H21 ACD     1      23.210  23.820  26.290  1.00  0.00            
ATOM     45  O11 ACD     1      21.530  22.750  26.500  1.00  0.00            
ATOM     46  C14 ACD     1      20.960  21.440  26.650  1.00  0.00            
ATOM     47  H22 ACD     1      21.310  20.740  25.880  1.00  0.00            
ATOM     48  C15 ACD     1      19.450  21.480  26.670  1.00  0.00            
ATOM     49  H23 ACD     1      19.130  21.870  25.690  1.00  0.00            
ATOM     50  H24 ACD     1      19.040  20.480  26.860  1.00  0.00            
ATOM     51  O12 ACD     1      18.930  22.290  27.710  1.00  0.00            
ATOM     52  H25 ACD     1      19.280  23.170  27.550  1.00  0.00            
ATOM     53  O13 ACD     1      23.300  22.010  25.150  1.00  0.00            
ATOM     54  C16 ACD     1      23.790  22.660  23.970  1.00  0.00            
ATOM     55  H26 ACD     1      24.300  23.530  24.390  1.00  0.00            
ATOM     56  C17 ACD     1      24.710  21.630  23.340  1.00  0.00            
ATOM     57  H27 ACD     1      24.230  20.650  23.370  1.00  0.00            
ATOM     58  O14 ACD     1      26.070  21.460  24.080  1.00  0.00            
ATOM     59  H28 ACD     1      26.560  20.900  23.470  1.00  0.00            
ATOM     60  C18 ACD     1      24.980  21.930  21.920  1.00  0.00            
ATOM     61  H29 ACD     1      25.470  22.910  21.840  1.00  0.00            
ATOM     62  O15 ACD     1      25.880  20.990  21.290  1.00  0.00            
ATOM     63  H30 ACD     1      25.400  20.190  21.070  1.00  0.00            
ATOM     64  C19 ACD     1      23.670  22.160  21.150  1.00  0.00            
ATOM     65  H31 ACD     1      23.910  22.290  20.090  1.00  0.00            
ATOM     66  O16 ACD     1      23.110  23.400  21.710  1.00  0.00            
ATOM     67  C20 ACD     1      22.630  23.200  23.050  1.00  0.00            
ATOM     68  H32 ACD     1      21.810  22.480  22.970  1.00  0.00            
ATOM     69  C21 ACD     1      21.920  24.530  23.500  1.00  0.00            
ATOM     70  H33 ACD     1      21.290  24.820  22.650  1.00  0.00            
ATOM     71  H34 ACD     1      21.170  24.300  24.270  1.00  0.00            
ATOM     72  O17 ACD     1      22.770  25.620  23.770  1.00  0.00            
ATOM     73  H35 ACD     1      22.180  26.360  23.900  1.00  0.00            
ATOM     74  O18 ACD     1      22.740  21.070  21.200  1.00  0.00            
ATOM     75  C22 ACD     1      22.520  20.170  20.100  1.00  0.00            
ATOM     76  H36 ACD     1      23.230  20.330  19.270  1.00  0.00            
ATOM     77  C23 ACD     1      22.850  18.730  20.570  1.00  0.00            
ATOM     78  H37 ACD     1      22.240  18.560  21.470  1.00  0.00            
ATOM     79  O19 ACD     1      24.300  18.630  20.770  1.00  0.00            
ATOM     80  H38 ACD     1      24.580  17.710  20.800  1.00  0.00            
ATOM     81  C24 ACD     1      22.440  17.750  19.610  1.00  0.00            
ATOM     82  H39 ACD     1      23.070  17.960  18.740  1.00  0.00            
ATOM     83  O20 ACD     1      22.630  16.460  20.150  1.00  0.00            
ATOM     84  H40 ACD     1      22.280  16.470  21.050  1.00  0.00            
ATOM     85  C25 ACD     1      20.930  17.970  19.280  1.00  0.00            
ATOM     86  H41 ACD     1      20.690  17.310  18.430  1.00  0.00            
ATOM     87  O21 ACD     1      20.620  19.240  18.870  1.00  0.00            
ATOM     88  C26 ACD     1      21.060  20.310  19.720  1.00  0.00            
ATOM     89  H42 ACD     1      20.550  20.200  20.690  1.00  0.00            
ATOM     90  C27 ACD     1      20.770  21.630  19.170  1.00  0.00            
ATOM     91  H43 ACD     1      19.690  21.820  19.100  1.00  0.00            
ATOM     92  H44 ACD     1      21.180  22.420  19.800  1.00  0.00            
ATOM     93  O22 ACD     1      21.350  21.700  17.860  1.00  0.00            
ATOM     94  H45 ACD     1      20.910  22.430  17.420  1.00  0.00            
ATOM     95  O23 ACD     1      20.170  17.570  20.390  1.00  0.00            
ATOM     96  C28 ACD     1      18.980  16.780  20.080  1.00  0.00            
ATOM     97  H46 ACD     1      18.770  16.940  19.020  1.00  0.00            
ATOM     98  C29 ACD     1      17.950  17.470  21.020  1.00  0.00            
ATOM     99  H47 ACD     1      18.490  17.660  21.950  1.00  0.00            
ATOM    100  O24 ACD     1      16.820  16.630  21.390  1.00  0.00            
ATOM    101  C30 ACD     1      17.500  18.750  20.340  1.00  0.00            
ATOM    102  H48 ACD     1      16.710  19.130  20.990  1.00  0.00            
ATOM    103  H49 ACD     1      18.310  19.490  20.310  1.00  0.00            
ATOM    104  O25 ACD     1      16.920  18.480  19.030  1.00  0.00            
ATOM    105  H50 ACD     1      16.360  17.700  19.060  1.00  0.00            
ATOM    106  C31 ACD     1      19.230  15.250  20.470  1.00  0.00            
ATOM    107  H51 ACD     1      19.950  15.280  21.310  1.00  0.00            
ATOM    108  O26 ACD     1      19.890  14.520  19.430  1.00  0.00            
ATOM    109  H52 ACD     1      20.490  13.920  19.870  1.00  0.00            
ATOM    110  C32 ACD     1      17.920  14.530  20.860  1.00  0.00            
ATOM    111  H53 ACD     1      17.290  14.560  19.960  1.00  0.00            
ATOM    112  O27 ACD     1      18.220  13.200  21.320  1.00  0.00            
ATOM    113  H54 ACD     1      18.780  13.280  22.100  1.00  0.00            
ATOM    114  C33 ACD     1      17.200  15.360  21.890  1.00  0.00            
ATOM    115  H55 ACD     1      16.300  14.750  22.010  1.00  0.00            
ATOM    116  O28 ACD     1      17.920  15.570  23.160  1.00  0.00            
ATOM    117  C34 ACD     1      17.850  14.550  24.140  1.00  0.00            
ATOM    118  H56 ACD     1      17.450  13.640  23.670  1.00  0.00            
ATOM    119  C35 ACD     1      19.290  14.200  24.480  1.00  0.00            
ATOM    120  H57 ACD     1      19.770  15.180  24.510  1.00  0.00            
ATOM    121  O29 ACD     1      19.860  13.420  23.400  1.00  0.00            
ATOM    122  H58 ACD     1      20.810  13.250  23.450  1.00  0.00            
ATOM    123  C36 ACD     1      19.550  13.620  25.850  1.00  0.00            
ATOM    124  H59 ACD     1      19.210  12.580  25.850  1.00  0.00            
ATOM    125  O30 ACD     1      20.940  13.700  26.180  1.00  0.00            
ATOM    126  H60 ACD     1      21.350  12.980  25.680  1.00  0.00            
ATOM    127  C1  CM8     2      24.520  15.950  23.340  1.00  0.00            
ATOM    128  C2  CM8     2      23.520  16.330  24.430  1.00  0.00            
ATOM    129  C3  CM8     2      22.180  16.910  23.890  1.00  0.00            
ATOM    130  O1  CM8     2      21.470  16.460  23.010  1.00  0.00            
ATOM    131  N1  CM8     2      21.690  17.980  24.590  1.00  0.00            
ATOM    132  C4  CM8     2      20.510  18.660  24.340  1.00  0.00            
ATOM    133  C5  CM8     2      19.300  18.140  24.770  1.00  0.00            
ATOM    134  C6  CM8     2      18.140  18.800  24.510  1.00  0.00            
ATOM    135  C7  CM8     2      18.160  20.030  23.830  1.00  0.00            
ATOM    136  Cl1 CM8     2      16.690  20.890  23.560  1.00  0.00            
ATOM    137  C8  CM8     2      19.340  20.530  23.390  1.00  0.00            
ATOM    138  Cl2 CM8     2      19.320  22.110  22.540  1.00  0.00            
ATOM    139  C9  CM8     2      20.540  19.870  23.620  1.00  0.00            
ATOM    140  H1  CM8     2      25.510  15.680  23.730  1.00  0.00            
ATOM    141  H2  CM8     2      24.140  15.090  22.780  1.00  0.00            
ATOM    142  H3  CM8     2      24.620  16.810  22.680  1.00  0.00            
ATOM    143  H4  CM8     2      23.940  17.100  25.090  1.00  0.00            
ATOM    144  H5  CM8     2      23.210  15.540  25.130  1.00  0.00            
ATOM    145  H6  CM8     2      22.340  18.330  25.280  1.00  0.00            
ATOM    146  H7  CM8     2      19.200  17.230  25.350  1.00  0.00            
ATOM    147  H8  CM8     2      17.170  18.440  24.840  1.00  0.00            
ATOM    148  H9  CM8     2      21.440  20.380  23.270  1.00  0.00            
TER
ENDMDL
MODEL        1
ATOM      1  H1  ACD     1      18.510  15.040  15.860  1.00  0.00            
ATOM      2  O1  ACD     1      19.250  14.780  16.420  1.00  0.00            
ATOM      3  C1  ACD     1      19.090  15.430  17.730  1.00  0.00            
ATOM      4  H2  ACD     1      18.120  15.170  18.190  1.00  0.00            
ATOM      5  H3  ACD     1      19.060  16.470  17.370  1.00  0.00            
ATOM      6  C2  ACD     1      20.180  15.200  18.740  1.00  0.00            
ATOM      7  H4  ACD     1      19.940  16.010  19.440  1.00  0.00            
ATOM      8  O2  ACD     1      19.960  14.000  19.380  1.00  0.00            
ATOM      9  C3  ACD     1      20.860  13.670  20.430  1.00  0.00            
ATOM     10  H5  ACD     1      20.670  12.690  20.880  1.00  0.00            
ATOM     11  O3  ACD     1      20.900  14.680  21.400  1.00  0.00            
ATOM     12  C4  ACD     1      20.540  14.480  22.750  1.00  0.00            
ATOM     13  H6  ACD     1      19.890  13.610  22.820  1.00  0.00            
ATOM     14  C5  ACD     1      21.850  14.430  23.530  1.00  0.00            
ATOM     15  H7  ACD     1      22.470  15.270  23.190  1.00  0.00            
ATOM     16  O4  ACD     1      22.650  13.150  23.400  1.00  0.00            
ATOM     17  H8  ACD     1      22.990  13.040  22.510  1.00  0.00            
ATOM     18  C6  ACD     1      21.620  14.620  25.040  1.00  0.00            
ATOM     19  H9  ACD     1      21.120  13.740  25.470  1.00  0.00            
ATOM     20  O5  ACD     1      22.880  14.720  25.680  1.00  0.00            
ATOM     21  H10 ACD     1      23.200  13.820  25.560  1.00  0.00            
ATOM     22  C7  ACD     1      20.770  15.890  25.330  1.00  0.00            
ATOM     23  H11 ACD     1      20.620  15.920  26.410  1.00  0.00            
ATOM     24  O6  ACD     1      19.530  15.650  24.640  1.00  0.00            
ATOM     25  C8  ACD     1      19.650  15.560  23.230  1.00  0.00            
ATOM     26  H12 ACD     1      20.020  16.540  22.920  1.00  0.00            
ATOM     27  C9  ACD     1      18.220  15.490  22.580  1.00  0.00            
ATOM     28  H13 ACD     1      17.670  16.360  22.960  1.00  0.00            
ATOM     29  H14 ACD     1      18.280  15.520  21.490  1.00  0.00            
ATOM     30  O7  ACD     1      17.460  14.380  22.940  1.00  0.00            
ATOM     31  H15 ACD     1      17.860  14.040  23.740  1.00  0.00            
ATOM     32  O8  ACD     1      21.390  17.060  24.810  1.00  0.00            
ATOM     33  C10 ACD     1      21.520  18.160  25.680  1.00  0.00            
ATOM     34  H16 ACD     1      20.850  18.040  26.540  1.00  0.00            
ATOM     35  C11 ACD     1      22.970  18.140  26.140  1.00  0.00            
ATOM     36  H17 ACD     1      23.520  18.060  25.190  1.00  0.00            
ATOM     37  O9  ACD     1      23.200  17.040  27.030  1.00  0.00            
ATOM     38  H18 ACD     1      23.280  16.350  26.360  1.00  0.00            
ATOM     39  C12 ACD     1      23.330  19.440  26.820  1.00  0.00            
ATOM     40  H19 ACD     1      22.750  19.460  27.750  1.00  0.00            
ATOM     41  O10 ACD     1      24.690  19.500  27.180  1.00  0.00            
ATOM     42  H20 ACD     1      25.020  18.790  27.750  1.00  0.00            
ATOM     43  C13 ACD     1      22.880  20.640  25.950  1.00  0.00            
ATOM     44  H21 ACD     1      22.940  21.550  26.560  1.00  0.00            
ATOM     45  O11 ACD     1      21.490  20.520  25.650  1.00  0.00            
ATOM     46  C14 ACD     1      21.130  19.360  24.910  1.00  0.00            
ATOM     47  H22 ACD     1      21.660  19.470  23.950  1.00  0.00            
ATOM     48  C15 ACD     1      19.590  19.380  24.710  1.00  0.00            
ATOM     49  H23 ACD     1      19.340  20.340  24.240  1.00  0.00            
ATOM     50  H24 ACD     1      19.330  18.530  24.050  1.00  0.00            
ATOM     51  O12 ACD     1      18.910  19.280  25.970  1.00  0.00            
ATOM     52  H25 ACD     1      19.320  19.970  26.500  1.00  0.00            
ATOM     53  O13 ACD     1      23.650  20.740  24.830  1.00  0.00            
ATOM     54  C16 ACD     1      24.390  21.910  24.630  1.00  0.00            
ATOM     55  H26 ACD     1      24.540  22.470  25.570  1.00  0.00            
ATOM     56  C17 ACD     1      25.790  21.410  24.320  1.00  0.00            
ATOM     57  H27 ACD     1      25.660  20.590  23.610  1.00  0.00            
ATOM     58  O14 ACD     1      26.530  20.950  25.400  1.00  0.00            
ATOM     59  H28 ACD     1      25.970  20.470  26.020  1.00  0.00            
ATOM     60  C18 ACD     1      26.480  22.540  23.650  1.00  0.00            
ATOM     61  H29 ACD     1      26.540  23.380  24.350  1.00  0.00            
ATOM     62  O15 ACD     1      27.780  22.070  23.170  1.00  0.00            
ATOM     63  H30 ACD     1      27.500  21.250  22.770  1.00  0.00            
ATOM     64  C19 ACD     1      25.640  23.040  22.460  1.00  0.00            
ATOM     65  H31 ACD     1      26.210  23.840  21.970  1.00  0.00            
ATOM     66  O16 ACD     1      24.420  23.620  22.820  1.00  0.00            
ATOM     67  C20 ACD     1      23.570  22.760  23.660  1.00  0.00            
ATOM     68  H32 ACD     1      23.120  21.950  23.090  1.00  0.00            
ATOM     69  C21 ACD     1      22.540  23.550  24.330  1.00  0.00            
ATOM     70  H33 ACD     1      21.910  24.070  23.600  1.00  0.00            
ATOM     71  H34 ACD     1      21.900  22.850  24.890  1.00  0.00            
ATOM     72  O17 ACD     1      23.070  24.460  25.330  1.00  0.00            
ATOM     73  H35 ACD     1      23.450  25.190  24.830  1.00  0.00            
ATOM     74  O18 ACD     1      25.450  21.970  21.400  1.00  0.00            
ATOM     75  C22 ACD     1      26.180  22.160  20.200  1.00  0.00            
ATOM     76  H36 ACD     1      27.050  22.830  20.190  1.00  0.00            
ATOM     77  C23 ACD     1      26.740  20.720  20.140  1.00  0.00            
ATOM     78  H37 ACD     1      25.950  20.010  20.410  1.00  0.00            
ATOM     79  O19 ACD     1      27.980  20.500  20.860  1.00  0.00            
ATOM     80  H38 ACD     1      28.330  19.620  20.650  1.00  0.00            
ATOM     81  C24 ACD     1      27.110  20.240  18.800  1.00  0.00            
ATOM     82  H39 ACD     1      27.990  20.770  18.410  1.00  0.00            
ATOM     83  O20 ACD     1      27.330  18.770  18.830  1.00  0.00            
ATOM     84  H40 ACD     1      26.490  18.360  19.050  1.00  0.00            
ATOM     85  C25 ACD     1      26.060  20.460  17.840  1.00  0.00            
ATOM     86  H41 ACD     1      26.420  20.100  16.870  1.00  0.00            
ATOM     87  O21 ACD     1      25.810  21.870  17.800  1.00  0.00            
ATOM     88  C26 ACD     1      25.250  22.400  19.010  1.00  0.00            
ATOM     89  H42 ACD     1      24.310  21.870  19.210  1.00  0.00            
ATOM     90  C27 ACD     1      24.960  23.890  18.860  1.00  0.00            
ATOM     91  H43 ACD     1      24.460  24.090  17.910  1.00  0.00            
ATOM     92  H44 ACD     1      24.270  24.300  19.600  1.00  0.00            
ATOM     93  O22 ACD     1      26.230  24.610  18.740  1.00  0.00            
ATOM     94  H45 ACD     1      26.100  25.510  18.430  1.00  0.00            
ATOM     95  O23 ACD     1      24.860  19.780  18.160  1.00  0.00            
ATOM     96  C28 ACD     1      24.160  19.230  17.060  1.00  0.00            
ATOM     97  H46 ACD     1      24.400  19.830  16.170  1.00  0.00            
ATOM     98  C29 ACD     1      22.630  19.340  17.350  1.00  0.00            
ATOM     99  H47 ACD     1      22.470  19.070  18.400  1.00  0.00            
ATOM    100  O24 ACD     1      21.830  18.500  16.510  1.00  0.00            
ATOM    101  C30 ACD     1      22.130  20.780  17.130  1.00  0.00            
ATOM    102  H48 ACD     1      21.040  20.920  17.140  1.00  0.00            
ATOM    103  H49 ACD     1      22.710  21.280  17.910  1.00  0.00            
ATOM    104  O25 ACD     1      22.570  21.390  15.850  1.00  0.00            
ATOM    105  H50 ACD     1      22.060  22.180  15.680  1.00  0.00            
ATOM    106  C31 ACD     1      24.560  17.760  16.870  1.00  0.00            
ATOM    107  H51 ACD     1      24.610  17.310  17.870  1.00  0.00            
ATOM    108  O26 ACD     1      25.850  17.600  16.300  1.00  0.00            
ATOM    109  H52 ACD     1      26.000  16.730  15.910  1.00  0.00            
ATOM    110  C32 ACD     1      23.570  17.010  16.050  1.00  0.00            
ATOM    111  H53 ACD     1      23.560  17.420  15.030  1.00  0.00            
ATOM    112  O27 ACD     1      23.850  15.590  16.020  1.00  0.00            
ATOM    113  H54 ACD     1      23.920  15.300  16.930  1.00  0.00            
ATOM    114  C33 ACD     1      22.120  17.130  16.630  1.00  0.00            
ATOM    115  H55 ACD     1      21.480  16.640  15.890  1.00  0.00            
ATOM    116  O28 ACD     1      21.870  16.720  18.000  1.00  0.00            
ATOM    117  C34 ACD     1      21.630  15.330  18.200  1.00  0.00            
ATOM    118  H56 ACD     1      21.760  14.640  17.360  1.00  0.00            
ATOM    119  C35 ACD     1      22.720  14.860  19.240  1.00  0.00            
ATOM    120  H57 ACD     1      22.830  15.520  20.110  1.00  0.00            
ATOM    121  O29 ACD     1      24.010  14.670  18.560  1.00  0.00            
ATOM    122  H58 ACD     1      24.690  14.420  19.190  1.00  0.00            
ATOM    123  C36 ACD     1      22.260  13.500  19.800  1.00  0.00            
ATOM    124  H59 ACD     1      22.280  12.780  18.970  1.00  0.00            
ATOM    125  O30 ACD     1      23.140  13.010  20.830  1.00  0.00            
ATOM    126  H60 ACD     1      23.920  12.710  20.360  1.00  0.00            
ATOM    127  C1  CM8     2      26.580  16.050  22.410  1.00  0.00            
ATOM    128  C2  CM8     2      25.050  16.220  22.640  1.00  0.00            
ATOM    129  C3  CM8     2      24.460  17.260  21.670  1.00  0.00            
ATOM    130  O1  CM8     2      24.900  17.660  20.570  1.00  0.00            
ATOM    131  N1  CM8     2      23.190  17.620  22.090  1.00  0.00            
ATOM    132  C4  CM8     2      22.390  18.540  21.420  1.00  0.00            
ATOM    133  C5  CM8     2      21.200  18.070  20.950  1.00  0.00            
ATOM    134  C6  CM8     2      20.160  18.930  20.450  1.00  0.00            
ATOM    135  C7  CM8     2      20.410  20.300  20.320  1.00  0.00            
ATOM    136  Cl1 CM8     2      19.010  21.280  19.960  1.00  0.00            
ATOM    137  C8  CM8     2      21.670  20.820  20.690  1.00  0.00            
ATOM    138  Cl2 CM8     2      22.030  22.600  20.710  1.00  0.00            
ATOM    139  C9  CM8     2      22.650  19.940  21.250  1.00  0.00            
ATOM    140  H1  CM8     2      27.030  15.270  23.040  1.00  0.00            
ATOM    141  H2  CM8     2      26.920  15.870  21.380  1.00  0.00            
ATOM    142  H3  CM8     2      27.110  16.950  22.740  1.00  0.00            
ATOM    143  H4  CM8     2      24.780  16.430  23.680  1.00  0.00            
ATOM    144  H5  CM8     2      24.540  15.270  22.450  1.00  0.00            
ATOM    145  H6  CM8     2      22.850  17.300  22.990  1.00  0.00            
ATOM    146  H7  CM8     2      20.930  17.020  20.980  1.00  0.00            
ATOM    147  H8  CM8     2      19.240  18.410  20.210  1.00  0.00            
ATOM    148  H9  CM8     2      23.600  20.310  21.640  1.00  0.00            
TER
ENDMDL
MODEL        1
ATOM      1  H1  ACD     1      10.960  20.630  32.810  1.00  0.00            
ATOM      2  O1  ACD     1      11.150  21.110  31.990  1.00  0.00            
ATOM      3  C1  ACD     1      12.570  21.400  31.940  1.00  0.00            
ATOM      4  H2  ACD     1      12.700  22.250  32.620  1.00  0.00            
ATOM      5  H3  ACD     1      12.850  21.770  30.950  1.00  0.00            
ATOM      6  C2  ACD     1      13.370  20.130  32.230  1.00  0.00            
ATOM      7  H4  ACD     1      14.410  20.430  32.040  1.00  0.00            
ATOM      8  O2  ACD     1      13.120  19.790  33.610  1.00  0.00            
ATOM      9  C3  ACD     1      13.780  18.650  34.080  1.00  0.00            
ATOM     10  H5  ACD     1      13.550  18.660  35.150  1.00  0.00            
ATOM     11  O3  ACD     1      15.200  18.860  33.830  1.00  0.00            
ATOM     12  C4  ACD     1      16.080  18.990  34.980  1.00  0.00            
ATOM     13  H6  ACD     1      15.440  18.830  35.860  1.00  0.00            
ATOM     14  C5  ACD     1      17.040  17.850  34.910  1.00  0.00            
ATOM     15  H7  ACD     1      17.450  17.770  33.900  1.00  0.00            
ATOM     16  O4  ACD     1      16.240  16.650  35.190  1.00  0.00            
ATOM     17  H8  ACD     1      15.510  16.650  34.570  1.00  0.00            
ATOM     18  C6  ACD     1      18.150  18.000  35.930  1.00  0.00            
ATOM     19  H9  ACD     1      17.660  17.960  36.920  1.00  0.00            
ATOM     20  O5  ACD     1      19.140  16.970  35.780  1.00  0.00            
ATOM     21  H10 ACD     1      18.660  16.140  35.890  1.00  0.00            
ATOM     22  C7  ACD     1      18.760  19.400  35.690  1.00  0.00            
ATOM     23  H11 ACD     1      19.600  19.500  36.390  1.00  0.00            
ATOM     24  O6  ACD     1      17.810  20.420  35.980  1.00  0.00            
ATOM     25  C8  ACD     1      16.760  20.400  35.010  1.00  0.00            
ATOM     26  H12 ACD     1      17.270  20.670  34.070  1.00  0.00            
ATOM     27  C9  ACD     1      15.820  21.520  35.430  1.00  0.00            
ATOM     28  H13 ACD     1      15.230  21.160  36.280  1.00  0.00            
ATOM     29  H14 ACD     1      16.370  22.360  35.870  1.00  0.00            
ATOM     30  O7  ACD     1      14.950  21.850  34.350  1.00  0.00            
ATOM     31  H15 ACD     1      14.400  21.100  34.110  1.00  0.00            
ATOM     32  O8  ACD     1      19.220  19.500  34.410  1.00  0.00            
ATOM     33  C10 ACD     1      20.590  19.890  34.170  1.00  0.00            
ATOM     34  H16 ACD     1      20.960  20.190  35.160  1.00  0.00            
ATOM     35  C11 ACD     1      21.330  18.670  33.670  1.00  0.00            
ATOM     36  H17 ACD     1      20.830  18.290  32.770  1.00  0.00            
ATOM     37  O9  ACD     1      21.360  17.660  34.710  1.00  0.00            
ATOM     38  H18 ACD     1      20.530  17.610  35.190  1.00  0.00            
ATOM     39  C12 ACD     1      22.690  19.040  33.200  1.00  0.00            
ATOM     40  H19 ACD     1      23.170  19.470  34.090  1.00  0.00            
ATOM     41  O10 ACD     1      23.360  17.810  32.700  1.00  0.00            
ATOM     42  H20 ACD     1      23.710  17.410  33.500  1.00  0.00            
ATOM     43  C13 ACD     1      22.700  20.100  32.110  1.00  0.00            
ATOM     44  H21 ACD     1      23.750  20.310  31.860  1.00  0.00            
ATOM     45  O11 ACD     1      22.050  21.320  32.540  1.00  0.00            
ATOM     46  C14 ACD     1      20.720  21.050  33.140  1.00  0.00            
ATOM     47  H22 ACD     1      19.930  20.850  32.400  1.00  0.00            
ATOM     48  C15 ACD     1      20.200  22.320  33.830  1.00  0.00            
ATOM     49  H23 ACD     1      20.240  23.250  33.250  1.00  0.00            
ATOM     50  H24 ACD     1      19.130  22.160  34.010  1.00  0.00            
ATOM     51  O12 ACD     1      20.940  22.540  35.020  1.00  0.00            
ATOM     52  H25 ACD     1      20.710  23.430  35.300  1.00  0.00            
ATOM     53  O13 ACD     1      22.060  19.580  30.940  1.00  0.00            
ATOM     54  C16 ACD     1      22.940  19.380  29.810  1.00  0.00            
ATOM     55  H26 ACD     1      24.010  19.240  30.050  1.00  0.00            
ATOM     56  C17 ACD     1      22.300  18.080  29.300  1.00  0.00            
ATOM     57  H27 ACD     1      21.200  18.090  29.330  1.00  0.00            
ATOM     58  O14 ACD     1      22.710  17.010  30.130  1.00  0.00            
ATOM     59  H28 ACD     1      22.730  17.370  31.020  1.00  0.00            
ATOM     60  C18 ACD     1      22.700  17.830  27.840  1.00  0.00            
ATOM     61  H29 ACD     1      23.790  17.710  27.740  1.00  0.00            
ATOM     62  O15 ACD     1      22.020  16.670  27.370  1.00  0.00            
ATOM     63  H30 ACD     1      22.260  15.940  27.950  1.00  0.00            
ATOM     64  C19 ACD     1      22.200  19.040  27.030  1.00  0.00            
ATOM     65  H31 ACD     1      22.510  18.860  26.000  1.00  0.00            
ATOM     66  O16 ACD     1      23.030  20.120  27.470  1.00  0.00            
ATOM     67  C20 ACD     1      22.790  20.570  28.800  1.00  0.00            
ATOM     68  H32 ACD     1      21.780  20.980  28.920  1.00  0.00            
ATOM     69  C21 ACD     1      23.770  21.650  29.240  1.00  0.00            
ATOM     70  H33 ACD     1      23.500  22.590  28.740  1.00  0.00            
ATOM     71  H34 ACD     1      23.550  21.920  30.280  1.00  0.00            
ATOM     72  O17 ACD     1      25.140  21.350  29.040  1.00  0.00            
ATOM     73  H35 ACD     1      25.720  21.820  29.630  1.00  0.00            
ATOM     74  O18 ACD     1      20.850  19.370  27.210  1.00  0.00            
ATOM     75  C22 ACD     1      20.030  19.450  26.070  1.00  0.00            
ATOM     76  H36 ACD     1      20.600  19.440  25.140  1.00  0.00            
ATOM     77  C23 ACD     1      19.120  18.170  26.200  1.00  0.00            
ATOM     78  H37 ACD     1      18.840  18.080  27.260  1.00  0.00            
ATOM     79  O19 ACD     1      19.990  17.110  25.720  1.00  0.00            
ATOM     80  H38 ACD     1      20.660  16.920  26.390  1.00  0.00            
ATOM     81  C24 ACD     1      17.830  18.150  25.440  1.00  0.00            
ATOM     82  H39 ACD     1      18.060  18.120  24.360  1.00  0.00            
ATOM     83  O20 ACD     1      16.990  17.040  25.710  1.00  0.00            
ATOM     84  H40 ACD     1      17.640  16.390  25.970  1.00  0.00            
ATOM     85  C25 ACD     1      17.150  19.520  25.650  1.00  0.00            
ATOM     86  H41 ACD     1      16.320  19.670  24.960  1.00  0.00            
ATOM     87  O21 ACD     1      18.030  20.560  25.390  1.00  0.00            
ATOM     88  C26 ACD     1      19.220  20.690  26.140  1.00  0.00            
ATOM     89  H42 ACD     1      18.890  20.910  27.160  1.00  0.00            
ATOM     90  C27 ACD     1      19.980  21.930  25.770  1.00  0.00            
ATOM     91  H43 ACD     1      19.500  22.890  26.010  1.00  0.00            
ATOM     92  H44 ACD     1      20.860  21.850  26.420  1.00  0.00            
ATOM     93  O22 ACD     1      20.510  21.960  24.400  1.00  0.00            
ATOM     94  H45 ACD     1      21.450  21.750  24.440  1.00  0.00            
ATOM     95  O23 ACD     1      16.680  19.620  26.960  1.00  0.00            
ATOM     96  C28 ACD     1      15.290  19.980  27.020  1.00  0.00            
ATOM     97  H46 ACD     1      14.870  20.500  26.150  1.00  0.00            
ATOM     98  C29 ACD     1      15.000  20.900  28.190  1.00  0.00            
ATOM     99  H47 ACD     1      15.520  20.460  29.050  1.00  0.00            
ATOM    100  O24 ACD     1      13.610  21.010  28.510  1.00  0.00            
ATOM    101  C30 ACD     1      15.580  22.350  27.950  1.00  0.00            
ATOM    102  H48 ACD     1      15.420  22.740  28.960  1.00  0.00            
ATOM    103  H49 ACD     1      16.650  22.260  27.720  1.00  0.00            
ATOM    104  O25 ACD     1      14.960  23.260  27.000  1.00  0.00            
ATOM    105  H50 ACD     1      15.410  24.110  27.040  1.00  0.00            
ATOM    106  C31 ACD     1      14.420  18.720  27.210  1.00  0.00            
ATOM    107  H51 ACD     1      14.740  18.130  28.080  1.00  0.00            
ATOM    108  O26 ACD     1      14.420  17.960  26.010  1.00  0.00            
ATOM    109  H52 ACD     1      15.220  17.460  25.840  1.00  0.00            
ATOM    110  C32 ACD     1      12.980  19.020  27.660  1.00  0.00            
ATOM    111  H53 ACD     1      12.610  19.630  26.830  1.00  0.00            
ATOM    112  O27 ACD     1      12.370  17.790  27.900  1.00  0.00            
ATOM    113  H54 ACD     1      12.840  17.330  28.600  1.00  0.00            
ATOM    114  C33 ACD     1      13.000  19.790  28.930  1.00  0.00            
ATOM    115  H55 ACD     1      11.960  19.980  29.210  1.00  0.00            
ATOM    116  O28 ACD     1      13.690  19.130  29.940  1.00  0.00            
ATOM    117  C34 ACD     1      13.040  18.930  31.250  1.00  0.00            
ATOM    118  H56 ACD     1      11.960  18.780  31.240  1.00  0.00            
ATOM    119  C35 ACD     1      13.530  17.550  31.780  1.00  0.00            
ATOM    120  H57 ACD     1      14.620  17.500  31.660  1.00  0.00            
ATOM    121  O29 ACD     1      12.960  16.470  30.940  1.00  0.00            
ATOM    122  H58 ACD     1      13.640  15.820  30.750  1.00  0.00            
ATOM    123  C36 ACD     1      13.280  17.460  33.290  1.00  0.00            
ATOM    124  H59 ACD     1      12.190  17.430  33.390  1.00  0.00            
ATOM    125  O30 ACD     1      13.850  16.210  33.720  1.00  0.00            
ATOM    126  H60 ACD     1      13.420  15.560  33.140  1.00  0.00            
ATOM    127  C1  CM8     2      18.630  15.220  28.840  1.00  0.00            
ATOM    128  C2  CM8     2      18.430  15.860  30.220  1.00  0.00            
ATOM    129  C3  CM8     2      17.800  17.240  30.250  1.00  0.00            
ATOM    130  O1  CM8     2      16.640  17.460  29.860  1.00  0.00            
ATOM    131  N1  CM8     2      18.590  18.310  30.690  1.00  0.00            
ATOM    132  C4  CM8     2      18.190  19.670  30.730  1.00  0.00            
ATOM    133  C5  CM8     2      17.070  20.080  31.410  1.00  0.00            
ATOM    134  C6  CM8     2      16.760  21.480  31.460  1.00  0.00            
ATOM    135  C7  CM8     2      17.540  22.320  30.730  1.00  0.00            
ATOM    136  Cl1 CM8     2      17.050  24.050  30.750  1.00  0.00            
ATOM    137  C8  CM8     2      18.580  21.840  29.870  1.00  0.00            
ATOM    138  Cl2 CM8     2      19.620  22.970  29.000  1.00  0.00            
ATOM    139  C9  CM8     2      19.040  20.510  30.010  1.00  0.00            
ATOM    140  H1  CM8     2      17.680  15.000  28.330  1.00  0.00            
ATOM    141  H2  CM8     2      19.170  15.910  28.180  1.00  0.00            
ATOM    142  H3  CM8     2      19.180  14.270  28.890  1.00  0.00            
ATOM    143  H4  CM8     2      19.270  15.790  30.920  1.00  0.00            
ATOM    144  H5  CM8     2      17.690  15.250  30.770  1.00  0.00            
ATOM    145  H6  CM8     2      19.530  18.000  30.930  1.00  0.00            
ATOM    146  H7  CM8     2      16.450  19.340  31.900  1.00  0.00            
ATOM    147  H8  CM8     2      15.950  21.910  32.040  1.00  0.00            
ATOM    148  H9  CM8     2      19.910  20.170  29.450  1.00  0.00            
TER
ENDMDL
MODEL        1
ATOM      1  H1  ACD     1      14.760  14.560  26.130  1.00  0.00            
ATOM      2  O1  ACD     1      15.010  14.990  25.310  1.00  0.00            
ATOM      3  C1  ACD     1      16.240  14.330  24.850  1.00  0.00            
ATOM      4  H2  ACD     1      16.520  14.660  23.850  1.00  0.00            
ATOM      5  H3  ACD     1      16.220  13.250  25.010  1.00  0.00            
ATOM      6  C2  ACD     1      17.440  14.650  25.760  1.00  0.00            
ATOM      7  H4  ACD     1      17.480  15.750  25.800  1.00  0.00            
ATOM      8  O2  ACD     1      17.210  14.110  27.030  1.00  0.00            
ATOM      9  C3  ACD     1      18.200  14.380  28.020  1.00  0.00            
ATOM     10  H5  ACD     1      17.870  14.040  29.000  1.00  0.00            
ATOM     11  O3  ACD     1      18.530  15.790  28.100  1.00  0.00            
ATOM     12  C4  ACD     1      18.380  16.470  29.400  1.00  0.00            
ATOM     13  H6  ACD     1      18.310  15.790  30.250  1.00  0.00            
ATOM     14  C5  ACD     1      19.760  17.190  29.520  1.00  0.00            
ATOM     15  H7  ACD     1      20.040  17.740  28.620  1.00  0.00            
ATOM     16  O4  ACD     1      20.870  16.250  29.720  1.00  0.00            
ATOM     17  H8  ACD     1      21.680  16.770  29.770  1.00  0.00            
ATOM     18  C6  ACD     1      19.620  18.330  30.620  1.00  0.00            
ATOM     19  H9  ACD     1      19.510  17.920  31.630  1.00  0.00            
ATOM     20  O5  ACD     1      20.780  19.140  30.650  1.00  0.00            
ATOM     21  H10 ACD     1      21.550  18.690  30.290  1.00  0.00            
ATOM     22  C7  ACD     1      18.420  19.260  30.350  1.00  0.00            
ATOM     23  H11 ACD     1      18.270  19.980  31.160  1.00  0.00            
ATOM     24  O6  ACD     1      17.310  18.370  30.400  1.00  0.00            
ATOM     25  C8  ACD     1      17.230  17.460  29.360  1.00  0.00            
ATOM     26  H12 ACD     1      17.280  18.080  28.460  1.00  0.00            
ATOM     27  C9  ACD     1      15.900  16.780  29.340  1.00  0.00            
ATOM     28  H13 ACD     1      15.120  17.540  29.470  1.00  0.00            
ATOM     29  H14 ACD     1      15.770  16.160  28.450  1.00  0.00            
ATOM     30  O7  ACD     1      15.680  15.810  30.360  1.00  0.00            
ATOM     31  H15 ACD     1      15.020  15.230  29.990  1.00  0.00            
ATOM     32  O8  ACD     1      18.490  19.950  29.150  1.00  0.00            
ATOM     33  C10 ACD     1      18.450  21.380  29.070  1.00  0.00            
ATOM     34  H16 ACD     1      18.000  21.890  29.920  1.00  0.00            
ATOM     35  C11 ACD     1      19.900  21.860  28.960  1.00  0.00            
ATOM     36  H17 ACD     1      20.340  21.240  28.170  1.00  0.00            
ATOM     37  O9  ACD     1      20.580  21.730  30.210  1.00  0.00            
ATOM     38  H18 ACD     1      20.520  20.790  30.440  1.00  0.00            
ATOM     39  C12 ACD     1      19.930  23.290  28.500  1.00  0.00            
ATOM     40  H19 ACD     1      19.370  23.870  29.240  1.00  0.00            
ATOM     41  O10 ACD     1      21.250  23.860  28.360  1.00  0.00            
ATOM     42  H20 ACD     1      21.740  23.700  29.170  1.00  0.00            
ATOM     43  C13 ACD     1      19.120  23.470  27.210  1.00  0.00            
ATOM     44  H21 ACD     1      19.110  24.540  26.950  1.00  0.00            
ATOM     45  O11 ACD     1      17.800  23.000  27.300  1.00  0.00            
ATOM     46  C14 ACD     1      17.580  21.660  27.840  1.00  0.00            
ATOM     47  H22 ACD     1      17.900  21.040  26.990  1.00  0.00            
ATOM     48  C15 ACD     1      16.080  21.510  27.990  1.00  0.00            
ATOM     49  H23 ACD     1      15.590  21.550  27.010  1.00  0.00            
ATOM     50  H24 ACD     1      15.930  20.480  28.320  1.00  0.00            
ATOM     51  O12 ACD     1      15.430  22.470  28.910  1.00  0.00            
ATOM     52  H25 ACD     1      14.480  22.370  28.780  1.00  0.00            
ATOM     53  O13 ACD     1      19.680  22.800  26.090  1.00  0.00            
ATOM     54  C16 ACD     1      20.590  23.620  25.320  1.00  0.00            
ATOM     55  H26 ACD     1      20.980  24.520  25.820  1.00  0.00            
ATOM     56  C17 ACD     1      21.870  22.800  25.220  1.00  0.00            
ATOM     57  H27 ACD     1      21.530  21.780  25.000  1.00  0.00            
ATOM     58  O14 ACD     1      22.650  22.790  26.420  1.00  0.00            
ATOM     59  H28 ACD     1      22.110  23.090  27.160  1.00  0.00            
ATOM     60  C18 ACD     1      22.710  23.200  24.010  1.00  0.00            
ATOM     61  H29 ACD     1      22.840  24.250  24.290  1.00  0.00            
ATOM     62  O15 ACD     1      23.880  22.400  23.930  1.00  0.00            
ATOM     63  H30 ACD     1      24.040  22.330  24.870  1.00  0.00            
ATOM     64  C19 ACD     1      21.870  23.380  22.730  1.00  0.00            
ATOM     65  H31 ACD     1      22.490  23.790  21.930  1.00  0.00            
ATOM     66  O16 ACD     1      20.890  24.390  22.990  1.00  0.00            
ATOM     67  C20 ACD     1      19.910  24.030  23.920  1.00  0.00            
ATOM     68  H32 ACD     1      19.340  23.180  23.520  1.00  0.00            
ATOM     69  C21 ACD     1      18.830  25.120  24.060  1.00  0.00            
ATOM     70  H33 ACD     1      18.600  25.520  23.070  1.00  0.00            
ATOM     71  H34 ACD     1      17.960  24.660  24.540  1.00  0.00            
ATOM     72  O17 ACD     1      19.210  26.220  24.900  1.00  0.00            
ATOM     73  H35 ACD     1      18.400  26.340  25.390  1.00  0.00            
ATOM     74  O18 ACD     1      21.300  22.090  22.330  1.00  0.00            
ATOM     75  C22 ACD     1      21.820  21.360  21.160  1.00  0.00            
ATOM     76  H36 ACD     1      22.230  22.050  20.410  1.00  0.00            
ATOM     77  C23 ACD     1      22.860  20.320  21.660  1.00  0.00            
ATOM     78  H37 ACD     1      22.550  19.950  22.650  1.00  0.00            
ATOM     79  O19 ACD     1      24.100  21.030  21.670  1.00  0.00            
ATOM     80  H38 ACD     1      23.970  21.530  22.480  1.00  0.00            
ATOM     81  C24 ACD     1      23.050  19.210  20.700  1.00  0.00            
ATOM     82  H39 ACD     1      23.520  19.550  19.760  1.00  0.00            
ATOM     83  O20 ACD     1      23.800  18.150  21.340  1.00  0.00            
ATOM     84  H40 ACD     1      24.640  18.580  21.560  1.00  0.00            
ATOM     85  C25 ACD     1      21.650  18.580  20.390  1.00  0.00            
ATOM     86  H41 ACD     1      21.770  17.770  19.650  1.00  0.00            
ATOM     87  O21 ACD     1      20.820  19.560  19.810  1.00  0.00            
ATOM     88  C26 ACD     1      20.550  20.720  20.540  1.00  0.00            
ATOM     89  H42 ACD     1      19.970  20.350  21.390  1.00  0.00            
ATOM     90  C27 ACD     1      19.620  21.720  19.780  1.00  0.00            
ATOM     91  H43 ACD     1      19.740  22.650  20.360  1.00  0.00            
ATOM     92  H44 ACD     1      20.090  21.780  18.790  1.00  0.00            
ATOM     93  O22 ACD     1      18.260  21.280  19.780  1.00  0.00            
ATOM     94  H45 ACD     1      18.290  20.440  19.310  1.00  0.00            
ATOM     95  O23 ACD     1      21.110  18.040  21.580  1.00  0.00            
ATOM     96  C28 ACD     1      20.440  16.750  21.500  1.00  0.00            
ATOM     97  H46 ACD     1      20.290  16.360  20.490  1.00  0.00            
ATOM     98  C29 ACD     1      19.000  16.820  22.070  1.00  0.00            
ATOM     99  H47 ACD     1      19.020  17.230  23.090  1.00  0.00            
ATOM    100  O24 ACD     1      18.450  15.510  22.170  1.00  0.00            
ATOM    101  C30 ACD     1      18.140  17.650  21.160  1.00  0.00            
ATOM    102  H48 ACD     1      18.630  18.610  20.940  1.00  0.00            
ATOM    103  H49 ACD     1      18.050  17.100  20.210  1.00  0.00            
ATOM    104  O25 ACD     1      16.940  17.970  21.680  1.00  0.00            
ATOM    105  H50 ACD     1      16.440  17.160  21.760  1.00  0.00            
ATOM    106  C31 ACD     1      21.240  15.780  22.380  1.00  0.00            
ATOM    107  H51 ACD     1      21.290  16.060  23.430  1.00  0.00            
ATOM    108  O26 ACD     1      22.610  15.670  21.860  1.00  0.00            
ATOM    109  H52 ACD     1      22.880  16.590  21.840  1.00  0.00            
ATOM    110  C32 ACD     1      20.610  14.410  22.400  1.00  0.00            
ATOM    111  H53 ACD     1      20.630  14.020  21.380  1.00  0.00            
ATOM    112  O27 ACD     1      21.380  13.580  23.250  1.00  0.00            
ATOM    113  H54 ACD     1      22.200  13.360  22.790  1.00  0.00            
ATOM    114  C33 ACD     1      19.170  14.580  22.990  1.00  0.00            
ATOM    115  H55 ACD     1      18.620  13.630  22.980  1.00  0.00            
ATOM    116  O28 ACD     1      19.300  15.130  24.340  1.00  0.00            
ATOM    117  C34 ACD     1      18.790  14.200  25.280  1.00  0.00            
ATOM    118  H56 ACD     1      18.600  13.200  24.880  1.00  0.00            
ATOM    119  C35 ACD     1      19.940  14.070  26.320  1.00  0.00            
ATOM    120  H57 ACD     1      20.470  15.030  26.390  1.00  0.00            
ATOM    121  O29 ACD     1      20.900  13.170  25.840  1.00  0.00            
ATOM    122  H58 ACD     1      21.000  13.410  24.910  1.00  0.00            
ATOM    123  C36 ACD     1      19.360  13.560  27.640  1.00  0.00            
ATOM    124  H59 ACD     1      18.970  12.540  27.530  1.00  0.00            
ATOM    125  O30 ACD     1      20.340  13.440  28.720  1.00  0.00            
ATOM    126  H60 ACD     1      20.520  14.350  29.000  1.00  0.00            
ATOM    127  C1  CM8     2      23.430  16.690  25.480  1.00  0.00            
ATOM    128  C2  CM8     2      22.960  18.020  24.940  1.00  0.00            
ATOM    129  C3  CM8     2      21.720  18.600  25.570  1.00  0.00            
ATOM    130  O1  CM8     2      21.640  18.900  26.720  1.00  0.00            
ATOM    131  N1  CM8     2      20.760  18.940  24.610  1.00  0.00            
ATOM    132  C4  CM8     2      19.350  19.060  24.800  1.00  0.00            
ATOM    133  C5  CM8     2      18.570  18.330  25.690  1.00  0.00            
ATOM    134  C6  CM8     2      17.200  18.520  25.720  1.00  0.00            
ATOM    135  C7  CM8     2      16.610  19.480  24.870  1.00  0.00            
ATOM    136  Cl1 CM8     2      14.860  19.830  25.180  1.00  0.00            
ATOM    137  C8  CM8     2      17.410  20.260  24.040  1.00  0.00            
ATOM    138  Cl2 CM8     2      16.740  21.660  23.280  1.00  0.00            
ATOM    139  C9  CM8     2      18.780  20.010  23.960  1.00  0.00            
ATOM    140  H1  CM8     2      22.520  16.130  25.720  1.00  0.00            
ATOM    141  H2  CM8     2      24.080  16.310  24.680  1.00  0.00            
ATOM    142  H3  CM8     2      24.010  16.850  26.400  1.00  0.00            
ATOM    143  H4  CM8     2      22.780  17.830  23.880  1.00  0.00            
ATOM    144  H5  CM8     2      23.710  18.810  25.030  1.00  0.00            
ATOM    145  H6  CM8     2      21.070  18.950  23.650  1.00  0.00            
ATOM    146  H7  CM8     2      19.060  17.600  26.320  1.00  0.00            
ATOM    147  H8  CM8     2      16.580  18.000  26.450  1.00  0.00            
ATOM    148  H9  CM8     2      19.350  20.740  23.390  1.00  0.00            
TER
ENDMDL
MODEL        1
ATOM      1  H1  ACD     1      15.870  13.910  25.890  1.00  0.00            
ATOM      2  O1  ACD     1      16.550  13.470  26.400  1.00  0.00            
ATOM      3  C1  ACD     1      17.350  12.510  25.600  1.00  0.00            
ATOM      4  H2  ACD     1      17.440  12.890  24.580  1.00  0.00            
ATOM      5  H3  ACD     1      16.930  11.510  25.720  1.00  0.00            
ATOM      6  C2  ACD     1      18.730  12.510  26.200  1.00  0.00            
ATOM      7  H4  ACD     1      19.090  13.550  26.250  1.00  0.00            
ATOM      8  O2  ACD     1      18.630  12.000  27.570  1.00  0.00            
ATOM      9  C3  ACD     1      19.900  11.760  28.300  1.00  0.00            
ATOM     10  H5  ACD     1      19.720  11.250  29.250  1.00  0.00            
ATOM     11  O3  ACD     1      20.560  13.020  28.480  1.00  0.00            
ATOM     12  C4  ACD     1      20.350  13.550  29.750  1.00  0.00            
ATOM     13  H6  ACD     1      19.720  12.910  30.370  1.00  0.00            
ATOM     14  C5  ACD     1      21.760  13.520  30.300  1.00  0.00            
ATOM     15  H7  ACD     1      22.390  13.890  29.480  1.00  0.00            
ATOM     16  O4  ACD     1      22.140  12.180  30.640  1.00  0.00            
ATOM     17  H8  ACD     1      23.050  12.200  30.950  1.00  0.00            
ATOM     18  C6  ACD     1      21.960  14.400  31.550  1.00  0.00            
ATOM     19  H9  ACD     1      21.340  13.900  32.300  1.00  0.00            
ATOM     20  O5  ACD     1      23.340  14.580  32.070  1.00  0.00            
ATOM     21  H10 ACD     1      23.860  14.640  31.270  1.00  0.00            
ATOM     22  C7  ACD     1      21.300  15.770  31.320  1.00  0.00            
ATOM     23  H11 ACD     1      21.250  16.400  32.210  1.00  0.00            
ATOM     24  O6  ACD     1      19.960  15.560  30.950  1.00  0.00            
ATOM     25  C8  ACD     1      19.680  14.850  29.720  1.00  0.00            
ATOM     26  H12 ACD     1      20.050  15.440  28.870  1.00  0.00            
ATOM     27  C9  ACD     1      18.190  14.740  29.550  1.00  0.00            
ATOM     28  H13 ACD     1      17.910  15.800  29.480  1.00  0.00            
ATOM     29  H14 ACD     1      18.100  14.210  28.590  1.00  0.00            
ATOM     30  O7  ACD     1      17.500  14.050  30.640  1.00  0.00            
ATOM     31  H15 ACD     1      16.630  13.770  30.350  1.00  0.00            
ATOM     32  O8  ACD     1      21.920  16.460  30.210  1.00  0.00            
ATOM     33  C10 ACD     1      23.150  17.120  30.460  1.00  0.00            
ATOM     34  H16 ACD     1      23.540  16.920  31.460  1.00  0.00            
ATOM     35  C11 ACD     1      24.160  16.690  29.430  1.00  0.00            
ATOM     36  H17 ACD     1      23.710  16.700  28.430  1.00  0.00            
ATOM     37  O9  ACD     1      24.680  15.400  29.870  1.00  0.00            
ATOM     38  H18 ACD     1      25.270  15.020  29.200  1.00  0.00            
ATOM     39  C12 ACD     1      25.330  17.650  29.270  1.00  0.00            
ATOM     40  H19 ACD     1      25.880  17.670  30.220  1.00  0.00            
ATOM     41  O10 ACD     1      26.290  17.260  28.230  1.00  0.00            
ATOM     42  H20 ACD     1      26.540  16.340  28.380  1.00  0.00            
ATOM     43  C13 ACD     1      24.760  19.000  28.860  1.00  0.00            
ATOM     44  H21 ACD     1      25.560  19.740  28.770  1.00  0.00            
ATOM     45  O11 ACD     1      24.030  19.360  29.970  1.00  0.00            
ATOM     46  C14 ACD     1      22.870  18.630  30.330  1.00  0.00            
ATOM     47  H22 ACD     1      22.120  18.650  29.530  1.00  0.00            
ATOM     48  C15 ACD     1      22.190  19.240  31.610  1.00  0.00            
ATOM     49  H23 ACD     1      21.950  20.290  31.410  1.00  0.00            
ATOM     50  H24 ACD     1      21.350  18.560  31.790  1.00  0.00            
ATOM     51  O12 ACD     1      22.960  19.000  32.780  1.00  0.00            
ATOM     52  H25 ACD     1      22.770  19.710  33.390  1.00  0.00            
ATOM     53  O13 ACD     1      23.980  18.780  27.630  1.00  0.00            
ATOM     54  C16 ACD     1      24.000  19.750  26.610  1.00  0.00            
ATOM     55  H26 ACD     1      24.480  20.690  26.930  1.00  0.00            
ATOM     56  C17 ACD     1      24.830  19.140  25.540  1.00  0.00            
ATOM     57  H27 ACD     1      24.420  18.130  25.410  1.00  0.00            
ATOM     58  O14 ACD     1      26.170  19.060  26.020  1.00  0.00            
ATOM     59  H28 ACD     1      26.220  18.360  26.670  1.00  0.00            
ATOM     60  C18 ACD     1      24.690  20.000  24.210  1.00  0.00            
ATOM     61  H29 ACD     1      25.040  21.020  24.430  1.00  0.00            
ATOM     62  O15 ACD     1      25.370  19.550  23.120  1.00  0.00            
ATOM     63  H30 ACD     1      26.320  19.570  23.220  1.00  0.00            
ATOM     64  C19 ACD     1      23.230  20.110  23.790  1.00  0.00            
ATOM     65  H31 ACD     1      23.210  20.860  22.990  1.00  0.00            
ATOM     66  O16 ACD     1      22.510  20.660  24.890  1.00  0.00            
ATOM     67  C20 ACD     1      22.590  20.070  26.190  1.00  0.00            
ATOM     68  H32 ACD     1      22.080  19.100  26.080  1.00  0.00            
ATOM     69  C21 ACD     1      21.840  20.850  27.280  1.00  0.00            
ATOM     70  H33 ACD     1      20.790  20.810  26.970  1.00  0.00            
ATOM     71  H34 ACD     1      22.000  20.400  28.270  1.00  0.00            
ATOM     72  O17 ACD     1      22.400  22.110  27.400  1.00  0.00            
ATOM     73  H35 ACD     1      22.130  22.580  26.600  1.00  0.00            
ATOM     74  O18 ACD     1      22.580  18.930  23.510  1.00  0.00            
ATOM     75  C22 ACD     1      21.770  18.740  22.330  1.00  0.00            
ATOM     76  H36 ACD     1      21.670  19.650  21.720  1.00  0.00            
ATOM     77  C23 ACD     1      22.450  17.700  21.490  1.00  0.00            
ATOM     78  H37 ACD     1      22.730  16.900  22.190  1.00  0.00            
ATOM     79  O19 ACD     1      23.800  18.170  21.100  1.00  0.00            
ATOM     80  H38 ACD     1      24.230  18.600  21.850  1.00  0.00            
ATOM     81  C24 ACD     1      21.550  17.230  20.350  1.00  0.00            
ATOM     82  H39 ACD     1      21.340  18.180  19.840  1.00  0.00            
ATOM     83  O20 ACD     1      22.170  16.160  19.550  1.00  0.00            
ATOM     84  H40 ACD     1      22.400  16.560  18.710  1.00  0.00            
ATOM     85  C25 ACD     1      20.220  16.710  20.970  1.00  0.00            
ATOM     86  H41 ACD     1      19.510  16.390  20.200  1.00  0.00            
ATOM     87  O21 ACD     1      19.620  17.740  21.730  1.00  0.00            
ATOM     88  C26 ACD     1      20.360  18.250  22.800  1.00  0.00            
ATOM     89  H42 ACD     1      20.570  17.460  23.530  1.00  0.00            
ATOM     90  C27 ACD     1      19.520  19.300  23.490  1.00  0.00            
ATOM     91  H43 ACD     1      20.020  19.500  24.450  1.00  0.00            
ATOM     92  H44 ACD     1      19.530  20.230  22.920  1.00  0.00            
ATOM     93  O22 ACD     1      18.200  18.850  23.780  1.00  0.00            
ATOM     94  H45 ACD     1      17.990  18.190  23.120  1.00  0.00            
ATOM     95  O23 ACD     1      20.380  15.600  21.890  1.00  0.00            
ATOM     96  C28 ACD     1      20.090  14.320  21.450  1.00  0.00            
ATOM     97  H46 ACD     1      19.880  14.360  20.380  1.00  0.00            
ATOM     98  C29 ACD     1      18.850  13.810  22.250  1.00  0.00            
ATOM     99  H47 ACD     1      18.920  14.220  23.270  1.00  0.00            
ATOM    100  O24 ACD     1      18.740  12.430  22.310  1.00  0.00            
ATOM    101  C30 ACD     1      17.610  14.400  21.630  1.00  0.00            
ATOM    102  H48 ACD     1      17.730  15.480  21.480  1.00  0.00            
ATOM    103  H49 ACD     1      17.440  13.950  20.640  1.00  0.00            
ATOM    104  O25 ACD     1      16.480  14.070  22.390  1.00  0.00            
ATOM    105  H50 ACD     1      16.520  13.110  22.500  1.00  0.00            
ATOM    106  C31 ACD     1      21.350  13.470  21.790  1.00  0.00            
ATOM    107  H51 ACD     1      21.760  13.870  22.720  1.00  0.00            
ATOM    108  O26 ACD     1      22.270  13.650  20.700  1.00  0.00            
ATOM    109  H52 ACD     1      22.200  14.550  20.380  1.00  0.00            
ATOM    110  C32 ACD     1      21.040  12.050  22.030  1.00  0.00            
ATOM    111  H53 ACD     1      20.850  11.660  21.020  1.00  0.00            
ATOM    112  O27 ACD     1      22.060  11.360  22.750  1.00  0.00            
ATOM    113  H54 ACD     1      22.900  11.560  22.320  1.00  0.00            
ATOM    114  C33 ACD     1      19.800  11.850  22.940  1.00  0.00            
ATOM    115  H55 ACD     1      19.650  10.790  23.150  1.00  0.00            
ATOM    116  O28 ACD     1      19.980  12.460  24.220  1.00  0.00            
ATOM    117  C34 ACD     1      19.640  11.630  25.360  1.00  0.00            
ATOM    118  H56 ACD     1      19.050  10.750  25.100  1.00  0.00            
ATOM    119  C35 ACD     1      20.940  11.410  26.080  1.00  0.00            
ATOM    120  H57 ACD     1      21.430  12.370  26.290  1.00  0.00            
ATOM    121  O29 ACD     1      21.800  10.520  25.310  1.00  0.00            
ATOM    122  H58 ACD     1      21.870  10.990  24.470  1.00  0.00            
ATOM    123  C36 ACD     1      20.790  10.870  27.440  1.00  0.00            
ATOM    124  H59 ACD     1      20.160   9.980  27.320  1.00  0.00            
ATOM    125  O30 ACD     1      22.070  10.770  28.090  1.00  0.00            
ATOM    126  H60 ACD     1      22.070  11.480  28.740  1.00  0.00            
ATOM    127  C1  CM8     2      25.330  15.590  23.860  1.00  0.00            
ATOM    128  C2  CM8     2      24.710  15.420  25.270  1.00  0.00            
ATOM    129  C3  CM8     2      23.160  15.280  25.410  1.00  0.00            
ATOM    130  O1  CM8     2      22.670  14.230  25.090  1.00  0.00            
ATOM    131  N1  CM8     2      22.490  16.320  25.910  1.00  0.00            
ATOM    132  C4  CM8     2      21.020  16.400  26.100  1.00  0.00            
ATOM    133  C5  CM8     2      20.110  15.820  25.240  1.00  0.00            
ATOM    134  C6  CM8     2      18.680  16.090  25.380  1.00  0.00            
ATOM    135  C7  CM8     2      18.260  16.870  26.470  1.00  0.00            
ATOM    136  Cl1 CM8     2      16.570  17.120  26.730  1.00  0.00            
ATOM    137  C8  CM8     2      19.160  17.520  27.280  1.00  0.00            
ATOM    138  Cl2 CM8     2      18.610  18.470  28.660  1.00  0.00            
ATOM    139  C9  CM8     2      20.520  17.260  27.070  1.00  0.00            
ATOM    140  H1  CM8     2      26.280  16.140  23.950  1.00  0.00            
ATOM    141  H2  CM8     2      25.560  14.640  23.350  1.00  0.00            
ATOM    142  H3  CM8     2      24.610  16.090  23.200  1.00  0.00            
ATOM    143  H4  CM8     2      25.000  16.270  25.900  1.00  0.00            
ATOM    144  H5  CM8     2      25.220  14.580  25.770  1.00  0.00            
ATOM    145  H6  CM8     2      22.950  17.010  26.490  1.00  0.00            
ATOM    146  H7  CM8     2      20.520  15.230  24.430  1.00  0.00            
ATOM    147  H8  CM8     2      17.980  15.490  24.800  1.00  0.00            
ATOM    148  H9  CM8     2      21.240  17.750  27.720  1.00  0.00            
TER
ENDMDL
MODEL        1
ATOM      1  H1  ACD     1      13.330  11.510  20.040  1.00  0.00            
ATOM      2  O1  ACD     1      13.950  12.070  19.580  1.00  0.00            
ATOM      3  C1  ACD     1      14.760  12.810  20.510  1.00  0.00            
ATOM      4  H2  ACD     1      14.100  13.270  21.250  1.00  0.00            
ATOM      5  H3  ACD     1      15.290  13.640  20.030  1.00  0.00            
ATOM      6  C2  ACD     1      15.690  11.950  21.340  1.00  0.00            
ATOM      7  H4  ACD     1      16.050  12.570  22.170  1.00  0.00            
ATOM      8  O2  ACD     1      14.930  10.900  21.840  1.00  0.00            
ATOM      9  C3  ACD     1      15.660  10.000  22.590  1.00  0.00            
ATOM     10  H5  ACD     1      15.000   9.230  23.000  1.00  0.00            
ATOM     11  O3  ACD     1      16.200  10.770  23.670  1.00  0.00            
ATOM     12  C4  ACD     1      15.560  10.680  24.910  1.00  0.00            
ATOM     13  H6  ACD     1      14.680  10.030  24.900  1.00  0.00            
ATOM     14  C5  ACD     1      16.690  10.120  25.790  1.00  0.00            
ATOM     15  H7  ACD     1      17.600  10.720  25.690  1.00  0.00            
ATOM     16  O4  ACD     1      16.880   8.740  25.390  1.00  0.00            
ATOM     17  H8  ACD     1      17.210   8.780  24.490  1.00  0.00            
ATOM     18  C6  ACD     1      16.330  10.140  27.190  1.00  0.00            
ATOM     19  H9  ACD     1      15.570   9.370  27.340  1.00  0.00            
ATOM     20  O5  ACD     1      17.520   9.790  27.970  1.00  0.00            
ATOM     21  H10 ACD     1      17.780   8.920  27.630  1.00  0.00            
ATOM     22  C7  ACD     1      15.880  11.550  27.560  1.00  0.00            
ATOM     23  H11 ACD     1      15.470  11.420  28.570  1.00  0.00            
ATOM     24  O6  ACD     1      14.860  12.020  26.760  1.00  0.00            
ATOM     25  C8  ACD     1      15.170  12.040  25.390  1.00  0.00            
ATOM     26  H12 ACD     1      15.930  12.830  25.330  1.00  0.00            
ATOM     27  C9  ACD     1      13.990  12.600  24.690  1.00  0.00            
ATOM     28  H13 ACD     1      13.710  13.500  25.230  1.00  0.00            
ATOM     29  H14 ACD     1      14.270  12.910  23.670  1.00  0.00            
ATOM     30  O7  ACD     1      12.810  11.750  24.650  1.00  0.00            
ATOM     31  H15 ACD     1      12.190  12.260  24.130  1.00  0.00            
ATOM     32  O8  ACD     1      17.030  12.450  27.450  1.00  0.00            
ATOM     33  C10 ACD     1      17.400  13.030  28.670  1.00  0.00            
ATOM     34  H16 ACD     1      16.950  12.510  29.530  1.00  0.00            
ATOM     35  C11 ACD     1      18.870  12.940  28.770  1.00  0.00            
ATOM     36  H17 ACD     1      19.260  13.210  27.780  1.00  0.00            
ATOM     37  O9  ACD     1      19.100  11.530  29.170  1.00  0.00            
ATOM     38  H18 ACD     1      18.440  11.060  28.660  1.00  0.00            
ATOM     39  C12 ACD     1      19.530  13.830  29.730  1.00  0.00            
ATOM     40  H19 ACD     1      19.030  13.660  30.690  1.00  0.00            
ATOM     41  O10 ACD     1      20.950  13.670  29.770  1.00  0.00            
ATOM     42  H20 ACD     1      21.110  12.730  29.690  1.00  0.00            
ATOM     43  C13 ACD     1      19.250  15.270  29.310  1.00  0.00            
ATOM     44  H21 ACD     1      19.770  16.020  29.920  1.00  0.00            
ATOM     45  O11 ACD     1      17.800  15.350  29.460  1.00  0.00            
ATOM     46  C14 ACD     1      16.910  14.470  28.720  1.00  0.00            
ATOM     47  H22 ACD     1      17.000  14.860  27.700  1.00  0.00            
ATOM     48  C15 ACD     1      15.430  14.710  29.090  1.00  0.00            
ATOM     49  H23 ACD     1      15.150  15.740  28.830  1.00  0.00            
ATOM     50  H24 ACD     1      14.730  14.050  28.560  1.00  0.00            
ATOM     51  O12 ACD     1      15.180  14.560  30.470  1.00  0.00            
ATOM     52  H25 ACD     1      15.450  15.390  30.870  1.00  0.00            
ATOM     53  O13 ACD     1      19.510  15.490  27.980  1.00  0.00            
ATOM     54  C16 ACD     1      20.210  16.730  27.640  1.00  0.00            
ATOM     55  H26 ACD     1      20.510  17.310  28.530  1.00  0.00            
ATOM     56  C17 ACD     1      21.600  16.280  27.060  1.00  0.00            
ATOM     57  H27 ACD     1      21.350  15.570  26.260  1.00  0.00            
ATOM     58  O14 ACD     1      22.420  15.610  28.080  1.00  0.00            
ATOM     59  H28 ACD     1      21.960  14.790  28.270  1.00  0.00            
ATOM     60  C18 ACD     1      22.250  17.400  26.300  1.00  0.00            
ATOM     61  H29 ACD     1      22.580  18.140  27.040  1.00  0.00            
ATOM     62  O15 ACD     1      23.390  16.890  25.550  1.00  0.00            
ATOM     63  H30 ACD     1      23.560  16.060  26.000  1.00  0.00            
ATOM     64  C19 ACD     1      21.320  18.120  25.400  1.00  0.00            
ATOM     65  H31 ACD     1      21.880  18.980  25.040  1.00  0.00            
ATOM     66  O16 ACD     1      20.200  18.630  26.090  1.00  0.00            
ATOM     67  C20 ACD     1      19.410  17.550  26.680  1.00  0.00            
ATOM     68  H32 ACD     1      19.080  16.910  25.850  1.00  0.00            
ATOM     69  C21 ACD     1      18.110  17.980  27.310  1.00  0.00            
ATOM     70  H33 ACD     1      17.610  18.540  26.500  1.00  0.00            
ATOM     71  H34 ACD     1      17.480  17.090  27.450  1.00  0.00            
ATOM     72  O17 ACD     1      18.300  18.800  28.410  1.00  0.00            
ATOM     73  H35 ACD     1      18.430  18.190  29.140  1.00  0.00            
ATOM     74  O18 ACD     1      20.990  17.310  24.260  1.00  0.00            
ATOM     75  C22 ACD     1      21.010  17.890  22.990  1.00  0.00            
ATOM     76  H36 ACD     1      21.250  18.950  23.090  1.00  0.00            
ATOM     77  C23 ACD     1      22.220  17.230  22.270  1.00  0.00            
ATOM     78  H37 ACD     1      22.190  16.140  22.380  1.00  0.00            
ATOM     79  O19 ACD     1      23.430  17.740  22.820  1.00  0.00            
ATOM     80  H38 ACD     1      23.370  17.540  23.760  1.00  0.00            
ATOM     81  C24 ACD     1      22.190  17.520  20.740  1.00  0.00            
ATOM     82  H39 ACD     1      22.300  18.610  20.670  1.00  0.00            
ATOM     83  O20 ACD     1      23.150  16.730  19.980  1.00  0.00            
ATOM     84  H40 ACD     1      23.000  15.810  20.220  1.00  0.00            
ATOM     85  C25 ACD     1      20.780  17.120  20.220  1.00  0.00            
ATOM     86  H41 ACD     1      20.790  17.320  19.150  1.00  0.00            
ATOM     87  O21 ACD     1      19.780  17.810  20.930  1.00  0.00            
ATOM     88  C26 ACD     1      19.710  17.680  22.340  1.00  0.00            
ATOM     89  H42 ACD     1      19.390  16.660  22.570  1.00  0.00            
ATOM     90  C27 ACD     1      18.570  18.440  22.980  1.00  0.00            
ATOM     91  H43 ACD     1      17.640  18.160  22.450  1.00  0.00            
ATOM     92  H44 ACD     1      18.460  18.170  24.030  1.00  0.00            
ATOM     93  O22 ACD     1      18.810  19.820  22.910  1.00  0.00            
ATOM     94  H45 ACD     1      18.620  20.120  22.020  1.00  0.00            
ATOM     95  O23 ACD     1      20.540  15.700  20.430  1.00  0.00            
ATOM     96  C28 ACD     1      19.820  15.100  19.320  1.00  0.00            
ATOM     97  H46 ACD     1      20.220  15.470  18.370  1.00  0.00            
ATOM     98  C29 ACD     1      18.310  15.200  19.490  1.00  0.00            
ATOM     99  H47 ACD     1      18.110  14.960  20.540  1.00  0.00            
ATOM    100  O24 ACD     1      17.680  14.220  18.710  1.00  0.00            
ATOM    101  C30 ACD     1      17.690  16.550  19.160  1.00  0.00            
ATOM    102  H48 ACD     1      16.620  16.350  19.060  1.00  0.00            
ATOM    103  H49 ACD     1      17.800  17.260  19.990  1.00  0.00            
ATOM    104  O25 ACD     1      18.200  17.090  17.900  1.00  0.00            
ATOM    105  H50 ACD     1      17.780  16.690  17.130  1.00  0.00            
ATOM    106  C31 ACD     1      20.310  13.650  19.420  1.00  0.00            
ATOM    107  H51 ACD     1      20.270  13.320  20.460  1.00  0.00            
ATOM    108  O26 ACD     1      21.630  13.410  19.000  1.00  0.00            
ATOM    109  H52 ACD     1      22.250  13.520  19.730  1.00  0.00            
ATOM    110  C32 ACD     1      19.430  12.760  18.580  1.00  0.00            
ATOM    111  H53 ACD     1      19.610  13.030  17.530  1.00  0.00            
ATOM    112  O27 ACD     1      19.820  11.380  18.680  1.00  0.00            
ATOM    113  H54 ACD     1      20.770  11.290  18.560  1.00  0.00            
ATOM    114  C33 ACD     1      17.990  12.860  18.950  1.00  0.00            
ATOM    115  H55 ACD     1      17.450  12.190  18.270  1.00  0.00            
ATOM    116  O28 ACD     1      17.730  12.490  20.290  1.00  0.00            
ATOM    117  C34 ACD     1      16.840  11.400  20.510  1.00  0.00            
ATOM    118  H56 ACD     1      16.480  10.820  19.650  1.00  0.00            
ATOM    119  C35 ACD     1      17.650  10.370  21.360  1.00  0.00            
ATOM    120  H57 ACD     1      18.130  10.850  22.230  1.00  0.00            
ATOM    121  O29 ACD     1      18.790   9.840  20.660  1.00  0.00            
ATOM    122  H58 ACD     1      18.980  10.530  20.020  1.00  0.00            
ATOM    123  C36 ACD     1      16.710   9.300  21.820  1.00  0.00            
ATOM    124  H59 ACD     1      16.320   8.730  20.970  1.00  0.00            
ATOM    125  O30 ACD     1      17.460   8.370  22.670  1.00  0.00            
ATOM    126  H60 ACD     1      18.260   8.220  22.150  1.00  0.00            
ATOM    127  C1  CM8     2      20.050  12.640  23.930  1.00  0.00            
ATOM    128  C2  CM8     2      19.430  13.850  23.210  1.00  0.00            
ATOM    129  C3  CM8     2      18.140  14.450  23.900  1.00  0.00            
ATOM    130  O1  CM8     2      17.890  14.430  25.120  1.00  0.00            
ATOM    131  N1  CM8     2      17.260  15.010  22.980  1.00  0.00            
ATOM    132  C4  CM8     2      15.960  15.500  23.250  1.00  0.00            
ATOM    133  C5  CM8     2      15.210  15.900  22.140  1.00  0.00            
ATOM    134  C6  CM8     2      13.980  16.560  22.210  1.00  0.00            
ATOM    135  C7  CM8     2      13.380  16.810  23.480  1.00  0.00            
ATOM    136  Cl1 CM8     2      11.830  17.600  23.660  1.00  0.00            
ATOM    137  C8  CM8     2      14.010  16.250  24.630  1.00  0.00            
ATOM    138  Cl2 CM8     2      13.280  16.320  26.210  1.00  0.00            
ATOM    139  C9  CM8     2      15.280  15.630  24.510  1.00  0.00            
ATOM    140  H1  CM8     2      20.310  13.010  24.930  1.00  0.00            
ATOM    141  H2  CM8     2      19.230  11.900  23.880  1.00  0.00            
ATOM    142  H3  CM8     2      20.910  12.300  23.340  1.00  0.00            
ATOM    143  H4  CM8     2      19.240  13.510  22.180  1.00  0.00            
ATOM    144  H5  CM8     2      20.210  14.610  23.230  1.00  0.00            
ATOM    145  H6  CM8     2      17.570  15.050  22.020  1.00  0.00            
ATOM    146  H7  CM8     2      15.700  15.820  21.170  1.00  0.00            
ATOM    147  H8  CM8     2      13.520  16.960  21.310  1.00  0.00            
ATOM    148  H9  CM8     2      15.770  15.320  25.430  1.00  0.00            
TER
ENDMDL
MODEL        1
ATOM      1  H1  ACD     1      15.550  19.450  24.140  1.00  0.00            
ATOM      2  O1  ACD     1      15.820  19.300  23.230  1.00  0.00            
ATOM      3  C1  ACD     1      15.910  20.480  22.480  1.00  0.00            
ATOM      4  H2  ACD     1      14.950  20.990  22.510  1.00  0.00            
ATOM      5  H3  ACD     1      16.080  20.140  21.440  1.00  0.00            
ATOM      6  C2  ACD     1      17.090  21.320  23.010  1.00  0.00            
ATOM      7  H4  ACD     1      17.200  22.160  22.310  1.00  0.00            
ATOM      8  O2  ACD     1      16.690  21.860  24.290  1.00  0.00            
ATOM      9  C3  ACD     1      17.500  22.950  24.840  1.00  0.00            
ATOM     10  H5  ACD     1      17.140  23.170  25.850  1.00  0.00            
ATOM     11  O3  ACD     1      17.580  24.050  24.010  1.00  0.00            
ATOM     12  C4  ACD     1      16.680  25.130  24.130  1.00  0.00            
ATOM     13  H6  ACD     1      16.550  25.380  25.190  1.00  0.00            
ATOM     14  C5  ACD     1      17.350  26.310  23.450  1.00  0.00            
ATOM     15  H7  ACD     1      18.030  25.790  22.760  1.00  0.00            
ATOM     16  O4  ACD     1      18.190  26.970  24.470  1.00  0.00            
ATOM     17  H8  ACD     1      17.700  27.080  25.300  1.00  0.00            
ATOM     18  C6  ACD     1      16.470  27.380  22.830  1.00  0.00            
ATOM     19  H9  ACD     1      16.110  27.930  23.710  1.00  0.00            
ATOM     20  O5  ACD     1      17.210  28.230  21.920  1.00  0.00            
ATOM     21  H10 ACD     1      17.260  27.750  21.090  1.00  0.00            
ATOM     22  C7  ACD     1      15.290  26.720  22.050  1.00  0.00            
ATOM     23  H11 ACD     1      14.510  27.440  21.810  1.00  0.00            
ATOM     24  O6  ACD     1      14.620  25.790  22.940  1.00  0.00            
ATOM     25  C8  ACD     1      15.290  24.710  23.510  1.00  0.00            
ATOM     26  H12 ACD     1      15.540  23.930  22.780  1.00  0.00            
ATOM     27  C9  ACD     1      14.370  24.140  24.540  1.00  0.00            
ATOM     28  H13 ACD     1      14.980  23.470  25.170  1.00  0.00            
ATOM     29  H14 ACD     1      13.960  24.900  25.220  1.00  0.00            
ATOM     30  O7  ACD     1      13.210  23.520  23.950  1.00  0.00            
ATOM     31  H15 ACD     1      12.870  24.180  23.350  1.00  0.00            
ATOM     32  O8  ACD     1      15.680  26.080  20.850  1.00  0.00            
ATOM     33  C10 ACD     1      15.410  26.730  19.610  1.00  0.00            
ATOM     34  H16 ACD     1      15.210  27.790  19.790  1.00  0.00            
ATOM     35  C11 ACD     1      16.660  26.670  18.770  1.00  0.00            
ATOM     36  H17 ACD     1      16.990  25.620  18.710  1.00  0.00            
ATOM     37  O9  ACD     1      17.680  27.480  19.460  1.00  0.00            
ATOM     38  H18 ACD     1      17.510  28.410  19.270  1.00  0.00            
ATOM     39  C12 ACD     1      16.330  27.130  17.430  1.00  0.00            
ATOM     40  H19 ACD     1      16.040  28.180  17.390  1.00  0.00            
ATOM     41  O10 ACD     1      17.460  26.970  16.600  1.00  0.00            
ATOM     42  H20 ACD     1      17.250  26.120  16.200  1.00  0.00            
ATOM     43  C13 ACD     1      15.180  26.360  16.820  1.00  0.00            
ATOM     44  H21 ACD     1      15.010  26.910  15.890  1.00  0.00            
ATOM     45  O11 ACD     1      14.020  26.560  17.640  1.00  0.00            
ATOM     46  C14 ACD     1      14.150  26.130  18.990  1.00  0.00            
ATOM     47  H22 ACD     1      14.310  25.050  18.970  1.00  0.00            
ATOM     48  C15 ACD     1      12.880  26.590  19.710  1.00  0.00            
ATOM     49  H23 ACD     1      12.030  25.920  19.550  1.00  0.00            
ATOM     50  H24 ACD     1      13.060  26.480  20.790  1.00  0.00            
ATOM     51  O12 ACD     1      12.590  27.950  19.460  1.00  0.00            
ATOM     52  H25 ACD     1      11.750  28.140  19.890  1.00  0.00            
ATOM     53  O13 ACD     1      15.450  24.930  16.640  1.00  0.00            
ATOM     54  C16 ACD     1      15.100  24.430  15.360  1.00  0.00            
ATOM     55  H26 ACD     1      14.310  25.060  14.910  1.00  0.00            
ATOM     56  C17 ACD     1      16.430  24.320  14.480  1.00  0.00            
ATOM     57  H27 ACD     1      17.270  24.090  15.150  1.00  0.00            
ATOM     58  O14 ACD     1      16.740  25.600  13.960  1.00  0.00            
ATOM     59  H28 ACD     1      16.910  25.560  13.010  1.00  0.00            
ATOM     60  C18 ACD     1      16.250  23.260  13.340  1.00  0.00            
ATOM     61  H29 ACD     1      15.570  23.560  12.530  1.00  0.00            
ATOM     62  O15 ACD     1      17.510  23.150  12.690  1.00  0.00            
ATOM     63  H30 ACD     1      18.140  22.630  13.190  1.00  0.00            
ATOM     64  C19 ACD     1      15.840  21.910  13.920  1.00  0.00            
ATOM     65  H31 ACD     1      15.860  21.150  13.130  1.00  0.00            
ATOM     66  O16 ACD     1      14.510  22.150  14.480  1.00  0.00            
ATOM     67  C20 ACD     1      14.470  23.020  15.610  1.00  0.00            
ATOM     68  H32 ACD     1      15.080  22.550  16.390  1.00  0.00            
ATOM     69  C21 ACD     1      13.040  23.100  16.100  1.00  0.00            
ATOM     70  H33 ACD     1      12.730  22.080  16.350  1.00  0.00            
ATOM     71  H34 ACD     1      12.970  23.650  17.040  1.00  0.00            
ATOM     72  O17 ACD     1      12.210  23.650  15.110  1.00  0.00            
ATOM     73  H35 ACD     1      12.470  24.570  15.020  1.00  0.00            
ATOM     74  O18 ACD     1      16.730  21.480  14.970  1.00  0.00            
ATOM     75  C22 ACD     1      17.620  20.440  14.680  1.00  0.00            
ATOM     76  H36 ACD     1      17.690  20.340  13.590  1.00  0.00            
ATOM     77  C23 ACD     1      19.030  21.000  15.170  1.00  0.00            
ATOM     78  H37 ACD     1      18.830  21.540  16.110  1.00  0.00            
ATOM     79  O19 ACD     1      19.540  21.940  14.240  1.00  0.00            
ATOM     80  H38 ACD     1      20.340  22.410  14.470  1.00  0.00            
ATOM     81  C24 ACD     1      20.070  19.950  15.420  1.00  0.00            
ATOM     82  H39 ACD     1      20.370  19.560  14.430  1.00  0.00            
ATOM     83  O20 ACD     1      21.180  20.520  16.170  1.00  0.00            
ATOM     84  H40 ACD     1      21.620  21.060  15.510  1.00  0.00            
ATOM     85  C25 ACD     1      19.450  18.760  16.220  1.00  0.00            
ATOM     86  H41 ACD     1      20.190  18.020  16.530  1.00  0.00            
ATOM     87  O21 ACD     1      18.400  18.190  15.430  1.00  0.00            
ATOM     88  C26 ACD     1      17.310  19.100  15.400  1.00  0.00            
ATOM     89  H42 ACD     1      17.000  19.380  16.420  1.00  0.00            
ATOM     90  C27 ACD     1      16.140  18.410  14.660  1.00  0.00            
ATOM     91  H43 ACD     1      15.410  19.230  14.630  1.00  0.00            
ATOM     92  H44 ACD     1      16.440  18.030  13.670  1.00  0.00            
ATOM     93  O22 ACD     1      15.620  17.340  15.370  1.00  0.00            
ATOM     94  H45 ACD     1      16.240  16.600  15.320  1.00  0.00            
ATOM     95  O23 ACD     1      18.980  19.280  17.480  1.00  0.00            
ATOM     96  C28 ACD     1      19.360  18.580  18.710  1.00  0.00            
ATOM     97  H46 ACD     1      19.630  17.560  18.400  1.00  0.00            
ATOM     98  C29 ACD     1      18.210  18.400  19.720  1.00  0.00            
ATOM     99  H47 ACD     1      17.800  19.410  19.850  1.00  0.00            
ATOM    100  O24 ACD     1      18.610  17.860  21.030  1.00  0.00            
ATOM    101  C30 ACD     1      17.100  17.510  19.050  1.00  0.00            
ATOM    102  H48 ACD     1      16.800  18.070  18.150  1.00  0.00            
ATOM    103  H49 ACD     1      17.370  16.520  18.670  1.00  0.00            
ATOM    104  O25 ACD     1      15.960  17.520  19.820  1.00  0.00            
ATOM    105  H50 ACD     1      16.150  17.070  20.640  1.00  0.00            
ATOM    106  C31 ACD     1      20.450  19.350  19.370  1.00  0.00            
ATOM    107  H51 ACD     1      20.270  20.430  19.490  1.00  0.00            
ATOM    108  O26 ACD     1      21.600  19.310  18.550  1.00  0.00            
ATOM    109  H52 ACD     1      21.590  19.820  17.730  1.00  0.00            
ATOM    110  C32 ACD     1      20.710  18.830  20.820  1.00  0.00            
ATOM    111  H53 ACD     1      21.090  17.800  20.710  1.00  0.00            
ATOM    112  O27 ACD     1      21.730  19.630  21.490  1.00  0.00            
ATOM    113  H54 ACD     1      22.430  19.620  20.840  1.00  0.00            
ATOM    114  C33 ACD     1      19.450  18.750  21.670  1.00  0.00            
ATOM    115  H55 ACD     1      19.560  18.400  22.710  1.00  0.00            
ATOM    116  O28 ACD     1      18.910  20.160  21.800  1.00  0.00            
ATOM    117  C34 ACD     1      18.460  20.620  23.070  1.00  0.00            
ATOM    118  H56 ACD     1      18.370  19.710  23.680  1.00  0.00            
ATOM    119  C35 ACD     1      19.480  21.650  23.630  1.00  0.00            
ATOM    120  H57 ACD     1      19.650  22.400  22.850  1.00  0.00            
ATOM    121  O29 ACD     1      20.720  20.940  23.860  1.00  0.00            
ATOM    122  H58 ACD     1      20.920  20.370  23.120  1.00  0.00            
ATOM    123  C36 ACD     1      18.930  22.310  24.910  1.00  0.00            
ATOM    124  H59 ACD     1      18.830  21.470  25.610  1.00  0.00            
ATOM    125  O30 ACD     1      19.770  23.350  25.450  1.00  0.00            
ATOM    126  H60 ACD     1      19.360  23.820  26.190  1.00  0.00            
ATOM    127  C1  CM8     2      21.960  23.320  20.210  1.00  0.00            
ATOM    128  C2  CM8     2      20.800  23.420  19.200  1.00  0.00            
ATOM    129  C3  CM8     2      19.400  23.350  19.730  1.00  0.00            
ATOM    130  O1  CM8     2      19.070  23.930  20.720  1.00  0.00            
ATOM    131  N1  CM8     2      18.470  22.620  18.990  1.00  0.00            
ATOM    132  C4  CM8     2      17.120  22.370  19.240  1.00  0.00            
ATOM    133  C5  CM8     2      16.320  23.210  19.960  1.00  0.00            
ATOM    134  C6  CM8     2      14.960  22.980  20.140  1.00  0.00            
ATOM    135  C7  CM8     2      14.300  21.980  19.370  1.00  0.00            
ATOM    136  Cl1 CM8     2      12.580  21.850  19.390  1.00  0.00            
ATOM    137  C8  CM8     2      15.110  21.150  18.560  1.00  0.00            
ATOM    138  Cl2 CM8     2      14.440  19.880  17.550  1.00  0.00            
ATOM    139  C9  CM8     2      16.480  21.400  18.520  1.00  0.00            
ATOM    140  H1  CM8     2      22.170  24.310  20.630  1.00  0.00            
ATOM    141  H2  CM8     2      21.740  22.590  20.990  1.00  0.00            
ATOM    142  H3  CM8     2      22.890  23.000  19.730  1.00  0.00            
ATOM    143  H4  CM8     2      20.860  22.600  18.480  1.00  0.00            
ATOM    144  H5  CM8     2      20.940  24.350  18.640  1.00  0.00            
ATOM    145  H6  CM8     2      18.830  22.270  18.110  1.00  0.00            
ATOM    146  H7  CM8     2      16.820  23.950  20.560  1.00  0.00            
ATOM    147  H8  CM8     2      14.400  23.650  20.780  1.00  0.00            
ATOM    148  H9  CM8     2      17.150  20.720  18.020  1.00  0.00            
TER
ENDMDL
MODEL        1
ATOM      1  H1  ACD     1      17.470  11.520  33.270  1.00  0.00            
ATOM      2  O1  ACD     1      16.880  12.270  33.400  1.00  0.00            
ATOM      3  C1  ACD     1      15.980  12.170  32.220  1.00  0.00            
ATOM      4  H2  ACD     1      15.240  12.980  32.270  1.00  0.00            
ATOM      5  H3  ACD     1      15.400  11.240  32.310  1.00  0.00            
ATOM      6  C2  ACD     1      16.700  12.110  30.860  1.00  0.00            
ATOM      7  H4  ACD     1      17.210  13.070  30.700  1.00  0.00            
ATOM      8  O2  ACD     1      17.620  11.020  30.860  1.00  0.00            
ATOM      9  C3  ACD     1      18.290  10.850  29.680  1.00  0.00            
ATOM     10  H5  ACD     1      19.000  10.030  29.810  1.00  0.00            
ATOM     11  O3  ACD     1      19.090  11.920  29.320  1.00  0.00            
ATOM     12  C4  ACD     1      20.480  11.870  29.610  1.00  0.00            
ATOM     13  H6  ACD     1      20.720  11.080  30.340  1.00  0.00            
ATOM     14  C5  ACD     1      21.210  11.550  28.300  1.00  0.00            
ATOM     15  H7  ACD     1      20.890  12.320  27.580  1.00  0.00            
ATOM     16  O4  ACD     1      20.980  10.160  27.940  1.00  0.00            
ATOM     17  H8  ACD     1      21.560   9.930  27.210  1.00  0.00            
ATOM     18  C6  ACD     1      22.740  11.800  28.470  1.00  0.00            
ATOM     19  H9  ACD     1      23.160  11.190  29.280  1.00  0.00            
ATOM     20  O5  ACD     1      23.300  11.520  27.210  1.00  0.00            
ATOM     21  H10 ACD     1      22.850  12.070  26.560  1.00  0.00            
ATOM     22  C7  ACD     1      22.950  13.220  28.970  1.00  0.00            
ATOM     23  H11 ACD     1      23.990  13.490  29.220  1.00  0.00            
ATOM     24  O6  ACD     1      22.310  13.400  30.220  1.00  0.00            
ATOM     25  C8  ACD     1      20.860  13.260  30.190  1.00  0.00            
ATOM     26  H12 ACD     1      20.440  13.990  29.490  1.00  0.00            
ATOM     27  C9  ACD     1      20.290  13.310  31.640  1.00  0.00            
ATOM     28  H13 ACD     1      20.310  14.260  32.190  1.00  0.00            
ATOM     29  H14 ACD     1      19.220  13.050  31.580  1.00  0.00            
ATOM     30  O7  ACD     1      20.980  12.330  32.430  1.00  0.00            
ATOM     31  H15 ACD     1      21.900  12.600  32.440  1.00  0.00            
ATOM     32  O8  ACD     1      22.370  14.200  28.030  1.00  0.00            
ATOM     33  C10 ACD     1      23.160  14.700  26.960  1.00  0.00            
ATOM     34  H16 ACD     1      24.150  14.220  26.990  1.00  0.00            
ATOM     35  C11 ACD     1      22.370  14.550  25.630  1.00  0.00            
ATOM     36  H17 ACD     1      21.340  14.820  25.900  1.00  0.00            
ATOM     37  O9  ACD     1      22.400  13.160  25.180  1.00  0.00            
ATOM     38  H18 ACD     1      21.970  13.110  24.320  1.00  0.00            
ATOM     39  C12 ACD     1      22.940  15.520  24.570  1.00  0.00            
ATOM     40  H19 ACD     1      23.870  15.080  24.210  1.00  0.00            
ATOM     41  O10 ACD     1      22.110  15.470  23.470  1.00  0.00            
ATOM     42  H20 ACD     1      21.760  16.360  23.360  1.00  0.00            
ATOM     43  C13 ACD     1      23.100  17.000  25.150  1.00  0.00            
ATOM     44  H21 ACD     1      23.360  17.650  24.310  1.00  0.00            
ATOM     45  O11 ACD     1      23.980  16.880  26.220  1.00  0.00            
ATOM     46  C14 ACD     1      23.520  16.140  27.360  1.00  0.00            
ATOM     47  H22 ACD     1      22.600  16.650  27.660  1.00  0.00            
ATOM     48  C15 ACD     1      24.570  16.310  28.510  1.00  0.00            
ATOM     49  H23 ACD     1      24.750  17.370  28.710  1.00  0.00            
ATOM     50  H24 ACD     1      24.280  15.790  29.440  1.00  0.00            
ATOM     51  O12 ACD     1      25.850  15.790  28.070  1.00  0.00            
ATOM     52  H25 ACD     1      26.230  16.470  27.510  1.00  0.00            
ATOM     53  O13 ACD     1      21.800  17.350  25.610  1.00  0.00            
ATOM     54  C16 ACD     1      21.220  18.560  25.150  1.00  0.00            
ATOM     55  H26 ACD     1      21.970  19.200  24.660  1.00  0.00            
ATOM     56  C17 ACD     1      20.150  18.200  24.150  1.00  0.00            
ATOM     57  H27 ACD     1      19.590  17.370  24.600  1.00  0.00            
ATOM     58  O14 ACD     1      20.830  17.800  22.960  1.00  0.00            
ATOM     59  H28 ACD     1      20.170  17.470  22.340  1.00  0.00            
ATOM     60  C18 ACD     1      19.170  19.340  23.860  1.00  0.00            
ATOM     61  H29 ACD     1      19.610  20.210  23.360  1.00  0.00            
ATOM     62  O15 ACD     1      18.120  18.890  23.020  1.00  0.00            
ATOM     63  H30 ACD     1      17.310  18.820  23.550  1.00  0.00            
ATOM     64  C19 ACD     1      18.650  19.790  25.220  1.00  0.00            
ATOM     65  H31 ACD     1      17.950  20.600  24.990  1.00  0.00            
ATOM     66  O16 ACD     1      19.730  20.260  26.000  1.00  0.00            
ATOM     67  C20 ACD     1      20.680  19.300  26.380  1.00  0.00            
ATOM     68  H32 ACD     1      20.160  18.620  27.070  1.00  0.00            
ATOM     69  C21 ACD     1      21.810  19.910  27.200  1.00  0.00            
ATOM     70  H33 ACD     1      21.430  20.520  28.030  1.00  0.00            
ATOM     71  H34 ACD     1      22.320  19.060  27.680  1.00  0.00            
ATOM     72  O17 ACD     1      22.730  20.700  26.460  1.00  0.00            
ATOM     73  H35 ACD     1      23.230  21.150  27.140  1.00  0.00            
ATOM     74  O18 ACD     1      17.990  18.700  25.890  1.00  0.00            
ATOM     75  C22 ACD     1      16.660  19.000  26.450  1.00  0.00            
ATOM     76  H36 ACD     1      16.290  20.020  26.310  1.00  0.00            
ATOM     77  C23 ACD     1      15.650  18.210  25.670  1.00  0.00            
ATOM     78  H37 ACD     1      15.840  17.130  25.710  1.00  0.00            
ATOM     79  O19 ACD     1      15.850  18.590  24.300  1.00  0.00            
ATOM     80  H38 ACD     1      15.320  17.980  23.770  1.00  0.00            
ATOM     81  C24 ACD     1      14.270  18.520  26.220  1.00  0.00            
ATOM     82  H39 ACD     1      14.160  19.610  26.180  1.00  0.00            
ATOM     83  O20 ACD     1      13.230  17.940  25.470  1.00  0.00            
ATOM     84  H40 ACD     1      13.120  17.090  25.900  1.00  0.00            
ATOM     85  C25 ACD     1      14.200  18.130  27.710  1.00  0.00            
ATOM     86  H41 ACD     1      13.270  18.430  28.210  1.00  0.00            
ATOM     87  O21 ACD     1      15.270  18.830  28.430  1.00  0.00            
ATOM     88  C26 ACD     1      16.610  18.640  27.960  1.00  0.00            
ATOM     89  H42 ACD     1      16.920  17.600  28.080  1.00  0.00            
ATOM     90  C27 ACD     1      17.570  19.420  28.810  1.00  0.00            
ATOM     91  H43 ACD     1      17.200  19.270  29.830  1.00  0.00            
ATOM     92  H44 ACD     1      18.580  19.030  28.670  1.00  0.00            
ATOM     93  O22 ACD     1      17.510  20.800  28.510  1.00  0.00            
ATOM     94  H45 ACD     1      16.600  21.080  28.620  1.00  0.00            
ATOM     95  O23 ACD     1      14.520  16.730  27.890  1.00  0.00            
ATOM     96  C28 ACD     1      13.620  15.910  28.620  1.00  0.00            
ATOM     97  H46 ACD     1      12.630  16.330  28.840  1.00  0.00            
ATOM     98  C29 ACD     1      14.160  15.810  30.030  1.00  0.00            
ATOM     99  H47 ACD     1      15.230  15.540  29.960  1.00  0.00            
ATOM    100  O24 ACD     1      13.480  14.790  30.710  1.00  0.00            
ATOM    101  C30 ACD     1      13.870  17.070  30.840  1.00  0.00            
ATOM    102  H48 ACD     1      14.170  16.800  31.860  1.00  0.00            
ATOM    103  H49 ACD     1      14.600  17.810  30.490  1.00  0.00            
ATOM    104  O25 ACD     1      12.550  17.570  30.860  1.00  0.00            
ATOM    105  H50 ACD     1      12.020  16.770  30.900  1.00  0.00            
ATOM    106  C31 ACD     1      13.500  14.600  27.820  1.00  0.00            
ATOM    107  H51 ACD     1      14.500  14.180  27.630  1.00  0.00            
ATOM    108  O26 ACD     1      12.750  14.810  26.650  1.00  0.00            
ATOM    109  H52 ACD     1      12.770  13.950  26.220  1.00  0.00            
ATOM    110  C32 ACD     1      12.860  13.600  28.760  1.00  0.00            
ATOM    111  H53 ACD     1      11.780  13.710  28.940  1.00  0.00            
ATOM    112  O27 ACD     1      12.910  12.240  28.230  1.00  0.00            
ATOM    113  H54 ACD     1      13.850  12.040  28.270  1.00  0.00            
ATOM    114  C33 ACD     1      13.680  13.530  30.030  1.00  0.00            
ATOM    115  H55 ACD     1      13.330  12.720  30.680  1.00  0.00            
ATOM    116  O28 ACD     1      15.060  13.250  29.780  1.00  0.00            
ATOM    117  C34 ACD     1      15.690  12.000  29.760  1.00  0.00            
ATOM    118  H56 ACD     1      14.970  11.200  29.970  1.00  0.00            
ATOM    119  C35 ACD     1      16.340  11.710  28.420  1.00  0.00            
ATOM    120  H57 ACD     1      16.980  12.520  28.060  1.00  0.00            
ATOM    121  O29 ACD     1      15.320  11.310  27.510  1.00  0.00            
ATOM    122  H58 ACD     1      15.920  10.960  26.850  1.00  0.00            
ATOM    123  C36 ACD     1      17.280  10.510  28.540  1.00  0.00            
ATOM    124  H59 ACD     1      16.800   9.560  28.780  1.00  0.00            
ATOM    125  O30 ACD     1      18.100  10.370  27.390  1.00  0.00            
ATOM    126  H60 ACD     1      18.780  11.040  27.270  1.00  0.00            
ATOM    127  C1  CM8     2      18.260  14.470  23.400  1.00  0.00            
ATOM    128  C2  CM8     2      17.380  14.040  24.600  1.00  0.00            
ATOM    129  C3  CM8     2      18.260  14.150  25.890  1.00  0.00            
ATOM    130  O1  CM8     2      18.660  13.110  26.460  1.00  0.00            
ATOM    131  N1  CM8     2      18.370  15.380  26.530  1.00  0.00            
ATOM    132  C4  CM8     2      18.640  15.530  27.910  1.00  0.00            
ATOM    133  C5  CM8     2      17.650  15.300  28.930  1.00  0.00            
ATOM    134  C6  CM8     2      17.930  15.670  30.260  1.00  0.00            
ATOM    135  C7  CM8     2      19.090  16.330  30.640  1.00  0.00            
ATOM    136  Cl1 CM8     2      19.050  17.000  32.220  1.00  0.00            
ATOM    137  C8  CM8     2      20.050  16.540  29.690  1.00  0.00            
ATOM    138  Cl2 CM8     2      21.440  17.560  29.970  1.00  0.00            
ATOM    139  C9  CM8     2      19.810  16.130  28.350  1.00  0.00            
ATOM    140  H1  CM8     2      18.930  13.660  23.080  1.00  0.00            
ATOM    141  H2  CM8     2      17.520  14.580  22.590  1.00  0.00            
ATOM    142  H3  CM8     2      18.920  15.340  23.460  1.00  0.00            
ATOM    143  H4  CM8     2      16.940  13.060  24.380  1.00  0.00            
ATOM    144  H5  CM8     2      16.590  14.810  24.640  1.00  0.00            
ATOM    145  H6  CM8     2      18.070  16.210  26.030  1.00  0.00            
ATOM    146  H7  CM8     2      16.680  14.880  28.690  1.00  0.00            
ATOM    147  H8  CM8     2      17.130  15.510  30.980  1.00  0.00            
ATOM    148  H9  CM8     2      20.560  16.320  27.590  1.00  0.00            
TER
ENDMDL
MODEL        1
ATOM      1  H1  ACD     1      13.670   9.060  12.350  1.00  0.00            
ATOM      2  O1  ACD     1      14.580   9.370  12.330  1.00  0.00            
ATOM      3  C1  ACD     1      14.500  10.530  13.140  1.00  0.00            
ATOM      4  H2  ACD     1      13.460  10.870  13.250  1.00  0.00            
ATOM      5  H3  ACD     1      15.060  11.320  12.620  1.00  0.00            
ATOM      6  C2  ACD     1      15.190  10.380  14.470  1.00  0.00            
ATOM      7  H4  ACD     1      15.150  11.350  14.980  1.00  0.00            
ATOM      8  O2  ACD     1      14.440   9.430  15.240  1.00  0.00            
ATOM      9  C3  ACD     1      15.000   8.940  16.430  1.00  0.00            
ATOM     10  H5  ACD     1      14.230   8.270  16.820  1.00  0.00            
ATOM     11  O3  ACD     1      15.120  10.010  17.360  1.00  0.00            
ATOM     12  C4  ACD     1      14.730   9.790  18.700  1.00  0.00            
ATOM     13  H6  ACD     1      14.790   8.710  18.860  1.00  0.00            
ATOM     14  C5  ACD     1      15.860  10.410  19.450  1.00  0.00            
ATOM     15  H7  ACD     1      16.100  11.430  19.130  1.00  0.00            
ATOM     16  O4  ACD     1      16.970   9.480  19.370  1.00  0.00            
ATOM     17  H8  ACD     1      17.700   9.880  19.850  1.00  0.00            
ATOM     18  C6  ACD     1      15.510  10.530  20.880  1.00  0.00            
ATOM     19  H9  ACD     1      15.440   9.560  21.370  1.00  0.00            
ATOM     20  O5  ACD     1      16.610  11.240  21.530  1.00  0.00            
ATOM     21  H10 ACD     1      17.170  10.750  22.150  1.00  0.00            
ATOM     22  C7  ACD     1      14.250  11.280  21.100  1.00  0.00            
ATOM     23  H11 ACD     1      14.050  11.380  22.170  1.00  0.00            
ATOM     24  O6  ACD     1      13.210  10.570  20.530  1.00  0.00            
ATOM     25  C8  ACD     1      13.350  10.330  19.080  1.00  0.00            
ATOM     26  H12 ACD     1      13.150  11.280  18.560  1.00  0.00            
ATOM     27  C9  ACD     1      12.210   9.380  18.670  1.00  0.00            
ATOM     28  H13 ACD     1      11.230   9.880  18.740  1.00  0.00            
ATOM     29  H14 ACD     1      12.260   9.200  17.590  1.00  0.00            
ATOM     30  O7  ACD     1      12.210   8.130  19.420  1.00  0.00            
ATOM     31  H15 ACD     1      11.450   7.570  19.250  1.00  0.00            
ATOM     32  O8  ACD     1      14.300  12.550  20.480  1.00  0.00            
ATOM     33  C10 ACD     1      13.950  13.780  21.170  1.00  0.00            
ATOM     34  H16 ACD     1      13.140  13.580  21.890  1.00  0.00            
ATOM     35  C11 ACD     1      15.240  14.380  21.800  1.00  0.00            
ATOM     36  H17 ACD     1      15.930  14.370  20.950  1.00  0.00            
ATOM     37  O9  ACD     1      15.690  13.470  22.820  1.00  0.00            
ATOM     38  H18 ACD     1      16.150  12.750  22.380  1.00  0.00            
ATOM     39  C12 ACD     1      15.030  15.790  22.350  1.00  0.00            
ATOM     40  H19 ACD     1      14.250  15.770  23.120  1.00  0.00            
ATOM     41  O10 ACD     1      16.310  16.340  22.810  1.00  0.00            
ATOM     42  H20 ACD     1      16.740  15.550  23.160  1.00  0.00            
ATOM     43  C13 ACD     1      14.530  16.670  21.150  1.00  0.00            
ATOM     44  H21 ACD     1      14.320  17.680  21.510  1.00  0.00            
ATOM     45  O11 ACD     1      13.400  16.090  20.600  1.00  0.00            
ATOM     46  C14 ACD     1      13.540  14.790  20.010  1.00  0.00            
ATOM     47  H22 ACD     1      14.360  14.800  19.280  1.00  0.00            
ATOM     48  C15 ACD     1      12.160  14.480  19.320  1.00  0.00            
ATOM     49  H23 ACD     1      12.090  15.080  18.400  1.00  0.00            
ATOM     50  H24 ACD     1      12.080  13.420  19.070  1.00  0.00            
ATOM     51  O12 ACD     1      10.990  14.700  20.190  1.00  0.00            
ATOM     52  H25 ACD     1      11.270  14.640  21.110  1.00  0.00            
ATOM     53  O13 ACD     1      15.570  16.810  20.170  1.00  0.00            
ATOM     54  C16 ACD     1      16.020  18.160  19.750  1.00  0.00            
ATOM     55  H26 ACD     1      15.560  18.860  20.450  1.00  0.00            
ATOM     56  C17 ACD     1      17.530  18.200  19.750  1.00  0.00            
ATOM     57  H27 ACD     1      17.830  17.250  19.270  1.00  0.00            
ATOM     58  O14 ACD     1      17.910  18.210  21.120  1.00  0.00            
ATOM     59  H28 ACD     1      17.570  17.450  21.590  1.00  0.00            
ATOM     60  C18 ACD     1      18.130  19.350  18.820  1.00  0.00            
ATOM     61  H29 ACD     1      17.910  20.320  19.290  1.00  0.00            
ATOM     62  O15 ACD     1      19.570  19.160  18.720  1.00  0.00            
ATOM     63  H30 ACD     1      19.890  18.480  18.120  1.00  0.00            
ATOM     64  C19 ACD     1      17.530  19.260  17.460  1.00  0.00            
ATOM     65  H31 ACD     1      17.850  20.110  16.850  1.00  0.00            
ATOM     66  O16 ACD     1      16.160  19.410  17.570  1.00  0.00            
ATOM     67  C20 ACD     1      15.460  18.380  18.370  1.00  0.00            
ATOM     68  H32 ACD     1      15.580  17.410  17.870  1.00  0.00            
ATOM     69  C21 ACD     1      13.970  18.690  18.250  1.00  0.00            
ATOM     70  H33 ACD     1      13.620  18.810  17.220  1.00  0.00            
ATOM     71  H34 ACD     1      13.400  17.810  18.580  1.00  0.00            
ATOM     72  O17 ACD     1      13.560  19.770  19.100  1.00  0.00            
ATOM     73  H35 ACD     1      12.700  19.570  19.480  1.00  0.00            
ATOM     74  O18 ACD     1      17.860  18.010  16.890  1.00  0.00            
ATOM     75  C22 ACD     1      18.750  18.000  15.810  1.00  0.00            
ATOM     76  H36 ACD     1      19.220  18.990  15.790  1.00  0.00            
ATOM     77  C23 ACD     1      19.780  16.950  16.170  1.00  0.00            
ATOM     78  H37 ACD     1      19.230  16.030  16.380  1.00  0.00            
ATOM     79  O19 ACD     1      20.560  17.340  17.290  1.00  0.00            
ATOM     80  H38 ACD     1      21.110  16.660  17.690  1.00  0.00            
ATOM     81  C24 ACD     1      20.620  16.700  14.960  1.00  0.00            
ATOM     82  H39 ACD     1      21.300  17.550  14.840  1.00  0.00            
ATOM     83  O20 ACD     1      21.480  15.590  15.130  1.00  0.00            
ATOM     84  H40 ACD     1      22.080  15.770  15.860  1.00  0.00            
ATOM     85  C25 ACD     1      19.810  16.430  13.730  1.00  0.00            
ATOM     86  H41 ACD     1      20.450  16.270  12.850  1.00  0.00            
ATOM     87  O21 ACD     1      18.970  17.600  13.520  1.00  0.00            
ATOM     88  C26 ACD     1      17.910  17.770  14.540  1.00  0.00            
ATOM     89  H42 ACD     1      17.270  16.870  14.570  1.00  0.00            
ATOM     90  C27 ACD     1      17.110  19.040  14.110  1.00  0.00            
ATOM     91  H43 ACD     1      16.370  19.210  14.890  1.00  0.00            
ATOM     92  H44 ACD     1      17.840  19.860  14.160  1.00  0.00            
ATOM     93  O22 ACD     1      16.540  18.860  12.780  1.00  0.00            
ATOM     94  H45 ACD     1      17.280  18.560  12.240  1.00  0.00            
ATOM     95  O23 ACD     1      19.020  15.270  13.910  1.00  0.00            
ATOM     96  C28 ACD     1      19.040  14.220  13.050  1.00  0.00            
ATOM     97  H46 ACD     1      19.460  14.400  12.060  1.00  0.00            
ATOM     98  C29 ACD     1      17.550  13.780  12.880  1.00  0.00            
ATOM     99  H47 ACD     1      17.170  13.690  13.910  1.00  0.00            
ATOM    100  O24 ACD     1      17.540  12.490  12.190  1.00  0.00            
ATOM    101  C30 ACD     1      16.800  14.870  12.150  1.00  0.00            
ATOM    102  H48 ACD     1      15.790  14.490  11.940  1.00  0.00            
ATOM    103  H49 ACD     1      16.670  15.790  12.730  1.00  0.00            
ATOM    104  O25 ACD     1      17.450  15.060  10.870  1.00  0.00            
ATOM    105  H50 ACD     1      17.260  14.260  10.380  1.00  0.00            
ATOM    106  C31 ACD     1      19.820  13.060  13.740  1.00  0.00            
ATOM    107  H51 ACD     1      19.600  13.000  14.810  1.00  0.00            
ATOM    108  O26 ACD     1      21.260  13.310  13.660  1.00  0.00            
ATOM    109  H52 ACD     1      21.270  14.240  13.910  1.00  0.00            
ATOM    110  C32 ACD     1      19.600  11.740  13.050  1.00  0.00            
ATOM    111  H53 ACD     1      20.030  11.660  12.040  1.00  0.00            
ATOM    112  O27 ACD     1      20.190  10.730  13.870  1.00  0.00            
ATOM    113  H54 ACD     1      21.120  10.960  13.760  1.00  0.00            
ATOM    114  C33 ACD     1      18.120  11.370  12.940  1.00  0.00            
ATOM    115  H55 ACD     1      17.930  10.560  12.220  1.00  0.00            
ATOM    116  O28 ACD     1      17.480  11.190  14.210  1.00  0.00            
ATOM    117  C34 ACD     1      16.690  10.010  14.300  1.00  0.00            
ATOM    118  H56 ACD     1      16.730   9.360  13.410  1.00  0.00            
ATOM    119  C35 ACD     1      17.250   9.280  15.450  1.00  0.00            
ATOM    120  H57 ACD     1      17.500  10.000  16.230  1.00  0.00            
ATOM    121  O29 ACD     1      18.530   8.740  15.110  1.00  0.00            
ATOM    122  H58 ACD     1      18.960   9.410  14.570  1.00  0.00            
ATOM    123  C36 ACD     1      16.390   8.290  16.110  1.00  0.00            
ATOM    124  H59 ACD     1      16.310   7.490  15.360  1.00  0.00            
ATOM    125  O30 ACD     1      16.990   7.650  17.210  1.00  0.00            
ATOM    126  H60 ACD     1      17.090   8.240  17.960  1.00  0.00            
ATOM    127  C1  CM8     2      19.400  13.600  18.200  1.00  0.00            
ATOM    128  C2  CM8     2      17.930  13.150  18.290  1.00  0.00            
ATOM    129  C3  CM8     2      16.960  14.150  17.690  1.00  0.00            
ATOM    130  O1  CM8     2      17.220  15.350  17.670  1.00  0.00            
ATOM    131  N1  CM8     2      15.790  13.630  17.250  1.00  0.00            
ATOM    132  C4  CM8     2      14.750  14.160  16.450  1.00  0.00            
ATOM    133  C5  CM8     2      13.760  13.280  16.150  1.00  0.00            
ATOM    134  C6  CM8     2      12.640  13.680  15.460  1.00  0.00            
ATOM    135  C7  CM8     2      12.610  14.890  14.780  1.00  0.00            
ATOM    136  Cl1 CM8     2      11.200  15.260  13.690  1.00  0.00            
ATOM    137  C8  CM8     2      13.810  15.680  14.850  1.00  0.00            
ATOM    138  Cl2 CM8     2      13.930  17.180  14.000  1.00  0.00            
ATOM    139  C9  CM8     2      14.830  15.330  15.680  1.00  0.00            
ATOM    140  H1  CM8     2      19.640  13.910  17.180  1.00  0.00            
ATOM    141  H2  CM8     2      19.590  14.370  18.960  1.00  0.00            
ATOM    142  H3  CM8     2      20.040  12.750  18.450  1.00  0.00            
ATOM    143  H4  CM8     2      17.540  13.140  19.310  1.00  0.00            
ATOM    144  H5  CM8     2      17.830  12.150  17.850  1.00  0.00            
ATOM    145  H6  CM8     2      15.630  12.650  17.440  1.00  0.00            
ATOM    146  H7  CM8     2      13.750  12.340  16.700  1.00  0.00            
ATOM    147  H8  CM8     2      11.780  13.020  15.310  1.00  0.00            
ATOM    148  H9  CM8     2      15.670  16.020  15.740  1.00  0.00            
TER
ENDMDL
MODEL        1
ATOM      1  H1  ACD     1      34.040  10.130  32.870  1.00  0.00            
ATOM      2  O1  ACD     1      34.140  11.050  33.130  1.00  0.00            
ATOM      3  C1  ACD     1      32.850  11.630  32.920  1.00  0.00            
ATOM      4  H2  ACD     1      32.070  10.970  33.320  1.00  0.00            
ATOM      5  H3  ACD     1      32.720  11.780  31.840  1.00  0.00            
ATOM      6  C2  ACD     1      32.770  13.030  33.590  1.00  0.00            
ATOM      7  H4  ACD     1      31.840  13.490  33.220  1.00  0.00            
ATOM      8  O2  ACD     1      32.840  12.910  35.010  1.00  0.00            
ATOM      9  C3  ACD     1      32.480  14.050  35.750  1.00  0.00            
ATOM     10  H5  ACD     1      32.390  13.800  36.810  1.00  0.00            
ATOM     11  O3  ACD     1      31.220  14.570  35.360  1.00  0.00            
ATOM     12  C4  ACD     1      30.360  14.970  36.460  1.00  0.00            
ATOM     13  H6  ACD     1      30.860  15.030  37.440  1.00  0.00            
ATOM     14  C5  ACD     1      29.660  16.200  36.000  1.00  0.00            
ATOM     15  H7  ACD     1      29.370  16.010  34.960  1.00  0.00            
ATOM     16  O4  ACD     1      30.560  17.390  36.230  1.00  0.00            
ATOM     17  H8  ACD     1      30.060  18.220  36.290  1.00  0.00            
ATOM     18  C6  ACD     1      28.250  16.430  36.590  1.00  0.00            
ATOM     19  H9  ACD     1      28.360  16.720  37.640  1.00  0.00            
ATOM     20  O5  ACD     1      27.680  17.560  35.960  1.00  0.00            
ATOM     21  H10 ACD     1      27.890  18.300  36.540  1.00  0.00            
ATOM     22  C7  ACD     1      27.320  15.160  36.540  1.00  0.00            
ATOM     23  H11 ACD     1      26.440  15.400  37.150  1.00  0.00            
ATOM     24  O6  ACD     1      28.030  14.090  37.190  1.00  0.00            
ATOM     25  C8  ACD     1      29.320  13.800  36.550  1.00  0.00            
ATOM     26  H12 ACD     1      29.050  13.550  35.510  1.00  0.00            
ATOM     27  C9  ACD     1      29.920  12.510  37.140  1.00  0.00            
ATOM     28  H13 ACD     1      29.150  11.730  37.200  1.00  0.00            
ATOM     29  H14 ACD     1      30.700  12.190  36.440  1.00  0.00            
ATOM     30  O7  ACD     1      30.520  12.760  38.430  1.00  0.00            
ATOM     31  H15 ACD     1      29.910  12.670  39.170  1.00  0.00            
ATOM     32  O8  ACD     1      26.890  14.870  35.170  1.00  0.00            
ATOM     33  C10 ACD     1      25.540  14.660  34.780  1.00  0.00            
ATOM     34  H16 ACD     1      24.880  14.830  35.640  1.00  0.00            
ATOM     35  C11 ACD     1      25.390  15.730  33.700  1.00  0.00            
ATOM     36  H17 ACD     1      26.110  15.710  32.870  1.00  0.00            
ATOM     37  O9  ACD     1      25.340  17.060  34.250  1.00  0.00            
ATOM     38  H18 ACD     1      25.990  17.110  34.960  1.00  0.00            
ATOM     39  C12 ACD     1      24.030  15.510  33.000  1.00  0.00            
ATOM     40  H19 ACD     1      23.290  15.620  33.800  1.00  0.00            
ATOM     41  O10 ACD     1      23.790  16.480  32.000  1.00  0.00            
ATOM     42  H20 ACD     1      24.050  17.280  32.460  1.00  0.00            
ATOM     43  C13 ACD     1      23.960  14.130  32.420  1.00  0.00            
ATOM     44  H21 ACD     1      23.030  13.910  31.890  1.00  0.00            
ATOM     45  O11 ACD     1      24.170  13.170  33.440  1.00  0.00            
ATOM     46  C14 ACD     1      25.350  13.240  34.240  1.00  0.00            
ATOM     47  H22 ACD     1      26.240  13.210  33.600  1.00  0.00            
ATOM     48  C15 ACD     1      25.210  12.250  35.350  1.00  0.00            
ATOM     49  H23 ACD     1      26.130  12.310  35.950  1.00  0.00            
ATOM     50  H24 ACD     1      24.340  12.590  35.930  1.00  0.00            
ATOM     51  O12 ACD     1      25.110  10.900  34.800  1.00  0.00            
ATOM     52  H25 ACD     1      24.180  10.790  34.580  1.00  0.00            
ATOM     53  O13 ACD     1      25.080  14.020  31.540  1.00  0.00            
ATOM     54  C16 ACD     1      24.820  13.290  30.380  1.00  0.00            
ATOM     55  H26 ACD     1      23.810  12.890  30.450  1.00  0.00            
ATOM     56  C17 ACD     1      24.840  14.260  29.210  1.00  0.00            
ATOM     57  H27 ACD     1      25.720  14.890  29.380  1.00  0.00            
ATOM     58  O14 ACD     1      23.690  15.100  29.320  1.00  0.00            
ATOM     59  H28 ACD     1      23.870  15.610  30.120  1.00  0.00            
ATOM     60  C18 ACD     1      25.160  13.540  27.890  1.00  0.00            
ATOM     61  H29 ACD     1      24.270  12.940  27.660  1.00  0.00            
ATOM     62  O15 ACD     1      25.290  14.510  26.850  1.00  0.00            
ATOM     63  H30 ACD     1      25.980  15.150  27.030  1.00  0.00            
ATOM     64  C19 ACD     1      26.330  12.620  28.060  1.00  0.00            
ATOM     65  H31 ACD     1      26.570  12.040  27.160  1.00  0.00            
ATOM     66  O16 ACD     1      26.070  11.670  29.100  1.00  0.00            
ATOM     67  C20 ACD     1      25.840  12.140  30.350  1.00  0.00            
ATOM     68  H32 ACD     1      26.810  12.420  30.810  1.00  0.00            
ATOM     69  C21 ACD     1      25.410  10.910  31.080  1.00  0.00            
ATOM     70  H33 ACD     1      24.830  11.140  31.980  1.00  0.00            
ATOM     71  H34 ACD     1      24.750  10.340  30.400  1.00  0.00            
ATOM     72  O17 ACD     1      26.480  10.050  31.500  1.00  0.00            
ATOM     73  H35 ACD     1      26.910   9.660  30.730  1.00  0.00            
ATOM     74  O18 ACD     1      27.540  13.360  28.290  1.00  0.00            
ATOM     75  C22 ACD     1      28.220  13.820  27.120  1.00  0.00            
ATOM     76  H36 ACD     1      27.630  13.980  26.210  1.00  0.00            
ATOM     77  C23 ACD     1      28.590  15.290  27.510  1.00  0.00            
ATOM     78  H37 ACD     1      28.870  15.210  28.570  1.00  0.00            
ATOM     79  O19 ACD     1      27.410  16.100  27.350  1.00  0.00            
ATOM     80  H38 ACD     1      27.620  17.040  27.250  1.00  0.00            
ATOM     81  C24 ACD     1      29.820  15.820  26.810  1.00  0.00            
ATOM     82  H39 ACD     1      29.650  16.050  25.760  1.00  0.00            
ATOM     83  O20 ACD     1      30.240  16.990  27.530  1.00  0.00            
ATOM     84  H40 ACD     1      29.510  17.610  27.470  1.00  0.00            
ATOM     85  C25 ACD     1      30.910  14.810  26.910  1.00  0.00            
ATOM     86  H41 ACD     1      31.810  15.120  26.360  1.00  0.00            
ATOM     87  O21 ACD     1      30.510  13.620  26.280  1.00  0.00            
ATOM     88  C26 ACD     1      29.410  12.920  26.890  1.00  0.00            
ATOM     89  H42 ACD     1      29.750  12.520  27.850  1.00  0.00            
ATOM     90  C27 ACD     1      29.050  11.770  25.950  1.00  0.00            
ATOM     91  H43 ACD     1      29.940  11.180  25.700  1.00  0.00            
ATOM     92  H44 ACD     1      28.310  11.060  26.340  1.00  0.00            
ATOM     93  O22 ACD     1      28.370  12.150  24.690  1.00  0.00            
ATOM     94  H45 ACD     1      28.330  11.330  24.190  1.00  0.00            
ATOM     95  O23 ACD     1      31.360  14.500  28.190  1.00  0.00            
ATOM     96  C28 ACD     1      32.700  14.550  28.560  1.00  0.00            
ATOM     97  H46 ACD     1      33.370  14.610  27.690  1.00  0.00            
ATOM     98  C29 ACD     1      33.110  13.270  29.330  1.00  0.00            
ATOM     99  H47 ACD     1      32.410  13.010  30.140  1.00  0.00            
ATOM    100  O24 ACD     1      34.390  13.540  29.870  1.00  0.00            
ATOM    101  C30 ACD     1      33.200  12.100  28.340  1.00  0.00            
ATOM    102  H48 ACD     1      32.190  12.030  27.910  1.00  0.00            
ATOM    103  H49 ACD     1      33.810  12.310  27.450  1.00  0.00            
ATOM    104  O25 ACD     1      33.520  10.810  28.890  1.00  0.00            
ATOM    105  H50 ACD     1      33.540  10.190  28.160  1.00  0.00            
ATOM    106  C31 ACD     1      32.830  15.830  29.320  1.00  0.00            
ATOM    107  H51 ACD     1      32.020  15.860  30.060  1.00  0.00            
ATOM    108  O26 ACD     1      32.760  16.940  28.480  1.00  0.00            
ATOM    109  H52 ACD     1      31.860  17.130  28.210  1.00  0.00            
ATOM    110  C32 ACD     1      34.090  15.890  30.160  1.00  0.00            
ATOM    111  H53 ACD     1      34.920  16.080  29.460  1.00  0.00            
ATOM    112  O27 ACD     1      34.040  16.940  31.200  1.00  0.00            
ATOM    113  H54 ACD     1      33.430  16.550  31.830  1.00  0.00            
ATOM    114  C33 ACD     1      34.400  14.620  30.790  1.00  0.00            
ATOM    115  H55 ACD     1      35.390  14.740  31.250  1.00  0.00            
ATOM    116  O28 ACD     1      33.390  14.400  31.820  1.00  0.00            
ATOM    117  C34 ACD     1      33.790  13.980  33.110  1.00  0.00            
ATOM    118  H56 ACD     1      34.760  13.470  33.110  1.00  0.00            
ATOM    119  C35 ACD     1      33.790  15.310  33.950  1.00  0.00            
ATOM    120  H57 ACD     1      32.960  15.950  33.620  1.00  0.00            
ATOM    121  O29 ACD     1      35.060  15.950  33.710  1.00  0.00            
ATOM    122  H58 ACD     1      35.020  16.820  34.110  1.00  0.00            
ATOM    123  C36 ACD     1      33.650  14.970  35.490  1.00  0.00            
ATOM    124  H59 ACD     1      34.570  14.470  35.810  1.00  0.00            
ATOM    125  O30 ACD     1      33.400  16.180  36.140  1.00  0.00            
ATOM    126  H60 ACD     1      32.470  16.420  36.130  1.00  0.00            
ATOM    127  C1  CM8     2      27.910  18.250  31.530  1.00  0.00            
ATOM    128  C2  CM8     2      29.230  17.740  30.860  1.00  0.00            
ATOM    129  C3  CM8     2      29.690  16.460  31.570  1.00  0.00            
ATOM    130  O1  CM8     2      30.640  16.430  32.340  1.00  0.00            
ATOM    131  N1  CM8     2      28.940  15.430  31.250  1.00  0.00            
ATOM    132  C4  CM8     2      29.180  14.110  31.640  1.00  0.00            
ATOM    133  C5  CM8     2      28.780  13.690  32.950  1.00  0.00            
ATOM    134  C6  CM8     2      28.780  12.320  33.270  1.00  0.00            
ATOM    135  C7  CM8     2      29.340  11.400  32.330  1.00  0.00            
ATOM    136  Cl1 CM8     2      29.420   9.710  32.830  1.00  0.00            
ATOM    137  C8  CM8     2      29.740  11.810  31.040  1.00  0.00            
ATOM    138  Cl2 CM8     2      30.080  10.720  29.660  1.00  0.00            
ATOM    139  C9  CM8     2      29.590  13.150  30.690  1.00  0.00            
ATOM    140  H1  CM8     2      27.030  17.610  31.370  1.00  0.00            
ATOM    141  H2  CM8     2      28.080  18.310  32.610  1.00  0.00            
ATOM    142  H3  CM8     2      27.510  19.220  31.190  1.00  0.00            
ATOM    143  H4  CM8     2      30.070  18.440  30.870  1.00  0.00            
ATOM    144  H5  CM8     2      29.070  17.600  29.780  1.00  0.00            
ATOM    145  H6  CM8     2      28.060  15.560  30.760  1.00  0.00            
ATOM    146  H7  CM8     2      28.470  14.440  33.660  1.00  0.00            
ATOM    147  H8  CM8     2      28.540  12.000  34.270  1.00  0.00            
ATOM    148  H9  CM8     2      29.860  13.570  29.730  1.00  0.00            
TER
ENDMDL
MODEL        1
ATOM      1  H1  ACD     1      14.630   9.550   9.590  1.00  0.00            
ATOM      2  O1  ACD     1      14.920  10.380   9.200  1.00  0.00            
ATOM      3  C1  ACD     1      14.990  11.240  10.270  1.00  0.00            
ATOM      4  H2  ACD     1      13.970  11.480  10.610  1.00  0.00            
ATOM      5  H3  ACD     1      15.330  12.240   9.960  1.00  0.00            
ATOM      6  C2  ACD     1      15.890  10.760  11.410  1.00  0.00            
ATOM      7  H4  ACD     1      15.840  11.620  12.090  1.00  0.00            
ATOM      8  O2  ACD     1      15.260   9.610  12.200  1.00  0.00            
ATOM      9  C3  ACD     1      16.050   9.170  13.320  1.00  0.00            
ATOM     10  H5  ACD     1      15.490   8.400  13.870  1.00  0.00            
ATOM     11  O3  ACD     1      16.240  10.260  14.220  1.00  0.00            
ATOM     12  C4  ACD     1      16.350  10.000  15.600  1.00  0.00            
ATOM     13  H6  ACD     1      16.580   8.940  15.770  1.00  0.00            
ATOM     14  C5  ACD     1      17.660  10.690  16.110  1.00  0.00            
ATOM     15  H7  ACD     1      17.650  11.650  15.590  1.00  0.00            
ATOM     16  O4  ACD     1      18.780   9.900  15.760  1.00  0.00            
ATOM     17  H8  ACD     1      19.560  10.260  16.190  1.00  0.00            
ATOM     18  C6  ACD     1      17.670  11.000  17.600  1.00  0.00            
ATOM     19  H9  ACD     1      17.960  10.070  18.090  1.00  0.00            
ATOM     20  O5  ACD     1      18.580  12.040  17.930  1.00  0.00            
ATOM     21  H10 ACD     1      19.480  11.740  17.850  1.00  0.00            
ATOM     22  C7  ACD     1      16.340  11.620  17.930  1.00  0.00            
ATOM     23  H11 ACD     1      16.330  11.710  19.020  1.00  0.00            
ATOM     24  O6  ACD     1      15.320  10.670  17.700  1.00  0.00            
ATOM     25  C8  ACD     1      15.070  10.380  16.320  1.00  0.00            
ATOM     26  H12 ACD     1      14.590  11.250  15.830  1.00  0.00            
ATOM     27  C9  ACD     1      13.990   9.370  16.130  1.00  0.00            
ATOM     28  H13 ACD     1      13.160   9.780  16.710  1.00  0.00            
ATOM     29  H14 ACD     1      13.680   9.400  15.080  1.00  0.00            
ATOM     30  O7  ACD     1      14.360   8.050  16.610  1.00  0.00            
ATOM     31  H15 ACD     1      13.560   7.610  16.910  1.00  0.00            
ATOM     32  O8  ACD     1      15.970  12.830  17.130  1.00  0.00            
ATOM     33  C10 ACD     1      15.490  13.920  17.940  1.00  0.00            
ATOM     34  H16 ACD     1      15.310  13.550  18.950  1.00  0.00            
ATOM     35  C11 ACD     1      16.690  14.860  18.120  1.00  0.00            
ATOM     36  H17 ACD     1      17.200  14.920  17.150  1.00  0.00            
ATOM     37  O9  ACD     1      17.630  14.450  19.040  1.00  0.00            
ATOM     38  H18 ACD     1      18.090  13.710  18.630  1.00  0.00            
ATOM     39  C12 ACD     1      16.310  16.300  18.540  1.00  0.00            
ATOM     40  H19 ACD     1      16.000  16.310  19.590  1.00  0.00            
ATOM     41  O10 ACD     1      17.480  17.100  18.420  1.00  0.00            
ATOM     42  H20 ACD     1      18.240  16.590  18.740  1.00  0.00            
ATOM     43  C13 ACD     1      15.120  16.780  17.680  1.00  0.00            
ATOM     44  H21 ACD     1      14.650  17.720  17.970  1.00  0.00            
ATOM     45  O11 ACD     1      14.050  15.900  17.880  1.00  0.00            
ATOM     46  C14 ACD     1      14.250  14.580  17.410  1.00  0.00            
ATOM     47  H22 ACD     1      14.350  14.610  16.320  1.00  0.00            
ATOM     48  C15 ACD     1      13.030  13.800  17.720  1.00  0.00            
ATOM     49  H23 ACD     1      12.120  14.340  17.430  1.00  0.00            
ATOM     50  H24 ACD     1      13.050  12.840  17.190  1.00  0.00            
ATOM     51  O12 ACD     1      12.710  13.290  19.030  1.00  0.00            
ATOM     52  H25 ACD     1      13.540  13.040  19.450  1.00  0.00            
ATOM     53  O13 ACD     1      15.360  16.860  16.270  1.00  0.00            
ATOM     54  C16 ACD     1      15.130  18.070  15.530  1.00  0.00            
ATOM     55  H26 ACD     1      14.510  18.840  16.000  1.00  0.00            
ATOM     56  C17 ACD     1      16.520  18.640  15.240  1.00  0.00            
ATOM     57  H27 ACD     1      17.040  17.760  14.840  1.00  0.00            
ATOM     58  O14 ACD     1      17.300  19.050  16.400  1.00  0.00            
ATOM     59  H28 ACD     1      17.480  18.220  16.850  1.00  0.00            
ATOM     60  C18 ACD     1      16.400  19.740  14.230  1.00  0.00            
ATOM     61  H29 ACD     1      15.750  20.520  14.650  1.00  0.00            
ATOM     62  O15 ACD     1      17.640  20.360  13.890  1.00  0.00            
ATOM     63  H30 ACD     1      18.220  19.640  13.620  1.00  0.00            
ATOM     64  C19 ACD     1      15.790  19.340  12.900  1.00  0.00            
ATOM     65  H31 ACD     1      15.740  20.190  12.220  1.00  0.00            
ATOM     66  O16 ACD     1      14.480  18.910  13.270  1.00  0.00            
ATOM     67  C20 ACD     1      14.520  17.780  14.120  1.00  0.00            
ATOM     68  H32 ACD     1      15.120  16.980  13.660  1.00  0.00            
ATOM     69  C21 ACD     1      13.100  17.340  14.310  1.00  0.00            
ATOM     70  H33 ACD     1      12.630  17.090  13.350  1.00  0.00            
ATOM     71  H34 ACD     1      13.140  16.450  14.950  1.00  0.00            
ATOM     72  O17 ACD     1      12.290  18.350  14.900  1.00  0.00            
ATOM     73  H35 ACD     1      12.130  18.960  14.170  1.00  0.00            
ATOM     74  O18 ACD     1      16.500  18.260  12.330  1.00  0.00            
ATOM     75  C22 ACD     1      17.520  18.530  11.420  1.00  0.00            
ATOM     76  H36 ACD     1      17.770  19.590  11.350  1.00  0.00            
ATOM     77  C23 ACD     1      18.780  17.760  11.830  1.00  0.00            
ATOM     78  H37 ACD     1      18.630  16.740  12.210  1.00  0.00            
ATOM     79  O19 ACD     1      19.440  18.500  12.830  1.00  0.00            
ATOM     80  H38 ACD     1      20.280  18.120  13.100  1.00  0.00            
ATOM     81  C24 ACD     1      19.680  17.630  10.680  1.00  0.00            
ATOM     82  H39 ACD     1      20.120  18.610  10.440  1.00  0.00            
ATOM     83  O20 ACD     1      20.820  16.790  11.030  1.00  0.00            
ATOM     84  H40 ACD     1      21.110  17.170  11.860  1.00  0.00            
ATOM     85  C25 ACD     1      18.980  17.090   9.440  1.00  0.00            
ATOM     86  H41 ACD     1      19.680  16.980   8.610  1.00  0.00            
ATOM     87  O21 ACD     1      17.990  17.950   9.090  1.00  0.00            
ATOM     88  C26 ACD     1      16.940  18.030  10.050  1.00  0.00            
ATOM     89  H42 ACD     1      16.290  17.140  10.110  1.00  0.00            
ATOM     90  C27 ACD     1      15.880  19.050   9.480  1.00  0.00            
ATOM     91  H43 ACD     1      15.040  19.270  10.150  1.00  0.00            
ATOM     92  H44 ACD     1      16.340  20.030   9.310  1.00  0.00            
ATOM     93  O22 ACD     1      15.310  18.490   8.270  1.00  0.00            
ATOM     94  H45 ACD     1      16.050  18.250   7.710  1.00  0.00            
ATOM     95  O23 ACD     1      18.400  15.860   9.720  1.00  0.00            
ATOM     96  C28 ACD     1      18.770  14.690   9.050  1.00  0.00            
ATOM     97  H46 ACD     1      19.230  14.780   8.060  1.00  0.00            
ATOM     98  C29 ACD     1      17.430  13.940   8.920  1.00  0.00            
ATOM     99  H47 ACD     1      16.940  13.960   9.900  1.00  0.00            
ATOM    100  O24 ACD     1      17.740  12.600   8.530  1.00  0.00            
ATOM    101  C30 ACD     1      16.420  14.610   7.920  1.00  0.00            
ATOM    102  H48 ACD     1      15.540  13.950   7.800  1.00  0.00            
ATOM    103  H49 ACD     1      16.060  15.550   8.360  1.00  0.00            
ATOM    104  O25 ACD     1      17.060  14.920   6.630  1.00  0.00            
ATOM    105  H50 ACD     1      17.210  14.060   6.220  1.00  0.00            
ATOM    106  C31 ACD     1      19.850  13.950   9.850  1.00  0.00            
ATOM    107  H51 ACD     1      19.580  14.140  10.890  1.00  0.00            
ATOM    108  O26 ACD     1      21.130  14.630   9.670  1.00  0.00            
ATOM    109  H52 ACD     1      21.100  15.480  10.120  1.00  0.00            
ATOM    110  C32 ACD     1      19.940  12.420   9.510  1.00  0.00            
ATOM    111  H53 ACD     1      20.320  12.380   8.480  1.00  0.00            
ATOM    112  O27 ACD     1      20.760  11.700  10.440  1.00  0.00            
ATOM    113  H54 ACD     1      21.520  12.290  10.440  1.00  0.00            
ATOM    114  C33 ACD     1      18.510  11.810   9.410  1.00  0.00            
ATOM    115  H55 ACD     1      18.600  10.760   9.100  1.00  0.00            
ATOM    116  O28 ACD     1      17.870  11.740  10.680  1.00  0.00            
ATOM    117  C34 ACD     1      17.370  10.410  11.030  1.00  0.00            
ATOM    118  H56 ACD     1      17.340   9.720  10.180  1.00  0.00            
ATOM    119  C35 ACD     1      18.180   9.850  12.160  1.00  0.00            
ATOM    120  H57 ACD     1      18.270  10.590  12.970  1.00  0.00            
ATOM    121  O29 ACD     1      19.530   9.560  11.760  1.00  0.00            
ATOM    122  H58 ACD     1      19.960  10.330  11.380  1.00  0.00            
ATOM    123  C36 ACD     1      17.470   8.710  12.860  1.00  0.00            
ATOM    124  H59 ACD     1      17.340   7.910  12.110  1.00  0.00            
ATOM    125  O30 ACD     1      18.210   8.110  13.940  1.00  0.00            
ATOM    126  H60 ACD     1      18.520   8.720  14.610  1.00  0.00            
ATOM    127  C1  CM8     2      21.180  14.130  13.630  1.00  0.00            
ATOM    128  C2  CM8     2      19.960  13.380  14.240  1.00  0.00            
ATOM    129  C3  CM8     2      18.600  14.120  13.950  1.00  0.00            
ATOM    130  O1  CM8     2      18.300  15.120  14.590  1.00  0.00            
ATOM    131  N1  CM8     2      17.800  13.670  12.940  1.00  0.00            
ATOM    132  C4  CM8     2      16.480  13.990  13.000  1.00  0.00            
ATOM    133  C5  CM8     2      15.670  13.280  13.880  1.00  0.00            
ATOM    134  C6  CM8     2      14.230  13.410  13.760  1.00  0.00            
ATOM    135  C7  CM8     2      13.650  14.220  12.810  1.00  0.00            
ATOM    136  Cl1 CM8     2      11.910  14.340  12.820  1.00  0.00            
ATOM    137  C8  CM8     2      14.480  15.110  12.140  1.00  0.00            
ATOM    138  Cl2 CM8     2      13.780  16.140  10.880  1.00  0.00            
ATOM    139  C9  CM8     2      15.920  14.870  12.130  1.00  0.00            
ATOM    140  H1  CM8     2      21.260  15.170  13.960  1.00  0.00            
ATOM    141  H2  CM8     2      22.140  13.600  13.610  1.00  0.00            
ATOM    142  H3  CM8     2      20.930  14.280  12.570  1.00  0.00            
ATOM    143  H4  CM8     2      20.140  13.280  15.320  1.00  0.00            
ATOM    144  H5  CM8     2      19.770  12.430  13.730  1.00  0.00            
ATOM    145  H6  CM8     2      18.080  12.920  12.320  1.00  0.00            
ATOM    146  H7  CM8     2      16.070  12.780  14.760  1.00  0.00            
ATOM    147  H8  CM8     2      13.620  12.740  14.360  1.00  0.00            
ATOM    148  H9  CM8     2      16.570  15.440  11.470  1.00  0.00            
TER
ENDMDL
MODEL        1
ATOM      1  H1  ACD     1      19.890  23.210  14.650  1.00  0.00            
ATOM      2  O1  ACD     1      20.060  23.030  15.580  1.00  0.00            
ATOM      3  C1  ACD     1      21.420  23.200  15.860  1.00  0.00            
ATOM      4  H2  ACD     1      21.540  23.530  16.900  1.00  0.00            
ATOM      5  H3  ACD     1      21.750  23.890  15.070  1.00  0.00            
ATOM      6  C2  ACD     1      22.280  21.870  15.690  1.00  0.00            
ATOM      7  H4  ACD     1      23.330  22.120  15.860  1.00  0.00            
ATOM      8  O2  ACD     1      21.980  20.920  16.750  1.00  0.00            
ATOM      9  C3  ACD     1      22.600  19.680  16.690  1.00  0.00            
ATOM     10  H5  ACD     1      22.300  19.180  17.610  1.00  0.00            
ATOM     11  O3  ACD     1      24.070  19.820  16.660  1.00  0.00            
ATOM     12  C4  ACD     1      24.870  18.870  17.350  1.00  0.00            
ATOM     13  H6  ACD     1      24.290  18.000  17.690  1.00  0.00            
ATOM     14  C5  ACD     1      25.920  18.410  16.340  1.00  0.00            
ATOM     15  H7  ACD     1      26.270  19.280  15.780  1.00  0.00            
ATOM     16  O4  ACD     1      25.390  17.450  15.450  1.00  0.00            
ATOM     17  H8  ACD     1      24.470  17.660  15.260  1.00  0.00            
ATOM     18  C6  ACD     1      27.240  17.940  16.980  1.00  0.00            
ATOM     19  H9  ACD     1      27.140  16.990  17.520  1.00  0.00            
ATOM     20  O5  ACD     1      28.200  17.810  15.910  1.00  0.00            
ATOM     21  H10 ACD     1      27.740  17.220  15.310  1.00  0.00            
ATOM     22  C7  ACD     1      27.750  19.000  17.980  1.00  0.00            
ATOM     23  H11 ACD     1      28.760  18.740  18.320  1.00  0.00            
ATOM     24  O6  ACD     1      26.750  19.060  19.010  1.00  0.00            
ATOM     25  C8  ACD     1      25.460  19.510  18.620  1.00  0.00            
ATOM     26  H12 ACD     1      25.710  20.550  18.350  1.00  0.00            
ATOM     27  C9  ACD     1      24.570  19.290  19.830  1.00  0.00            
ATOM     28  H13 ACD     1      24.980  19.870  20.660  1.00  0.00            
ATOM     29  H14 ACD     1      23.590  19.770  19.720  1.00  0.00            
ATOM     30  O7  ACD     1      24.390  17.880  20.230  1.00  0.00            
ATOM     31  H15 ACD     1      24.510  17.790  21.180  1.00  0.00            
ATOM     32  O8  ACD     1      27.830  20.330  17.390  1.00  0.00            
ATOM     33  C10 ACD     1      29.070  20.950  17.470  1.00  0.00            
ATOM     34  H16 ACD     1      29.740  20.420  18.150  1.00  0.00            
ATOM     35  C11 ACD     1      29.710  21.040  16.090  1.00  0.00            
ATOM     36  H17 ACD     1      28.990  21.540  15.430  1.00  0.00            
ATOM     37  O9  ACD     1      30.060  19.730  15.600  1.00  0.00            
ATOM     38  H18 ACD     1      29.350  19.110  15.760  1.00  0.00            
ATOM     39  C12 ACD     1      31.020  21.790  16.180  1.00  0.00            
ATOM     40  H19 ACD     1      31.680  21.220  16.850  1.00  0.00            
ATOM     41  O10 ACD     1      31.530  21.740  14.880  1.00  0.00            
ATOM     42  H20 ACD     1      31.320  20.870  14.540  1.00  0.00            
ATOM     43  C13 ACD     1      30.730  23.150  16.780  1.00  0.00            
ATOM     44  H21 ACD     1      31.650  23.750  16.790  1.00  0.00            
ATOM     45  O11 ACD     1      30.180  23.030  18.070  1.00  0.00            
ATOM     46  C14 ACD     1      28.900  22.360  18.070  1.00  0.00            
ATOM     47  H22 ACD     1      28.150  22.900  17.480  1.00  0.00            
ATOM     48  C15 ACD     1      28.370  22.190  19.490  1.00  0.00            
ATOM     49  H23 ACD     1      27.400  21.690  19.340  1.00  0.00            
ATOM     50  H24 ACD     1      29.020  21.460  20.000  1.00  0.00            
ATOM     51  O12 ACD     1      28.210  23.410  20.240  1.00  0.00            
ATOM     52  H25 ACD     1      28.260  23.350  21.200  1.00  0.00            
ATOM     53  O13 ACD     1      29.810  23.840  15.940  1.00  0.00            
ATOM     54  C16 ACD     1      30.180  25.100  15.420  1.00  0.00            
ATOM     55  H26 ACD     1      30.970  25.540  16.050  1.00  0.00            
ATOM     56  C17 ACD     1      30.550  24.860  13.980  1.00  0.00            
ATOM     57  H27 ACD     1      29.780  24.210  13.550  1.00  0.00            
ATOM     58  O14 ACD     1      31.870  24.290  14.040  1.00  0.00            
ATOM     59  H28 ACD     1      31.700  23.400  14.380  1.00  0.00            
ATOM     60  C18 ACD     1      30.510  26.200  13.120  1.00  0.00            
ATOM     61  H29 ACD     1      31.340  26.830  13.460  1.00  0.00            
ATOM     62  O15 ACD     1      30.800  25.960  11.750  1.00  0.00            
ATOM     63  H30 ACD     1      29.980  25.690  11.330  1.00  0.00            
ATOM     64  C19 ACD     1      29.120  26.900  13.350  1.00  0.00            
ATOM     65  H31 ACD     1      29.010  27.870  12.860  1.00  0.00            
ATOM     66  O16 ACD     1      28.990  27.120  14.720  1.00  0.00            
ATOM     67  C20 ACD     1      28.880  25.930  15.510  1.00  0.00            
ATOM     68  H32 ACD     1      28.050  25.350  15.090  1.00  0.00            
ATOM     69  C21 ACD     1      28.620  26.330  16.930  1.00  0.00            
ATOM     70  H33 ACD     1      28.230  25.510  17.550  1.00  0.00            
ATOM     71  H34 ACD     1      29.560  26.750  17.310  1.00  0.00            
ATOM     72  O17 ACD     1      27.550  27.190  17.060  1.00  0.00            
ATOM     73  H35 ACD     1      26.790  26.850  17.550  1.00  0.00            
ATOM     74  O18 ACD     1      28.160  26.110  12.760  1.00  0.00            
ATOM     75  C22 ACD     1      27.430  26.640  11.650  1.00  0.00            
ATOM     76  H36 ACD     1      27.980  27.460  11.180  1.00  0.00            
ATOM     77  C23 ACD     1      27.470  25.440  10.650  1.00  0.00            
ATOM     78  H37 ACD     1      27.110  24.550  11.180  1.00  0.00            
ATOM     79  O19 ACD     1      28.790  25.270  10.090  1.00  0.00            
ATOM     80  H38 ACD     1      28.610  24.660   9.380  1.00  0.00            
ATOM     81  C24 ACD     1      26.460  25.690   9.510  1.00  0.00            
ATOM     82  H39 ACD     1      26.920  26.440   8.850  1.00  0.00            
ATOM     83  O20 ACD     1      26.330  24.580   8.640  1.00  0.00            
ATOM     84  H40 ACD     1      25.820  23.930   9.120  1.00  0.00            
ATOM     85  C25 ACD     1      25.100  26.040  10.140  1.00  0.00            
ATOM     86  H41 ACD     1      24.390  26.200   9.320  1.00  0.00            
ATOM     87  O21 ACD     1      25.190  27.210  10.850  1.00  0.00            
ATOM     88  C26 ACD     1      26.030  27.150  12.020  1.00  0.00            
ATOM     89  H42 ACD     1      25.600  26.440  12.730  1.00  0.00            
ATOM     90  C27 ACD     1      26.090  28.430  12.760  1.00  0.00            
ATOM     91  H43 ACD     1      25.080  28.790  13.010  1.00  0.00            
ATOM     92  H44 ACD     1      26.580  28.220  13.710  1.00  0.00            
ATOM     93  O22 ACD     1      26.900  29.430  12.140  1.00  0.00            
ATOM     94  H45 ACD     1      27.190  30.030  12.830  1.00  0.00            
ATOM     95  O23 ACD     1      24.680  25.000  11.070  1.00  0.00            
ATOM     96  C28 ACD     1      23.540  24.210  10.810  1.00  0.00            
ATOM     97  H46 ACD     1      23.040  24.560   9.890  1.00  0.00            
ATOM     98  C29 ACD     1      22.590  24.470  11.950  1.00  0.00            
ATOM     99  H47 ACD     1      23.120  24.460  12.920  1.00  0.00            
ATOM    100  O24 ACD     1      21.590  23.510  11.920  1.00  0.00            
ATOM    101  C30 ACD     1      21.950  25.870  11.810  1.00  0.00            
ATOM    102  H48 ACD     1      22.760  26.600  11.690  1.00  0.00            
ATOM    103  H49 ACD     1      21.500  25.840  10.810  1.00  0.00            
ATOM    104  O25 ACD     1      21.030  26.260  12.880  1.00  0.00            
ATOM    105  H50 ACD     1      20.730  27.110  12.560  1.00  0.00            
ATOM    106  C31 ACD     1      23.950  22.790  10.730  1.00  0.00            
ATOM    107  H51 ACD     1      24.630  22.520  11.550  1.00  0.00            
ATOM    108  O26 ACD     1      24.650  22.490   9.510  1.00  0.00            
ATOM    109  H52 ACD     1      24.920  21.580   9.410  1.00  0.00            
ATOM    110  C32 ACD     1      22.840  21.800  10.880  1.00  0.00            
ATOM    111  H53 ACD     1      22.370  21.820   9.890  1.00  0.00            
ATOM    112  O27 ACD     1      23.310  20.440  11.070  1.00  0.00            
ATOM    113  H54 ACD     1      23.700  20.110  10.250  1.00  0.00            
ATOM    114  C33 ACD     1      22.010  22.180  12.060  1.00  0.00            
ATOM    115  H55 ACD     1      21.200  21.450  12.090  1.00  0.00            
ATOM    116  O28 ACD     1      22.700  22.020  13.280  1.00  0.00            
ATOM    117  C34 ACD     1      22.000  21.270  14.330  1.00  0.00            
ATOM    118  H56 ACD     1      20.930  21.130  14.140  1.00  0.00            
ATOM    119  C35 ACD     1      22.480  19.820  14.180  1.00  0.00            
ATOM    120  H57 ACD     1      23.560  20.020  14.200  1.00  0.00            
ATOM    121  O29 ACD     1      21.960  19.190  12.970  1.00  0.00            
ATOM    122  H58 ACD     1      22.470  19.660  12.300  1.00  0.00            
ATOM    123  C36 ACD     1      22.080  18.910  15.420  1.00  0.00            
ATOM    124  H59 ACD     1      20.990  18.770  15.360  1.00  0.00            
ATOM    125  O30 ACD     1      22.770  17.650  15.370  1.00  0.00            
ATOM    126  H60 ACD     1      22.250  17.110  14.780  1.00  0.00            
ATOM    127  C1  CM8     2      28.290  19.400  12.420  1.00  0.00            
ATOM    128  C2  CM8     2      26.840  19.830  12.770  1.00  0.00            
ATOM    129  C3  CM8     2      26.710  21.320  12.980  1.00  0.00            
ATOM    130  O1  CM8     2      26.900  22.210  12.130  1.00  0.00            
ATOM    131  N1  CM8     2      26.210  21.590  14.240  1.00  0.00            
ATOM    132  C4  CM8     2      25.890  22.830  14.830  1.00  0.00            
ATOM    133  C5  CM8     2      25.630  24.040  14.170  1.00  0.00            
ATOM    134  C6  CM8     2      25.160  25.150  14.880  1.00  0.00            
ATOM    135  C7  CM8     2      25.090  25.140  16.250  1.00  0.00            
ATOM    136  Cl1 CM8     2      24.410  26.560  17.040  1.00  0.00            
ATOM    137  C8  CM8     2      25.490  23.970  17.000  1.00  0.00            
ATOM    138  Cl2 CM8     2      25.260  23.850  18.740  1.00  0.00            
ATOM    139  C9  CM8     2      25.880  22.820  16.220  1.00  0.00            
ATOM    140  H1  CM8     2      29.060  19.490  13.190  1.00  0.00            
ATOM    141  H2  CM8     2      28.260  18.330  12.190  1.00  0.00            
ATOM    142  H3  CM8     2      28.580  19.800  11.440  1.00  0.00            
ATOM    143  H4  CM8     2      26.520  19.240  13.640  1.00  0.00            
ATOM    144  H5  CM8     2      26.210  19.640  11.890  1.00  0.00            
ATOM    145  H6  CM8     2      26.250  20.760  14.820  1.00  0.00            
ATOM    146  H7  CM8     2      25.580  24.050  13.080  1.00  0.00            
ATOM    147  H8  CM8     2      24.910  26.120  14.450  1.00  0.00            
ATOM    148  H9  CM8     2      26.060  21.850  16.670  1.00  0.00            
TER
ENDMDL
MODEL        1
ATOM      1  H1  ACD     1      11.040   9.120  12.840  1.00  0.00            
ATOM      2  O1  ACD     1      11.260   9.790  12.190  1.00  0.00            
ATOM      3  C1  ACD     1      11.710  10.880  12.910  1.00  0.00            
ATOM      4  H2  ACD     1      10.820  11.480  13.130  1.00  0.00            
ATOM      5  H3  ACD     1      12.370  11.570  12.380  1.00  0.00            
ATOM      6  C2  ACD     1      12.540  10.460  14.090  1.00  0.00            
ATOM      7  H4  ACD     1      12.760  11.360  14.670  1.00  0.00            
ATOM      8  O2  ACD     1      11.730   9.610  15.000  1.00  0.00            
ATOM      9  C3  ACD     1      12.420   9.180  16.160  1.00  0.00            
ATOM     10  H5  ACD     1      11.850   8.540  16.840  1.00  0.00            
ATOM     11  O3  ACD     1      12.660  10.380  16.940  1.00  0.00            
ATOM     12  C4  ACD     1      12.790  10.230  18.370  1.00  0.00            
ATOM     13  H6  ACD     1      12.810   9.180  18.690  1.00  0.00            
ATOM     14  C5  ACD     1      14.080  10.980  18.740  1.00  0.00            
ATOM     15  H7  ACD     1      14.160  11.970  18.250  1.00  0.00            
ATOM     16  O4  ACD     1      15.200  10.070  18.530  1.00  0.00            
ATOM     17  H8  ACD     1      16.050  10.440  18.770  1.00  0.00            
ATOM     18  C6  ACD     1      14.080  11.320  20.240  1.00  0.00            
ATOM     19  H9  ACD     1      13.950  10.440  20.880  1.00  0.00            
ATOM     20  O5  ACD     1      15.240  12.040  20.700  1.00  0.00            
ATOM     21  H10 ACD     1      16.000  11.470  20.580  1.00  0.00            
ATOM     22  C7  ACD     1      12.910  12.230  20.500  1.00  0.00            
ATOM     23  H11 ACD     1      12.810  12.570  21.530  1.00  0.00            
ATOM     24  O6  ACD     1      11.670  11.460  20.240  1.00  0.00            
ATOM     25  C8  ACD     1      11.490  10.870  18.930  1.00  0.00            
ATOM     26  H12 ACD     1      11.090  11.600  18.220  1.00  0.00            
ATOM     27  C9  ACD     1      10.450   9.770  19.120  1.00  0.00            
ATOM     28  H13 ACD     1       9.580  10.330  19.490  1.00  0.00            
ATOM     29  H14 ACD     1      10.280   9.230  18.180  1.00  0.00            
ATOM     30  O7  ACD     1      10.860   8.800  20.100  1.00  0.00            
ATOM     31  H15 ACD     1      10.230   8.800  20.830  1.00  0.00            
ATOM     32  O8  ACD     1      12.960  13.350  19.650  1.00  0.00            
ATOM     33  C10 ACD     1      12.930  14.650  20.250  1.00  0.00            
ATOM     34  H16 ACD     1      12.500  14.570  21.260  1.00  0.00            
ATOM     35  C11 ACD     1      14.300  15.280  20.260  1.00  0.00            
ATOM     36  H17 ACD     1      14.590  15.060  19.230  1.00  0.00            
ATOM     37  O9  ACD     1      15.170  14.710  21.300  1.00  0.00            
ATOM     38  H18 ACD     1      15.360  13.810  21.040  1.00  0.00            
ATOM     39  C12 ACD     1      14.230  16.850  20.360  1.00  0.00            
ATOM     40  H19 ACD     1      13.820  17.130  21.330  1.00  0.00            
ATOM     41  O10 ACD     1      15.480  17.480  20.170  1.00  0.00            
ATOM     42  H20 ACD     1      15.790  17.940  20.960  1.00  0.00            
ATOM     43  C13 ACD     1      13.280  17.340  19.320  1.00  0.00            
ATOM     44  H21 ACD     1      13.320  18.410  19.590  1.00  0.00            
ATOM     45  O11 ACD     1      11.930  16.790  19.480  1.00  0.00            
ATOM     46  C14 ACD     1      11.880  15.350  19.340  1.00  0.00            
ATOM     47  H22 ACD     1      12.260  15.140  18.330  1.00  0.00            
ATOM     48  C15 ACD     1      10.420  14.800  19.280  1.00  0.00            
ATOM     49  H23 ACD     1       9.880  15.490  18.620  1.00  0.00            
ATOM     50  H24 ACD     1      10.380  13.830  18.770  1.00  0.00            
ATOM     51  O12 ACD     1       9.780  14.730  20.550  1.00  0.00            
ATOM     52  H25 ACD     1       8.860  14.450  20.470  1.00  0.00            
ATOM     53  O13 ACD     1      13.790  17.210  17.950  1.00  0.00            
ATOM     54  C16 ACD     1      13.500  18.420  17.150  1.00  0.00            
ATOM     55  H26 ACD     1      12.930  19.200  17.680  1.00  0.00            
ATOM     56  C17 ACD     1      14.910  18.890  16.780  1.00  0.00            
ATOM     57  H27 ACD     1      15.580  18.060  16.560  1.00  0.00            
ATOM     58  O14 ACD     1      15.540  19.550  17.910  1.00  0.00            
ATOM     59  H28 ACD     1      15.410  19.020  18.690  1.00  0.00            
ATOM     60  C18 ACD     1      14.920  19.740  15.560  1.00  0.00            
ATOM     61  H29 ACD     1      14.430  20.640  15.960  1.00  0.00            
ATOM     62  O15 ACD     1      16.290  20.020  15.150  1.00  0.00            
ATOM     63  H30 ACD     1      16.770  19.190  15.230  1.00  0.00            
ATOM     64  C19 ACD     1      14.120  19.130  14.420  1.00  0.00            
ATOM     65  H31 ACD     1      14.080  19.760  13.530  1.00  0.00            
ATOM     66  O16 ACD     1      12.800  18.940  14.900  1.00  0.00            
ATOM     67  C20 ACD     1      12.750  17.940  15.940  1.00  0.00            
ATOM     68  H32 ACD     1      13.140  16.970  15.610  1.00  0.00            
ATOM     69  C21 ACD     1      11.320  17.850  16.340  1.00  0.00            
ATOM     70  H33 ACD     1      10.860  17.390  15.460  1.00  0.00            
ATOM     71  H34 ACD     1      11.060  17.030  17.020  1.00  0.00            
ATOM     72  O17 ACD     1      10.640  19.080  16.670  1.00  0.00            
ATOM     73  H35 ACD     1      11.270  19.810  16.610  1.00  0.00            
ATOM     74  O18 ACD     1      14.690  17.880  14.080  1.00  0.00            
ATOM     75  C22 ACD     1      15.630  17.700  12.940  1.00  0.00            
ATOM     76  H36 ACD     1      15.920  18.600  12.390  1.00  0.00            
ATOM     77  C23 ACD     1      16.790  16.930  13.550  1.00  0.00            
ATOM     78  H37 ACD     1      16.360  16.140  14.180  1.00  0.00            
ATOM     79  O19 ACD     1      17.630  17.830  14.310  1.00  0.00            
ATOM     80  H38 ACD     1      18.250  17.320  14.840  1.00  0.00            
ATOM     81  C24 ACD     1      17.620  16.160  12.480  1.00  0.00            
ATOM     82  H39 ACD     1      18.170  16.910  11.890  1.00  0.00            
ATOM     83  O20 ACD     1      18.660  15.360  13.030  1.00  0.00            
ATOM     84  H40 ACD     1      19.030  15.800  13.790  1.00  0.00            
ATOM     85  C25 ACD     1      16.750  15.440  11.440  1.00  0.00            
ATOM     86  H41 ACD     1      17.390  15.160  10.600  1.00  0.00            
ATOM     87  O21 ACD     1      15.890  16.460  10.930  1.00  0.00            
ATOM     88  C26 ACD     1      14.930  16.910  11.890  1.00  0.00            
ATOM     89  H42 ACD     1      14.320  16.130  12.350  1.00  0.00            
ATOM     90  C27 ACD     1      13.970  17.790  11.120  1.00  0.00            
ATOM     91  H43 ACD     1      13.130  17.990  11.800  1.00  0.00            
ATOM     92  H44 ACD     1      14.400  18.770  10.850  1.00  0.00            
ATOM     93  O22 ACD     1      13.520  17.280   9.880  1.00  0.00            
ATOM     94  H45 ACD     1      14.290  16.800   9.560  1.00  0.00            
ATOM     95  O23 ACD     1      16.060  14.310  11.930  1.00  0.00            
ATOM     96  C28 ACD     1      16.310  13.080  11.390  1.00  0.00            
ATOM     97  H46 ACD     1      16.850  13.140  10.430  1.00  0.00            
ATOM     98  C29 ACD     1      14.890  12.530  11.190  1.00  0.00            
ATOM     99  H47 ACD     1      14.280  12.720  12.080  1.00  0.00            
ATOM    100  O24 ACD     1      14.920  11.110  10.960  1.00  0.00            
ATOM    101  C30 ACD     1      14.130  13.120   9.970  1.00  0.00            
ATOM    102  H48 ACD     1      13.050  12.960  10.050  1.00  0.00            
ATOM    103  H49 ACD     1      14.130  14.210  10.120  1.00  0.00            
ATOM    104  O25 ACD     1      14.690  12.780   8.690  1.00  0.00            
ATOM    105  H50 ACD     1      14.500  11.860   8.490  1.00  0.00            
ATOM    106  C31 ACD     1      17.080  12.290  12.440  1.00  0.00            
ATOM    107  H51 ACD     1      16.590  12.590  13.370  1.00  0.00            
ATOM    108  O26 ACD     1      18.450  12.530  12.390  1.00  0.00            
ATOM    109  H52 ACD     1      18.620  13.470  12.500  1.00  0.00            
ATOM    110  C32 ACD     1      16.960  10.840  12.250  1.00  0.00            
ATOM    111  H53 ACD     1      17.570  10.490  11.410  1.00  0.00            
ATOM    112  O27 ACD     1      17.490  10.170  13.400  1.00  0.00            
ATOM    113  H54 ACD     1      18.300  10.650  13.560  1.00  0.00            
ATOM    114  C33 ACD     1      15.490  10.470  12.090  1.00  0.00            
ATOM    115  H55 ACD     1      15.340   9.420  11.810  1.00  0.00            
ATOM    116  O28 ACD     1      14.750  10.760  13.250  1.00  0.00            
ATOM    117  C34 ACD     1      13.870   9.830  13.780  1.00  0.00            
ATOM    118  H56 ACD     1      13.710   9.100  12.970  1.00  0.00            
ATOM    119  C35 ACD     1      14.560   9.240  14.990  1.00  0.00            
ATOM    120  H57 ACD     1      14.900  10.120  15.540  1.00  0.00            
ATOM    121  O29 ACD     1      15.770   8.530  14.550  1.00  0.00            
ATOM    122  H58 ACD     1      16.320   9.130  14.040  1.00  0.00            
ATOM    123  C36 ACD     1      13.680   8.400  15.880  1.00  0.00            
ATOM    124  H59 ACD     1      13.380   7.540  15.270  1.00  0.00            
ATOM    125  O30 ACD     1      14.240   7.930  17.090  1.00  0.00            
ATOM    126  H60 ACD     1      14.660   8.680  17.520  1.00  0.00            
ATOM    127  C1  CM8     2      17.900  13.180  16.050  1.00  0.00            
ATOM    128  C2  CM8     2      16.570  12.590  16.470  1.00  0.00            
ATOM    129  C3  CM8     2      15.380  13.580  16.380  1.00  0.00            
ATOM    130  O1  CM8     2      15.490  14.800  16.430  1.00  0.00            
ATOM    131  N1  CM8     2      14.210  12.970  16.090  1.00  0.00            
ATOM    132  C4  CM8     2      13.030  13.580  15.590  1.00  0.00            
ATOM    133  C5  CM8     2      11.850  13.350  16.310  1.00  0.00            
ATOM    134  C6  CM8     2      10.590  13.790  15.850  1.00  0.00            
ATOM    135  C7  CM8     2      10.490  14.400  14.590  1.00  0.00            
ATOM    136  Cl1 CM8     2       8.880  14.760  14.010  1.00  0.00            
ATOM    137  C8  CM8     2      11.690  14.460  13.780  1.00  0.00            
ATOM    138  Cl2 CM8     2      11.620  15.270  12.210  1.00  0.00            
ATOM    139  C9  CM8     2      12.960  14.070  14.270  1.00  0.00            
ATOM    140  H1  CM8     2      18.210  13.760  16.930  1.00  0.00            
ATOM    141  H2  CM8     2      18.640  12.380  15.990  1.00  0.00            
ATOM    142  H3  CM8     2      17.780  13.830  15.170  1.00  0.00            
ATOM    143  H4  CM8     2      16.740  12.200  17.480  1.00  0.00            
ATOM    144  H5  CM8     2      16.250  11.610  16.100  1.00  0.00            
ATOM    145  H6  CM8     2      14.180  11.960  16.170  1.00  0.00            
ATOM    146  H7  CM8     2      12.040  13.060  17.340  1.00  0.00            
ATOM    147  H8  CM8     2       9.710  13.720  16.480  1.00  0.00            
ATOM    148  H9  CM8     2      13.850  14.200  13.660  1.00  0.00            
TER
ENDMDL
MODEL        1
ATOM      1  H1  ACD     1      23.100  29.410  34.800  1.00  0.00            
ATOM      2  O1  ACD     1      22.620  28.640  34.490  1.00  0.00            
ATOM      3  C1  ACD     1      21.200  29.000  34.530  1.00  0.00            
ATOM      4  H2  ACD     1      20.760  28.830  35.520  1.00  0.00            
ATOM      5  H3  ACD     1      20.660  28.250  33.930  1.00  0.00            
ATOM      6  C2  ACD     1      20.870  30.460  34.040  1.00  0.00            
ATOM      7  H4  ACD     1      19.790  30.650  34.020  1.00  0.00            
ATOM      8  O2  ACD     1      21.320  31.340  35.020  1.00  0.00            
ATOM      9  C3  ACD     1      21.150  32.710  34.740  1.00  0.00            
ATOM     10  H5  ACD     1      21.450  33.260  35.630  1.00  0.00            
ATOM     11  O3  ACD     1      19.680  32.880  34.660  1.00  0.00            
ATOM     12  C4  ACD     1      18.950  33.490  35.660  1.00  0.00            
ATOM     13  H6  ACD     1      19.530  33.690  36.570  1.00  0.00            
ATOM     14  C5  ACD     1      18.430  34.830  35.130  1.00  0.00            
ATOM     15  H7  ACD     1      18.010  34.630  34.130  1.00  0.00            
ATOM     16  O4  ACD     1      19.460  35.690  35.020  1.00  0.00            
ATOM     17  H8  ACD     1      19.080  36.540  34.780  1.00  0.00            
ATOM     18  C6  ACD     1      17.320  35.390  36.020  1.00  0.00            
ATOM     19  H9  ACD     1      17.770  35.690  36.980  1.00  0.00            
ATOM     20  O5  ACD     1      16.710  36.560  35.490  1.00  0.00            
ATOM     21  H10 ACD     1      16.240  36.410  34.660  1.00  0.00            
ATOM     22  C7  ACD     1      16.250  34.350  36.350  1.00  0.00            
ATOM     23  H11 ACD     1      15.600  34.900  37.030  1.00  0.00            
ATOM     24  O6  ACD     1      16.860  33.170  36.930  1.00  0.00            
ATOM     25  C8  ACD     1      17.820  32.540  36.070  1.00  0.00            
ATOM     26  H12 ACD     1      17.350  32.350  35.100  1.00  0.00            
ATOM     27  C9  ACD     1      18.280  31.250  36.800  1.00  0.00            
ATOM     28  H13 ACD     1      19.200  30.910  36.320  1.00  0.00            
ATOM     29  H14 ACD     1      18.420  31.450  37.870  1.00  0.00            
ATOM     30  O7  ACD     1      17.260  30.180  36.790  1.00  0.00            
ATOM     31  H15 ACD     1      16.570  30.530  37.370  1.00  0.00            
ATOM     32  O8  ACD     1      15.470  33.910  35.230  1.00  0.00            
ATOM     33  C10 ACD     1      14.070  33.840  35.480  1.00  0.00            
ATOM     34  H16 ACD     1      13.730  34.400  36.360  1.00  0.00            
ATOM     35  C11 ACD     1      13.430  34.440  34.230  1.00  0.00            
ATOM     36  H17 ACD     1      14.090  34.250  33.370  1.00  0.00            
ATOM     37  O9  ACD     1      13.320  35.850  34.450  1.00  0.00            
ATOM     38  H18 ACD     1      12.900  36.000  35.300  1.00  0.00            
ATOM     39  C12 ACD     1      12.060  33.850  33.770  1.00  0.00            
ATOM     40  H19 ACD     1      11.350  34.220  34.520  1.00  0.00            
ATOM     41  O10 ACD     1      11.730  34.320  32.490  1.00  0.00            
ATOM     42  H20 ACD     1      12.290  33.790  31.910  1.00  0.00            
ATOM     43  C13 ACD     1      12.050  32.380  33.920  1.00  0.00            
ATOM     44  H21 ACD     1      11.040  32.000  33.820  1.00  0.00            
ATOM     45  O11 ACD     1      12.430  31.960  35.230  1.00  0.00            
ATOM     46  C14 ACD     1      13.700  32.360  35.800  1.00  0.00            
ATOM     47  H22 ACD     1      14.500  31.720  35.410  1.00  0.00            
ATOM     48  C15 ACD     1      13.670  32.170  37.280  1.00  0.00            
ATOM     49  H23 ACD     1      14.410  32.720  37.860  1.00  0.00            
ATOM     50  H24 ACD     1      12.680  32.560  37.570  1.00  0.00            
ATOM     51  O12 ACD     1      13.730  30.790  37.620  1.00  0.00            
ATOM     52  H25 ACD     1      12.790  30.590  37.660  1.00  0.00            
ATOM     53  O13 ACD     1      12.910  31.740  32.990  1.00  0.00            
ATOM     54  C16 ACD     1      12.260  31.060  31.940  1.00  0.00            
ATOM     55  H26 ACD     1      11.280  31.500  31.720  1.00  0.00            
ATOM     56  C17 ACD     1      13.110  31.430  30.720  1.00  0.00            
ATOM     57  H27 ACD     1      14.150  31.130  30.870  1.00  0.00            
ATOM     58  O14 ACD     1      13.040  32.790  30.500  1.00  0.00            
ATOM     59  H28 ACD     1      13.350  32.980  29.610  1.00  0.00            
ATOM     60  C18 ACD     1      12.620  30.570  29.520  1.00  0.00            
ATOM     61  H29 ACD     1      11.560  30.770  29.300  1.00  0.00            
ATOM     62  O15 ACD     1      13.420  30.720  28.320  1.00  0.00            
ATOM     63  H30 ACD     1      14.050  30.010  28.160  1.00  0.00            
ATOM     64  C19 ACD     1      12.650  29.100  29.950  1.00  0.00            
ATOM     65  H31 ACD     1      12.370  28.590  29.020  1.00  0.00            
ATOM     66  O16 ACD     1      11.750  28.750  31.050  1.00  0.00            
ATOM     67  C20 ACD     1      12.050  29.560  32.230  1.00  0.00            
ATOM     68  H32 ACD     1      12.970  29.130  32.640  1.00  0.00            
ATOM     69  C21 ACD     1      10.990  29.240  33.270  1.00  0.00            
ATOM     70  H33 ACD     1      10.970  28.140  33.350  1.00  0.00            
ATOM     71  H34 ACD     1      11.320  29.510  34.280  1.00  0.00            
ATOM     72  O17 ACD     1       9.670  29.690  33.030  1.00  0.00            
ATOM     73  H35 ACD     1       9.190  29.840  33.850  1.00  0.00            
ATOM     74  O18 ACD     1      13.980  28.730  30.330  1.00  0.00            
ATOM     75  C22 ACD     1      14.510  27.490  29.830  1.00  0.00            
ATOM     76  H36 ACD     1      13.750  26.920  29.290  1.00  0.00            
ATOM     77  C23 ACD     1      15.440  27.920  28.720  1.00  0.00            
ATOM     78  H37 ACD     1      15.980  28.790  29.110  1.00  0.00            
ATOM     79  O19 ACD     1      14.790  28.490  27.620  1.00  0.00            
ATOM     80  H38 ACD     1      14.530  27.860  26.940  1.00  0.00            
ATOM     81  C24 ACD     1      16.300  26.740  28.300  1.00  0.00            
ATOM     82  H39 ACD     1      15.670  25.880  28.030  1.00  0.00            
ATOM     83  O20 ACD     1      17.130  26.990  27.160  1.00  0.00            
ATOM     84  H40 ACD     1      17.340  26.100  26.870  1.00  0.00            
ATOM     85  C25 ACD     1      17.050  26.320  29.510  1.00  0.00            
ATOM     86  H41 ACD     1      17.830  25.570  29.360  1.00  0.00            
ATOM     87  O21 ACD     1      16.090  25.760  30.400  1.00  0.00            
ATOM     88  C26 ACD     1      15.140  26.700  30.930  1.00  0.00            
ATOM     89  H42 ACD     1      15.710  27.370  31.590  1.00  0.00            
ATOM     90  C27 ACD     1      14.130  25.940  31.680  1.00  0.00            
ATOM     91  H43 ACD     1      14.600  25.250  32.380  1.00  0.00            
ATOM     92  H44 ACD     1      13.440  26.690  32.080  1.00  0.00            
ATOM     93  O22 ACD     1      13.400  25.110  30.760  1.00  0.00            
ATOM     94  H45 ACD     1      13.930  24.500  30.230  1.00  0.00            
ATOM     95  O23 ACD     1      17.710  27.460  30.080  1.00  0.00            
ATOM     96  C28 ACD     1      19.050  27.780  29.710  1.00  0.00            
ATOM     97  H46 ACD     1      19.270  27.160  28.830  1.00  0.00            
ATOM     98  C29 ACD     1      20.040  27.480  30.850  1.00  0.00            
ATOM     99  H47 ACD     1      19.560  27.910  31.740  1.00  0.00            
ATOM    100  O24 ACD     1      21.320  28.070  30.610  1.00  0.00            
ATOM    101  C30 ACD     1      20.250  25.970  31.080  1.00  0.00            
ATOM    102  H48 ACD     1      19.320  25.400  30.960  1.00  0.00            
ATOM    103  H49 ACD     1      20.800  25.590  30.220  1.00  0.00            
ATOM    104  O25 ACD     1      21.050  25.610  32.160  1.00  0.00            
ATOM    105  H50 ACD     1      21.800  26.210  32.170  1.00  0.00            
ATOM    106  C31 ACD     1      18.960  29.260  29.250  1.00  0.00            
ATOM    107  H51 ACD     1      18.280  29.750  29.960  1.00  0.00            
ATOM    108  O26 ACD     1      18.380  29.370  27.920  1.00  0.00            
ATOM    109  H52 ACD     1      17.820  28.610  27.720  1.00  0.00            
ATOM    110  C32 ACD     1      20.330  29.860  29.270  1.00  0.00            
ATOM    111  H53 ACD     1      20.910  29.470  28.420  1.00  0.00            
ATOM    112  O27 ACD     1      20.270  31.310  29.250  1.00  0.00            
ATOM    113  H54 ACD     1      20.100  31.600  30.150  1.00  0.00            
ATOM    114  C33 ACD     1      21.270  29.510  30.450  1.00  0.00            
ATOM    115  H55 ACD     1      22.300  29.890  30.340  1.00  0.00            
ATOM    116  O28 ACD     1      20.620  30.120  31.600  1.00  0.00            
ATOM    117  C34 ACD     1      21.500  30.780  32.640  1.00  0.00            
ATOM    118  H56 ACD     1      22.540  30.460  32.570  1.00  0.00            
ATOM    119  C35 ACD     1      21.460  32.270  32.320  1.00  0.00            
ATOM    120  H57 ACD     1      20.410  32.560  32.120  1.00  0.00            
ATOM    121  O29 ACD     1      22.200  32.550  31.160  1.00  0.00            
ATOM    122  H58 ACD     1      21.880  33.440  31.010  1.00  0.00            
ATOM    123  C36 ACD     1      21.890  33.110  33.460  1.00  0.00            
ATOM    124  H59 ACD     1      22.930  32.800  33.630  1.00  0.00            
ATOM    125  O30 ACD     1      21.640  34.490  33.310  1.00  0.00            
ATOM    126  H60 ACD     1      20.730  34.710  33.550  1.00  0.00            
ATOM    127  C1  CM8     2      16.970  32.790  30.560  1.00  0.00            
ATOM    128  C2  CM8     2      16.210  32.810  31.930  1.00  0.00            
ATOM    129  C3  CM8     2      16.610  31.600  32.780  1.00  0.00            
ATOM    130  O1  CM8     2      17.770  31.230  32.910  1.00  0.00            
ATOM    131  N1  CM8     2      15.570  30.810  33.290  1.00  0.00            
ATOM    132  C4  CM8     2      15.640  29.550  33.910  1.00  0.00            
ATOM    133  C5  CM8     2      14.550  29.200  34.670  1.00  0.00            
ATOM    134  C6  CM8     2      14.410  27.910  35.220  1.00  0.00            
ATOM    135  C7  CM8     2      15.440  27.030  34.990  1.00  0.00            
ATOM    136  Cl1 CM8     2      15.510  25.460  35.820  1.00  0.00            
ATOM    137  C8  CM8     2      16.540  27.330  34.210  1.00  0.00            
ATOM    138  Cl2 CM8     2      17.740  26.110  33.690  1.00  0.00            
ATOM    139  C9  CM8     2      16.640  28.570  33.600  1.00  0.00            
ATOM    140  H1  CM8     2      16.940  33.750  30.040  1.00  0.00            
ATOM    141  H2  CM8     2      18.030  32.570  30.740  1.00  0.00            
ATOM    142  H3  CM8     2      16.510  32.210  29.760  1.00  0.00            
ATOM    143  H4  CM8     2      15.110  32.830  31.850  1.00  0.00            
ATOM    144  H5  CM8     2      16.470  33.620  32.610  1.00  0.00            
ATOM    145  H6  CM8     2      14.640  31.190  33.210  1.00  0.00            
ATOM    146  H7  CM8     2      13.700  29.830  34.910  1.00  0.00            
ATOM    147  H8  CM8     2      13.520  27.600  35.760  1.00  0.00            
ATOM    148  H9  CM8     2      17.570  28.840  33.110  1.00  0.00            
TER
ENDMDL
MODEL        1
ATOM      1  H1  ACD     1      16.660  19.490  30.350  1.00  0.00            
ATOM      2  O1  ACD     1      17.180  18.770  29.990  1.00  0.00            
ATOM      3  C1  ACD     1      16.700  18.480  28.670  1.00  0.00            
ATOM      4  H2  ACD     1      16.590  19.400  28.090  1.00  0.00            
ATOM      5  H3  ACD     1      15.800  17.880  28.850  1.00  0.00            
ATOM      6  C2  ACD     1      17.640  17.610  27.890  1.00  0.00            
ATOM      7  H4  ACD     1      18.550  18.190  27.710  1.00  0.00            
ATOM      8  O2  ACD     1      17.900  16.450  28.700  1.00  0.00            
ATOM      9  C3  ACD     1      18.630  15.450  28.010  1.00  0.00            
ATOM     10  H5  ACD     1      18.880  14.700  28.770  1.00  0.00            
ATOM     11  O3  ACD     1      19.880  15.910  27.570  1.00  0.00            
ATOM     12  C4  ACD     1      21.040  15.460  28.200  1.00  0.00            
ATOM     13  H6  ACD     1      20.830  14.760  29.020  1.00  0.00            
ATOM     14  C5  ACD     1      21.790  14.640  27.220  1.00  0.00            
ATOM     15  H7  ACD     1      21.800  15.190  26.270  1.00  0.00            
ATOM     16  O4  ACD     1      21.100  13.340  27.030  1.00  0.00            
ATOM     17  H8  ACD     1      20.300  13.630  26.580  1.00  0.00            
ATOM     18  C6  ACD     1      23.270  14.400  27.580  1.00  0.00            
ATOM     19  H9  ACD     1      23.260  13.730  28.440  1.00  0.00            
ATOM     20  O5  ACD     1      23.960  13.820  26.510  1.00  0.00            
ATOM     21  H10 ACD     1      23.350  13.250  26.030  1.00  0.00            
ATOM     22  C7  ACD     1      23.920  15.730  27.850  1.00  0.00            
ATOM     23  H11 ACD     1      24.990  15.590  28.020  1.00  0.00            
ATOM     24  O6  ACD     1      23.260  16.320  28.940  1.00  0.00            
ATOM     25  C8  ACD     1      21.820  16.620  28.770  1.00  0.00            
ATOM     26  H12 ACD     1      21.750  17.390  27.990  1.00  0.00            
ATOM     27  C9  ACD     1      21.190  17.170  30.010  1.00  0.00            
ATOM     28  H13 ACD     1      21.910  17.850  30.480  1.00  0.00            
ATOM     29  H14 ACD     1      20.290  17.730  29.730  1.00  0.00            
ATOM     30  O7  ACD     1      20.820  16.180  30.960  1.00  0.00            
ATOM     31  H15 ACD     1      20.670  16.660  31.780  1.00  0.00            
ATOM     32  O8  ACD     1      23.750  16.610  26.810  1.00  0.00            
ATOM     33  C10 ACD     1      24.810  17.540  26.530  1.00  0.00            
ATOM     34  H16 ACD     1      25.560  17.510  27.330  1.00  0.00            
ATOM     35  C11 ACD     1      25.450  16.980  25.330  1.00  0.00            
ATOM     36  H17 ACD     1      24.670  16.990  24.560  1.00  0.00            
ATOM     37  O9  ACD     1      25.820  15.590  25.520  1.00  0.00            
ATOM     38  H18 ACD     1      25.150  15.110  26.010  1.00  0.00            
ATOM     39  C12 ACD     1      26.650  17.840  24.860  1.00  0.00            
ATOM     40  H19 ACD     1      27.430  17.880  25.630  1.00  0.00            
ATOM     41  O10 ACD     1      27.160  17.300  23.620  1.00  0.00            
ATOM     42  H20 ACD     1      27.810  16.590  23.730  1.00  0.00            
ATOM     43  C13 ACD     1      26.140  19.210  24.640  1.00  0.00            
ATOM     44  H21 ACD     1      26.910  19.960  24.410  1.00  0.00            
ATOM     45  O11 ACD     1      25.530  19.710  25.760  1.00  0.00            
ATOM     46  C14 ACD     1      24.360  19.040  26.290  1.00  0.00            
ATOM     47  H22 ACD     1      23.580  19.170  25.530  1.00  0.00            
ATOM     48  C15 ACD     1      23.880  19.800  27.520  1.00  0.00            
ATOM     49  H23 ACD     1      23.610  20.790  27.120  1.00  0.00            
ATOM     50  H24 ACD     1      22.970  19.400  27.960  1.00  0.00            
ATOM     51  O12 ACD     1      24.860  20.010  28.560  1.00  0.00            
ATOM     52  H25 ACD     1      24.280  20.340  29.240  1.00  0.00            
ATOM     53  O13 ACD     1      25.150  19.270  23.570  1.00  0.00            
ATOM     54  C16 ACD     1      25.440  19.940  22.370  1.00  0.00            
ATOM     55  H26 ACD     1      26.510  20.190  22.320  1.00  0.00            
ATOM     56  C17 ACD     1      25.030  18.970  21.210  1.00  0.00            
ATOM     57  H27 ACD     1      24.170  18.410  21.580  1.00  0.00            
ATOM     58  O14 ACD     1      26.090  17.990  21.030  1.00  0.00            
ATOM     59  H28 ACD     1      26.170  17.680  21.940  1.00  0.00            
ATOM     60  C18 ACD     1      24.710  19.820  19.880  1.00  0.00            
ATOM     61  H29 ACD     1      25.600  20.230  19.400  1.00  0.00            
ATOM     62  O15 ACD     1      24.090  18.900  18.930  1.00  0.00            
ATOM     63  H30 ACD     1      23.200  18.740  19.260  1.00  0.00            
ATOM     64  C19 ACD     1      23.780  20.970  20.180  1.00  0.00            
ATOM     65  H31 ACD     1      23.590  21.610  19.310  1.00  0.00            
ATOM     66  O16 ACD     1      24.420  21.820  21.090  1.00  0.00            
ATOM     67  C20 ACD     1      24.620  21.230  22.410  1.00  0.00            
ATOM     68  H32 ACD     1      23.660  20.930  22.860  1.00  0.00            
ATOM     69  C21 ACD     1      25.280  22.270  23.290  1.00  0.00            
ATOM     70  H33 ACD     1      25.680  21.740  24.170  1.00  0.00            
ATOM     71  H34 ACD     1      26.160  22.700  22.800  1.00  0.00            
ATOM     72  O17 ACD     1      24.400  23.310  23.750  1.00  0.00            
ATOM     73  H35 ACD     1      24.240  23.930  23.040  1.00  0.00            
ATOM     74  O18 ACD     1      22.520  20.530  20.820  1.00  0.00            
ATOM     75  C22 ACD     1      21.310  20.690  20.100  1.00  0.00            
ATOM     76  H36 ACD     1      21.530  21.090  19.100  1.00  0.00            
ATOM     77  C23 ACD     1      20.580  19.320  19.940  1.00  0.00            
ATOM     78  H37 ACD     1      20.700  18.900  20.950  1.00  0.00            
ATOM     79  O19 ACD     1      21.290  18.630  18.910  1.00  0.00            
ATOM     80  H38 ACD     1      21.250  19.190  18.130  1.00  0.00            
ATOM     81  C24 ACD     1      19.060  19.540  19.590  1.00  0.00            
ATOM     82  H39 ACD     1      19.030  20.050  18.610  1.00  0.00            
ATOM     83  O20 ACD     1      18.290  18.300  19.490  1.00  0.00            
ATOM     84  H40 ACD     1      18.290  18.060  18.560  1.00  0.00            
ATOM     85  C25 ACD     1      18.370  20.460  20.550  1.00  0.00            
ATOM     86  H41 ACD     1      17.310  20.650  20.340  1.00  0.00            
ATOM     87  O21 ACD     1      19.040  21.720  20.560  1.00  0.00            
ATOM     88  C26 ACD     1      20.440  21.720  20.910  1.00  0.00            
ATOM     89  H42 ACD     1      20.430  21.460  21.980  1.00  0.00            
ATOM     90  C27 ACD     1      20.900  23.130  20.870  1.00  0.00            
ATOM     91  H43 ACD     1      20.190  23.850  21.300  1.00  0.00            
ATOM     92  H44 ACD     1      21.750  23.180  21.560  1.00  0.00            
ATOM     93  O22 ACD     1      21.500  23.530  19.570  1.00  0.00            
ATOM     94  H45 ACD     1      21.160  23.030  18.820  1.00  0.00            
ATOM     95  O23 ACD     1      18.370  19.860  21.820  1.00  0.00            
ATOM     96  C28 ACD     1      17.290  20.080  22.640  1.00  0.00            
ATOM     97  H46 ACD     1      16.690  20.850  22.130  1.00  0.00            
ATOM     98  C29 ACD     1      17.620  20.780  23.970  1.00  0.00            
ATOM     99  H47 ACD     1      18.590  20.450  24.360  1.00  0.00            
ATOM    100  O24 ACD     1      16.660  20.460  24.990  1.00  0.00            
ATOM    101  C30 ACD     1      17.700  22.270  23.670  1.00  0.00            
ATOM    102  H48 ACD     1      18.280  22.430  22.760  1.00  0.00            
ATOM    103  H49 ACD     1      16.690  22.690  23.540  1.00  0.00            
ATOM    104  O25 ACD     1      18.220  22.910  24.840  1.00  0.00            
ATOM    105  H50 ACD     1      19.110  23.260  24.730  1.00  0.00            
ATOM    106  C31 ACD     1      16.630  18.690  22.820  1.00  0.00            
ATOM    107  H51 ACD     1      17.380  17.940  23.100  1.00  0.00            
ATOM    108  O26 ACD     1      16.030  18.370  21.540  1.00  0.00            
ATOM    109  H52 ACD     1      16.800  18.240  20.980  1.00  0.00            
ATOM    110  C32 ACD     1      15.580  18.750  23.930  1.00  0.00            
ATOM    111  H53 ACD     1      14.910  19.580  23.650  1.00  0.00            
ATOM    112  O27 ACD     1      14.860  17.530  23.970  1.00  0.00            
ATOM    113  H54 ACD     1      15.480  16.820  24.110  1.00  0.00            
ATOM    114  C33 ACD     1      16.220  19.140  25.210  1.00  0.00            
ATOM    115  H55 ACD     1      15.400  19.190  25.940  1.00  0.00            
ATOM    116  O28 ACD     1      17.280  18.260  25.540  1.00  0.00            
ATOM    117  C34 ACD     1      16.970  17.230  26.480  1.00  0.00            
ATOM    118  H56 ACD     1      15.880  17.110  26.600  1.00  0.00            
ATOM    119  C35 ACD     1      17.580  15.970  25.850  1.00  0.00            
ATOM    120  H57 ACD     1      18.580  16.200  25.470  1.00  0.00            
ATOM    121  O29 ACD     1      16.700  15.570  24.790  1.00  0.00            
ATOM    122  H58 ACD     1      15.850  15.250  25.110  1.00  0.00            
ATOM    123  C36 ACD     1      17.740  14.910  26.880  1.00  0.00            
ATOM    124  H59 ACD     1      16.800  14.640  27.370  1.00  0.00            
ATOM    125  O30 ACD     1      18.340  13.830  26.100  1.00  0.00            
ATOM    126  H60 ACD     1      18.110  13.980  25.180  1.00  0.00            
ATOM    127  C1  CM8     2      20.290  14.500  22.800  1.00  0.00            
ATOM    128  C2  CM8     2      20.120  16.010  22.200  1.00  0.00            
ATOM    129  C3  CM8     2      20.990  17.060  22.910  1.00  0.00            
ATOM    130  O1  CM8     2      22.140  17.230  22.670  1.00  0.00            
ATOM    131  N1  CM8     2      20.350  17.780  23.850  1.00  0.00            
ATOM    132  C4  CM8     2      20.750  18.910  24.580  1.00  0.00            
ATOM    133  C5  CM8     2      21.410  19.990  23.980  1.00  0.00            
ATOM    134  C6  CM8     2      21.760  21.100  24.750  1.00  0.00            
ATOM    135  C7  CM8     2      21.200  21.160  26.020  1.00  0.00            
ATOM    136  Cl1 CM8     2      21.470  22.600  26.890  1.00  0.00            
ATOM    137  C8  CM8     2      20.610  20.050  26.660  1.00  0.00            
ATOM    138  Cl2 CM8     2      20.030  20.190  28.290  1.00  0.00            
ATOM    139  C9  CM8     2      20.410  18.920  25.890  1.00  0.00            
ATOM    140  H1  CM8     2      19.530  13.830  22.390  1.00  0.00            
ATOM    141  H2  CM8     2      21.270  14.050  22.580  1.00  0.00            
ATOM    142  H3  CM8     2      20.290  14.590  23.890  1.00  0.00            
ATOM    143  H4  CM8     2      19.090  16.380  22.310  1.00  0.00            
ATOM    144  H5  CM8     2      20.400  15.980  21.140  1.00  0.00            
ATOM    145  H6  CM8     2      19.360  17.680  24.050  1.00  0.00            
ATOM    146  H7  CM8     2      21.710  19.850  22.940  1.00  0.00            
ATOM    147  H8  CM8     2      22.390  21.920  24.430  1.00  0.00            
ATOM    148  H9  CM8     2      20.060  17.960  26.260  1.00  0.00            
TER
ENDMDL
MODEL        1
ATOM      1  H1  ACD     1      23.700  15.780  27.690  1.00  0.00            
ATOM      2  O1  ACD     1      23.220  15.130  27.170  1.00  0.00            
ATOM      3  C1  ACD     1      23.960  15.130  25.930  1.00  0.00            
ATOM      4  H2  ACD     1      24.860  14.510  25.980  1.00  0.00            
ATOM      5  H3  ACD     1      24.250  16.150  25.650  1.00  0.00            
ATOM      6  C2  ACD     1      23.170  14.690  24.670  1.00  0.00            
ATOM      7  H4  ACD     1      23.900  14.850  23.860  1.00  0.00            
ATOM      8  O2  ACD     1      22.850  13.310  24.770  1.00  0.00            
ATOM      9  C3  ACD     1      22.150  12.800  23.680  1.00  0.00            
ATOM     10  H5  ACD     1      22.190  11.710  23.790  1.00  0.00            
ATOM     11  O3  ACD     1      22.860  13.120  22.430  1.00  0.00            
ATOM     12  C4  ACD     1      23.080  12.060  21.490  1.00  0.00            
ATOM     13  H6  ACD     1      22.600  11.110  21.760  1.00  0.00            
ATOM     14  C5  ACD     1      22.370  12.570  20.140  1.00  0.00            
ATOM     15  H7  ACD     1      22.580  13.650  20.070  1.00  0.00            
ATOM     16  O4  ACD     1      20.980  12.370  20.210  1.00  0.00            
ATOM     17  H8  ACD     1      20.610  12.420  19.320  1.00  0.00            
ATOM     18  C6  ACD     1      22.980  11.940  18.880  1.00  0.00            
ATOM     19  H9  ACD     1      22.560  10.930  18.810  1.00  0.00            
ATOM     20  O5  ACD     1      22.570  12.600  17.690  1.00  0.00            
ATOM     21  H10 ACD     1      21.650  12.380  17.480  1.00  0.00            
ATOM     22  C7  ACD     1      24.510  11.920  18.950  1.00  0.00            
ATOM     23  H11 ACD     1      24.930  11.210  18.240  1.00  0.00            
ATOM     24  O6  ACD     1      24.920  11.250  20.170  1.00  0.00            
ATOM     25  C8  ACD     1      24.540  11.940  21.320  1.00  0.00            
ATOM     26  H12 ACD     1      25.080  12.900  21.330  1.00  0.00            
ATOM     27  C9  ACD     1      25.100  11.240  22.530  1.00  0.00            
ATOM     28  H13 ACD     1      24.810  11.690  23.490  1.00  0.00            
ATOM     29  H14 ACD     1      24.790  10.190  22.580  1.00  0.00            
ATOM     30  O7  ACD     1      26.540  11.270  22.490  1.00  0.00            
ATOM     31  H15 ACD     1      26.720  10.860  21.640  1.00  0.00            
ATOM     32  O8  ACD     1      25.130  13.230  18.830  1.00  0.00            
ATOM     33  C10 ACD     1      26.140  13.390  17.910  1.00  0.00            
ATOM     34  H16 ACD     1      26.590  12.450  17.590  1.00  0.00            
ATOM     35  C11 ACD     1      25.510  14.010  16.650  1.00  0.00            
ATOM     36  H17 ACD     1      24.980  14.910  16.970  1.00  0.00            
ATOM     37  O9  ACD     1      24.680  13.020  16.060  1.00  0.00            
ATOM     38  H18 ACD     1      23.830  12.990  16.500  1.00  0.00            
ATOM     39  C12 ACD     1      26.700  14.530  15.780  1.00  0.00            
ATOM     40  H19 ACD     1      27.410  13.740  15.490  1.00  0.00            
ATOM     41  O10 ACD     1      26.120  15.130  14.580  1.00  0.00            
ATOM     42  H20 ACD     1      25.490  15.770  14.920  1.00  0.00            
ATOM     43  C13 ACD     1      27.430  15.600  16.520  1.00  0.00            
ATOM     44  H21 ACD     1      28.250  16.030  15.950  1.00  0.00            
ATOM     45  O11 ACD     1      28.070  14.920  17.590  1.00  0.00            
ATOM     46  C14 ACD     1      27.240  14.360  18.560  1.00  0.00            
ATOM     47  H22 ACD     1      26.690  15.210  18.980  1.00  0.00            
ATOM     48  C15 ACD     1      28.010  13.590  19.610  1.00  0.00            
ATOM     49  H23 ACD     1      27.230  13.040  20.140  1.00  0.00            
ATOM     50  H24 ACD     1      28.620  12.790  19.160  1.00  0.00            
ATOM     51  O12 ACD     1      28.720  14.420  20.470  1.00  0.00            
ATOM     52  H25 ACD     1      29.290  13.890  21.030  1.00  0.00            
ATOM     53  O13 ACD     1      26.610  16.610  17.080  1.00  0.00            
ATOM     54  C16 ACD     1      26.470  17.760  16.260  1.00  0.00            
ATOM     55  H26 ACD     1      26.710  17.590  15.200  1.00  0.00            
ATOM     56  C17 ACD     1      24.990  18.040  16.270  1.00  0.00            
ATOM     57  H27 ACD     1      24.640  17.890  17.300  1.00  0.00            
ATOM     58  O14 ACD     1      24.340  17.120  15.440  1.00  0.00            
ATOM     59  H28 ACD     1      23.880  17.590  14.750  1.00  0.00            
ATOM     60  C18 ACD     1      24.640  19.450  15.780  1.00  0.00            
ATOM     61  H29 ACD     1      25.010  19.600  14.760  1.00  0.00            
ATOM     62  O15 ACD     1      23.260  19.790  15.880  1.00  0.00            
ATOM     63  H30 ACD     1      22.760  19.380  15.160  1.00  0.00            
ATOM     64  C19 ACD     1      25.360  20.430  16.660  1.00  0.00            
ATOM     65  H31 ACD     1      25.150  21.470  16.400  1.00  0.00            
ATOM     66  O16 ACD     1      26.760  20.200  16.510  1.00  0.00            
ATOM     67  C20 ACD     1      27.370  18.900  16.790  1.00  0.00            
ATOM     68  H32 ACD     1      27.410  18.810  17.880  1.00  0.00            
ATOM     69  C21 ACD     1      28.820  18.790  16.450  1.00  0.00            
ATOM     70  H33 ACD     1      29.310  19.690  16.820  1.00  0.00            
ATOM     71  H34 ACD     1      29.440  17.980  16.860  1.00  0.00            
ATOM     72  O17 ACD     1      28.820  18.670  15.060  1.00  0.00            
ATOM     73  H35 ACD     1      28.550  19.540  14.750  1.00  0.00            
ATOM     74  O18 ACD     1      25.000  20.220  18.020  1.00  0.00            
ATOM     75  C22 ACD     1      24.380  21.320  18.800  1.00  0.00            
ATOM     76  H36 ACD     1      24.560  22.240  18.230  1.00  0.00            
ATOM     77  C23 ACD     1      22.820  21.120  18.800  1.00  0.00            
ATOM     78  H37 ACD     1      22.560  20.060  18.870  1.00  0.00            
ATOM     79  O19 ACD     1      22.350  21.570  17.560  1.00  0.00            
ATOM     80  H38 ACD     1      22.720  21.010  16.870  1.00  0.00            
ATOM     81  C24 ACD     1      22.230  21.880  19.950  1.00  0.00            
ATOM     82  H39 ACD     1      22.290  22.930  19.670  1.00  0.00            
ATOM     83  O20 ACD     1      20.890  21.440  20.110  1.00  0.00            
ATOM     84  H40 ACD     1      20.480  21.490  19.240  1.00  0.00            
ATOM     85  C25 ACD     1      22.950  21.680  21.240  1.00  0.00            
ATOM     86  H41 ACD     1      22.360  22.380  21.850  1.00  0.00            
ATOM     87  O21 ACD     1      24.300  22.180  21.000  1.00  0.00            
ATOM     88  C26 ACD     1      25.080  21.430  20.140  1.00  0.00            
ATOM     89  H42 ACD     1      25.140  20.430  20.570  1.00  0.00            
ATOM     90  C27 ACD     1      26.520  22.000  20.140  1.00  0.00            
ATOM     91  H43 ACD     1      27.060  21.830  21.080  1.00  0.00            
ATOM     92  H44 ACD     1      27.120  21.340  19.510  1.00  0.00            
ATOM     93  O22 ACD     1      26.630  23.310  19.640  1.00  0.00            
ATOM     94  H45 ACD     1      25.850  23.820  19.890  1.00  0.00            
ATOM     95  O23 ACD     1      23.000  20.370  21.620  1.00  0.00            
ATOM     96  C28 ACD     1      22.740  20.100  23.000  1.00  0.00            
ATOM     97  H46 ACD     1      22.830  20.960  23.680  1.00  0.00            
ATOM     98  C29 ACD     1      23.830  19.110  23.500  1.00  0.00            
ATOM     99  H47 ACD     1      23.990  18.280  22.810  1.00  0.00            
ATOM    100  O24 ACD     1      23.480  18.520  24.720  1.00  0.00            
ATOM    101  C30 ACD     1      25.120  19.860  23.630  1.00  0.00            
ATOM    102  H48 ACD     1      25.480  19.980  22.610  1.00  0.00            
ATOM    103  H49 ACD     1      25.020  20.880  24.010  1.00  0.00            
ATOM    104  O25 ACD     1      26.130  19.140  24.310  1.00  0.00            
ATOM    105  H50 ACD     1      26.960  19.610  24.250  1.00  0.00            
ATOM    106  C31 ACD     1      21.440  19.460  23.150  1.00  0.00            
ATOM    107  H51 ACD     1      21.440  18.780  22.290  1.00  0.00            
ATOM    108  O26 ACD     1      20.370  20.370  22.860  1.00  0.00            
ATOM    109  H52 ACD     1      20.480  20.600  21.930  1.00  0.00            
ATOM    110  C32 ACD     1      21.160  18.880  24.540  1.00  0.00            
ATOM    111  H53 ACD     1      21.220  19.650  25.320  1.00  0.00            
ATOM    112  O27 ACD     1      19.940  18.130  24.780  1.00  0.00            
ATOM    113  H54 ACD     1      20.010  17.360  24.210  1.00  0.00            
ATOM    114  C33 ACD     1      22.270  17.900  24.780  1.00  0.00            
ATOM    115  H55 ACD     1      22.100  17.530  25.790  1.00  0.00            
ATOM    116  O28 ACD     1      22.260  16.810  23.880  1.00  0.00            
ATOM    117  C34 ACD     1      21.860  15.530  24.490  1.00  0.00            
ATOM    118  H56 ACD     1      21.260  15.720  25.390  1.00  0.00            
ATOM    119  C35 ACD     1      20.860  14.980  23.540  1.00  0.00            
ATOM    120  H57 ACD     1      21.280  15.230  22.550  1.00  0.00            
ATOM    121  O29 ACD     1      19.620  15.770  23.580  1.00  0.00            
ATOM    122  H58 ACD     1      18.890  15.450  24.110  1.00  0.00            
ATOM    123  C36 ACD     1      20.760  13.430  23.690  1.00  0.00            
ATOM    124  H59 ACD     1      20.410  13.240  24.710  1.00  0.00            
ATOM    125  O30 ACD     1      19.890  12.830  22.750  1.00  0.00            
ATOM    126  H60 ACD     1      20.300  12.740  21.890  1.00  0.00            
ATOM    127  C1  CM8     2      20.790  15.820  18.130  1.00  0.00            
ATOM    128  C2  CM8     2      22.180  16.490  18.060  1.00  0.00            
ATOM    129  C3  CM8     2      22.900  16.660  19.440  1.00  0.00            
ATOM    130  O1  CM8     2      22.290  16.740  20.520  1.00  0.00            
ATOM    131  N1  CM8     2      24.330  16.660  19.400  1.00  0.00            
ATOM    132  C4  CM8     2      25.210  16.700  20.530  1.00  0.00            
ATOM    133  C5  CM8     2      25.240  15.670  21.440  1.00  0.00            
ATOM    134  C6  CM8     2      26.180  15.680  22.520  1.00  0.00            
ATOM    135  C7  CM8     2      27.150  16.710  22.640  1.00  0.00            
ATOM    136  Cl1 CM8     2      28.320  16.680  23.890  1.00  0.00            
ATOM    137  C8  CM8     2      27.180  17.720  21.630  1.00  0.00            
ATOM    138  Cl2 CM8     2      28.450  18.880  21.590  1.00  0.00            
ATOM    139  C9  CM8     2      26.210  17.710  20.600  1.00  0.00            
ATOM    140  H1  CM8     2      20.990  14.780  18.420  1.00  0.00            
ATOM    141  H2  CM8     2      20.190  16.280  18.930  1.00  0.00            
ATOM    142  H3  CM8     2      20.250  15.810  17.180  1.00  0.00            
ATOM    143  H4  CM8     2      22.090  17.520  17.680  1.00  0.00            
ATOM    144  H5  CM8     2      22.880  15.840  17.510  1.00  0.00            
ATOM    145  H6  CM8     2      24.850  16.570  18.540  1.00  0.00            
ATOM    146  H7  CM8     2      24.360  15.030  21.450  1.00  0.00            
ATOM    147  H8  CM8     2      26.270  14.900  23.270  1.00  0.00            
ATOM    148  H9  CM8     2      26.160  18.510  19.860  1.00  0.00            
TER
ENDMDL
MODEL        1
ATOM      1  H1  ACD     1      13.920  19.080  34.990  1.00  0.00            
ATOM      2  O1  ACD     1      14.640  18.440  34.930  1.00  0.00            
ATOM      3  C1  ACD     1      14.030  17.310  34.220  1.00  0.00            
ATOM      4  H2  ACD     1      13.860  17.640  33.180  1.00  0.00            
ATOM      5  H3  ACD     1      13.010  17.160  34.610  1.00  0.00            
ATOM      6  C2  ACD     1      14.890  16.040  34.320  1.00  0.00            
ATOM      7  H4  ACD     1      15.970  16.270  34.250  1.00  0.00            
ATOM      8  O2  ACD     1      14.810  15.690  35.630  1.00  0.00            
ATOM      9  C3  ACD     1      15.560  14.590  36.090  1.00  0.00            
ATOM     10  H5  ACD     1      15.300  14.390  37.140  1.00  0.00            
ATOM     11  O3  ACD     1      16.970  14.810  35.970  1.00  0.00            
ATOM     12  C4  ACD     1      17.640  15.240  37.130  1.00  0.00            
ATOM     13  H6  ACD     1      17.180  14.760  38.000  1.00  0.00            
ATOM     14  C5  ACD     1      19.090  14.750  36.950  1.00  0.00            
ATOM     15  H7  ACD     1      19.420  14.950  35.930  1.00  0.00            
ATOM     16  O4  ACD     1      19.180  13.330  37.080  1.00  0.00            
ATOM     17  H8  ACD     1      18.490  12.960  36.530  1.00  0.00            
ATOM     18  C6  ACD     1      20.030  15.590  37.800  1.00  0.00            
ATOM     19  H9  ACD     1      19.750  15.560  38.860  1.00  0.00            
ATOM     20  O5  ACD     1      21.370  15.250  37.720  1.00  0.00            
ATOM     21  H10 ACD     1      21.460  15.180  36.760  1.00  0.00            
ATOM     22  C7  ACD     1      19.850  17.050  37.410  1.00  0.00            
ATOM     23  H11 ACD     1      20.600  17.630  37.950  1.00  0.00            
ATOM     24  O6  ACD     1      18.550  17.390  37.910  1.00  0.00            
ATOM     25  C8  ACD     1      17.430  16.790  37.230  1.00  0.00            
ATOM     26  H12 ACD     1      17.430  17.270  36.240  1.00  0.00            
ATOM     27  C9  ACD     1      16.190  17.130  38.000  1.00  0.00            
ATOM     28  H13 ACD     1      15.380  16.410  37.820  1.00  0.00            
ATOM     29  H14 ACD     1      16.330  17.080  39.090  1.00  0.00            
ATOM     30  O7  ACD     1      15.570  18.350  37.520  1.00  0.00            
ATOM     31  H15 ACD     1      15.240  18.380  36.620  1.00  0.00            
ATOM     32  O8  ACD     1      20.030  17.340  35.940  1.00  0.00            
ATOM     33  C10 ACD     1      21.380  17.510  35.480  1.00  0.00            
ATOM     34  H16 ACD     1      22.100  17.330  36.290  1.00  0.00            
ATOM     35  C11 ACD     1      21.580  16.400  34.370  1.00  0.00            
ATOM     36  H17 ACD     1      20.640  16.330  33.820  1.00  0.00            
ATOM     37  O9  ACD     1      21.730  15.140  35.000  1.00  0.00            
ATOM     38  H18 ACD     1      22.030  14.600  34.260  1.00  0.00            
ATOM     39  C12 ACD     1      22.660  16.700  33.400  1.00  0.00            
ATOM     40  H19 ACD     1      23.630  16.730  33.920  1.00  0.00            
ATOM     41  O10 ACD     1      22.670  15.810  32.270  1.00  0.00            
ATOM     42  H20 ACD     1      22.740  16.410  31.520  1.00  0.00            
ATOM     43  C13 ACD     1      22.530  18.140  32.920  1.00  0.00            
ATOM     44  H21 ACD     1      23.360  18.430  32.260  1.00  0.00            
ATOM     45  O11 ACD     1      22.630  18.980  34.080  1.00  0.00            
ATOM     46  C14 ACD     1      21.520  18.940  34.930  1.00  0.00            
ATOM     47  H22 ACD     1      20.560  19.200  34.480  1.00  0.00            
ATOM     48  C15 ACD     1      21.810  19.880  36.050  1.00  0.00            
ATOM     49  H23 ACD     1      21.170  19.540  36.870  1.00  0.00            
ATOM     50  H24 ACD     1      22.860  19.670  36.290  1.00  0.00            
ATOM     51  O12 ACD     1      21.660  21.290  35.740  1.00  0.00            
ATOM     52  H25 ACD     1      22.030  21.370  34.850  1.00  0.00            
ATOM     53  O13 ACD     1      21.300  18.520  32.220  1.00  0.00            
ATOM     54  C16 ACD     1      21.460  19.320  31.040  1.00  0.00            
ATOM     55  H26 ACD     1      22.230  20.050  31.320  1.00  0.00            
ATOM     56  C17 ACD     1      21.810  18.370  29.830  1.00  0.00            
ATOM     57  H27 ACD     1      21.020  17.610  29.760  1.00  0.00            
ATOM     58  O14 ACD     1      23.090  17.820  29.940  1.00  0.00            
ATOM     59  H28 ACD     1      23.180  17.040  29.380  1.00  0.00            
ATOM     60  C18 ACD     1      21.700  19.140  28.500  1.00  0.00            
ATOM     61  H29 ACD     1      22.480  19.910  28.620  1.00  0.00            
ATOM     62  O15 ACD     1      21.970  18.340  27.340  1.00  0.00            
ATOM     63  H30 ACD     1      21.160  17.900  27.080  1.00  0.00            
ATOM     64  C19 ACD     1      20.370  19.840  28.400  1.00  0.00            
ATOM     65  H31 ACD     1      20.300  20.470  27.510  1.00  0.00            
ATOM     66  O16 ACD     1      20.220  20.710  29.530  1.00  0.00            
ATOM     67  C20 ACD     1      20.180  20.090  30.800  1.00  0.00            
ATOM     68  H32 ACD     1      19.400  19.320  30.750  1.00  0.00            
ATOM     69  C21 ACD     1      20.000  21.150  31.850  1.00  0.00            
ATOM     70  H33 ACD     1      20.030  20.700  32.850  1.00  0.00            
ATOM     71  H34 ACD     1      20.750  21.950  31.830  1.00  0.00            
ATOM     72  O17 ACD     1      18.720  21.750  31.650  1.00  0.00            
ATOM     73  H35 ACD     1      18.290  21.780  32.500  1.00  0.00            
ATOM     74  O18 ACD     1      19.350  18.890  28.290  1.00  0.00            
ATOM     75  C22 ACD     1      18.110  19.180  27.650  1.00  0.00            
ATOM     76  H36 ACD     1      18.260  19.910  26.840  1.00  0.00            
ATOM     77  C23 ACD     1      17.720  17.820  27.110  1.00  0.00            
ATOM     78  H37 ACD     1      17.880  17.070  27.900  1.00  0.00            
ATOM     79  O19 ACD     1      18.560  17.460  26.010  1.00  0.00            
ATOM     80  H38 ACD     1      18.390  16.550  25.750  1.00  0.00            
ATOM     81  C24 ACD     1      16.290  17.730  26.620  1.00  0.00            
ATOM     82  H39 ACD     1      16.090  18.520  25.880  1.00  0.00            
ATOM     83  O20 ACD     1      15.930  16.450  26.220  1.00  0.00            
ATOM     84  H40 ACD     1      15.800  15.920  27.010  1.00  0.00            
ATOM     85  C25 ACD     1      15.400  18.130  27.710  1.00  0.00            
ATOM     86  H41 ACD     1      14.330  18.260  27.480  1.00  0.00            
ATOM     87  O21 ACD     1      15.670  19.510  28.070  1.00  0.00            
ATOM     88  C26 ACD     1      17.030  19.810  28.590  1.00  0.00            
ATOM     89  H42 ACD     1      17.170  19.380  29.590  1.00  0.00            
ATOM     90  C27 ACD     1      17.060  21.340  28.580  1.00  0.00            
ATOM     91  H43 ACD     1      16.310  21.600  29.350  1.00  0.00            
ATOM     92  H44 ACD     1      18.030  21.700  28.930  1.00  0.00            
ATOM     93  O22 ACD     1      16.750  21.920  27.360  1.00  0.00            
ATOM     94  H45 ACD     1      16.890  22.860  27.550  1.00  0.00            
ATOM     95  O23 ACD     1      15.550  17.350  28.890  1.00  0.00            
ATOM     96  C28 ACD     1      14.410  16.520  29.140  1.00  0.00            
ATOM     97  H46 ACD     1      13.680  16.500  28.320  1.00  0.00            
ATOM     98  C29 ACD     1      13.630  16.980  30.400  1.00  0.00            
ATOM     99  H47 ACD     1      14.340  17.370  31.140  1.00  0.00            
ATOM    100  O24 ACD     1      12.860  16.000  31.100  1.00  0.00            
ATOM    101  C30 ACD     1      12.830  18.230  30.060  1.00  0.00            
ATOM    102  H48 ACD     1      13.500  19.100  30.080  1.00  0.00            
ATOM    103  H49 ACD     1      12.340  18.190  29.080  1.00  0.00            
ATOM    104  O25 ACD     1      11.920  18.640  31.050  1.00  0.00            
ATOM    105  H50 ACD     1      11.360  17.860  31.130  1.00  0.00            
ATOM    106  C31 ACD     1      15.000  15.130  29.410  1.00  0.00            
ATOM    107  H51 ACD     1      15.870  15.170  30.080  1.00  0.00            
ATOM    108  O26 ACD     1      15.440  14.740  28.110  1.00  0.00            
ATOM    109  H52 ACD     1      16.300  14.310  28.180  1.00  0.00            
ATOM    110  C32 ACD     1      13.990  14.200  30.020  1.00  0.00            
ATOM    111  H53 ACD     1      13.110  14.180  29.370  1.00  0.00            
ATOM    112  O27 ACD     1      14.460  12.860  30.330  1.00  0.00            
ATOM    113  H54 ACD     1      14.580  12.380  29.510  1.00  0.00            
ATOM    114  C33 ACD     1      13.560  14.790  31.360  1.00  0.00            
ATOM    115  H55 ACD     1      12.870  14.110  31.880  1.00  0.00            
ATOM    116  O28 ACD     1      14.670  15.020  32.120  1.00  0.00            
ATOM    117  C34 ACD     1      14.420  14.820  33.480  1.00  0.00            
ATOM    118  H56 ACD     1      13.340  14.710  33.650  1.00  0.00            
ATOM    119  C35 ACD     1      15.210  13.520  33.900  1.00  0.00            
ATOM    120  H57 ACD     1      16.230  13.760  33.560  1.00  0.00            
ATOM    121  O29 ACD     1      14.650  12.360  33.260  1.00  0.00            
ATOM    122  H58 ACD     1      14.790  12.470  32.310  1.00  0.00            
ATOM    123  C36 ACD     1      15.170  13.250  35.380  1.00  0.00            
ATOM    124  H59 ACD     1      14.090  13.160  35.560  1.00  0.00            
ATOM    125  O30 ACD     1      15.770  12.080  35.870  1.00  0.00            
ATOM    126  H60 ACD     1      15.870  11.450  35.160  1.00  0.00            
ATOM    127  C1  CM8     2      20.000  14.910  31.210  1.00  0.00            
ATOM    128  C2  CM8     2      18.520  15.420  31.140  1.00  0.00            
ATOM    129  C3  CM8     2      18.070  16.470  32.190  1.00  0.00            
ATOM    130  O1  CM8     2      18.180  16.160  33.380  1.00  0.00            
ATOM    131  N1  CM8     2      17.420  17.570  31.700  1.00  0.00            
ATOM    132  C4  CM8     2      17.060  18.700  32.430  1.00  0.00            
ATOM    133  C5  CM8     2      16.010  19.520  31.940  1.00  0.00            
ATOM    134  C6  CM8     2      15.700  20.670  32.650  1.00  0.00            
ATOM    135  C7  CM8     2      16.340  21.070  33.810  1.00  0.00            
ATOM    136  Cl1 CM8     2      15.720  22.430  34.870  1.00  0.00            
ATOM    137  C8  CM8     2      17.480  20.350  34.240  1.00  0.00            
ATOM    138  Cl2 CM8     2      18.360  20.720  35.680  1.00  0.00            
ATOM    139  C9  CM8     2      17.740  19.140  33.570  1.00  0.00            
ATOM    140  H1  CM8     2      19.910  13.980  30.640  1.00  0.00            
ATOM    141  H2  CM8     2      20.580  15.710  30.730  1.00  0.00            
ATOM    142  H3  CM8     2      20.310  14.700  32.240  1.00  0.00            
ATOM    143  H4  CM8     2      17.870  14.540  31.250  1.00  0.00            
ATOM    144  H5  CM8     2      18.280  15.790  30.130  1.00  0.00            
ATOM    145  H6  CM8     2      17.160  17.560  30.720  1.00  0.00            
ATOM    146  H7  CM8     2      15.490  19.290  31.010  1.00  0.00            
ATOM    147  H8  CM8     2      14.840  21.270  32.340  1.00  0.00            
ATOM    148  H9  CM8     2      18.520  18.540  34.030  1.00  0.00            
TER
ENDMDL
MODEL        1
ATOM      1  H1  ACD     1      19.150  23.930  28.950  1.00  0.00            
ATOM      2  O1  ACD     1      18.540  23.290  29.300  1.00  0.00            
ATOM      3  C1  ACD     1      18.890  22.020  28.920  1.00  0.00            
ATOM      4  H2  ACD     1      18.940  21.420  29.840  1.00  0.00            
ATOM      5  H3  ACD     1      19.880  22.170  28.460  1.00  0.00            
ATOM      6  C2  ACD     1      17.920  21.450  27.900  1.00  0.00            
ATOM      7  H4  ACD     1      18.440  20.710  27.280  1.00  0.00            
ATOM      8  O2  ACD     1      16.870  20.730  28.540  1.00  0.00            
ATOM      9  C3  ACD     1      16.000  19.960  27.690  1.00  0.00            
ATOM     10  H5  ACD     1      15.300  19.440  28.360  1.00  0.00            
ATOM     11  O3  ACD     1      16.810  19.010  26.930  1.00  0.00            
ATOM     12  C4  ACD     1      16.220  17.800  26.320  1.00  0.00            
ATOM     13  H6  ACD     1      15.130  17.780  26.330  1.00  0.00            
ATOM     14  C5  ACD     1      16.650  17.960  24.720  1.00  0.00            
ATOM     15  H7  ACD     1      17.740  18.060  24.820  1.00  0.00            
ATOM     16  O4  ACD     1      15.910  18.920  23.940  1.00  0.00            
ATOM     17  H8  ACD     1      15.580  19.600  24.540  1.00  0.00            
ATOM     18  C6  ACD     1      16.390  16.610  24.010  1.00  0.00            
ATOM     19  H9  ACD     1      15.310  16.460  24.070  1.00  0.00            
ATOM     20  O5  ACD     1      16.770  16.600  22.660  1.00  0.00            
ATOM     21  H10 ACD     1      16.420  17.360  22.190  1.00  0.00            
ATOM     22  C7  ACD     1      17.090  15.530  24.790  1.00  0.00            
ATOM     23  H11 ACD     1      16.960  14.590  24.240  1.00  0.00            
ATOM     24  O6  ACD     1      16.650  15.450  26.060  1.00  0.00            
ATOM     25  C8  ACD     1      16.730  16.550  26.960  1.00  0.00            
ATOM     26  H12 ACD     1      17.790  16.730  27.160  1.00  0.00            
ATOM     27  C9  ACD     1      15.970  16.220  28.220  1.00  0.00            
ATOM     28  H13 ACD     1      16.010  17.040  28.940  1.00  0.00            
ATOM     29  H14 ACD     1      14.940  16.070  27.880  1.00  0.00            
ATOM     30  O7  ACD     1      16.550  15.250  28.980  1.00  0.00            
ATOM     31  H15 ACD     1      15.830  14.950  29.530  1.00  0.00            
ATOM     32  O8  ACD     1      18.460  15.890  24.860  1.00  0.00            
ATOM     33  C10 ACD     1      19.370  14.780  24.550  1.00  0.00            
ATOM     34  H16 ACD     1      18.790  13.850  24.560  1.00  0.00            
ATOM     35  C11 ACD     1      19.820  14.990  23.110  1.00  0.00            
ATOM     36  H17 ACD     1      19.990  16.070  23.040  1.00  0.00            
ATOM     37  O9  ACD     1      18.710  14.680  22.250  1.00  0.00            
ATOM     38  H18 ACD     1      18.040  15.370  22.300  1.00  0.00            
ATOM     39  C12 ACD     1      21.100  14.220  22.710  1.00  0.00            
ATOM     40  H19 ACD     1      20.800  13.170  22.700  1.00  0.00            
ATOM     41  O10 ACD     1      21.570  14.550  21.440  1.00  0.00            
ATOM     42  H20 ACD     1      20.860  14.540  20.790  1.00  0.00            
ATOM     43  C13 ACD     1      22.180  14.550  23.810  1.00  0.00            
ATOM     44  H21 ACD     1      23.040  13.960  23.470  1.00  0.00            
ATOM     45  O11 ACD     1      21.690  14.260  25.120  1.00  0.00            
ATOM     46  C14 ACD     1      20.490  14.900  25.610  1.00  0.00            
ATOM     47  H22 ACD     1      20.730  15.960  25.770  1.00  0.00            
ATOM     48  C15 ACD     1      20.110  14.250  26.900  1.00  0.00            
ATOM     49  H23 ACD     1      20.930  14.420  27.610  1.00  0.00            
ATOM     50  H24 ACD     1      19.190  14.780  27.170  1.00  0.00            
ATOM     51  O12 ACD     1      19.860  12.850  26.800  1.00  0.00            
ATOM     52  H25 ACD     1      20.530  12.390  26.290  1.00  0.00            
ATOM     53  O13 ACD     1      22.530  15.930  23.750  1.00  0.00            
ATOM     54  C16 ACD     1      23.940  16.200  23.670  1.00  0.00            
ATOM     55  H26 ACD     1      24.580  15.310  23.640  1.00  0.00            
ATOM     56  C17 ACD     1      24.070  16.850  22.300  1.00  0.00            
ATOM     57  H27 ACD     1      23.240  17.560  22.150  1.00  0.00            
ATOM     58  O14 ACD     1      24.060  15.800  21.380  1.00  0.00            
ATOM     59  H28 ACD     1      23.220  15.360  21.570  1.00  0.00            
ATOM     60  C18 ACD     1      25.400  17.590  22.210  1.00  0.00            
ATOM     61  H29 ACD     1      26.270  16.950  22.400  1.00  0.00            
ATOM     62  O15 ACD     1      25.440  18.330  21.030  1.00  0.00            
ATOM     63  H30 ACD     1      25.550  17.680  20.330  1.00  0.00            
ATOM     64  C19 ACD     1      25.440  18.580  23.400  1.00  0.00            
ATOM     65  H31 ACD     1      26.440  19.030  23.390  1.00  0.00            
ATOM     66  O16 ACD     1      25.480  17.800  24.600  1.00  0.00            
ATOM     67  C20 ACD     1      24.240  17.140  24.830  1.00  0.00            
ATOM     68  H32 ACD     1      23.470  17.910  24.830  1.00  0.00            
ATOM     69  C21 ACD     1      24.320  16.490  26.200  1.00  0.00            
ATOM     70  H33 ACD     1      24.420  17.270  26.960  1.00  0.00            
ATOM     71  H34 ACD     1      23.440  15.920  26.500  1.00  0.00            
ATOM     72  O17 ACD     1      25.380  15.630  26.410  1.00  0.00            
ATOM     73  H35 ACD     1      25.290  15.280  27.300  1.00  0.00            
ATOM     74  O18 ACD     1      24.400  19.540  23.360  1.00  0.00            
ATOM     75  C22 ACD     1      24.770  20.820  22.780  1.00  0.00            
ATOM     76  H36 ACD     1      25.680  20.870  22.170  1.00  0.00            
ATOM     77  C23 ACD     1      23.620  21.060  21.800  1.00  0.00            
ATOM     78  H37 ACD     1      22.710  20.510  22.060  1.00  0.00            
ATOM     79  O19 ACD     1      23.830  20.460  20.460  1.00  0.00            
ATOM     80  H38 ACD     1      24.310  19.630  20.530  1.00  0.00            
ATOM     81  C24 ACD     1      23.300  22.570  21.540  1.00  0.00            
ATOM     82  H39 ACD     1      24.160  22.970  20.990  1.00  0.00            
ATOM     83  O20 ACD     1      22.150  22.810  20.710  1.00  0.00            
ATOM     84  H40 ACD     1      22.210  23.640  20.240  1.00  0.00            
ATOM     85  C25 ACD     1      23.200  23.320  22.870  1.00  0.00            
ATOM     86  H41 ACD     1      23.020  24.370  22.610  1.00  0.00            
ATOM     87  O21 ACD     1      24.450  23.220  23.500  1.00  0.00            
ATOM     88  C26 ACD     1      24.790  21.900  23.920  1.00  0.00            
ATOM     89  H42 ACD     1      24.010  21.620  24.640  1.00  0.00            
ATOM     90  C27 ACD     1      26.150  21.970  24.700  1.00  0.00            
ATOM     91  H43 ACD     1      26.110  22.870  25.320  1.00  0.00            
ATOM     92  H44 ACD     1      26.270  21.070  25.320  1.00  0.00            
ATOM     93  O22 ACD     1      27.250  22.040  23.810  1.00  0.00            
ATOM     94  H45 ACD     1      27.140  22.750  23.170  1.00  0.00            
ATOM     95  O23 ACD     1      22.190  22.890  23.780  1.00  0.00            
ATOM     96  C28 ACD     1      21.250  23.860  24.180  1.00  0.00            
ATOM     97  H46 ACD     1      21.530  24.880  23.870  1.00  0.00            
ATOM     98  C29 ACD     1      21.110  23.880  25.730  1.00  0.00            
ATOM     99  H47 ACD     1      21.270  22.820  25.960  1.00  0.00            
ATOM    100  O24 ACD     1      19.910  24.460  26.220  1.00  0.00            
ATOM    101  C30 ACD     1      22.260  24.570  26.330  1.00  0.00            
ATOM    102  H48 ACD     1      22.360  24.380  27.410  1.00  0.00            
ATOM    103  H49 ACD     1      23.140  24.060  25.910  1.00  0.00            
ATOM    104  O25 ACD     1      22.330  26.000  26.130  1.00  0.00            
ATOM    105  H50 ACD     1      21.460  26.390  26.230  1.00  0.00            
ATOM    106  C31 ACD     1      19.890  23.510  23.540  1.00  0.00            
ATOM    107  H51 ACD     1      19.510  22.520  23.790  1.00  0.00            
ATOM    108  O26 ACD     1      19.850  23.640  22.130  1.00  0.00            
ATOM    109  H52 ACD     1      20.600  23.190  21.730  1.00  0.00            
ATOM    110  C32 ACD     1      18.690  24.340  24.180  1.00  0.00            
ATOM    111  H53 ACD     1      18.890  25.390  23.940  1.00  0.00            
ATOM    112  O27 ACD     1      17.390  23.930  23.680  1.00  0.00            
ATOM    113  H54 ACD     1      17.620  23.230  23.070  1.00  0.00            
ATOM    114  C33 ACD     1      18.700  24.160  25.640  1.00  0.00            
ATOM    115  H55 ACD     1      17.980  24.820  26.130  1.00  0.00            
ATOM    116  O28 ACD     1      18.400  22.820  25.980  1.00  0.00            
ATOM    117  C34 ACD     1      17.380  22.450  26.880  1.00  0.00            
ATOM    118  H56 ACD     1      16.970  23.230  27.540  1.00  0.00            
ATOM    119  C35 ACD     1      16.180  22.020  26.100  1.00  0.00            
ATOM    120  H57 ACD     1      16.600  21.560  25.200  1.00  0.00            
ATOM    121  O29 ACD     1      15.490  23.250  25.730  1.00  0.00            
ATOM    122  H58 ACD     1      16.030  23.690  25.070  1.00  0.00            
ATOM    123  C36 ACD     1      15.310  21.020  26.800  1.00  0.00            
ATOM    124  H59 ACD     1      14.610  21.510  27.490  1.00  0.00            
ATOM    125  O30 ACD     1      14.560  20.490  25.820  1.00  0.00            
ATOM    126  H60 ACD     1      13.600  20.510  25.960  1.00  0.00            
ATOM    127  C1  CM8     2      20.050  19.760  20.580  1.00  0.00            
ATOM    128  C2  CM8     2      20.390  18.640  21.610  1.00  0.00            
ATOM    129  C3  CM8     2      20.170  19.110  23.030  1.00  0.00            
ATOM    130  O1  CM8     2      19.560  20.140  23.340  1.00  0.00            
ATOM    131  N1  CM8     2      20.730  18.370  24.050  1.00  0.00            
ATOM    132  C4  CM8     2      20.930  18.890  25.340  1.00  0.00            
ATOM    133  C5  CM8     2      21.930  19.890  25.600  1.00  0.00            
ATOM    134  C6  CM8     2      22.230  20.250  26.930  1.00  0.00            
ATOM    135  C7  CM8     2      21.410  19.690  27.890  1.00  0.00            
ATOM    136  Cl1 CM8     2      21.880  20.130  29.520  1.00  0.00            
ATOM    137  C8  CM8     2      20.450  18.710  27.690  1.00  0.00            
ATOM    138  Cl2 CM8     2      19.480  18.020  28.970  1.00  0.00            
ATOM    139  C9  CM8     2      20.170  18.360  26.390  1.00  0.00            
ATOM    140  H1  CM8     2      20.720  20.620  20.670  1.00  0.00            
ATOM    141  H2  CM8     2      20.260  19.450  19.550  1.00  0.00            
ATOM    142  H3  CM8     2      18.980  19.980  20.490  1.00  0.00            
ATOM    143  H4  CM8     2      21.450  18.480  21.390  1.00  0.00            
ATOM    144  H5  CM8     2      19.870  17.690  21.410  1.00  0.00            
ATOM    145  H6  CM8     2      21.220  17.490  23.890  1.00  0.00            
ATOM    146  H7  CM8     2      22.520  20.240  24.760  1.00  0.00            
ATOM    147  H8  CM8     2      23.120  20.770  27.260  1.00  0.00            
ATOM    148  H9  CM8     2      19.390  17.650  26.160  1.00  0.00            
TER
ENDMDL
MODEL        1
ATOM      1  H1  ACD     1      18.380  23.940  30.830  1.00  0.00            
ATOM      2  O1  ACD     1      17.740  23.410  30.340  1.00  0.00            
ATOM      3  C1  ACD     1      18.490  22.560  29.480  1.00  0.00            
ATOM      4  H2  ACD     1      18.870  21.700  30.040  1.00  0.00            
ATOM      5  H3  ACD     1      19.340  23.070  29.000  1.00  0.00            
ATOM      6  C2  ACD     1      17.640  21.820  28.420  1.00  0.00            
ATOM      7  H4  ACD     1      18.300  21.160  27.850  1.00  0.00            
ATOM      8  O2  ACD     1      16.660  21.110  29.140  1.00  0.00            
ATOM      9  C3  ACD     1      15.670  20.450  28.290  1.00  0.00            
ATOM     10  H5  ACD     1      14.980  19.880  28.930  1.00  0.00            
ATOM     11  O3  ACD     1      16.360  19.450  27.440  1.00  0.00            
ATOM     12  C4  ACD     1      15.580  18.300  27.080  1.00  0.00            
ATOM     13  H6  ACD     1      14.510  18.470  27.240  1.00  0.00            
ATOM     14  C5  ACD     1      15.810  18.190  25.600  1.00  0.00            
ATOM     15  H7  ACD     1      16.850  18.450  25.380  1.00  0.00            
ATOM     16  O4  ACD     1      14.780  18.930  24.950  1.00  0.00            
ATOM     17  H8  ACD     1      15.210  19.500  24.310  1.00  0.00            
ATOM     18  C6  ACD     1      15.810  16.730  25.120  1.00  0.00            
ATOM     19  H9  ACD     1      14.780  16.370  25.200  1.00  0.00            
ATOM     20  O5  ACD     1      16.170  16.540  23.740  1.00  0.00            
ATOM     21  H10 ACD     1      15.620  17.220  23.340  1.00  0.00            
ATOM     22  C7  ACD     1      16.600  15.880  26.070  1.00  0.00            
ATOM     23  H11 ACD     1      16.520  14.860  25.690  1.00  0.00            
ATOM     24  O6  ACD     1      16.050  15.950  27.330  1.00  0.00            
ATOM     25  C8  ACD     1      16.170  17.190  28.000  1.00  0.00            
ATOM     26  H12 ACD     1      17.240  17.360  28.160  1.00  0.00            
ATOM     27  C9  ACD     1      15.580  17.080  29.410  1.00  0.00            
ATOM     28  H13 ACD     1      16.130  17.740  30.090  1.00  0.00            
ATOM     29  H14 ACD     1      14.550  17.450  29.380  1.00  0.00            
ATOM     30  O7  ACD     1      15.750  15.770  29.920  1.00  0.00            
ATOM     31  H15 ACD     1      15.330  15.200  29.270  1.00  0.00            
ATOM     32  O8  ACD     1      17.950  16.240  26.140  1.00  0.00            
ATOM     33  C10 ACD     1      18.850  15.120  26.020  1.00  0.00            
ATOM     34  H16 ACD     1      18.330  14.240  26.420  1.00  0.00            
ATOM     35  C11 ACD     1      19.150  15.050  24.540  1.00  0.00            
ATOM     36  H17 ACD     1      19.360  16.060  24.180  1.00  0.00            
ATOM     37  O9  ACD     1      18.030  14.570  23.800  1.00  0.00            
ATOM     38  H18 ACD     1      17.390  15.290  23.740  1.00  0.00            
ATOM     39  C12 ACD     1      20.340  14.200  24.220  1.00  0.00            
ATOM     40  H19 ACD     1      20.210  13.190  24.630  1.00  0.00            
ATOM     41  O10 ACD     1      20.630  14.220  22.830  1.00  0.00            
ATOM     42  H20 ACD     1      19.830  14.120  22.320  1.00  0.00            
ATOM     43  C13 ACD     1      21.540  14.650  25.040  1.00  0.00            
ATOM     44  H21 ACD     1      22.350  13.940  24.810  1.00  0.00            
ATOM     45  O11 ACD     1      21.220  14.560  26.430  1.00  0.00            
ATOM     46  C14 ACD     1      20.160  15.370  26.880  1.00  0.00            
ATOM     47  H22 ACD     1      20.530  16.400  26.780  1.00  0.00            
ATOM     48  C15 ACD     1      19.890  15.220  28.400  1.00  0.00            
ATOM     49  H23 ACD     1      20.720  15.640  28.970  1.00  0.00            
ATOM     50  H24 ACD     1      18.980  15.790  28.630  1.00  0.00            
ATOM     51  O12 ACD     1      19.540  13.880  28.770  1.00  0.00            
ATOM     52  H25 ACD     1      20.370  13.460  29.010  1.00  0.00            
ATOM     53  O13 ACD     1      21.930  15.990  24.680  1.00  0.00            
ATOM     54  C16 ACD     1      23.300  16.140  24.240  1.00  0.00            
ATOM     55  H26 ACD     1      23.900  15.220  24.230  1.00  0.00            
ATOM     56  C17 ACD     1      23.150  16.610  22.790  1.00  0.00            
ATOM     57  H27 ACD     1      22.420  17.430  22.730  1.00  0.00            
ATOM     58  O14 ACD     1      22.790  15.580  21.880  1.00  0.00            
ATOM     59  H28 ACD     1      22.100  15.090  22.330  1.00  0.00            
ATOM     60  C18 ACD     1      24.460  17.340  22.380  1.00  0.00            
ATOM     61  H29 ACD     1      25.290  16.630  22.370  1.00  0.00            
ATOM     62  O15 ACD     1      24.260  17.960  21.110  1.00  0.00            
ATOM     63  H30 ACD     1      23.960  17.210  20.590  1.00  0.00            
ATOM     64  C19 ACD     1      24.910  18.380  23.360  1.00  0.00            
ATOM     65  H31 ACD     1      25.880  18.750  23.020  1.00  0.00            
ATOM     66  O16 ACD     1      25.100  17.710  24.640  1.00  0.00            
ATOM     67  C20 ACD     1      23.980  17.130  25.210  1.00  0.00            
ATOM     68  H32 ACD     1      23.220  17.880  25.440  1.00  0.00            
ATOM     69  C21 ACD     1      24.350  16.440  26.550  1.00  0.00            
ATOM     70  H33 ACD     1      24.930  17.240  27.030  1.00  0.00            
ATOM     71  H34 ACD     1      23.410  16.240  27.080  1.00  0.00            
ATOM     72  O17 ACD     1      25.220  15.280  26.490  1.00  0.00            
ATOM     73  H35 ACD     1      25.990  15.490  25.950  1.00  0.00            
ATOM     74  O18 ACD     1      24.040  19.410  23.580  1.00  0.00            
ATOM     75  C22 ACD     1      24.310  20.780  23.190  1.00  0.00            
ATOM     76  H36 ACD     1      25.320  20.880  22.790  1.00  0.00            
ATOM     77  C23 ACD     1      23.220  21.210  22.260  1.00  0.00            
ATOM     78  H37 ACD     1      22.230  20.830  22.540  1.00  0.00            
ATOM     79  O19 ACD     1      23.520  20.580  21.000  1.00  0.00            
ATOM     80  H38 ACD     1      23.640  19.630  21.100  1.00  0.00            
ATOM     81  C24 ACD     1      23.120  22.820  22.190  1.00  0.00            
ATOM     82  H39 ACD     1      23.990  23.250  21.670  1.00  0.00            
ATOM     83  O20 ACD     1      21.910  23.250  21.580  1.00  0.00            
ATOM     84  H40 ACD     1      21.700  22.550  20.960  1.00  0.00            
ATOM     85  C25 ACD     1      23.050  23.360  23.580  1.00  0.00            
ATOM     86  H41 ACD     1      22.930  24.450  23.540  1.00  0.00            
ATOM     87  O21 ACD     1      24.300  22.970  24.130  1.00  0.00            
ATOM     88  C26 ACD     1      24.360  21.620  24.440  1.00  0.00            
ATOM     89  H42 ACD     1      23.550  21.330  25.130  1.00  0.00            
ATOM     90  C27 ACD     1      25.700  21.410  25.180  1.00  0.00            
ATOM     91  H43 ACD     1      25.710  21.830  26.190  1.00  0.00            
ATOM     92  H44 ACD     1      25.840  20.330  25.350  1.00  0.00            
ATOM     93  O22 ACD     1      26.760  21.970  24.380  1.00  0.00            
ATOM     94  H45 ACD     1      26.420  22.810  24.080  1.00  0.00            
ATOM     95  O23 ACD     1      21.890  22.850  24.240  1.00  0.00            
ATOM     96  C28 ACD     1      21.120  23.850  24.950  1.00  0.00            
ATOM     97  H46 ACD     1      21.520  24.870  24.980  1.00  0.00            
ATOM     98  C29 ACD     1      20.900  23.500  26.400  1.00  0.00            
ATOM     99  H47 ACD     1      20.520  22.470  26.420  1.00  0.00            
ATOM    100  O24 ACD     1      19.900  24.460  26.860  1.00  0.00            
ATOM    101  C30 ACD     1      22.200  23.540  27.220  1.00  0.00            
ATOM    102  H48 ACD     1      22.060  23.120  28.230  1.00  0.00            
ATOM    103  H49 ACD     1      22.940  22.900  26.730  1.00  0.00            
ATOM    104  O25 ACD     1      22.780  24.870  27.350  1.00  0.00            
ATOM    105  H50 ACD     1      22.630  25.430  26.580  1.00  0.00            
ATOM    106  C31 ACD     1      19.780  23.830  24.210  1.00  0.00            
ATOM    107  H51 ACD     1      19.340  22.830  24.160  1.00  0.00            
ATOM    108  O26 ACD     1      19.880  24.250  22.770  1.00  0.00            
ATOM    109  H52 ACD     1      20.500  23.660  22.340  1.00  0.00            
ATOM    110  C32 ACD     1      18.700  24.700  24.910  1.00  0.00            
ATOM    111  H53 ACD     1      19.010  25.750  24.870  1.00  0.00            
ATOM    112  O27 ACD     1      17.400  24.580  24.230  1.00  0.00            
ATOM    113  H54 ACD     1      17.470  24.930  23.340  1.00  0.00            
ATOM    114  C33 ACD     1      18.580  24.350  26.370  1.00  0.00            
ATOM    115  H55 ACD     1      17.960  25.080  26.910  1.00  0.00            
ATOM    116  O28 ACD     1      18.080  23.060  26.490  1.00  0.00            
ATOM    117  C34 ACD     1      17.040  22.760  27.380  1.00  0.00            
ATOM    118  H56 ACD     1      16.680  23.630  27.930  1.00  0.00            
ATOM    119  C35 ACD     1      15.990  22.100  26.570  1.00  0.00            
ATOM    120  H57 ACD     1      16.350  21.300  25.900  1.00  0.00            
ATOM    121  O29 ACD     1      15.420  23.210  25.760  1.00  0.00            
ATOM    122  H58 ACD     1      16.180  23.570  25.290  1.00  0.00            
ATOM    123  C36 ACD     1      14.930  21.440  27.440  1.00  0.00            
ATOM    124  H59 ACD     1      14.490  22.140  28.160  1.00  0.00            
ATOM    125  O30 ACD     1      13.760  20.850  26.900  1.00  0.00            
ATOM    126  H60 ACD     1      14.020  20.360  26.120  1.00  0.00            
ATOM    127  C1  CM8     2      19.590  19.140  21.450  1.00  0.00            
ATOM    128  C2  CM8     2      18.800  18.530  22.600  1.00  0.00            
ATOM    129  C3  CM8     2      19.030  19.190  23.950  1.00  0.00            
ATOM    130  O1  CM8     2      18.310  20.120  24.320  1.00  0.00            
ATOM    131  N1  CM8     2      20.100  18.790  24.630  1.00  0.00            
ATOM    132  C4  CM8     2      20.450  19.110  25.970  1.00  0.00            
ATOM    133  C5  CM8     2      21.730  19.590  26.210  1.00  0.00            
ATOM    134  C6  CM8     2      22.180  19.890  27.520  1.00  0.00            
ATOM    135  C7  CM8     2      21.300  19.820  28.580  1.00  0.00            
ATOM    136  Cl1 CM8     2      21.690  20.480  30.190  1.00  0.00            
ATOM    137  C8  CM8     2      20.040  19.150  28.320  1.00  0.00            
ATOM    138  Cl2 CM8     2      18.940  18.810  29.650  1.00  0.00            
ATOM    139  C9  CM8     2      19.600  18.980  27.040  1.00  0.00            
ATOM    140  H1  CM8     2      20.670  19.070  21.600  1.00  0.00            
ATOM    141  H2  CM8     2      19.330  18.480  20.610  1.00  0.00            
ATOM    142  H3  CM8     2      19.320  20.170  21.170  1.00  0.00            
ATOM    143  H4  CM8     2      18.940  17.450  22.700  1.00  0.00            
ATOM    144  H5  CM8     2      17.740  18.660  22.360  1.00  0.00            
ATOM    145  H6  CM8     2      20.770  18.290  24.060  1.00  0.00            
ATOM    146  H7  CM8     2      22.470  19.590  25.420  1.00  0.00            
ATOM    147  H8  CM8     2      23.220  20.190  27.660  1.00  0.00            
ATOM    148  H9  CM8     2      18.660  18.480  26.830  1.00  0.00            
TER
ENDMDL
MODEL        1
ATOM      1  H1  ACD     1      22.700  18.430  34.510  1.00  0.00            
ATOM      2  O1  ACD     1      21.760  18.480  34.340  1.00  0.00            
ATOM      3  C1  ACD     1      21.390  17.320  33.590  1.00  0.00            
ATOM      4  H2  ACD     1      20.310  17.480  33.470  1.00  0.00            
ATOM      5  H3  ACD     1      21.600  16.440  34.210  1.00  0.00            
ATOM      6  C2  ACD     1      22.080  17.250  32.220  1.00  0.00            
ATOM      7  H4  ACD     1      22.230  18.290  31.900  1.00  0.00            
ATOM      8  O2  ACD     1      23.340  16.680  32.400  1.00  0.00            
ATOM      9  C3  ACD     1      24.150  16.550  31.240  1.00  0.00            
ATOM     10  H5  ACD     1      25.150  16.160  31.480  1.00  0.00            
ATOM     11  O3  ACD     1      24.470  17.850  30.620  1.00  0.00            
ATOM     12  C4  ACD     1      25.830  18.370  30.650  1.00  0.00            
ATOM     13  H6  ACD     1      26.530  17.730  31.200  1.00  0.00            
ATOM     14  C5  ACD     1      26.280  18.540  29.200  1.00  0.00            
ATOM     15  H7  ACD     1      25.470  19.150  28.770  1.00  0.00            
ATOM     16  O4  ACD     1      26.210  17.290  28.530  1.00  0.00            
ATOM     17  H8  ACD     1      25.370  16.860  28.730  1.00  0.00            
ATOM     18  C6  ACD     1      27.610  19.320  29.120  1.00  0.00            
ATOM     19  H9  ACD     1      28.450  18.820  29.630  1.00  0.00            
ATOM     20  O5  ACD     1      28.040  19.460  27.790  1.00  0.00            
ATOM     21  H10 ACD     1      27.830  18.640  27.330  1.00  0.00            
ATOM     22  C7  ACD     1      27.370  20.710  29.770  1.00  0.00            
ATOM     23  H11 ACD     1      28.300  21.290  29.750  1.00  0.00            
ATOM     24  O6  ACD     1      27.030  20.450  31.180  1.00  0.00            
ATOM     25  C8  ACD     1      25.790  19.700  31.340  1.00  0.00            
ATOM     26  H12 ACD     1      25.000  20.320  30.910  1.00  0.00            
ATOM     27  C9  ACD     1      25.360  19.560  32.770  1.00  0.00            
ATOM     28  H13 ACD     1      24.440  18.970  32.680  1.00  0.00            
ATOM     29  H14 ACD     1      26.030  18.850  33.280  1.00  0.00            
ATOM     30  O7  ACD     1      25.240  20.830  33.530  1.00  0.00            
ATOM     31  H15 ACD     1      26.140  21.100  33.700  1.00  0.00            
ATOM     32  O8  ACD     1      26.410  21.480  29.030  1.00  0.00            
ATOM     33  C10 ACD     1      26.840  22.450  28.040  1.00  0.00            
ATOM     34  H16 ACD     1      27.930  22.360  28.130  1.00  0.00            
ATOM     35  C11 ACD     1      26.210  22.110  26.700  1.00  0.00            
ATOM     36  H17 ACD     1      25.220  21.670  26.890  1.00  0.00            
ATOM     37  O9  ACD     1      26.880  21.100  26.080  1.00  0.00            
ATOM     38  H18 ACD     1      27.090  20.420  26.730  1.00  0.00            
ATOM     39  C12 ACD     1      26.040  23.270  25.670  1.00  0.00            
ATOM     40  H19 ACD     1      27.030  23.540  25.290  1.00  0.00            
ATOM     41  O10 ACD     1      25.150  22.950  24.590  1.00  0.00            
ATOM     42  H20 ACD     1      25.200  22.070  24.230  1.00  0.00            
ATOM     43  C13 ACD     1      25.360  24.430  26.430  1.00  0.00            
ATOM     44  H21 ACD     1      25.380  25.320  25.790  1.00  0.00            
ATOM     45  O11 ACD     1      26.240  24.690  27.490  1.00  0.00            
ATOM     46  C14 ACD     1      26.370  23.770  28.520  1.00  0.00            
ATOM     47  H22 ACD     1      25.470  23.650  29.130  1.00  0.00            
ATOM     48  C15 ACD     1      27.360  24.390  29.560  1.00  0.00            
ATOM     49  H23 ACD     1      27.400  23.720  30.430  1.00  0.00            
ATOM     50  H24 ACD     1      28.350  24.510  29.100  1.00  0.00            
ATOM     51  O12 ACD     1      26.880  25.680  30.010  1.00  0.00            
ATOM     52  H25 ACD     1      27.390  26.390  29.610  1.00  0.00            
ATOM     53  O13 ACD     1      24.040  24.100  26.960  1.00  0.00            
ATOM     54  C16 ACD     1      22.940  24.920  26.710  1.00  0.00            
ATOM     55  H26 ACD     1      23.260  25.920  26.400  1.00  0.00            
ATOM     56  C17 ACD     1      22.130  24.240  25.560  1.00  0.00            
ATOM     57  H27 ACD     1      21.930  23.220  25.920  1.00  0.00            
ATOM     58  O14 ACD     1      22.750  24.150  24.310  1.00  0.00            
ATOM     59  H28 ACD     1      23.620  23.740  24.370  1.00  0.00            
ATOM     60  C18 ACD     1      20.830  24.950  25.510  1.00  0.00            
ATOM     61  H29 ACD     1      20.920  25.950  25.070  1.00  0.00            
ATOM     62  O15 ACD     1      20.010  24.090  24.750  1.00  0.00            
ATOM     63  H30 ACD     1      20.580  24.020  23.980  1.00  0.00            
ATOM     64  C19 ACD     1      20.130  25.010  26.910  1.00  0.00            
ATOM     65  H31 ACD     1      19.160  25.520  26.930  1.00  0.00            
ATOM     66  O16 ACD     1      20.970  25.680  27.770  1.00  0.00            
ATOM     67  C20 ACD     1      22.180  25.100  28.040  1.00  0.00            
ATOM     68  H32 ACD     1      22.140  24.090  28.480  1.00  0.00            
ATOM     69  C21 ACD     1      22.820  26.060  29.030  1.00  0.00            
ATOM     70  H33 ACD     1      22.260  26.070  29.980  1.00  0.00            
ATOM     71  H34 ACD     1      23.830  25.690  29.240  1.00  0.00            
ATOM     72  O17 ACD     1      22.850  27.450  28.470  1.00  0.00            
ATOM     73  H35 ACD     1      22.000  27.710  28.090  1.00  0.00            
ATOM     74  O18 ACD     1      19.840  23.670  27.410  1.00  0.00            
ATOM     75  C22 ACD     1      18.630  23.450  28.130  1.00  0.00            
ATOM     76  H36 ACD     1      18.060  24.390  28.130  1.00  0.00            
ATOM     77  C23 ACD     1      17.840  22.500  27.280  1.00  0.00            
ATOM     78  H37 ACD     1      18.460  21.620  27.070  1.00  0.00            
ATOM     79  O19 ACD     1      17.560  23.200  25.970  1.00  0.00            
ATOM     80  H38 ACD     1      18.370  23.350  25.480  1.00  0.00            
ATOM     81  C24 ACD     1      16.630  21.930  27.980  1.00  0.00            
ATOM     82  H39 ACD     1      15.830  22.650  28.170  1.00  0.00            
ATOM     83  O20 ACD     1      16.210  20.730  27.230  1.00  0.00            
ATOM     84  H40 ACD     1      16.660  19.980  27.610  1.00  0.00            
ATOM     85  C25 ACD     1      17.090  21.440  29.370  1.00  0.00            
ATOM     86  H41 ACD     1      16.220  21.180  29.980  1.00  0.00            
ATOM     87  O21 ACD     1      17.680  22.550  30.090  1.00  0.00            
ATOM     88  C26 ACD     1      18.870  23.020  29.510  1.00  0.00            
ATOM     89  H42 ACD     1      19.600  22.210  29.590  1.00  0.00            
ATOM     90  C27 ACD     1      19.400  24.080  30.330  1.00  0.00            
ATOM     91  H43 ACD     1      19.560  23.630  31.310  1.00  0.00            
ATOM     92  H44 ACD     1      20.390  24.500  30.110  1.00  0.00            
ATOM     93  O22 ACD     1      18.450  25.200  30.320  1.00  0.00            
ATOM     94  H45 ACD     1      17.590  24.860  30.040  1.00  0.00            
ATOM     95  O23 ACD     1      18.110  20.310  29.340  1.00  0.00            
ATOM     96  C28 ACD     1      17.670  19.190  30.050  1.00  0.00            
ATOM     97  H46 ACD     1      16.580  19.150  30.220  1.00  0.00            
ATOM     98  C29 ACD     1      18.340  19.180  31.490  1.00  0.00            
ATOM     99  H47 ACD     1      19.330  19.630  31.380  1.00  0.00            
ATOM    100  O24 ACD     1      18.360  17.890  32.120  1.00  0.00            
ATOM    101  C30 ACD     1      17.570  20.020  32.500  1.00  0.00            
ATOM    102  H48 ACD     1      18.000  19.770  33.480  1.00  0.00            
ATOM    103  H49 ACD     1      17.720  21.090  32.310  1.00  0.00            
ATOM    104  O25 ACD     1      16.180  19.600  32.530  1.00  0.00            
ATOM    105  H50 ACD     1      16.010  19.280  33.410  1.00  0.00            
ATOM    106  C31 ACD     1      17.970  17.910  29.180  1.00  0.00            
ATOM    107  H51 ACD     1      18.980  18.070  28.790  1.00  0.00            
ATOM    108  O26 ACD     1      17.030  17.710  28.060  1.00  0.00            
ATOM    109  H52 ACD     1      16.320  17.080  28.210  1.00  0.00            
ATOM    110  C32 ACD     1      17.980  16.650  30.100  1.00  0.00            
ATOM    111  H53 ACD     1      16.990  16.450  30.530  1.00  0.00            
ATOM    112  O27 ACD     1      18.400  15.460  29.450  1.00  0.00            
ATOM    113  H54 ACD     1      19.360  15.490  29.380  1.00  0.00            
ATOM    114  C33 ACD     1      18.870  16.930  31.280  1.00  0.00            
ATOM    115  H55 ACD     1      18.970  16.070  31.940  1.00  0.00            
ATOM    116  O28 ACD     1      20.150  17.330  30.800  1.00  0.00            
ATOM    117  C34 ACD     1      21.230  16.540  31.200  1.00  0.00            
ATOM    118  H56 ACD     1      20.940  15.660  31.780  1.00  0.00            
ATOM    119  C35 ACD     1      22.050  16.240  29.960  1.00  0.00            
ATOM    120  H57 ACD     1      22.300  17.200  29.490  1.00  0.00            
ATOM    121  O29 ACD     1      21.290  15.390  29.080  1.00  0.00            
ATOM    122  H58 ACD     1      21.190  14.510  29.440  1.00  0.00            
ATOM    123  C36 ACD     1      23.470  15.590  30.300  1.00  0.00            
ATOM    124  H59 ACD     1      23.350  14.640  30.840  1.00  0.00            
ATOM    125  O30 ACD     1      24.260  15.530  29.130  1.00  0.00            
ATOM    126  H60 ACD     1      23.790  14.860  28.630  1.00  0.00            
ATOM    127  C1  CM8     2      21.030  20.350  25.300  1.00  0.00            
ATOM    128  C2  CM8     2      22.430  20.340  25.900  1.00  0.00            
ATOM    129  C3  CM8     2      22.310  20.020  27.390  1.00  0.00            
ATOM    130  O1  CM8     2      21.900  18.960  27.750  1.00  0.00            
ATOM    131  N1  CM8     2      22.690  21.010  28.230  1.00  0.00            
ATOM    132  C4  CM8     2      22.590  21.210  29.660  1.00  0.00            
ATOM    133  C5  CM8     2      21.720  20.470  30.460  1.00  0.00            
ATOM    134  C6  CM8     2      21.590  20.870  31.840  1.00  0.00            
ATOM    135  C7  CM8     2      22.140  22.000  32.350  1.00  0.00            
ATOM    136  Cl1 CM8     2      21.870  22.300  34.070  1.00  0.00            
ATOM    137  C8  CM8     2      22.960  22.730  31.510  1.00  0.00            
ATOM    138  Cl2 CM8     2      23.960  24.080  32.100  1.00  0.00            
ATOM    139  C9  CM8     2      23.180  22.390  30.230  1.00  0.00            
ATOM    140  H1  CM8     2      21.050  20.660  24.240  1.00  0.00            
ATOM    141  H2  CM8     2      20.510  19.390  25.320  1.00  0.00            
ATOM    142  H3  CM8     2      20.450  21.060  25.900  1.00  0.00            
ATOM    143  H4  CM8     2      22.870  21.320  25.700  1.00  0.00            
ATOM    144  H5  CM8     2      23.190  19.670  25.480  1.00  0.00            
ATOM    145  H6  CM8     2      23.000  21.860  27.790  1.00  0.00            
ATOM    146  H7  CM8     2      21.160  19.640  30.040  1.00  0.00            
ATOM    147  H8  CM8     2      21.020  20.290  32.560  1.00  0.00            
ATOM    148  H9  CM8     2      23.750  23.080  29.620  1.00  0.00            
TER
ENDMDL
MODEL        1
ATOM      1  H1  ACD     1       8.910   5.140   7.770  1.00  0.00            
ATOM      2  O1  ACD     1       9.270   5.990   7.510  1.00  0.00            
ATOM      3  C1  ACD     1       8.790   7.020   8.330  1.00  0.00            
ATOM      4  H2  ACD     1       7.710   7.100   8.210  1.00  0.00            
ATOM      5  H3  ACD     1       9.140   8.030   8.050  1.00  0.00            
ATOM      6  C2  ACD     1       9.140   6.730   9.770  1.00  0.00            
ATOM      7  H4  ACD     1       8.770   7.520  10.440  1.00  0.00            
ATOM      8  O2  ACD     1       8.420   5.530  10.180  1.00  0.00            
ATOM      9  C3  ACD     1       8.790   5.010  11.490  1.00  0.00            
ATOM     10  H5  ACD     1       8.170   4.100  11.510  1.00  0.00            
ATOM     11  O3  ACD     1       8.400   5.890  12.520  1.00  0.00            
ATOM     12  C4  ACD     1       7.490   5.580  13.530  1.00  0.00            
ATOM     13  H6  ACD     1       7.010   4.600  13.390  1.00  0.00            
ATOM     14  C5  ACD     1       8.260   5.650  14.860  1.00  0.00            
ATOM     15  H7  ACD     1       8.920   6.530  14.830  1.00  0.00            
ATOM     16  O4  ACD     1       9.080   4.460  15.000  1.00  0.00            
ATOM     17  H8  ACD     1       9.710   4.360  14.290  1.00  0.00            
ATOM     18  C6  ACD     1       7.370   5.730  16.120  1.00  0.00            
ATOM     19  H9  ACD     1       6.890   4.750  16.230  1.00  0.00            
ATOM     20  O5  ACD     1       7.990   5.990  17.320  1.00  0.00            
ATOM     21  H10 ACD     1       7.500   6.700  17.740  1.00  0.00            
ATOM     22  C7  ACD     1       6.300   6.810  15.880  1.00  0.00            
ATOM     23  H11 ACD     1       5.490   6.600  16.590  1.00  0.00            
ATOM     24  O6  ACD     1       5.630   6.460  14.710  1.00  0.00            
ATOM     25  C8  ACD     1       6.350   6.520  13.480  1.00  0.00            
ATOM     26  H12 ACD     1       6.740   7.540  13.380  1.00  0.00            
ATOM     27  C9  ACD     1       5.520   6.270  12.200  1.00  0.00            
ATOM     28  H13 ACD     1       6.180   6.080  11.340  1.00  0.00            
ATOM     29  H14 ACD     1       4.800   5.460  12.350  1.00  0.00            
ATOM     30  O7  ACD     1       4.780   7.440  11.900  1.00  0.00            
ATOM     31  H15 ACD     1       4.060   7.590  12.530  1.00  0.00            
ATOM     32  O8  ACD     1       6.710   8.180  15.790  1.00  0.00            
ATOM     33  C10 ACD     1       6.290   9.070  16.830  1.00  0.00            
ATOM     34  H16 ACD     1       5.320   8.760  17.230  1.00  0.00            
ATOM     35  C11 ACD     1       7.240   9.040  18.050  1.00  0.00            
ATOM     36  H17 ACD     1       8.290   8.960  17.760  1.00  0.00            
ATOM     37  O9  ACD     1       6.960   7.900  18.850  1.00  0.00            
ATOM     38  H18 ACD     1       7.450   7.900  19.680  1.00  0.00            
ATOM     39  C12 ACD     1       7.070  10.360  18.970  1.00  0.00            
ATOM     40  H19 ACD     1       6.070  10.230  19.400  1.00  0.00            
ATOM     41  O10 ACD     1       8.080  10.380  20.000  1.00  0.00            
ATOM     42  H20 ACD     1       8.920  10.410  19.520  1.00  0.00            
ATOM     43  C13 ACD     1       7.040  11.600  18.070  1.00  0.00            
ATOM     44  H21 ACD     1       6.830  12.550  18.590  1.00  0.00            
ATOM     45  O11 ACD     1       5.950  11.440  17.180  1.00  0.00            
ATOM     46  C14 ACD     1       6.100  10.400  16.210  1.00  0.00            
ATOM     47  H22 ACD     1       7.050  10.520  15.670  1.00  0.00            
ATOM     48  C15 ACD     1       4.860  10.350  15.240  1.00  0.00            
ATOM     49  H23 ACD     1       4.670  11.410  15.010  1.00  0.00            
ATOM     50  H24 ACD     1       5.110   9.800  14.320  1.00  0.00            
ATOM     51  O12 ACD     1       3.660   9.760  15.720  1.00  0.00            
ATOM     52  H25 ACD     1       3.520  10.260  16.530  1.00  0.00            
ATOM     53  O13 ACD     1       8.150  11.770  17.360  1.00  0.00            
ATOM     54  C16 ACD     1       9.260  12.580  17.830  1.00  0.00            
ATOM     55  H26 ACD     1       9.150  12.940  18.860  1.00  0.00            
ATOM     56  C17 ACD     1      10.530  11.780  17.840  1.00  0.00            
ATOM     57  H27 ACD     1      10.520  11.190  16.920  1.00  0.00            
ATOM     58  O14 ACD     1      10.540  10.890  19.010  1.00  0.00            
ATOM     59  H28 ACD     1      11.410  10.490  19.080  1.00  0.00            
ATOM     60  C18 ACD     1      11.770  12.640  17.830  1.00  0.00            
ATOM     61  H29 ACD     1      11.810  13.320  18.690  1.00  0.00            
ATOM     62  O15 ACD     1      12.870  11.820  17.540  1.00  0.00            
ATOM     63  H30 ACD     1      13.080  11.240  18.280  1.00  0.00            
ATOM     64  C19 ACD     1      11.740  13.610  16.680  1.00  0.00            
ATOM     65  H31 ACD     1      12.650  14.220  16.680  1.00  0.00            
ATOM     66  O16 ACD     1      10.580  14.400  16.860  1.00  0.00            
ATOM     67  C20 ACD     1       9.290  13.800  16.890  1.00  0.00            
ATOM     68  H32 ACD     1       9.080  13.470  15.870  1.00  0.00            
ATOM     69  C21 ACD     1       8.330  14.810  17.370  1.00  0.00            
ATOM     70  H33 ACD     1       7.400  14.230  17.420  1.00  0.00            
ATOM     71  H34 ACD     1       8.560  15.100  18.410  1.00  0.00            
ATOM     72  O17 ACD     1       8.190  16.020  16.610  1.00  0.00            
ATOM     73  H35 ACD     1       7.350  15.990  16.140  1.00  0.00            
ATOM     74  O18 ACD     1      11.680  12.960  15.410  1.00  0.00            
ATOM     75  C22 ACD     1      12.660  13.410  14.470  1.00  0.00            
ATOM     76  H36 ACD     1      13.140  14.330  14.830  1.00  0.00            
ATOM     77  C23 ACD     1      13.740  12.320  14.360  1.00  0.00            
ATOM     78  H37 ACD     1      13.180  11.380  14.280  1.00  0.00            
ATOM     79  O19 ACD     1      14.600  12.250  15.490  1.00  0.00            
ATOM     80  H38 ACD     1      14.020  12.160  16.250  1.00  0.00            
ATOM     81  C24 ACD     1      14.630  12.490  13.130  1.00  0.00            
ATOM     82  H39 ACD     1      15.230  13.390  13.270  1.00  0.00            
ATOM     83  O20 ACD     1      15.610  11.470  12.960  1.00  0.00            
ATOM     84  H40 ACD     1      16.240  11.800  13.610  1.00  0.00            
ATOM     85  C25 ACD     1      13.730  12.480  11.840  1.00  0.00            
ATOM     86  H41 ACD     1      14.400  12.670  11.000  1.00  0.00            
ATOM     87  O21 ACD     1      12.840  13.580  12.000  1.00  0.00            
ATOM     88  C26 ACD     1      11.930  13.520  13.110  1.00  0.00            
ATOM     89  H42 ACD     1      11.310  12.620  12.970  1.00  0.00            
ATOM     90  C27 ACD     1      10.990  14.650  13.060  1.00  0.00            
ATOM     91  H43 ACD     1      10.370  14.620  13.960  1.00  0.00            
ATOM     92  H44 ACD     1      11.520  15.610  13.110  1.00  0.00            
ATOM     93  O22 ACD     1      10.160  14.650  11.900  1.00  0.00            
ATOM     94  H45 ACD     1       9.540  15.380  11.950  1.00  0.00            
ATOM     95  O23 ACD     1      12.980  11.300  11.710  1.00  0.00            
ATOM     96  C28 ACD     1      12.930  10.780  10.430  1.00  0.00            
ATOM     97  H46 ACD     1      13.590  11.420   9.830  1.00  0.00            
ATOM     98  C29 ACD     1      11.440  10.760   9.870  1.00  0.00            
ATOM     99  H47 ACD     1      10.700  10.420  10.600  1.00  0.00            
ATOM    100  O24 ACD     1      11.480   9.840   8.790  1.00  0.00            
ATOM    101  C30 ACD     1      11.180  12.170   9.340  1.00  0.00            
ATOM    102  H48 ACD     1      11.510  12.970  10.010  1.00  0.00            
ATOM    103  H49 ACD     1      11.700  12.270   8.370  1.00  0.00            
ATOM    104  O25 ACD     1       9.820  12.340   9.060  1.00  0.00            
ATOM    105  H50 ACD     1       9.380  11.610   8.620  1.00  0.00            
ATOM    106  C31 ACD     1      13.660   9.510  10.560  1.00  0.00            
ATOM    107  H51 ACD     1      13.200   8.940  11.390  1.00  0.00            
ATOM    108  O26 ACD     1      15.040   9.580  10.850  1.00  0.00            
ATOM    109  H52 ACD     1      15.180  10.280  11.490  1.00  0.00            
ATOM    110  C32 ACD     1      13.480   8.590   9.440  1.00  0.00            
ATOM    111  H53 ACD     1      14.170   8.970   8.680  1.00  0.00            
ATOM    112  O27 ACD     1      13.950   7.320   9.930  1.00  0.00            
ATOM    113  H54 ACD     1      14.840   7.540  10.210  1.00  0.00            
ATOM    114  C33 ACD     1      11.990   8.490   8.970  1.00  0.00            
ATOM    115  H55 ACD     1      11.860   7.860   8.080  1.00  0.00            
ATOM    116  O28 ACD     1      11.160   7.890  10.000  1.00  0.00            
ATOM    117  C34 ACD     1      10.660   6.590   9.920  1.00  0.00            
ATOM    118  H56 ACD     1      11.190   6.080   9.110  1.00  0.00            
ATOM    119  C35 ACD     1      11.080   6.000  11.290  1.00  0.00            
ATOM    120  H57 ACD     1      10.810   6.710  12.080  1.00  0.00            
ATOM    121  O29 ACD     1      12.500   5.740  11.250  1.00  0.00            
ATOM    122  H58 ACD     1      13.010   6.300  10.660  1.00  0.00            
ATOM    123  C36 ACD     1      10.270   4.720  11.520  1.00  0.00            
ATOM    124  H59 ACD     1      10.520   3.960  10.770  1.00  0.00            
ATOM    125  O30 ACD     1      10.560   4.190  12.820  1.00  0.00            
ATOM    126  H60 ACD     1      11.090   3.440  12.550  1.00  0.00            
ATOM    127  C1  CM8     2      13.180   8.180  14.120  1.00  0.00            
ATOM    128  C2  CM8     2      12.390   8.730  15.330  1.00  0.00            
ATOM    129  C3  CM8     2      10.980   9.130  15.020  1.00  0.00            
ATOM    130  O1  CM8     2      10.050   8.960  15.750  1.00  0.00            
ATOM    131  N1  CM8     2      10.730   9.800  13.860  1.00  0.00            
ATOM    132  C4  CM8     2       9.480  10.170  13.380  1.00  0.00            
ATOM    133  C5  CM8     2       8.770   9.340  12.570  1.00  0.00            
ATOM    134  C6  CM8     2       7.530   9.680  11.980  1.00  0.00            
ATOM    135  C7  CM8     2       6.920  10.910  12.330  1.00  0.00            
ATOM    136  Cl1 CM8     2       5.420  11.260  11.600  1.00  0.00            
ATOM    137  C8  CM8     2       7.660  11.840  13.140  1.00  0.00            
ATOM    138  Cl2 CM8     2       7.020  13.380  13.630  1.00  0.00            
ATOM    139  C9  CM8     2       8.940  11.480  13.600  1.00  0.00            
ATOM    140  H1  CM8     2      13.280   9.030  13.430  1.00  0.00            
ATOM    141  H2  CM8     2      14.170   7.810  14.410  1.00  0.00            
ATOM    142  H3  CM8     2      12.570   7.360  13.720  1.00  0.00            
ATOM    143  H4  CM8     2      12.930   9.550  15.830  1.00  0.00            
ATOM    144  H5  CM8     2      12.270   8.000  16.150  1.00  0.00            
ATOM    145  H6  CM8     2      11.500  10.020  13.250  1.00  0.00            
ATOM    146  H7  CM8     2       9.200   8.380  12.320  1.00  0.00            
ATOM    147  H8  CM8     2       6.970   9.080  11.260  1.00  0.00            
ATOM    148  H9  CM8     2       9.540  12.230  14.120  1.00  0.00            
TER
ENDMDL
MODEL        1
ATOM      1  H1  ACD     1      17.390  27.510  16.180  1.00  0.00            
ATOM      2  O1  ACD     1      17.350  27.530  15.220  1.00  0.00            
ATOM      3  C1  ACD     1      18.560  27.900  14.630  1.00  0.00            
ATOM      4  H2  ACD     1      18.590  28.990  14.560  1.00  0.00            
ATOM      5  H3  ACD     1      18.510  27.550  13.590  1.00  0.00            
ATOM      6  C2  ACD     1      19.770  27.260  15.380  1.00  0.00            
ATOM      7  H4  ACD     1      20.720  27.400  14.830  1.00  0.00            
ATOM      8  O2  ACD     1      19.810  27.770  16.710  1.00  0.00            
ATOM      9  C3  ACD     1      20.730  27.120  17.580  1.00  0.00            
ATOM     10  H5  ACD     1      20.750  27.560  18.580  1.00  0.00            
ATOM     11  O3  ACD     1      21.970  27.160  16.890  1.00  0.00            
ATOM     12  C4  ACD     1      23.100  27.830  17.610  1.00  0.00            
ATOM     13  H6  ACD     1      22.650  28.560  18.300  1.00  0.00            
ATOM     14  C5  ACD     1      23.880  26.680  18.270  1.00  0.00            
ATOM     15  H7  ACD     1      23.860  25.830  17.580  1.00  0.00            
ATOM     16  O4  ACD     1      23.220  26.200  19.480  1.00  0.00            
ATOM     17  H8  ACD     1      22.420  25.790  19.150  1.00  0.00            
ATOM     18  C6  ACD     1      25.360  27.020  18.540  1.00  0.00            
ATOM     19  H9  ACD     1      25.320  27.760  19.350  1.00  0.00            
ATOM     20  O5  ACD     1      26.170  25.960  18.920  1.00  0.00            
ATOM     21  H10 ACD     1      25.710  25.690  19.720  1.00  0.00            
ATOM     22  C7  ACD     1      26.030  27.760  17.350  1.00  0.00            
ATOM     23  H11 ACD     1      27.020  28.140  17.620  1.00  0.00            
ATOM     24  O6  ACD     1      25.250  28.820  16.940  1.00  0.00            
ATOM     25  C8  ACD     1      23.910  28.620  16.560  1.00  0.00            
ATOM     26  H12 ACD     1      23.910  27.940  15.700  1.00  0.00            
ATOM     27  C9  ACD     1      23.300  29.960  16.210  1.00  0.00            
ATOM     28  H13 ACD     1      23.970  30.630  15.660  1.00  0.00            
ATOM     29  H14 ACD     1      22.380  29.670  15.690  1.00  0.00            
ATOM     30  O7  ACD     1      22.980  30.700  17.400  1.00  0.00            
ATOM     31  H15 ACD     1      23.710  30.700  18.030  1.00  0.00            
ATOM     32  O8  ACD     1      26.250  26.880  16.280  1.00  0.00            
ATOM     33  C10 ACD     1      27.430  27.110  15.640  1.00  0.00            
ATOM     34  H16 ACD     1      28.040  27.920  16.050  1.00  0.00            
ATOM     35  C11 ACD     1      28.260  25.830  15.950  1.00  0.00            
ATOM     36  H17 ACD     1      27.620  24.980  15.640  1.00  0.00            
ATOM     37  O9  ACD     1      28.530  25.620  17.360  1.00  0.00            
ATOM     38  H18 ACD     1      27.780  25.940  17.860  1.00  0.00            
ATOM     39  C12 ACD     1      29.520  25.780  15.020  1.00  0.00            
ATOM     40  H19 ACD     1      30.210  26.560  15.360  1.00  0.00            
ATOM     41  O10 ACD     1      30.230  24.560  14.950  1.00  0.00            
ATOM     42  H20 ACD     1      29.680  23.880  14.550  1.00  0.00            
ATOM     43  C13 ACD     1      29.180  26.060  13.570  1.00  0.00            
ATOM     44  H21 ACD     1      30.070  26.260  12.960  1.00  0.00            
ATOM     45  O11 ACD     1      28.320  27.200  13.440  1.00  0.00            
ATOM     46  C14 ACD     1      27.110  27.210  14.180  1.00  0.00            
ATOM     47  H22 ACD     1      26.530  26.340  13.830  1.00  0.00            
ATOM     48  C15 ACD     1      26.300  28.480  13.920  1.00  0.00            
ATOM     49  H23 ACD     1      26.130  28.570  12.840  1.00  0.00            
ATOM     50  H24 ACD     1      25.320  28.320  14.400  1.00  0.00            
ATOM     51  O12 ACD     1      26.900  29.710  14.430  1.00  0.00            
ATOM     52  H25 ACD     1      26.230  30.390  14.340  1.00  0.00            
ATOM     53  O13 ACD     1      28.510  24.890  13.160  1.00  0.00            
ATOM     54  C16 ACD     1      28.750  24.450  11.850  1.00  0.00            
ATOM     55  H26 ACD     1      29.820  24.510  11.630  1.00  0.00            
ATOM     56  C17 ACD     1      28.420  22.980  11.940  1.00  0.00            
ATOM     57  H27 ACD     1      27.420  22.980  12.400  1.00  0.00            
ATOM     58  O14 ACD     1      29.350  22.260  12.800  1.00  0.00            
ATOM     59  H28 ACD     1      30.100  22.080  12.230  1.00  0.00            
ATOM     60  C18 ACD     1      28.190  22.350  10.580  1.00  0.00            
ATOM     61  H29 ACD     1      29.150  22.450  10.070  1.00  0.00            
ATOM     62  O15 ACD     1      27.810  20.940  10.640  1.00  0.00            
ATOM     63  H30 ACD     1      27.050  20.880  11.230  1.00  0.00            
ATOM     64  C19 ACD     1      27.150  23.180   9.820  1.00  0.00            
ATOM     65  H31 ACD     1      27.000  22.740   8.830  1.00  0.00            
ATOM     66  O16 ACD     1      27.670  24.460   9.690  1.00  0.00            
ATOM     67  C20 ACD     1      28.010  25.240  10.820  1.00  0.00            
ATOM     68  H32 ACD     1      27.060  25.650  11.190  1.00  0.00            
ATOM     69  C21 ACD     1      28.940  26.360  10.230  1.00  0.00            
ATOM     70  H33 ACD     1      29.290  26.960  11.080  1.00  0.00            
ATOM     71  H34 ACD     1      29.860  25.920   9.820  1.00  0.00            
ATOM     72  O17 ACD     1      28.290  27.210   9.290  1.00  0.00            
ATOM     73  H35 ACD     1      28.240  26.770   8.440  1.00  0.00            
ATOM     74  O18 ACD     1      25.910  23.200  10.480  1.00  0.00            
ATOM     75  C22 ACD     1      24.980  22.090  10.170  1.00  0.00            
ATOM     76  H36 ACD     1      25.370  21.320   9.490  1.00  0.00            
ATOM     77  C23 ACD     1      24.580  21.490  11.510  1.00  0.00            
ATOM     78  H37 ACD     1      24.390  22.250  12.270  1.00  0.00            
ATOM     79  O19 ACD     1      25.620  20.670  12.070  1.00  0.00            
ATOM     80  H38 ACD     1      25.330  20.170  12.850  1.00  0.00            
ATOM     81  C24 ACD     1      23.340  20.620  11.440  1.00  0.00            
ATOM     82  H39 ACD     1      23.540  19.760  10.780  1.00  0.00            
ATOM     83  O20 ACD     1      22.990  20.070  12.660  1.00  0.00            
ATOM     84  H40 ACD     1      22.510  20.800  13.060  1.00  0.00            
ATOM     85  C25 ACD     1      22.150  21.460  10.880  1.00  0.00            
ATOM     86  H41 ACD     1      21.250  20.870  10.680  1.00  0.00            
ATOM     87  O21 ACD     1      22.510  21.910   9.550  1.00  0.00            
ATOM     88  C26 ACD     1      23.770  22.690   9.470  1.00  0.00            
ATOM     89  H42 ACD     1      23.530  23.600  10.040  1.00  0.00            
ATOM     90  C27 ACD     1      24.170  23.030   8.020  1.00  0.00            
ATOM     91  H43 ACD     1      24.950  23.790   8.130  1.00  0.00            
ATOM     92  H44 ACD     1      24.430  22.080   7.540  1.00  0.00            
ATOM     93  O22 ACD     1      23.130  23.830   7.430  1.00  0.00            
ATOM     94  H45 ACD     1      22.610  23.110   7.070  1.00  0.00            
ATOM     95  O23 ACD     1      21.800  22.570  11.680  1.00  0.00            
ATOM     96  C28 ACD     1      20.430  22.960  11.730  1.00  0.00            
ATOM     97  H46 ACD     1      19.850  22.720  10.830  1.00  0.00            
ATOM     98  C29 ACD     1      20.460  24.470  11.580  1.00  0.00            
ATOM     99  H47 ACD     1      21.200  24.860  12.300  1.00  0.00            
ATOM    100  O24 ACD     1      19.150  25.050  11.950  1.00  0.00            
ATOM    101  C30 ACD     1      20.850  24.970  10.200  1.00  0.00            
ATOM    102  H48 ACD     1      21.040  26.040  10.300  1.00  0.00            
ATOM    103  H49 ACD     1      21.780  24.580   9.780  1.00  0.00            
ATOM    104  O25 ACD     1      19.780  24.830   9.220  1.00  0.00            
ATOM    105  H50 ACD     1      20.020  24.010   8.780  1.00  0.00            
ATOM    106  C31 ACD     1      19.700  22.420  12.980  1.00  0.00            
ATOM    107  H51 ACD     1      20.410  22.690  13.770  1.00  0.00            
ATOM    108  O26 ACD     1      19.600  20.980  13.040  1.00  0.00            
ATOM    109  H52 ACD     1      20.290  20.610  13.600  1.00  0.00            
ATOM    110  C32 ACD     1      18.480  23.250  13.410  1.00  0.00            
ATOM    111  H53 ACD     1      17.590  23.010  12.810  1.00  0.00            
ATOM    112  O27 ACD     1      18.160  22.910  14.740  1.00  0.00            
ATOM    113  H54 ACD     1      17.290  23.250  14.960  1.00  0.00            
ATOM    114  C33 ACD     1      18.780  24.750  13.310  1.00  0.00            
ATOM    115  H55 ACD     1      17.920  25.390  13.550  1.00  0.00            
ATOM    116  O28 ACD     1      19.820  25.120  14.180  1.00  0.00            
ATOM    117  C34 ACD     1      19.510  25.710  15.460  1.00  0.00            
ATOM    118  H56 ACD     1      18.510  25.650  15.910  1.00  0.00            
ATOM    119  C35 ACD     1      20.280  24.930  16.490  1.00  0.00            
ATOM    120  H57 ACD     1      21.250  24.830  15.980  1.00  0.00            
ATOM    121  O29 ACD     1      19.740  23.560  16.720  1.00  0.00            
ATOM    122  H58 ACD     1      19.110  23.480  16.000  1.00  0.00            
ATOM    123  C36 ACD     1      20.280  25.680  17.760  1.00  0.00            
ATOM    124  H59 ACD     1      19.230  25.810  18.050  1.00  0.00            
ATOM    125  O30 ACD     1      20.920  24.920  18.810  1.00  0.00            
ATOM    126  H60 ACD     1      20.650  24.000  18.740  1.00  0.00            
ATOM    127  C1  CM8     2      23.670  22.160  17.310  1.00  0.00            
ATOM    128  C2  CM8     2      24.680  22.770  16.250  1.00  0.00            
ATOM    129  C3  CM8     2      23.930  23.430  15.130  1.00  0.00            
ATOM    130  O1  CM8     2      23.010  22.950  14.500  1.00  0.00            
ATOM    131  N1  CM8     2      24.370  24.730  14.860  1.00  0.00            
ATOM    132  C4  CM8     2      24.070  25.480  13.730  1.00  0.00            
ATOM    133  C5  CM8     2      24.720  25.200  12.530  1.00  0.00            
ATOM    134  C6  CM8     2      24.410  25.930  11.310  1.00  0.00            
ATOM    135  C7  CM8     2      23.560  27.090  11.350  1.00  0.00            
ATOM    136  Cl1 CM8     2      23.390  28.190  10.020  1.00  0.00            
ATOM    137  C8  CM8     2      22.990  27.390  12.560  1.00  0.00            
ATOM    138  Cl2 CM8     2      21.880  28.640  12.690  1.00  0.00            
ATOM    139  C9  CM8     2      23.080  26.550  13.700  1.00  0.00            
ATOM    140  H1  CM8     2      23.060  21.400  16.810  1.00  0.00            
ATOM    141  H2  CM8     2      24.240  21.690  18.130  1.00  0.00            
ATOM    142  H3  CM8     2      22.870  22.840  17.630  1.00  0.00            
ATOM    143  H4  CM8     2      25.370  22.030  15.840  1.00  0.00            
ATOM    144  H5  CM8     2      25.270  23.490  16.820  1.00  0.00            
ATOM    145  H6  CM8     2      25.180  24.920  15.440  1.00  0.00            
ATOM    146  H7  CM8     2      25.450  24.400  12.560  1.00  0.00            
ATOM    147  H8  CM8     2      24.920  25.760  10.370  1.00  0.00            
ATOM    148  H9  CM8     2      22.450  26.720  14.570  1.00  0.00            
TER
ENDMDL
MODEL        1
ATOM      1  H1  ACD     1      16.320  25.400  21.290  1.00  0.00            
ATOM      2  O1  ACD     1      15.580  24.800  21.200  1.00  0.00            
ATOM      3  C1  ACD     1      15.720  23.990  22.450  1.00  0.00            
ATOM      4  H2  ACD     1      15.630  24.700  23.280  1.00  0.00            
ATOM      5  H3  ACD     1      16.660  23.430  22.540  1.00  0.00            
ATOM      6  C2  ACD     1      14.650  22.930  22.480  1.00  0.00            
ATOM      7  H4  ACD     1      14.810  22.420  23.440  1.00  0.00            
ATOM      8  O2  ACD     1      13.310  23.400  22.460  1.00  0.00            
ATOM      9  C3  ACD     1      12.240  22.490  22.770  1.00  0.00            
ATOM     10  H5  ACD     1      11.280  23.010  22.760  1.00  0.00            
ATOM     11  O3  ACD     1      12.530  21.900  24.050  1.00  0.00            
ATOM     12  C4  ACD     1      11.530  21.920  25.050  1.00  0.00            
ATOM     13  H6  ACD     1      10.560  22.120  24.570  1.00  0.00            
ATOM     14  C5  ACD     1      11.500  20.490  25.640  1.00  0.00            
ATOM     15  H7  ACD     1      12.500  20.030  25.590  1.00  0.00            
ATOM     16  O4  ACD     1      10.710  19.550  24.840  1.00  0.00            
ATOM     17  H8  ACD     1      11.120  18.690  24.970  1.00  0.00            
ATOM     18  C6  ACD     1      11.030  20.470  27.100  1.00  0.00            
ATOM     19  H9  ACD     1       9.950  20.610  27.210  1.00  0.00            
ATOM     20  O5  ACD     1      11.230  19.160  27.620  1.00  0.00            
ATOM     21  H10 ACD     1      10.760  18.560  27.040  1.00  0.00            
ATOM     22  C7  ACD     1      11.740  21.480  27.940  1.00  0.00            
ATOM     23  H11 ACD     1      11.300  21.420  28.950  1.00  0.00            
ATOM     24  O6  ACD     1      11.490  22.780  27.410  1.00  0.00            
ATOM     25  C8  ACD     1      11.880  23.000  26.080  1.00  0.00            
ATOM     26  H12 ACD     1      12.970  23.040  26.220  1.00  0.00            
ATOM     27  C9  ACD     1      11.370  24.340  25.650  1.00  0.00            
ATOM     28  H13 ACD     1      11.420  24.300  24.550  1.00  0.00            
ATOM     29  H14 ACD     1      10.330  24.430  25.990  1.00  0.00            
ATOM     30  O7  ACD     1      12.150  25.440  26.180  1.00  0.00            
ATOM     31  H15 ACD     1      11.950  26.110  25.520  1.00  0.00            
ATOM     32  O8  ACD     1      13.140  21.220  28.020  1.00  0.00            
ATOM     33  C10 ACD     1      13.630  21.080  29.370  1.00  0.00            
ATOM     34  H16 ACD     1      12.820  21.230  30.100  1.00  0.00            
ATOM     35  C11 ACD     1      14.030  19.570  29.560  1.00  0.00            
ATOM     36  H17 ACD     1      14.550  19.180  28.680  1.00  0.00            
ATOM     37  O9  ACD     1      12.800  18.790  29.760  1.00  0.00            
ATOM     38  H18 ACD     1      12.140  18.990  29.090  1.00  0.00            
ATOM     39  C12 ACD     1      14.880  19.440  30.870  1.00  0.00            
ATOM     40  H19 ACD     1      14.230  19.720  31.720  1.00  0.00            
ATOM     41  O10 ACD     1      15.350  18.100  31.000  1.00  0.00            
ATOM     42  H20 ACD     1      15.200  17.920  31.930  1.00  0.00            
ATOM     43  C13 ACD     1      16.060  20.360  30.810  1.00  0.00            
ATOM     44  H21 ACD     1      16.580  20.240  31.760  1.00  0.00            
ATOM     45  O11 ACD     1      15.590  21.720  30.750  1.00  0.00            
ATOM     46  C14 ACD     1      14.820  21.970  29.580  1.00  0.00            
ATOM     47  H22 ACD     1      15.520  21.900  28.740  1.00  0.00            
ATOM     48  C15 ACD     1      14.380  23.430  29.680  1.00  0.00            
ATOM     49  H23 ACD     1      15.280  24.020  29.880  1.00  0.00            
ATOM     50  H24 ACD     1      14.010  23.900  28.760  1.00  0.00            
ATOM     51  O12 ACD     1      13.430  23.590  30.740  1.00  0.00            
ATOM     52  H25 ACD     1      12.830  24.270  30.410  1.00  0.00            
ATOM     53  O13 ACD     1      16.890  19.970  29.660  1.00  0.00            
ATOM     54  C16 ACD     1      18.340  19.760  29.760  1.00  0.00            
ATOM     55  H26 ACD     1      18.700  19.790  30.800  1.00  0.00            
ATOM     56  C17 ACD     1      18.610  18.410  29.140  1.00  0.00            
ATOM     57  H27 ACD     1      18.260  18.360  28.110  1.00  0.00            
ATOM     58  O14 ACD     1      17.820  17.480  29.890  1.00  0.00            
ATOM     59  H28 ACD     1      16.970  17.910  30.020  1.00  0.00            
ATOM     60  C18 ACD     1      20.110  18.120  29.090  1.00  0.00            
ATOM     61  H29 ACD     1      20.500  17.920  30.090  1.00  0.00            
ATOM     62  O15 ACD     1      20.370  16.870  28.390  1.00  0.00            
ATOM     63  H30 ACD     1      20.350  16.970  27.430  1.00  0.00            
ATOM     64  C19 ACD     1      20.820  19.260  28.360  1.00  0.00            
ATOM     65  H31 ACD     1      21.920  19.170  28.360  1.00  0.00            
ATOM     66  O16 ACD     1      20.460  20.430  29.060  1.00  0.00            
ATOM     67  C20 ACD     1      19.070  20.830  28.980  1.00  0.00            
ATOM     68  H32 ACD     1      18.670  20.810  27.960  1.00  0.00            
ATOM     69  C21 ACD     1      18.940  22.250  29.560  1.00  0.00            
ATOM     70  H33 ACD     1      19.380  22.950  28.840  1.00  0.00            
ATOM     71  H34 ACD     1      17.850  22.430  29.570  1.00  0.00            
ATOM     72  O17 ACD     1      19.330  22.410  30.900  1.00  0.00            
ATOM     73  H35 ACD     1      19.440  23.350  31.030  1.00  0.00            
ATOM     74  O18 ACD     1      20.330  19.340  27.010  1.00  0.00            
ATOM     75  C22 ACD     1      21.200  19.160  25.890  1.00  0.00            
ATOM     76  H36 ACD     1      22.210  18.890  26.210  1.00  0.00            
ATOM     77  C23 ACD     1      20.680  18.090  25.040  1.00  0.00            
ATOM     78  H37 ACD     1      19.590  18.240  25.000  1.00  0.00            
ATOM     79  O19 ACD     1      20.880  16.750  25.580  1.00  0.00            
ATOM     80  H38 ACD     1      20.560  16.100  24.950  1.00  0.00            
ATOM     81  C24 ACD     1      21.420  18.190  23.740  1.00  0.00            
ATOM     82  H39 ACD     1      22.490  18.020  23.930  1.00  0.00            
ATOM     83  O20 ACD     1      21.020  17.180  22.860  1.00  0.00            
ATOM     84  H40 ACD     1      21.470  16.360  23.110  1.00  0.00            
ATOM     85  C25 ACD     1      21.200  19.480  23.090  1.00  0.00            
ATOM     86  H41 ACD     1      21.700  19.410  22.110  1.00  0.00            
ATOM     87  O21 ACD     1      22.010  20.410  23.870  1.00  0.00            
ATOM     88  C26 ACD     1      21.480  20.620  25.230  1.00  0.00            
ATOM     89  H42 ACD     1      20.570  21.230  25.170  1.00  0.00            
ATOM     90  C27 ACD     1      22.530  21.420  26.050  1.00  0.00            
ATOM     91  H43 ACD     1      22.880  22.250  25.420  1.00  0.00            
ATOM     92  H44 ACD     1      21.990  21.900  26.870  1.00  0.00            
ATOM     93  O22 ACD     1      23.670  20.690  26.550  1.00  0.00            
ATOM     94  H45 ACD     1      23.870  21.210  27.340  1.00  0.00            
ATOM     95  O23 ACD     1      19.810  19.800  22.920  1.00  0.00            
ATOM     96  C28 ACD     1      19.410  20.290  21.600  1.00  0.00            
ATOM     97  H46 ACD     1      20.270  20.230  20.920  1.00  0.00            
ATOM     98  C29 ACD     1      18.960  21.670  21.790  1.00  0.00            
ATOM     99  H47 ACD     1      18.410  21.690  22.740  1.00  0.00            
ATOM    100  O24 ACD     1      18.100  22.110  20.740  1.00  0.00            
ATOM    101  C30 ACD     1      19.970  22.730  21.830  1.00  0.00            
ATOM    102  H48 ACD     1      19.560  23.690  22.170  1.00  0.00            
ATOM    103  H49 ACD     1      20.740  22.500  22.580  1.00  0.00            
ATOM    104  O25 ACD     1      20.570  22.890  20.540  1.00  0.00            
ATOM    105  H50 ACD     1      19.800  22.990  19.980  1.00  0.00            
ATOM    106  C31 ACD     1      18.350  19.340  21.100  1.00  0.00            
ATOM    107  H51 ACD     1      17.590  19.060  21.850  1.00  0.00            
ATOM    108  O26 ACD     1      18.890  18.020  20.760  1.00  0.00            
ATOM    109  H52 ACD     1      19.480  17.690  21.440  1.00  0.00            
ATOM    110  C32 ACD     1      17.540  19.930  19.960  1.00  0.00            
ATOM    111  H53 ACD     1      18.170  19.940  19.060  1.00  0.00            
ATOM    112  O27 ACD     1      16.440  19.110  19.660  1.00  0.00            
ATOM    113  H54 ACD     1      16.420  18.400  20.310  1.00  0.00            
ATOM    114  C33 ACD     1      17.060  21.310  20.390  1.00  0.00            
ATOM    115  H55 ACD     1      16.550  21.740  19.520  1.00  0.00            
ATOM    116  O28 ACD     1      16.130  21.240  21.460  1.00  0.00            
ATOM    117  C34 ACD     1      14.830  21.940  21.330  1.00  0.00            
ATOM    118  H56 ACD     1      14.760  22.460  20.370  1.00  0.00            
ATOM    119  C35 ACD     1      13.750  20.790  21.470  1.00  0.00            
ATOM    120  H57 ACD     1      13.960  20.190  22.360  1.00  0.00            
ATOM    121  O29 ACD     1      13.800  19.900  20.370  1.00  0.00            
ATOM    122  H58 ACD     1      14.720  19.610  20.290  1.00  0.00            
ATOM    123  C36 ACD     1      12.310  21.370  21.740  1.00  0.00            
ATOM    124  H59 ACD     1      12.040  21.770  20.750  1.00  0.00            
ATOM    125  O30 ACD     1      11.400  20.330  22.140  1.00  0.00            
ATOM    126  H60 ACD     1      11.440  20.370  23.100  1.00  0.00            
ATOM    127  C1  CM8     2      15.720  17.130  26.830  1.00  0.00            
ATOM    128  C2  CM8     2      15.020  18.100  25.830  1.00  0.00            
ATOM    129  C3  CM8     2      15.810  19.310  25.340  1.00  0.00            
ATOM    130  O1  CM8     2      15.950  19.490  24.160  1.00  0.00            
ATOM    131  N1  CM8     2      16.210  20.220  26.320  1.00  0.00            
ATOM    132  C4  CM8     2      16.760  21.510  26.080  1.00  0.00            
ATOM    133  C5  CM8     2      18.030  21.670  25.590  1.00  0.00            
ATOM    134  C6  CM8     2      18.480  22.950  25.140  1.00  0.00            
ATOM    135  C7  CM8     2      17.650  24.080  25.310  1.00  0.00            
ATOM    136  Cl1 CM8     2      18.150  25.650  24.690  1.00  0.00            
ATOM    137  C8  CM8     2      16.400  23.880  25.870  1.00  0.00            
ATOM    138  Cl2 CM8     2      15.420  25.290  26.120  1.00  0.00            
ATOM    139  C9  CM8     2      15.900  22.630  26.170  1.00  0.00            
ATOM    140  H1  CM8     2      15.700  17.540  27.850  1.00  0.00            
ATOM    141  H2  CM8     2      15.150  16.190  26.930  1.00  0.00            
ATOM    142  H3  CM8     2      16.740  16.810  26.620  1.00  0.00            
ATOM    143  H4  CM8     2      14.110  18.510  26.270  1.00  0.00            
ATOM    144  H5  CM8     2      14.760  17.600  24.890  1.00  0.00            
ATOM    145  H6  CM8     2      15.970  20.040  27.290  1.00  0.00            
ATOM    146  H7  CM8     2      18.640  20.780  25.540  1.00  0.00            
ATOM    147  H8  CM8     2      19.440  23.070  24.650  1.00  0.00            
ATOM    148  H9  CM8     2      14.880  22.520  26.520  1.00  0.00            
TER
ENDMDL
MODEL        1
ATOM      1  H1  ACD     1      22.370   8.040  31.810  1.00  0.00            
ATOM      2  O1  ACD     1      22.880   7.260  31.580  1.00  0.00            
ATOM      3  C1  ACD     1      22.860   6.380  32.740  1.00  0.00            
ATOM      4  H2  ACD     1      21.870   6.060  33.050  1.00  0.00            
ATOM      5  H3  ACD     1      23.240   7.070  33.510  1.00  0.00            
ATOM      6  C2  ACD     1      23.890   5.280  32.650  1.00  0.00            
ATOM      7  H4  ACD     1      24.100   4.800  33.620  1.00  0.00            
ATOM      8  O2  ACD     1      23.390   4.250  31.790  1.00  0.00            
ATOM      9  C3  ACD     1      24.240   3.100  31.590  1.00  0.00            
ATOM     10  H5  ACD     1      23.760   2.440  30.860  1.00  0.00            
ATOM     11  O3  ACD     1      24.470   2.400  32.820  1.00  0.00            
ATOM     12  C4  ACD     1      24.460   0.940  32.830  1.00  0.00            
ATOM     13  H6  ACD     1      24.490   0.550  31.800  1.00  0.00            
ATOM     14  C5  ACD     1      25.680   0.490  33.590  1.00  0.00            
ATOM     15  H7  ACD     1      25.740   1.090  34.510  1.00  0.00            
ATOM     16  O4  ACD     1      26.870   0.790  32.830  1.00  0.00            
ATOM     17  H8  ACD     1      26.570   1.520  32.270  1.00  0.00            
ATOM     18  C6  ACD     1      25.660  -0.930  34.080  1.00  0.00            
ATOM     19  H9  ACD     1      25.530  -1.580  33.200  1.00  0.00            
ATOM     20  O5  ACD     1      26.850  -1.200  34.850  1.00  0.00            
ATOM     21  H10 ACD     1      27.540  -0.890  34.250  1.00  0.00            
ATOM     22  C7  ACD     1      24.420  -1.200  34.800  1.00  0.00            
ATOM     23  H11 ACD     1      24.340  -2.200  35.250  1.00  0.00            
ATOM     24  O6  ACD     1      23.330  -0.990  33.850  1.00  0.00            
ATOM     25  C8  ACD     1      23.160   0.370  33.400  1.00  0.00            
ATOM     26  H12 ACD     1      22.900   1.000  34.260  1.00  0.00            
ATOM     27  C9  ACD     1      22.050   0.460  32.430  1.00  0.00            
ATOM     28  H13 ACD     1      21.120   0.140  32.900  1.00  0.00            
ATOM     29  H14 ACD     1      21.900   1.530  32.290  1.00  0.00            
ATOM     30  O7  ACD     1      22.180  -0.130  31.180  1.00  0.00            
ATOM     31  H15 ACD     1      21.510   0.300  30.640  1.00  0.00            
ATOM     32  O8  ACD     1      24.310  -0.220  35.880  1.00  0.00            
ATOM     33  C10 ACD     1      24.100  -0.680  37.160  1.00  0.00            
ATOM     34  H16 ACD     1      23.760  -1.730  37.140  1.00  0.00            
ATOM     35  C11 ACD     1      25.460  -0.560  37.880  1.00  0.00            
ATOM     36  H17 ACD     1      25.840   0.420  37.560  1.00  0.00            
ATOM     37  O9  ACD     1      26.320  -1.560  37.330  1.00  0.00            
ATOM     38  H18 ACD     1      26.460  -1.460  36.390  1.00  0.00            
ATOM     39  C12 ACD     1      25.300  -0.650  39.420  1.00  0.00            
ATOM     40  H19 ACD     1      25.000  -1.670  39.670  1.00  0.00            
ATOM     41  O10 ACD     1      26.500  -0.330  40.110  1.00  0.00            
ATOM     42  H20 ACD     1      27.140  -0.990  39.810  1.00  0.00            
ATOM     43  C13 ACD     1      24.230   0.210  39.930  1.00  0.00            
ATOM     44  H21 ACD     1      24.140   0.010  41.000  1.00  0.00            
ATOM     45  O11 ACD     1      23.000  -0.100  39.320  1.00  0.00            
ATOM     46  C14 ACD     1      23.020   0.140  37.870  1.00  0.00            
ATOM     47  H22 ACD     1      23.090   1.220  37.650  1.00  0.00            
ATOM     48  C15 ACD     1      21.640  -0.330  37.560  1.00  0.00            
ATOM     49  H23 ACD     1      21.480  -0.480  36.480  1.00  0.00            
ATOM     50  H24 ACD     1      21.580  -1.360  37.930  1.00  0.00            
ATOM     51  O12 ACD     1      20.610   0.590  37.950  1.00  0.00            
ATOM     52  H25 ACD     1      20.390   0.380  38.860  1.00  0.00            
ATOM     53  O13 ACD     1      24.550   1.600  39.770  1.00  0.00            
ATOM     54  C16 ACD     1      24.070   2.370  40.930  1.00  0.00            
ATOM     55  H26 ACD     1      23.490   1.830  41.700  1.00  0.00            
ATOM     56  C17 ACD     1      25.430   2.770  41.540  1.00  0.00            
ATOM     57  H27 ACD     1      26.100   2.980  40.690  1.00  0.00            
ATOM     58  O14 ACD     1      26.080   1.680  42.200  1.00  0.00            
ATOM     59  H28 ACD     1      26.230   0.980  41.560  1.00  0.00            
ATOM     60  C18 ACD     1      25.390   4.050  42.460  1.00  0.00            
ATOM     61  H29 ACD     1      24.870   3.860  43.410  1.00  0.00            
ATOM     62  O15 ACD     1      26.700   4.620  42.770  1.00  0.00            
ATOM     63  H30 ACD     1      27.270   4.670  41.990  1.00  0.00            
ATOM     64  C19 ACD     1      24.590   5.070  41.740  1.00  0.00            
ATOM     65  H31 ACD     1      24.370   5.970  42.320  1.00  0.00            
ATOM     66  O16 ACD     1      23.290   4.610  41.260  1.00  0.00            
ATOM     67  C20 ACD     1      23.220   3.490  40.400  1.00  0.00            
ATOM     68  H32 ACD     1      23.670   3.700  39.420  1.00  0.00            
ATOM     69  C21 ACD     1      21.750   3.160  40.330  1.00  0.00            
ATOM     70  H33 ACD     1      21.570   2.170  39.890  1.00  0.00            
ATOM     71  H34 ACD     1      21.410   3.220  41.370  1.00  0.00            
ATOM     72  O17 ACD     1      21.000   4.220  39.640  1.00  0.00            
ATOM     73  H35 ACD     1      20.450   3.720  39.030  1.00  0.00            
ATOM     74  O18 ACD     1      25.140   5.500  40.520  1.00  0.00            
ATOM     75  C22 ACD     1      26.160   6.560  40.590  1.00  0.00            
ATOM     76  H36 ACD     1      26.410   6.750  41.640  1.00  0.00            
ATOM     77  C23 ACD     1      27.340   5.970  39.850  1.00  0.00            
ATOM     78  H37 ACD     1      27.070   5.420  38.940  1.00  0.00            
ATOM     79  O19 ACD     1      28.200   5.150  40.720  1.00  0.00            
ATOM     80  H38 ACD     1      28.880   5.760  41.010  1.00  0.00            
ATOM     81  C24 ACD     1      28.240   7.090  39.310  1.00  0.00            
ATOM     82  H39 ACD     1      28.750   7.640  40.100  1.00  0.00            
ATOM     83  O20 ACD     1      29.330   6.650  38.430  1.00  0.00            
ATOM     84  H40 ACD     1      29.990   6.070  38.820  1.00  0.00            
ATOM     85  C25 ACD     1      27.470   8.140  38.560  1.00  0.00            
ATOM     86  H41 ACD     1      28.120   8.980  38.310  1.00  0.00            
ATOM     87  O21 ACD     1      26.620   8.730  39.490  1.00  0.00            
ATOM     88  C26 ACD     1      25.620   7.910  39.970  1.00  0.00            
ATOM     89  H42 ACD     1      24.980   7.760  39.090  1.00  0.00            
ATOM     90  C27 ACD     1      24.590   8.680  40.820  1.00  0.00            
ATOM     91  H43 ACD     1      24.110   9.510  40.280  1.00  0.00            
ATOM     92  H44 ACD     1      23.920   7.880  41.150  1.00  0.00            
ATOM     93  O22 ACD     1      25.270   9.210  41.900  1.00  0.00            
ATOM     94  H45 ACD     1      25.670  10.050  41.670  1.00  0.00            
ATOM     95  O23 ACD     1      26.790   7.560  37.430  1.00  0.00            
ATOM     96  C28 ACD     1      27.000   8.190  36.240  1.00  0.00            
ATOM     97  H46 ACD     1      27.390   9.210  36.350  1.00  0.00            
ATOM     98  C29 ACD     1      25.620   8.300  35.580  1.00  0.00            
ATOM     99  H47 ACD     1      25.160   7.310  35.680  1.00  0.00            
ATOM    100  O24 ACD     1      25.720   8.630  34.220  1.00  0.00            
ATOM    101  C30 ACD     1      24.680   9.280  36.330  1.00  0.00            
ATOM    102  H48 ACD     1      23.640   9.370  35.990  1.00  0.00            
ATOM    103  H49 ACD     1      24.570   8.920  37.360  1.00  0.00            
ATOM    104  O25 ACD     1      25.200  10.630  36.390  1.00  0.00            
ATOM    105  H50 ACD     1      25.020  11.110  35.580  1.00  0.00            
ATOM    106  C31 ACD     1      27.870   7.290  35.390  1.00  0.00            
ATOM    107  H51 ACD     1      27.410   6.290  35.380  1.00  0.00            
ATOM    108  O26 ACD     1      29.200   7.180  35.910  1.00  0.00            
ATOM    109  H52 ACD     1      29.060   6.800  36.780  1.00  0.00            
ATOM    110  C32 ACD     1      27.870   7.660  33.850  1.00  0.00            
ATOM    111  H53 ACD     1      28.270   8.680  33.780  1.00  0.00            
ATOM    112  O27 ACD     1      28.660   6.710  33.130  1.00  0.00            
ATOM    113  H54 ACD     1      29.320   6.420  33.770  1.00  0.00            
ATOM    114  C33 ACD     1      26.420   7.690  33.390  1.00  0.00            
ATOM    115  H55 ACD     1      26.370   7.950  32.330  1.00  0.00            
ATOM    116  O28 ACD     1      25.800   6.380  33.490  1.00  0.00            
ATOM    117  C34 ACD     1      25.320   5.760  32.250  1.00  0.00            
ATOM    118  H56 ACD     1      25.170   6.460  31.410  1.00  0.00            
ATOM    119  C35 ACD     1      26.250   4.620  32.040  1.00  0.00            
ATOM    120  H57 ACD     1      26.410   4.130  33.010  1.00  0.00            
ATOM    121  O29 ACD     1      27.540   5.020  31.420  1.00  0.00            
ATOM    122  H58 ACD     1      27.930   5.620  32.060  1.00  0.00            
ATOM    123  C36 ACD     1      25.560   3.670  31.070  1.00  0.00            
ATOM    124  H59 ACD     1      25.320   4.160  30.110  1.00  0.00            
ATOM    125  O30 ACD     1      26.450   2.540  30.890  1.00  0.00            
ATOM    126  H60 ACD     1      26.070   2.000  30.190  1.00  0.00            
ATOM    127  C1  CM8     2      29.050   3.320  37.320  1.00  0.00            
ATOM    128  C2  CM8     2      27.650   2.730  37.600  1.00  0.00            
ATOM    129  C3  CM8     2      26.490   3.200  36.700  1.00  0.00            
ATOM    130  O1  CM8     2      26.650   3.360  35.490  1.00  0.00            
ATOM    131  N1  CM8     2      25.400   3.580  37.380  1.00  0.00            
ATOM    132  C4  CM8     2      24.260   4.230  36.900  1.00  0.00            
ATOM    133  C5  CM8     2      23.940   5.490  37.310  1.00  0.00            
ATOM    134  C6  CM8     2      22.780   6.090  36.880  1.00  0.00            
ATOM    135  C7  CM8     2      21.870   5.370  36.120  1.00  0.00            
ATOM    136  Cl1 CM8     2      20.460   6.280  35.490  1.00  0.00            
ATOM    137  C8  CM8     2      22.120   4.090  35.710  1.00  0.00            
ATOM    138  Cl2 CM8     2      20.960   3.130  34.760  1.00  0.00            
ATOM    139  C9  CM8     2      23.360   3.490  36.140  1.00  0.00            
ATOM    140  H1  CM8     2      29.490   2.860  36.430  1.00  0.00            
ATOM    141  H2  CM8     2      29.000   4.410  37.160  1.00  0.00            
ATOM    142  H3  CM8     2      29.740   3.100  38.140  1.00  0.00            
ATOM    143  H4  CM8     2      27.410   3.060  38.610  1.00  0.00            
ATOM    144  H5  CM8     2      27.700   1.630  37.670  1.00  0.00            
ATOM    145  H6  CM8     2      25.420   3.410  38.380  1.00  0.00            
ATOM    146  H7  CM8     2      24.700   6.030  37.860  1.00  0.00            
ATOM    147  H8  CM8     2      22.550   7.130  37.090  1.00  0.00            
ATOM    148  H9  CM8     2      23.650   2.490  35.850  1.00  0.00            
TER
ENDMDL
MODEL        1
ATOM      1  H1  ACD     1      16.650  24.190   5.450  1.00  0.00            
ATOM      2  O1  ACD     1      17.510  23.940   5.110  1.00  0.00            
ATOM      3  C1  ACD     1      17.400  24.270   3.720  1.00  0.00            
ATOM      4  H2  ACD     1      18.280  24.840   3.380  1.00  0.00            
ATOM      5  H3  ACD     1      16.510  24.900   3.570  1.00  0.00            
ATOM      6  C2  ACD     1      17.240  23.000   2.930  1.00  0.00            
ATOM      7  H4  ACD     1      18.030  22.290   3.200  1.00  0.00            
ATOM      8  O2  ACD     1      15.970  22.450   3.180  1.00  0.00            
ATOM      9  C3  ACD     1      15.780  21.170   2.520  1.00  0.00            
ATOM     10  H5  ACD     1      14.900  20.650   2.910  1.00  0.00            
ATOM     11  O3  ACD     1      16.930  20.200   2.690  1.00  0.00            
ATOM     12  C4  ACD     1      16.760  19.020   3.440  1.00  0.00            
ATOM     13  H6  ACD     1      15.960  19.230   4.170  1.00  0.00            
ATOM     14  C5  ACD     1      16.300  17.860   2.580  1.00  0.00            
ATOM     15  H7  ACD     1      17.070  17.870   1.790  1.00  0.00            
ATOM     16  O4  ACD     1      15.000  18.260   2.110  1.00  0.00            
ATOM     17  H8  ACD     1      14.440  17.480   2.120  1.00  0.00            
ATOM     18  C6  ACD     1      16.360  16.510   3.330  1.00  0.00            
ATOM     19  H9  ACD     1      15.650  16.530   4.170  1.00  0.00            
ATOM     20  O5  ACD     1      16.250  15.380   2.490  1.00  0.00            
ATOM     21  H10 ACD     1      17.170  15.290   2.230  1.00  0.00            
ATOM     22  C7  ACD     1      17.760  16.360   4.010  1.00  0.00            
ATOM     23  H11 ACD     1      17.680  15.480   4.650  1.00  0.00            
ATOM     24  O6  ACD     1      18.020  17.450   4.860  1.00  0.00            
ATOM     25  C8  ACD     1      18.010  18.730   4.250  1.00  0.00            
ATOM     26  H12 ACD     1      18.830  18.710   3.520  1.00  0.00            
ATOM     27  C9  ACD     1      18.290  19.710   5.350  1.00  0.00            
ATOM     28  H13 ACD     1      18.810  19.130   6.120  1.00  0.00            
ATOM     29  H14 ACD     1      19.020  20.420   4.920  1.00  0.00            
ATOM     30  O7  ACD     1      17.230  20.490   5.890  1.00  0.00            
ATOM     31  H15 ACD     1      16.740  19.920   6.500  1.00  0.00            
ATOM     32  O8  ACD     1      18.820  16.240   3.010  1.00  0.00            
ATOM     33  C10 ACD     1      19.800  15.230   3.170  1.00  0.00            
ATOM     34  H16 ACD     1      19.640  14.710   4.120  1.00  0.00            
ATOM     35  C11 ACD     1      19.660  14.240   2.030  1.00  0.00            
ATOM     36  H17 ACD     1      19.620  14.760   1.070  1.00  0.00            
ATOM     37  O9  ACD     1      18.460  13.480   2.080  1.00  0.00            
ATOM     38  H18 ACD     1      18.330  13.030   1.240  1.00  0.00            
ATOM     39  C12 ACD     1      20.820  13.300   1.890  1.00  0.00            
ATOM     40  H19 ACD     1      20.690  12.470   2.590  1.00  0.00            
ATOM     41  O10 ACD     1      20.670  12.580   0.610  1.00  0.00            
ATOM     42  H20 ACD     1      21.550  12.280   0.340  1.00  0.00            
ATOM     43  C13 ACD     1      22.200  13.900   2.120  1.00  0.00            
ATOM     44  H21 ACD     1      22.920  13.090   2.340  1.00  0.00            
ATOM     45  O11 ACD     1      22.170  14.730   3.270  1.00  0.00            
ATOM     46  C14 ACD     1      21.220  15.760   3.220  1.00  0.00            
ATOM     47  H22 ACD     1      21.430  16.320   2.300  1.00  0.00            
ATOM     48  C15 ACD     1      21.370  16.830   4.370  1.00  0.00            
ATOM     49  H23 ACD     1      22.410  17.140   4.520  1.00  0.00            
ATOM     50  H24 ACD     1      20.840  17.720   4.030  1.00  0.00            
ATOM     51  O12 ACD     1      20.920  16.420   5.640  1.00  0.00            
ATOM     52  H25 ACD     1      20.060  16.820   5.770  1.00  0.00            
ATOM     53  O13 ACD     1      22.510  14.640   0.890  1.00  0.00            
ATOM     54  C16 ACD     1      23.910  15.080   0.580  1.00  0.00            
ATOM     55  H26 ACD     1      24.660  14.290   0.740  1.00  0.00            
ATOM     56  C17 ACD     1      23.930  15.520  -0.900  1.00  0.00            
ATOM     57  H27 ACD     1      22.980  16.040  -1.080  1.00  0.00            
ATOM     58  O14 ACD     1      23.790  14.350  -1.750  1.00  0.00            
ATOM     59  H28 ACD     1      23.010  13.820  -1.540  1.00  0.00            
ATOM     60  C18 ACD     1      25.160  16.390  -1.220  1.00  0.00            
ATOM     61  H29 ACD     1      26.030  15.720  -1.200  1.00  0.00            
ATOM     62  O15 ACD     1      25.140  16.810  -2.580  1.00  0.00            
ATOM     63  H30 ACD     1      24.330  17.300  -2.740  1.00  0.00            
ATOM     64  C19 ACD     1      25.440  17.580  -0.270  1.00  0.00            
ATOM     65  H31 ACD     1      26.340  18.120  -0.570  1.00  0.00            
ATOM     66  O16 ACD     1      25.490  17.000   1.040  1.00  0.00            
ATOM     67  C20 ACD     1      24.330  16.240   1.500  1.00  0.00            
ATOM     68  H32 ACD     1      23.440  16.850   1.740  1.00  0.00            
ATOM     69  C21 ACD     1      24.930  15.650   2.770  1.00  0.00            
ATOM     70  H33 ACD     1      24.590  14.660   3.070  1.00  0.00            
ATOM     71  H34 ACD     1      26.020  15.580   2.640  1.00  0.00            
ATOM     72  O17 ACD     1      24.830  16.560   3.870  1.00  0.00            
ATOM     73  H35 ACD     1      25.370  17.350   3.740  1.00  0.00            
ATOM     74  O18 ACD     1      24.260  18.440  -0.340  1.00  0.00            
ATOM     75  C22 ACD     1      24.310  19.540  -1.270  1.00  0.00            
ATOM     76  H36 ACD     1      25.100  19.420  -2.030  1.00  0.00            
ATOM     77  C23 ACD     1      23.020  19.560  -2.010  1.00  0.00            
ATOM     78  H37 ACD     1      22.140  19.470  -1.360  1.00  0.00            
ATOM     79  O19 ACD     1      23.020  18.410  -2.860  1.00  0.00            
ATOM     80  H38 ACD     1      22.120  18.240  -3.170  1.00  0.00            
ATOM     81  C24 ACD     1      22.950  20.860  -2.800  1.00  0.00            
ATOM     82  H39 ACD     1      23.840  20.930  -3.440  1.00  0.00            
ATOM     83  O20 ACD     1      21.710  21.020  -3.490  1.00  0.00            
ATOM     84  H40 ACD     1      21.050  21.350  -2.880  1.00  0.00            
ATOM     85  C25 ACD     1      23.070  22.100  -1.970  1.00  0.00            
ATOM     86  H41 ACD     1      23.180  22.960  -2.640  1.00  0.00            
ATOM     87  O21 ACD     1      24.290  22.050  -1.250  1.00  0.00            
ATOM     88  C26 ACD     1      24.490  20.860  -0.430  1.00  0.00            
ATOM     89  H42 ACD     1      23.770  20.870   0.400  1.00  0.00            
ATOM     90  C27 ACD     1      25.880  20.900   0.170  1.00  0.00            
ATOM     91  H43 ACD     1      26.130  19.970   0.700  1.00  0.00            
ATOM     92  H44 ACD     1      26.650  21.030  -0.600  1.00  0.00            
ATOM     93  O22 ACD     1      26.030  21.870   1.230  1.00  0.00            
ATOM     94  H45 ACD     1      26.130  22.700   0.770  1.00  0.00            
ATOM     95  O23 ACD     1      21.910  22.180  -1.120  1.00  0.00            
ATOM     96  C28 ACD     1      21.510  23.500  -0.740  1.00  0.00            
ATOM     97  H46 ACD     1      22.200  24.230  -1.180  1.00  0.00            
ATOM     98  C29 ACD     1      21.600  23.700   0.740  1.00  0.00            
ATOM     99  H47 ACD     1      21.300  22.800   1.290  1.00  0.00            
ATOM    100  O24 ACD     1      20.700  24.720   1.190  1.00  0.00            
ATOM    101  C30 ACD     1      22.980  24.260   1.140  1.00  0.00            
ATOM    102  H48 ACD     1      23.000  24.340   2.230  1.00  0.00            
ATOM    103  H49 ACD     1      23.680  23.450   0.880  1.00  0.00            
ATOM    104  O25 ACD     1      23.300  25.480   0.430  1.00  0.00            
ATOM    105  H50 ACD     1      23.980  25.980   0.890  1.00  0.00            
ATOM    106  C31 ACD     1      20.150  23.650  -1.340  1.00  0.00            
ATOM    107  H51 ACD     1      19.630  22.710  -1.090  1.00  0.00            
ATOM    108  O26 ACD     1      20.240  23.760  -2.800  1.00  0.00            
ATOM    109  H52 ACD     1      19.820  24.580  -3.070  1.00  0.00            
ATOM    110  C32 ACD     1      19.400  24.840  -0.760  1.00  0.00            
ATOM    111  H53 ACD     1      19.940  25.770  -0.970  1.00  0.00            
ATOM    112  O27 ACD     1      18.050  24.900  -1.300  1.00  0.00            
ATOM    113  H54 ACD     1      17.670  24.030  -1.180  1.00  0.00            
ATOM    114  C33 ACD     1      19.370  24.710   0.720  1.00  0.00            
ATOM    115  H55 ACD     1      18.800  25.540   1.160  1.00  0.00            
ATOM    116  O28 ACD     1      18.770  23.480   1.150  1.00  0.00            
ATOM    117  C34 ACD     1      17.380  23.290   1.370  1.00  0.00            
ATOM    118  H56 ACD     1      16.760  24.150   1.090  1.00  0.00            
ATOM    119  C35 ACD     1      16.950  22.090   0.530  1.00  0.00            
ATOM    120  H57 ACD     1      17.770  21.360   0.650  1.00  0.00            
ATOM    121  O29 ACD     1      16.770  22.500  -0.800  1.00  0.00            
ATOM    122  H58 ACD     1      16.270  21.770  -1.160  1.00  0.00            
ATOM    123  C36 ACD     1      15.660  21.530   1.040  1.00  0.00            
ATOM    124  H59 ACD     1      14.800  22.220   1.020  1.00  0.00            
ATOM    125  O30 ACD     1      15.390  20.360   0.300  1.00  0.00            
ATOM    126  H60 ACD     1      15.420  19.670   0.970  1.00  0.00            
ATOM    127  C1  CM8     2      18.040  19.690  -2.070  1.00  0.00            
ATOM    128  C2  CM8     2      18.410  18.470  -1.240  1.00  0.00            
ATOM    129  C3  CM8     2      19.760  18.470  -0.480  1.00  0.00            
ATOM    130  O1  CM8     2      20.650  17.700  -0.710  1.00  0.00            
ATOM    131  N1  CM8     2      19.770  19.360   0.530  1.00  0.00            
ATOM    132  C4  CM8     2      20.760  19.710   1.410  1.00  0.00            
ATOM    133  C5  CM8     2      21.980  19.060   1.500  1.00  0.00            
ATOM    134  C6  CM8     2      22.930  19.400   2.520  1.00  0.00            
ATOM    135  C7  CM8     2      22.700  20.370   3.490  1.00  0.00            
ATOM    136  Cl1 CM8     2      23.910  20.590   4.670  1.00  0.00            
ATOM    137  C8  CM8     2      21.390  20.990   3.420  1.00  0.00            
ATOM    138  Cl2 CM8     2      21.010  22.130   4.580  1.00  0.00            
ATOM    139  C9  CM8     2      20.460  20.620   2.400  1.00  0.00            
ATOM    140  H1  CM8     2      16.960  19.820  -2.120  1.00  0.00            
ATOM    141  H2  CM8     2      18.440  20.560  -1.530  1.00  0.00            
ATOM    142  H3  CM8     2      18.440  19.730  -3.090  1.00  0.00            
ATOM    143  H4  CM8     2      18.520  17.630  -1.940  1.00  0.00            
ATOM    144  H5  CM8     2      17.610  18.330  -0.510  1.00  0.00            
ATOM    145  H6  CM8     2      19.030  20.040   0.580  1.00  0.00            
ATOM    146  H7  CM8     2      22.180  18.220   0.850  1.00  0.00            
ATOM    147  H8  CM8     2      23.860  18.840   2.560  1.00  0.00            
ATOM    148  H9  CM8     2      19.530  21.170   2.380  1.00  0.00            
TER
ENDMDL
MODEL        1
ATOM      1  H1  ACD     1       8.090  32.850  29.390  1.00  0.00            
ATOM      2  O1  ACD     1       8.840  32.420  29.820  1.00  0.00            
ATOM      3  C1  ACD     1       8.880  32.770  31.160  1.00  0.00            
ATOM      4  H2  ACD     1       9.740  32.260  31.610  1.00  0.00            
ATOM      5  H3  ACD     1       8.000  32.390  31.710  1.00  0.00            
ATOM      6  C2  ACD     1       9.040  34.270  31.310  1.00  0.00            
ATOM      7  H4  ACD     1       9.820  34.630  30.630  1.00  0.00            
ATOM      8  O2  ACD     1       7.750  34.800  31.020  1.00  0.00            
ATOM      9  C3  ACD     1       7.740  36.180  31.100  1.00  0.00            
ATOM     10  H5  ACD     1       6.770  36.510  30.720  1.00  0.00            
ATOM     11  O3  ACD     1       8.680  36.720  30.170  1.00  0.00            
ATOM     12  C4  ACD     1       8.160  37.240  28.960  1.00  0.00            
ATOM     13  H6  ACD     1       7.120  37.040  28.670  1.00  0.00            
ATOM     14  C5  ACD     1       8.300  38.760  29.170  1.00  0.00            
ATOM     15  H7  ACD     1       9.330  38.880  29.520  1.00  0.00            
ATOM     16  O4  ACD     1       7.410  39.250  30.200  1.00  0.00            
ATOM     17  H8  ACD     1       7.670  40.090  30.580  1.00  0.00            
ATOM     18  C6  ACD     1       8.170  39.520  27.890  1.00  0.00            
ATOM     19  H9  ACD     1       7.160  39.350  27.490  1.00  0.00            
ATOM     20  O5  ACD     1       8.380  40.970  28.060  1.00  0.00            
ATOM     21  H10 ACD     1       8.460  41.460  27.240  1.00  0.00            
ATOM     22  C7  ACD     1       9.190  39.030  26.810  1.00  0.00            
ATOM     23  H11 ACD     1       9.040  39.470  25.820  1.00  0.00            
ATOM     24  O6  ACD     1       9.060  37.600  26.690  1.00  0.00            
ATOM     25  C8  ACD     1       9.150  36.740  27.840  1.00  0.00            
ATOM     26  H12 ACD     1      10.160  36.890  28.250  1.00  0.00            
ATOM     27  C9  ACD     1       8.920  35.310  27.490  1.00  0.00            
ATOM     28  H13 ACD     1       9.690  34.890  26.840  1.00  0.00            
ATOM     29  H14 ACD     1       8.860  34.700  28.410  1.00  0.00            
ATOM     30  O7  ACD     1       7.630  35.160  26.850  1.00  0.00            
ATOM     31  H15 ACD     1       7.830  35.370  25.940  1.00  0.00            
ATOM     32  O8  ACD     1      10.550  39.200  27.240  1.00  0.00            
ATOM     33  C10 ACD     1      11.350  40.330  27.050  1.00  0.00            
ATOM     34  H16 ACD     1      10.830  41.230  26.710  1.00  0.00            
ATOM     35  C11 ACD     1      11.990  40.750  28.320  1.00  0.00            
ATOM     36  H17 ACD     1      12.420  39.860  28.790  1.00  0.00            
ATOM     37  O9  ACD     1      10.960  41.380  29.170  1.00  0.00            
ATOM     38  H18 ACD     1      10.110  41.120  28.800  1.00  0.00            
ATOM     39  C12 ACD     1      13.160  41.660  28.210  1.00  0.00            
ATOM     40  H19 ACD     1      12.980  42.680  27.870  1.00  0.00            
ATOM     41  O10 ACD     1      13.790  41.880  29.490  1.00  0.00            
ATOM     42  H20 ACD     1      13.140  42.020  30.190  1.00  0.00            
ATOM     43  C13 ACD     1      14.130  41.080  27.170  1.00  0.00            
ATOM     44  H21 ACD     1      14.950  41.770  26.970  1.00  0.00            
ATOM     45  O11 ACD     1      13.430  40.790  25.980  1.00  0.00            
ATOM     46  C14 ACD     1      12.360  39.900  26.030  1.00  0.00            
ATOM     47  H22 ACD     1      12.740  38.930  26.370  1.00  0.00            
ATOM     48  C15 ACD     1      11.850  39.760  24.610  1.00  0.00            
ATOM     49  H23 ACD     1      10.990  39.080  24.720  1.00  0.00            
ATOM     50  H24 ACD     1      11.490  40.710  24.210  1.00  0.00            
ATOM     51  O12 ACD     1      12.850  39.230  23.660  1.00  0.00            
ATOM     52  H25 ACD     1      13.500  39.940  23.590  1.00  0.00            
ATOM     53  O13 ACD     1      14.590  39.860  27.700  1.00  0.00            
ATOM     54  C16 ACD     1      16.010  39.530  27.790  1.00  0.00            
ATOM     55  H26 ACD     1      16.610  40.060  27.040  1.00  0.00            
ATOM     56  C17 ACD     1      16.310  39.890  29.230  1.00  0.00            
ATOM     57  H27 ACD     1      15.500  39.520  29.860  1.00  0.00            
ATOM     58  O14 ACD     1      16.330  41.310  29.260  1.00  0.00            
ATOM     59  H28 ACD     1      15.390  41.520  29.270  1.00  0.00            
ATOM     60  C18 ACD     1      17.670  39.250  29.710  1.00  0.00            
ATOM     61  H29 ACD     1      18.510  39.730  29.190  1.00  0.00            
ATOM     62  O15 ACD     1      17.830  39.490  31.110  1.00  0.00            
ATOM     63  H30 ACD     1      17.710  38.630  31.520  1.00  0.00            
ATOM     64  C19 ACD     1      17.620  37.760  29.340  1.00  0.00            
ATOM     65  H31 ACD     1      18.600  37.440  29.710  1.00  0.00            
ATOM     66  O16 ACD     1      17.480  37.570  27.970  1.00  0.00            
ATOM     67  C20 ACD     1      16.230  38.050  27.450  1.00  0.00            
ATOM     68  H32 ACD     1      15.470  37.440  27.970  1.00  0.00            
ATOM     69  C21 ACD     1      16.110  37.900  25.970  1.00  0.00            
ATOM     70  H33 ACD     1      15.150  38.310  25.630  1.00  0.00            
ATOM     71  H34 ACD     1      16.970  38.420  25.510  1.00  0.00            
ATOM     72  O17 ACD     1      16.010  36.550  25.560  1.00  0.00            
ATOM     73  H35 ACD     1      16.840  36.240  25.930  1.00  0.00            
ATOM     74  O18 ACD     1      16.650  37.050  30.080  1.00  0.00            
ATOM     75  C22 ACD     1      17.120  35.850  30.740  1.00  0.00            
ATOM     76  H36 ACD     1      18.090  35.460  30.410  1.00  0.00            
ATOM     77  C23 ACD     1      17.320  36.240  32.260  1.00  0.00            
ATOM     78  H37 ACD     1      16.430  36.810  32.550  1.00  0.00            
ATOM     79  O19 ACD     1      18.480  37.090  32.440  1.00  0.00            
ATOM     80  H38 ACD     1      18.580  37.250  33.380  1.00  0.00            
ATOM     81  C24 ACD     1      17.490  34.940  33.100  1.00  0.00            
ATOM     82  H39 ACD     1      18.410  34.390  32.830  1.00  0.00            
ATOM     83  O20 ACD     1      17.420  35.170  34.560  1.00  0.00            
ATOM     84  H40 ACD     1      17.600  34.300  34.920  1.00  0.00            
ATOM     85  C25 ACD     1      16.360  33.950  32.730  1.00  0.00            
ATOM     86  H41 ACD     1      16.450  32.990  33.230  1.00  0.00            
ATOM     87  O21 ACD     1      16.370  33.640  31.320  1.00  0.00            
ATOM     88  C26 ACD     1      16.070  34.750  30.510  1.00  0.00            
ATOM     89  H42 ACD     1      15.090  35.110  30.840  1.00  0.00            
ATOM     90  C27 ACD     1      15.930  34.340  29.010  1.00  0.00            
ATOM     91  H43 ACD     1      15.020  33.740  28.940  1.00  0.00            
ATOM     92  H44 ACD     1      15.680  35.210  28.380  1.00  0.00            
ATOM     93  O22 ACD     1      17.000  33.550  28.540  1.00  0.00            
ATOM     94  H45 ACD     1      17.420  33.950  27.770  1.00  0.00            
ATOM     95  O23 ACD     1      15.040  34.410  33.220  1.00  0.00            
ATOM     96  C28 ACD     1      14.090  33.450  33.780  1.00  0.00            
ATOM     97  H46 ACD     1      14.680  32.710  34.340  1.00  0.00            
ATOM     98  C29 ACD     1      13.300  32.770  32.660  1.00  0.00            
ATOM     99  H47 ACD     1      13.180  33.480  31.840  1.00  0.00            
ATOM    100  O24 ACD     1      12.010  32.240  33.110  1.00  0.00            
ATOM    101  C30 ACD     1      14.050  31.550  32.130  1.00  0.00            
ATOM    102  H48 ACD     1      15.130  31.570  32.300  1.00  0.00            
ATOM    103  H49 ACD     1      13.630  30.680  32.650  1.00  0.00            
ATOM    104  O25 ACD     1      13.810  31.520  30.780  1.00  0.00            
ATOM    105  H50 ACD     1      12.870  31.620  30.650  1.00  0.00            
ATOM    106  C31 ACD     1      13.240  34.300  34.640  1.00  0.00            
ATOM    107  H51 ACD     1      12.990  35.220  34.090  1.00  0.00            
ATOM    108  O26 ACD     1      14.020  34.710  35.770  1.00  0.00            
ATOM    109  H52 ACD     1      14.220  34.010  36.400  1.00  0.00            
ATOM    110  C32 ACD     1      11.940  33.580  35.000  1.00  0.00            
ATOM    111  H53 ACD     1      12.300  32.720  35.580  1.00  0.00            
ATOM    112  O27 ACD     1      10.960  34.400  35.760  1.00  0.00            
ATOM    113  H54 ACD     1      11.360  34.470  36.630  1.00  0.00            
ATOM    114  C33 ACD     1      11.110  33.110  33.800  1.00  0.00            
ATOM    115  H55 ACD     1      10.220  32.540  34.100  1.00  0.00            
ATOM    116  O28 ACD     1      10.820  34.140  32.930  1.00  0.00            
ATOM    117  C34 ACD     1       9.440  34.590  32.770  1.00  0.00            
ATOM    118  H56 ACD     1       8.720  34.090  33.430  1.00  0.00            
ATOM    119  C35 ACD     1       9.420  36.100  32.950  1.00  0.00            
ATOM    120  H57 ACD     1      10.140  36.600  32.300  1.00  0.00            
ATOM    121  O29 ACD     1       9.720  36.270  34.320  1.00  0.00            
ATOM    122  H58 ACD     1      10.200  35.520  34.680  1.00  0.00            
ATOM    123  C36 ACD     1       8.010  36.680  32.500  1.00  0.00            
ATOM    124  H59 ACD     1       7.280  36.270  33.210  1.00  0.00            
ATOM    125  O30 ACD     1       8.010  38.110  32.550  1.00  0.00            
ATOM    126  H60 ACD     1       8.350  38.460  31.720  1.00  0.00            
ATOM    127  C1  CM8     2      14.610  39.880  32.920  1.00  0.00            
ATOM    128  C2  CM8     2      13.380  39.310  32.230  1.00  0.00            
ATOM    129  C3  CM8     2      13.460  37.910  31.650  1.00  0.00            
ATOM    130  O1  CM8     2      13.820  36.920  32.290  1.00  0.00            
ATOM    131  N1  CM8     2      12.870  37.870  30.370  1.00  0.00            
ATOM    132  C4  CM8     2      12.760  36.690  29.630  1.00  0.00            
ATOM    133  C5  CM8     2      12.280  35.480  30.150  1.00  0.00            
ATOM    134  C6  CM8     2      12.010  34.360  29.390  1.00  0.00            
ATOM    135  C7  CM8     2      12.270  34.440  28.000  1.00  0.00            
ATOM    136  Cl1 CM8     2      12.010  32.970  27.110  1.00  0.00            
ATOM    137  C8  CM8     2      12.710  35.630  27.400  1.00  0.00            
ATOM    138  Cl2 CM8     2      12.640  35.850  25.690  1.00  0.00            
ATOM    139  C9  CM8     2      12.960  36.750  28.250  1.00  0.00            
ATOM    140  H1  CM8     2      14.940  39.180  33.690  1.00  0.00            
ATOM    141  H2  CM8     2      15.490  39.980  32.280  1.00  0.00            
ATOM    142  H3  CM8     2      14.380  40.780  33.510  1.00  0.00            
ATOM    143  H4  CM8     2      13.090  39.970  31.410  1.00  0.00            
ATOM    144  H5  CM8     2      12.630  39.240  33.030  1.00  0.00            
ATOM    145  H6  CM8     2      12.800  38.770  29.910  1.00  0.00            
ATOM    146  H7  CM8     2      12.010  35.450  31.210  1.00  0.00            
ATOM    147  H8  CM8     2      11.750  33.450  29.910  1.00  0.00            
ATOM    148  H9  CM8     2      13.320  37.650  27.740  1.00  0.00            
TER
ENDMDL
MODEL        1
ATOM      1  H1  ACD     1      20.140   8.840   3.600  1.00  0.00            
ATOM      2  O1  ACD     1      19.570   9.480   4.040  1.00  0.00            
ATOM      3  C1  ACD     1      18.510   8.650   4.380  1.00  0.00            
ATOM      4  H2  ACD     1      17.940   8.470   3.460  1.00  0.00            
ATOM      5  H3  ACD     1      17.950   9.260   5.090  1.00  0.00            
ATOM      6  C2  ACD     1      19.050   7.320   5.020  1.00  0.00            
ATOM      7  H4  ACD     1      18.310   6.840   5.670  1.00  0.00            
ATOM      8  O2  ACD     1      19.510   6.550   3.910  1.00  0.00            
ATOM      9  C3  ACD     1      19.930   5.240   4.380  1.00  0.00            
ATOM     10  H5  ACD     1      20.090   4.560   3.530  1.00  0.00            
ATOM     11  O3  ACD     1      18.970   4.540   5.230  1.00  0.00            
ATOM     12  C4  ACD     1      18.230   3.460   4.650  1.00  0.00            
ATOM     13  H6  ACD     1      18.150   3.570   3.560  1.00  0.00            
ATOM     14  C5  ACD     1      18.960   2.190   5.070  1.00  0.00            
ATOM     15  H7  ACD     1      19.150   2.210   6.150  1.00  0.00            
ATOM     16  O4  ACD     1      20.180   2.170   4.360  1.00  0.00            
ATOM     17  H8  ACD     1      20.810   2.740   4.810  1.00  0.00            
ATOM     18  C6  ACD     1      18.140   0.920   4.760  1.00  0.00            
ATOM     19  H9  ACD     1      17.930   0.880   3.680  1.00  0.00            
ATOM     20  O5  ACD     1      18.790  -0.240   5.180  1.00  0.00            
ATOM     21  H10 ACD     1      19.700  -0.170   4.890  1.00  0.00            
ATOM     22  C7  ACD     1      16.800   1.050   5.460  1.00  0.00            
ATOM     23  H11 ACD     1      16.220   0.140   5.280  1.00  0.00            
ATOM     24  O6  ACD     1      16.150   2.150   4.940  1.00  0.00            
ATOM     25  C8  ACD     1      16.800   3.430   5.130  1.00  0.00            
ATOM     26  H12 ACD     1      16.790   3.630   6.210  1.00  0.00            
ATOM     27  C9  ACD     1      16.020   4.570   4.690  1.00  0.00            
ATOM     28  H13 ACD     1      14.960   4.560   4.990  1.00  0.00            
ATOM     29  H14 ACD     1      16.450   5.480   5.120  1.00  0.00            
ATOM     30  O7  ACD     1      16.000   4.560   3.300  1.00  0.00            
ATOM     31  H15 ACD     1      16.070   5.430   2.900  1.00  0.00            
ATOM     32  O8  ACD     1      17.010   1.190   6.850  1.00  0.00            
ATOM     33  C10 ACD     1      16.660   0.080   7.730  1.00  0.00            
ATOM     34  H16 ACD     1      16.490  -0.830   7.150  1.00  0.00            
ATOM     35  C11 ACD     1      17.870  -0.210   8.530  1.00  0.00            
ATOM     36  H17 ACD     1      18.140   0.780   8.920  1.00  0.00            
ATOM     37  O9  ACD     1      18.950  -0.830   7.850  1.00  0.00            
ATOM     38  H18 ACD     1      18.980  -0.570   6.930  1.00  0.00            
ATOM     39  C12 ACD     1      17.530  -0.980   9.810  1.00  0.00            
ATOM     40  H19 ACD     1      17.140  -1.990   9.590  1.00  0.00            
ATOM     41  O10 ACD     1      18.570  -1.170  10.760  1.00  0.00            
ATOM     42  H20 ACD     1      19.310  -1.600  10.330  1.00  0.00            
ATOM     43  C13 ACD     1      16.450  -0.220  10.630  1.00  0.00            
ATOM     44  H21 ACD     1      16.160  -0.860  11.470  1.00  0.00            
ATOM     45  O11 ACD     1      15.240  -0.140   9.830  1.00  0.00            
ATOM     46  C14 ACD     1      15.430   0.530   8.550  1.00  0.00            
ATOM     47  H22 ACD     1      15.600   1.590   8.770  1.00  0.00            
ATOM     48  C15 ACD     1      14.070   0.510   7.740  1.00  0.00            
ATOM     49  H23 ACD     1      13.220   0.700   8.410  1.00  0.00            
ATOM     50  H24 ACD     1      14.020   1.320   7.000  1.00  0.00            
ATOM     51  O12 ACD     1      13.870  -0.760   7.120  1.00  0.00            
ATOM     52  H25 ACD     1      12.940  -0.850   6.910  1.00  0.00            
ATOM     53  O13 ACD     1      16.870   1.010  11.130  1.00  0.00            
ATOM     54  C16 ACD     1      16.720   1.300  12.510  1.00  0.00            
ATOM     55  H26 ACD     1      16.130   0.600  13.120  1.00  0.00            
ATOM     56  C17 ACD     1      18.120   1.490  13.080  1.00  0.00            
ATOM     57  H27 ACD     1      18.660   2.080  12.340  1.00  0.00            
ATOM     58  O14 ACD     1      18.780   0.270  13.240  1.00  0.00            
ATOM     59  H28 ACD     1      18.760  -0.140  12.370  1.00  0.00            
ATOM     60  C18 ACD     1      18.080   2.350  14.350  1.00  0.00            
ATOM     61  H29 ACD     1      17.780   1.640  15.140  1.00  0.00            
ATOM     62  O15 ACD     1      19.410   2.720  14.780  1.00  0.00            
ATOM     63  H30 ACD     1      19.800   1.950  15.200  1.00  0.00            
ATOM     64  C19 ACD     1      17.280   3.640  14.270  1.00  0.00            
ATOM     65  H31 ACD     1      17.250   4.150  15.240  1.00  0.00            
ATOM     66  O16 ACD     1      16.010   3.190  13.910  1.00  0.00            
ATOM     67  C20 ACD     1      15.890   2.600  12.600  1.00  0.00            
ATOM     68  H32 ACD     1      16.240   3.300  11.830  1.00  0.00            
ATOM     69  C21 ACD     1      14.420   2.450  12.240  1.00  0.00            
ATOM     70  H33 ACD     1      14.220   1.970  11.270  1.00  0.00            
ATOM     71  H34 ACD     1      13.980   1.840  13.040  1.00  0.00            
ATOM     72  O17 ACD     1      13.890   3.730  12.310  1.00  0.00            
ATOM     73  H35 ACD     1      14.080   4.010  13.210  1.00  0.00            
ATOM     74  O18 ACD     1      17.730   4.520  13.260  1.00  0.00            
ATOM     75  C22 ACD     1      17.960   5.950  13.570  1.00  0.00            
ATOM     76  H36 ACD     1      17.500   6.210  14.530  1.00  0.00            
ATOM     77  C23 ACD     1      19.440   6.050  13.640  1.00  0.00            
ATOM     78  H37 ACD     1      19.890   5.600  12.750  1.00  0.00            
ATOM     79  O19 ACD     1      20.000   5.360  14.790  1.00  0.00            
ATOM     80  H38 ACD     1      20.090   4.450  14.480  1.00  0.00            
ATOM     81  C24 ACD     1      19.860   7.590  13.580  1.00  0.00            
ATOM     82  H39 ACD     1      19.550   8.260  14.390  1.00  0.00            
ATOM     83  O20 ACD     1      21.290   7.680  13.360  1.00  0.00            
ATOM     84  H40 ACD     1      21.450   7.380  12.460  1.00  0.00            
ATOM     85  C25 ACD     1      19.220   8.340  12.410  1.00  0.00            
ATOM     86  H41 ACD     1      19.410   9.410  12.560  1.00  0.00            
ATOM     87  O21 ACD     1      17.800   8.120  12.490  1.00  0.00            
ATOM     88  C26 ACD     1      17.320   6.780  12.470  1.00  0.00            
ATOM     89  H42 ACD     1      17.660   6.240  11.570  1.00  0.00            
ATOM     90  C27 ACD     1      15.820   6.700  12.500  1.00  0.00            
ATOM     91  H43 ACD     1      15.480   5.660  12.590  1.00  0.00            
ATOM     92  H44 ACD     1      15.420   7.130  13.430  1.00  0.00            
ATOM     93  O22 ACD     1      15.230   7.410  11.380  1.00  0.00            
ATOM     94  H45 ACD     1      15.920   7.980  11.010  1.00  0.00            
ATOM     95  O23 ACD     1      19.660   7.960  11.150  1.00  0.00            
ATOM     96  C28 ACD     1      19.800   9.120  10.250  1.00  0.00            
ATOM     97  H46 ACD     1      19.910  10.050  10.810  1.00  0.00            
ATOM     98  C29 ACD     1      18.530   9.320   9.440  1.00  0.00            
ATOM     99  H47 ACD     1      18.080   8.330   9.280  1.00  0.00            
ATOM    100  O24 ACD     1      18.690  10.020   8.180  1.00  0.00            
ATOM    101  C30 ACD     1      17.360  10.090  10.190  1.00  0.00            
ATOM    102  H48 ACD     1      17.630  10.040  11.250  1.00  0.00            
ATOM    103  H49 ACD     1      17.470  11.110   9.810  1.00  0.00            
ATOM    104  O25 ACD     1      16.090   9.580  10.120  1.00  0.00            
ATOM    105  H50 ACD     1      15.480  10.160  10.590  1.00  0.00            
ATOM    106  C31 ACD     1      21.120   8.880   9.490  1.00  0.00            
ATOM    107  H51 ACD     1      21.050   7.810   9.270  1.00  0.00            
ATOM    108  O26 ACD     1      22.300   9.130  10.370  1.00  0.00            
ATOM    109  H52 ACD     1      23.040   8.670   9.990  1.00  0.00            
ATOM    110  C32 ACD     1      21.150   9.780   8.150  1.00  0.00            
ATOM    111  H53 ACD     1      21.180  10.830   8.450  1.00  0.00            
ATOM    112  O27 ACD     1      22.300   9.430   7.400  1.00  0.00            
ATOM    113  H54 ACD     1      22.330   8.490   7.200  1.00  0.00            
ATOM    114  C33 ACD     1      19.810   9.530   7.380  1.00  0.00            
ATOM    115  H55 ACD     1      19.760  10.070   6.430  1.00  0.00            
ATOM    116  O28 ACD     1      19.680   8.170   7.190  1.00  0.00            
ATOM    117  C34 ACD     1      20.210   7.540   6.010  1.00  0.00            
ATOM    118  H56 ACD     1      20.900   8.210   5.500  1.00  0.00            
ATOM    119  C35 ACD     1      20.990   6.230   6.400  1.00  0.00            
ATOM    120  H57 ACD     1      20.480   5.630   7.160  1.00  0.00            
ATOM    121  O29 ACD     1      22.280   6.690   6.990  1.00  0.00            
ATOM    122  H58 ACD     1      22.700   5.880   7.320  1.00  0.00            
ATOM    123  C36 ACD     1      21.220   5.390   5.150  1.00  0.00            
ATOM    124  H59 ACD     1      21.840   5.830   4.350  1.00  0.00            
ATOM    125  O30 ACD     1      21.750   4.100   5.580  1.00  0.00            
ATOM    126  H60 ACD     1      22.400   4.240   6.270  1.00  0.00            
ATOM    127  C1  CM8     2      20.690   2.150   8.660  1.00  0.00            
ATOM    128  C2  CM8     2      20.060   2.810   9.860  1.00  0.00            
ATOM    129  C3  CM8     2      19.280   4.100   9.500  1.00  0.00            
ATOM    130  O1  CM8     2      19.690   5.250   9.500  1.00  0.00            
ATOM    131  N1  CM8     2      17.970   3.820   9.370  1.00  0.00            
ATOM    132  C4  CM8     2      16.920   4.720   8.970  1.00  0.00            
ATOM    133  C5  CM8     2      15.670   4.210   9.140  1.00  0.00            
ATOM    134  C6  CM8     2      14.530   4.880   8.670  1.00  0.00            
ATOM    135  C7  CM8     2      14.620   6.100   7.940  1.00  0.00            
ATOM    136  Cl1 CM8     2      13.130   6.920   7.440  1.00  0.00            
ATOM    137  C8  CM8     2      15.910   6.600   7.740  1.00  0.00            
ATOM    138  Cl2 CM8     2      16.040   8.140   7.000  1.00  0.00            
ATOM    139  C9  CM8     2      17.070   5.920   8.250  1.00  0.00            
ATOM    140  H1  CM8     2      21.290   2.840   8.040  1.00  0.00            
ATOM    141  H2  CM8     2      21.220   1.280   9.060  1.00  0.00            
ATOM    142  H3  CM8     2      19.910   1.760   7.990  1.00  0.00            
ATOM    143  H4  CM8     2      20.770   2.980  10.680  1.00  0.00            
ATOM    144  H5  CM8     2      19.300   2.120  10.230  1.00  0.00            
ATOM    145  H6  CM8     2      17.630   2.870   9.440  1.00  0.00            
ATOM    146  H7  CM8     2      15.500   3.330   9.750  1.00  0.00            
ATOM    147  H8  CM8     2      13.520   4.510   8.820  1.00  0.00            
ATOM    148  H9  CM8     2      18.050   6.380   8.190  1.00  0.00            
TER
ENDMDL
MODEL        1
ATOM      1  H1  ACD     1      26.740  20.300  21.180  1.00  0.00            
ATOM      2  O1  ACD     1      26.230  19.890  20.480  1.00  0.00            
ATOM      3  C1  ACD     1      24.850  20.460  20.540  1.00  0.00            
ATOM      4  H2  ACD     1      24.170  20.000  19.800  1.00  0.00            
ATOM      5  H3  ACD     1      24.920  21.530  20.300  1.00  0.00            
ATOM      6  C2  ACD     1      24.360  20.500  22.010  1.00  0.00            
ATOM      7  H4  ACD     1      24.580  19.490  22.380  1.00  0.00            
ATOM      8  O2  ACD     1      25.120  21.370  22.800  1.00  0.00            
ATOM      9  C3  ACD     1      24.870  21.500  24.170  1.00  0.00            
ATOM     10  H5  ACD     1      25.640  22.180  24.550  1.00  0.00            
ATOM     11  O3  ACD     1      24.890  20.240  24.890  1.00  0.00            
ATOM     12  C4  ACD     1      26.020  19.960  25.700  1.00  0.00            
ATOM     13  H6  ACD     1      26.610  20.860  25.910  1.00  0.00            
ATOM     14  C5  ACD     1      25.330  19.510  27.000  1.00  0.00            
ATOM     15  H7  ACD     1      24.550  18.770  26.800  1.00  0.00            
ATOM     16  O4  ACD     1      24.860  20.670  27.690  1.00  0.00            
ATOM     17  H8  ACD     1      24.430  20.390  28.500  1.00  0.00            
ATOM     18  C6  ACD     1      26.370  18.710  27.820  1.00  0.00            
ATOM     19  H9  ACD     1      27.220  19.390  27.980  1.00  0.00            
ATOM     20  O5  ACD     1      25.870  18.230  29.070  1.00  0.00            
ATOM     21  H10 ACD     1      25.150  17.650  28.810  1.00  0.00            
ATOM     22  C7  ACD     1      26.960  17.510  27.040  1.00  0.00            
ATOM     23  H11 ACD     1      27.740  17.010  27.620  1.00  0.00            
ATOM     24  O6  ACD     1      27.580  18.080  25.940  1.00  0.00            
ATOM     25  C8  ACD     1      26.790  18.860  25.010  1.00  0.00            
ATOM     26  H12 ACD     1      26.080  18.140  24.600  1.00  0.00            
ATOM     27  C9  ACD     1      27.730  19.410  23.980  1.00  0.00            
ATOM     28  H13 ACD     1      27.390  20.360  23.560  1.00  0.00            
ATOM     29  H14 ACD     1      28.650  19.700  24.500  1.00  0.00            
ATOM     30  O7  ACD     1      28.080  18.590  22.880  1.00  0.00            
ATOM     31  H15 ACD     1      28.530  17.880  23.330  1.00  0.00            
ATOM     32  O8  ACD     1      25.990  16.550  26.600  1.00  0.00            
ATOM     33  C10 ACD     1      25.670  15.430  27.470  1.00  0.00            
ATOM     34  H16 ACD     1      26.250  15.500  28.400  1.00  0.00            
ATOM     35  C11 ACD     1      24.110  15.360  27.670  1.00  0.00            
ATOM     36  H17 ACD     1      23.680  15.580  26.680  1.00  0.00            
ATOM     37  O9  ACD     1      23.700  16.340  28.660  1.00  0.00            
ATOM     38  H18 ACD     1      24.100  16.060  29.490  1.00  0.00            
ATOM     39  C12 ACD     1      23.640  13.980  28.110  1.00  0.00            
ATOM     40  H19 ACD     1      23.880  13.650  29.130  1.00  0.00            
ATOM     41  O10 ACD     1      22.200  13.830  28.090  1.00  0.00            
ATOM     42  H20 ACD     1      21.850  14.390  28.790  1.00  0.00            
ATOM     43  C13 ACD     1      24.140  12.920  27.120  1.00  0.00            
ATOM     44  H21 ACD     1      23.690  11.950  27.370  1.00  0.00            
ATOM     45  O11 ACD     1      25.520  12.870  27.180  1.00  0.00            
ATOM     46  C14 ACD     1      26.140  14.130  26.740  1.00  0.00            
ATOM     47  H22 ACD     1      26.000  14.310  25.670  1.00  0.00            
ATOM     48  C15 ACD     1      27.620  13.980  26.910  1.00  0.00            
ATOM     49  H23 ACD     1      28.210  14.720  26.350  1.00  0.00            
ATOM     50  H24 ACD     1      27.840  14.040  27.990  1.00  0.00            
ATOM     51  O12 ACD     1      28.030  12.700  26.340  1.00  0.00            
ATOM     52  H25 ACD     1      27.570  12.130  26.960  1.00  0.00            
ATOM     53  O13 ACD     1      23.680  13.220  25.770  1.00  0.00            
ATOM     54  C16 ACD     1      22.970  12.250  25.000  1.00  0.00            
ATOM     55  H26 ACD     1      23.190  11.310  25.520  1.00  0.00            
ATOM     56  C17 ACD     1      21.460  12.500  25.020  1.00  0.00            
ATOM     57  H27 ACD     1      21.350  13.580  24.860  1.00  0.00            
ATOM     58  O14 ACD     1      20.990  12.220  26.320  1.00  0.00            
ATOM     59  H28 ACD     1      21.390  12.880  26.900  1.00  0.00            
ATOM     60  C18 ACD     1      20.730  11.690  23.960  1.00  0.00            
ATOM     61  H29 ACD     1      20.770  10.630  24.230  1.00  0.00            
ATOM     62  O15 ACD     1      19.400  12.100  23.840  1.00  0.00            
ATOM     63  H30 ACD     1      19.030  11.900  24.700  1.00  0.00            
ATOM     64  C19 ACD     1      21.390  11.810  22.610  1.00  0.00            
ATOM     65  H31 ACD     1      20.950  11.070  21.940  1.00  0.00            
ATOM     66  O16 ACD     1      22.770  11.510  22.690  1.00  0.00            
ATOM     67  C20 ACD     1      23.520  12.330  23.540  1.00  0.00            
ATOM     68  H32 ACD     1      23.390  13.380  23.240  1.00  0.00            
ATOM     69  C21 ACD     1      25.030  12.030  23.290  1.00  0.00            
ATOM     70  H33 ACD     1      25.190  11.940  22.210  1.00  0.00            
ATOM     71  H34 ACD     1      25.730  12.770  23.690  1.00  0.00            
ATOM     72  O17 ACD     1      25.370  10.740  23.910  1.00  0.00            
ATOM     73  H35 ACD     1      26.320  10.740  23.760  1.00  0.00            
ATOM     74  O18 ACD     1      21.200  13.120  22.050  1.00  0.00            
ATOM     75  C22 ACD     1      20.620  13.180  20.750  1.00  0.00            
ATOM     76  H36 ACD     1      20.260  12.180  20.450  1.00  0.00            
ATOM     77  C23 ACD     1      19.430  14.040  20.900  1.00  0.00            
ATOM     78  H37 ACD     1      19.640  14.950  21.470  1.00  0.00            
ATOM     79  O19 ACD     1      18.460  13.270  21.610  1.00  0.00            
ATOM     80  H38 ACD     1      18.900  12.830  22.350  1.00  0.00            
ATOM     81  C24 ACD     1      18.910  14.550  19.590  1.00  0.00            
ATOM     82  H39 ACD     1      18.640  13.610  19.080  1.00  0.00            
ATOM     83  O20 ACD     1      17.780  15.380  19.720  1.00  0.00            
ATOM     84  H40 ACD     1      17.250  14.830  20.300  1.00  0.00            
ATOM     85  C25 ACD     1      20.000  15.270  18.810  1.00  0.00            
ATOM     86  H41 ACD     1      19.610  15.680  17.870  1.00  0.00            
ATOM     87  O21 ACD     1      21.030  14.290  18.490  1.00  0.00            
ATOM     88  C26 ACD     1      21.670  13.710  19.670  1.00  0.00            
ATOM     89  H42 ACD     1      22.300  14.500  20.080  1.00  0.00            
ATOM     90  C27 ACD     1      22.580  12.590  19.230  1.00  0.00            
ATOM     91  H43 ACD     1      23.120  12.870  18.310  1.00  0.00            
ATOM     92  H44 ACD     1      23.360  12.550  20.000  1.00  0.00            
ATOM     93  O22 ACD     1      22.000  11.310  18.990  1.00  0.00            
ATOM     94  H45 ACD     1      21.770  11.350  18.050  1.00  0.00            
ATOM     95  O23 ACD     1      20.550  16.360  19.570  1.00  0.00            
ATOM     96  C28 ACD     1      20.030  17.770  19.460  1.00  0.00            
ATOM     97  H46 ACD     1      19.220  17.930  18.730  1.00  0.00            
ATOM     98  C29 ACD     1      21.260  18.590  19.000  1.00  0.00            
ATOM     99  H47 ACD     1      22.140  18.130  19.470  1.00  0.00            
ATOM    100  O24 ACD     1      21.220  20.010  19.410  1.00  0.00            
ATOM    101  C30 ACD     1      21.480  18.420  17.480  1.00  0.00            
ATOM    102  H48 ACD     1      22.390  18.960  17.190  1.00  0.00            
ATOM    103  H49 ACD     1      21.740  17.370  17.300  1.00  0.00            
ATOM    104  O25 ACD     1      20.410  18.890  16.750  1.00  0.00            
ATOM    105  H50 ACD     1      20.590  18.840  15.800  1.00  0.00            
ATOM    106  C31 ACD     1      19.520  18.230  20.860  1.00  0.00            
ATOM    107  H51 ACD     1      20.200  17.770  21.580  1.00  0.00            
ATOM    108  O26 ACD     1      18.150  17.710  21.090  1.00  0.00            
ATOM    109  H52 ACD     1      18.060  16.860  20.650  1.00  0.00            
ATOM    110  C32 ACD     1      19.570  19.670  21.160  1.00  0.00            
ATOM    111  H53 ACD     1      18.760  20.080  20.550  1.00  0.00            
ATOM    112  O27 ACD     1      19.330  19.940  22.530  1.00  0.00            
ATOM    113  H54 ACD     1      20.010  20.560  22.790  1.00  0.00            
ATOM    114  C33 ACD     1      20.960  20.320  20.790  1.00  0.00            
ATOM    115  H55 ACD     1      20.880  21.400  20.920  1.00  0.00            
ATOM    116  O28 ACD     1      21.940  19.930  21.710  1.00  0.00            
ATOM    117  C34 ACD     1      22.840  20.990  22.180  1.00  0.00            
ATOM    118  H56 ACD     1      22.630  21.860  21.540  1.00  0.00            
ATOM    119  C35 ACD     1      22.400  21.400  23.600  1.00  0.00            
ATOM    120  H57 ACD     1      22.200  20.500  24.190  1.00  0.00            
ATOM    121  O29 ACD     1      21.250  22.260  23.520  1.00  0.00            
ATOM    122  H58 ACD     1      20.960  22.470  24.420  1.00  0.00            
ATOM    123  C36 ACD     1      23.520  22.160  24.260  1.00  0.00            
ATOM    124  H59 ACD     1      23.430  23.170  23.850  1.00  0.00            
ATOM    125  O30 ACD     1      23.280  22.270  25.640  1.00  0.00            
ATOM    126  H60 ACD     1      23.550  21.390  25.920  1.00  0.00            
ATOM    127  C1  CM8     2      19.610  16.220  25.910  1.00  0.00            
ATOM    128  C2  CM8     2      19.940  17.050  24.630  1.00  0.00            
ATOM    129  C3  CM8     2      21.450  17.220  24.390  1.00  0.00            
ATOM    130  O1  CM8     2      22.250  17.870  25.110  1.00  0.00            
ATOM    131  N1  CM8     2      21.950  16.360  23.450  1.00  0.00            
ATOM    132  C4  CM8     2      23.220  16.320  22.860  1.00  0.00            
ATOM    133  C5  CM8     2      24.390  16.140  23.590  1.00  0.00            
ATOM    134  C6  CM8     2      25.660  16.090  22.940  1.00  0.00            
ATOM    135  C7  CM8     2      25.740  16.130  21.570  1.00  0.00            
ATOM    136  Cl1 CM8     2      27.340  15.990  20.810  1.00  0.00            
ATOM    137  C8  CM8     2      24.550  16.310  20.820  1.00  0.00            
ATOM    138  Cl2 CM8     2      24.580  16.200  19.070  1.00  0.00            
ATOM    139  C9  CM8     2      23.380  16.460  21.500  1.00  0.00            
ATOM    140  H1  CM8     2      18.740  16.740  26.320  1.00  0.00            
ATOM    141  H2  CM8     2      19.380  15.180  25.650  1.00  0.00            
ATOM    142  H3  CM8     2      20.400  16.370  26.660  1.00  0.00            
ATOM    143  H4  CM8     2      19.510  18.050  24.700  1.00  0.00            
ATOM    144  H5  CM8     2      19.460  16.590  23.760  1.00  0.00            
ATOM    145  H6  CM8     2      21.410  15.870  22.750  1.00  0.00            
ATOM    146  H7  CM8     2      24.370  16.240  24.670  1.00  0.00            
ATOM    147  H8  CM8     2      26.600  16.090  23.480  1.00  0.00            
ATOM    148  H9  CM8     2      22.460  16.580  20.930  1.00  0.00            
TER
ENDMDL
MODEL        1
ATOM      1  H1  ACD     1      18.330   9.750  15.230  1.00  0.00            
ATOM      2  O1  ACD     1      19.170   9.290  15.340  1.00  0.00            
ATOM      3  C1  ACD     1      19.550   9.380  16.730  1.00  0.00            
ATOM      4  H2  ACD     1      19.440  10.420  17.090  1.00  0.00            
ATOM      5  H3  ACD     1      20.620   9.190  16.870  1.00  0.00            
ATOM      6  C2  ACD     1      18.690   8.510  17.700  1.00  0.00            
ATOM      7  H4  ACD     1      18.930   8.710  18.750  1.00  0.00            
ATOM      8  O2  ACD     1      17.360   8.870  17.540  1.00  0.00            
ATOM      9  C3  ACD     1      16.460   8.000  18.230  1.00  0.00            
ATOM     10  H5  ACD     1      15.440   8.400  18.200  1.00  0.00            
ATOM     11  O3  ACD     1      16.770   8.020  19.610  1.00  0.00            
ATOM     12  C4  ACD     1      15.790   8.020  20.600  1.00  0.00            
ATOM     13  H6  ACD     1      14.820   7.760  20.150  1.00  0.00            
ATOM     14  C5  ACD     1      16.210   6.910  21.540  1.00  0.00            
ATOM     15  H7  ACD     1      17.250   6.970  21.880  1.00  0.00            
ATOM     16  O4  ACD     1      15.990   5.650  20.940  1.00  0.00            
ATOM     17  H8  ACD     1      15.850   4.940  21.560  1.00  0.00            
ATOM     18  C6  ACD     1      15.440   7.000  22.860  1.00  0.00            
ATOM     19  H9  ACD     1      14.380   6.780  22.690  1.00  0.00            
ATOM     20  O5  ACD     1      15.960   6.080  23.810  1.00  0.00            
ATOM     21  H10 ACD     1      16.910   6.050  23.690  1.00  0.00            
ATOM     22  C7  ACD     1      15.570   8.440  23.400  1.00  0.00            
ATOM     23  H11 ACD     1      15.020   8.440  24.350  1.00  0.00            
ATOM     24  O6  ACD     1      14.950   9.330  22.500  1.00  0.00            
ATOM     25  C8  ACD     1      15.710   9.390  21.310  1.00  0.00            
ATOM     26  H12 ACD     1      16.730   9.770  21.440  1.00  0.00            
ATOM     27  C9  ACD     1      15.170  10.420  20.380  1.00  0.00            
ATOM     28  H13 ACD     1      15.780  10.360  19.460  1.00  0.00            
ATOM     29  H14 ACD     1      14.120  10.180  20.190  1.00  0.00            
ATOM     30  O7  ACD     1      15.190  11.710  20.980  1.00  0.00            
ATOM     31  H15 ACD     1      14.570  12.240  20.460  1.00  0.00            
ATOM     32  O8  ACD     1      16.860   8.740  23.740  1.00  0.00            
ATOM     33  C10 ACD     1      17.010   9.340  25.010  1.00  0.00            
ATOM     34  H16 ACD     1      16.240  10.090  25.200  1.00  0.00            
ATOM     35  C11 ACD     1      16.970   8.250  26.100  1.00  0.00            
ATOM     36  H17 ACD     1      17.310   7.360  25.550  1.00  0.00            
ATOM     37  O9  ACD     1      15.620   8.110  26.590  1.00  0.00            
ATOM     38  H18 ACD     1      15.590   7.210  26.940  1.00  0.00            
ATOM     39  C12 ACD     1      17.870   8.520  27.330  1.00  0.00            
ATOM     40  H19 ACD     1      17.410   9.370  27.830  1.00  0.00            
ATOM     41  O10 ACD     1      17.940   7.310  28.210  1.00  0.00            
ATOM     42  H20 ACD     1      17.020   7.160  28.450  1.00  0.00            
ATOM     43  C13 ACD     1      19.240   9.020  27.020  1.00  0.00            
ATOM     44  H21 ACD     1      19.740   9.380  27.920  1.00  0.00            
ATOM     45  O11 ACD     1      19.150  10.130  26.130  1.00  0.00            
ATOM     46  C14 ACD     1      18.430   9.940  24.870  1.00  0.00            
ATOM     47  H22 ACD     1      19.000   9.300  24.170  1.00  0.00            
ATOM     48  C15 ACD     1      18.350  11.250  24.100  1.00  0.00            
ATOM     49  H23 ACD     1      19.390  11.590  23.990  1.00  0.00            
ATOM     50  H24 ACD     1      18.060  11.130  23.050  1.00  0.00            
ATOM     51  O12 ACD     1      17.570  12.210  24.840  1.00  0.00            
ATOM     52  H25 ACD     1      17.870  13.120  24.750  1.00  0.00            
ATOM     53  O13 ACD     1      19.960   8.010  26.310  1.00  0.00            
ATOM     54  C16 ACD     1      20.980   7.250  27.030  1.00  0.00            
ATOM     55  H26 ACD     1      20.910   7.380  28.120  1.00  0.00            
ATOM     56  C17 ACD     1      20.580   5.780  26.690  1.00  0.00            
ATOM     57  H27 ACD     1      20.230   5.570  25.680  1.00  0.00            
ATOM     58  O14 ACD     1      19.600   5.410  27.630  1.00  0.00            
ATOM     59  H28 ACD     1      19.060   6.210  27.690  1.00  0.00            
ATOM     60  C18 ACD     1      21.740   4.910  27.020  1.00  0.00            
ATOM     61  H29 ACD     1      21.950   5.120  28.070  1.00  0.00            
ATOM     62  O15 ACD     1      21.380   3.540  26.720  1.00  0.00            
ATOM     63  H30 ACD     1      20.580   3.560  27.250  1.00  0.00            
ATOM     64  C19 ACD     1      23.000   5.380  26.260  1.00  0.00            
ATOM     65  H31 ACD     1      23.840   4.700  26.470  1.00  0.00            
ATOM     66  O16 ACD     1      23.390   6.670  26.760  1.00  0.00            
ATOM     67  C20 ACD     1      22.370   7.720  26.520  1.00  0.00            
ATOM     68  H32 ACD     1      22.380   8.010  25.460  1.00  0.00            
ATOM     69  C21 ACD     1      22.730   8.960  27.270  1.00  0.00            
ATOM     70  H33 ACD     1      21.930   9.720  27.280  1.00  0.00            
ATOM     71  H34 ACD     1      23.080   8.730  28.290  1.00  0.00            
ATOM     72  O17 ACD     1      23.850   9.620  26.650  1.00  0.00            
ATOM     73  H35 ACD     1      24.620   9.060  26.770  1.00  0.00            
ATOM     74  O18 ACD     1      22.840   5.470  24.820  1.00  0.00            
ATOM     75  C22 ACD     1      23.800   4.740  23.970  1.00  0.00            
ATOM     76  H36 ACD     1      24.680   4.360  24.500  1.00  0.00            
ATOM     77  C23 ACD     1      22.980   3.600  23.320  1.00  0.00            
ATOM     78  H37 ACD     1      22.140   4.270  23.090  1.00  0.00            
ATOM     79  O19 ACD     1      22.730   2.490  24.250  1.00  0.00            
ATOM     80  H38 ACD     1      22.220   2.820  25.000  1.00  0.00            
ATOM     81  C24 ACD     1      23.510   3.110  21.940  1.00  0.00            
ATOM     82  H39 ACD     1      24.380   2.490  22.190  1.00  0.00            
ATOM     83  O20 ACD     1      22.530   2.370  21.180  1.00  0.00            
ATOM     84  H40 ACD     1      22.310   1.560  21.640  1.00  0.00            
ATOM     85  C25 ACD     1      24.040   4.290  21.050  1.00  0.00            
ATOM     86  H41 ACD     1      24.650   4.000  20.190  1.00  0.00            
ATOM     87  O21 ACD     1      24.890   5.080  21.910  1.00  0.00            
ATOM     88  C26 ACD     1      24.300   5.780  23.010  1.00  0.00            
ATOM     89  H42 ACD     1      23.470   6.400  22.640  1.00  0.00            
ATOM     90  C27 ACD     1      25.350   6.690  23.590  1.00  0.00            
ATOM     91  H43 ACD     1      25.010   7.250  24.480  1.00  0.00            
ATOM     92  H44 ACD     1      26.210   6.130  23.980  1.00  0.00            
ATOM     93  O22 ACD     1      25.680   7.680  22.610  1.00  0.00            
ATOM     94  H45 ACD     1      26.380   8.210  23.000  1.00  0.00            
ATOM     95  O23 ACD     1      22.980   5.120  20.600  1.00  0.00            
ATOM     96  C28 ACD     1      22.980   5.340  19.210  1.00  0.00            
ATOM     97  H46 ACD     1      24.010   5.140  18.860  1.00  0.00            
ATOM     98  C29 ACD     1      22.690   6.890  19.040  1.00  0.00            
ATOM     99  H47 ACD     1      21.860   7.160  19.690  1.00  0.00            
ATOM    100  O24 ACD     1      22.520   7.190  17.680  1.00  0.00            
ATOM    101  C30 ACD     1      23.960   7.700  19.510  1.00  0.00            
ATOM    102  H48 ACD     1      23.770   8.780  19.570  1.00  0.00            
ATOM    103  H49 ACD     1      24.240   7.570  20.560  1.00  0.00            
ATOM    104  O25 ACD     1      25.060   7.370  18.580  1.00  0.00            
ATOM    105  H50 ACD     1      24.840   7.740  17.720  1.00  0.00            
ATOM    106  C31 ACD     1      21.980   4.460  18.460  1.00  0.00            
ATOM    107  H51 ACD     1      21.080   4.650  19.050  1.00  0.00            
ATOM    108  O26 ACD     1      22.380   3.040  18.560  1.00  0.00            
ATOM    109  H52 ACD     1      22.160   2.740  19.450  1.00  0.00            
ATOM    110  C32 ACD     1      21.670   4.960  17.060  1.00  0.00            
ATOM    111  H53 ACD     1      22.580   4.760  16.480  1.00  0.00            
ATOM    112  O27 ACD     1      20.610   4.190  16.570  1.00  0.00            
ATOM    113  H54 ACD     1      20.960   3.290  16.650  1.00  0.00            
ATOM    114  C33 ACD     1      21.350   6.470  17.180  1.00  0.00            
ATOM    115  H55 ACD     1      21.100   6.880  16.200  1.00  0.00            
ATOM    116  O28 ACD     1      20.220   6.700  18.080  1.00  0.00            
ATOM    117  C34 ACD     1      18.980   7.040  17.400  1.00  0.00            
ATOM    118  H56 ACD     1      19.130   6.710  16.370  1.00  0.00            
ATOM    119  C35 ACD     1      17.930   6.040  17.940  1.00  0.00            
ATOM    120  H57 ACD     1      18.040   6.070  19.030  1.00  0.00            
ATOM    121  O29 ACD     1      18.090   4.720  17.350  1.00  0.00            
ATOM    122  H58 ACD     1      19.020   4.570  17.170  1.00  0.00            
ATOM    123  C36 ACD     1      16.570   6.600  17.630  1.00  0.00            
ATOM    124  H59 ACD     1      16.450   6.620  16.540  1.00  0.00            
ATOM    125  O30 ACD     1      15.520   5.830  18.230  1.00  0.00            
ATOM    126  H60 ACD     1      15.580   5.760  19.180  1.00  0.00            
ATOM    127  C1  CM8     2      19.060   3.100  23.230  1.00  0.00            
ATOM    128  C2  CM8     2      19.440   3.990  22.080  1.00  0.00            
ATOM    129  C3  CM8     2      19.600   5.420  22.620  1.00  0.00            
ATOM    130  O1  CM8     2      18.980   5.910  23.510  1.00  0.00            
ATOM    131  N1  CM8     2      20.330   6.230  21.850  1.00  0.00            
ATOM    132  C4  CM8     2      20.500   7.640  21.990  1.00  0.00            
ATOM    133  C5  CM8     2      21.490   8.160  22.890  1.00  0.00            
ATOM    134  C6  CM8     2      21.710   9.550  23.000  1.00  0.00            
ATOM    135  C7  CM8     2      21.000  10.340  22.120  1.00  0.00            
ATOM    136  Cl1 CM8     2      21.240  12.090  22.220  1.00  0.00            
ATOM    137  C8  CM8     2      20.030   9.880  21.230  1.00  0.00            
ATOM    138  Cl2 CM8     2      19.050  10.880  20.250  1.00  0.00            
ATOM    139  C9  CM8     2      19.740   8.510  21.220  1.00  0.00            
ATOM    140  H1  CM8     2      18.890   2.090  22.840  1.00  0.00            
ATOM    141  H2  CM8     2      19.830   2.960  24.000  1.00  0.00            
ATOM    142  H3  CM8     2      18.060   3.410  23.560  1.00  0.00            
ATOM    143  H4  CM8     2      18.540   4.130  21.470  1.00  0.00            
ATOM    144  H5  CM8     2      20.360   3.640  21.590  1.00  0.00            
ATOM    145  H6  CM8     2      20.790   5.860  21.030  1.00  0.00            
ATOM    146  H7  CM8     2      21.980   7.420  23.520  1.00  0.00            
ATOM    147  H8  CM8     2      22.390  10.020  23.710  1.00  0.00            
ATOM    148  H9  CM8     2      18.940   8.040  20.640  1.00  0.00            
TER
ENDMDL
MODEL        1
ATOM      1  H1  ACD     1      17.720   7.380  18.380  1.00  0.00            
ATOM      2  O1  ACD     1      17.830   7.950  17.610  1.00  0.00            
ATOM      3  C1  ACD     1      19.190   8.260  17.460  1.00  0.00            
ATOM      4  H2  ACD     1      19.730   7.490  18.020  1.00  0.00            
ATOM      5  H3  ACD     1      19.500   9.240  17.840  1.00  0.00            
ATOM      6  C2  ACD     1      19.650   8.230  15.990  1.00  0.00            
ATOM      7  H4  ACD     1      20.580   8.800  15.870  1.00  0.00            
ATOM      8  O2  ACD     1      19.970   6.850  15.610  1.00  0.00            
ATOM      9  C3  ACD     1      20.440   6.750  14.270  1.00  0.00            
ATOM     10  H5  ACD     1      20.740   5.700  14.180  1.00  0.00            
ATOM     11  O3  ACD     1      21.670   7.470  14.170  1.00  0.00            
ATOM     12  C4  ACD     1      22.850   6.780  14.270  1.00  0.00            
ATOM     13  H6  ACD     1      22.570   5.850  14.780  1.00  0.00            
ATOM     14  C5  ACD     1      23.360   6.400  12.870  1.00  0.00            
ATOM     15  H7  ACD     1      23.270   7.380  12.390  1.00  0.00            
ATOM     16  O4  ACD     1      22.480   5.400  12.080  1.00  0.00            
ATOM     17  H8  ACD     1      21.650   5.840  11.890  1.00  0.00            
ATOM     18  C6  ACD     1      24.860   6.010  12.800  1.00  0.00            
ATOM     19  H9  ACD     1      24.990   5.000  13.230  1.00  0.00            
ATOM     20  O5  ACD     1      25.240   5.970  11.400  1.00  0.00            
ATOM     21  H10 ACD     1      24.470   5.550  11.010  1.00  0.00            
ATOM     22  C7  ACD     1      25.670   7.030  13.540  1.00  0.00            
ATOM     23  H11 ACD     1      26.730   6.760  13.560  1.00  0.00            
ATOM     24  O6  ACD     1      25.260   7.120  14.900  1.00  0.00            
ATOM     25  C8  ACD     1      23.900   7.550  15.110  1.00  0.00            
ATOM     26  H12 ACD     1      23.880   8.610  14.820  1.00  0.00            
ATOM     27  C9  ACD     1      23.710   7.400  16.600  1.00  0.00            
ATOM     28  H13 ACD     1      24.460   8.010  17.130  1.00  0.00            
ATOM     29  H14 ACD     1      22.750   7.870  16.870  1.00  0.00            
ATOM     30  O7  ACD     1      23.760   6.040  17.060  1.00  0.00            
ATOM     31  H15 ACD     1      23.200   5.980  17.850  1.00  0.00            
ATOM     32  O8  ACD     1      25.470   8.300  12.870  1.00  0.00            
ATOM     33  C10 ACD     1      26.660   9.080  12.690  1.00  0.00            
ATOM     34  H16 ACD     1      27.610   8.520  12.720  1.00  0.00            
ATOM     35  C11 ACD     1      26.630   9.410  11.270  1.00  0.00            
ATOM     36  H17 ACD     1      25.640   9.760  10.980  1.00  0.00            
ATOM     37  O9  ACD     1      26.940   8.170  10.570  1.00  0.00            
ATOM     38  H18 ACD     1      26.350   7.510  10.920  1.00  0.00            
ATOM     39  C12 ACD     1      27.600  10.580  10.890  1.00  0.00            
ATOM     40  H19 ACD     1      28.620  10.210  11.060  1.00  0.00            
ATOM     41  O10 ACD     1      27.390  10.940   9.510  1.00  0.00            
ATOM     42  H20 ACD     1      26.510  11.330   9.490  1.00  0.00            
ATOM     43  C13 ACD     1      27.180  11.760  11.700  1.00  0.00            
ATOM     44  H21 ACD     1      27.850  12.600  11.500  1.00  0.00            
ATOM     45  O11 ACD     1      27.480  11.340  13.010  1.00  0.00            
ATOM     46  C14 ACD     1      26.630  10.360  13.570  1.00  0.00            
ATOM     47  H22 ACD     1      25.580  10.670  13.550  1.00  0.00            
ATOM     48  C15 ACD     1      27.020  10.170  15.030  1.00  0.00            
ATOM     49  H23 ACD     1      26.940  11.070  15.650  1.00  0.00            
ATOM     50  H24 ACD     1      26.210   9.550  15.440  1.00  0.00            
ATOM     51  O12 ACD     1      28.440   9.590  15.110  1.00  0.00            
ATOM     52  H25 ACD     1      28.940  10.400  15.260  1.00  0.00            
ATOM     53  O13 ACD     1      25.900  12.150  11.480  1.00  0.00            
ATOM     54  C16 ACD     1      25.600  13.460  10.950  1.00  0.00            
ATOM     55  H26 ACD     1      26.450  13.920  10.450  1.00  0.00            
ATOM     56  C17 ACD     1      24.470  13.160   9.990  1.00  0.00            
ATOM     57  H27 ACD     1      23.600  12.770  10.530  1.00  0.00            
ATOM     58  O14 ACD     1      24.810  12.270   8.890  1.00  0.00            
ATOM     59  H28 ACD     1      25.220  12.700   8.140  1.00  0.00            
ATOM     60  C18 ACD     1      23.880  14.530   9.460  1.00  0.00            
ATOM     61  H29 ACD     1      24.580  15.120   8.860  1.00  0.00            
ATOM     62  O15 ACD     1      22.830  14.240   8.580  1.00  0.00            
ATOM     63  H30 ACD     1      22.040  14.380   9.090  1.00  0.00            
ATOM     64  C19 ACD     1      23.420  15.400  10.620  1.00  0.00            
ATOM     65  H31 ACD     1      23.030  16.330  10.190  1.00  0.00            
ATOM     66  O16 ACD     1      24.470  15.620  11.600  1.00  0.00            
ATOM     67  C20 ACD     1      25.170  14.410  12.080  1.00  0.00            
ATOM     68  H32 ACD     1      24.490  13.870  12.760  1.00  0.00            
ATOM     69  C21 ACD     1      26.260  14.840  13.010  1.00  0.00            
ATOM     70  H33 ACD     1      25.850  15.610  13.670  1.00  0.00            
ATOM     71  H34 ACD     1      26.410  13.940  13.630  1.00  0.00            
ATOM     72  O17 ACD     1      27.450  15.280  12.430  1.00  0.00            
ATOM     73  H35 ACD     1      27.240  15.730  11.610  1.00  0.00            
ATOM     74  O18 ACD     1      22.300  14.790  11.330  1.00  0.00            
ATOM     75  C22 ACD     1      21.050  15.420  11.410  1.00  0.00            
ATOM     76  H36 ACD     1      21.000  16.410  10.950  1.00  0.00            
ATOM     77  C23 ACD     1      19.970  14.550  10.800  1.00  0.00            
ATOM     78  H37 ACD     1      20.140  13.530  11.190  1.00  0.00            
ATOM     79  O19 ACD     1      20.070  14.430   9.350  1.00  0.00            
ATOM     80  H38 ACD     1      19.400  13.840   9.010  1.00  0.00            
ATOM     81  C24 ACD     1      18.580  15.050  11.180  1.00  0.00            
ATOM     82  H39 ACD     1      18.540  16.060  10.750  1.00  0.00            
ATOM     83  O20 ACD     1      17.450  14.240  10.720  1.00  0.00            
ATOM     84  H40 ACD     1      17.350  13.440  11.240  1.00  0.00            
ATOM     85  C25 ACD     1      18.370  15.120  12.690  1.00  0.00            
ATOM     86  H41 ACD     1      17.370  15.490  12.940  1.00  0.00            
ATOM     87  O21 ACD     1      19.380  16.020  13.180  1.00  0.00            
ATOM     88  C26 ACD     1      20.770  15.640  12.880  1.00  0.00            
ATOM     89  H42 ACD     1      20.950  14.730  13.480  1.00  0.00            
ATOM     90  C27 ACD     1      21.660  16.670  13.480  1.00  0.00            
ATOM     91  H43 ACD     1      21.200  17.010  14.420  1.00  0.00            
ATOM     92  H44 ACD     1      22.620  16.150  13.610  1.00  0.00            
ATOM     93  O22 ACD     1      21.710  17.800  12.660  1.00  0.00            
ATOM     94  H45 ACD     1      22.670  17.810  12.540  1.00  0.00            
ATOM     95  O23 ACD     1      18.560  13.870  13.180  1.00  0.00            
ATOM     96  C28 ACD     1      17.840  13.400  14.280  1.00  0.00            
ATOM     97  H46 ACD     1      17.060  14.100  14.590  1.00  0.00            
ATOM     98  C29 ACD     1      18.820  13.140  15.420  1.00  0.00            
ATOM     99  H47 ACD     1      19.750  12.730  14.990  1.00  0.00            
ATOM    100  O24 ACD     1      18.180  12.200  16.440  1.00  0.00            
ATOM    101  C30 ACD     1      19.330  14.370  16.220  1.00  0.00            
ATOM    102  H48 ACD     1      19.860  14.950  15.450  1.00  0.00            
ATOM    103  H49 ACD     1      18.540  15.070  16.530  1.00  0.00            
ATOM    104  O25 ACD     1      20.220  14.020  17.300  1.00  0.00            
ATOM    105  H50 ACD     1      19.560  13.720  17.940  1.00  0.00            
ATOM    106  C31 ACD     1      17.180  12.180  13.740  1.00  0.00            
ATOM    107  H51 ACD     1      17.970  11.540  13.340  1.00  0.00            
ATOM    108  O26 ACD     1      16.150  12.480  12.700  1.00  0.00            
ATOM    109  H52 ACD     1      15.340  12.810  13.100  1.00  0.00            
ATOM    110  C32 ACD     1      16.630  11.400  14.860  1.00  0.00            
ATOM    111  H53 ACD     1      16.060  12.100  15.480  1.00  0.00            
ATOM    112  O27 ACD     1      15.830  10.240  14.440  1.00  0.00            
ATOM    113  H54 ACD     1      16.250   9.900  13.650  1.00  0.00            
ATOM    114  C33 ACD     1      17.720  10.980  15.810  1.00  0.00            
ATOM    115  H55 ACD     1      17.230  10.370  16.580  1.00  0.00            
ATOM    116  O28 ACD     1      18.820  10.220  15.230  1.00  0.00            
ATOM    117  C34 ACD     1      18.670   8.840  14.970  1.00  0.00            
ATOM    118  H56 ACD     1      17.650   8.510  15.170  1.00  0.00            
ATOM    119  C35 ACD     1      18.930   8.570  13.500  1.00  0.00            
ATOM    120  H57 ACD     1      19.800   9.160  13.180  1.00  0.00            
ATOM    121  O29 ACD     1      17.790   9.040  12.750  1.00  0.00            
ATOM    122  H58 ACD     1      17.840   8.720  11.850  1.00  0.00            
ATOM    123  C36 ACD     1      19.330   7.170  13.290  1.00  0.00            
ATOM    124  H59 ACD     1      18.570   6.410  13.490  1.00  0.00            
ATOM    125  O30 ACD     1      19.970   6.970  12.000  1.00  0.00            
ATOM    126  H60 ACD     1      19.320   7.120  11.310  1.00  0.00            
ATOM    127  C1  CM8     2      22.280  10.420  12.180  1.00  0.00            
ATOM    128  C2  CM8     2      21.850  11.570  13.040  1.00  0.00            
ATOM    129  C3  CM8     2      22.520  11.550  14.430  1.00  0.00            
ATOM    130  O1  CM8     2      23.610  12.080  14.610  1.00  0.00            
ATOM    131  N1  CM8     2      21.850  11.000  15.510  1.00  0.00            
ATOM    132  C4  CM8     2      22.290  10.960  16.850  1.00  0.00            
ATOM    133  C5  CM8     2      21.400  10.920  17.910  1.00  0.00            
ATOM    134  C6  CM8     2      21.830  11.000  19.250  1.00  0.00            
ATOM    135  C7  CM8     2      23.250  10.890  19.570  1.00  0.00            
ATOM    136  Cl1 CM8     2      23.790  10.810  21.210  1.00  0.00            
ATOM    137  C8  CM8     2      24.120  10.980  18.470  1.00  0.00            
ATOM    138  Cl2 CM8     2      25.880  11.070  18.540  1.00  0.00            
ATOM    139  C9  CM8     2      23.690  10.970  17.120  1.00  0.00            
ATOM    140  H1  CM8     2      21.570  10.220  11.370  1.00  0.00            
ATOM    141  H2  CM8     2      23.220  10.670  11.670  1.00  0.00            
ATOM    142  H3  CM8     2      22.480   9.470  12.700  1.00  0.00            
ATOM    143  H4  CM8     2      20.760  11.580  13.170  1.00  0.00            
ATOM    144  H5  CM8     2      22.120  12.490  12.500  1.00  0.00            
ATOM    145  H6  CM8     2      20.970  10.600  15.220  1.00  0.00            
ATOM    146  H7  CM8     2      20.350  11.060  17.690  1.00  0.00            
ATOM    147  H8  CM8     2      21.100  11.060  20.050  1.00  0.00            
ATOM    148  H9  CM8     2      24.450  11.110  16.360  1.00  0.00            
TER
ENDMDL
MODEL        1
ATOM      1  H1  ACD     1      29.010  23.650  37.660  1.00  0.00            
ATOM      2  O1  ACD     1      29.160  24.340  38.320  1.00  0.00            
ATOM      3  C1  ACD     1      28.000  24.720  38.930  1.00  0.00            
ATOM      4  H2  ACD     1      27.870  24.200  39.890  1.00  0.00            
ATOM      5  H3  ACD     1      27.130  24.370  38.360  1.00  0.00            
ATOM      6  C2  ACD     1      27.800  26.240  39.030  1.00  0.00            
ATOM      7  H4  ACD     1      26.800  26.400  39.460  1.00  0.00            
ATOM      8  O2  ACD     1      28.650  26.900  40.000  1.00  0.00            
ATOM      9  C3  ACD     1      28.590  28.300  40.070  1.00  0.00            
ATOM     10  H5  ACD     1      29.350  28.680  40.770  1.00  0.00            
ATOM     11  O3  ACD     1      27.330  28.720  40.540  1.00  0.00            
ATOM     12  C4  ACD     1      27.260  29.850  41.480  1.00  0.00            
ATOM     13  H6  ACD     1      28.110  30.540  41.430  1.00  0.00            
ATOM     14  C5  ACD     1      25.990  30.590  40.950  1.00  0.00            
ATOM     15  H7  ACD     1      25.320  29.830  40.510  1.00  0.00            
ATOM     16  O4  ACD     1      26.370  31.450  39.870  1.00  0.00            
ATOM     17  H8  ACD     1      26.500  32.360  40.130  1.00  0.00            
ATOM     18  C6  ACD     1      25.290  31.370  42.040  1.00  0.00            
ATOM     19  H9  ACD     1      25.950  32.150  42.450  1.00  0.00            
ATOM     20  O5  ACD     1      24.110  32.020  41.490  1.00  0.00            
ATOM     21  H10 ACD     1      24.340  32.490  40.680  1.00  0.00            
ATOM     22  C7  ACD     1      24.970  30.360  43.200  1.00  0.00            
ATOM     23  H11 ACD     1      24.490  30.900  44.030  1.00  0.00            
ATOM     24  O6  ACD     1      26.260  30.020  43.650  1.00  0.00            
ATOM     25  C8  ACD     1      27.090  29.220  42.860  1.00  0.00            
ATOM     26  H12 ACD     1      26.570  28.260  42.740  1.00  0.00            
ATOM     27  C9  ACD     1      28.460  29.110  43.580  1.00  0.00            
ATOM     28  H13 ACD     1      29.220  28.690  42.910  1.00  0.00            
ATOM     29  H14 ACD     1      28.760  30.130  43.880  1.00  0.00            
ATOM     30  O7  ACD     1      28.410  28.250  44.730  1.00  0.00            
ATOM     31  H15 ACD     1      28.060  28.700  45.500  1.00  0.00            
ATOM     32  O8  ACD     1      24.260  29.240  42.740  1.00  0.00            
ATOM     33  C10 ACD     1      23.150  28.930  43.550  1.00  0.00            
ATOM     34  H16 ACD     1      23.410  29.050  44.610  1.00  0.00            
ATOM     35  C11 ACD     1      21.880  29.720  43.210  1.00  0.00            
ATOM     36  H17 ACD     1      21.840  29.550  42.120  1.00  0.00            
ATOM     37  O9  ACD     1      22.050  31.150  43.580  1.00  0.00            
ATOM     38  H18 ACD     1      22.720  31.520  43.000  1.00  0.00            
ATOM     39  C12 ACD     1      20.560  29.100  43.840  1.00  0.00            
ATOM     40  H19 ACD     1      20.790  29.300  44.900  1.00  0.00            
ATOM     41  O10 ACD     1      19.380  29.690  43.310  1.00  0.00            
ATOM     42  H20 ACD     1      19.070  29.160  42.570  1.00  0.00            
ATOM     43  C13 ACD     1      20.510  27.600  43.690  1.00  0.00            
ATOM     44  H21 ACD     1      19.650  27.140  44.200  1.00  0.00            
ATOM     45  O11 ACD     1      21.710  27.100  44.280  1.00  0.00            
ATOM     46  C14 ACD     1      22.920  27.440  43.560  1.00  0.00            
ATOM     47  H22 ACD     1      22.900  27.000  42.550  1.00  0.00            
ATOM     48  C15 ACD     1      24.070  26.720  44.230  1.00  0.00            
ATOM     49  H23 ACD     1      24.050  25.630  44.070  1.00  0.00            
ATOM     50  H24 ACD     1      24.980  26.910  43.650  1.00  0.00            
ATOM     51  O12 ACD     1      24.130  27.130  45.640  1.00  0.00            
ATOM     52  H25 ACD     1      24.850  26.690  46.090  1.00  0.00            
ATOM     53  O13 ACD     1      20.520  27.280  42.320  1.00  0.00            
ATOM     54  C16 ACD     1      19.540  26.280  41.910  1.00  0.00            
ATOM     55  H26 ACD     1      18.830  26.050  42.730  1.00  0.00            
ATOM     56  C17 ACD     1      18.850  26.990  40.730  1.00  0.00            
ATOM     57  H27 ACD     1      19.690  27.270  40.090  1.00  0.00            
ATOM     58  O14 ACD     1      18.210  28.190  41.240  1.00  0.00            
ATOM     59  H28 ACD     1      17.990  28.780  40.510  1.00  0.00            
ATOM     60  C18 ACD     1      17.970  26.080  39.900  1.00  0.00            
ATOM     61  H29 ACD     1      17.130  25.850  40.560  1.00  0.00            
ATOM     62  O15 ACD     1      17.540  26.770  38.710  1.00  0.00            
ATOM     63  H30 ACD     1      18.360  26.990  38.260  1.00  0.00            
ATOM     64  C19 ACD     1      18.770  24.800  39.530  1.00  0.00            
ATOM     65  H31 ACD     1      18.120  24.070  39.030  1.00  0.00            
ATOM     66  O16 ACD     1      19.310  24.120  40.680  1.00  0.00            
ATOM     67  C20 ACD     1      20.220  24.960  41.430  1.00  0.00            
ATOM     68  H32 ACD     1      21.040  25.240  40.750  1.00  0.00            
ATOM     69  C21 ACD     1      20.790  24.170  42.620  1.00  0.00            
ATOM     70  H33 ACD     1      21.150  23.200  42.240  1.00  0.00            
ATOM     71  H34 ACD     1      21.650  24.760  42.940  1.00  0.00            
ATOM     72  O17 ACD     1      19.800  23.950  43.630  1.00  0.00            
ATOM     73  H35 ACD     1      19.280  23.200  43.320  1.00  0.00            
ATOM     74  O18 ACD     1      19.870  25.160  38.630  1.00  0.00            
ATOM     75  C22 ACD     1      19.610  25.080  37.220  1.00  0.00            
ATOM     76  H36 ACD     1      18.530  24.940  37.070  1.00  0.00            
ATOM     77  C23 ACD     1      20.200  26.370  36.660  1.00  0.00            
ATOM     78  H37 ACD     1      21.140  26.420  37.220  1.00  0.00            
ATOM     79  O19 ACD     1      19.400  27.540  36.900  1.00  0.00            
ATOM     80  H38 ACD     1      19.230  28.110  36.140  1.00  0.00            
ATOM     81  C24 ACD     1      20.580  26.300  35.120  1.00  0.00            
ATOM     82  H39 ACD     1      19.670  26.040  34.570  1.00  0.00            
ATOM     83  O20 ACD     1      21.180  27.480  34.550  1.00  0.00            
ATOM     84  H40 ACD     1      20.590  28.200  34.800  1.00  0.00            
ATOM     85  C25 ACD     1      21.520  25.110  34.920  1.00  0.00            
ATOM     86  H41 ACD     1      21.840  24.840  33.900  1.00  0.00            
ATOM     87  O21 ACD     1      20.810  23.980  35.320  1.00  0.00            
ATOM     88  C26 ACD     1      20.360  23.860  36.680  1.00  0.00            
ATOM     89  H42 ACD     1      21.210  23.790  37.370  1.00  0.00            
ATOM     90  C27 ACD     1      19.760  22.450  37.040  1.00  0.00            
ATOM     91  H43 ACD     1      20.460  21.730  36.590  1.00  0.00            
ATOM     92  H44 ACD     1      19.740  22.190  38.110  1.00  0.00            
ATOM     93  O22 ACD     1      18.480  22.270  36.520  1.00  0.00            
ATOM     94  H45 ACD     1      18.110  21.520  36.990  1.00  0.00            
ATOM     95  O23 ACD     1      22.640  25.230  35.770  1.00  0.00            
ATOM     96  C28 ACD     1      23.970  25.050  35.200  1.00  0.00            
ATOM     97  H46 ACD     1      23.950  24.360  34.340  1.00  0.00            
ATOM     98  C29 ACD     1      24.820  24.380  36.280  1.00  0.00            
ATOM     99  H47 ACD     1      24.650  24.960  37.200  1.00  0.00            
ATOM    100  O24 ACD     1      26.180  24.420  35.980  1.00  0.00            
ATOM    101  C30 ACD     1      24.480  22.960  36.400  1.00  0.00            
ATOM    102  H48 ACD     1      25.050  22.430  37.170  1.00  0.00            
ATOM    103  H49 ACD     1      23.460  22.900  36.780  1.00  0.00            
ATOM    104  O25 ACD     1      24.510  22.260  35.110  1.00  0.00            
ATOM    105  H50 ACD     1      25.450  22.270  34.900  1.00  0.00            
ATOM    106  C31 ACD     1      24.510  26.440  34.740  1.00  0.00            
ATOM    107  H51 ACD     1      24.310  27.180  35.530  1.00  0.00            
ATOM    108  O26 ACD     1      23.890  26.890  33.510  1.00  0.00            
ATOM    109  H52 ACD     1      23.020  27.200  33.800  1.00  0.00            
ATOM    110  C32 ACD     1      26.040  26.360  34.600  1.00  0.00            
ATOM    111  H53 ACD     1      26.260  25.720  33.730  1.00  0.00            
ATOM    112  O27 ACD     1      26.620  27.660  34.480  1.00  0.00            
ATOM    113  H54 ACD     1      26.370  28.010  33.620  1.00  0.00            
ATOM    114  C33 ACD     1      26.670  25.750  35.850  1.00  0.00            
ATOM    115  H55 ACD     1      27.740  25.730  35.630  1.00  0.00            
ATOM    116  O28 ACD     1      26.500  26.590  37.000  1.00  0.00            
ATOM    117  C34 ACD     1      27.800  26.910  37.650  1.00  0.00            
ATOM    118  H56 ACD     1      28.680  26.600  37.070  1.00  0.00            
ATOM    119  C35 ACD     1      27.760  28.440  37.740  1.00  0.00            
ATOM    120  H57 ACD     1      26.820  28.770  38.190  1.00  0.00            
ATOM    121  O29 ACD     1      27.790  29.050  36.510  1.00  0.00            
ATOM    122  H58 ACD     1      27.240  28.560  35.900  1.00  0.00            
ATOM    123  C36 ACD     1      28.840  28.920  38.670  1.00  0.00            
ATOM    124  H59 ACD     1      29.840  28.560  38.390  1.00  0.00            
ATOM    125  O30 ACD     1      28.890  30.350  38.740  1.00  0.00            
ATOM    126  H60 ACD     1      28.040  30.610  39.110  1.00  0.00            
ATOM    127  C1  CM8     2      22.670  29.800  36.950  1.00  0.00            
ATOM    128  C2  CM8     2      23.500  29.620  38.240  1.00  0.00            
ATOM    129  C3  CM8     2      23.110  28.400  39.030  1.00  0.00            
ATOM    130  O1  CM8     2      21.950  28.140  39.320  1.00  0.00            
ATOM    131  N1  CM8     2      24.160  27.530  39.240  1.00  0.00            
ATOM    132  C4  CM8     2      24.110  26.320  39.880  1.00  0.00            
ATOM    133  C5  CM8     2      24.980  26.060  40.880  1.00  0.00            
ATOM    134  C6  CM8     2      25.090  24.850  41.560  1.00  0.00            
ATOM    135  C7  CM8     2      24.170  23.820  41.160  1.00  0.00            
ATOM    136  Cl1 CM8     2      24.180  22.280  42.100  1.00  0.00            
ATOM    137  C8  CM8     2      23.320  24.110  40.120  1.00  0.00            
ATOM    138  Cl2 CM8     2      22.090  22.980  39.640  1.00  0.00            
ATOM    139  C9  CM8     2      23.210  25.330  39.480  1.00  0.00            
ATOM    140  H1  CM8     2      21.650  30.150  37.190  1.00  0.00            
ATOM    141  H2  CM8     2      23.030  30.570  36.260  1.00  0.00            
ATOM    142  H3  CM8     2      22.560  28.910  36.320  1.00  0.00            
ATOM    143  H4  CM8     2      23.580  30.500  38.900  1.00  0.00            
ATOM    144  H5  CM8     2      24.520  29.440  37.870  1.00  0.00            
ATOM    145  H6  CM8     2      25.000  27.830  38.760  1.00  0.00            
ATOM    146  H7  CM8     2      25.730  26.780  41.220  1.00  0.00            
ATOM    147  H8  CM8     2      25.800  24.770  42.380  1.00  0.00            
ATOM    148  H9  CM8     2      22.440  25.390  38.720  1.00  0.00            
TER
ENDMDL
MODEL        1
ATOM      1  H1  ACD     1       9.390  31.280  -0.950  1.00  0.00            
ATOM      2  O1  ACD     1      10.340  31.390  -1.070  1.00  0.00            
ATOM      3  C1  ACD     1      10.980  31.400   0.160  1.00  0.00            
ATOM      4  H2  ACD     1      11.880  32.030   0.140  1.00  0.00            
ATOM      5  H3  ACD     1      11.360  30.380   0.330  1.00  0.00            
ATOM      6  C2  ACD     1      10.000  31.910   1.260  1.00  0.00            
ATOM      7  H4  ACD     1       9.710  32.930   0.970  1.00  0.00            
ATOM      8  O2  ACD     1       8.810  31.120   1.300  1.00  0.00            
ATOM      9  C3  ACD     1       7.830  31.650   2.190  1.00  0.00            
ATOM     10  H5  ACD     1       6.910  31.090   1.990  1.00  0.00            
ATOM     11  O3  ACD     1       7.550  33.000   1.950  1.00  0.00            
ATOM     12  C4  ACD     1       6.200  33.370   1.630  1.00  0.00            
ATOM     13  H6  ACD     1       5.570  32.500   1.390  1.00  0.00            
ATOM     14  C5  ACD     1       5.610  33.990   2.890  1.00  0.00            
ATOM     15  H7  ACD     1       6.440  34.560   3.340  1.00  0.00            
ATOM     16  O4  ACD     1       5.220  33.050   3.850  1.00  0.00            
ATOM     17  H8  ACD     1       6.050  32.560   3.920  1.00  0.00            
ATOM     18  C6  ACD     1       4.470  35.000   2.820  1.00  0.00            
ATOM     19  H9  ACD     1       3.520  34.500   2.590  1.00  0.00            
ATOM     20  O5  ACD     1       4.300  35.720   4.050  1.00  0.00            
ATOM     21  H10 ACD     1       3.880  35.190   4.740  1.00  0.00            
ATOM     22  C7  ACD     1       4.820  35.980   1.710  1.00  0.00            
ATOM     23  H11 ACD     1       3.930  36.560   1.420  1.00  0.00            
ATOM     24  O6  ACD     1       5.080  35.380   0.550  1.00  0.00            
ATOM     25  C8  ACD     1       6.200  34.440   0.500  1.00  0.00            
ATOM     26  H12 ACD     1       7.130  35.020   0.500  1.00  0.00            
ATOM     27  C9  ACD     1       6.010  33.770  -0.850  1.00  0.00            
ATOM     28  H13 ACD     1       5.910  34.480  -1.690  1.00  0.00            
ATOM     29  H14 ACD     1       6.900  33.130  -0.960  1.00  0.00            
ATOM     30  O7  ACD     1       4.820  32.910  -0.890  1.00  0.00            
ATOM     31  H15 ACD     1       4.040  33.450  -1.040  1.00  0.00            
ATOM     32  O8  ACD     1       5.870  36.870   2.160  1.00  0.00            
ATOM     33  C10 ACD     1       5.540  38.260   1.950  1.00  0.00            
ATOM     34  H16 ACD     1       4.590  38.420   1.420  1.00  0.00            
ATOM     35  C11 ACD     1       5.320  38.930   3.280  1.00  0.00            
ATOM     36  H17 ACD     1       6.280  38.700   3.750  1.00  0.00            
ATOM     37  O9  ACD     1       4.200  38.350   4.020  1.00  0.00            
ATOM     38  H18 ACD     1       4.330  37.400   3.990  1.00  0.00            
ATOM     39  C12 ACD     1       5.240  40.450   3.120  1.00  0.00            
ATOM     40  H19 ACD     1       4.310  40.590   2.560  1.00  0.00            
ATOM     41  O10 ACD     1       5.120  41.200   4.350  1.00  0.00            
ATOM     42  H20 ACD     1       4.300  40.810   4.670  1.00  0.00            
ATOM     43  C13 ACD     1       6.530  40.900   2.330  1.00  0.00            
ATOM     44  H21 ACD     1       6.510  41.970   2.090  1.00  0.00            
ATOM     45  O11 ACD     1       6.600  40.270   1.010  1.00  0.00            
ATOM     46  C14 ACD     1       6.680  38.850   1.160  1.00  0.00            
ATOM     47  H22 ACD     1       7.590  38.530   1.700  1.00  0.00            
ATOM     48  C15 ACD     1       6.760  38.260  -0.260  1.00  0.00            
ATOM     49  H23 ACD     1       7.630  38.740  -0.740  1.00  0.00            
ATOM     50  H24 ACD     1       6.990  37.190  -0.160  1.00  0.00            
ATOM     51  O12 ACD     1       5.610  38.460  -1.120  1.00  0.00            
ATOM     52  H25 ACD     1       5.860  38.520  -2.040  1.00  0.00            
ATOM     53  O13 ACD     1       7.750  40.610   3.090  1.00  0.00            
ATOM     54  C16 ACD     1       8.250  41.530   4.060  1.00  0.00            
ATOM     55  H26 ACD     1       7.600  42.350   4.390  1.00  0.00            
ATOM     56  C17 ACD     1       8.380  40.740   5.380  1.00  0.00            
ATOM     57  H27 ACD     1       8.650  39.710   5.110  1.00  0.00            
ATOM     58  O14 ACD     1       7.110  40.670   6.020  1.00  0.00            
ATOM     59  H28 ACD     1       6.420  40.750   5.360  1.00  0.00            
ATOM     60  C18 ACD     1       9.470  41.290   6.300  1.00  0.00            
ATOM     61  H29 ACD     1       9.170  42.310   6.560  1.00  0.00            
ATOM     62  O15 ACD     1       9.590  40.420   7.450  1.00  0.00            
ATOM     63  H30 ACD     1       8.680  40.270   7.710  1.00  0.00            
ATOM     64  C19 ACD     1      10.810  41.440   5.540  1.00  0.00            
ATOM     65  H31 ACD     1      11.560  41.810   6.250  1.00  0.00            
ATOM     66  O16 ACD     1      10.520  42.430   4.580  1.00  0.00            
ATOM     67  C20 ACD     1       9.540  42.100   3.490  1.00  0.00            
ATOM     68  H32 ACD     1      10.080  41.410   2.830  1.00  0.00            
ATOM     69  C21 ACD     1       9.270  43.240   2.560  1.00  0.00            
ATOM     70  H33 ACD     1       8.420  43.040   1.900  1.00  0.00            
ATOM     71  H34 ACD     1       8.970  44.120   3.140  1.00  0.00            
ATOM     72  O17 ACD     1      10.430  43.530   1.740  1.00  0.00            
ATOM     73  H35 ACD     1      11.160  43.890   2.260  1.00  0.00            
ATOM     74  O18 ACD     1      11.210  40.220   5.000  1.00  0.00            
ATOM     75  C22 ACD     1      12.530  39.710   5.280  1.00  0.00            
ATOM     76  H36 ACD     1      13.070  40.440   5.910  1.00  0.00            
ATOM     77  C23 ACD     1      12.310  38.440   6.190  1.00  0.00            
ATOM     78  H37 ACD     1      11.460  38.000   5.650  1.00  0.00            
ATOM     79  O19 ACD     1      11.890  39.010   7.430  1.00  0.00            
ATOM     80  H38 ACD     1      10.970  39.270   7.340  1.00  0.00            
ATOM     81  C24 ACD     1      13.640  37.640   6.270  1.00  0.00            
ATOM     82  H39 ACD     1      14.250  38.300   6.900  1.00  0.00            
ATOM     83  O20 ACD     1      13.490  36.370   7.040  1.00  0.00            
ATOM     84  H40 ACD     1      13.880  36.490   7.900  1.00  0.00            
ATOM     85  C25 ACD     1      14.300  37.330   4.970  1.00  0.00            
ATOM     86  H41 ACD     1      15.250  36.810   5.090  1.00  0.00            
ATOM     87  O21 ACD     1      14.610  38.570   4.320  1.00  0.00            
ATOM     88  C26 ACD     1      13.380  39.340   4.020  1.00  0.00            
ATOM     89  H42 ACD     1      12.720  38.700   3.410  1.00  0.00            
ATOM     90  C27 ACD     1      13.730  40.590   3.150  1.00  0.00            
ATOM     91  H43 ACD     1      12.830  41.200   3.100  1.00  0.00            
ATOM     92  H44 ACD     1      14.480  41.110   3.760  1.00  0.00            
ATOM     93  O22 ACD     1      14.310  40.300   1.900  1.00  0.00            
ATOM     94  H45 ACD     1      14.180  40.990   1.250  1.00  0.00            
ATOM     95  O23 ACD     1      13.460  36.490   4.290  1.00  0.00            
ATOM     96  C28 ACD     1      13.970  35.260   3.690  1.00  0.00            
ATOM     97  H46 ACD     1      15.060  35.140   3.600  1.00  0.00            
ATOM     98  C29 ACD     1      13.500  35.150   2.290  1.00  0.00            
ATOM     99  H47 ACD     1      12.450  35.480   2.220  1.00  0.00            
ATOM    100  O24 ACD     1      13.570  33.770   1.770  1.00  0.00            
ATOM    101  C30 ACD     1      14.180  36.060   1.300  1.00  0.00            
ATOM    102  H48 ACD     1      13.730  35.940   0.310  1.00  0.00            
ATOM    103  H49 ACD     1      14.070  37.110   1.600  1.00  0.00            
ATOM    104  O25 ACD     1      15.580  35.850   1.280  1.00  0.00            
ATOM    105  H50 ACD     1      15.930  35.580   0.430  1.00  0.00            
ATOM    106  C31 ACD     1      13.410  34.090   4.580  1.00  0.00            
ATOM    107  H51 ACD     1      12.360  34.280   4.870  1.00  0.00            
ATOM    108  O26 ACD     1      14.130  34.120   5.720  1.00  0.00            
ATOM    109  H52 ACD     1      13.990  34.990   6.120  1.00  0.00            
ATOM    110  C32 ACD     1      13.610  32.760   3.930  1.00  0.00            
ATOM    111  H53 ACD     1      14.700  32.680   3.840  1.00  0.00            
ATOM    112  O27 ACD     1      13.270  31.670   4.770  1.00  0.00            
ATOM    113  H54 ACD     1      13.370  32.020   5.660  1.00  0.00            
ATOM    114  C33 ACD     1      12.990  32.780   2.570  1.00  0.00            
ATOM    115  H55 ACD     1      13.090  31.790   2.120  1.00  0.00            
ATOM    116  O28 ACD     1      11.570  33.070   2.570  1.00  0.00            
ATOM    117  C34 ACD     1      10.660  31.960   2.600  1.00  0.00            
ATOM    118  H56 ACD     1      11.110  30.990   2.850  1.00  0.00            
ATOM    119  C35 ACD     1       9.650  32.360   3.720  1.00  0.00            
ATOM    120  H57 ACD     1       9.310  33.360   3.450  1.00  0.00            
ATOM    121  O29 ACD     1      10.340  32.150   4.970  1.00  0.00            
ATOM    122  H58 ACD     1      11.280  32.120   4.760  1.00  0.00            
ATOM    123  C36 ACD     1       8.450  31.470   3.610  1.00  0.00            
ATOM    124  H59 ACD     1       8.760  30.440   3.830  1.00  0.00            
ATOM    125  O30 ACD     1       7.440  31.920   4.530  1.00  0.00            
ATOM    126  H60 ACD     1       7.860  31.860   5.390  1.00  0.00            
ATOM    127  C1  CM8     2       7.200  34.970   6.570  1.00  0.00            
ATOM    128  C2  CM8     2       7.670  36.310   6.010  1.00  0.00            
ATOM    129  C3  CM8     2       8.770  36.230   4.900  1.00  0.00            
ATOM    130  O1  CM8     2       9.680  35.410   4.900  1.00  0.00            
ATOM    131  N1  CM8     2       8.610  37.020   3.800  1.00  0.00            
ATOM    132  C4  CM8     2       9.380  37.080   2.640  1.00  0.00            
ATOM    133  C5  CM8     2       9.450  35.990   1.760  1.00  0.00            
ATOM    134  C6  CM8     2      10.130  36.140   0.550  1.00  0.00            
ATOM    135  C7  CM8     2      10.610  37.400   0.210  1.00  0.00            
ATOM    136  Cl1 CM8     2      11.410  37.590  -1.360  1.00  0.00            
ATOM    137  C8  CM8     2      10.570  38.520   1.090  1.00  0.00            
ATOM    138  Cl2 CM8     2      11.180  40.100   0.690  1.00  0.00            
ATOM    139  C9  CM8     2      10.050  38.250   2.330  1.00  0.00            
ATOM    140  H1  CM8     2       6.340  34.970   7.250  1.00  0.00            
ATOM    141  H2  CM8     2       6.950  34.350   5.700  1.00  0.00            
ATOM    142  H3  CM8     2       8.050  34.460   7.050  1.00  0.00            
ATOM    143  H4  CM8     2       8.170  36.840   6.830  1.00  0.00            
ATOM    144  H5  CM8     2       6.890  36.930   5.550  1.00  0.00            
ATOM    145  H6  CM8     2       7.800  37.630   3.810  1.00  0.00            
ATOM    146  H7  CM8     2       8.960  35.040   1.960  1.00  0.00            
ATOM    147  H8  CM8     2      10.120  35.290  -0.130  1.00  0.00            
ATOM    148  H9  CM8     2      10.010  39.080   3.030  1.00  0.00            
TER
ENDMDL
MODEL        1
ATOM      1  H1  ACD     1      12.900  14.230  17.490  1.00  0.00            
ATOM      2  O1  ACD     1      13.000  14.850  16.760  1.00  0.00            
ATOM      3  C1  ACD     1      14.290  14.630  16.300  1.00  0.00            
ATOM      4  H2  ACD     1      15.070  14.790  17.050  1.00  0.00            
ATOM      5  H3  ACD     1      14.360  15.310  15.440  1.00  0.00            
ATOM      6  C2  ACD     1      14.500  13.220  15.840  1.00  0.00            
ATOM      7  H4  ACD     1      15.570  13.230  15.580  1.00  0.00            
ATOM      8  O2  ACD     1      14.190  12.420  16.950  1.00  0.00            
ATOM      9  C3  ACD     1      14.380  11.020  16.700  1.00  0.00            
ATOM     10  H5  ACD     1      14.180  10.430  17.600  1.00  0.00            
ATOM     11  O3  ACD     1      15.710  10.760  16.190  1.00  0.00            
ATOM     12  C4  ACD     1      16.640  10.090  17.090  1.00  0.00            
ATOM     13  H6  ACD     1      16.220   9.970  18.100  1.00  0.00            
ATOM     14  C5  ACD     1      16.850   8.660  16.560  1.00  0.00            
ATOM     15  H7  ACD     1      17.030   8.710  15.480  1.00  0.00            
ATOM     16  O4  ACD     1      15.610   7.900  16.770  1.00  0.00            
ATOM     17  H8  ACD     1      14.970   8.410  16.270  1.00  0.00            
ATOM     18  C6  ACD     1      18.070   7.980  17.250  1.00  0.00            
ATOM     19  H9  ACD     1      17.800   7.710  18.280  1.00  0.00            
ATOM     20  O5  ACD     1      18.320   6.680  16.560  1.00  0.00            
ATOM     21  H10 ACD     1      18.590   6.910  15.660  1.00  0.00            
ATOM     22  C7  ACD     1      19.260   8.940  17.210  1.00  0.00            
ATOM     23  H11 ACD     1      20.060   8.450  17.760  1.00  0.00            
ATOM     24  O6  ACD     1      18.860  10.170  17.820  1.00  0.00            
ATOM     25  C8  ACD     1      17.890  10.950  17.160  1.00  0.00            
ATOM     26  H12 ACD     1      18.240  11.180  16.150  1.00  0.00            
ATOM     27  C9  ACD     1      17.690  12.270  17.910  1.00  0.00            
ATOM     28  H13 ACD     1      18.680  12.740  18.030  1.00  0.00            
ATOM     29  H14 ACD     1      16.980  12.940  17.410  1.00  0.00            
ATOM     30  O7  ACD     1      17.190  11.990  19.190  1.00  0.00            
ATOM     31  H15 ACD     1      17.960  11.610  19.640  1.00  0.00            
ATOM     32  O8  ACD     1      19.680   9.190  15.840  1.00  0.00            
ATOM     33  C10 ACD     1      20.530   8.260  15.240  1.00  0.00            
ATOM     34  H16 ACD     1      20.570   7.280  15.740  1.00  0.00            
ATOM     35  C11 ACD     1      19.870   8.030  13.880  1.00  0.00            
ATOM     36  H17 ACD     1      19.460   9.010  13.630  1.00  0.00            
ATOM     37  O9  ACD     1      18.730   7.170  13.910  1.00  0.00            
ATOM     38  H18 ACD     1      18.580   6.890  13.000  1.00  0.00            
ATOM     39  C12 ACD     1      20.880   7.630  12.800  1.00  0.00            
ATOM     40  H19 ACD     1      21.230   6.600  12.920  1.00  0.00            
ATOM     41  O10 ACD     1      20.290   7.780  11.440  1.00  0.00            
ATOM     42  H20 ACD     1      20.790   8.520  11.070  1.00  0.00            
ATOM     43  C13 ACD     1      22.120   8.520  12.750  1.00  0.00            
ATOM     44  H21 ACD     1      22.720   8.060  11.960  1.00  0.00            
ATOM     45  O11 ACD     1      22.710   8.480  14.030  1.00  0.00            
ATOM     46  C14 ACD     1      21.950   8.960  15.120  1.00  0.00            
ATOM     47  H22 ACD     1      21.790  10.040  14.990  1.00  0.00            
ATOM     48  C15 ACD     1      22.760   9.000  16.400  1.00  0.00            
ATOM     49  H23 ACD     1      23.750   9.440  16.240  1.00  0.00            
ATOM     50  H24 ACD     1      22.140   9.590  17.090  1.00  0.00            
ATOM     51  O12 ACD     1      22.870   7.700  16.970  1.00  0.00            
ATOM     52  H25 ACD     1      23.410   7.230  16.330  1.00  0.00            
ATOM     53  O13 ACD     1      21.720   9.870  12.430  1.00  0.00            
ATOM     54  C16 ACD     1      22.370  10.640  11.430  1.00  0.00            
ATOM     55  H26 ACD     1      23.410  10.440  11.160  1.00  0.00            
ATOM     56  C17 ACD     1      21.520  10.590  10.130  1.00  0.00            
ATOM     57  H27 ACD     1      20.470  10.720  10.430  1.00  0.00            
ATOM     58  O14 ACD     1      21.850   9.260   9.560  1.00  0.00            
ATOM     59  H28 ACD     1      22.800   9.160   9.430  1.00  0.00            
ATOM     60  C18 ACD     1      21.860  11.780   9.090  1.00  0.00            
ATOM     61  H29 ACD     1      22.860  11.650   8.660  1.00  0.00            
ATOM     62  O15 ACD     1      21.020  11.700   7.960  1.00  0.00            
ATOM     63  H30 ACD     1      21.120  10.840   7.560  1.00  0.00            
ATOM     64  C19 ACD     1      21.940  13.150   9.780  1.00  0.00            
ATOM     65  H31 ACD     1      22.370  13.880   9.090  1.00  0.00            
ATOM     66  O16 ACD     1      22.910  13.040  10.860  1.00  0.00            
ATOM     67  C20 ACD     1      22.450  12.120  11.900  1.00  0.00            
ATOM     68  H32 ACD     1      21.450  12.500  12.180  1.00  0.00            
ATOM     69  C21 ACD     1      23.390  12.350  13.130  1.00  0.00            
ATOM     70  H33 ACD     1      23.220  13.330  13.590  1.00  0.00            
ATOM     71  H34 ACD     1      23.200  11.510  13.810  1.00  0.00            
ATOM     72  O17 ACD     1      24.760  12.300  12.690  1.00  0.00            
ATOM     73  H35 ACD     1      25.080  13.210  12.660  1.00  0.00            
ATOM     74  O18 ACD     1      20.600  13.450  10.140  1.00  0.00            
ATOM     75  C22 ACD     1      20.090  14.820   9.980  1.00  0.00            
ATOM     76  H36 ACD     1      20.850  15.480   9.530  1.00  0.00            
ATOM     77  C23 ACD     1      19.020  14.740   8.970  1.00  0.00            
ATOM     78  H37 ACD     1      18.390  13.910   9.300  1.00  0.00            
ATOM     79  O19 ACD     1      19.450  14.210   7.670  1.00  0.00            
ATOM     80  H38 ACD     1      19.980  13.430   7.830  1.00  0.00            
ATOM     81  C24 ACD     1      18.320  16.060   8.920  1.00  0.00            
ATOM     82  H39 ACD     1      19.080  16.800   8.630  1.00  0.00            
ATOM     83  O20 ACD     1      17.280  15.980   8.020  1.00  0.00            
ATOM     84  H40 ACD     1      16.560  15.630   8.550  1.00  0.00            
ATOM     85  C25 ACD     1      17.710  16.470  10.290  1.00  0.00            
ATOM     86  H41 ACD     1      17.230  17.460  10.390  1.00  0.00            
ATOM     87  O21 ACD     1      18.740  16.500  11.220  1.00  0.00            
ATOM     88  C26 ACD     1      19.530  15.340  11.250  1.00  0.00            
ATOM     89  H42 ACD     1      18.990  14.540  11.780  1.00  0.00            
ATOM     90  C27 ACD     1      20.590  15.660  12.260  1.00  0.00            
ATOM     91  H43 ACD     1      20.190  15.710  13.280  1.00  0.00            
ATOM     92  H44 ACD     1      21.270  14.800  12.280  1.00  0.00            
ATOM     93  O22 ACD     1      21.220  16.840  11.930  1.00  0.00            
ATOM     94  H45 ACD     1      20.700  17.610  12.140  1.00  0.00            
ATOM     95  O23 ACD     1      16.820  15.370  10.610  1.00  0.00            
ATOM     96  C28 ACD     1      15.560  15.620  11.110  1.00  0.00            
ATOM     97  H46 ACD     1      15.170  16.510  10.610  1.00  0.00            
ATOM     98  C29 ACD     1      15.630  15.820  12.640  1.00  0.00            
ATOM     99  H47 ACD     1      16.180  15.050  13.190  1.00  0.00            
ATOM    100  O24 ACD     1      14.370  15.820  13.250  1.00  0.00            
ATOM    101  C30 ACD     1      16.230  17.160  13.120  1.00  0.00            
ATOM    102  H48 ACD     1      15.960  17.290  14.170  1.00  0.00            
ATOM    103  H49 ACD     1      17.330  17.100  13.070  1.00  0.00            
ATOM    104  O25 ACD     1      15.770  18.260  12.360  1.00  0.00            
ATOM    105  H50 ACD     1      15.930  19.120  12.740  1.00  0.00            
ATOM    106  C31 ACD     1      14.630  14.480  10.680  1.00  0.00            
ATOM    107  H51 ACD     1      15.100  13.520  10.930  1.00  0.00            
ATOM    108  O26 ACD     1      14.300  14.710   9.270  1.00  0.00            
ATOM    109  H52 ACD     1      13.750  15.480   9.130  1.00  0.00            
ATOM    110  C32 ACD     1      13.340  14.560  11.480  1.00  0.00            
ATOM    111  H53 ACD     1      12.800  15.460  11.160  1.00  0.00            
ATOM    112  O27 ACD     1      12.560  13.340  11.310  1.00  0.00            
ATOM    113  H54 ACD     1      13.060  12.590  11.620  1.00  0.00            
ATOM    114  C33 ACD     1      13.670  14.640  12.910  1.00  0.00            
ATOM    115  H55 ACD     1      12.690  14.740  13.390  1.00  0.00            
ATOM    116  O28 ACD     1      14.290  13.420  13.390  1.00  0.00            
ATOM    117  C34 ACD     1      13.620  12.900  14.580  1.00  0.00            
ATOM    118  H56 ACD     1      12.570  13.200  14.620  1.00  0.00            
ATOM    119  C35 ACD     1      13.610  11.390  14.320  1.00  0.00            
ATOM    120  H57 ACD     1      14.620  11.110  13.980  1.00  0.00            
ATOM    121  O29 ACD     1      12.690  10.980  13.300  1.00  0.00            
ATOM    122  H58 ACD     1      12.990  10.160  12.880  1.00  0.00            
ATOM    123  C36 ACD     1      13.450  10.570  15.620  1.00  0.00            
ATOM    124  H59 ACD     1      12.440  10.780  16.000  1.00  0.00            
ATOM    125  O30 ACD     1      13.570   9.170  15.460  1.00  0.00            
ATOM    126  H60 ACD     1      13.060   8.860  14.700  1.00  0.00            
ATOM    127  C1  CM8     2      16.990  10.840  10.920  1.00  0.00            
ATOM    128  C2  CM8     2      16.820  11.360  12.350  1.00  0.00            
ATOM    129  C3  CM8     2      18.070  12.010  12.970  1.00  0.00            
ATOM    130  O1  CM8     2      19.170  11.790  12.500  1.00  0.00            
ATOM    131  N1  CM8     2      17.910  12.920  13.940  1.00  0.00            
ATOM    132  C4  CM8     2      18.900  13.570  14.680  1.00  0.00            
ATOM    133  C5  CM8     2      18.490  14.780  15.250  1.00  0.00            
ATOM    134  C6  CM8     2      19.350  15.510  16.080  1.00  0.00            
ATOM    135  C7  CM8     2      20.600  14.920  16.380  1.00  0.00            
ATOM    136  Cl1 CM8     2      21.770  15.710  17.470  1.00  0.00            
ATOM    137  C8  CM8     2      20.910  13.630  15.940  1.00  0.00            
ATOM    138  Cl2 CM8     2      22.360  12.780  16.470  1.00  0.00            
ATOM    139  C9  CM8     2      20.060  12.970  15.090  1.00  0.00            
ATOM    140  H1  CM8     2      17.320  11.670  10.270  1.00  0.00            
ATOM    141  H2  CM8     2      17.640   9.970  10.830  1.00  0.00            
ATOM    142  H3  CM8     2      16.030  10.430  10.560  1.00  0.00            
ATOM    143  H4  CM8     2      16.350  10.610  13.000  1.00  0.00            
ATOM    144  H5  CM8     2      16.070  12.160  12.350  1.00  0.00            
ATOM    145  H6  CM8     2      16.970  13.290  14.010  1.00  0.00            
ATOM    146  H7  CM8     2      17.570  15.250  14.950  1.00  0.00            
ATOM    147  H8  CM8     2      18.960  16.410  16.540  1.00  0.00            
ATOM    148  H9  CM8     2      20.180  11.910  14.870  1.00  0.00            
TER
ENDMDL
MODEL        1
ATOM      1  H1  ACD     1      22.940  16.580  29.380  1.00  0.00            
ATOM      2  O1  ACD     1      23.450  15.780  29.530  1.00  0.00            
ATOM      3  C1  ACD     1      24.410  16.130  30.530  1.00  0.00            
ATOM      4  H2  ACD     1      24.960  15.230  30.850  1.00  0.00            
ATOM      5  H3  ACD     1      23.860  16.510  31.390  1.00  0.00            
ATOM      6  C2  ACD     1      25.370  17.210  30.090  1.00  0.00            
ATOM      7  H4  ACD     1      25.900  16.810  29.220  1.00  0.00            
ATOM      8  O2  ACD     1      24.620  18.420  29.740  1.00  0.00            
ATOM      9  C3  ACD     1      25.430  19.480  29.190  1.00  0.00            
ATOM     10  H5  ACD     1      24.770  20.300  28.890  1.00  0.00            
ATOM     11  O3  ACD     1      26.210  18.970  28.120  1.00  0.00            
ATOM     12  C4  ACD     1      25.840  19.290  26.770  1.00  0.00            
ATOM     13  H6  ACD     1      24.810  19.670  26.700  1.00  0.00            
ATOM     14  C5  ACD     1      26.760  20.380  26.170  1.00  0.00            
ATOM     15  H7  ACD     1      27.770  20.000  26.350  1.00  0.00            
ATOM     16  O4  ACD     1      26.590  21.680  26.850  1.00  0.00            
ATOM     17  H8  ACD     1      26.480  22.390  26.210  1.00  0.00            
ATOM     18  C6  ACD     1      26.530  20.470  24.690  1.00  0.00            
ATOM     19  H9  ACD     1      25.550  20.860  24.380  1.00  0.00            
ATOM     20  O5  ACD     1      27.510  21.340  24.200  1.00  0.00            
ATOM     21  H10 ACD     1      28.140  20.720  23.820  1.00  0.00            
ATOM     22  C7  ACD     1      26.780  19.080  24.060  1.00  0.00            
ATOM     23  H11 ACD     1      26.600  19.210  22.980  1.00  0.00            
ATOM     24  O6  ACD     1      25.690  18.270  24.570  1.00  0.00            
ATOM     25  C8  ACD     1      25.830  17.950  25.980  1.00  0.00            
ATOM     26  H12 ACD     1      26.780  17.450  26.150  1.00  0.00            
ATOM     27  C9  ACD     1      24.690  17.100  26.500  1.00  0.00            
ATOM     28  H13 ACD     1      24.580  17.170  27.590  1.00  0.00            
ATOM     29  H14 ACD     1      23.790  17.540  26.050  1.00  0.00            
ATOM     30  O7  ACD     1      24.820  15.730  26.130  1.00  0.00            
ATOM     31  H15 ACD     1      24.350  15.640  25.290  1.00  0.00            
ATOM     32  O8  ACD     1      28.030  18.430  24.350  1.00  0.00            
ATOM     33  C10 ACD     1      28.850  17.920  23.300  1.00  0.00            
ATOM     34  H16 ACD     1      28.350  18.080  22.330  1.00  0.00            
ATOM     35  C11 ACD     1      30.130  18.770  23.270  1.00  0.00            
ATOM     36  H17 ACD     1      30.490  18.840  24.300  1.00  0.00            
ATOM     37  O9  ACD     1      29.760  20.150  22.800  1.00  0.00            
ATOM     38  H18 ACD     1      30.340  20.280  22.040  1.00  0.00            
ATOM     39  C12 ACD     1      31.240  18.160  22.350  1.00  0.00            
ATOM     40  H19 ACD     1      30.840  18.250  21.330  1.00  0.00            
ATOM     41  O10 ACD     1      32.330  19.000  22.410  1.00  0.00            
ATOM     42  H20 ACD     1      32.490  19.110  23.350  1.00  0.00            
ATOM     43  C13 ACD     1      31.550  16.740  22.780  1.00  0.00            
ATOM     44  H21 ACD     1      32.220  16.310  22.030  1.00  0.00            
ATOM     45  O11 ACD     1      30.350  15.970  22.670  1.00  0.00            
ATOM     46  C14 ACD     1      29.200  16.470  23.520  1.00  0.00            
ATOM     47  H22 ACD     1      29.410  16.530  24.590  1.00  0.00            
ATOM     48  C15 ACD     1      28.010  15.510  23.370  1.00  0.00            
ATOM     49  H23 ACD     1      27.090  15.930  23.810  1.00  0.00            
ATOM     50  H24 ACD     1      27.810  15.380  22.300  1.00  0.00            
ATOM     51  O12 ACD     1      28.200  14.250  24.030  1.00  0.00            
ATOM     52  H25 ACD     1      28.060  14.260  24.980  1.00  0.00            
ATOM     53  O13 ACD     1      31.940  16.770  24.130  1.00  0.00            
ATOM     54  C16 ACD     1      33.300  16.640  24.410  1.00  0.00            
ATOM     55  H26 ACD     1      33.880  16.880  23.510  1.00  0.00            
ATOM     56  C17 ACD     1      33.460  17.680  25.540  1.00  0.00            
ATOM     57  H27 ACD     1      32.700  17.610  26.340  1.00  0.00            
ATOM     58  O14 ACD     1      33.440  19.030  24.960  1.00  0.00            
ATOM     59  H28 ACD     1      33.140  19.710  25.570  1.00  0.00            
ATOM     60  C18 ACD     1      34.790  17.370  26.260  1.00  0.00            
ATOM     61  H29 ACD     1      35.670  17.590  25.640  1.00  0.00            
ATOM     62  O15 ACD     1      35.030  18.260  27.350  1.00  0.00            
ATOM     63  H30 ACD     1      35.080  19.180  27.070  1.00  0.00            
ATOM     64  C19 ACD     1      34.910  15.890  26.740  1.00  0.00            
ATOM     65  H31 ACD     1      35.890  15.630  27.160  1.00  0.00            
ATOM     66  O16 ACD     1      34.850  15.130  25.540  1.00  0.00            
ATOM     67  C20 ACD     1      33.630  15.150  24.840  1.00  0.00            
ATOM     68  H32 ACD     1      32.830  14.700  25.440  1.00  0.00            
ATOM     69  C21 ACD     1      33.720  14.210  23.620  1.00  0.00            
ATOM     70  H33 ACD     1      32.930  14.340  22.870  1.00  0.00            
ATOM     71  H34 ACD     1      34.670  14.410  23.100  1.00  0.00            
ATOM     72  O17 ACD     1      33.830  12.850  24.120  1.00  0.00            
ATOM     73  H35 ACD     1      33.730  12.240  23.390  1.00  0.00            
ATOM     74  O18 ACD     1      33.820  15.570  27.600  1.00  0.00            
ATOM     75  C22 ACD     1      34.130  15.020  28.860  1.00  0.00            
ATOM     76  H36 ACD     1      35.120  14.530  28.840  1.00  0.00            
ATOM     77  C23 ACD     1      34.160  16.130  29.870  1.00  0.00            
ATOM     78  H37 ACD     1      33.290  16.780  29.660  1.00  0.00            
ATOM     79  O19 ACD     1      35.420  16.930  29.730  1.00  0.00            
ATOM     80  H38 ACD     1      35.540  17.180  28.810  1.00  0.00            
ATOM     81  C24 ACD     1      33.980  15.820  31.320  1.00  0.00            
ATOM     82  H39 ACD     1      34.930  15.300  31.510  1.00  0.00            
ATOM     83  O20 ACD     1      33.690  16.960  32.050  1.00  0.00            
ATOM     84  H40 ACD     1      32.770  16.880  32.300  1.00  0.00            
ATOM     85  C25 ACD     1      32.830  14.810  31.570  1.00  0.00            
ATOM     86  H41 ACD     1      32.940  14.460  32.600  1.00  0.00            
ATOM     87  O21 ACD     1      33.150  13.710  30.630  1.00  0.00            
ATOM     88  C26 ACD     1      33.020  14.040  29.240  1.00  0.00            
ATOM     89  H42 ACD     1      32.070  14.580  29.120  1.00  0.00            
ATOM     90  C27 ACD     1      33.040  12.790  28.370  1.00  0.00            
ATOM     91  H43 ACD     1      32.190  12.170  28.700  1.00  0.00            
ATOM     92  H44 ACD     1      32.830  13.070  27.330  1.00  0.00            
ATOM     93  O22 ACD     1      34.200  11.970  28.470  1.00  0.00            
ATOM     94  H45 ACD     1      34.120  11.400  29.240  1.00  0.00            
ATOM     95  O23 ACD     1      31.570  15.420  31.380  1.00  0.00            
ATOM     96  C28 ACD     1      30.420  15.200  32.240  1.00  0.00            
ATOM     97  H46 ACD     1      30.670  14.750  33.200  1.00  0.00            
ATOM     98  C29 ACD     1      29.370  14.360  31.490  1.00  0.00            
ATOM     99  H47 ACD     1      29.280  14.750  30.470  1.00  0.00            
ATOM    100  O24 ACD     1      28.060  14.330  32.150  1.00  0.00            
ATOM    101  C30 ACD     1      29.780  12.940  31.270  1.00  0.00            
ATOM    102  H48 ACD     1      30.820  12.800  30.920  1.00  0.00            
ATOM    103  H49 ACD     1      29.860  12.470  32.260  1.00  0.00            
ATOM    104  O25 ACD     1      28.910  12.300  30.360  1.00  0.00            
ATOM    105  H50 ACD     1      29.330  11.480  30.090  1.00  0.00            
ATOM    106  C31 ACD     1      29.770  16.530  32.650  1.00  0.00            
ATOM    107  H51 ACD     1      29.410  17.010  31.730  1.00  0.00            
ATOM    108  O26 ACD     1      30.730  17.380  33.310  1.00  0.00            
ATOM    109  H52 ACD     1      30.250  17.990  33.890  1.00  0.00            
ATOM    110  C32 ACD     1      28.450  16.310  33.400  1.00  0.00            
ATOM    111  H53 ACD     1      28.670  15.670  34.260  1.00  0.00            
ATOM    112  O27 ACD     1      27.890  17.540  33.820  1.00  0.00            
ATOM    113  H54 ACD     1      28.010  18.090  33.040  1.00  0.00            
ATOM    114  C33 ACD     1      27.410  15.670  32.450  1.00  0.00            
ATOM    115  H55 ACD     1      26.390  15.610  32.830  1.00  0.00            
ATOM    116  O28 ACD     1      27.290  16.500  31.270  1.00  0.00            
ATOM    117  C34 ACD     1      26.360  17.580  31.210  1.00  0.00            
ATOM    118  H56 ACD     1      25.840  17.790  32.150  1.00  0.00            
ATOM    119  C35 ACD     1      27.260  18.840  30.860  1.00  0.00            
ATOM    120  H57 ACD     1      27.850  18.410  30.040  1.00  0.00            
ATOM    121  O29 ACD     1      28.210  19.290  31.860  1.00  0.00            
ATOM    122  H58 ACD     1      28.530  20.170  31.640  1.00  0.00            
ATOM    123  C36 ACD     1      26.490  19.980  30.210  1.00  0.00            
ATOM    124  H59 ACD     1      25.860  20.510  30.940  1.00  0.00            
ATOM    125  O30 ACD     1      27.420  20.870  29.670  1.00  0.00            
ATOM    126  H60 ACD     1      27.850  20.280  29.050  1.00  0.00            
ATOM    127  C1  CM8     2      31.240  19.990  30.200  1.00  0.00            
ATOM    128  C2  CM8     2      31.430  19.490  28.740  1.00  0.00            
ATOM    129  C3  CM8     2      30.240  18.680  28.250  1.00  0.00            
ATOM    130  O1  CM8     2      29.140  19.200  28.200  1.00  0.00            
ATOM    131  N1  CM8     2      30.550  17.390  27.830  1.00  0.00            
ATOM    132  C4  CM8     2      29.650  16.300  27.700  1.00  0.00            
ATOM    133  C5  CM8     2      28.290  16.330  27.910  1.00  0.00            
ATOM    134  C6  CM8     2      27.580  15.100  27.660  1.00  0.00            
ATOM    135  C7  CM8     2      28.230  13.920  27.150  1.00  0.00            
ATOM    136  Cl1 CM8     2      27.320  12.540  26.630  1.00  0.00            
ATOM    137  C8  CM8     2      29.630  13.960  26.980  1.00  0.00            
ATOM    138  Cl2 CM8     2      30.330  12.650  26.050  1.00  0.00            
ATOM    139  C9  CM8     2      30.280  15.200  27.140  1.00  0.00            
ATOM    140  H1  CM8     2      31.300  19.190  30.950  1.00  0.00            
ATOM    141  H2  CM8     2      31.960  20.770  30.460  1.00  0.00            
ATOM    142  H3  CM8     2      30.190  20.310  30.250  1.00  0.00            
ATOM    143  H4  CM8     2      32.340  18.870  28.700  1.00  0.00            
ATOM    144  H5  CM8     2      31.530  20.350  28.070  1.00  0.00            
ATOM    145  H6  CM8     2      31.540  17.230  27.950  1.00  0.00            
ATOM    146  H7  CM8     2      27.800  17.200  28.340  1.00  0.00            
ATOM    147  H8  CM8     2      26.530  15.180  27.930  1.00  0.00            
ATOM    148  H9  CM8     2      31.320  15.220  26.840  1.00  0.00            
TER
ENDMDL
MODEL        1
ATOM      1  H1  ACD     1      11.450  27.300  12.460  1.00  0.00            
ATOM      2  O1  ACD     1      11.120  26.420  12.290  1.00  0.00            
ATOM      3  C1  ACD     1       9.960  26.230  13.120  1.00  0.00            
ATOM      4  H2  ACD     1       9.270  25.450  12.750  1.00  0.00            
ATOM      5  H3  ACD     1       9.380  27.160  13.120  1.00  0.00            
ATOM      6  C2  ACD     1      10.320  25.930  14.560  1.00  0.00            
ATOM      7  H4  ACD     1      10.850  24.970  14.550  1.00  0.00            
ATOM      8  O2  ACD     1      11.110  26.970  15.060  1.00  0.00            
ATOM      9  C3  ACD     1      11.550  26.820  16.380  1.00  0.00            
ATOM     10  H5  ACD     1      12.170  27.660  16.700  1.00  0.00            
ATOM     11  O3  ACD     1      12.160  25.570  16.600  1.00  0.00            
ATOM     12  C4  ACD     1      13.590  25.650  16.960  1.00  0.00            
ATOM     13  H6  ACD     1      14.000  26.670  16.960  1.00  0.00            
ATOM     14  C5  ACD     1      13.670  25.060  18.410  1.00  0.00            
ATOM     15  H7  ACD     1      13.210  24.060  18.430  1.00  0.00            
ATOM     16  O4  ACD     1      12.970  25.850  19.380  1.00  0.00            
ATOM     17  H8  ACD     1      12.070  26.090  19.160  1.00  0.00            
ATOM     18  C6  ACD     1      15.170  24.820  18.860  1.00  0.00            
ATOM     19  H9  ACD     1      15.750  25.750  18.830  1.00  0.00
[truncated: 1,357,773 more chars]
