# Supplementary material for: Achieving Chemical Accuracy in Cyclodextrin Host–Guest Binding via Integrative Atomistic Modelling
Source: Adv Sci (Weinh). 2025 Dec 14;13(10):e19782. doi: 10.1002/advs.202519782 (PMC12915143; doi:10.1002/advs.202519782)
Supplement: Supplementary file 1 — Supporting Information [file ADVS-13-e19782-s003.zip › all_poses/ACD.CN4.pdb]

MODEL        1
ATOM      1  H1  ACD     1       8.820  12.700  22.030  1.00  0.00            
ATOM      2  O1  ACD     1       9.210  13.200  22.760  1.00  0.00            
ATOM      3  C1  ACD     1       9.950  14.210  22.100  1.00  0.00            
ATOM      4  H2  ACD     1       9.450  15.190  22.100  1.00  0.00            
ATOM      5  H3  ACD     1      10.230  13.830  21.110  1.00  0.00            
ATOM      6  C2  ACD     1      11.350  14.400  22.610  1.00  0.00            
ATOM      7  H4  ACD     1      11.810  15.110  21.910  1.00  0.00            
ATOM      8  O2  ACD     1      11.240  14.910  23.950  1.00  0.00            
ATOM      9  C3  ACD     1      12.450  15.230  24.600  1.00  0.00            
ATOM     10  H5  ACD     1      12.140  15.570  25.590  1.00  0.00            
ATOM     11  O3  ACD     1      13.080  16.170  23.860  1.00  0.00            
ATOM     12  C4  ACD     1      13.020  17.500  24.320  1.00  0.00            
ATOM     13  H6  ACD     1      12.110  17.570  24.940  1.00  0.00            
ATOM     14  C5  ACD     1      14.250  17.810  25.090  1.00  0.00            
ATOM     15  H7  ACD     1      15.180  17.630  24.530  1.00  0.00            
ATOM     16  O4  ACD     1      14.230  17.020  26.330  1.00  0.00            
ATOM     17  H8  ACD     1      14.230  16.080  26.130  1.00  0.00            
ATOM     18  C6  ACD     1      14.290  19.310  25.460  1.00  0.00            
ATOM     19  H9  ACD     1      13.480  19.620  26.120  1.00  0.00            
ATOM     20  O5  ACD     1      15.520  19.690  26.010  1.00  0.00            
ATOM     21  H10 ACD     1      16.130  19.400  25.340  1.00  0.00            
ATOM     22  C7  ACD     1      14.160  20.210  24.230  1.00  0.00            
ATOM     23  H11 ACD     1      14.040  21.260  24.510  1.00  0.00            
ATOM     24  O6  ACD     1      13.000  19.790  23.630  1.00  0.00            
ATOM     25  C8  ACD     1      12.870  18.430  23.140  1.00  0.00            
ATOM     26  H12 ACD     1      13.690  18.370  22.420  1.00  0.00            
ATOM     27  C9  ACD     1      11.520  18.290  22.450  1.00  0.00            
ATOM     28  H13 ACD     1      11.500  19.150  21.770  1.00  0.00            
ATOM     29  H14 ACD     1      11.420  17.370  21.860  1.00  0.00            
ATOM     30  O7  ACD     1      10.410  18.460  23.340  1.00  0.00            
ATOM     31  H15 ACD     1       9.780  18.820  22.700  1.00  0.00            
ATOM     32  O8  ACD     1      15.230  20.050  23.290  1.00  0.00            
ATOM     33  C10 ACD     1      16.010  21.140  22.670  1.00  0.00            
ATOM     34  H16 ACD     1      16.290  21.960  23.340  1.00  0.00            
ATOM     35  C11 ACD     1      17.350  20.610  22.220  1.00  0.00            
ATOM     36  H17 ACD     1      17.190  19.660  21.710  1.00  0.00            
ATOM     37  O9  ACD     1      18.190  20.460  23.370  1.00  0.00            
ATOM     38  H18 ACD     1      17.880  19.740  23.930  1.00  0.00            
ATOM     39  C12 ACD     1      18.000  21.520  21.090  1.00  0.00            
ATOM     40  H19 ACD     1      18.350  22.440  21.580  1.00  0.00            
ATOM     41  O10 ACD     1      19.090  20.800  20.590  1.00  0.00            
ATOM     42  H20 ACD     1      19.610  20.530  21.350  1.00  0.00            
ATOM     43  C13 ACD     1      16.970  21.840  19.970  1.00  0.00            
ATOM     44  H21 ACD     1      17.430  22.530  19.260  1.00  0.00            
ATOM     45  O11 ACD     1      15.820  22.400  20.480  1.00  0.00            
ATOM     46  C14 ACD     1      15.100  21.660  21.450  1.00  0.00            
ATOM     47  H22 ACD     1      14.570  20.800  21.020  1.00  0.00            
ATOM     48  C15 ACD     1      14.040  22.660  21.880  1.00  0.00            
ATOM     49  H23 ACD     1      13.770  23.210  20.970  1.00  0.00            
ATOM     50  H24 ACD     1      13.250  22.130  22.420  1.00  0.00            
ATOM     51  O12 ACD     1      14.530  23.760  22.710  1.00  0.00            
ATOM     52  H25 ACD     1      15.090  24.320  22.150  1.00  0.00            
ATOM     53  O13 ACD     1      16.640  20.620  19.360  1.00  0.00            
ATOM     54  C16 ACD     1      16.830  20.550  17.970  1.00  0.00            
ATOM     55  H26 ACD     1      17.320  21.440  17.580  1.00  0.00            
ATOM     56  C17 ACD     1      17.770  19.380  17.680  1.00  0.00            
ATOM     57  H27 ACD     1      17.370  18.510  18.220  1.00  0.00            
ATOM     58  O14 ACD     1      19.090  19.620  18.120  1.00  0.00            
ATOM     59  H28 ACD     1      19.070  19.910  19.040  1.00  0.00            
ATOM     60  C18 ACD     1      17.670  19.070  16.160  1.00  0.00            
ATOM     61  H29 ACD     1      18.150  19.850  15.570  1.00  0.00            
ATOM     62  O15 ACD     1      18.260  17.780  15.680  1.00  0.00            
ATOM     63  H30 ACD     1      17.520  17.180  15.690  1.00  0.00            
ATOM     64  C19 ACD     1      16.230  18.960  15.660  1.00  0.00            
ATOM     65  H31 ACD     1      16.230  18.910  14.560  1.00  0.00            
ATOM     66  O16 ACD     1      15.550  20.210  15.950  1.00  0.00            
ATOM     67  C20 ACD     1      15.430  20.630  17.330  1.00  0.00            
ATOM     68  H32 ACD     1      14.780  19.910  17.840  1.00  0.00            
ATOM     69  C21 ACD     1      14.830  22.080  17.400  1.00  0.00            
ATOM     70  H33 ACD     1      14.360  22.260  18.380  1.00  0.00            
ATOM     71  H34 ACD     1      15.680  22.760  17.250  1.00  0.00            
ATOM     72  O17 ACD     1      13.800  22.280  16.290  1.00  0.00            
ATOM     73  H35 ACD     1      14.290  22.070  15.490  1.00  0.00            
ATOM     74  O18 ACD     1      15.650  17.860  16.340  1.00  0.00            
ATOM     75  C22 ACD     1      14.840  16.980  15.560  1.00  0.00            
ATOM     76  H36 ACD     1      14.750  17.270  14.500  1.00  0.00            
ATOM     77  C23 ACD     1      15.470  15.640  15.630  1.00  0.00            
ATOM     78  H37 ACD     1      15.820  15.530  16.670  1.00  0.00            
ATOM     79  O19 ACD     1      16.660  15.650  14.760  1.00  0.00            
ATOM     80  H38 ACD     1      17.160  14.830  14.730  1.00  0.00            
ATOM     81  C24 ACD     1      14.530  14.500  15.200  1.00  0.00            
ATOM     82  H39 ACD     1      14.340  14.630  14.130  1.00  0.00            
ATOM     83  O20 ACD     1      15.100  13.280  15.470  1.00  0.00            
ATOM     84  H40 ACD     1      15.020  13.240  16.430  1.00  0.00            
ATOM     85  C25 ACD     1      13.150  14.580  15.880  1.00  0.00            
ATOM     86  H41 ACD     1      12.520  13.850  15.350  1.00  0.00            
ATOM     87  O21 ACD     1      12.600  15.860  15.690  1.00  0.00            
ATOM     88  C26 ACD     1      13.430  16.940  16.130  1.00  0.00            
ATOM     89  H42 ACD     1      13.540  16.840  17.220  1.00  0.00            
ATOM     90  C27 ACD     1      12.660  18.270  15.810  1.00  0.00            
ATOM     91  H43 ACD     1      11.610  18.150  16.130  1.00  0.00            
ATOM     92  H44 ACD     1      13.090  19.100  16.380  1.00  0.00            
ATOM     93  O22 ACD     1      12.670  18.590  14.430  1.00  0.00            
ATOM     94  H45 ACD     1      12.510  19.540  14.430  1.00  0.00            
ATOM     95  O23 ACD     1      13.330  14.270  17.280  1.00  0.00            
ATOM     96  C28 ACD     1      12.920  12.980  17.740  1.00  0.00            
ATOM     97  H46 ACD     1      12.920  12.310  16.880  1.00  0.00            
ATOM     98  C29 ACD     1      11.500  13.090  18.410  1.00  0.00            
ATOM     99  H47 ACD     1      11.250  14.120  18.690  1.00  0.00            
ATOM    100  O24 ACD     1      11.300  12.120  19.500  1.00  0.00            
ATOM    101  C30 ACD     1      10.580  12.730  17.220  1.00  0.00            
ATOM    102  H48 ACD     1      10.700  13.460  16.410  1.00  0.00            
ATOM    103  H49 ACD     1      10.740  11.730  16.800  1.00  0.00            
ATOM    104  O25 ACD     1       9.290  12.770  17.800  1.00  0.00            
ATOM    105  H50 ACD     1       8.960  13.640  18.040  1.00  0.00            
ATOM    106  C31 ACD     1      14.040  12.570  18.680  1.00  0.00            
ATOM    107  H51 ACD     1      14.220  13.440  19.330  1.00  0.00            
ATOM    108  O26 ACD     1      15.250  12.370  17.990  1.00  0.00            
ATOM    109  H52 ACD     1      15.880  12.910  18.470  1.00  0.00            
ATOM    110  C32 ACD     1      13.570  11.430  19.630  1.00  0.00            
ATOM    111  H53 ACD     1      13.440  10.520  19.030  1.00  0.00            
ATOM    112  O27 ACD     1      14.610  11.200  20.570  1.00  0.00            
ATOM    113  H54 ACD     1      14.620  11.870  21.260  1.00  0.00            
ATOM    114  C33 ACD     1      12.310  11.850  20.440  1.00  0.00            
ATOM    115  H55 ACD     1      11.970  11.090  21.140  1.00  0.00            
ATOM    116  O28 ACD     1      12.700  13.010  21.210  1.00  0.00            
ATOM    117  C34 ACD     1      12.230  13.170  22.560  1.00  0.00            
ATOM    118  H56 ACD     1      11.730  12.290  22.970  1.00  0.00            
ATOM    119  C35 ACD     1      13.540  13.380  23.350  1.00  0.00            
ATOM    120  H57 ACD     1      14.150  14.060  22.740  1.00  0.00            
ATOM    121  O29 ACD     1      14.280  12.090  23.530  1.00  0.00            
ATOM    122  H58 ACD     1      13.670  11.490  23.970  1.00  0.00            
ATOM    123  C36 ACD     1      13.300  13.970  24.690  1.00  0.00            
ATOM    124  H59 ACD     1      12.780  13.220  25.300  1.00  0.00            
ATOM    125  O30 ACD     1      14.580  14.330  25.390  1.00  0.00            
ATOM    126  H60 ACD     1      14.850  13.420  25.520  1.00  0.00            
ATOM    127  C1  CN4     2      16.560  17.220  21.170  1.00  0.00            
ATOM    128  C2  CN4     2      15.550  16.180  20.770  1.00  0.00            
ATOM    129  C3  CN4     2      16.240  14.970  20.040  1.00  0.00            
ATOM    130  O1  CN4     2      16.460  14.950  18.840  1.00  0.00            
ATOM    131  O2  CN4     2      16.570  13.970  20.660  1.00  0.00            
ATOM    132  C4  CN4     2      14.320  16.830  20.020  1.00  0.00            
ATOM    133  C5  CN4     2      13.150  16.080  19.870  1.00  0.00            
ATOM    134  C6  CN4     2      11.890  16.650  19.490  1.00  0.00            
ATOM    135  C7  CN4     2      11.730  18.020  19.190  1.00  0.00            
ATOM    136  C8  CN4     2      10.430  18.670  18.740  1.00  0.00            
ATOM    137  C9  CN4     2      10.090  19.900  19.270  1.00  0.00            
ATOM    138  C10 CN4     2       8.960  20.590  18.750  1.00  0.00            
ATOM    139  C11 CN4     2       8.170  20.070  17.740  1.00  0.00            
ATOM    140  C12 CN4     2       8.450  18.810  17.260  1.00  0.00            
ATOM    141  C13 CN4     2       9.580  18.110  17.790  1.00  0.00            
ATOM    142  C14 CN4     2      12.890  18.780  19.360  1.00  0.00            
ATOM    143  F1  CN4     2      12.900  20.140  19.170  1.00  0.00            
ATOM    144  C15 CN4     2      14.100  18.220  19.790  1.00  0.00            
ATOM    145  H1  CN4     2      17.400  16.700  21.660  1.00  0.00            
ATOM    146  H2  CN4     2      16.920  17.810  20.330  1.00  0.00            
ATOM    147  H3  CN4     2      16.160  17.980  21.850  1.00  0.00            
ATOM    148  H4  CN4     2      15.150  15.780  21.710  1.00  0.00            
ATOM    149  H5  CN4     2      13.190  15.020  20.110  1.00  0.00            
ATOM    150  H6  CN4     2      10.980  16.070  19.430  1.00  0.00            
ATOM    151  H7  CN4     2      10.700  20.400  20.010  1.00  0.00            
ATOM    152  H8  CN4     2       8.840  21.620  19.070  1.00  0.00            
ATOM    153  H9  CN4     2       7.310  20.560  17.290  1.00  0.00            
ATOM    154  H10 CN4     2       7.880  18.320  16.470  1.00  0.00            
ATOM    155  H11 CN4     2       9.860  17.180  17.310  1.00  0.00            
ATOM    156  H12 CN4     2      14.930  18.920  19.740  1.00  0.00            
TER
ENDMDL
MODEL        1
ATOM      1  H1  ACD     1       6.450  19.380  23.120  1.00  0.00            
ATOM      2  O1  ACD     1       6.470  19.900  23.920  1.00  0.00            
ATOM      3  C1  ACD     1       6.950  21.220  23.610  1.00  0.00            
ATOM      4  H2  ACD     1       6.190  21.970  23.870  1.00  0.00            
ATOM      5  H3  ACD     1       7.030  21.290  22.520  1.00  0.00            
ATOM      6  C2  ACD     1       8.330  21.470  24.230  1.00  0.00            
ATOM      7  H4  ACD     1       8.610  22.490  23.940  1.00  0.00            
ATOM      8  O2  ACD     1       8.300  21.470  25.630  1.00  0.00            
ATOM      9  C3  ACD     1       9.550  21.810  26.290  1.00  0.00            
ATOM     10  H5  ACD     1       9.360  21.740  27.370  1.00  0.00            
ATOM     11  O3  ACD     1       9.920  23.180  25.980  1.00  0.00            
ATOM     12  C4  ACD     1       9.760  24.190  26.970  1.00  0.00            
ATOM     13  H6  ACD     1       9.280  23.790  27.870  1.00  0.00            
ATOM     14  C5  ACD     1      11.070  24.850  27.390  1.00  0.00            
ATOM     15  H7  ACD     1      11.570  25.270  26.500  1.00  0.00            
ATOM     16  O4  ACD     1      11.970  23.930  27.900  1.00  0.00            
ATOM     17  H8  ACD     1      12.770  24.450  27.830  1.00  0.00            
ATOM     18  C6  ACD     1      10.750  25.990  28.420  1.00  0.00            
ATOM     19  H9  ACD     1      10.230  25.570  29.290  1.00  0.00            
ATOM     20  O5  ACD     1      11.990  26.550  28.740  1.00  0.00            
ATOM     21  H10 ACD     1      12.180  27.230  28.080  1.00  0.00            
ATOM     22  C7  ACD     1       9.790  26.970  27.760  1.00  0.00            
ATOM     23  H11 ACD     1       9.460  27.790  28.400  1.00  0.00            
ATOM     24  O6  ACD     1       8.630  26.350  27.250  1.00  0.00            
ATOM     25  C8  ACD     1       8.840  25.230  26.420  1.00  0.00            
ATOM     26  H12 ACD     1       9.260  25.540  25.450  1.00  0.00            
ATOM     27  C9  ACD     1       7.450  24.730  26.150  1.00  0.00            
ATOM     28  H13 ACD     1       6.880  25.650  25.960  1.00  0.00            
ATOM     29  H14 ACD     1       7.470  24.080  25.260  1.00  0.00            
ATOM     30  O7  ACD     1       6.910  23.970  27.220  1.00  0.00            
ATOM     31  H15 ACD     1       6.750  24.540  27.980  1.00  0.00            
ATOM     32  O8  ACD     1      10.610  27.490  26.640  1.00  0.00            
ATOM     33  C10 ACD     1      10.770  28.810  26.320  1.00  0.00            
ATOM     34  H16 ACD     1      10.660  29.490  27.170  1.00  0.00            
ATOM     35  C11 ACD     1      12.290  28.910  25.980  1.00  0.00            
ATOM     36  H17 ACD     1      12.480  28.130  25.230  1.00  0.00            
ATOM     37  O9  ACD     1      13.080  28.600  27.190  1.00  0.00            
ATOM     38  H18 ACD     1      14.030  28.600  27.070  1.00  0.00            
ATOM     39  C12 ACD     1      12.660  30.280  25.330  1.00  0.00            
ATOM     40  H19 ACD     1      12.580  31.020  26.130  1.00  0.00            
ATOM     41  O10 ACD     1      13.980  30.230  24.810  1.00  0.00            
ATOM     42  H20 ACD     1      13.980  29.770  23.970  1.00  0.00            
ATOM     43  C13 ACD     1      11.690  30.550  24.190  1.00  0.00            
ATOM     44  H21 ACD     1      11.900  31.550  23.790  1.00  0.00            
ATOM     45  O11 ACD     1      10.320  30.520  24.550  1.00  0.00            
ATOM     46  C14 ACD     1       9.870  29.290  25.160  1.00  0.00            
ATOM     47  H22 ACD     1       9.860  28.550  24.350  1.00  0.00            
ATOM     48  C15 ACD     1       8.490  29.440  25.750  1.00  0.00            
ATOM     49  H23 ACD     1       7.810  29.870  25.010  1.00  0.00            
ATOM     50  H24 ACD     1       8.020  28.480  26.000  1.00  0.00            
ATOM     51  O12 ACD     1       8.470  30.310  26.880  1.00  0.00            
ATOM     52  H25 ACD     1       7.860  29.900  27.500  1.00  0.00            
ATOM     53  O13 ACD     1      11.840  29.550  23.190  1.00  0.00            
ATOM     54  C16 ACD     1      12.280  29.900  21.840  1.00  0.00            
ATOM     55  H26 ACD     1      12.600  30.960  21.850  1.00  0.00            
ATOM     56  C17 ACD     1      13.440  28.930  21.540  1.00  0.00            
ATOM     57  H27 ACD     1      13.180  27.970  22.010  1.00  0.00            
ATOM     58  O14 ACD     1      14.630  29.390  22.210  1.00  0.00            
ATOM     59  H28 ACD     1      15.430  28.910  21.950  1.00  0.00            
ATOM     60  C18 ACD     1      13.660  28.810  20.030  1.00  0.00            
ATOM     61  H29 ACD     1      14.160  29.760  19.780  1.00  0.00            
ATOM     62  O15 ACD     1      14.670  27.830  19.780  1.00  0.00            
ATOM     63  H30 ACD     1      14.370  27.130  20.370  1.00  0.00            
ATOM     64  C19 ACD     1      12.360  28.510  19.230  1.00  0.00            
ATOM     65  H31 ACD     1      12.520  28.620  18.150  1.00  0.00            
ATOM     66  O16 ACD     1      11.600  29.630  19.600  1.00  0.00            
ATOM     67  C20 ACD     1      11.130  29.780  20.900  1.00  0.00            
ATOM     68  H32 ACD     1      10.650  28.810  21.120  1.00  0.00            
ATOM     69  C21 ACD     1      10.130  30.900  21.040  1.00  0.00            
ATOM     70  H33 ACD     1       9.810  30.970  22.090  1.00  0.00            
ATOM     71  H34 ACD     1      10.590  31.810  20.620  1.00  0.00            
ATOM     72  O17 ACD     1       9.000  30.620  20.200  1.00  0.00            
ATOM     73  H35 ACD     1       9.410  30.500  19.340  1.00  0.00            
ATOM     74  O18 ACD     1      11.770  27.210  19.520  1.00  0.00            
ATOM     75  C22 ACD     1      11.200  26.440  18.450  1.00  0.00            
ATOM     76  H36 ACD     1      11.200  27.080  17.560  1.00  0.00            
ATOM     77  C23 ACD     1      12.080  25.260  18.100  1.00  0.00            
ATOM     78  H37 ACD     1      12.260  24.760  19.070  1.00  0.00            
ATOM     79  O19 ACD     1      13.340  25.750  17.590  1.00  0.00            
ATOM     80  H38 ACD     1      14.080  25.500  18.150  1.00  0.00            
ATOM     81  C24 ACD     1      11.400  24.310  17.200  1.00  0.00            
ATOM     82  H39 ACD     1      11.140  24.750  16.230  1.00  0.00            
ATOM     83  O20 ACD     1      12.240  23.180  17.010  1.00  0.00            
ATOM     84  H40 ACD     1      12.350  22.730  17.850  1.00  0.00            
ATOM     85  C25 ACD     1      10.090  23.850  17.850  1.00  0.00            
ATOM     86  H41 ACD     1       9.490  23.180  17.220  1.00  0.00            
ATOM     87  O21 ACD     1       9.410  25.070  17.930  1.00  0.00            
ATOM     88  C26 ACD     1       9.850  26.030  18.850  1.00  0.00            
ATOM     89  H42 ACD     1       9.800  25.570  19.840  1.00  0.00            
ATOM     90  C27 ACD     1       8.920  27.250  18.920  1.00  0.00            
ATOM     91  H43 ACD     1       7.890  27.020  19.220  1.00  0.00            
ATOM     92  H44 ACD     1       9.310  27.930  19.690  1.00  0.00            
ATOM     93  O22 ACD     1       8.920  27.900  17.610  1.00  0.00            
ATOM     94  H45 ACD     1       9.480  28.660  17.790  1.00  0.00            
ATOM     95  O23 ACD     1      10.250  23.230  19.180  1.00  0.00            
ATOM     96  C28 ACD     1      10.170  21.810  19.340  1.00  0.00            
ATOM     97  H46 ACD     1      10.260  21.250  18.400  1.00  0.00            
ATOM     98  C29 ACD     1       8.770  21.530  19.900  1.00  0.00            
ATOM     99  H47 ACD     1       8.530  22.280  20.670  1.00  0.00            
ATOM    100  O24 ACD     1       8.740  20.140  20.380  1.00  0.00            
ATOM    101  C30 ACD     1       7.680  21.570  18.820  1.00  0.00            
ATOM    102  H48 ACD     1       7.840  22.560  18.370  1.00  0.00            
ATOM    103  H49 ACD     1       7.930  20.790  18.090  1.00  0.00            
ATOM    104  O25 ACD     1       6.360  21.480  19.400  1.00  0.00            
ATOM    105  H50 ACD     1       6.390  20.650  19.880  1.00  0.00            
ATOM    106  C31 ACD     1      11.270  21.430  20.240  1.00  0.00            
ATOM    107  H51 ACD     1      11.190  22.190  21.020  1.00  0.00            
ATOM    108  O26 ACD     1      12.610  21.580  19.610  1.00  0.00            
ATOM    109  H52 ACD     1      12.960  22.390  19.980  1.00  0.00            
ATOM    110  C32 ACD     1      11.120  20.000  20.780  1.00  0.00            
ATOM    111  H53 ACD     1      11.230  19.310  19.940  1.00  0.00            
ATOM    112  O27 ACD     1      12.080  19.630  21.720  1.00  0.00            
ATOM    113  H54 ACD     1      12.930  19.720  21.280  1.00  0.00            
ATOM    114  C33 ACD     1       9.710  19.830  21.380  1.00  0.00            
ATOM    115  H55 ACD     1       9.700  18.790  21.720  1.00  0.00            
ATOM    116  O28 ACD     1       9.600  20.850  22.390  1.00  0.00            
ATOM    117  C34 ACD     1       9.440  20.510  23.700  1.00  0.00            
ATOM    118  H56 ACD     1       9.150  19.460  23.770  1.00  0.00            
ATOM    119  C35 ACD     1      10.770  20.660  24.370  1.00  0.00            
ATOM    120  H57 ACD     1      11.310  21.490  23.900  1.00  0.00            
ATOM    121  O29 ACD     1      11.540  19.430  24.240  1.00  0.00            
ATOM    122  H58 ACD     1      11.840  19.530  23.330  1.00  0.00            
ATOM    123  C36 ACD     1      10.590  20.810  25.980  1.00  0.00            
ATOM    124  H59 ACD     1      10.210  19.890  26.420  1.00  0.00            
ATOM    125  O30 ACD     1      11.860  21.150  26.530  1.00  0.00            
ATOM    126  H60 ACD     1      12.000  22.060  26.240  1.00  0.00            
ATOM    127  C1  CN4     2      12.710  25.380  23.990  1.00  0.00            
ATOM    128  C2  CN4     2      12.180  24.710  22.750  1.00  0.00            
ATOM    129  C3  CN4     2      13.160  24.750  21.570  1.00  0.00            
ATOM    130  O1  CN4     2      13.960  25.700  21.370  1.00  0.00            
ATOM    131  O2  CN4     2      13.480  23.720  20.960  1.00  0.00            
ATOM    132  C4  CN4     2      10.760  25.200  22.400  1.00  0.00            
ATOM    133  C5  CN4     2       9.730  24.270  22.310  1.00  0.00            
ATOM    134  C6  CN4     2       8.370  24.650  22.140  1.00  0.00            
ATOM    135  C7  CN4     2       8.020  26.010  22.170  1.00  0.00            
ATOM    136  C8  CN4     2       6.620  26.330  21.900  1.00  0.00            
ATOM    137  C9  CN4     2       5.910  27.350  22.620  1.00  0.00            
ATOM    138  C10 CN4     2       4.610  27.640  22.260  1.00  0.00            
ATOM    139  C11 CN4     2       3.970  26.920  21.250  1.00  0.00            
ATOM    140  C12 CN4     2       4.620  25.930  20.550  1.00  0.00            
ATOM    141  C13 CN4     2       5.900  25.690  20.880  1.00  0.00            
ATOM    142  C14 CN4     2       9.010  26.980  22.370  1.00  0.00            
ATOM    143  F1  CN4     2       8.530  28.230  22.430  1.00  0.00            
ATOM    144  C15 CN4     2      10.380  26.570  22.570  1.00  0.00            
ATOM    145  H1  CN4     2      13.570  24.850  24.430  1.00  0.00            
ATOM    146  H2  CN4     2      13.150  26.350  23.740  1.00  0.00            
ATOM    147  H3  CN4     2      11.930  25.630  24.710  1.00  0.00            
ATOM    148  H4  CN4     2      12.160  23.640  22.980  1.00  0.00            
ATOM    149  H5  CN4     2      10.030  23.230  22.280  1.00  0.00            
ATOM    150  H6  CN4     2       7.530  23.970  22.000  1.00  0.00            
ATOM    151  H7  CN4     2       6.380  27.940  23.400  1.00  0.00            
ATOM    152  H8  CN4     2       4.080  28.320  22.920  1.00  0.00            
ATOM    153  H9  CN4     2       2.900  27.070  21.100  1.00  0.00            
ATOM    154  H10 CN4     2       4.120  25.480  19.700  1.00  0.00            
ATOM    155  H11 CN4     2       6.400  24.870  20.370  1.00  0.00            
ATOM    156  H12 CN4     2      11.110  27.340  22.800  1.00  0.00            
TER
ENDMDL
MODEL        1
ATOM      1  H1  ACD     1       8.550  21.530  28.630  1.00  0.00            
ATOM      2  O1  ACD     1       7.840  20.890  28.680  1.00  0.00            
ATOM      3  C1  ACD     1       8.490  19.640  29.030  1.00  0.00            
ATOM      4  H2  ACD     1       7.820  18.810  28.780  1.00  0.00            
ATOM      5  H3  ACD     1       8.780  19.540  30.080  1.00  0.00            
ATOM      6  C2  ACD     1       9.690  19.300  28.170  1.00  0.00            
ATOM      7  H4  ACD     1       9.530  19.650  27.140  1.00  0.00            
ATOM      8  O2  ACD     1      10.830  20.060  28.720  1.00  0.00            
ATOM      9  C3  ACD     1      12.000  19.910  27.950  1.00  0.00            
ATOM     10  H5  ACD     1      12.860  20.460  28.340  1.00  0.00            
ATOM     11  O3  ACD     1      11.770  20.320  26.580  1.00  0.00            
ATOM     12  C4  ACD     1      12.140  21.680  26.350  1.00  0.00            
ATOM     13  H6  ACD     1      12.330  22.260  27.260  1.00  0.00            
ATOM     14  C5  ACD     1      13.410  21.450  25.520  1.00  0.00            
ATOM     15  H7  ACD     1      13.190  20.690  24.760  1.00  0.00            
ATOM     16  O4  ACD     1      14.510  20.910  26.350  1.00  0.00            
ATOM     17  H8  ACD     1      15.290  20.660  25.840  1.00  0.00            
ATOM     18  C6  ACD     1      13.940  22.830  24.860  1.00  0.00            
ATOM     19  H9  ACD     1      14.140  23.540  25.670  1.00  0.00            
ATOM     20  O5  ACD     1      15.140  22.740  24.030  1.00  0.00            
ATOM     21  H10 ACD     1      15.250  23.630  23.690  1.00  0.00            
ATOM     22  C7  ACD     1      12.810  23.460  24.140  1.00  0.00            
ATOM     23  H11 ACD     1      13.130  24.470  23.870  1.00  0.00            
ATOM     24  O6  ACD     1      11.600  23.550  24.910  1.00  0.00            
ATOM     25  C8  ACD     1      11.030  22.400  25.500  1.00  0.00            
ATOM     26  H12 ACD     1      10.710  21.740  24.680  1.00  0.00            
ATOM     27  C9  ACD     1       9.860  22.880  26.330  1.00  0.00            
ATOM     28  H13 ACD     1       9.180  23.510  25.730  1.00  0.00            
ATOM     29  H14 ACD     1       9.290  22.020  26.690  1.00  0.00            
ATOM     30  O7  ACD     1      10.370  23.680  27.390  1.00  0.00            
ATOM     31  H15 ACD     1      11.010  24.260  26.960  1.00  0.00            
ATOM     32  O8  ACD     1      12.570  22.790  22.900  1.00  0.00            
ATOM     33  C10 ACD     1      12.400  23.580  21.640  1.00  0.00            
ATOM     34  H16 ACD     1      13.080  24.440  21.570  1.00  0.00            
ATOM     35  C11 ACD     1      12.820  22.610  20.500  1.00  0.00            
ATOM     36  H17 ACD     1      12.350  21.620  20.570  1.00  0.00            
ATOM     37  O9  ACD     1      14.250  22.430  20.380  1.00  0.00            
ATOM     38  H18 ACD     1      14.550  21.770  21.000  1.00  0.00            
ATOM     39  C12 ACD     1      12.270  23.140  19.140  1.00  0.00            
ATOM     40  H19 ACD     1      12.720  24.120  18.920  1.00  0.00            
ATOM     41  O10 ACD     1      12.620  22.310  17.960  1.00  0.00            
ATOM     42  H20 ACD     1      13.560  22.490  17.860  1.00  0.00            
ATOM     43  C13 ACD     1      10.760  23.310  19.300  1.00  0.00            
ATOM     44  H21 ACD     1      10.280  23.680  18.390  1.00  0.00            
ATOM     45  O11 ACD     1      10.550  24.280  20.280  1.00  0.00            
ATOM     46  C14 ACD     1      10.980  23.970  21.630  1.00  0.00            
ATOM     47  H22 ACD     1      10.380  23.110  21.960  1.00  0.00            
ATOM     48  C15 ACD     1      10.750  25.310  22.380  1.00  0.00            
ATOM     49  H23 ACD     1       9.780  25.730  22.080  1.00  0.00            
ATOM     50  H24 ACD     1      10.610  25.230  23.470  1.00  0.00            
ATOM     51  O12 ACD     1      11.760  26.350  22.220  1.00  0.00            
ATOM     52  H25 ACD     1      12.010  26.390  21.300  1.00  0.00            
ATOM     53  O13 ACD     1      10.190  22.060  19.770  1.00  0.00            
ATOM     54  C16 ACD     1       9.420  21.420  18.750  1.00  0.00            
ATOM     55  H26 ACD     1       9.640  21.800  17.750  1.00  0.00            
ATOM     56  C17 ACD     1       9.910  20.000  18.840  1.00  0.00            
ATOM     57  H27 ACD     1       9.940  19.680  19.890  1.00  0.00            
ATOM     58  O14 ACD     1      11.240  19.840  18.320  1.00  0.00            
ATOM     59  H28 ACD     1      11.680  20.690  18.410  1.00  0.00            
ATOM     60  C18 ACD     1       8.970  19.070  18.170  1.00  0.00            
ATOM     61  H29 ACD     1       8.830  19.450  17.150  1.00  0.00            
ATOM     62  O15 ACD     1       9.490  17.680  18.220  1.00  0.00            
ATOM     63  H30 ACD     1       9.960  17.750  19.050  1.00  0.00            
ATOM     64  C19 ACD     1       7.550  19.210  18.810  1.00  0.00            
ATOM     65  H31 ACD     1       6.850  18.520  18.320  1.00  0.00            
ATOM     66  O16 ACD     1       7.110  20.550  18.560  1.00  0.00            
ATOM     67  C20 ACD     1       7.920  21.540  19.130  1.00  0.00            
ATOM     68  H32 ACD     1       7.830  21.480  20.220  1.00  0.00            
ATOM     69  C21 ACD     1       7.430  22.980  18.910  1.00  0.00            
ATOM     70  H33 ACD     1       6.380  23.000  19.250  1.00  0.00            
ATOM     71  H34 ACD     1       7.960  23.730  19.510  1.00  0.00            
ATOM     72  O17 ACD     1       7.420  23.420  17.610  1.00  0.00            
ATOM     73  H35 ACD     1       7.750  24.320  17.620  1.00  0.00            
ATOM     74  O18 ACD     1       7.470  18.980  20.220  1.00  0.00            
ATOM     75  C22 ACD     1       6.210  18.420  20.650  1.00  0.00            
ATOM     76  H36 ACD     1       5.470  18.600  19.860  1.00  0.00            
ATOM     77  C23 ACD     1       6.410  16.940  20.830  1.00  0.00            
ATOM     78  H37 ACD     1       7.430  16.870  21.230  1.00  0.00            
ATOM     79  O19 ACD     1       6.550  16.230  19.570  1.00  0.00            
ATOM     80  H38 ACD     1       7.490  16.060  19.530  1.00  0.00            
ATOM     81  C24 ACD     1       5.400  16.270  21.770  1.00  0.00            
ATOM     82  H39 ACD     1       4.430  16.310  21.250  1.00  0.00            
ATOM     83  O20 ACD     1       5.730  14.870  22.020  1.00  0.00            
ATOM     84  H40 ACD     1       6.550  15.000  22.510  1.00  0.00            
ATOM     85  C25 ACD     1       5.300  17.010  23.040  1.00  0.00            
ATOM     86  H41 ACD     1       4.530  16.490  23.620  1.00  0.00            
ATOM     87  O21 ACD     1       4.840  18.370  22.820  1.00  0.00            
ATOM     88  C26 ACD     1       5.740  19.090  21.950  1.00  0.00            
ATOM     89  H42 ACD     1       6.690  19.210  22.480  1.00  0.00            
ATOM     90  C27 ACD     1       5.190  20.520  21.790  1.00  0.00            
ATOM     91  H43 ACD     1       4.900  20.840  22.800  1.00  0.00            
ATOM     92  H44 ACD     1       5.950  21.140  21.320  1.00  0.00            
ATOM     93  O22 ACD     1       4.000  20.490  21.050  1.00  0.00            
ATOM     94  H45 ACD     1       3.930  21.430  20.880  1.00  0.00            
ATOM     95  O23 ACD     1       6.480  17.070  23.760  1.00  0.00            
ATOM     96  C28 ACD     1       6.600  16.290  24.980  1.00  0.00            
ATOM     97  H46 ACD     1       5.910  15.440  25.060  1.00  0.00            
ATOM     98  C29 ACD     1       6.120  17.180  26.200  1.00  0.00            
ATOM     99  H47 ACD     1       6.560  18.150  25.930  1.00  0.00            
ATOM    100  O24 ACD     1       6.700  16.690  27.410  1.00  0.00            
ATOM    101  C30 ACD     1       4.610  17.190  26.290  1.00  0.00            
ATOM    102  H48 ACD     1       4.160  17.440  25.320  1.00  0.00            
ATOM    103  H49 ACD     1       4.280  16.240  26.730  1.00  0.00            
ATOM    104  O25 ACD     1       4.280  18.110  27.260  1.00  0.00            
ATOM    105  H50 ACD     1       3.410  17.880  27.610  1.00  0.00            
ATOM    106  C31 ACD     1       8.010  15.770  24.990  1.00  0.00            
ATOM    107  H51 ACD     1       8.720  16.600  24.880  1.00  0.00            
ATOM    108  O26 ACD     1       8.200  14.840  23.900  1.00  0.00            
ATOM    109  H52 ACD     1       8.790  15.370  23.350  1.00  0.00            
ATOM    110  C32 ACD     1       8.290  15.150  26.300  1.00  0.00            
ATOM    111  H53 ACD     1       7.550  14.350  26.450  1.00  0.00            
ATOM    112  O27 ACD     1       9.550  14.540  26.310  1.00  0.00            
ATOM    113  H54 ACD     1       9.600  13.880  25.620  1.00  0.00            
ATOM    114  C33 ACD     1       8.080  16.190  27.410  1.00  0.00            
ATOM    115  H55 ACD     1       8.390  15.740  28.360  1.00  0.00            
ATOM    116  O28 ACD     1       8.900  17.370  27.110  1.00  0.00            
ATOM    117  C34 ACD     1       9.920  17.750  28.000  1.00  0.00            
ATOM    118  H56 ACD     1       9.940  17.290  29.000  1.00  0.00            
ATOM    119  C35 ACD     1      11.240  17.620  27.230  1.00  0.00            
ATOM    120  H57 ACD     1      11.180  18.070  26.230  1.00  0.00            
ATOM    121  O29 ACD     1      11.500  16.240  27.150  1.00  0.00            
ATOM    122  H58 ACD     1      10.700  15.720  26.980  1.00  0.00            
ATOM    123  C36 ACD     1      12.330  18.430  27.940  1.00  0.00            
ATOM    124  H59 ACD     1      12.490  18.120  28.980  1.00  0.00            
ATOM    125  O30 ACD     1      13.550  18.340  27.290  1.00  0.00            
ATOM    126  H60 ACD     1      13.530  19.070  26.670  1.00  0.00            
ATOM    127  C1  CN4     2      11.770  19.360  22.330  1.00  0.00            
ATOM    128  C2  CN4     2      10.570  18.630  22.910  1.00  0.00            
ATOM    129  C3  CN4     2       9.930  17.460  21.960  1.00  0.00            
ATOM    130  O1  CN4     2      10.140  17.470  20.740  1.00  0.00            
ATOM    131  O2  CN4     2       9.600  16.400  22.500  1.00  0.00            
ATOM    132  C4  CN4     2       9.470  19.670  23.340  1.00  0.00            
ATOM    133  C5  CN4     2       8.870  19.530  24.610  1.00  0.00            
ATOM    134  C6  CN4     2       7.780  20.350  25.080  1.00  0.00            
ATOM    135  C7  CN4     2       7.380  21.480  24.330  1.00  0.00            
ATOM    136  C8  CN4     2       6.230  22.400  24.770  1.00  0.00            
ATOM    137  C9  CN4     2       6.160  23.790  24.480  1.00  0.00            
ATOM    138  C10 CN4     2       5.140  24.570  25.130  1.00  0.00            
ATOM    139  C11 CN4     2       4.220  24.020  26.040  1.00  0.00            
ATOM    140  C12 CN4     2       4.230  22.630  26.280  1.00  0.00            
ATOM    141  C13 CN4     2       5.160  21.850  25.540  1.00  0.00            
ATOM    142  C14 CN4     2       8.080  21.650  23.110  1.00  0.00            
ATOM    143  F1  CN4     2       7.740  22.590  22.250  1.00  0.00            
ATOM    144  C15 CN4     2       9.030  20.770  22.580  1.00  0.00            
ATOM    145  H1  CN4     2      11.420  19.900  21.440  1.00  0.00            
ATOM    146  H2  CN4     2      12.240  20.070  23.020  1.00  0.00            
ATOM    147  H3  CN4     2      12.500  18.610  22.010  1.00  0.00            
ATOM    148  H4  CN4     2      10.800  18.110  23.850  1.00  0.00            
ATOM    149  H5  CN4     2       9.250  18.710  25.220  1.00  0.00            
ATOM    150  H6  CN4     2       7.340  20.240  26.070  1.00  0.00            
ATOM    151  H7  CN4     2       6.860  24.270  23.800  1.00  0.00            
ATOM    152  H8  CN4     2       5.120  25.620  24.880  1.00  0.00            
ATOM    153  H9  CN4     2       3.470  24.660  26.500  1.00  0.00            
ATOM    154  H10 CN4     2       3.430  22.130  26.820  1.00  0.00            
ATOM    155  H11 CN4     2       5.090  20.770  25.590  1.00  0.00            
ATOM    156  H12 CN4     2       9.420  21.040  21.610  1.00  0.00            
TER
ENDMDL
MODEL        1
ATOM      1  H1  ACD     1      10.330  10.750  23.230  1.00  0.00            
ATOM      2  O1  ACD     1      11.280  10.890  23.330  1.00  0.00            
ATOM      3  C1  ACD     1      11.210  12.200  23.930  1.00  0.00            
ATOM      4  H2  ACD     1      10.910  12.080  24.980  1.00  0.00            
ATOM      5  H3  ACD     1      10.490  12.830  23.400  1.00  0.00            
ATOM      6  C2  ACD     1      12.610  12.840  24.110  1.00  0.00            
ATOM      7  H4  ACD     1      12.560  13.840  24.550  1.00  0.00            
ATOM      8  O2  ACD     1      13.380  12.070  25.010  1.00  0.00            
ATOM      9  C3  ACD     1      14.740  12.500  25.290  1.00  0.00            
ATOM     10  H5  ACD     1      15.210  11.740  25.910  1.00  0.00            
ATOM     11  O3  ACD     1      14.680  13.740  26.040  1.00  0.00            
ATOM     12  C4  ACD     1      14.830  13.820  27.460  1.00  0.00            
ATOM     13  H6  ACD     1      14.830  12.850  27.970  1.00  0.00            
ATOM     14  C5  ACD     1      16.230  14.460  27.710  1.00  0.00            
ATOM     15  H7  ACD     1      16.300  15.420  27.160  1.00  0.00            
ATOM     16  O4  ACD     1      17.150  13.500  27.250  1.00  0.00            
ATOM     17  H8  ACD     1      17.090  13.600  26.300  1.00  0.00            
ATOM     18  C6  ACD     1      16.290  14.740  29.220  1.00  0.00            
ATOM     19  H9  ACD     1      16.280  13.800  29.790  1.00  0.00            
ATOM     20  O5  ACD     1      17.520  15.390  29.510  1.00  0.00            
ATOM     21  H10 ACD     1      17.640  15.250  30.450  1.00  0.00            
ATOM     22  C7  ACD     1      15.130  15.680  29.670  1.00  0.00            
ATOM     23  H11 ACD     1      15.250  15.890  30.730  1.00  0.00            
ATOM     24  O6  ACD     1      13.850  15.090  29.440  1.00  0.00            
ATOM     25  C8  ACD     1      13.610  14.580  28.090  1.00  0.00            
ATOM     26  H12 ACD     1      13.420  15.420  27.410  1.00  0.00            
ATOM     27  C9  ACD     1      12.180  13.800  28.070  1.00  0.00            
ATOM     28  H13 ACD     1      11.400  14.550  28.240  1.00  0.00            
ATOM     29  H14 ACD     1      12.050  13.460  27.040  1.00  0.00            
ATOM     30  O7  ACD     1      12.150  12.650  28.900  1.00  0.00            
ATOM     31  H15 ACD     1      11.790  12.970  29.740  1.00  0.00            
ATOM     32  O8  ACD     1      15.300  16.990  29.060  1.00  0.00            
ATOM     33  C10 ACD     1      15.010  18.200  29.800  1.00  0.00            
ATOM     34  H16 ACD     1      15.530  18.200  30.760  1.00  0.00            
ATOM     35  C11 ACD     1      15.580  19.330  28.930  1.00  0.00            
ATOM     36  H17 ACD     1      15.380  19.140  27.870  1.00  0.00            
ATOM     37  O9  ACD     1      17.020  19.360  29.180  1.00  0.00            
ATOM     38  H18 ACD     1      17.410  19.980  28.550  1.00  0.00            
ATOM     39  C12 ACD     1      15.000  20.740  29.340  1.00  0.00            
ATOM     40  H19 ACD     1      15.170  20.820  30.420  1.00  0.00            
ATOM     41  O10 ACD     1      15.620  21.730  28.530  1.00  0.00            
ATOM     42  H20 ACD     1      15.230  21.770  27.660  1.00  0.00            
ATOM     43  C13 ACD     1      13.510  20.750  29.200  1.00  0.00            
ATOM     44  H21 ACD     1      13.060  21.710  29.470  1.00  0.00            
ATOM     45  O11 ACD     1      13.010  19.710  30.030  1.00  0.00            
ATOM     46  C14 ACD     1      13.470  18.340  29.890  1.00  0.00            
ATOM     47  H22 ACD     1      13.040  17.990  28.940  1.00  0.00            
ATOM     48  C15 ACD     1      12.820  17.560  31.040  1.00  0.00            
ATOM     49  H23 ACD     1      13.350  16.620  31.230  1.00  0.00            
ATOM     50  H24 ACD     1      12.940  18.240  31.900  1.00  0.00            
ATOM     51  O12 ACD     1      11.350  17.510  31.050  1.00  0.00            
ATOM     52  H25 ACD     1      10.930  18.350  30.830  1.00  0.00            
ATOM     53  O13 ACD     1      13.120  20.460  27.890  1.00  0.00            
ATOM     54  C16 ACD     1      12.730  21.560  27.040  1.00  0.00            
ATOM     55  H26 ACD     1      12.950  22.500  27.560  1.00  0.00            
ATOM     56  C17 ACD     1      13.500  21.410  25.680  1.00  0.00            
ATOM     57  H27 ACD     1      13.500  20.340  25.470  1.00  0.00            
ATOM     58  O14 ACD     1      14.850  21.820  25.890  1.00  0.00            
ATOM     59  H28 ACD     1      15.110  22.230  25.060  1.00  0.00            
ATOM     60  C18 ACD     1      12.830  22.190  24.500  1.00  0.00            
ATOM     61  H29 ACD     1      12.900  23.270  24.700  1.00  0.00            
ATOM     62  O15 ACD     1      13.480  21.920  23.250  1.00  0.00            
ATOM     63  H30 ACD     1      13.720  20.990  23.340  1.00  0.00            
ATOM     64  C19 ACD     1      11.330  21.960  24.450  1.00  0.00            
ATOM     65  H31 ACD     1      10.860  22.540  23.650  1.00  0.00            
ATOM     66  O16 ACD     1      10.860  22.380  25.690  1.00  0.00            
ATOM     67  C20 ACD     1      11.210  21.700  26.860  1.00  0.00            
ATOM     68  H32 ACD     1      10.760  20.700  26.810  1.00  0.00            
ATOM     69  C21 ACD     1      10.510  22.290  28.120  1.00  0.00            
ATOM     70  H33 ACD     1      10.840  21.740  29.010  1.00  0.00            
ATOM     71  H34 ACD     1      10.680  23.360  28.310  1.00  0.00            
ATOM     72  O17 ACD     1       9.130  22.200  27.900  1.00  0.00            
ATOM     73  H35 ACD     1       8.650  22.670  28.590  1.00  0.00            
ATOM     74  O18 ACD     1      10.990  20.600  24.170  1.00  0.00            
ATOM     75  C22 ACD     1      10.130  20.240  23.040  1.00  0.00            
ATOM     76  H36 ACD     1       9.380  21.040  22.990  1.00  0.00            
ATOM     77  C23 ACD     1      11.020  20.150  21.750  1.00  0.00            
ATOM     78  H37 ACD     1      11.840  19.430  21.910  1.00  0.00            
ATOM     79  O19 ACD     1      11.520  21.360  21.360  1.00  0.00            
ATOM     80  H38 ACD     1      11.990  21.680  22.130  1.00  0.00            
ATOM     81  C24 ACD     1      10.140  19.570  20.610  1.00  0.00            
ATOM     82  H39 ACD     1       9.290  20.250  20.500  1.00  0.00            
ATOM     83  O20 ACD     1      10.730  19.360  19.360  1.00  0.00            
ATOM     84  H40 ACD     1      11.440  18.720  19.430  1.00  0.00            
ATOM     85  C25 ACD     1       9.530  18.210  20.870  1.00  0.00            
ATOM     86  H41 ACD     1       8.880  17.870  20.060  1.00  0.00            
ATOM     87  O21 ACD     1       8.730  18.370  22.090  1.00  0.00            
ATOM     88  C26 ACD     1       9.490  18.830  23.250  1.00  0.00            
ATOM     89  H42 ACD     1      10.160  17.990  23.480  1.00  0.00            
ATOM     90  C27 ACD     1       8.630  18.960  24.490  1.00  0.00            
ATOM     91  H43 ACD     1       8.240  17.990  24.810  1.00  0.00            
ATOM     92  H44 ACD     1       9.330  19.160  25.300  1.00  0.00            
ATOM     93  O22 ACD     1       7.750  20.050  24.570  1.00  0.00            
ATOM     94  H45 ACD     1       7.490  20.110  25.490  1.00  0.00            
ATOM     95  O23 ACD     1      10.640  17.250  21.110  1.00  0.00            
ATOM     96  C28 ACD     1      10.720  16.120  20.230  1.00  0.00            
ATOM     97  H46 ACD     1      10.100  16.210  19.330  1.00  0.00            
ATOM     98  C29 ACD     1      10.180  14.990  21.020  1.00  0.00            
ATOM     99  H47 ACD     1      10.380  15.130  22.090  1.00  0.00            
ATOM    100  O24 ACD     1      10.750  13.710  20.680  1.00  0.00            
ATOM    101  C30 ACD     1       8.670  14.960  20.930  1.00  0.00            
ATOM    102  H48 ACD     1       8.180  15.930  21.030  1.00  0.00            
ATOM    103  H49 ACD     1       8.370  14.490  19.980  1.00  0.00            
ATOM    104  O25 ACD     1       8.140  14.230  22.050  1.00  0.00            
ATOM    105  H50 ACD     1       7.210  14.470  22.010  1.00  0.00            
ATOM    106  C31 ACD     1      12.190  15.860  19.760  1.00  0.00            
ATOM    107  H51 ACD     1      12.810  16.300  20.550  1.00  0.00            
ATOM    108  O26 ACD     1      12.450  16.670  18.540  1.00  0.00            
ATOM    109  H52 ACD     1      13.380  16.620  18.270  1.00  0.00            
ATOM    110  C32 ACD     1      12.570  14.430  19.590  1.00  0.00            
ATOM    111  H53 ACD     1      12.280  14.050  18.610  1.00  0.00            
ATOM    112  O27 ACD     1      13.970  14.200  19.540  1.00  0.00            
ATOM    113  H54 ACD     1      14.280  14.980  19.080  1.00  0.00            
ATOM    114  C33 ACD     1      12.130  13.480  20.700  1.00  0.00            
ATOM    115  H55 ACD     1      12.360  12.430  20.480  1.00  0.00            
ATOM    116  O28 ACD     1      12.650  13.890  21.980  1.00  0.00            
ATOM    117  C34 ACD     1      13.380  12.930  22.760  1.00  0.00            
ATOM    118  H56 ACD     1      13.310  11.920  22.340  1.00  0.00            
ATOM    119  C35 ACD     1      14.860  13.410  22.900  1.00  0.00            
ATOM    120  H57 ACD     1      14.760  14.430  23.290  1.00  0.00            
ATOM    121  O29 ACD     1      15.460  13.190  21.590  1.00  0.00            
ATOM    122  H58 ACD     1      14.970  13.640  20.900  1.00  0.00            
ATOM    123  C36 ACD     1      15.500  12.550  23.960  1.00  0.00            
ATOM    124  H59 ACD     1      15.500  11.530  23.560  1.00  0.00            
ATOM    125  O30 ACD     1      16.830  13.070  24.290  1.00  0.00            
ATOM    126  H60 ACD     1      17.000  13.640  23.540  1.00  0.00            
ATOM    127  C1  CN4     2      15.470  17.980  25.500  1.00  0.00            
ATOM    128  C2  CN4     2      14.360  17.480  24.470  1.00  0.00            
ATOM    129  C3  CN4     2      14.190  18.280  23.190  1.00  0.00            
ATOM    130  O1  CN4     2      14.210  19.480  23.240  1.00  0.00            
ATOM    131  O2  CN4     2      14.130  17.740  22.070  1.00  0.00            
ATOM    132  C4  CN4     2      12.960  17.240  24.990  1.00  0.00            
ATOM    133  C5  CN4     2      12.130  16.370  24.290  1.00  0.00            
ATOM    134  C6  CN4     2      10.920  15.930  24.890  1.00  0.00            
ATOM    135  C7  CN4     2      10.520  16.450  26.090  1.00  0.00            
ATOM    136  C8  CN4     2       9.140  15.950  26.620  1.00  0.00            
ATOM    137  C9  CN4     2       8.830  15.970  28.000  1.00  0.00            
ATOM    138  C10 CN4     2       7.570  15.450  28.480  1.00  0.00            
ATOM    139  C11 CN4     2       6.630  14.920  27.620  1.00  0.00            
ATOM    140  C12 CN4     2       6.870  15.050  26.250  1.00  0.00            
ATOM    141  C13 CN4     2       8.150  15.510  25.770  1.00  0.00            
ATOM    142  C14 CN4     2      11.360  17.350  26.800  1.00  0.00            
ATOM    143  F1  CN4     2      10.970  17.950  27.920  1.00  0.00            
ATOM    144  C15 CN4     2      12.540  17.730  26.250  1.00  0.00            
ATOM    145  H1  CN4     2      16.460  18.180  25.090  1.00  0.00            
ATOM    146  H2  CN4     2      15.190  18.970  25.870  1.00  0.00            
ATOM    147  H3  CN4     2      15.600  17.360  26.390  1.00  0.00            
ATOM    148  H4  CN4     2      14.720  16.500  24.130  1.00  0.00            
ATOM    149  H5  CN4     2      12.490  16.090  23.310  1.00  0.00            
ATOM    150  H6  CN4     2      10.270  15.320  24.280  1.00  0.00            
ATOM    151  H7  CN4     2       9.570  16.210  28.760  1.00  0.00            
ATOM    152  H8  CN4     2       7.310  15.360  29.530  1.00  0.00            
ATOM    153  H9  CN4     2       5.670  14.600  28.000  1.00  0.00            
ATOM    154  H10 CN4     2       6.120  14.700  25.540  1.00  0.00            
ATOM    155  H11 CN4     2       8.290  15.450  24.690  1.00  0.00            
ATOM    156  H12 CN4     2      13.150  18.380  26.870  1.00  0.00            
TER
ENDMDL
MODEL        1
ATOM      1  H1  ACD     1       3.840  22.060  31.090  1.00  0.00            
ATOM      2  O1  ACD     1       4.620  21.820  30.590  1.00  0.00            
ATOM      3  C1  ACD     1       4.900  23.030  29.780  1.00  0.00            
ATOM      4  H2  ACD     1       5.120  23.860  30.450  1.00  0.00            
ATOM      5  H3  ACD     1       3.970  23.190  29.230  1.00  0.00            
ATOM      6  C2  ACD     1       6.100  22.850  28.840  1.00  0.00            
ATOM      7  H4  ACD     1       6.340  23.750  28.270  1.00  0.00            
ATOM      8  O2  ACD     1       7.300  22.530  29.530  1.00  0.00            
ATOM      9  C3  ACD     1       8.450  22.240  28.790  1.00  0.00            
ATOM     10  H5  ACD     1       9.240  22.040  29.530  1.00  0.00            
ATOM     11  O3  ACD     1       8.930  23.360  28.000  1.00  0.00            
ATOM     12  C4  ACD     1       9.640  24.480  28.690  1.00  0.00            
ATOM     13  H6  ACD     1       9.620  24.290  29.770  1.00  0.00            
ATOM     14  C5  ACD     1      11.080  24.380  28.250  1.00  0.00            
ATOM     15  H7  ACD     1      11.080  24.180  27.170  1.00  0.00            
ATOM     16  O4  ACD     1      11.700  23.200  28.840  1.00  0.00            
ATOM     17  H8  ACD     1      12.610  23.060  28.540  1.00  0.00            
ATOM     18  C6  ACD     1      11.900  25.620  28.560  1.00  0.00            
ATOM     19  H9  ACD     1      11.930  25.660  29.650  1.00  0.00            
ATOM     20  O5  ACD     1      13.230  25.620  28.010  1.00  0.00            
ATOM     21  H10 ACD     1      13.130  25.480  27.070  1.00  0.00            
ATOM     22  C7  ACD     1      11.250  26.930  28.020  1.00  0.00            
ATOM     23  H11 ACD     1      11.850  27.760  28.420  1.00  0.00            
ATOM     24  O6  ACD     1       9.930  26.970  28.560  1.00  0.00            
ATOM     25  C8  ACD     1       9.010  25.800  28.320  1.00  0.00            
ATOM     26  H12 ACD     1       8.660  25.740  27.280  1.00  0.00            
ATOM     27  C9  ACD     1       7.730  26.060  29.110  1.00  0.00            
ATOM     28  H13 ACD     1       7.350  27.050  28.840  1.00  0.00            
ATOM     29  H14 ACD     1       6.970  25.400  28.670  1.00  0.00            
ATOM     30  O7  ACD     1       7.870  25.790  30.520  1.00  0.00            
ATOM     31  H15 ACD     1       8.660  26.290  30.760  1.00  0.00            
ATOM     32  O8  ACD     1      11.210  26.980  26.590  1.00  0.00            
ATOM     33  C10 ACD     1      11.390  28.220  26.080  1.00  0.00            
ATOM     34  H16 ACD     1      12.280  28.690  26.530  1.00  0.00            
ATOM     35  C11 ACD     1      11.730  27.960  24.540  1.00  0.00            
ATOM     36  H17 ACD     1      10.960  27.250  24.210  1.00  0.00            
ATOM     37  O9  ACD     1      12.970  27.320  24.360  1.00  0.00            
ATOM     38  H18 ACD     1      12.930  26.520  24.890  1.00  0.00            
ATOM     39  C12 ACD     1      11.630  29.220  23.700  1.00  0.00            
ATOM     40  H19 ACD     1      12.420  29.880  24.070  1.00  0.00            
ATOM     41  O10 ACD     1      11.830  28.850  22.310  1.00  0.00            
ATOM     42  H20 ACD     1      11.350  28.070  22.030  1.00  0.00            
ATOM     43  C13 ACD     1      10.200  29.750  23.920  1.00  0.00            
ATOM     44  H21 ACD     1      10.020  30.670  23.350  1.00  0.00            
ATOM     45  O11 ACD     1      10.140  30.130  25.250  1.00  0.00            
ATOM     46  C14 ACD     1      10.180  29.160  26.270  1.00  0.00            
ATOM     47  H22 ACD     1       9.240  28.600  26.290  1.00  0.00            
ATOM     48  C15 ACD     1      10.200  29.940  27.530  1.00  0.00            
ATOM     49  H23 ACD     1       9.240  30.470  27.570  1.00  0.00            
ATOM     50  H24 ACD     1      10.340  29.280  28.400  1.00  0.00            
ATOM     51  O12 ACD     1      11.260  30.910  27.660  1.00  0.00            
ATOM     52  H25 ACD     1      11.190  31.640  27.040  1.00  0.00            
ATOM     53  O13 ACD     1       9.200  28.810  23.620  1.00  0.00            
ATOM     54  C16 ACD     1       8.640  29.010  22.370  1.00  0.00            
ATOM     55  H26 ACD     1       9.230  29.670  21.720  1.00  0.00            
ATOM     56  C17 ACD     1       8.610  27.660  21.650  1.00  0.00            
ATOM     57  H27 ACD     1       8.160  26.980  22.380  1.00  0.00            
ATOM     58  O14 ACD     1       9.880  27.160  21.210  1.00  0.00            
ATOM     59  H28 ACD     1       9.870  26.300  20.780  1.00  0.00            
ATOM     60  C18 ACD     1       7.540  27.550  20.540  1.00  0.00            
ATOM     61  H29 ACD     1       7.820  28.190  19.690  1.00  0.00            
ATOM     62  O15 ACD     1       7.480  26.230  20.030  1.00  0.00            
ATOM     63  H30 ACD     1       7.630  25.620  20.760  1.00  0.00            
ATOM     64  C19 ACD     1       6.180  27.950  21.020  1.00  0.00            
ATOM     65  H31 ACD     1       5.600  28.020  20.100  1.00  0.00            
ATOM     66  O16 ACD     1       6.300  29.290  21.460  1.00  0.00            
ATOM     67  C20 ACD     1       7.170  29.620  22.570  1.00  0.00            
ATOM     68  H32 ACD     1       6.670  29.130  23.410  1.00  0.00            
ATOM     69  C21 ACD     1       7.180  31.130  22.730  1.00  0.00            
ATOM     70  H33 ACD     1       8.020  31.620  23.220  1.00  0.00            
ATOM     71  H34 ACD     1       7.180  31.530  21.710  1.00  0.00            
ATOM     72  O17 ACD     1       5.880  31.550  23.290  1.00  0.00            
ATOM     73  H35 ACD     1       5.920  32.480  23.520  1.00  0.00            
ATOM     74  O18 ACD     1       5.650  27.010  21.990  1.00  0.00            
ATOM     75  C22 ACD     1       4.280  26.660  21.780  1.00  0.00            
ATOM     76  H36 ACD     1       3.670  27.450  21.310  1.00  0.00            
ATOM     77  C23 ACD     1       4.340  25.240  21.100  1.00  0.00            
ATOM     78  H37 ACD     1       5.060  24.670  21.700  1.00  0.00            
ATOM     79  O19 ACD     1       4.800  25.370  19.760  1.00  0.00            
ATOM     80  H38 ACD     1       5.700  25.720  19.830  1.00  0.00            
ATOM     81  C24 ACD     1       3.010  24.410  21.210  1.00  0.00            
ATOM     82  H39 ACD     1       2.200  25.000  20.770  1.00  0.00            
ATOM     83  O20 ACD     1       2.980  23.170  20.570  1.00  0.00            
ATOM     84  H40 ACD     1       3.900  22.930  20.700  1.00  0.00            
ATOM     85  C25 ACD     1       2.540  24.360  22.600  1.00  0.00            
ATOM     86  H41 ACD     1       1.520  23.980  22.480  1.00  0.00            
ATOM     87  O21 ACD     1       2.420  25.580  23.110  1.00  0.00            
ATOM     88  C26 ACD     1       3.660  26.430  23.160  1.00  0.00            
ATOM     89  H42 ACD     1       4.380  25.890  23.790  1.00  0.00            
ATOM     90  C27 ACD     1       3.290  27.750  23.850  1.00  0.00            
ATOM     91  H43 ACD     1       2.760  27.600  24.800  1.00  0.00            
ATOM     92  H44 ACD     1       4.280  28.160  24.120  1.00  0.00            
ATOM     93  O22 ACD     1       2.580  28.640  22.980  1.00  0.00            
ATOM     94  H45 ACD     1       1.650  28.410  22.860  1.00  0.00            
ATOM     95  O23 ACD     1       3.290  23.450  23.330  1.00  0.00            
ATOM     96  C28 ACD     1       2.680  22.630  24.310  1.00  0.00            
ATOM     97  H46 ACD     1       1.660  22.300  24.080  1.00  0.00            
ATOM     98  C29 ACD     1       2.460  23.310  25.660  1.00  0.00            
ATOM     99  H47 ACD     1       3.220  24.090  25.770  1.00  0.00            
ATOM    100  O24 ACD     1       2.510  22.330  26.810  1.00  0.00            
ATOM    101  C30 ACD     1       1.090  24.000  25.770  1.00  0.00            
ATOM    102  H48 ACD     1       0.890  24.610  24.880  1.00  0.00            
ATOM    103  H49 ACD     1       0.290  23.250  25.750  1.00  0.00            
ATOM    104  O25 ACD     1       0.820  24.900  26.930  1.00  0.00            
ATOM    105  H50 ACD     1       0.870  24.350  27.710  1.00  0.00            
ATOM    106  C31 ACD     1       3.670  21.410  24.380  1.00  0.00            
ATOM    107  H51 ACD     1       4.660  21.850  24.550  1.00  0.00            
ATOM    108  O26 ACD     1       3.450  20.720  23.180  1.00  0.00            
ATOM    109  H52 ACD     1       3.550  21.400  22.500  1.00  0.00            
ATOM    110  C32 ACD     1       3.380  20.550  25.640  1.00  0.00            
ATOM    111  H53 ACD     1       2.340  20.220  25.690  1.00  0.00            
ATOM    112  O27 ACD     1       4.190  19.430  25.820  1.00  0.00            
ATOM    113  H54 ACD     1       5.090  19.770  25.890  1.00  0.00            
ATOM    114  C33 ACD     1       3.640  21.450  26.830  1.00  0.00            
ATOM    115  H55 ACD     1       3.520  20.920  27.780  1.00  0.00            
ATOM    116  O28 ACD     1       4.800  22.200  26.840  1.00  0.00            
ATOM    117  C34 ACD     1       5.850  21.740  27.790  1.00  0.00            
ATOM    118  H56 ACD     1       5.530  20.870  28.380  1.00  0.00            
ATOM    119  C35 ACD     1       7.070  21.320  26.910  1.00  0.00            
ATOM    120  H57 ACD     1       7.280  22.150  26.230  1.00  0.00            
ATOM    121  O29 ACD     1       6.730  20.080  26.180  1.00  0.00            
ATOM    122  H58 ACD     1       7.340  19.960  25.450  1.00  0.00            
ATOM    123  C36 ACD     1       8.220  21.040  27.920  1.00  0.00            
ATOM    124  H59 ACD     1       7.890  20.240  28.590  1.00  0.00            
ATOM    125  O30 ACD     1       9.400  20.640  27.250  1.00  0.00            
ATOM    126  H60 ACD     1       9.950  21.400  27.440  1.00  0.00            
ATOM    127  C1  CN4     2       9.620  24.470  24.110  1.00  0.00            
ATOM    128  C2  CN4     2       8.120  24.130  24.170  1.00  0.00            
ATOM    129  C3  CN4     2       7.530  23.790  22.760  1.00  0.00            
ATOM    130  O1  CN4     2       7.720  24.580  21.870  1.00  0.00            
ATOM    131  O2  CN4     2       6.940  22.710  22.610  1.00  0.00            
ATOM    132  C4  CN4     2       7.220  25.110  24.890  1.00  0.00            
ATOM    133  C5  CN4     2       6.050  24.680  25.520  1.00  0.00            
ATOM    134  C6  CN4     2       5.310  25.440  26.430  1.00  0.00            
ATOM    135  C7  CN4     2       5.530  26.800  26.520  1.00  0.00            
ATOM    136  C8  CN4     2       4.520  27.610  27.310  1.00  0.00            
ATOM    137  C9  CN4     2       4.940  28.800  27.980  1.00  0.00            
ATOM    138  C10 CN4     2       4.030  29.650  28.590  1.00  0.00            
ATOM    139  C11 CN4     2       2.740  29.240  28.600  1.00  0.00            
ATOM    140  C12 CN4     2       2.260  28.060  28.060  1.00  0.00            
ATOM    141  C13 CN4     2       3.150  27.320  27.360  1.00  0.00            
ATOM    142  C14 CN4     2       6.630  27.320  25.850  1.00  0.00            
ATOM    143  F1  CN4     2       6.960  28.620  25.870  1.00  0.00            
ATOM    144  C15 CN4     2       7.500  26.510  25.110  1.00  0.00            
ATOM    145  H1  CN4     2      10.170  23.650  23.630  1.00  0.00            
ATOM    146  H2  CN4     2       9.720  25.430  23.600  1.00  0.00            
ATOM    147  H3  CN4     2       9.930  24.670  25.140  1.00  0.00            
ATOM    148  H4  CN4     2       8.140  23.170  24.710  1.00  0.00            
ATOM    149  H5  CN4     2       5.620  23.700  25.320  1.00  0.00            
ATOM    150  H6  CN4     2       4.520  25.010  27.040  1.00  0.00            
ATOM    151  H7  CN4     2       5.970  29.120  27.890  1.00  0.00            
ATOM    152  H8  CN4     2       4.420  30.570  29.010  1.00  0.00            
ATOM    153  H9  CN4     2       2.060  29.890  29.140  1.00  0.00            
ATOM    154  H10 CN4     2       1.220  27.790  28.180  1.00  0.00            
ATOM    155  H11 CN4     2       2.800  26.380  26.960  1.00  0.00            
ATOM    156  H12 CN4     2       8.360  27.040  24.720  1.00  0.00            
TER
ENDMDL
MODEL        1
ATOM      1  H1  ACD     1       6.660  17.720  22.670  1.00  0.00            
ATOM      2  O1  ACD     1       7.360  17.270  23.150  1.00  0.00            
ATOM      3  C1  ACD     1       8.440  18.120  23.140  1.00  0.00            
ATOM      4  H2  ACD     1       8.160  19.160  23.360  1.00  0.00            
ATOM      5  H3  ACD     1       8.720  18.130  22.080  1.00  0.00            
ATOM      6  C2  ACD     1       9.520  17.710  24.140  1.00  0.00            
ATOM      7  H4  ACD     1      10.400  18.360  24.050  1.00  0.00            
ATOM      8  O2  ACD     1       9.090  17.750  25.460  1.00  0.00            
ATOM      9  C3  ACD     1      10.140  17.550  26.470  1.00  0.00            
ATOM     10  H5  ACD     1       9.650  17.770  27.420  1.00  0.00            
ATOM     11  O3  ACD     1      11.310  18.450  26.340  1.00  0.00            
ATOM     12  C4  ACD     1      11.800  19.140  27.460  1.00  0.00            
ATOM     13  H6  ACD     1      11.320  18.800  28.380  1.00  0.00            
ATOM     14  C5  ACD     1      13.260  18.830  27.530  1.00  0.00            
ATOM     15  H7  ACD     1      13.760  18.940  26.570  1.00  0.00            
ATOM     16  O4  ACD     1      13.440  17.470  27.850  1.00  0.00            
ATOM     17  H8  ACD     1      14.380  17.340  27.690  1.00  0.00            
ATOM     18  C6  ACD     1      13.910  19.720  28.570  1.00  0.00            
ATOM     19  H9  ACD     1      13.440  19.530  29.540  1.00  0.00            
ATOM     20  O5  ACD     1      15.270  19.460  28.770  1.00  0.00            
ATOM     21  H10 ACD     1      15.670  20.070  28.150  1.00  0.00            
ATOM     22  C7  ACD     1      13.700  21.190  28.370  1.00  0.00            
ATOM     23  H11 ACD     1      13.980  21.750  29.270  1.00  0.00            
ATOM     24  O6  ACD     1      12.280  21.350  28.330  1.00  0.00            
ATOM     25  C8  ACD     1      11.620  20.690  27.290  1.00  0.00            
ATOM     26  H12 ACD     1      12.070  21.020  26.350  1.00  0.00            
ATOM     27  C9  ACD     1      10.090  20.930  27.210  1.00  0.00            
ATOM     28  H13 ACD     1       9.940  22.000  27.370  1.00  0.00            
ATOM     29  H14 ACD     1       9.680  20.780  26.210  1.00  0.00            
ATOM     30  O7  ACD     1       9.310  20.230  28.240  1.00  0.00            
ATOM     31  H15 ACD     1       8.390  20.530  28.230  1.00  0.00            
ATOM     32  O8  ACD     1      14.510  21.590  27.300  1.00  0.00            
ATOM     33  C10 ACD     1      15.240  22.830  27.280  1.00  0.00            
ATOM     34  H16 ACD     1      15.350  23.360  28.240  1.00  0.00            
ATOM     35  C11 ACD     1      16.610  22.450  26.780  1.00  0.00            
ATOM     36  H17 ACD     1      16.410  21.640  26.060  1.00  0.00            
ATOM     37  O9  ACD     1      17.400  21.960  27.860  1.00  0.00            
ATOM     38  H18 ACD     1      17.120  22.430  28.650  1.00  0.00            
ATOM     39  C12 ACD     1      17.300  23.630  26.090  1.00  0.00            
ATOM     40  H19 ACD     1      17.480  24.450  26.810  1.00  0.00            
ATOM     41  O10 ACD     1      18.510  23.180  25.550  1.00  0.00            
ATOM     42  H20 ACD     1      18.880  22.640  26.260  1.00  0.00            
ATOM     43  C13 ACD     1      16.460  24.260  25.030  1.00  0.00            
ATOM     44  H21 ACD     1      17.010  25.090  24.600  1.00  0.00            
ATOM     45  O11 ACD     1      15.340  24.720  25.750  1.00  0.00            
ATOM     46  C14 ACD     1      14.510  23.710  26.320  1.00  0.00            
ATOM     47  H22 ACD     1      14.060  23.120  25.510  1.00  0.00            
ATOM     48  C15 ACD     1      13.330  24.480  26.990  1.00  0.00            
ATOM     49  H23 ACD     1      12.780  24.950  26.170  1.00  0.00            
ATOM     50  H24 ACD     1      12.690  23.730  27.470  1.00  0.00            
ATOM     51  O12 ACD     1      13.800  25.470  27.960  1.00  0.00            
ATOM     52  H25 ACD     1      14.490  25.910  27.450  1.00  0.00            
ATOM     53  O13 ACD     1      16.060  23.320  24.070  1.00  0.00            
ATOM     54  C16 ACD     1      16.550  23.530  22.750  1.00  0.00            
ATOM     55  H26 ACD     1      17.120  24.460  22.650  1.00  0.00            
ATOM     56  C17 ACD     1      17.400  22.290  22.410  1.00  0.00            
ATOM     57  H27 ACD     1      16.870  21.380  22.720  1.00  0.00            
ATOM     58  O14 ACD     1      18.680  22.290  23.080  1.00  0.00            
ATOM     59  H28 ACD     1      18.510  22.540  23.990  1.00  0.00            
ATOM     60  C18 ACD     1      17.770  22.210  20.920  1.00  0.00            
ATOM     61  H29 ACD     1      18.360  23.120  20.760  1.00  0.00            
ATOM     62  O15 ACD     1      18.460  20.990  20.580  1.00  0.00            
ATOM     63  H30 ACD     1      18.160  20.340  21.210  1.00  0.00            
ATOM     64  C19 ACD     1      16.460  22.310  20.110  1.00  0.00            
ATOM     65  H31 ACD     1      16.770  22.180  19.070  1.00  0.00            
ATOM     66  O16 ACD     1      15.710  23.440  20.390  1.00  0.00            
ATOM     67  C20 ACD     1      15.300  23.650  21.800  1.00  0.00            
ATOM     68  H32 ACD     1      14.760  22.720  22.030  1.00  0.00            
ATOM     69  C21 ACD     1      14.540  24.940  21.990  1.00  0.00            
ATOM     70  H33 ACD     1      14.310  25.160  23.040  1.00  0.00            
ATOM     71  H34 ACD     1      15.060  25.860  21.700  1.00  0.00            
ATOM     72  O17 ACD     1      13.350  24.810  21.230  1.00  0.00            
ATOM     73  H35 ACD     1      13.710  24.750  20.340  1.00  0.00            
ATOM     74  O18 ACD     1      15.620  21.180  20.270  1.00  0.00            
ATOM     75  C22 ACD     1      15.030  20.490  19.190  1.00  0.00            
ATOM     76  H36 ACD     1      15.350  20.920  18.230  1.00  0.00            
ATOM     77  C23 ACD     1      15.520  19.040  19.260  1.00  0.00            
ATOM     78  H37 ACD     1      15.270  18.670  20.250  1.00  0.00            
ATOM     79  O19 ACD     1      16.970  18.950  18.980  1.00  0.00            
ATOM     80  H38 ACD     1      17.450  19.280  19.750  1.00  0.00            
ATOM     81  C24 ACD     1      14.810  18.230  18.250  1.00  0.00            
ATOM     82  H39 ACD     1      15.110  18.550  17.250  1.00  0.00            
ATOM     83  O20 ACD     1      15.210  16.850  18.380  1.00  0.00            
ATOM     84  H40 ACD     1      16.140  16.870  18.630  1.00  0.00            
ATOM     85  C25 ACD     1      13.320  18.280  18.450  1.00  0.00            
ATOM     86  H41 ACD     1      12.790  17.840  17.590  1.00  0.00            
ATOM     87  O21 ACD     1      12.910  19.630  18.470  1.00  0.00            
ATOM     88  C26 ACD     1      13.520  20.520  19.390  1.00  0.00            
ATOM     89  H42 ACD     1      13.330  20.210  20.420  1.00  0.00            
ATOM     90  C27 ACD     1      12.950  21.880  19.100  1.00  0.00            
ATOM     91  H43 ACD     1      11.860  21.890  19.250  1.00  0.00            
ATOM     92  H44 ACD     1      13.300  22.650  19.800  1.00  0.00            
ATOM     93  O22 ACD     1      13.120  22.320  17.760  1.00  0.00            
ATOM     94  H45 ACD     1      12.630  23.150  17.720  1.00  0.00            
ATOM     95  O23 ACD     1      12.930  17.700  19.650  1.00  0.00            
ATOM     96  C28 ACD     1      12.050  16.580  19.560  1.00  0.00            
ATOM     97  H46 ACD     1      12.180  16.150  18.560  1.00  0.00            
ATOM     98  C29 ACD     1      10.560  16.950  19.730  1.00  0.00            
ATOM     99  H47 ACD     1      10.450  17.740  20.480  1.00  0.00            
ATOM    100  O24 ACD     1       9.750  15.930  20.310  1.00  0.00            
ATOM    101  C30 ACD     1       9.850  17.350  18.440  1.00  0.00            
ATOM    102  H48 ACD     1       8.780  17.520  18.610  1.00  0.00            
ATOM    103  H49 ACD     1      10.320  18.260  18.060  1.00  0.00            
ATOM    104  O25 ACD     1      10.110  16.300  17.540  1.00  0.00            
ATOM    105  H50 ACD     1       9.590  16.470  16.750  1.00  0.00            
ATOM    106  C31 ACD     1      12.550  15.610  20.610  1.00  0.00            
ATOM    107  H51 ACD     1      12.840  16.240  21.450  1.00  0.00            
ATOM    108  O26 ACD     1      13.560  14.820  20.010  1.00  0.00            
ATOM    109  H52 ACD     1      14.340  15.350  19.820  1.00  0.00            
ATOM    110  C32 ACD     1      11.400  14.700  21.000  1.00  0.00            
ATOM    111  H53 ACD     1      11.050  14.100  20.150  1.00  0.00            
ATOM    112  O27 ACD     1      11.780  13.760  21.960  1.00  0.00            
ATOM    113  H54 ACD     1      12.650  13.460  21.670  1.00  0.00            
ATOM    114  C33 ACD     1      10.190  15.410  21.530  1.00  0.00            
ATOM    115  H55 ACD     1       9.460  14.680  21.880  1.00  0.00            
ATOM    116  O28 ACD     1      10.580  16.370  22.490  1.00  0.00            
ATOM    117  C34 ACD     1      10.030  16.330  23.800  1.00  0.00            
ATOM    118  H56 ACD     1       9.200  15.620  23.920  1.00  0.00            
ATOM    119  C35 ACD     1      11.120  15.930  24.800  1.00  0.00            
ATOM    120  H57 ACD     1      11.990  16.600  24.770  1.00  0.00            
ATOM    121  O29 ACD     1      11.650  14.580  24.640  1.00  0.00            
ATOM    122  H58 ACD     1      11.700  14.330  23.720  1.00  0.00            
ATOM    123  C36 ACD     1      10.550  16.100  26.280  1.00  0.00            
ATOM    124  H59 ACD     1       9.750  15.360  26.350  1.00  0.00            
ATOM    125  O30 ACD     1      11.490  15.820  27.280  1.00  0.00            
ATOM    126  H60 ACD     1      12.140  16.530  27.320  1.00  0.00            
ATOM    127  C1  CN4     2      17.000  19.280  25.240  1.00  0.00            
ATOM    128  C2  CN4     2      16.180  18.470  24.150  1.00  0.00            
ATOM    129  C3  CN4     2      17.050  18.330  22.830  1.00  0.00            
ATOM    130  O1  CN4     2      17.490  19.230  22.160  1.00  0.00            
ATOM    131  O2  CN4     2      17.360  17.150  22.500  1.00  0.00            
ATOM    132  C4  CN4     2      14.770  19.060  23.740  1.00  0.00            
ATOM    133  C5  CN4     2      13.820  18.370  22.970  1.00  0.00            
ATOM    134  C6  CN4     2      12.650  18.970  22.530  1.00  0.00            
ATOM    135  C7  CN4     2      12.240  20.250  22.900  1.00  0.00            
ATOM    136  C8  CN4     2      10.880  20.840  22.550  1.00  0.00            
ATOM    137  C9  CN4     2      10.060  21.550  23.490  1.00  0.00            
ATOM    138  C10 CN4     2       8.750  21.890  23.190  1.00  0.00            
ATOM    139  C11 CN4     2       8.130  21.460  21.980  1.00  0.00            
ATOM    140  C12 CN4     2       8.950  20.760  21.030  1.00  0.00            
ATOM    141  C13 CN4     2      10.320  20.580  21.310  1.00  0.00            
ATOM    142  C14 CN4     2      13.180  21.000  23.660  1.00  0.00            
ATOM    143  F1  CN4     2      12.920  22.270  23.880  1.00  0.00            
ATOM    144  C15 CN4     2      14.430  20.380  24.050  1.00  0.00            
ATOM    145  H1  CN4     2      16.460  19.280  26.200  1.00  0.00            
ATOM    146  H2  CN4     2      17.980  18.820  25.370  1.00  0.00            
ATOM    147  H3  CN4     2      17.220  20.280  24.850  1.00  0.00            
ATOM    148  H4  CN4     2      16.010  17.470  24.570  1.00  0.00            
ATOM    149  H5  CN4     2      14.010  17.350  22.680  1.00  0.00            
ATOM    150  H6  CN4     2      12.010  18.340  21.920  1.00  0.00            
ATOM    151  H7  CN4     2      10.450  21.800  24.470  1.00  0.00            
ATOM    152  H8  CN4     2       8.120  22.480  23.850  1.00  0.00            
ATOM    153  H9  CN4     2       7.060  21.510  21.780  1.00  0.00            
ATOM    154  H10 CN4     2       8.440  20.370  20.160  1.00  0.00            
ATOM    155  H11 CN4     2      10.970  19.980  20.670  1.00  0.00            
ATOM    156  H12 CN4     2      15.170  21.040  24.500  1.00  0.00            
TER
ENDMDL
MODEL        1
ATOM      1  H1  ACD     1       8.900  15.230  25.380  1.00  0.00            
ATOM      2  O1  ACD     1       9.330  14.870  24.590  1.00  0.00            
ATOM      3  C1  ACD     1      10.470  15.710  24.390  1.00  0.00            
ATOM      4  H2  ACD     1      10.250  16.770  24.590  1.00  0.00            
ATOM      5  H3  ACD     1      10.790  15.710  23.340  1.00  0.00            
ATOM      6  C2  ACD     1      11.700  15.460  25.250  1.00  0.00            
ATOM      7  H4  ACD     1      12.480  16.130  24.860  1.00  0.00            
ATOM      8  O2  ACD     1      11.430  15.660  26.670  1.00  0.00            
ATOM      9  C3  ACD     1      12.630  15.490  27.430  1.00  0.00            
ATOM     10  H5  ACD     1      12.280  15.720  28.440  1.00  0.00            
ATOM     11  O3  ACD     1      13.560  16.490  27.010  1.00  0.00            
ATOM     12  C4  ACD     1      13.970  17.450  27.970  1.00  0.00            
ATOM     13  H6  ACD     1      13.490  17.190  28.920  1.00  0.00            
ATOM     14  C5  ACD     1      15.440  17.420  28.170  1.00  0.00            
ATOM     15  H7  ACD     1      15.950  17.610  27.220  1.00  0.00            
ATOM     16  O4  ACD     1      15.860  16.170  28.790  1.00  0.00            
ATOM     17  H8  ACD     1      16.480  15.620  28.310  1.00  0.00            
ATOM     18  C6  ACD     1      15.820  18.570  29.110  1.00  0.00            
ATOM     19  H9  ACD     1      15.370  18.350  30.090  1.00  0.00            
ATOM     20  O5  ACD     1      17.200  18.720  29.340  1.00  0.00            
ATOM     21  H10 ACD     1      17.570  19.090  28.530  1.00  0.00            
ATOM     22  C7  ACD     1      15.170  19.900  28.610  1.00  0.00            
ATOM     23  H11 ACD     1      15.430  20.710  29.310  1.00  0.00            
ATOM     24  O6  ACD     1      13.760  19.810  28.480  1.00  0.00            
ATOM     25  C8  ACD     1      13.350  18.790  27.600  1.00  0.00            
ATOM     26  H12 ACD     1      13.690  19.040  26.590  1.00  0.00            
ATOM     27  C9  ACD     1      11.850  18.780  27.590  1.00  0.00            
ATOM     28  H13 ACD     1      11.500  19.800  27.360  1.00  0.00            
ATOM     29  H14 ACD     1      11.450  18.110  26.820  1.00  0.00            
ATOM     30  O7  ACD     1      11.240  18.380  28.810  1.00  0.00            
ATOM     31  H15 ACD     1      10.320  18.630  28.900  1.00  0.00            
ATOM     32  O8  ACD     1      15.820  20.160  27.380  1.00  0.00            
ATOM     33  C10 ACD     1      16.380  21.510  27.360  1.00  0.00            
ATOM     34  H16 ACD     1      16.360  21.980  28.350  1.00  0.00            
ATOM     35  C11 ACD     1      17.870  21.300  27.030  1.00  0.00            
ATOM     36  H17 ACD     1      18.010  20.380  26.440  1.00  0.00            
ATOM     37  O9  ACD     1      18.500  20.930  28.270  1.00  0.00            
ATOM     38  H18 ACD     1      19.290  20.450  28.040  1.00  0.00            
ATOM     39  C12 ACD     1      18.450  22.500  26.210  1.00  0.00            
ATOM     40  H19 ACD     1      18.510  23.440  26.790  1.00  0.00            
ATOM     41  O10 ACD     1      19.780  22.180  25.710  1.00  0.00            
ATOM     42  H20 ACD     1      20.330  22.690  26.300  1.00  0.00            
ATOM     43  C13 ACD     1      17.470  22.850  25.100  1.00  0.00            
ATOM     44  H21 ACD     1      17.940  23.680  24.570  1.00  0.00            
ATOM     45  O11 ACD     1      16.240  23.300  25.560  1.00  0.00            
ATOM     46  C14 ACD     1      15.550  22.480  26.500  1.00  0.00            
ATOM     47  H22 ACD     1      14.860  21.940  25.830  1.00  0.00            
ATOM     48  C15 ACD     1      14.630  23.350  27.360  1.00  0.00            
ATOM     49  H23 ACD     1      13.930  23.900  26.730  1.00  0.00            
ATOM     50  H24 ACD     1      14.050  22.700  28.020  1.00  0.00            
ATOM     51  O12 ACD     1      15.400  24.190  28.130  1.00  0.00            
ATOM     52  H25 ACD     1      15.420  25.050  27.700  1.00  0.00            
ATOM     53  O13 ACD     1      17.260  21.800  24.140  1.00  0.00            
ATOM     54  C16 ACD     1      17.640  21.910  22.750  1.00  0.00            
ATOM     55  H26 ACD     1      18.040  22.930  22.640  1.00  0.00            
ATOM     56  C17 ACD     1      18.740  20.900  22.590  1.00  0.00            
ATOM     57  H27 ACD     1      18.510  19.910  23.020  1.00  0.00            
ATOM     58  O14 ACD     1      19.950  21.470  23.030  1.00  0.00            
ATOM     59  H28 ACD     1      19.740  21.740  23.930  1.00  0.00            
ATOM     60  C18 ACD     1      18.940  20.440  21.150  1.00  0.00            
ATOM     61  H29 ACD     1      19.230  21.330  20.580  1.00  0.00            
ATOM     62  O15 ACD     1      19.880  19.360  21.070  1.00  0.00            
ATOM     63  H30 ACD     1      19.520  18.640  21.590  1.00  0.00            
ATOM     64  C19 ACD     1      17.600  20.140  20.400  1.00  0.00            
ATOM     65  H31 ACD     1      17.840  20.040  19.330  1.00  0.00            
ATOM     66  O16 ACD     1      16.740  21.300  20.550  1.00  0.00            
ATOM     67  C20 ACD     1      16.400  21.590  21.950  1.00  0.00            
ATOM     68  H32 ACD     1      15.870  20.730  22.390  1.00  0.00            
ATOM     69  C21 ACD     1      15.580  22.840  21.910  1.00  0.00            
ATOM     70  H33 ACD     1      15.370  23.180  22.940  1.00  0.00            
ATOM     71  H34 ACD     1      16.130  23.590  21.330  1.00  0.00            
ATOM     72  O17 ACD     1      14.420  22.560  21.160  1.00  0.00            
ATOM     73  H35 ACD     1      14.750  22.290  20.300  1.00  0.00            
ATOM     74  O18 ACD     1      16.910  18.900  20.780  1.00  0.00            
ATOM     75  C22 ACD     1      16.500  18.000  19.740  1.00  0.00            
ATOM     76  H36 ACD     1      17.000  18.280  18.800  1.00  0.00            
ATOM     77  C23 ACD     1      17.020  16.590  20.190  1.00  0.00            
ATOM     78  H37 ACD     1      16.420  16.480  21.110  1.00  0.00            
ATOM     79  O19 ACD     1      18.410  16.530  20.380  1.00  0.00            
ATOM     80  H38 ACD     1      18.640  16.840  21.270  1.00  0.00            
ATOM     81  C24 ACD     1      16.510  15.600  19.170  1.00  0.00            
ATOM     82  H39 ACD     1      16.970  15.980  18.240  1.00  0.00            
ATOM     83  O20 ACD     1      16.930  14.340  19.480  1.00  0.00            
ATOM     84  H40 ACD     1      17.630  14.400  20.130  1.00  0.00            
ATOM     85  C25 ACD     1      14.920  15.740  19.130  1.00  0.00            
ATOM     86  H41 ACD     1      14.530  15.100  18.340  1.00  0.00            
ATOM     87  O21 ACD     1      14.440  17.030  18.830  1.00  0.00            
ATOM     88  C26 ACD     1      15.010  17.980  19.740  1.00  0.00            
ATOM     89  H42 ACD     1      14.570  17.820  20.730  1.00  0.00            
ATOM     90  C27 ACD     1      14.550  19.420  19.260  1.00  0.00            
ATOM     91  H43 ACD     1      13.470  19.400  19.080  1.00  0.00            
ATOM     92  H44 ACD     1      14.760  20.130  20.070  1.00  0.00            
ATOM     93  O22 ACD     1      15.170  19.710  18.010  1.00  0.00            
ATOM     94  H45 ACD     1      14.980  19.040  17.350  1.00  0.00            
ATOM     95  O23 ACD     1      14.350  15.350  20.370  1.00  0.00            
ATOM     96  C28 ACD     1      13.620  14.060  20.490  1.00  0.00            
ATOM     97  H46 ACD     1      13.720  13.540  19.530  1.00  0.00            
ATOM     98  C29 ACD     1      12.160  14.280  20.830  1.00  0.00            
ATOM     99  H47 ACD     1      12.210  15.210  21.400  1.00  0.00            
ATOM    100  O24 ACD     1      11.540  13.250  21.580  1.00  0.00            
ATOM    101  C30 ACD     1      11.360  14.550  19.540  1.00  0.00            
ATOM    102  H48 ACD     1      10.390  15.030  19.730  1.00  0.00            
ATOM    103  H49 ACD     1      11.890  15.300  18.950  1.00  0.00            
ATOM    104  O25 ACD     1      11.150  13.440  18.600  1.00  0.00            
ATOM    105  H50 ACD     1      10.370  12.950  18.860  1.00  0.00            
ATOM    106  C31 ACD     1      14.390  13.190  21.480  1.00  0.00            
ATOM    107  H51 ACD     1      14.780  13.940  22.190  1.00  0.00            
ATOM    108  O26 ACD     1      15.580  12.610  20.980  1.00  0.00            
ATOM    109  H52 ACD     1      16.170  13.290  20.630  1.00  0.00            
ATOM    110  C32 ACD     1      13.490  12.230  22.250  1.00  0.00            
ATOM    111  H53 ACD     1      13.230  11.490  21.480  1.00  0.00            
ATOM    112  O27 ACD     1      14.340  11.670  23.210  1.00  0.00            
ATOM    113  H54 ACD     1      15.140  11.300  22.820  1.00  0.00            
ATOM    114  C33 ACD     1      12.250  12.880  22.750  1.00  0.00            
ATOM    115  H55 ACD     1      11.620  12.230  23.370  1.00  0.00            
ATOM    116  O28 ACD     1      12.560  14.010  23.560  1.00  0.00            
ATOM    117  C34 ACD     1      12.260  14.040  25.000  1.00  0.00            
ATOM    118  H56 ACD     1      11.410  13.360  25.140  1.00  0.00            
ATOM    119  C35 ACD     1      13.450  13.750  25.820  1.00  0.00            
ATOM    120  H57 ACD     1      14.300  14.350  25.460  1.00  0.00            
ATOM    121  O29 ACD     1      13.840  12.330  25.660  1.00  0.00            
ATOM    122  H58 ACD     1      14.020  12.200  24.730  1.00  0.00            
ATOM    123  C36 ACD     1      13.180  14.070  27.300  1.00  0.00            
ATOM    124  H59 ACD     1      12.430  13.310  27.580  1.00  0.00            
ATOM    125  O30 ACD     1      14.350  14.050  28.100  1.00  0.00            
ATOM    126  H60 ACD     1      14.560  14.950  28.390  1.00  0.00            
ATOM    127  C1  CN4     2      18.680  17.770  25.650  1.00  0.00            
ATOM    128  C2  CN4     2      17.920  16.870  24.680  1.00  0.00            
ATOM    129  C3  CN4     2      18.750  16.450  23.460  1.00  0.00            
ATOM    130  O1  CN4     2      19.190  17.290  22.660  1.00  0.00            
ATOM    131  O2  CN4     2      19.070  15.270  23.320  1.00  0.00            
ATOM    132  C4  CN4     2      16.500  17.370  24.280  1.00  0.00            
ATOM    133  C5  CN4     2      15.710  16.460  23.560  1.00  0.00            
ATOM    134  C6  CN4     2      14.420  16.750  23.140  1.00  0.00            
ATOM    135  C7  CN4     2      13.860  18.070  23.300  1.00  0.00            
ATOM    136  C8  CN4     2      12.480  18.390  22.710  1.00  0.00            
ATOM    137  C9  CN4     2      11.530  19.230  23.430  1.00  0.00            
ATOM    138  C10 CN4     2      10.240  19.550  22.950  1.00  0.00            
ATOM    139  C11 CN4     2       9.840  19.120  21.730  1.00  0.00            
ATOM    140  C12 CN4     2      10.680  18.260  20.970  1.00  0.00            
ATOM    141  C13 CN4     2      11.940  17.890  21.440  1.00  0.00            
ATOM    142  C14 CN4     2      14.700  18.970  23.990  1.00  0.00            
ATOM    143  F1  CN4     2      14.340  20.280  24.160  1.00  0.00            
ATOM    144  C15 CN4     2      15.950  18.630  24.440  1.00  0.00            
ATOM    145  H1  CN4     2      18.030  18.090  26.480  1.00  0.00            
ATOM    146  H2  CN4     2      19.610  17.290  25.980  1.00  0.00            
ATOM    147  H3  CN4     2      18.880  18.740  25.160  1.00  0.00            
ATOM    148  H4  CN4     2      17.750  15.960  25.260  1.00  0.00            
ATOM    149  H5  CN4     2      16.080  15.460  23.350  1.00  0.00            
ATOM    150  H6  CN4     2      13.860  16.070  22.510  1.00  0.00            
ATOM    151  H7  CN4     2      11.780  19.580  24.430  1.00  0.00            
ATOM    152  H8  CN4     2       9.570  20.100  23.600  1.00  0.00            
ATOM    153  H9  CN4     2       8.820  19.310  21.420  1.00  0.00            
ATOM    154  H10 CN4     2      10.400  18.020  19.950  1.00  0.00            
ATOM    155  H11 CN4     2      12.540  17.220  20.840  1.00  0.00            
ATOM    156  H12 CN4     2      16.600  19.440  24.740  1.00  0.00            
TER
ENDMDL
MODEL        1
ATOM      1  H1  ACD     1      14.160  30.280  36.310  1.00  0.00            
ATOM      2  O1  ACD     1      13.770  29.500  35.900  1.00  0.00            
ATOM      3  C1  ACD     1      12.870  29.920  34.790  1.00  0.00            
ATOM      4  H2  ACD     1      12.030  30.530  35.150  1.00  0.00            
ATOM      5  H3  ACD     1      12.430  29.000  34.400  1.00  0.00            
ATOM      6  C2  ACD     1      13.620  30.620  33.700  1.00  0.00            
ATOM      7  H4  ACD     1      12.850  30.740  32.930  1.00  0.00            
ATOM      8  O2  ACD     1      14.080  31.820  34.200  1.00  0.00            
ATOM      9  C3  ACD     1      14.780  32.610  33.170  1.00  0.00            
ATOM     10  H5  ACD     1      15.100  33.540  33.640  1.00  0.00            
ATOM     11  O3  ACD     1      14.010  32.850  31.940  1.00  0.00            
ATOM     12  C4  ACD     1      13.680  34.280  31.850  1.00  0.00            
ATOM     13  H6  ACD     1      13.810  34.780  32.820  1.00  0.00            
ATOM     14  C5  ACD     1      14.760  35.020  30.940  1.00  0.00            
ATOM     15  H7  ACD     1      15.000  34.370  30.100  1.00  0.00            
ATOM     16  O4  ACD     1      15.910  35.140  31.730  1.00  0.00            
ATOM     17  H8  ACD     1      16.410  35.910  31.420  1.00  0.00            
ATOM     18  C6  ACD     1      14.260  36.400  30.520  1.00  0.00            
ATOM     19  H9  ACD     1      14.260  37.090  31.370  1.00  0.00            
ATOM     20  O5  ACD     1      15.090  36.920  29.490  1.00  0.00            
ATOM     21  H10 ACD     1      14.720  36.510  28.700  1.00  0.00            
ATOM     22  C7  ACD     1      12.870  36.430  29.960  1.00  0.00            
ATOM     23  H11 ACD     1      12.440  37.430  29.830  1.00  0.00            
ATOM     24  O6  ACD     1      12.070  35.790  30.970  1.00  0.00            
ATOM     25  C8  ACD     1      12.320  34.350  31.220  1.00  0.00            
ATOM     26  H12 ACD     1      12.330  33.800  30.270  1.00  0.00            
ATOM     27  C9  ACD     1      11.220  33.590  32.010  1.00  0.00            
ATOM     28  H13 ACD     1      10.310  33.630  31.410  1.00  0.00            
ATOM     29  H14 ACD     1      11.530  32.530  32.070  1.00  0.00            
ATOM     30  O7  ACD     1      10.980  34.090  33.280  1.00  0.00            
ATOM     31  H15 ACD     1      10.370  34.820  33.180  1.00  0.00            
ATOM     32  O8  ACD     1      12.770  35.650  28.720  1.00  0.00            
ATOM     33  C10 ACD     1      12.260  36.270  27.530  1.00  0.00            
ATOM     34  H16 ACD     1      12.170  37.360  27.570  1.00  0.00            
ATOM     35  C11 ACD     1      13.290  35.930  26.480  1.00  0.00            
ATOM     36  H17 ACD     1      13.530  34.860  26.570  1.00  0.00            
ATOM     37  O9  ACD     1      14.530  36.760  26.620  1.00  0.00            
ATOM     38  H18 ACD     1      15.300  36.190  26.610  1.00  0.00            
ATOM     39  C12 ACD     1      12.710  36.000  25.070  1.00  0.00            
ATOM     40  H19 ACD     1      12.470  37.060  24.890  1.00  0.00            
ATOM     41  O10 ACD     1      13.480  35.440  24.040  1.00  0.00            
ATOM     42  H20 ACD     1      13.350  34.510  24.210  1.00  0.00            
ATOM     43  C13 ACD     1      11.370  35.230  25.040  1.00  0.00            
ATOM     44  H21 ACD     1      10.970  35.470  24.050  1.00  0.00            
ATOM     45  O11 ACD     1      10.510  35.900  25.940  1.00  0.00            
ATOM     46  C14 ACD     1      10.850  35.670  27.340  1.00  0.00            
ATOM     47  H22 ACD     1      10.990  34.580  27.380  1.00  0.00            
ATOM     48  C15 ACD     1       9.850  36.090  28.410  1.00  0.00            
ATOM     49  H23 ACD     1       8.790  35.840  28.320  1.00  0.00            
ATOM     50  H24 ACD     1      10.120  35.420  29.240  1.00  0.00            
ATOM     51  O12 ACD     1       9.940  37.510  28.700  1.00  0.00            
ATOM     52  H25 ACD     1       9.480  38.030  28.030  1.00  0.00            
ATOM     53  O13 ACD     1      11.560  33.830  25.300  1.00  0.00            
ATOM     54  C16 ACD     1      11.490  32.890  24.210  1.00  0.00            
ATOM     55  H26 ACD     1      11.240  33.360  23.250  1.00  0.00            
ATOM     56  C17 ACD     1      12.830  32.230  24.110  1.00  0.00            
ATOM     57  H27 ACD     1      13.140  32.050  25.150  1.00  0.00            
ATOM     58  O14 ACD     1      13.810  32.970  23.390  1.00  0.00            
ATOM     59  H28 ACD     1      14.650  32.500  23.400  1.00  0.00            
ATOM     60  C18 ACD     1      12.790  30.810  23.560  1.00  0.00            
ATOM     61  H29 ACD     1      12.640  30.990  22.490  1.00  0.00            
ATOM     62  O15 ACD     1      14.080  30.070  23.660  1.00  0.00            
ATOM     63  H30 ACD     1      14.400  30.200  24.550  1.00  0.00            
ATOM     64  C19 ACD     1      11.610  29.990  24.180  1.00  0.00            
ATOM     65  H31 ACD     1      11.680  29.000  23.720  1.00  0.00            
ATOM     66  O16 ACD     1      10.480  30.710  23.880  1.00  0.00            
ATOM     67  C20 ACD     1      10.400  31.940  24.620  1.00  0.00            
ATOM     68  H32 ACD     1      10.630  31.820  25.690  1.00  0.00            
ATOM     69  C21 ACD     1       9.100  32.530  24.380  1.00  0.00            
ATOM     70  H33 ACD     1       9.170  33.590  24.660  1.00  0.00            
ATOM     71  H34 ACD     1       8.870  32.670  23.310  1.00  0.00            
ATOM     72  O17 ACD     1       7.970  31.870  25.090  1.00  0.00            
ATOM     73  H35 ACD     1       7.670  31.140  24.550  1.00  0.00            
ATOM     74  O18 ACD     1      11.780  29.730  25.560  1.00  0.00            
ATOM     75  C22 ACD     1      11.320  28.400  25.930  1.00  0.00            
ATOM     76  H36 ACD     1      10.560  28.070  25.220  1.00  0.00            
ATOM     77  C23 ACD     1      12.480  27.380  25.800  1.00  0.00            
ATOM     78  H37 ACD     1      13.400  27.710  26.310  1.00  0.00            
ATOM     79  O19 ACD     1      12.560  26.940  24.420  1.00  0.00            
ATOM     80  H38 ACD     1      11.730  26.570  24.110  1.00  0.00            
ATOM     81  C24 ACD     1      12.140  26.150  26.640  1.00  0.00            
ATOM     82  H39 ACD     1      11.360  25.530  26.170  1.00  0.00            
ATOM     83  O20 ACD     1      13.290  25.320  26.750  1.00  0.00            
ATOM     84  H40 ACD     1      13.910  25.970  27.090  1.00  0.00            
ATOM     85  C25 ACD     1      11.650  26.410  28.090  1.00  0.00            
ATOM     86  H41 ACD     1      11.530  25.480  28.650  1.00  0.00            
ATOM     87  O21 ACD     1      10.470  27.150  28.010  1.00  0.00            
ATOM     88  C26 ACD     1      10.590  28.420  27.310  1.00  0.00            
ATOM     89  H42 ACD     1      11.170  29.180  27.840  1.00  0.00            
ATOM     90  C27 ACD     1       9.210  29.060  27.220  1.00  0.00            
ATOM     91  H43 ACD     1       8.830  29.080  28.250  1.00  0.00            
ATOM     92  H44 ACD     1       9.300  30.100  26.870  1.00  0.00            
ATOM     93  O22 ACD     1       8.410  28.360  26.200  1.00  0.00            
ATOM     94  H45 ACD     1       7.490  28.320  26.450  1.00  0.00            
ATOM     95  O23 ACD     1      12.600  27.160  28.840  1.00  0.00            
ATOM     96  C28 ACD     1      13.180  26.530  30.040  1.00  0.00            
ATOM     97  H46 ACD     1      13.240  25.440  29.860  1.00  0.00            
ATOM     98  C29 ACD     1      12.380  26.780  31.330  1.00  0.00            
ATOM     99  H47 ACD     1      11.940  27.790  31.320  1.00  0.00            
ATOM    100  O24 ACD     1      13.130  26.580  32.550  1.00  0.00            
ATOM    101  C30 ACD     1      11.050  25.990  31.370  1.00  0.00            
ATOM    102  H48 ACD     1      10.340  26.230  32.170  1.00  0.00            
ATOM    103  H49 ACD     1      10.480  26.120  30.440  1.00  0.00            
ATOM    104  O25 ACD     1      11.390  24.600  31.410  1.00  0.00            
ATOM    105  H50 ACD     1      12.080  24.540  32.080  1.00  0.00            
ATOM    106  C31 ACD     1      14.610  27.010  30.130  1.00  0.00            
ATOM    107  H51 ACD     1      14.640  28.100  30.120  1.00  0.00            
ATOM    108  O26 ACD     1      15.410  26.560  28.970  1.00  0.00            
ATOM    109  H52 ACD     1      15.450  27.270  28.330  1.00  0.00            
ATOM    110  C32 ACD     1      15.190  26.500  31.480  1.00  0.00            
ATOM    111  H53 ACD     1      15.140  25.400  31.480  1.00  0.00            
ATOM    112  O27 ACD     1      16.570  26.950  31.620  1.00  0.00            
ATOM    113  H54 ACD     1      17.070  26.420  30.990  1.00  0.00            
ATOM    114  C33 ACD     1      14.390  27.240  32.570  1.00  0.00            
ATOM    115  H55 ACD     1      14.880  27.080  33.540  1.00  0.00            
ATOM    116  O28 ACD     1      14.160  28.660  32.330  1.00  0.00            
ATOM    117  C34 ACD     1      14.750  29.680  33.150  1.00  0.00            
ATOM    118  H56 ACD     1      15.260  29.230  34.010  1.00  0.00            
ATOM    119  C35 ACD     1      15.730  30.390  32.210  1.00  0.00            
ATOM    120  H57 ACD     1      15.190  30.430  31.250  1.00  0.00            
ATOM    121  O29 ACD     1      16.960  29.600  32.010  1.00  0.00            
ATOM    122  H58 ACD     1      16.760  28.660  31.990  1.00  0.00            
ATOM    123  C36 ACD     1      16.020  31.820  32.790  1.00  0.00            
ATOM    124  H59 ACD     1      16.670  31.560  33.630  1.00  0.00            
ATOM    125  O30 ACD     1      16.840  32.560  31.840  1.00  0.00            
ATOM    126  H60 ACD     1      16.340  33.380  31.760  1.00  0.00            
ATOM    127  C1  CN4     2      15.410  32.200  28.350  1.00  0.00            
ATOM    128  C2  CN4     2      14.580  30.840  28.400  1.00  0.00            
ATOM    129  C3  CN4     2      14.980  29.890  27.200  1.00  0.00            
ATOM    130  O1  CN4     2      14.940  30.360  26.050  1.00  0.00            
ATOM    131  O2  CN4     2      15.470  28.770  27.470  1.00  0.00            
ATOM    132  C4  CN4     2      13.110  31.020  28.760  1.00  0.00            
ATOM    133  C5  CN4     2      12.650  30.460  29.930  1.00  0.00            
ATOM    134  C6  CN4     2      11.280  30.580  30.360  1.00  0.00            
ATOM    135  C7  CN4     2      10.390  31.380  29.600  1.00  0.00            
ATOM    136  C8  CN4     2       8.990  31.490  30.070  1.00  0.00            
ATOM    137  C9  CN4     2       8.220  32.700  29.860  1.00  0.00            
ATOM    138  C10 CN4     2       6.930  32.730  30.340  1.00  0.00            
ATOM    139  C11 CN4     2       6.330  31.620  31.000  1.00  0.00            
ATOM    140  C12 CN4     2       7.040  30.410  31.160  1.00  0.00            
ATOM    141  C13 CN4     2       8.380  30.340  30.750  1.00  0.00            
ATOM    142  C14 CN4     2      10.900  31.980  28.470  1.00  0.00            
ATOM    143  F1  CN4     2      10.060  32.720  27.770  1.00  0.00            
ATOM    144  C15 CN4     2      12.270  31.830  28.070  1.00  0.00            
ATOM    145  H1  CN4     2      14.790  33.100  28.320  1.00  0.00            
ATOM    146  H2  CN4     2      15.860  32.390  29.330  1.00  0.00            
ATOM    147  H3  CN4     2      16.250  32.220  27.650  1.00  0.00            
ATOM    148  H4  CN4     2      14.990  30.310  29.270  1.00  0.00            
ATOM    149  H5  CN4     2      13.290  29.740  30.430  1.00  0.00            
ATOM    150  H6  CN4     2      11.000  30.020  31.250  1.00  0.00            
ATOM    151  H7  CN4     2       8.640  33.600  29.410  1.00  0.00            
ATOM    152  H8  CN4     2       6.270  33.580  30.230  1.00  0.00            
ATOM    153  H9  CN4     2       5.280  31.790  31.230  1.00  0.00            
ATOM    154  H10 CN4     2       6.550  29.520  31.530  1.00  0.00            
ATOM    155  H11 CN4     2       8.980  29.430  30.790  1.00  0.00            
ATOM    156  H12 CN4     2      12.700  32.320  27.200  1.00  0.00            
TER
ENDMDL
MODEL        1
ATOM      1  H1  ACD     1       9.920  17.960  30.110  1.00  0.00            
ATOM      2  O1  ACD     1       9.270  18.190  29.440  1.00  0.00            
ATOM      3  C1  ACD     1       9.620  19.400  28.760  1.00  0.00            
ATOM      4  H2  ACD     1       9.530  20.280  29.410  1.00  0.00            
ATOM      5  H3  ACD     1       8.930  19.520  27.910  1.00  0.00            
ATOM      6  C2  ACD     1      11.020  19.330  28.240  1.00  0.00            
ATOM      7  H4  ACD     1      11.240  20.120  27.510  1.00  0.00            
ATOM      8  O2  ACD     1      11.920  19.330  29.320  1.00  0.00            
ATOM      9  C3  ACD     1      13.340  19.280  28.950  1.00  0.00            
ATOM     10  H5  ACD     1      13.970  19.320  29.840  1.00  0.00            
ATOM     11  O3  ACD     1      13.720  20.300  28.030  1.00  0.00            
ATOM     12  C4  ACD     1      14.530  21.360  28.530  1.00  0.00            
ATOM     13  H6  ACD     1      14.410  21.410  29.620  1.00  0.00            
ATOM     14  C5  ACD     1      16.020  21.270  28.150  1.00  0.00            
ATOM     15  H7  ACD     1      16.210  21.060  27.090  1.00  0.00            
ATOM     16  O4  ACD     1      16.550  20.180  28.860  1.00  0.00            
ATOM     17  H8  ACD     1      16.190  19.330  28.600  1.00  0.00            
ATOM     18  C6  ACD     1      16.800  22.540  28.460  1.00  0.00            
ATOM     19  H9  ACD     1      16.640  22.750  29.520  1.00  0.00            
ATOM     20  O5  ACD     1      18.220  22.440  28.190  1.00  0.00            
ATOM     21  H10 ACD     1      18.280  22.200  27.270  1.00  0.00            
ATOM     22  C7  ACD     1      16.190  23.670  27.660  1.00  0.00            
ATOM     23  H11 ACD     1      16.650  24.640  27.880  1.00  0.00            
ATOM     24  O6  ACD     1      14.810  23.820  28.070  1.00  0.00            
ATOM     25  C8  ACD     1      13.940  22.620  27.790  1.00  0.00            
ATOM     26  H12 ACD     1      13.750  22.600  26.710  1.00  0.00            
ATOM     27  C9  ACD     1      12.540  23.050  28.360  1.00  0.00            
ATOM     28  H13 ACD     1      12.190  23.920  27.800  1.00  0.00            
ATOM     29  H14 ACD     1      11.870  22.250  28.010  1.00  0.00            
ATOM     30  O7  ACD     1      12.460  23.230  29.700  1.00  0.00            
ATOM     31  H15 ACD     1      13.130  23.880  29.950  1.00  0.00            
ATOM     32  O8  ACD     1      16.280  23.500  26.210  1.00  0.00            
ATOM     33  C10 ACD     1      17.440  23.940  25.530  1.00  0.00            
ATOM     34  H16 ACD     1      18.270  24.250  26.190  1.00  0.00            
ATOM     35  C11 ACD     1      17.930  22.730  24.680  1.00  0.00            
ATOM     36  H17 ACD     1      17.060  22.190  24.280  1.00  0.00            
ATOM     37  O9  ACD     1      18.730  21.890  25.470  1.00  0.00            
ATOM     38  H18 ACD     1      19.190  21.280  24.900  1.00  0.00            
ATOM     39  C12 ACD     1      18.750  23.170  23.430  1.00  0.00            
ATOM     40  H19 ACD     1      19.710  23.630  23.690  1.00  0.00            
ATOM     41  O10 ACD     1      19.090  21.980  22.650  1.00  0.00            
ATOM     42  H20 ACD     1      18.430  21.990  21.960  1.00  0.00            
ATOM     43  C13 ACD     1      17.930  24.120  22.680  1.00  0.00            
ATOM     44  H21 ACD     1      18.490  24.320  21.760  1.00  0.00            
ATOM     45  O11 ACD     1      17.820  25.270  23.450  1.00  0.00            
ATOM     46  C14 ACD     1      17.000  25.180  24.660  1.00  0.00            
ATOM     47  H22 ACD     1      15.960  24.970  24.380  1.00  0.00            
ATOM     48  C15 ACD     1      17.060  26.440  25.530  1.00  0.00            
ATOM     49  H23 ACD     1      16.650  26.180  26.510  1.00  0.00            
ATOM     50  H24 ACD     1      18.120  26.670  25.680  1.00  0.00            
ATOM     51  O12 ACD     1      16.450  27.550  24.910  1.00  0.00            
ATOM     52  H25 ACD     1      16.700  27.510  23.980  1.00  0.00            
ATOM     53  O13 ACD     1      16.680  23.620  22.280  1.00  0.00            
ATOM     54  C16 ACD     1      16.200  23.540  20.950  1.00  0.00            
ATOM     55  H26 ACD     1      16.790  24.120  20.230  1.00  0.00            
ATOM     56  C17 ACD     1      16.270  22.060  20.590  1.00  0.00            
ATOM     57  H27 ACD     1      15.890  21.640  21.540  1.00  0.00            
ATOM     58  O14 ACD     1      17.670  21.640  20.390  1.00  0.00            
ATOM     59  H28 ACD     1      17.640  20.690  20.250  1.00  0.00            
ATOM     60  C18 ACD     1      15.350  21.760  19.410  1.00  0.00            
ATOM     61  H29 ACD     1      15.860  22.170  18.530  1.00  0.00            
ATOM     62  O15 ACD     1      15.130  20.390  19.210  1.00  0.00            
ATOM     63  H30 ACD     1      14.910  20.050  20.080  1.00  0.00            
ATOM     64  C19 ACD     1      13.980  22.470  19.490  1.00  0.00            
ATOM     65  H31 ACD     1      13.470  22.340  18.530  1.00  0.00            
ATOM     66  O16 ACD     1      14.160  23.840  19.720  1.00  0.00            
ATOM     67  C20 ACD     1      14.860  24.140  20.930  1.00  0.00            
ATOM     68  H32 ACD     1      14.190  23.800  21.740  1.00  0.00            
ATOM     69  C21 ACD     1      14.960  25.660  20.940  1.00  0.00            
ATOM     70  H33 ACD     1      13.990  26.160  21.010  1.00  0.00            
ATOM     71  H34 ACD     1      15.400  25.830  21.930  1.00  0.00            
ATOM     72  O17 ACD     1      15.690  26.390  20.000  1.00  0.00            
ATOM     73  H35 ACD     1      15.430  25.980  19.160  1.00  0.00            
ATOM     74  O18 ACD     1      13.150  21.860  20.480  1.00  0.00            
ATOM     75  C22 ACD     1      11.760  21.620  20.060  1.00  0.00            
ATOM     76  H36 ACD     1      11.560  22.090  19.090  1.00  0.00            
ATOM     77  C23 ACD     1      11.670  20.090  19.880  1.00  0.00            
ATOM     78  H37 ACD     1      12.060  19.530  20.740  1.00  0.00            
ATOM     79  O19 ACD     1      12.520  19.790  18.760  1.00  0.00            
ATOM     80  H38 ACD     1      13.420  20.090  18.900  1.00  0.00            
ATOM     81  C24 ACD     1      10.150  19.660  19.760  1.00  0.00            
ATOM     82  H39 ACD     1       9.750  20.010  18.800  1.00  0.00            
ATOM     83  O20 ACD     1      10.070  18.270  19.730  1.00  0.00            
ATOM     84  H40 ACD     1      10.490  17.870  20.490  1.00  0.00            
ATOM     85  C25 ACD     1       9.370  20.210  21.030  1.00  0.00            
ATOM     86  H41 ACD     1       8.310  19.960  20.950  1.00  0.00            
ATOM     87  O21 ACD     1       9.520  21.600  21.100  1.00  0.00            
ATOM     88  C26 ACD     1      10.880  22.030  21.230  1.00  0.00            
ATOM     89  H42 ACD     1      11.340  21.700  22.170  1.00  0.00            
ATOM     90  C27 ACD     1      10.810  23.610  21.380  1.00  0.00            
ATOM     91  H43 ACD     1      10.290  23.880  22.310  1.00  0.00            
ATOM     92  H44 ACD     1      11.840  23.970  21.500  1.00  0.00            
ATOM     93  O22 ACD     1      10.160  24.270  20.300  1.00  0.00            
ATOM     94  H45 ACD     1      10.680  25.030  20.020  1.00  0.00            
ATOM     95  O23 ACD     1       9.920  19.720  22.200  1.00  0.00            
ATOM     96  C28 ACD     1       9.270  18.720  22.910  1.00  0.00            
ATOM     97  H46 ACD     1       8.480  18.220  22.340  1.00  0.00            
ATOM     98  C29 ACD     1       8.750  19.420  24.150  1.00  0.00            
ATOM     99  H47 ACD     1       9.550  20.080  24.500  1.00  0.00            
ATOM    100  O24 ACD     1       8.400  18.380  25.220  1.00  0.00            
ATOM    101  C30 ACD     1       7.430  20.240  23.930  1.00  0.00            
ATOM    102  H48 ACD     1       7.420  20.620  22.900  1.00  0.00            
ATOM    103  H49 ACD     1       6.580  19.550  24.030  1.00  0.00            
ATOM    104  O25 ACD     1       7.280  21.290  24.880  1.00  0.00            
ATOM    105  H50 ACD     1       6.490  21.810  24.750  1.00  0.00            
ATOM    106  C31 ACD     1      10.390  17.730  23.230  1.00  0.00            
ATOM    107  H51 ACD     1      11.220  18.310  23.660  1.00  0.00            
ATOM    108  O26 ACD     1      10.890  17.140  22.000  1.00  0.00            
ATOM    109  H52 ACD     1      11.840  17.240  22.100  1.00  0.00            
ATOM    110  C32 ACD     1       9.940  16.720  24.250  1.00  0.00            
ATOM    111  H53 ACD     1       9.080  16.130  23.920  1.00  0.00            
ATOM    112  O27 ACD     1      10.940  15.760  24.530  1.00  0.00            
ATOM    113  H54 ACD     1      11.660  16.150  25.030  1.00  0.00            
ATOM    114  C33 ACD     1       9.460  17.510  25.490  1.00  0.00            
ATOM    115  H55 ACD     1       9.080  16.890  26.300  1.00  0.00            
ATOM    116  O28 ACD     1      10.610  18.260  25.990  1.00  0.00            
ATOM    117  C34 ACD     1      11.160  18.090  27.330  1.00  0.00            
ATOM    118  H56 ACD     1      10.650  17.290  27.870  1.00  0.00            
ATOM    119  C35 ACD     1      12.630  17.760  27.150  1.00  0.00            
ATOM    120  H57 ACD     1      13.000  18.500  26.430  1.00  0.00            
ATOM    121  O29 ACD     1      12.840  16.420  26.580  1.00  0.00            
ATOM    122  H58 ACD     1      13.600  16.420  25.990  1.00  0.00            
ATOM    123  C36 ACD     1      13.520  17.950  28.360  1.00  0.00            
ATOM    124  H59 ACD     1      13.240  17.150  29.070  1.00  0.00            
ATOM    125  O30 ACD     1      14.970  17.690  28.070  1.00  0.00            
ATOM    126  H60 ACD     1      15.040  17.460  27.140  1.00  0.00            
ATOM    127  C1  CN4     2      15.960  19.510  24.200  1.00  0.00            
ATOM    128  C2  CN4     2      14.460  19.380  23.850  1.00  0.00            
ATOM    129  C3  CN4     2      14.260  18.720  22.490  1.00  0.00            
ATOM    130  O1  CN4     2      13.630  17.660  22.410  1.00  0.00            
ATOM    131  O2  CN4     2      14.780  19.220  21.520  1.00  0.00            
ATOM    132  C4  CN4     2      13.660  20.750  24.060  1.00  0.00            
ATOM    133  C5  CN4     2      12.370  20.720  24.610  1.00  0.00            
ATOM    134  C6  CN4     2      11.570  21.860  24.940  1.00  0.00            
ATOM    135  C7  CN4     2      12.120  23.160  24.800  1.00  0.00            
ATOM    136  C8  CN4     2      11.380  24.400  25.220  1.00  0.00            
ATOM    137  C9  CN4     2      12.100  25.470  25.730  1.00  0.00            
ATOM    138  C10 CN4     2      11.440  26.630  26.120  1.00  0.00            
ATOM    139  C11 CN4     2      10.050  26.760  25.870  1.00  0.00            
ATOM    140  C12 CN4     2       9.320  25.660  25.430  1.00  0.00            
ATOM    141  C13 CN4     2       9.970  24.490  25.130  1.00  0.00            
ATOM    142  C14 CN4     2      13.400  23.250  24.150  1.00  0.00            
ATOM    143  F1  CN4     2      13.910  24.400  23.840  1.00  0.00            
ATOM    144  C15 CN4     2      14.160  22.090  23.940  1.00  0.00            
ATOM    145  H1  CN4     2      16.510  18.590  24.420  1.00  0.00            
ATOM    146  H2  CN4     2      16.560  19.990  23.420  1.00  0.00            
ATOM    147  H3  CN4     2      16.050  20.100  25.130  1.00  0.00            
ATOM    148  H4  CN4     2      14.050  18.670  24.580  1.00  0.00            
ATOM    149  H5  CN4     2      11.790  19.810  24.730  1.00  0.00            
ATOM    150  H6  CN4     2      10.570  21.710  25.330  1.00  0.00            
ATOM    151  H7  CN4     2      13.150  25.350  25.940  1.00  0.00            
ATOM    152  H8  CN4     2      12.090  27.410  26.510  1.00  0.00            
ATOM    153  H9  CN4     2       9.530  27.650  26.200  1.00  0.00            
ATOM    154  H10 CN4     2       8.250  25.830  25.380  1.00  0.00            
ATOM    155  H11 CN4     2       9.410  23.640  24.730  1.00  0.00            
ATOM    156  H12 CN4     2      15.180  22.280  23.610  1.00  0.00            
TER
ENDMDL
MODEL        1
ATOM      1  H1  ACD     1      11.430  17.960  22.310  1.00  0.00            
ATOM      2  O1  ACD     1      11.820  17.380  21.640  1.00  0.00            
ATOM      3  C1  ACD     1      12.930  18.130  21.150  1.00  0.00            
ATOM      4  H2  ACD     1      12.610  19.170  21.050  1.00  0.00            
ATOM      5  H3  ACD     1      13.300  17.760  20.180  1.00  0.00            
ATOM      6  C2  ACD     1      14.160  17.940  22.040  1.00  0.00            
ATOM      7  H4  ACD     1      15.050  18.340  21.550  1.00  0.00            
ATOM      8  O2  ACD     1      13.810  18.620  23.290  1.00  0.00            
ATOM      9  C3  ACD     1      14.890  18.550  24.310  1.00  0.00            
ATOM     10  H5  ACD     1      14.470  19.080  25.170  1.00  0.00            
ATOM     11  O3  ACD     1      16.090  19.250  23.900  1.00  0.00            
ATOM     12  C4  ACD     1      16.940  19.840  24.890  1.00  0.00            
ATOM     13  H6  ACD     1      16.770  19.350  25.850  1.00  0.00            
ATOM     14  C5  ACD     1      18.380  19.450  24.460  1.00  0.00            
ATOM     15  H7  ACD     1      18.540  19.610  23.390  1.00  0.00            
ATOM     16  O4  ACD     1      18.530  18.090  24.950  1.00  0.00            
ATOM     17  H8  ACD     1      18.790  17.640  24.140  1.00  0.00            
ATOM     18  C6  ACD     1      19.370  20.360  25.180  1.00  0.00            
ATOM     19  H9  ACD     1      19.180  20.260  26.260  1.00  0.00            
ATOM     20  O5  ACD     1      20.710  19.950  25.060  1.00  0.00            
ATOM     21  H10 ACD     1      20.820  19.360  25.810  1.00  0.00            
ATOM     22  C7  ACD     1      19.130  21.790  24.880  1.00  0.00            
ATOM     23  H11 ACD     1      19.850  22.550  25.200  1.00  0.00            
ATOM     24  O6  ACD     1      17.870  22.040  25.470  1.00  0.00            
ATOM     25  C8  ACD     1      16.750  21.340  24.900  1.00  0.00            
ATOM     26  H12 ACD     1      16.690  21.730  23.870  1.00  0.00            
ATOM     27  C9  ACD     1      15.470  21.760  25.590  1.00  0.00            
ATOM     28  H13 ACD     1      14.640  21.530  24.920  1.00  0.00            
ATOM     29  H14 ACD     1      15.260  21.150  26.480  1.00  0.00            
ATOM     30  O7  ACD     1      15.420  23.150  25.830  1.00  0.00            
ATOM     31  H15 ACD     1      14.490  23.340  25.940  1.00  0.00            
ATOM     32  O8  ACD     1      19.060  22.000  23.460  1.00  0.00            
ATOM     33  C10 ACD     1      20.110  22.670  22.690  1.00  0.00            
ATOM     34  H16 ACD     1      20.550  23.470  23.310  1.00  0.00            
ATOM     35  C11 ACD     1      21.140  21.620  22.130  1.00  0.00            
ATOM     36  H17 ACD     1      20.690  20.770  21.600  1.00  0.00            
ATOM     37  O9  ACD     1      21.990  21.210  23.230  1.00  0.00            
ATOM     38  H18 ACD     1      21.570  20.580  23.820  1.00  0.00            
ATOM     39  C12 ACD     1      22.010  22.220  21.000  1.00  0.00            
ATOM     40  H19 ACD     1      22.620  23.020  21.440  1.00  0.00            
ATOM     41  O10 ACD     1      22.900  21.150  20.520  1.00  0.00            
ATOM     42  H20 ACD     1      23.580  21.020  21.180  1.00  0.00            
ATOM     43  C13 ACD     1      21.130  22.850  19.960  1.00  0.00            
ATOM     44  H21 ACD     1      21.560  23.510  19.210  1.00  0.00            
ATOM     45  O11 ACD     1      20.350  23.830  20.550  1.00  0.00            
ATOM     46  C14 ACD     1      19.430  23.350  21.550  1.00  0.00            
ATOM     47  H22 ACD     1      18.690  22.700  21.080  1.00  0.00            
ATOM     48  C15 ACD     1      18.580  24.560  22.040  1.00  0.00            
ATOM     49  H23 ACD     1      17.980  24.130  22.840  1.00  0.00            
ATOM     50  H24 ACD     1      19.280  25.310  22.450  1.00  0.00            
ATOM     51  O12 ACD     1      17.670  25.090  21.120  1.00  0.00            
ATOM     52  H25 ACD     1      16.810  24.670  21.220  1.00  0.00            
ATOM     53  O13 ACD     1      20.290  21.860  19.310  1.00  0.00            
ATOM     54  C16 ACD     1      20.200  21.870  17.870  1.00  0.00            
ATOM     55  H26 ACD     1      20.600  22.750  17.360  1.00  0.00            
ATOM     56  C17 ACD     1      21.040  20.670  17.370  1.00  0.00            
ATOM     57  H27 ACD     1      20.810  19.720  17.880  1.00  0.00            
ATOM     58  O14 ACD     1      22.410  21.050  17.690  1.00  0.00            
ATOM     59  H28 ACD     1      22.590  20.910  18.630  1.00  0.00            
ATOM     60  C18 ACD     1      20.780  20.510  15.870  1.00  0.00            
ATOM     61  H29 ACD     1      20.920  21.470  15.360  1.00  0.00            
ATOM     62  O15 ACD     1      21.610  19.510  15.220  1.00  0.00            
ATOM     63  H30 ACD     1      21.510  18.680  15.690  1.00  0.00            
ATOM     64  C19 ACD     1      19.290  20.200  15.550  1.00  0.00            
ATOM     65  H31 ACD     1      19.160  20.280  14.470  1.00  0.00            
ATOM     66  O16 ACD     1      18.580  21.210  16.120  1.00  0.00            
ATOM     67  C20 ACD     1      18.760  21.600  17.480  1.00  0.00            
ATOM     68  H32 ACD     1      18.340  20.740  18.020  1.00  0.00            
ATOM     69  C21 ACD     1      17.900  22.890  17.670  1.00  0.00            
ATOM     70  H33 ACD     1      16.910  22.660  17.250  1.00  0.00            
ATOM     71  H34 ACD     1      17.800  23.070  18.750  1.00  0.00            
ATOM     72  O17 ACD     1      18.470  24.100  17.110  1.00  0.00            
ATOM     73  H35 ACD     1      19.090  24.480  17.730  1.00  0.00            
ATOM     74  O18 ACD     1      18.920  18.930  16.020  1.00  0.00            
ATOM     75  C22 ACD     1      18.140  18.070  15.210  1.00  0.00            
ATOM     76  H36 ACD     1      18.390  18.310  14.170  1.00  0.00            
ATOM     77  C23 ACD     1      18.510  16.630  15.530  1.00  0.00            
ATOM     78  H37 ACD     1      18.580  16.400  16.600  1.00  0.00            
ATOM     79  O19 ACD     1      19.780  16.400  14.980  1.00  0.00            
ATOM     80  H38 ACD     1      20.460  16.730  15.570  1.00  0.00            
ATOM     81  C24 ACD     1      17.530  15.630  14.990  1.00  0.00            
ATOM     82  H39 ACD     1      17.430  15.740  13.910  1.00  0.00            
ATOM     83  O20 ACD     1      18.020  14.330  15.360  1.00  0.00            
ATOM     84  H40 ACD     1      18.860  14.150  14.920  1.00  0.00            
ATOM     85  C25 ACD     1      16.210  15.960  15.550  1.00  0.00            
ATOM     86  H41 ACD     1      15.540  15.180  15.170  1.00  0.00            
ATOM     87  O21 ACD     1      15.810  17.160  14.960  1.00  0.00            
ATOM     88  C26 ACD     1      16.640  18.260  15.420  1.00  0.00            
ATOM     89  H42 ACD     1      16.500  18.420  16.500  1.00  0.00            
ATOM     90  C27 ACD     1      16.120  19.510  14.660  1.00  0.00            
ATOM     91  H43 ACD     1      15.040  19.600  14.860  1.00  0.00            
ATOM     92  H44 ACD     1      16.610  20.390  15.090  1.00  0.00            
ATOM     93  O22 ACD     1      16.270  19.400  13.260  1.00  0.00            
ATOM     94  H45 ACD     1      16.080  20.290  12.980  1.00  0.00            
ATOM     95  O23 ACD     1      16.260  16.060  16.960  1.00  0.00            
ATOM     96  C28 ACD     1      15.600  15.050  17.750  1.00  0.00            
ATOM     97  H46 ACD     1      15.290  14.160  17.190  1.00  0.00            
ATOM     98  C29 ACD     1      14.290  15.680  18.450  1.00  0.00            
ATOM     99  H47 ACD     1      14.580  16.620  18.940  1.00  0.00            
ATOM    100  O24 ACD     1      13.800  14.890  19.470  1.00  0.00            
ATOM    101  C30 ACD     1      13.300  16.000  17.420  1.00  0.00            
ATOM    102  H48 ACD     1      12.420  16.470  17.860  1.00  0.00            
ATOM    103  H49 ACD     1      13.670  16.790  16.740  1.00  0.00            
ATOM    104  O25 ACD     1      12.780  14.780  16.790  1.00  0.00            
ATOM    105  H50 ACD     1      12.460  14.170  17.460  1.00  0.00            
ATOM    106  C31 ACD     1      16.540  14.630  18.790  1.00  0.00            
ATOM    107  H51 ACD     1      17.090  15.550  19.010  1.00  0.00            
ATOM    108  O26 ACD     1      17.470  13.740  18.260  1.00  0.00            
ATOM    109  H52 ACD     1      17.550  13.840  17.300  1.00  0.00            
ATOM    110  C32 ACD     1      15.860  14.000  20.060  1.00  0.00            
ATOM    111  H53 ACD     1      15.480  13.000  19.810  1.00  0.00            
ATOM    112  O27 ACD     1      16.840  13.970  21.150  1.00  0.00            
ATOM    113  H54 ACD     1      17.620  14.500  20.940  1.00  0.00            
ATOM    114  C33 ACD     1      14.740  14.790  20.560  1.00  0.00            
ATOM    115  H55 ACD     1      14.320  14.160  21.360  1.00  0.00            
ATOM    116  O28 ACD     1      15.030  16.040  21.050  1.00  0.00            
ATOM    117  C34 ACD     1      14.420  16.460  22.310  1.00  0.00            
ATOM    118  H56 ACD     1      13.500  15.880  22.470  1.00  0.00            
ATOM    119  C35 ACD     1      15.470  16.270  23.450  1.00  0.00            
ATOM    120  H57 ACD     1      16.420  16.720  23.130  1.00  0.00            
ATOM    121  O29 ACD     1      15.690  14.830  23.630  1.00  0.00            
ATOM    122  H58 ACD     1      15.950  14.520  22.760  1.00  0.00            
ATOM    123  C36 ACD     1      15.060  17.070  24.680  1.00  0.00            
ATOM    124  H59 ACD     1      14.120  16.700  25.110  1.00  0.00            
ATOM    125  O30 ACD     1      16.060  16.950  25.680  1.00  0.00            
ATOM    126  H60 ACD     1      16.840  17.430  25.390  1.00  0.00            
ATOM    127  C1  CN4     2      19.500  17.460  19.230  1.00  0.00            
ATOM    128  C2  CN4     2      18.830  18.000  20.500  1.00  0.00            
ATOM    129  C3  CN4     2      18.640  16.870  21.570  1.00  0.00            
ATOM    130  O1  CN4     2      18.650  15.720  21.160  1.00  0.00            
ATOM    131  O2  CN4     2      19.160  17.080  22.700  1.00  0.00            
ATOM    132  C4  CN4     2      17.510  18.810  20.270  1.00  0.00            
ATOM    133  C5  CN4     2      16.550  18.450  19.320  1.00  0.00            
ATOM    134  C6  CN4     2      15.450  19.260  19.000  1.00  0.00            
ATOM    135  C7  CN4     2      15.300  20.550  19.540  1.00  0.00            
ATOM    136  C8  CN4     2      14.150  21.490  19.140  1.00  0.00            
ATOM    137  C9  CN4     2      13.830  21.730  17.790  1.00  0.00            
ATOM    138  C10 CN4     2      12.750  22.540  17.490  1.00  0.00            
ATOM    139  C11 CN4     2      12.010  23.150  18.460  1.00  0.00            
ATOM    140  C12 CN4     2      12.340  23.100  19.790  1.00  0.00            
ATOM    141  C13 CN4     2      13.440  22.240  20.140  1.00  0.00            
ATOM    142  C14 CN4     2      16.310  20.920  20.470  1.00  0.00            
ATOM    143  F1  CN4     2      16.370  22.180  20.840  1.00  0.00            
ATOM    144  C15 CN4     2      17.380  20.090  20.870  1.00  0.00            
ATOM    145  H1  CN4     2      20.510  17.070  19.360  1.00  0.00            
ATOM    146  H2  CN4     2      18.940  16.620  18.800  1.00  0.00            
ATOM    147  H3  CN4     2      19.410  18.280  18.510  1.00  0.00            
ATOM    148  H4  CN4     2      19.600  18.690  20.880  1.00  0.00            
ATOM    149  H5  CN4     2      16.750  17.540  18.760  1.00  0.00            
ATOM    150  H6  CN4     2      14.750  18.920  18.240  1.00  0.00            
ATOM    151  H7  CN4     2      14.400  21.190  17.040  1.00  0.00            
ATOM    152  H8  CN4     2      12.370  22.640  16.480  1.00  0.00            
ATOM    153  H9  CN4     2      11.080  23.580  18.100  1.00  0.00            
ATOM    154  H10 CN4     2      11.870  23.690  20.570  1.00  0.00            
ATOM    155  H11 CN4     2      13.690  22.090  21.190  1.00  0.00            
ATOM    156  H12 CN4     2      18.070  20.460  21.620  1.00  0.00            
TER
ENDMDL
MODEL        1
ATOM      1  H1  ACD     1       7.320  18.810  19.860  1.00  0.00            
ATOM      2  O1  ACD     1       7.300  18.590  18.920  1.00  0.00            
ATOM      3  C1  ACD     1       7.540  19.820  18.220  1.00  0.00            
ATOM      4  H2  ACD     1       6.790  20.560  18.530  1.00  0.00            
ATOM      5  H3  ACD     1       7.560  19.700  17.130  1.00  0.00            
ATOM      6  C2  ACD     1       8.840  20.510  18.560  1.00  0.00            
ATOM      7  H4  ACD     1       8.980  21.300  17.800  1.00  0.00            
ATOM      8  O2  ACD     1       8.730  21.120  19.910  1.00  0.00            
ATOM      9  C3  ACD     1       9.920  21.690  20.440  1.00  0.00            
ATOM     10  H5  ACD     1       9.710  21.990  21.470  1.00  0.00            
ATOM     11  O3  ACD     1      10.320  22.790  19.590  1.00  0.00            
ATOM     12  C4  ACD     1      10.070  24.140  19.980  1.00  0.00            
ATOM     13  H6  ACD     1       9.330  24.230  20.790  1.00  0.00            
ATOM     14  C5  ACD     1      11.390  24.660  20.450  1.00  0.00            
ATOM     15  H7  ACD     1      12.110  24.610  19.620  1.00  0.00            
ATOM     16  O4  ACD     1      11.930  23.860  21.480  1.00  0.00            
ATOM     17  H8  ACD     1      11.840  22.920  21.300  1.00  0.00            
ATOM     18  C6  ACD     1      11.270  26.150  20.860  1.00  0.00            
ATOM     19  H9  ACD     1      10.690  26.200  21.790  1.00  0.00            
ATOM     20  O5  ACD     1      12.600  26.630  21.040  1.00  0.00            
ATOM     21  H10 ACD     1      13.070  26.630  20.200  1.00  0.00            
ATOM     22  C7  ACD     1      10.700  26.950  19.680  1.00  0.00            
ATOM     23  H11 ACD     1      10.470  27.980  19.970  1.00  0.00            
ATOM     24  O6  ACD     1       9.480  26.290  19.270  1.00  0.00            
ATOM     25  C8  ACD     1       9.660  24.960  18.780  1.00  0.00            
ATOM     26  H12 ACD     1      10.340  24.740  17.950  1.00  0.00            
ATOM     27  C9  ACD     1       8.300  24.510  18.330  1.00  0.00            
ATOM     28  H13 ACD     1       7.960  25.170  17.520  1.00  0.00            
ATOM     29  H14 ACD     1       8.310  23.510  17.880  1.00  0.00            
ATOM     30  O7  ACD     1       7.310  24.560  19.360  1.00  0.00            
ATOM     31  H15 ACD     1       7.130  25.480  19.550  1.00  0.00            
ATOM     32  O8  ACD     1      11.550  26.990  18.550  1.00  0.00            
ATOM     33  C10 ACD     1      11.820  28.190  17.750  1.00  0.00            
ATOM     34  H16 ACD     1      11.840  28.970  18.520  1.00  0.00            
ATOM     35  C11 ACD     1      13.190  28.060  17.170  1.00  0.00            
ATOM     36  H17 ACD     1      13.250  27.070  16.710  1.00  0.00            
ATOM     37  O9  ACD     1      14.190  28.190  18.200  1.00  0.00            
ATOM     38  H18 ACD     1      14.830  28.740  17.740  1.00  0.00            
ATOM     39  C12 ACD     1      13.430  29.000  15.990  1.00  0.00            
ATOM     40  H19 ACD     1      13.420  30.050  16.320  1.00  0.00            
ATOM     41  O10 ACD     1      14.710  28.730  15.480  1.00  0.00            
ATOM     42  H20 ACD     1      14.990  29.420  14.870  1.00  0.00            
ATOM     43  C13 ACD     1      12.320  28.800  14.930  1.00  0.00            
ATOM     44  H21 ACD     1      12.440  29.520  14.110  1.00  0.00            
ATOM     45  O11 ACD     1      11.120  29.250  15.590  1.00  0.00            
ATOM     46  C14 ACD     1      10.720  28.330  16.680  1.00  0.00            
ATOM     47  H22 ACD     1      10.420  27.350  16.320  1.00  0.00            
ATOM     48  C15 ACD     1       9.410  28.830  17.190  1.00  0.00            
ATOM     49  H23 ACD     1       8.720  28.930  16.330  1.00  0.00            
ATOM     50  H24 ACD     1       8.940  28.080  17.840  1.00  0.00            
ATOM     51  O12 ACD     1       9.570  30.100  17.800  1.00  0.00            
ATOM     52  H25 ACD     1       8.830  30.270  18.380  1.00  0.00            
ATOM     53  O13 ACD     1      12.250  27.400  14.540  1.00  0.00            
ATOM     54  C16 ACD     1      12.270  27.120  13.120  1.00  0.00            
ATOM     55  H26 ACD     1      12.540  28.070  12.640  1.00  0.00            
ATOM     56  C17 ACD     1      13.280  26.070  12.980  1.00  0.00            
ATOM     57  H27 ACD     1      13.100  25.260  13.700  1.00  0.00            
ATOM     58  O14 ACD     1      14.550  26.580  13.360  1.00  0.00            
ATOM     59  H28 ACD     1      14.420  26.880  14.270  1.00  0.00            
ATOM     60  C18 ACD     1      13.360  25.380  11.630  1.00  0.00            
ATOM     61  H29 ACD     1      13.790  26.070  10.890  1.00  0.00            
ATOM     62  O15 ACD     1      14.260  24.240  11.770  1.00  0.00            
ATOM     63  H30 ACD     1      14.120  23.840  12.630  1.00  0.00            
ATOM     64  C19 ACD     1      11.930  25.040  11.140  1.00  0.00            
ATOM     65  H31 ACD     1      11.950  24.810  10.070  1.00  0.00            
ATOM     66  O16 ACD     1      11.080  26.170  11.210  1.00  0.00            
ATOM     67  C20 ACD     1      10.900  26.740  12.500  1.00  0.00            
ATOM     68  H32 ACD     1      10.350  26.010  13.120  1.00  0.00            
ATOM     69  C21 ACD     1       9.920  27.900  12.430  1.00  0.00            
ATOM     70  H33 ACD     1      10.000  28.490  13.350  1.00  0.00            
ATOM     71  H34 ACD     1      10.130  28.550  11.580  1.00  0.00            
ATOM     72  O17 ACD     1       8.550  27.460  12.320  1.00  0.00            
ATOM     73  H35 ACD     1       8.370  27.170  11.420  1.00  0.00            
ATOM     74  O18 ACD     1      11.460  24.030  11.910  1.00  0.00            
ATOM     75  C22 ACD     1      10.950  22.860  11.200  1.00  0.00            
ATOM     76  H36 ACD     1      10.710  23.020  10.140  1.00  0.00            
ATOM     77  C23 ACD     1      12.030  21.750  11.230  1.00  0.00            
ATOM     78  H37 ACD     1      12.450  21.740  12.240  1.00  0.00            
ATOM     79  O19 ACD     1      13.020  22.140  10.230  1.00  0.00            
ATOM     80  H38 ACD     1      13.410  22.910  10.640  1.00  0.00            
ATOM     81  C24 ACD     1      11.510  20.400  10.920  1.00  0.00            
ATOM     82  H39 ACD     1      11.390  20.350   9.830  1.00  0.00            
ATOM     83  O20 ACD     1      12.530  19.480  11.270  1.00  0.00            
ATOM     84  H40 ACD     1      13.250  19.950  11.710  1.00  0.00            
ATOM     85  C25 ACD     1      10.190  20.020  11.580  1.00  0.00            
ATOM     86  H41 ACD     1       9.760  19.160  11.060  1.00  0.00            
ATOM     87  O21 ACD     1       9.230  21.060  11.270  1.00  0.00            
ATOM     88  C26 ACD     1       9.660  22.370  11.860  1.00  0.00            
ATOM     89  H42 ACD     1       9.810  22.220  12.930  1.00  0.00            
ATOM     90  C27 ACD     1       8.530  23.360  11.570  1.00  0.00            
ATOM     91  H43 ACD     1       7.670  22.960  12.120  1.00  0.00            
ATOM     92  H44 ACD     1       8.780  24.350  11.970  1.00  0.00            
ATOM     93  O22 ACD     1       8.290  23.580  10.230  1.00  0.00            
ATOM     94  H45 ACD     1       7.610  22.930  10.030  1.00  0.00            
ATOM     95  O23 ACD     1      10.190  19.970  13.030  1.00  0.00            
ATOM     96  C28 ACD     1       9.960  18.730  13.730  1.00  0.00            
ATOM     97  H46 ACD     1       9.720  17.970  12.980  1.00  0.00            
ATOM     98  C29 ACD     1       8.790  18.950  14.690  1.00  0.00            
ATOM     99  H47 ACD     1       8.850  19.960  15.120  1.00  0.00            
ATOM    100  O24 ACD     1       8.750  18.100  15.850  1.00  0.00            
ATOM    101  C30 ACD     1       7.480  18.790  13.990  1.00  0.00            
ATOM    102  H48 ACD     1       6.660  19.000  14.690  1.00  0.00            
ATOM    103  H49 ACD     1       7.430  19.540  13.190  1.00  0.00            
ATOM    104  O25 ACD     1       7.350  17.530  13.330  1.00  0.00            
ATOM    105  H50 ACD     1       7.300  16.860  14.010  1.00  0.00            
ATOM    106  C31 ACD     1      11.300  18.370  14.410  1.00  0.00            
ATOM    107  H51 ACD     1      11.690  19.310  14.810  1.00  0.00            
ATOM    108  O26 ACD     1      12.130  17.790  13.460  1.00  0.00            
ATOM    109  H52 ACD     1      12.410  18.430  12.800  1.00  0.00            
ATOM    110  C32 ACD     1      11.030  17.470  15.600  1.00  0.00            
ATOM    111  H53 ACD     1      10.670  16.500  15.220  1.00  0.00            
ATOM    112  O27 ACD     1      12.260  17.270  16.310  1.00  0.00            
ATOM    113  H54 ACD     1      12.630  18.140  16.500  1.00  0.00            
ATOM    114  C33 ACD     1       9.970  17.970  16.560  1.00  0.00            
ATOM    115  H55 ACD     1       9.850  17.240  17.360  1.00  0.00            
ATOM    116  O28 ACD     1      10.430  19.230  17.120  1.00  0.00            
ATOM    117  C34 ACD     1      10.040  19.510  18.490  1.00  0.00            
ATOM    118  H56 ACD     1       9.740  18.640  19.100  1.00  0.00            
ATOM    119  C35 ACD     1      11.290  19.990  19.160  1.00  0.00            
ATOM    120  H57 ACD     1      11.710  20.690  18.430  1.00  0.00            
ATOM    121  O29 ACD     1      12.260  18.910  19.340  1.00  0.00            
ATOM    122  H58 ACD     1      12.770  19.010  18.530  1.00  0.00            
ATOM    123  C36 ACD     1      10.990  20.610  20.510  1.00  0.00            
ATOM    124  H59 ACD     1      10.600  19.790  21.130  1.00  0.00            
ATOM    125  O30 ACD     1      12.170  21.070  21.100  1.00  0.00            
ATOM    126  H60 ACD     1      12.790  20.370  20.870  1.00  0.00            
ATOM    127  C1  CN4     2      13.070  24.240  16.810  1.00  0.00            
ATOM    128  C2  CN4     2      12.370  22.950  16.160  1.00  0.00            
ATOM    129  C3  CN4     2      13.200  22.300  14.980  1.00  0.00            
ATOM    130  O1  CN4     2      13.680  23.000  14.110  1.00  0.00            
ATOM    131  O2  CN4     2      13.560  21.120  15.080  1.00  0.00            
ATOM    132  C4  CN4     2      10.930  23.290  15.690  1.00  0.00            
ATOM    133  C5  CN4     2       9.970  22.300  15.750  1.00  0.00            
ATOM    134  C6  CN4     2       8.610  22.570  15.330  1.00  0.00            
ATOM    135  C7  CN4     2       8.200  23.860  14.980  1.00  0.00            
ATOM    136  C8  CN4     2       6.750  24.120  14.770  1.00  0.00            
ATOM    137  C9  CN4     2       6.320  25.010  13.730  1.00  0.00            
ATOM    138  C10 CN4     2       4.960  25.200  13.520  1.00  0.00            
ATOM    139  C11 CN4     2       4.000  24.510  14.310  1.00  0.00            
ATOM    140  C12 CN4     2       4.350  23.640  15.320  1.00  0.00            
ATOM    141  C13 CN4     2       5.700  23.480  15.580  1.00  0.00            
ATOM    142  C14 CN4     2       9.160  24.880  14.980  1.00  0.00            
ATOM    143  F1  CN4     2       8.710  26.150  15.060  1.00  0.00            
ATOM    144  C15 CN4     2      10.490  24.570  15.310  1.00  0.00            
ATOM    145  H1  CN4     2      13.800  24.000  17.600  1.00  0.00            
ATOM    146  H2  CN4     2      13.600  24.780  16.010  1.00  0.00            
ATOM    147  H3  CN4     2      12.410  24.980  17.270  1.00  0.00            
ATOM    148  H4  CN4     2      12.260  22.120  16.860  1.00  0.00            
ATOM    149  H5  CN4     2      10.320  21.280  15.920  1.00  0.00            
ATOM    150  H6  CN4     2       7.910  21.750  15.200  1.00  0.00            
ATOM    151  H7  CN4     2       7.040  25.550  13.120  1.00  0.00            
ATOM    152  H8  CN4     2       4.680  25.870  12.720  1.00  0.00            
ATOM    153  H9  CN4     2       2.940  24.690  14.130  1.00  0.00            
ATOM    154  H10 CN4     2       3.580  23.360  16.040  1.00  0.00            
ATOM    155  H11 CN4     2       6.070  22.880  16.400  1.00  0.00            
ATOM    156  H12 CN4     2      11.160  25.420  15.320  1.00  0.00            
TER
ENDMDL
MODEL        1
ATOM      1  H1  ACD     1      14.500  27.230  25.420  1.00  0.00            
ATOM      2  O1  ACD     1      13.640  27.230  25.000  1.00  0.00            
ATOM      3  C1  ACD     1      13.340  25.850  24.760  1.00  0.00            
ATOM      4  H2  ACD     1      14.250  25.270  24.570  1.00  0.00            
ATOM      5  H3  ACD     1      12.870  25.790  23.770  1.00  0.00            
ATOM      6  C2  ACD     1      12.470  25.110  25.760  1.00  0.00            
ATOM      7  H4  ACD     1      12.250  24.150  25.280  1.00  0.00            
ATOM      8  O2  ACD     1      13.120  25.000  26.990  1.00  0.00            
ATOM      9  C3  ACD     1      12.410  24.200  27.910  1.00  0.00            
ATOM     10  H5  ACD     1      13.020  24.180  28.820  1.00  0.00            
ATOM     11  O3  ACD     1      12.160  22.910  27.380  1.00  0.00            
ATOM     12  C4  ACD     1      12.680  21.780  28.110  1.00  0.00            
ATOM     13  H6  ACD     1      12.670  22.110  29.160  1.00  0.00            
ATOM     14  C5  ACD     1      11.620  20.720  27.850  1.00  0.00            
ATOM     15  H7  ACD     1      11.380  20.660  26.780  1.00  0.00            
ATOM     16  O4  ACD     1      10.420  21.070  28.600  1.00  0.00            
ATOM     17  H8  ACD     1      10.270  22.000  28.430  1.00  0.00            
ATOM     18  C6  ACD     1      12.110  19.250  28.100  1.00  0.00            
ATOM     19  H9  ACD     1      12.370  19.240  29.170  1.00  0.00            
ATOM     20  O5  ACD     1      11.110  18.360  27.680  1.00  0.00            
ATOM     21  H10 ACD     1      10.760  18.150  28.550  1.00  0.00            
ATOM     22  C7  ACD     1      13.420  19.020  27.340  1.00  0.00            
ATOM     23  H11 ACD     1      13.810  18.010  27.540  1.00  0.00            
ATOM     24  O6  ACD     1      14.360  19.990  27.790  1.00  0.00            
ATOM     25  C8  ACD     1      14.080  21.380  27.520  1.00  0.00            
ATOM     26  H12 ACD     1      14.060  21.530  26.440  1.00  0.00            
ATOM     27  C9  ACD     1      15.080  22.290  28.140  1.00  0.00            
ATOM     28  H13 ACD     1      16.020  21.850  27.810  1.00  0.00            
ATOM     29  H14 ACD     1      14.950  23.300  27.720  1.00  0.00            
ATOM     30  O7  ACD     1      15.100  22.440  29.580  1.00  0.00            
ATOM     31  H15 ACD     1      15.590  23.250  29.730  1.00  0.00            
ATOM     32  O8  ACD     1      13.150  19.190  25.960  1.00  0.00            
ATOM     33  C10 ACD     1      13.820  18.250  25.110  1.00  0.00            
ATOM     34  H16 ACD     1      14.550  17.600  25.620  1.00  0.00            
ATOM     35  C11 ACD     1      12.630  17.380  24.660  1.00  0.00            
ATOM     36  H17 ACD     1      11.740  18.020  24.570  1.00  0.00            
ATOM     37  O9  ACD     1      12.160  16.430  25.660  1.00  0.00            
ATOM     38  H18 ACD     1      11.810  16.910  26.420  1.00  0.00            
ATOM     39  C12 ACD     1      12.880  16.730  23.280  1.00  0.00            
ATOM     40  H19 ACD     1      13.560  15.870  23.420  1.00  0.00            
ATOM     41  O10 ACD     1      11.650  16.210  22.780  1.00  0.00            
ATOM     42  H20 ACD     1      11.450  15.490  23.390  1.00  0.00            
ATOM     43  C13 ACD     1      13.480  17.680  22.330  1.00  0.00            
ATOM     44  H21 ACD     1      13.710  17.160  21.390  1.00  0.00            
ATOM     45  O11 ACD     1      14.680  18.190  22.830  1.00  0.00            
ATOM     46  C14 ACD     1      14.580  19.020  23.980  1.00  0.00            
ATOM     47  H22 ACD     1      13.910  19.860  23.760  1.00  0.00            
ATOM     48  C15 ACD     1      15.900  19.640  24.400  1.00  0.00            
ATOM     49  H23 ACD     1      15.740  20.500  25.060  1.00  0.00            
ATOM     50  H24 ACD     1      16.510  18.920  24.950  1.00  0.00            
ATOM     51  O12 ACD     1      16.660  20.180  23.250  1.00  0.00            
ATOM     52  H25 ACD     1      17.370  19.550  23.100  1.00  0.00            
ATOM     53  O13 ACD     1      12.560  18.680  21.950  1.00  0.00            
ATOM     54  C16 ACD     1      12.440  18.920  20.550  1.00  0.00            
ATOM     55  H26 ACD     1      13.100  18.340  19.880  1.00  0.00            
ATOM     56  C17 ACD     1      11.040  18.600  20.110  1.00  0.00            
ATOM     57  H27 ACD     1      10.300  19.140  20.720  1.00  0.00            
ATOM     58  O14 ACD     1      10.880  17.200  20.210  1.00  0.00            
ATOM     59  H28 ACD     1      11.030  16.980  21.140  1.00  0.00            
ATOM     60  C18 ACD     1      10.760  19.000  18.660  1.00  0.00            
ATOM     61  H29 ACD     1      11.390  18.390  17.990  1.00  0.00            
ATOM     62  O15 ACD     1       9.340  18.900  18.510  1.00  0.00            
ATOM     63  H30 ACD     1       9.090  19.730  18.910  1.00  0.00            
ATOM     64  C19 ACD     1      11.110  20.410  18.350  1.00  0.00            
ATOM     65  H31 ACD     1      11.190  20.550  17.260  1.00  0.00            
ATOM     66  O16 ACD     1      12.450  20.650  18.860  1.00  0.00            
ATOM     67  C20 ACD     1      12.620  20.390  20.300  1.00  0.00            
ATOM     68  H32 ACD     1      11.970  21.040  20.900  1.00  0.00            
ATOM     69  C21 ACD     1      14.090  20.720  20.560  1.00  0.00            
ATOM     70  H33 ACD     1      14.220  21.770  20.240  1.00  0.00            
ATOM     71  H34 ACD     1      14.330  20.660  21.620  1.00  0.00            
ATOM     72  O17 ACD     1      15.060  19.970  19.860  1.00  0.00            
ATOM     73  H35 ACD     1      15.000  20.250  18.950  1.00  0.00            
ATOM     74  O18 ACD     1      10.100  21.330  18.850  1.00  0.00            
ATOM     75  C22 ACD     1       9.770  22.560  18.180  1.00  0.00            
ATOM     76  H36 ACD     1       9.730  22.400  17.100  1.00  0.00            
ATOM     77  C23 ACD     1       8.350  22.820  18.780  1.00  0.00            
ATOM     78  H37 ACD     1       8.410  22.580  19.850  1.00  0.00            
ATOM     79  O19 ACD     1       7.370  21.870  18.320  1.00  0.00            
ATOM     80  H38 ACD     1       6.650  21.680  18.920  1.00  0.00            
ATOM     81  C24 ACD     1       7.840  24.220  18.650  1.00  0.00            
ATOM     82  H39 ACD     1       7.740  24.470  17.580  1.00  0.00            
ATOM     83  O20 ACD     1       6.630  24.410  19.350  1.00  0.00            
ATOM     84  H40 ACD     1       6.970  24.600  20.230  1.00  0.00            
ATOM     85  C25 ACD     1       8.920  25.200  19.140  1.00  0.00            
ATOM     86  H41 ACD     1       8.710  26.250  18.900  1.00  0.00            
ATOM     87  O21 ACD     1      10.180  24.980  18.510  1.00  0.00            
ATOM     88  C26 ACD     1      10.780  23.670  18.570  1.00  0.00            
ATOM     89  H42 ACD     1      11.080  23.440  19.600  1.00  0.00            
ATOM     90  C27 ACD     1      12.070  23.670  17.790  1.00  0.00            
ATOM     91  H43 ACD     1      12.680  24.580  17.790  1.00  0.00            
ATOM     92  H44 ACD     1      12.800  22.990  18.250  1.00  0.00            
ATOM     93  O22 ACD     1      11.840  23.270  16.400  1.00  0.00            
ATOM     94  H45 ACD     1      11.320  24.000  16.040  1.00  0.00            
ATOM     95  O23 ACD     1       9.110  24.990  20.550  1.00  0.00            
ATOM     96  C28 ACD     1       8.890  26.070  21.490  1.00  0.00            
ATOM     97  H46 ACD     1       8.360  26.940  21.070  1.00  0.00            
ATOM     98  C29 ACD     1      10.270  26.620  21.910  1.00  0.00            
ATOM     99  H47 ACD     1      10.960  25.810  22.180  1.00  0.00            
ATOM    100  O24 ACD     1      10.070  27.500  23.000  1.00  0.00            
ATOM    101  C30 ACD     1      10.840  27.520  20.780  1.00  0.00            
ATOM    102  H48 ACD     1      10.820  26.920  19.860  1.00  0.00            
ATOM    103  H49 ACD     1      10.150  28.360  20.650  1.00  0.00            
ATOM    104  O25 ACD     1      12.210  27.780  20.960  1.00  0.00            
ATOM    105  H50 ACD     1      12.370  28.460  21.620  1.00  0.00            
ATOM    106  C31 ACD     1       8.120  25.500  22.650  1.00  0.00            
ATOM    107  H51 ACD     1       8.620  24.570  22.920  1.00  0.00            
ATOM    108  O26 ACD     1       6.760  25.160  22.190  1.00  0.00            
ATOM    109  H52 ACD     1       6.340  24.680  22.910  1.00  0.00            
ATOM    110  C32 ACD     1       8.150  26.360  23.920  1.00  0.00            
ATOM    111  H53 ACD     1       7.530  27.250  23.770  1.00  0.00            
ATOM    112  O27 ACD     1       7.590  25.720  25.120  1.00  0.00            
ATOM    113  H54 ACD     1       6.780  25.240  24.950  1.00  0.00            
ATOM    114  C33 ACD     1       9.550  26.840  24.170  1.00  0.00            
ATOM    115  H55 ACD     1       9.550  27.580  24.980  1.00  0.00            
ATOM    116  O28 ACD     1      10.350  25.670  24.610  1.00  0.00            
ATOM    117  C34 ACD     1      11.090  25.750  25.850  1.00  0.00            
ATOM    118  H56 ACD     1      11.200  26.790  26.170  1.00  0.00            
ATOM    119  C35 ACD     1      10.220  25.120  26.960  1.00  0.00            
ATOM    120  H57 ACD     1       9.920  24.110  26.660  1.00  0.00            
ATOM    121  O29 ACD     1       9.000  25.840  27.280  1.00  0.00            
ATOM    122  H58 ACD     1       8.310  25.740  26.620  1.00  0.00            
ATOM    123  C36 ACD     1      11.020  24.880  28.210  1.00  0.00            
ATOM    124  H59 ACD     1      11.060  25.890  28.650  1.00  0.00            
ATOM    125  O30 ACD     1      10.470  23.950  29.180  1.00  0.00            
ATOM    126  H60 ACD     1       9.720  24.330  29.650  1.00  0.00            
ATOM    127  C1  CN4     2       5.120  20.550  24.490  1.00  0.00            
ATOM    128  C2  CN4     2       5.770  21.950  24.860  1.00  0.00            
ATOM    129  C3  CN4     2       5.050  23.160  24.270  1.00  0.00            
ATOM    130  O1  CN4     2       5.450  24.340  24.410  1.00  0.00            
ATOM    131  O2  CN4     2       4.100  22.950  23.550  1.00  0.00            
ATOM    132  C4  CN4     2       7.260  21.960  24.480  1.00  0.00            
ATOM    133  C5  CN4     2       8.240  22.240  25.470  1.00  0.00            
ATOM    134  C6  CN4     2       9.640  22.190  25.200  1.00  0.00            
ATOM    135  C7  CN4     2      10.080  22.000  23.830  1.00  0.00            
ATOM    136  C8  CN4     2      11.500  22.330  23.390  1.00  0.00            
ATOM    137  C9  CN4     2      12.650  21.930  24.090  1.00  0.00            
ATOM    138  C10 CN4     2      13.950  22.470  23.790  1.00  0.00            
ATOM    139  C11 CN4     2      14.080  23.260  22.660  1.00  0.00            
ATOM    140  C12 CN4     2      12.980  23.590  21.840  1.00  0.00            
ATOM    141  C13 CN4     2      11.690  23.280  22.260  1.00  0.00            
ATOM    142  C14 CN4     2       9.110  21.670  22.870  1.00  0.00            
ATOM    143  F1  CN4     2       9.340  21.440  21.610  1.00  0.00            
ATOM    144  C15 CN4     2       7.740  21.700  23.220  1.00  0.00            
ATOM    145  H1  CN4     2       4.200  20.430  25.090  1.00  0.00            
ATOM    146  H2  CN4     2       5.030  20.550  23.400  1.00  0.00            
ATOM    147  H3  CN4     2       5.780  19.730  24.820  1.00  0.00            
ATOM    148  H4  CN4     2       5.650  22.130  25.940  1.00  0.00            
ATOM    149  H5  CN4     2       7.840  22.350  26.480  1.00  0.00            
ATOM    150  H6  CN4     2      10.350  22.390  25.990  1.00  0.00            
ATOM    151  H7  CN4     2      12.560  21.230  24.910  1.00  0.00            
ATOM    152  H8  CN4     2      14.790  22.250  24.450  1.00  0.00            
ATOM    153  H9  CN4     2      15.030  23.730  22.420  1.00  0.00            
ATOM    154  H10 CN4     2      13.030  24.220  20.950  1.00  0.00            
ATOM    155  H11 CN4     2      10.840  23.670  21.720  1.00  0.00            
ATOM    156  H12 CN4     2       7.020  21.570  22.420  1.00  0.00            
TER
ENDMDL
MODEL        1
ATOM      1  H1  ACD     1       8.740  19.430  14.100  1.00  0.00            
ATOM      2  O1  ACD     1       9.030  19.460  13.180  1.00  0.00            
ATOM      3  C1  ACD     1       9.850  20.630  13.240  1.00  0.00            
ATOM      4  H2  ACD     1       9.340  21.570  13.500  1.00  0.00            
ATOM      5  H3  ACD     1      10.120  20.770  12.190  1.00  0.00            
ATOM      6  C2  ACD     1      11.050  20.500  14.150  1.00  0.00            
ATOM      7  H4  ACD     1      11.630  21.390  13.870  1.00  0.00            
ATOM      8  O2  ACD     1      10.680  20.530  15.500  1.00  0.00            
ATOM      9  C3  ACD     1      11.770  20.590  16.400  1.00  0.00            
ATOM     10  H5  ACD     1      11.500  20.680  17.460  1.00  0.00            
ATOM     11  O3  ACD     1      12.590  21.780  16.140  1.00  0.00            
ATOM     12  C4  ACD     1      12.460  22.870  17.060  1.00  0.00            
ATOM     13  H6  ACD     1      11.570  22.760  17.690  1.00  0.00            
ATOM     14  C5  ACD     1      13.700  22.790  17.960  1.00  0.00            
ATOM     15  H7  ACD     1      14.540  22.720  17.260  1.00  0.00            
ATOM     16  O4  ACD     1      13.710  21.620  18.720  1.00  0.00            
ATOM     17  H8  ACD     1      13.900  20.910  18.100  1.00  0.00            
ATOM     18  C6  ACD     1      13.860  24.090  18.760  1.00  0.00            
ATOM     19  H9  ACD     1      13.110  24.030  19.560  1.00  0.00            
ATOM     20  O5  ACD     1      15.220  24.100  19.340  1.00  0.00            
ATOM     21  H10 ACD     1      15.350  23.230  19.730  1.00  0.00            
ATOM     22  C7  ACD     1      13.630  25.410  17.960  1.00  0.00            
ATOM     23  H11 ACD     1      13.650  26.260  18.650  1.00  0.00            
ATOM     24  O6  ACD     1      12.380  25.320  17.240  1.00  0.00            
ATOM     25  C8  ACD     1      12.340  24.240  16.270  1.00  0.00            
ATOM     26  H12 ACD     1      13.220  24.240  15.610  1.00  0.00            
ATOM     27  C9  ACD     1      11.050  24.260  15.430  1.00  0.00            
ATOM     28  H13 ACD     1      10.760  25.260  15.080  1.00  0.00            
ATOM     29  H14 ACD     1      11.290  23.780  14.470  1.00  0.00            
ATOM     30  O7  ACD     1       9.950  23.740  16.070  1.00  0.00            
ATOM     31  H15 ACD     1       9.280  23.980  15.420  1.00  0.00            
ATOM     32  O8  ACD     1      14.700  25.590  16.960  1.00  0.00            
ATOM     33  C10 ACD     1      15.510  26.730  17.170  1.00  0.00            
ATOM     34  H16 ACD     1      15.330  27.010  18.210  1.00  0.00            
ATOM     35  C11 ACD     1      16.890  26.190  16.990  1.00  0.00            
ATOM     36  H17 ACD     1      16.850  25.390  16.230  1.00  0.00            
ATOM     37  O9  ACD     1      17.310  25.580  18.190  1.00  0.00            
ATOM     38  H18 ACD     1      16.590  25.000  18.450  1.00  0.00            
ATOM     39  C12 ACD     1      17.720  27.330  16.450  1.00  0.00            
ATOM     40  H19 ACD     1      17.770  28.080  17.240  1.00  0.00            
ATOM     41  O10 ACD     1      19.030  26.850  16.200  1.00  0.00            
ATOM     42  H20 ACD     1      19.400  26.530  17.020  1.00  0.00            
ATOM     43  C13 ACD     1      17.100  28.050  15.290  1.00  0.00            
ATOM     44  H21 ACD     1      17.860  28.740  14.910  1.00  0.00            
ATOM     45  O11 ACD     1      15.890  28.680  15.690  1.00  0.00            
ATOM     46  C14 ACD     1      14.960  27.740  16.170  1.00  0.00            
ATOM     47  H22 ACD     1      14.700  27.200  15.250  1.00  0.00            
ATOM     48  C15 ACD     1      13.740  28.540  16.530  1.00  0.00            
ATOM     49  H23 ACD     1      13.590  29.280  15.730  1.00  0.00            
ATOM     50  H24 ACD     1      12.890  27.900  16.780  1.00  0.00            
ATOM     51  O12 ACD     1      13.940  29.220  17.730  1.00  0.00            
ATOM     52  H25 ACD     1      14.850  29.340  17.990  1.00  0.00            
ATOM     53  O13 ACD     1      16.800  27.130  14.230  1.00  0.00            
ATOM     54  C16 ACD     1      17.410  27.340  12.960  1.00  0.00            
ATOM     55  H26 ACD     1      18.090  28.200  13.030  1.00  0.00            
ATOM     56  C17 ACD     1      18.140  26.040  12.670  1.00  0.00            
ATOM     57  H27 ACD     1      17.430  25.280  13.020  1.00  0.00            
ATOM     58  O14 ACD     1      19.280  25.850  13.500  1.00  0.00            
ATOM     59  H28 ACD     1      19.010  26.280  14.320  1.00  0.00            
ATOM     60  C18 ACD     1      18.590  25.900  11.230  1.00  0.00            
ATOM     61  H29 ACD     1      19.320  26.710  11.090  1.00  0.00            
ATOM     62  O15 ACD     1      19.190  24.640  10.980  1.00  0.00            
ATOM     63  H30 ACD     1      18.600  24.040  11.450  1.00  0.00            
ATOM     64  C19 ACD     1      17.410  26.150  10.270  1.00  0.00            
ATOM     65  H31 ACD     1      17.810  26.270   9.260  1.00  0.00            
ATOM     66  O16 ACD     1      16.870  27.430  10.660  1.00  0.00            
ATOM     67  C20 ACD     1      16.350  27.620  11.920  1.00  0.00            
ATOM     68  H32 ACD     1      15.550  26.890  12.100  1.00  0.00            
ATOM     69  C21 ACD     1      15.740  29.010  11.910  1.00  0.00            
ATOM     70  H33 ACD     1      15.330  29.170  12.910  1.00  0.00            
ATOM     71  H34 ACD     1      16.510  29.780  11.800  1.00  0.00            
ATOM     72  O17 ACD     1      14.670  29.060  10.940  1.00  0.00            
ATOM     73  H35 ACD     1      15.040  28.780  10.090  1.00  0.00            
ATOM     74  O18 ACD     1      16.360  25.220  10.320  1.00  0.00            
ATOM     75  C22 ACD     1      15.880  24.660   9.110  1.00  0.00            
ATOM     76  H36 ACD     1      15.960  25.300   8.220  1.00  0.00            
ATOM     77  C23 ACD     1      16.710  23.420   8.890  1.00  0.00            
ATOM     78  H37 ACD     1      16.640  22.840   9.820  1.00  0.00            
ATOM     79  O19 ACD     1      18.120  23.560   8.590  1.00  0.00            
ATOM     80  H38 ACD     1      18.630  23.890   9.340  1.00  0.00            
ATOM     81  C24 ACD     1      16.160  22.500   7.790  1.00  0.00            
ATOM     82  H39 ACD     1      15.950  23.050   6.860  1.00  0.00            
ATOM     83  O20 ACD     1      17.010  21.410   7.590  1.00  0.00            
ATOM     84  H40 ACD     1      17.160  21.020   8.450  1.00  0.00            
ATOM     85  C25 ACD     1      14.790  22.090   8.240  1.00  0.00            
ATOM     86  H41 ACD     1      14.400  21.510   7.400  1.00  0.00            
ATOM     87  O21 ACD     1      13.970  23.270   8.360  1.00  0.00            
ATOM     88  C26 ACD     1      14.430  24.230   9.330  1.00  0.00            
ATOM     89  H42 ACD     1      14.350  23.760  10.320  1.00  0.00            
ATOM     90  C27 ACD     1      13.370  25.440   9.330  1.00  0.00            
ATOM     91  H43 ACD     1      12.330  25.130   9.490  1.00  0.00            
ATOM     92  H44 ACD     1      13.640  26.110  10.160  1.00  0.00            
ATOM     93  O22 ACD     1      13.610  26.210   8.120  1.00  0.00            
ATOM     94  H45 ACD     1      13.530  25.540   7.430  1.00  0.00            
ATOM     95  O23 ACD     1      14.730  21.400   9.480  1.00  0.00            
ATOM     96  C28 ACD     1      14.030  20.160   9.410  1.00  0.00            
ATOM     97  H46 ACD     1      14.220  19.710   8.430  1.00  0.00            
ATOM     98  C29 ACD     1      12.490  20.370   9.760  1.00  0.00            
ATOM     99  H47 ACD     1      12.480  21.150  10.530  1.00  0.00            
ATOM    100  O24 ACD     1      11.750  19.240  10.290  1.00  0.00            
ATOM    101  C30 ACD     1      11.720  20.890   8.610  1.00  0.00            
ATOM    102  H48 ACD     1      10.700  20.810   9.000  1.00  0.00            
ATOM    103  H49 ACD     1      12.010  21.930   8.410  1.00  0.00            
ATOM    104  O25 ACD     1      11.890  20.010   7.450  1.00  0.00            
ATOM    105  H50 ACD     1      11.530  19.160   7.690  1.00  0.00            
ATOM    106  C31 ACD     1      14.670  19.250  10.470  1.00  0.00            
ATOM    107  H51 ACD     1      14.830  19.830  11.380  1.00  0.00            
ATOM    108  O26 ACD     1      15.850  18.710   9.940  1.00  0.00            
ATOM    109  H52 ACD     1      16.530  19.390   9.880  1.00  0.00            
ATOM    110  C32 ACD     1      13.730  18.180  10.940  1.00  0.00            
ATOM    111  H53 ACD     1      13.470  17.520  10.100  1.00  0.00            
ATOM    112  O27 ACD     1      14.220  17.340  11.980  1.00  0.00            
ATOM    113  H54 ACD     1      14.870  16.730  11.610  1.00  0.00            
ATOM    114  C33 ACD     1      12.340  18.680  11.430  1.00  0.00            
ATOM    115  H55 ACD     1      11.750  17.840  11.820  1.00  0.00            
ATOM    116  O28 ACD     1      12.450  19.560  12.490  1.00  0.00            
ATOM    117  C34 ACD     1      11.970  19.310  13.780  1.00  0.00            
ATOM    118  H56 ACD     1      11.450  18.340  13.740  1.00  0.00            
ATOM    119  C35 ACD     1      13.110  19.160  14.800  1.00  0.00            
ATOM    120  H57 ACD     1      13.820  19.980  14.600  1.00  0.00            
ATOM    121  O29 ACD     1      13.640  17.830  14.660  1.00  0.00            
ATOM    122  H58 ACD     1      13.780  17.750  13.710  1.00  0.00            
ATOM    123  C36 ACD     1      12.620  19.330  16.160  1.00  0.00            
ATOM    124  H59 ACD     1      12.060  18.430  16.430  1.00  0.00            
ATOM    125  O30 ACD     1      13.760  19.470  17.060  1.00  0.00            
ATOM    126  H60 ACD     1      14.370  18.860  16.640  1.00  0.00            
ATOM    127  C1  CN4     2      17.030  23.190  15.010  1.00  0.00            
ATOM    128  C2  CN4     2      16.260  22.530  13.810  1.00  0.00            
ATOM    129  C3  CN4     2      17.120  21.990  12.660  1.00  0.00            
ATOM    130  O1  CN4     2      18.020  22.690  12.250  1.00  0.00            
ATOM    131  O2  CN4     2      16.920  20.910  12.190  1.00  0.00            
ATOM    132  C4  CN4     2      15.010  23.260  13.260  1.00  0.00            
ATOM    133  C5  CN4     2      13.960  22.550  12.620  1.00  0.00            
ATOM    134  C6  CN4     2      12.750  23.160  12.280  1.00  0.00            
ATOM    135  C7  CN4     2      12.490  24.540  12.490  1.00  0.00            
ATOM    136  C8  CN4     2      11.240  25.150  12.050  1.00  0.00            
ATOM    137  C9  CN4     2      11.300  26.490  11.500  1.00  0.00            
ATOM    138  C10 CN4     2      10.160  27.060  10.920  1.00  0.00            
ATOM    139  C11 CN4     2       9.010  26.270  10.830  1.00  0.00            
ATOM    140  C12 CN4     2       8.970  24.980  11.320  1.00  0.00            
ATOM    141  C13 CN4     2      10.060  24.480  11.950  1.00  0.00            
ATOM    142  C14 CN4     2      13.560  25.210  13.160  1.00  0.00            
ATOM    143  F1  CN4     2      13.250  26.460  13.560  1.00  0.00            
ATOM    144  C15 CN4     2      14.720  24.580  13.620  1.00  0.00            
ATOM    145  H1  CN4     2      17.660  22.440  15.520  1.00  0.00            
ATOM    146  H2  CN4     2      17.660  24.050  14.740  1.00  0.00            
ATOM    147  H3  CN4     2      16.230  23.440  15.710  1.00  0.00            
ATOM    148  H4  CN4     2      15.910  21.590  14.250  1.00  0.00            
ATOM    149  H5  CN4     2      14.190  21.500  12.470  1.00  0.00            
ATOM    150  H6  CN4     2      11.940  22.650  11.780  1.00  0.00            
ATOM    151  H7  CN4     2      12.220  27.060  11.640  1.00  0.00            
ATOM    152  H8  CN4     2      10.220  28.050  10.480  1.00  0.00            
ATOM    153  H9  CN4     2       8.100  26.630  10.360  1.00  0.00            
ATOM    154  H10 CN4     2       8.110  24.330  11.210  1.00  0.00            
ATOM    155  H11 CN4     2      10.080  23.440  12.260  1.00  0.00            
ATOM    156  H12 CN4     2      15.390  25.130  14.270  1.00  0.00            
TER
ENDMDL
MODEL        1
ATOM      1  H1  ACD     1      17.960  29.070  21.830  1.00  0.00            
ATOM      2  O1  ACD     1      17.180  28.550  22.040  1.00  0.00            
ATOM      3  C1  ACD     1      16.850  27.950  20.810  1.00  0.00            
ATOM      4  H2  ACD     1      17.810  27.590  20.410  1.00  0.00            
ATOM      5  H3  ACD     1      16.420  28.710  20.150  1.00  0.00            
ATOM      6  C2  ACD     1      15.830  26.860  20.880  1.00  0.00            
ATOM      7  H4  ACD     1      16.050  26.250  21.770  1.00  0.00            
ATOM      8  O2  ACD     1      14.570  27.510  21.100  1.00  0.00            
ATOM      9  C3  ACD     1      13.500  26.540  21.340  1.00  0.00            
ATOM     10  H5  ACD     1      12.550  27.060  21.520  1.00  0.00            
ATOM     11  O3  ACD     1      13.710  25.770  22.540  1.00  0.00            
ATOM     12  C4  ACD     1      13.210  26.490  23.750  1.00  0.00            
ATOM     13  H6  ACD     1      12.930  27.530  23.570  1.00  0.00            
ATOM     14  C5  ACD     1      11.990  25.800  24.250  1.00  0.00            
ATOM     15  H7  ACD     1      12.120  24.710  24.360  1.00  0.00            
ATOM     16  O4  ACD     1      10.870  25.980  23.310  1.00  0.00            
ATOM     17  H8  ACD     1      10.780  26.890  23.020  1.00  0.00            
ATOM     18  C6  ACD     1      11.490  26.260  25.620  1.00  0.00            
ATOM     19  H9  ACD     1      11.210  27.320  25.600  1.00  0.00            
ATOM     20  O5  ACD     1      10.450  25.430  26.120  1.00  0.00            
ATOM     21  H10 ACD     1      10.680  24.520  25.920  1.00  0.00            
ATOM     22  C7  ACD     1      12.670  26.180  26.580  1.00  0.00            
ATOM     23  H11 ACD     1      12.440  26.690  27.520  1.00  0.00            
ATOM     24  O6  ACD     1      13.750  26.990  26.070  1.00  0.00            
ATOM     25  C8  ACD     1      14.300  26.580  24.850  1.00  0.00            
ATOM     26  H12 ACD     1      14.720  25.580  25.010  1.00  0.00            
ATOM     27  C9  ACD     1      15.430  27.430  24.470  1.00  0.00            
ATOM     28  H13 ACD     1      16.200  27.430  25.250  1.00  0.00            
ATOM     29  H14 ACD     1      16.030  26.880  23.730  1.00  0.00            
ATOM     30  O7  ACD     1      15.130  28.720  24.030  1.00  0.00            
ATOM     31  H15 ACD     1      15.700  28.920  23.290  1.00  0.00            
ATOM     32  O8  ACD     1      13.160  24.850  26.880  1.00  0.00            
ATOM     33  C10 ACD     1      13.800  24.450  28.060  1.00  0.00            
ATOM     34  H16 ACD     1      13.220  24.730  28.950  1.00  0.00            
ATOM     35  C11 ACD     1      13.670  22.900  27.870  1.00  0.00            
ATOM     36  H17 ACD     1      14.030  22.640  26.870  1.00  0.00            
ATOM     37  O9  ACD     1      12.320  22.470  28.010  1.00  0.00            
ATOM     38  H18 ACD     1      11.820  22.880  27.300  1.00  0.00            
ATOM     39  C12 ACD     1      14.670  22.210  28.800  1.00  0.00            
ATOM     40  H19 ACD     1      14.340  22.430  29.820  1.00  0.00            
ATOM     41  O10 ACD     1      14.640  20.780  28.640  1.00  0.00            
ATOM     42  H20 ACD     1      14.830  20.730  27.700  1.00  0.00            
ATOM     43  C13 ACD     1      16.090  22.770  28.660  1.00  0.00            
ATOM     44  H21 ACD     1      16.770  22.300  29.390  1.00  0.00            
ATOM     45  O11 ACD     1      16.030  24.140  29.060  1.00  0.00            
ATOM     46  C14 ACD     1      15.260  24.960  28.150  1.00  0.00            
ATOM     47  H22 ACD     1      15.700  24.940  27.150  1.00  0.00            
ATOM     48  C15 ACD     1      15.350  26.370  28.710  1.00  0.00            
ATOM     49  H23 ACD     1      14.730  27.040  28.110  1.00  0.00            
ATOM     50  H24 ACD     1      14.970  26.270  29.740  1.00  0.00            
ATOM     51  O12 ACD     1      16.660  26.880  28.750  1.00  0.00            
ATOM     52  H25 ACD     1      17.220  26.270  29.240  1.00  0.00            
ATOM     53  O13 ACD     1      16.640  22.610  27.370  1.00  0.00            
ATOM     54  C16 ACD     1      17.270  21.310  27.070  1.00  0.00            
ATOM     55  H26 ACD     1      17.140  20.600  27.900  1.00  0.00            
ATOM     56  C17 ACD     1      16.510  20.810  25.850  1.00  0.00            
ATOM     57  H27 ACD     1      16.480  21.610  25.100  1.00  0.00            
ATOM     58  O14 ACD     1      15.150  20.520  26.080  1.00  0.00            
ATOM     59  H28 ACD     1      14.770  20.280  25.230  1.00  0.00            
ATOM     60  C18 ACD     1      17.180  19.610  25.200  1.00  0.00            
ATOM     61  H29 ACD     1      17.200  18.810  25.950  1.00  0.00            
ATOM     62  O15 ACD     1      16.580  19.170  24.030  1.00  0.00            
ATOM     63  H30 ACD     1      17.220  19.350  23.340  1.00  0.00            
ATOM     64  C19 ACD     1      18.590  20.010  24.830  1.00  0.00            
ATOM     65  H31 ACD     1      19.130  19.130  24.450  1.00  0.00            
ATOM     66  O16 ACD     1      19.260  20.490  26.010  1.00  0.00            
ATOM     67  C20 ACD     1      18.640  21.640  26.650  1.00  0.00            
ATOM     68  H32 ACD     1      18.600  22.460  25.930  1.00  0.00            
ATOM     69  C21 ACD     1      19.510  22.170  27.730  1.00  0.00            
ATOM     70  H33 ACD     1      19.080  23.010  28.280  1.00  0.00            
ATOM     71  H34 ACD     1      19.760  21.350  28.420  1.00  0.00            
ATOM     72  O17 ACD     1      20.740  22.750  27.140  1.00  0.00            
ATOM     73  H35 ACD     1      20.710  22.770  26.180  1.00  0.00            
ATOM     74  O18 ACD     1      18.650  20.850  23.740  1.00  0.00            
ATOM     75  C22 ACD     1      19.790  20.690  22.910  1.00  0.00            
ATOM     76  H36 ACD     1      20.610  20.160  23.400  1.00  0.00            
ATOM     77  C23 ACD     1      19.360  19.880  21.660  1.00  0.00            
ATOM     78  H37 ACD     1      18.440  20.380  21.330  1.00  0.00            
ATOM     79  O19 ACD     1      19.200  18.480  21.980  1.00  0.00            
ATOM     80  H38 ACD     1      18.630  18.030  21.350  1.00  0.00            
ATOM     81  C24 ACD     1      20.290  19.910  20.400  1.00  0.00            
ATOM     82  H39 ACD     1      21.140  19.300  20.740  1.00  0.00            
ATOM     83  O20 ACD     1      19.720  19.360  19.230  1.00  0.00            
ATOM     84  H40 ACD     1      19.030  19.960  18.950  1.00  0.00            
ATOM     85  C25 ACD     1      20.770  21.280  20.060  1.00  0.00            
ATOM     86  H41 ACD     1      21.630  21.350  19.380  1.00  0.00            
ATOM     87  O21 ACD     1      21.150  21.970  21.260  1.00  0.00            
ATOM     88  C26 ACD     1      20.250  22.020  22.430  1.00  0.00            
ATOM     89  H42 ACD     1      19.360  22.540  22.040  1.00  0.00            
ATOM     90  C27 ACD     1      20.820  22.850  23.630  1.00  0.00            
ATOM     91  H43 ACD     1      21.240  23.810  23.290  1.00  0.00            
ATOM     92  H44 ACD     1      20.040  23.110  24.360  1.00  0.00            
ATOM     93  O22 ACD     1      21.820  22.050  24.280  1.00  0.00            
ATOM     94  H45 ACD     1      22.600  22.610  24.340  1.00  0.00            
ATOM     95  O23 ACD     1      19.630  21.980  19.550  1.00  0.00            
ATOM     96  C28 ACD     1      19.650  23.090  18.660  1.00  0.00            
ATOM     97  H46 ACD     1      20.430  22.960  17.900  1.00  0.00            
ATOM     98  C29 ACD     1      19.910  24.390  19.370  1.00  0.00            
ATOM     99  H47 ACD     1      19.670  24.400  20.440  1.00  0.00            
ATOM    100  O24 ACD     1      19.320  25.670  18.850  1.00  0.00            
ATOM    101  C30 ACD     1      21.360  24.690  19.400  1.00  0.00            
ATOM    102  H48 ACD     1      22.080  23.900  19.660  1.00  0.00            
ATOM    103  H49 ACD     1      21.690  25.090  18.430  1.00  0.00            
ATOM    104  O25 ACD     1      21.660  25.740  20.350  1.00  0.00            
ATOM    105  H50 ACD     1      22.290  25.270  20.900  1.00  0.00            
ATOM    106  C31 ACD     1      18.240  23.140  18.030  1.00  0.00            
ATOM    107  H51 ACD     1      17.470  23.050  18.810  1.00  0.00            
ATOM    108  O26 ACD     1      18.160  22.000  17.110  1.00  0.00            
ATOM    109  H52 ACD     1      17.260  21.720  16.930  1.00  0.00            
ATOM    110  C32 ACD     1      18.010  24.450  17.340  1.00  0.00            
ATOM    111  H53 ACD     1      18.800  24.640  16.600  1.00  0.00            
ATOM    112  O27 ACD     1      16.760  24.400  16.670  1.00  0.00            
ATOM    113  H54 ACD     1      16.680  23.610  16.120  1.00  0.00            
ATOM    114  C33 ACD     1      17.980  25.560  18.400  1.00  0.00            
ATOM    115  H55 ACD     1      17.720  26.470  17.860  1.00  0.00            
ATOM    116  O28 ACD     1      17.090  25.360  19.510  1.00  0.00            
ATOM    117  C34 ACD     1      15.810  26.040  19.640  1.00  0.00            
ATOM    118  H56 ACD     1      15.550  26.620  18.750  1.00  0.00            
ATOM    119  C35 ACD     1      14.710  24.950  19.730  1.00  0.00            
ATOM    120  H57 ACD     1      14.980  24.200  20.490  1.00  0.00            
ATOM    121  O29 ACD     1      14.580  24.340  18.530  1.00  0.00            
ATOM    122  H58 ACD     1      15.460  24.240  18.140  1.00  0.00            
ATOM    123  C36 ACD     1      13.420  25.650  20.130  1.00  0.00            
ATOM    124  H59 ACD     1      13.170  26.300  19.280  1.00  0.00            
ATOM    125  O30 ACD     1      12.470  24.680  20.530  1.00  0.00            
ATOM    126  H60 ACD     1      12.720  24.500  21.440  1.00  0.00            
ATOM    127  C1  CN4     2      14.150  18.770  20.940  1.00  0.00            
ATOM    128  C2  CN4     2      13.590  20.200  20.700  1.00  0.00            
ATOM    129  C3  CN4     2      13.470  20.490  19.170  1.00  0.00            
ATOM    130  O1  CN4     2      14.220  19.990  18.330  1.00  0.00            
ATOM    131  O2  CN4     2      12.470  21.070  18.810  1.00  0.00            
ATOM    132  C4  CN4     2      14.430  21.360  21.340  1.00  0.00            
ATOM    133  C5  CN4     2      15.750  21.630  20.880  1.00  0.00            
ATOM    134  C6  CN4     2      16.640  22.520  21.500  1.00  0.00            
ATOM    135  C7  CN4     2      16.220  23.180  22.640  1.00  0.00            
ATOM    136  C8  CN4     2      17.130  24.140  23.330  1.00  0.00            
ATOM    137  C9  CN4     2      17.100  24.310  24.760  1.00  0.00            
ATOM    138  C10 CN4     2      17.900  25.210  25.440  1.00  0.00            
ATOM    139  C11 CN4     2      18.780  26.090  24.740  1.00  0.00            
ATOM    140  C12 CN4     2      18.920  25.930  23.330  1.00  0.00            
ATOM    141  C13 CN4     2      18.090  24.980  22.660  1.00  0.00            
ATOM    142  C14 CN4     2      14.890  22.940  23.110  1.00  0.00            
ATOM    143  F1  CN4     2      14.360  23.460  24.190  1.00  0.00            
ATOM    144  C15 CN4     2      14.010  22.110  22.460  1.00  0.00            
ATOM    145  H1  CN4     2      14.240  18.550  22.010  1.00  0.00            
ATOM    146  H2  CN4     2      13.440  18.130  20.410  1.00  0.00            
ATOM    147  H3  CN4     2      15.160  18.570  20.560  1.00  0.00            
ATOM    148  H4  CN4     2      12.580  20.220  21.120  1.00  0.00            
ATOM    149  H5  CN4     2      16.050  21.210  19.920  1.00  0.00            
ATOM    150  H6  CN4     2      17.620  22.810  21.140  1.00  0.00            
ATOM    151  H7  CN4     2      16.360  23.710  25.280  1.00  0.00            
ATOM    152  H8  CN4     2      17.910  25.260  26.520  1.00  0.00            
ATOM    153  H9  CN4     2      19.490  26.730  25.250  1.00  0.00            
ATOM    154  H10 CN4     2      19.630  26.520  22.760  1.00  0.00            
ATOM    155  H11 CN4     2      18.140  24.960  21.580  1.00  0.00            
ATOM    156  H12 CN4     2      13.000  21.940  22.830  1.00  0.00            
TER
ENDMDL
MODEL        1
ATOM      1  H1  ACD     1      14.190  21.030  35.620  1.00  0.00            
ATOM      2  O1  ACD     1      14.460  20.770  34.730  1.00  0.00            
ATOM      3  C1  ACD     1      14.390  22.020  34.020  1.00  0.00            
ATOM      4  H2  ACD     1      14.860  22.800  34.630  1.00  0.00            
ATOM      5  H3  ACD     1      13.340  22.350  33.990  1.00  0.00            
ATOM      6  C2  ACD     1      15.110  21.900  32.590  1.00  0.00            
ATOM      7  H4  ACD     1      14.790  22.720  31.930  1.00  0.00            
ATOM      8  O2  ACD     1      16.530  22.150  32.830  1.00  0.00            
ATOM      9  C3  ACD     1      17.260  21.950  31.590  1.00  0.00            
ATOM     10  H5  ACD     1      18.330  21.970  31.860  1.00  0.00            
ATOM     11  O3  ACD     1      16.930  22.970  30.620  1.00  0.00            
ATOM     12  C4  ACD     1      17.750  24.090  30.620  1.00  0.00            
ATOM     13  H6  ACD     1      18.500  24.030  31.410  1.00  0.00            
ATOM     14  C5  ACD     1      18.400  24.160  29.190  1.00  0.00            
ATOM     15  H7  ACD     1      17.470  24.140  28.600  1.00  0.00            
ATOM     16  O4  ACD     1      19.290  23.080  29.070  1.00  0.00            
ATOM     17  H8  ACD     1      18.840  22.230  29.170  1.00  0.00            
ATOM     18  C6  ACD     1      19.130  25.500  29.070  1.00  0.00            
ATOM     19  H9  ACD     1      19.830  25.390  29.910  1.00  0.00            
ATOM     20  O5  ACD     1      19.740  25.620  27.760  1.00  0.00            
ATOM     21  H10 ACD     1      20.120  24.770  27.510  1.00  0.00            
ATOM     22  C7  ACD     1      18.220  26.670  29.310  1.00  0.00            
ATOM     23  H11 ACD     1      18.870  27.550  29.360  1.00  0.00            
ATOM     24  O6  ACD     1      17.650  26.570  30.590  1.00  0.00            
ATOM     25  C8  ACD     1      16.890  25.390  30.810  1.00  0.00            
ATOM     26  H12 ACD     1      16.180  25.340  29.970  1.00  0.00            
ATOM     27  C9  ACD     1      16.170  25.520  32.110  1.00  0.00            
ATOM     28  H13 ACD     1      15.500  26.380  31.960  1.00  0.00            
ATOM     29  H14 ACD     1      15.420  24.720  32.160  1.00  0.00            
ATOM     30  O7  ACD     1      17.030  25.730  33.320  1.00  0.00            
ATOM     31  H15 ACD     1      16.810  26.530  33.780  1.00  0.00            
ATOM     32  O8  ACD     1      17.280  26.820  28.300  1.00  0.00            
ATOM     33  C10 ACD     1      17.250  27.950  27.400  1.00  0.00            
ATOM     34  H16 ACD     1      18.210  28.460  27.370  1.00  0.00            
ATOM     35  C11 ACD     1      17.090  27.380  26.030  1.00  0.00            
ATOM     36  H17 ACD     1      16.220  26.710  26.010  1.00  0.00            
ATOM     37  O9  ACD     1      18.270  26.730  25.520  1.00  0.00            
ATOM     38  H18 ACD     1      18.630  26.300  26.300  1.00  0.00            
ATOM     39  C12 ACD     1      16.500  28.410  25.010  1.00  0.00            
ATOM     40  H19 ACD     1      17.210  29.230  24.830  1.00  0.00            
ATOM     41  O10 ACD     1      16.180  27.770  23.810  1.00  0.00            
ATOM     42  H20 ACD     1      16.670  28.310  23.180  1.00  0.00            
ATOM     43  C13 ACD     1      15.200  28.980  25.580  1.00  0.00            
ATOM     44  H21 ACD     1      14.680  29.730  24.970  1.00  0.00            
ATOM     45  O11 ACD     1      15.570  29.710  26.720  1.00  0.00            
ATOM     46  C14 ACD     1      16.140  28.920  27.830  1.00  0.00            
ATOM     47  H22 ACD     1      15.340  28.300  28.240  1.00  0.00            
ATOM     48  C15 ACD     1      16.430  29.820  28.950  1.00  0.00            
ATOM     49  H23 ACD     1      17.070  29.210  29.610  1.00  0.00            
ATOM     50  H24 ACD     1      16.900  30.760  28.640  1.00  0.00            
ATOM     51  O12 ACD     1      15.320  30.160  29.740  1.00  0.00            
ATOM     52  H25 ACD     1      15.740  30.720  30.400  1.00  0.00            
ATOM     53  O13 ACD     1      14.250  27.950  25.950  1.00  0.00            
ATOM     54  C16 ACD     1      12.960  27.800  25.360  1.00  0.00            
ATOM     55  H26 ACD     1      12.830  28.540  24.560  1.00  0.00            
ATOM     56  C17 ACD     1      12.820  26.310  24.900  1.00  0.00            
ATOM     57  H27 ACD     1      12.990  25.720  25.810  1.00  0.00            
ATOM     58  O14 ACD     1      13.840  26.060  23.950  1.00  0.00            
ATOM     59  H28 ACD     1      14.570  26.680  24.030  1.00  0.00            
ATOM     60  C18 ACD     1      11.470  26.030  24.420  1.00  0.00            
ATOM     61  H29 ACD     1      11.130  26.600  23.550  1.00  0.00            
ATOM     62  O15 ACD     1      11.370  24.660  24.080  1.00  0.00            
ATOM     63  H30 ACD     1      11.910  24.230  24.740  1.00  0.00            
ATOM     64  C19 ACD     1      10.460  26.350  25.530  1.00  0.00            
ATOM     65  H31 ACD     1       9.390  26.210  25.380  1.00  0.00            
ATOM     66  O16 ACD     1      10.570  27.700  25.770  1.00  0.00            
ATOM     67  C20 ACD     1      11.830  28.050  26.340  1.00  0.00            
ATOM     68  H32 ACD     1      12.020  27.430  27.220  1.00  0.00            
ATOM     69  C21 ACD     1      11.800  29.500  26.800  1.00  0.00            
ATOM     70  H33 ACD     1      10.860  29.740  27.300  1.00  0.00            
ATOM     71  H34 ACD     1      12.650  29.620  27.490  1.00  0.00            
ATOM     72  O17 ACD     1      11.920  30.470  25.710  1.00  0.00            
ATOM     73  H35 ACD     1      11.030  30.510  25.360  1.00  0.00            
ATOM     74  O18 ACD     1      10.610  25.680  26.790  1.00  0.00            
ATOM     75  C22 ACD     1       9.450  25.020  27.470  1.00  0.00            
ATOM     76  H36 ACD     1       8.500  25.540  27.310  1.00  0.00            
ATOM     77  C23 ACD     1       9.520  23.590  26.930  1.00  0.00            
ATOM     78  H37 ACD     1      10.530  23.220  27.150  1.00  0.00            
ATOM     79  O19 ACD     1       9.230  23.590  25.530  1.00  0.00            
ATOM     80  H38 ACD     1       9.880  24.160  25.130  1.00  0.00            
ATOM     81  C24 ACD     1       8.520  22.650  27.760  1.00  0.00            
ATOM     82  H39 ACD     1       7.520  23.070  27.610  1.00  0.00            
ATOM     83  O20 ACD     1       8.350  21.270  27.270  1.00  0.00            
ATOM     84  H40 ACD     1       9.200  20.980  26.920  1.00  0.00            
ATOM     85  C25 ACD     1       8.830  22.740  29.230  1.00  0.00            
ATOM     86  H41 ACD     1       8.120  22.040  29.690  1.00  0.00            
ATOM     87  O21 ACD     1       8.750  24.130  29.650  1.00  0.00            
ATOM     88  C26 ACD     1       9.680  25.050  28.980  1.00  0.00            
ATOM     89  H42 ACD     1      10.720  24.740  29.130  1.00  0.00            
ATOM     90  C27 ACD     1       9.420  26.460  29.550  1.00  0.00            
ATOM     91  H43 ACD     1       9.550  26.530  30.640  1.00  0.00            
ATOM     92  H44 ACD     1      10.170  27.160  29.160  1.00  0.00            
ATOM     93  O22 ACD     1       8.150  27.000  29.210  1.00  0.00            
ATOM     94  H45 ACD     1       7.450  26.370  29.430  1.00  0.00            
ATOM     95  O23 ACD     1      10.090  22.150  29.580  1.00  0.00            
ATOM     96  C28 ACD     1      10.070  21.150  30.660  1.00  0.00            
ATOM     97  H46 ACD     1       9.040  20.840  30.840  1.00  0.00            
ATOM     98  C29 ACD     1      10.640  21.810  31.880  1.00  0.00            
ATOM     99  H47 ACD     1      11.430  22.530  31.600  1.00  0.00            
ATOM    100  O24 ACD     1      11.240  20.890  32.770  1.00  0.00            
ATOM    101  C30 ACD     1       9.550  22.450  32.660  1.00  0.00            
ATOM    102  H48 ACD     1       8.910  23.150  32.110  1.00  0.00            
ATOM    103  H49 ACD     1       8.810  21.690  32.930  1.00  0.00            
ATOM    104  O25 ACD     1      10.030  23.130  33.810  1.00  0.00            
ATOM    105  H50 ACD     1      10.680  22.530  34.180  1.00  0.00            
ATOM    106  C31 ACD     1      10.920  19.890  30.170  1.00  0.00            
ATOM    107  H51 ACD     1      11.840  20.200  29.660  1.00  0.00            
ATOM    108  O26 ACD     1      10.200  19.130  29.180  1.00  0.00            
ATOM    109  H52 ACD     1      10.210  19.730  28.430  1.00  0.00            
ATOM    110  C32 ACD     1      11.470  19.090  31.270  1.00  0.00            
ATOM    111  H53 ACD     1      10.660  18.600  31.830  1.00  0.00            
ATOM    112  O27 ACD     1      12.420  18.110  30.820  1.00  0.00            
ATOM    113  H54 ACD     1      12.760  18.490  30.000  1.00  0.00            
ATOM    114  C33 ACD     1      12.230  20.040  32.220  1.00  0.00            
ATOM    115  H55 ACD     1      12.660  19.550  33.100  1.00  0.00            
ATOM    116  O28 ACD     1      13.340  20.690  31.440  1.00  0.00            
ATOM    117  C34 ACD     1      14.770  20.590  31.840  1.00  0.00            
ATOM    118  H56 ACD     1      14.920  19.720  32.490  1.00  0.00            
ATOM    119  C35 ACD     1      15.620  20.370  30.580  1.00  0.00            
ATOM    120  H57 ACD     1      15.400  21.230  29.950  1.00  0.00            
ATOM    121  O29 ACD     1      15.400  19.140  29.880  1.00  0.00            
ATOM    122  H58 ACD     1      14.690  19.280  29.250  1.00  0.00            
ATOM    123  C36 ACD     1      17.080  20.650  30.920  1.00  0.00            
ATOM    124  H59 ACD     1      17.280  19.760  31.540  1.00  0.00            
ATOM    125  O30 ACD     1      18.010  20.620  29.870  1.00  0.00            
ATOM    126  H60 ACD     1      17.850  19.840  29.330  1.00  0.00            
ATOM    127  C1  CN4     2      15.570  24.240  26.600  1.00  0.00            
ATOM    128  C2  CN4     2      14.470  23.520  27.550  1.00  0.00            
ATOM    129  C3  CN4     2      13.430  22.720  26.690  1.00  0.00            
ATOM    130  O1  CN4     2      13.160  21.590  27.070  1.00  0.00            
ATOM    131  O2  CN4     2      13.100  23.150  25.570  1.00  0.00            
ATOM    132  C4  CN4     2      13.850  24.370  28.630  1.00  0.00            
ATOM    133  C5  CN4     2      13.370  23.680  29.790  1.00  0.00            
ATOM    134  C6  CN4     2      13.020  24.480  30.900  1.00  0.00            
ATOM    135  C7  CN4     2      13.060  25.860  30.800  1.00  0.00            
ATOM    136  C8  CN4     2      12.710  26.680  32.070  1.00  0.00            
ATOM    137  C9  CN4     2      13.350  27.910  32.310  1.00  0.00            
ATOM    138  C10 CN4     2      13.060  28.650  33.500  1.00  0.00            
ATOM    139  C11 CN4     2      12.120  28.140  34.410  1.00  0.00            
ATOM    140  C12 CN4     2      11.470  26.930  34.210  1.00  0.00            
ATOM    141  C13 CN4     2      11.740  26.270  33.040  1.00  0.00            
ATOM    142  C14 CN4     2      13.410  26.480  29.600  1.00  0.00            
ATOM    143  F1  CN4     2      13.220  27.810  29.420  1.00  0.00            
ATOM    144  C15 CN4     2      13.860  25.740  28.540  1.00  0.00            
ATOM    145  H1  CN4     2      15.100  24.640  25.690  1.00  0.00            
ATOM    146  H2  CN4     2      16.170  25.020  27.080  1.00  0.00            
ATOM    147  H3  CN4     2      16.280  23.480  26.260  1.00  0.00            
ATOM    148  H4  CN4     2      15.060  22.790  28.120  1.00  0.00            
ATOM    149  H5  CN4     2      13.420  22.620  29.980  1.00  0.00            
ATOM    150  H6  CN4     2      12.780  24.000  31.840  1.00  0.00            
ATOM    151  H7  CN4     2      14.140  28.260  31.650  1.00  0.00            
ATOM    152  H8  CN4     2      13.380  29.680  33.580  1.00  0.00            
ATOM    153  H9  CN4     2      11.890  28.800  35.240  1.00  0.00            
ATOM    154  H10 CN4     2      10.700  26.660  34.930  1.00  0.00            
ATOM    155  H11 CN4     2      11.100  25.410  32.850  1.00  0.00            
ATOM    156  H12 CN4     2      14.320  26.260  27.700  1.00  0.00            
TER
ENDMDL
MODEL        1
ATOM      1  H1  ACD     1       8.320  22.980  12.840  1.00  0.00            
ATOM      2  O1  ACD     1       8.980  22.780  12.170  1.00  0.00            
ATOM      3  C1  ACD     1      10.170  23.360  12.620  1.00  0.00            
ATOM      4  H2  ACD     1      10.020  23.730  13.640  1.00  0.00            
ATOM      5  H3  ACD     1      10.440  24.240  12.010  1.00  0.00            
ATOM      6  C2  ACD     1      11.400  22.400  12.620  1.00  0.00            
ATOM      7  H4  ACD     1      12.290  22.950  12.950  1.00  0.00            
ATOM      8  O2  ACD     1      11.230  21.440  13.690  1.00  0.00            
ATOM      9  C3  ACD     1      12.250  20.430  13.840  1.00  0.00            
ATOM     10  H5  ACD     1      12.030  19.560  14.470  1.00  0.00            
ATOM     11  O3  ACD     1      13.500  20.970  14.190  1.00  0.00            
ATOM     12  C4  ACD     1      13.880  20.940  15.570  1.00  0.00            
ATOM     13  H6  ACD     1      13.090  20.560  16.230  1.00  0.00            
ATOM     14  C5  ACD     1      15.140  20.100  15.780  1.00  0.00            
ATOM     15  H7  ACD     1      16.030  20.500  15.280  1.00  0.00            
ATOM     16  O4  ACD     1      14.750  18.730  15.400  1.00  0.00            
ATOM     17  H8  ACD     1      15.440  18.160  15.770  1.00  0.00            
ATOM     18  C6  ACD     1      15.470  20.230  17.260  1.00  0.00            
ATOM     19  H9  ACD     1      14.530  19.990  17.770  1.00  0.00            
ATOM     20  O5  ACD     1      16.430  19.270  17.620  1.00  0.00            
ATOM     21  H10 ACD     1      16.220  19.040  18.530  1.00  0.00            
ATOM     22  C7  ACD     1      15.850  21.670  17.570  1.00  0.00            
ATOM     23  H11 ACD     1      16.080  21.750  18.630  1.00  0.00            
ATOM     24  O6  ACD     1      14.620  22.470  17.350  1.00  0.00            
ATOM     25  C8  ACD     1      14.120  22.320  16.000  1.00  0.00            
ATOM     26  H12 ACD     1      14.770  22.840  15.280  1.00  0.00            
ATOM     27  C9  ACD     1      12.840  23.150  15.930  1.00  0.00            
ATOM     28  H13 ACD     1      13.160  24.190  16.090  1.00  0.00            
ATOM     29  H14 ACD     1      12.280  23.120  14.990  1.00  0.00            
ATOM     30  O7  ACD     1      11.910  22.820  17.020  1.00  0.00            
ATOM     31  H15 ACD     1      11.040  23.190  16.870  1.00  0.00            
ATOM     32  O8  ACD     1      17.010  22.060  16.920  1.00  0.00            
ATOM     33  C10 ACD     1      17.850  23.050  17.550  1.00  0.00            
ATOM     34  H16 ACD     1      18.090  22.820  18.590  1.00  0.00            
ATOM     35  C11 ACD     1      19.190  22.930  16.830  1.00  0.00            
ATOM     36  H17 ACD     1      19.040  22.820  15.750  1.00  0.00            
ATOM     37  O9  ACD     1      19.760  21.750  17.400  1.00  0.00            
ATOM     38  H18 ACD     1      19.830  21.090  16.700  1.00  0.00            
ATOM     39  C12 ACD     1      20.110  24.080  16.950  1.00  0.00            
ATOM     40  H19 ACD     1      20.530  24.140  17.960  1.00  0.00            
ATOM     41  O10 ACD     1      21.150  24.100  15.960  1.00  0.00            
ATOM     42  H20 ACD     1      20.750  24.620  15.260  1.00  0.00            
ATOM     43  C13 ACD     1      19.430  25.400  16.690  1.00  0.00            
ATOM     44  H21 ACD     1      20.060  26.290  16.750  1.00  0.00            
ATOM     45  O11 ACD     1      18.230  25.520  17.410  1.00  0.00            
ATOM     46  C14 ACD     1      17.200  24.470  17.430  1.00  0.00            
ATOM     47  H22 ACD     1      16.680  24.450  16.470  1.00  0.00            
ATOM     48  C15 ACD     1      16.300  24.880  18.590  1.00  0.00            
ATOM     49  H23 ACD     1      15.920  25.890  18.380  1.00  0.00            
ATOM     50  H24 ACD     1      15.450  24.210  18.710  1.00  0.00            
ATOM     51  O12 ACD     1      16.940  24.990  19.840  1.00  0.00            
ATOM     52  H25 ACD     1      16.380  25.480  20.440  1.00  0.00            
ATOM     53  O13 ACD     1      19.170  25.410  15.310  1.00  0.00            
ATOM     54  C16 ACD     1      19.620  26.390  14.380  1.00  0.00            
ATOM     55  H26 ACD     1      20.500  26.920  14.750  1.00  0.00            
ATOM     56  C17 ACD     1      19.750  25.690  13.060  1.00  0.00            
ATOM     57  H27 ACD     1      18.850  25.070  13.000  1.00  0.00            
ATOM     58  O14 ACD     1      20.840  24.750  13.150  1.00  0.00            
ATOM     59  H28 ACD     1      21.640  25.260  13.260  1.00  0.00            
ATOM     60  C18 ACD     1      19.770  26.630  11.810  1.00  0.00            
ATOM     61  H29 ACD     1      20.730  27.160  11.840  1.00  0.00            
ATOM     62  O15 ACD     1      19.700  25.910  10.620  1.00  0.00            
ATOM     63  H30 ACD     1      19.210  25.110  10.810  1.00  0.00            
ATOM     64  C19 ACD     1      18.790  27.710  11.900  1.00  0.00            
ATOM     65  H31 ACD     1      19.140  28.420  11.140  1.00  0.00            
ATOM     66  O16 ACD     1      18.780  28.400  13.090  1.00  0.00            
ATOM     67  C20 ACD     1      18.630  27.580  14.270  1.00  0.00            
ATOM     68  H32 ACD     1      17.590  27.210  14.230  1.00  0.00            
ATOM     69  C21 ACD     1      18.850  28.530  15.460  1.00  0.00            
ATOM     70  H33 ACD     1      19.080  27.930  16.340  1.00  0.00            
ATOM     71  H34 ACD     1      19.710  29.190  15.260  1.00  0.00            
ATOM     72  O17 ACD     1      17.700  29.330  15.800  1.00  0.00            
ATOM     73  H35 ACD     1      17.470  29.820  15.010  1.00  0.00            
ATOM     74  O18 ACD     1      17.500  27.200  11.590  1.00  0.00            
ATOM     75  C22 ACD     1      16.720  28.030  10.690  1.00  0.00            
ATOM     76  H36 ACD     1      17.110  29.060  10.650  1.00  0.00            
ATOM     77  C23 ACD     1      16.810  27.390   9.310  1.00  0.00            
ATOM     78  H37 ACD     1      16.740  26.300   9.420  1.00  0.00            
ATOM     79  O19 ACD     1      18.120  27.540   8.600  1.00  0.00            
ATOM     80  H38 ACD     1      18.720  27.010   9.130  1.00  0.00            
ATOM     81  C24 ACD     1      15.710  27.830   8.420  1.00  0.00            
ATOM     82  H39 ACD     1      15.870  28.880   8.160  1.00  0.00            
ATOM     83  O20 ACD     1      15.650  26.960   7.250  1.00  0.00            
ATOM     84  H40 ACD     1      15.410  26.090   7.560  1.00  0.00            
ATOM     85  C25 ACD     1      14.330  27.730   9.120  1.00  0.00            
ATOM     86  H41 ACD     1      13.650  28.200   8.400  1.00  0.00            
ATOM     87  O21 ACD     1      14.410  28.550  10.250  1.00  0.00            
ATOM     88  C26 ACD     1      15.270  28.050  11.290  1.00  0.00            
ATOM     89  H42 ACD     1      15.010  27.020  11.570  1.00  0.00            
ATOM     90  C27 ACD     1      15.190  28.890  12.540  1.00  0.00            
ATOM     91  H43 ACD     1      14.180  28.740  12.950  1.00  0.00            
ATOM     92  H44 ACD     1      15.710  28.430  13.390  1.00  0.00            
ATOM     93  O22 ACD     1      15.600  30.240  12.350  1.00  0.00            
ATOM     94  H45 ACD     1      15.590  30.470  11.420  1.00  0.00            
ATOM     95  O23 ACD     1      13.990  26.410   9.530  1.00  0.00            
ATOM     96  C28 ACD     1      13.200  25.560   8.690  1.00  0.00            
ATOM     97  H46 ACD     1      13.050  25.940   7.670  1.00  0.00            
ATOM     98  C29 ACD     1      11.900  25.340   9.470  1.00  0.00            
ATOM     99  H47 ACD     1      12.080  25.190  10.540  1.00  0.00            
ATOM    100  O24 ACD     1      11.070  24.250   9.010  1.00  0.00            
ATOM    101  C30 ACD     1      11.040  26.600   9.470  1.00  0.00            
ATOM    102  H48 ACD     1      10.000  26.430   9.790  1.00  0.00            
ATOM    103  H49 ACD     1      11.520  27.130  10.290  1.00  0.00            
ATOM    104  O25 ACD     1      11.080  27.440   8.340  1.00  0.00            
ATOM    105  H50 ACD     1      10.480  26.990   7.730  1.00  0.00            
ATOM    106  C31 ACD     1      13.940  24.250   8.620  1.00  0.00            
ATOM    107  H51 ACD     1      14.320  24.090   9.640  1.00  0.00            
ATOM    108  O26 ACD     1      15.190  24.460   7.910  1.00  0.00            
ATOM    109  H52 ACD     1      15.830  23.760   8.080  1.00  0.00            
ATOM    110  C32 ACD     1      13.040  23.050   8.170  1.00  0.00            
ATOM    111  H53 ACD     1      12.730  23.200   7.120  1.00  0.00            
ATOM    112  O27 ACD     1      13.770  21.880   8.240  1.00  0.00            
ATOM    113  H54 ACD     1      14.430  21.890   7.550  1.00  0.00            
ATOM    114  C33 ACD     1      11.780  22.950   9.050  1.00  0.00            
ATOM    115  H55 ACD     1      11.160  22.120   8.680  1.00  0.00            
ATOM    116  O28 ACD     1      12.110  22.840  10.440  1.00  0.00            
ATOM    117  C34 ACD     1      11.700  21.800  11.270  1.00  0.00            
ATOM    118  H56 ACD     1      10.780  21.340  10.880  1.00  0.00            
ATOM    119  C35 ACD     1      12.840  20.780  11.380  1.00  0.00            
ATOM    120  H57 ACD     1      13.720  21.350  11.700  1.00  0.00            
ATOM    121  O29 ACD     1      12.990  20.140  10.080  1.00  0.00            
ATOM    122  H58 ACD     1      13.120  20.810   9.400  1.00  0.00            
ATOM    123  C36 ACD     1      12.590  19.760  12.480  1.00  0.00            
ATOM    124  H59 ACD     1      11.720  19.270  12.010  1.00  0.00            
ATOM    125  O30 ACD     1      13.640  18.880  12.690  1.00  0.00            
ATOM    126  H60 ACD     1      14.240  19.270  13.330  1.00  0.00            
ATOM    127  C1  CN4     2      17.490  22.380  13.170  1.00  0.00            
ATOM    128  C2  CN4     2      16.350  23.090  12.320  1.00  0.00            
ATOM    129  C3  CN4     2      16.910  23.560  10.930  1.00  0.00            
ATOM    130  O1  CN4     2      18.000  24.120  10.830  1.00  0.00            
ATOM    131  O2  CN4     2      16.450  23.030   9.940  1.00  0.00            
ATOM    132  C4  CN4     2      15.580  24.300  12.900  1.00  0.00            
ATOM    133  C5  CN4     2      14.270  24.560  12.530  1.00  0.00            
ATOM    134  C6  CN4     2      13.400  25.450  13.150  1.00  0.00            
ATOM    135  C7  CN4     2      13.860  26.130  14.330  1.00  0.00            
ATOM    136  C8  CN4     2      12.800  26.950  15.150  1.00  0.00            
ATOM    137  C9  CN4     2      13.160  28.170  15.730  1.00  0.00            
ATOM    138  C10 CN4     2      12.230  28.950  16.450  1.00  0.00            
ATOM    139  C11 CN4     2      10.920  28.570  16.500  1.00  0.00            
ATOM    140  C12 CN4     2      10.520  27.320  15.940  1.00  0.00            
ATOM    141  C13 CN4     2      11.440  26.470  15.270  1.00  0.00            
ATOM    142  C14 CN4     2      15.220  25.900  14.740  1.00  0.00            
ATOM    143  F1  CN4     2      15.650  26.480  15.860  1.00  0.00            
ATOM    144  C15 CN4     2      16.030  25.020  13.970  1.00  0.00            
ATOM    145  H1  CN4     2      17.160  22.120  14.180  1.00  0.00            
ATOM    146  H2  CN4     2      17.880  21.460  12.710  1.00  0.00            
ATOM    147  H3  CN4     2      18.280  23.120  13.360  1.00  0.00            
ATOM    148  H4  CN4     2      15.600  22.310  12.130  1.00  0.00            
ATOM    149  H5  CN4     2      14.010  23.910  11.700  1.00  0.00            
ATOM    150  H6  CN4     2      12.420  25.600  12.730  1.00  0.00            
ATOM    151  H7  CN4     2      14.180  28.540  15.670  1.00  0.00            
ATOM    152  H8  CN4     2      12.520  29.840  17.010  1.00  0.00            
ATOM    153  H9  CN4     2      10.200  29.250  16.950  1.00  0.00            
ATOM    154  H10 CN4     2       9.490  27.000  16.040  1.00  0.00            
ATOM    155  H11 CN4     2      11.170  25.500  14.840  1.00  0.00            
ATOM    156  H12 CN4     2      17.040  24.860  14.340  1.00  0.00            
TER
ENDMDL
MODEL        1
ATOM      1  H1  ACD     1       1.430  22.340  34.420  1.00  0.00            
ATOM      2  O1  ACD     1       1.460  21.890  33.570  1.00  0.00            
ATOM      3  C1  ACD     1       2.560  22.580  32.950  1.00  0.00            
ATOM      4  H2  ACD     1       2.460  23.670  32.840  1.00  0.00            
ATOM      5  H3  ACD     1       2.690  22.240  31.920  1.00  0.00            
ATOM      6  C2  ACD     1       3.850  22.300  33.730  1.00  0.00            
ATOM      7  H4  ACD     1       4.670  22.800  33.210  1.00  0.00            
ATOM      8  O2  ACD     1       3.690  22.820  35.080  1.00  0.00            
ATOM      9  C3  ACD     1       4.730  22.650  36.050  1.00  0.00            
ATOM     10  H5  ACD     1       4.430  22.950  37.060  1.00  0.00            
ATOM     11  O3  ACD     1       5.800  23.450  35.610  1.00  0.00            
ATOM     12  C4  ACD     1       5.830  24.810  35.940  1.00  0.00            
ATOM     13  H6  ACD     1       5.590  24.930  37.000  1.00  0.00            
ATOM     14  C5  ACD     1       7.260  25.260  35.670  1.00  0.00            
ATOM     15  H7  ACD     1       7.580  24.890  34.690  1.00  0.00            
ATOM     16  O4  ACD     1       8.130  24.720  36.720  1.00  0.00            
ATOM     17  H8  ACD     1       8.200  23.810  36.410  1.00  0.00            
ATOM     18  C6  ACD     1       7.410  26.780  35.690  1.00  0.00            
ATOM     19  H9  ACD     1       7.140  27.210  36.670  1.00  0.00            
ATOM     20  O5  ACD     1       8.700  27.160  35.380  1.00  0.00            
ATOM     21  H10 ACD     1       8.900  26.700  34.560  1.00  0.00            
ATOM     22  C7  ACD     1       6.420  27.480  34.780  1.00  0.00            
ATOM     23  H11 ACD     1       6.470  28.570  34.800  1.00  0.00            
ATOM     24  O6  ACD     1       5.150  27.030  35.190  1.00  0.00            
ATOM     25  C8  ACD     1       4.800  25.670  35.160  1.00  0.00            
ATOM     26  H12 ACD     1       4.810  25.310  34.120  1.00  0.00            
ATOM     27  C9  ACD     1       3.400  25.640  35.790  1.00  0.00            
ATOM     28  H13 ACD     1       3.120  24.700  36.280  1.00  0.00            
ATOM     29  H14 ACD     1       3.320  26.350  36.620  1.00  0.00            
ATOM     30  O7  ACD     1       2.430  26.200  34.960  1.00  0.00            
ATOM     31  H15 ACD     1       2.610  27.140  35.000  1.00  0.00            
ATOM     32  O8  ACD     1       6.550  27.090  33.370  1.00  0.00            
ATOM     33  C10 ACD     1       7.420  27.740  32.480  1.00  0.00            
ATOM     34  H16 ACD     1       8.120  28.480  32.890  1.00  0.00            
ATOM     35  C11 ACD     1       8.380  26.700  31.870  1.00  0.00            
ATOM     36  H17 ACD     1       7.720  25.880  31.560  1.00  0.00            
ATOM     37  O9  ACD     1       9.370  26.350  32.860  1.00  0.00            
ATOM     38  H18 ACD     1      10.220  26.240  32.430  1.00  0.00            
ATOM     39  C12 ACD     1       8.940  27.260  30.590  1.00  0.00            
ATOM     40  H19 ACD     1       9.600  28.080  30.910  1.00  0.00            
ATOM     41  O10 ACD     1       9.610  26.200  29.980  1.00  0.00            
ATOM     42  H20 ACD     1       9.160  25.350  30.010  1.00  0.00            
ATOM     43  C13 ACD     1       7.940  27.760  29.570  1.00  0.00            
ATOM     44  H21 ACD     1       8.410  28.170  28.670  1.00  0.00            
ATOM     45  O11 ACD     1       7.220  28.750  30.290  1.00  0.00            
ATOM     46  C14 ACD     1       6.490  28.400  31.490  1.00  0.00            
ATOM     47  H22 ACD     1       5.790  27.650  31.100  1.00  0.00            
ATOM     48  C15 ACD     1       5.720  29.580  32.080  1.00  0.00            
ATOM     49  H23 ACD     1       5.630  29.590  33.170  1.00  0.00            
ATOM     50  H24 ACD     1       6.260  30.510  31.880  1.00  0.00            
ATOM     51  O12 ACD     1       4.360  29.560  31.680  1.00  0.00            
ATOM     52  H25 ACD     1       4.000  28.760  32.070  1.00  0.00            
ATOM     53  O13 ACD     1       7.000  26.750  29.230  1.00  0.00            
ATOM     54  C16 ACD     1       6.690  26.580  27.810  1.00  0.00            
ATOM     55  H26 ACD     1       6.740  27.590  27.370  1.00  0.00            
ATOM     56  C17 ACD     1       7.630  25.600  27.150  1.00  0.00            
ATOM     57  H27 ACD     1       7.590  24.630  27.670  1.00  0.00            
ATOM     58  O14 ACD     1       9.030  26.030  27.170  1.00  0.00            
ATOM     59  H28 ACD     1       9.410  26.040  28.060  1.00  0.00            
ATOM     60  C18 ACD     1       7.230  25.300  25.760  1.00  0.00            
ATOM     61  H29 ACD     1       7.070  26.260  25.250  1.00  0.00            
ATOM     62  O15 ACD     1       8.040  24.350  25.090  1.00  0.00            
ATOM     63  H30 ACD     1       8.840  24.820  24.830  1.00  0.00            
ATOM     64  C19 ACD     1       5.800  24.730  25.830  1.00  0.00            
ATOM     65  H31 ACD     1       5.480  24.490  24.810  1.00  0.00            
ATOM     66  O16 ACD     1       4.930  25.640  26.420  1.00  0.00            
ATOM     67  C20 ACD     1       5.250  26.100  27.750  1.00  0.00            
ATOM     68  H32 ACD     1       5.130  25.260  28.450  1.00  0.00            
ATOM     69  C21 ACD     1       4.280  27.140  28.090  1.00  0.00            
ATOM     70  H33 ACD     1       3.300  26.650  28.110  1.00  0.00            
ATOM     71  H34 ACD     1       4.450  27.490  29.120  1.00  0.00            
ATOM     72  O17 ACD     1       4.250  28.280  27.270  1.00  0.00            
ATOM     73  H35 ACD     1       4.920  28.910  27.540  1.00  0.00            
ATOM     74  O18 ACD     1       5.900  23.470  26.510  1.00  0.00            
ATOM     75  C22 ACD     1       5.410  22.310  25.800  1.00  0.00            
ATOM     76  H36 ACD     1       5.540  22.460  24.720  1.00  0.00            
ATOM     77  C23 ACD     1       6.440  21.260  26.220  1.00  0.00            
ATOM     78  H37 ACD     1       6.510  21.380  27.310  1.00  0.00            
ATOM     79  O19 ACD     1       7.620  21.500  25.520  1.00  0.00            
ATOM     80  H38 ACD     1       7.900  22.420  25.540  1.00  0.00            
ATOM     81  C24 ACD     1       5.870  19.880  25.970  1.00  0.00            
ATOM     82  H39 ACD     1       5.550  19.730  24.930  1.00  0.00            
ATOM     83  O20 ACD     1       6.820  18.840  26.270  1.00  0.00            
ATOM     84  H40 ACD     1       7.170  18.600  25.400  1.00  0.00            
ATOM     85  C25 ACD     1       4.550  19.760  26.770  1.00  0.00            
ATOM     86  H41 ACD     1       4.230  18.720  26.640  1.00  0.00            
ATOM     87  O21 ACD     1       3.630  20.650  26.250  1.00  0.00            
ATOM     88  C26 ACD     1       3.930  22.030  26.340  1.00  0.00            
ATOM     89  H42 ACD     1       3.900  22.270  27.410  1.00  0.00            
ATOM     90  C27 ACD     1       2.880  22.910  25.660  1.00  0.00            
ATOM     91  H43 ACD     1       1.890  22.530  25.920  1.00  0.00            
ATOM     92  H44 ACD     1       2.850  23.910  26.130  1.00  0.00            
ATOM     93  O22 ACD     1       3.090  22.970  24.230  1.00  0.00            
ATOM     94  H45 ACD     1       3.110  23.870  23.900  1.00  0.00            
ATOM     95  O23 ACD     1       4.690  20.050  28.180  1.00  0.00            
ATOM     96  C28 ACD     1       4.130  19.140  29.210  1.00  0.00            
ATOM     97  H46 ACD     1       3.800  18.200  28.740  1.00  0.00            
ATOM     98  C29 ACD     1       2.970  19.800  29.930  1.00  0.00            
ATOM     99  H47 ACD     1       3.170  20.860  30.140  1.00  0.00            
ATOM    100  O24 ACD     1       2.760  19.280  31.240  1.00  0.00            
ATOM    101  C30 ACD     1       1.650  19.870  29.230  1.00  0.00            
ATOM    102  H48 ACD     1       1.850  20.350  28.260  1.00  0.00            
ATOM    103  H49 ACD     1       1.240  18.880  29.020  1.00  0.00            
ATOM    104  O25 ACD     1       0.650  20.700  29.920  1.00  0.00            
ATOM    105  H50 ACD     1       0.580  20.300  30.800  1.00  0.00            
ATOM    106  C31 ACD     1       5.340  18.880  30.140  1.00  0.00            
ATOM    107  H51 ACD     1       5.900  19.810  30.320  1.00  0.00            
ATOM    108  O26 ACD     1       6.310  18.000  29.530  1.00  0.00            
ATOM    109  H52 ACD     1       7.000  18.500  29.090  1.00  0.00            
ATOM    110  C32 ACD     1       4.810  18.250  31.390  1.00  0.00            
ATOM    111  H53 ACD     1       4.300  17.330  31.080  1.00  0.00            
ATOM    112  O27 ACD     1       5.760  17.830  32.290  1.00  0.00            
ATOM    113  H54 ACD     1       6.530  17.460  31.850  1.00  0.00            
ATOM    114  C33 ACD     1       3.850  19.150  32.110  1.00  0.00            
ATOM    115  H55 ACD     1       3.330  18.660  32.950  1.00  0.00            
ATOM    116  O28 ACD     1       4.350  20.390  32.520  1.00  0.00            
ATOM    117  C34 ACD     1       4.130  20.860  33.850  1.00  0.00            
ATOM    118  H56 ACD     1       3.290  20.300  34.290  1.00  0.00            
ATOM    119  C35 ACD     1       5.350  20.530  34.710  1.00  0.00            
ATOM    120  H57 ACD     1       6.260  21.010  34.330  1.00  0.00            
ATOM    121  O29 ACD     1       5.560  19.050  34.780  1.00  0.00            
ATOM    122  H58 ACD     1       5.780  18.640  33.940  1.00  0.00            
ATOM    123  C36 ACD     1       5.220  21.180  36.140  1.00  0.00            
ATOM    124  H59 ACD     1       4.460  20.580  36.660  1.00  0.00            
ATOM    125  O30 ACD     1       6.440  21.130  36.900  1.00  0.00            
ATOM    126  H60 ACD     1       7.110  21.700  36.510  1.00  0.00            
ATOM    127  C1  CN4     2       7.420  23.120  32.510  1.00  0.00            
ATOM    128  C2  CN4     2       6.880  22.730  31.090  1.00  0.00            
ATOM    129  C3  CN4     2       7.930  22.910  29.960  1.00  0.00            
ATOM    130  O1  CN4     2       8.650  23.900  29.830  1.00  0.00            
ATOM    131  O2  CN4     2       8.300  21.950  29.280  1.00  0.00            
ATOM    132  C4  CN4     2       5.600  23.510  30.700  1.00  0.00            
ATOM    133  C5  CN4     2       4.680  22.900  29.850  1.00  0.00            
ATOM    134  C6  CN4     2       3.390  23.390  29.680  1.00  0.00            
ATOM    135  C7  CN4     2       2.920  24.600  30.320  1.00  0.00            
ATOM    136  C8  CN4     2       1.450  24.970  30.130  1.00  0.00            
ATOM    137  C9  CN4     2       0.680  25.540  31.140  1.00  0.00            
ATOM    138  C10 CN4     2      -0.540  26.070  30.940  1.00  0.00            
ATOM    139  C11 CN4     2      -1.160  25.990  29.710  1.00  0.00            
ATOM    140  C12 CN4     2      -0.460  25.350  28.660  1.00  0.00            
ATOM    141  C13 CN4     2       0.800  24.790  28.900  1.00  0.00            
ATOM    142  C14 CN4     2       3.840  25.170  31.180  1.00  0.00            
ATOM    143  F1  CN4     2       3.490  26.320  31.710  1.00  0.00            
ATOM    144  C15 CN4     2       5.200  24.740  31.270  1.00  0.00            
ATOM    145  H1  CN4     2       7.670  22.220  33.080  1.00  0.00            
ATOM    146  H2  CN4     2       8.340  23.730  32.510  1.00  0.00            
ATOM    147  H3  CN4     2       6.590  23.610  33.040  1.00  0.00            
ATOM    148  H4  CN4     2       6.700  21.650  31.120  1.00  0.00            
ATOM    149  H5  CN4     2       4.990  21.950  29.420  1.00  0.00            
ATOM    150  H6  CN4     2       2.720  22.840  29.030  1.00  0.00            
ATOM    151  H7  CN4     2       1.100  25.710  32.130  1.00  0.00            
ATOM    152  H8  CN4     2      -1.120  26.450  31.770  1.00  0.00            
ATOM    153  H9  CN4     2      -2.200  26.260  29.530  1.00  0.00            
ATOM    154  H10 CN4     2      -0.900  25.210  27.670  1.00  0.00            
ATOM    155  H11 CN4     2       1.350  24.420  28.040  1.00  0.00            
ATOM    156  H12 CN4     2       5.870  25.280  31.930  1.00  0.00            
TER
ENDMDL
MODEL        1
ATOM      1  H1  ACD     1      21.440  11.420  27.220  1.00  0.00            
ATOM      2  O1  ACD     1      21.840  12.290  27.080  1.00  0.00            
ATOM      3  C1  ACD     1      20.700  13.060  26.860  1.00  0.00            
ATOM      4  H2  ACD     1      19.970  12.910  27.670  1.00  0.00            
ATOM      5  H3  ACD     1      20.190  12.900  25.900  1.00  0.00            
ATOM      6  C2  ACD     1      21.120  14.600  26.950  1.00  0.00            
ATOM      7  H4  ACD     1      20.200  15.160  26.760  1.00  0.00            
ATOM      8  O2  ACD     1      21.520  14.890  28.260  1.00  0.00            
ATOM      9  C3  ACD     1      22.090  16.180  28.450  1.00  0.00            
ATOM     10  H5  ACD     1      22.270  16.380  29.510  1.00  0.00            
ATOM     11  O3  ACD     1      21.140  17.170  27.950  1.00  0.00            
ATOM     12  C4  ACD     1      20.560  18.130  28.880  1.00  0.00            
ATOM     13  H6  ACD     1      20.830  17.830  29.900  1.00  0.00            
ATOM     14  C5  ACD     1      21.240  19.520  28.600  1.00  0.00            
ATOM     15  H7  ACD     1      21.230  19.680  27.510  1.00  0.00            
ATOM     16  O4  ACD     1      22.560  19.560  29.120  1.00  0.00            
ATOM     17  H8  ACD     1      23.130  18.840  28.810  1.00  0.00            
ATOM     18  C6  ACD     1      20.480  20.720  29.290  1.00  0.00            
ATOM     19  H9  ACD     1      20.530  20.620  30.380  1.00  0.00            
ATOM     20  O5  ACD     1      20.960  21.970  28.840  1.00  0.00            
ATOM     21  H10 ACD     1      21.890  21.940  28.590  1.00  0.00            
ATOM     22  C7  ACD     1      19.000  20.680  29.000  1.00  0.00            
ATOM     23  H11 ACD     1      18.390  21.430  29.510  1.00  0.00            
ATOM     24  O6  ACD     1      18.570  19.430  29.370  1.00  0.00            
ATOM     25  C8  ACD     1      19.090  18.280  28.740  1.00  0.00            
ATOM     26  H12 ACD     1      19.090  18.500  27.660  1.00  0.00            
ATOM     27  C9  ACD     1      18.500  16.960  29.130  1.00  0.00            
ATOM     28  H13 ACD     1      19.210  16.130  29.030  1.00  0.00            
ATOM     29  H14 ACD     1      18.250  17.030  30.200  1.00  0.00            
ATOM     30  O7  ACD     1      17.220  16.710  28.550  1.00  0.00            
ATOM     31  H15 ACD     1      16.570  17.110  29.140  1.00  0.00            
ATOM     32  O8  ACD     1      18.730  20.850  27.630  1.00  0.00            
ATOM     33  C10 ACD     1      17.600  21.680  27.290  1.00  0.00            
ATOM     34  H16 ACD     1      17.120  22.050  28.200  1.00  0.00            
ATOM     35  C11 ACD     1      18.170  22.920  26.610  1.00  0.00            
ATOM     36  H17 ACD     1      18.730  22.540  25.740  1.00  0.00            
ATOM     37  O9  ACD     1      19.000  23.530  27.500  1.00  0.00            
ATOM     38  H18 ACD     1      19.630  22.860  27.810  1.00  0.00            
ATOM     39  C12 ACD     1      16.990  23.800  26.090  1.00  0.00            
ATOM     40  H19 ACD     1      16.410  24.090  26.970  1.00  0.00            
ATOM     41  O10 ACD     1      17.500  24.850  25.220  1.00  0.00            
ATOM     42  H20 ACD     1      17.800  24.440  24.400  1.00  0.00            
ATOM     43  C13 ACD     1      16.070  22.920  25.250  1.00  0.00            
ATOM     44  H21 ACD     1      15.230  23.510  24.860  1.00  0.00            
ATOM     45  O11 ACD     1      15.580  21.810  25.990  1.00  0.00            
ATOM     46  C14 ACD     1      16.590  20.880  26.490  1.00  0.00            
ATOM     47  H22 ACD     1      17.100  20.550  25.580  1.00  0.00            
ATOM     48  C15 ACD     1      15.870  19.710  27.270  1.00  0.00            
ATOM     49  H23 ACD     1      15.230  19.240  26.510  1.00  0.00            
ATOM     50  H24 ACD     1      16.650  18.950  27.400  1.00  0.00            
ATOM     51  O12 ACD     1      15.330  20.100  28.540  1.00  0.00            
ATOM     52  H25 ACD     1      14.740  20.860  28.440  1.00  0.00            
ATOM     53  O13 ACD     1      16.820  22.560  24.080  1.00  0.00            
ATOM     54  C16 ACD     1      16.240  22.740  22.800  1.00  0.00            
ATOM     55  H26 ACD     1      15.820  23.740  22.660  1.00  0.00            
ATOM     56  C17 ACD     1      17.480  22.650  21.800  1.00  0.00            
ATOM     57  H27 ACD     1      18.070  21.740  21.980  1.00  0.00            
ATOM     58  O14 ACD     1      18.390  23.750  22.090  1.00  0.00            
ATOM     59  H28 ACD     1      19.020  23.710  21.370  1.00  0.00            
ATOM     60  C18 ACD     1      16.870  22.680  20.380  1.00  0.00            
ATOM     61  H29 ACD     1      16.360  23.640  20.230  1.00  0.00            
ATOM     62  O15 ACD     1      17.880  22.610  19.460  1.00  0.00            
ATOM     63  H30 ACD     1      18.100  21.680  19.550  1.00  0.00            
ATOM     64  C19 ACD     1      16.000  21.410  20.220  1.00  0.00            
ATOM     65  H31 ACD     1      15.550  21.170  19.250  1.00  0.00            
ATOM     66  O16 ACD     1      14.870  21.690  21.080  1.00  0.00            
ATOM     67  C20 ACD     1      15.080  21.740  22.460  1.00  0.00            
ATOM     68  H32 ACD     1      15.310  20.760  22.900  1.00  0.00            
ATOM     69  C21 ACD     1      13.700  22.030  23.100  1.00  0.00            
ATOM     70  H33 ACD     1      13.730  22.390  24.130  1.00  0.00            
ATOM     71  H34 ACD     1      13.250  22.850  22.530  1.00  0.00            
ATOM     72  O17 ACD     1      12.840  20.950  22.880  1.00  0.00            
ATOM     73  H35 ACD     1      13.040  20.580  22.020  1.00  0.00            
ATOM     74  O18 ACD     1      16.640  20.240  20.740  1.00  0.00            
ATOM     75  C22 ACD     1      17.090  19.140  19.840  1.00  0.00            
ATOM     76  H36 ACD     1      16.680  19.230  18.830  1.00  0.00            
ATOM     77  C23 ACD     1      18.650  19.070  19.710  1.00  0.00            
ATOM     78  H37 ACD     1      19.060  19.070  20.730  1.00  0.00            
ATOM     79  O19 ACD     1      19.100  20.160  18.930  1.00  0.00            
ATOM     80  H38 ACD     1      20.050  20.260  18.830  1.00  0.00            
ATOM     81  C24 ACD     1      19.030  17.830  19.010  1.00  0.00            
ATOM     82  H39 ACD     1      18.460  17.820  18.070  1.00  0.00            
ATOM     83  O20 ACD     1      20.410  17.700  18.670  1.00  0.00            
ATOM     84  H40 ACD     1      20.940  17.860  19.460  1.00  0.00            
ATOM     85  C25 ACD     1      18.600  16.630  19.880  1.00  0.00            
ATOM     86  H41 ACD     1      18.940  15.670  19.490  1.00  0.00            
ATOM     87  O21 ACD     1      17.220  16.650  19.870  1.00  0.00            
ATOM     88  C26 ACD     1      16.510  17.780  20.360  1.00  0.00            
ATOM     89  H42 ACD     1      16.590  17.810  21.450  1.00  0.00            
ATOM     90  C27 ACD     1      14.980  17.640  20.060  1.00  0.00            
ATOM     91  H43 ACD     1      14.470  18.550  20.420  1.00  0.00            
ATOM     92  H44 ACD     1      14.840  17.560  18.980  1.00  0.00            
ATOM     93  O22 ACD     1      14.360  16.500  20.740  1.00  0.00            
ATOM     94  H45 ACD     1      14.810  16.450  21.580  1.00  0.00            
ATOM     95  O23 ACD     1      19.120  16.680  21.190  1.00  0.00            
ATOM     96  C28 ACD     1      20.170  15.830  21.470  1.00  0.00            
ATOM     97  H46 ACD     1      20.550  15.280  20.590  1.00  0.00            
ATOM     98  C29 ACD     1      19.760  14.770  22.490  1.00  0.00            
ATOM     99  H47 ACD     1      19.360  15.260  23.380  1.00  0.00            
ATOM    100  O24 ACD     1      20.930  14.050  22.830  1.00  0.00            
ATOM    101  C30 ACD     1      18.680  13.800  21.890  1.00  0.00            
ATOM    102  H48 ACD     1      17.780  14.330  21.550  1.00  0.00            
ATOM    103  H49 ACD     1      19.160  13.230  21.090  1.00  0.00            
ATOM    104  O25 ACD     1      18.260  12.820  22.830  1.00  0.00            
ATOM    105  H50 ACD     1      19.020  12.300  23.090  1.00  0.00            
ATOM    106  C31 ACD     1      21.330  16.680  21.940  1.00  0.00            
ATOM    107  H51 ACD     1      20.950  17.250  22.800  1.00  0.00            
ATOM    108  O26 ACD     1      21.730  17.670  20.960  1.00  0.00            
ATOM    109  H52 ACD     1      22.240  18.400  21.320  1.00  0.00            
ATOM    110  C32 ACD     1      22.520  15.830  22.400  1.00  0.00            
ATOM    111  H53 ACD     1      22.890  15.210  21.580  1.00  0.00            
ATOM    112  O27 ACD     1      23.490  16.680  23.010  1.00  0.00            
ATOM    113  H54 ACD     1      23.430  17.550  22.600  1.00  0.00            
ATOM    114  C33 ACD     1      22.050  14.720  23.430  1.00  0.00            
ATOM    115  H55 ACD     1      22.740  13.920  23.680  1.00  0.00            
ATOM    116  O28 ACD     1      21.590  15.270  24.680  1.00  0.00            
ATOM    117  C34 ACD     1      22.220  14.840  25.830  1.00  0.00            
ATOM    118  H56 ACD     1      22.820  13.940  25.680  1.00  0.00            
ATOM    119  C35 ACD     1      23.160  16.030  26.150  1.00  0.00            
ATOM    120  H57 ACD     1      22.810  17.020  25.830  1.00  0.00            
ATOM    121  O29 ACD     1      24.460  15.730  25.610  1.00  0.00            
ATOM    122  H58 ACD     1      24.420  15.950  24.670  1.00  0.00            
ATOM    123  C36 ACD     1      23.350  16.220  27.620  1.00  0.00            
ATOM    124  H59 ACD     1      23.930  15.320  27.860  1.00  0.00            
ATOM    125  O30 ACD     1      24.080  17.410  27.970  1.00  0.00            
ATOM    126  H60 ACD     1      24.880  17.450  27.430  1.00  0.00            
ATOM    127  C1  CN4     2      21.700  21.350  25.120  1.00  0.00            
ATOM    128  C2  CN4     2      21.790  19.990  24.380  1.00  0.00            
ATOM    129  C3  CN4     2      22.610  20.150  23.100  1.00  0.00            
ATOM    130  O1  CN4     2      22.590  21.200  22.490  1.00  0.00            
ATOM    131  O2  CN4     2      23.170  19.170  22.540  1.00  0.00            
ATOM    132  C4  CN4     2      20.480  19.350  24.130  1.00  0.00            
ATOM    133  C5  CN4     2      19.520  19.880  23.290  1.00  0.00            
ATOM    134  C6  CN4     2      18.220  19.300  23.210  1.00  0.00            
ATOM    135  C7  CN4     2      17.920  18.190  23.960  1.00  0.00            
ATOM    136  C8  CN4     2      16.540  17.580  23.890  1.00  0.00            
ATOM    137  C9  CN4     2      15.400  18.340  24.140  1.00  0.00            
ATOM    138  C10 CN4     2      14.070  17.890  24.060  1.00  0.00            
ATOM    139  C11 CN4     2      13.930  16.540  23.900  1.00  0.00            
ATOM    140  C12 CN4     2      15.020  15.670  23.660  1.00  0.00            
ATOM    141  C13 CN4     2      16.360  16.160  23.630  1.00  0.00            
ATOM    142  C14 CN4     2      18.890  17.650  24.850  1.00  0.00            
ATOM    143  F1  CN4     2      18.740  16.560  25.610  1.00  0.00            
ATOM    144  C15 CN4     2      20.150  18.230  24.850  1.00  0.00            
ATOM    145  H1  CN4     2      21.390  22.220  24.520  1.00  0.00            
ATOM    146  H2  CN4     2      21.150  21.260  26.060  1.00  0.00            
ATOM    147  H3  CN4     2      22.710  21.690  25.380  1.00  0.00            
ATOM    148  H4  CN4     2      22.340  19.370  25.100  1.00  0.00            
ATOM    149  H5  CN4     2      19.760  20.750  22.680  1.00  0.00            
ATOM    150  H6  CN4     2      17.440  19.740  22.590  1.00  0.00            
ATOM    151  H7  CN4     2      15.590  19.380  24.360  1.00  0.00            
ATOM    152  H8  CN4     2      13.270  18.550  24.360  1.00  0.00            
ATOM    153  H9  CN4     2      12.960  16.050  23.930  1.00  0.00            
ATOM    154  H10 CN4     2      14.810  14.630  23.420  1.00  0.00            
ATOM    155  H11 CN4     2      17.190  15.540  23.300  1.00  0.00            
ATOM    156  H12 CN4     2      20.900  17.930  25.570  1.00  0.00            
TER
ENDMDL
MODEL        1
ATOM      1  H1  ACD     1      30.030   4.430  19.990  1.00  0.00            
ATOM      2  O1  ACD     1      29.750   5.280  20.330  1.00  0.00            
ATOM      3  C1  ACD     1      28.780   5.250  21.380  1.00  0.00            
ATOM      4  H2  ACD     1      29.210   5.420  22.380  1.00  0.00            
ATOM      5  H3  ACD     1      28.200   4.320  21.340  1.00  0.00            
ATOM      6  C2  ACD     1      27.690   6.330  21.340  1.00  0.00            
ATOM      7  H4  ACD     1      26.820   6.100  21.980  1.00  0.00            
ATOM      8  O2  ACD     1      28.250   7.560  21.860  1.00  0.00            
ATOM      9  C3  ACD     1      27.280   8.630  21.900  1.00  0.00            
ATOM     10  H5  ACD     1      27.900   9.450  22.280  1.00  0.00            
ATOM     11  O3  ACD     1      26.120   8.390  22.750  1.00  0.00            
ATOM     12  C4  ACD     1      25.700   9.450  23.560  1.00  0.00            
ATOM     13  H6  ACD     1      26.190  10.370  23.230  1.00  0.00            
ATOM     14  C5  ACD     1      24.170   9.560  23.320  1.00  0.00            
ATOM     15  H7  ACD     1      23.700   8.610  23.610  1.00  0.00            
ATOM     16  O4  ACD     1      23.830   9.850  21.980  1.00  0.00            
ATOM     17  H8  ACD     1      23.470   9.080  21.520  1.00  0.00            
ATOM     18  C6  ACD     1      23.700  10.680  24.280  1.00  0.00            
ATOM     19  H9  ACD     1      24.180  11.610  23.960  1.00  0.00            
ATOM     20  O5  ACD     1      22.290  10.850  24.240  1.00  0.00            
ATOM     21  H10 ACD     1      21.960  10.070  23.770  1.00  0.00            
ATOM     22  C7  ACD     1      24.090  10.280  25.700  1.00  0.00            
ATOM     23  H11 ACD     1      23.760  11.090  26.370  1.00  0.00            
ATOM     24  O6  ACD     1      25.500  10.130  25.790  1.00  0.00            
ATOM     25  C8  ACD     1      26.010   9.080  25.050  1.00  0.00            
ATOM     26  H12 ACD     1      25.570   8.120  25.340  1.00  0.00            
ATOM     27  C9  ACD     1      27.550   8.940  25.190  1.00  0.00            
ATOM     28  H13 ACD     1      27.960   8.260  24.430  1.00  0.00            
ATOM     29  H14 ACD     1      28.040   9.900  24.980  1.00  0.00            
ATOM     30  O7  ACD     1      27.910   8.580  26.490  1.00  0.00            
ATOM     31  H15 ACD     1      27.560   9.230  27.110  1.00  0.00            
ATOM     32  O8  ACD     1      23.440   9.060  26.020  1.00  0.00            
ATOM     33  C10 ACD     1      22.830   8.820  27.320  1.00  0.00            
ATOM     34  H16 ACD     1      23.010   9.680  27.980  1.00  0.00            
ATOM     35  C11 ACD     1      21.360   8.700  27.040  1.00  0.00            
ATOM     36  H17 ACD     1      21.280   8.070  26.150  1.00  0.00            
ATOM     37  O9  ACD     1      20.940  10.000  26.570  1.00  0.00            
ATOM     38  H18 ACD     1      21.450  10.110  25.760  1.00  0.00            
ATOM     39  C12 ACD     1      20.490   7.970  28.120  1.00  0.00            
ATOM     40  H19 ACD     1      20.480   8.610  29.020  1.00  0.00            
ATOM     41  O10 ACD     1      19.150   7.550  27.730  1.00  0.00            
ATOM     42  H20 ACD     1      18.570   8.280  27.950  1.00  0.00            
ATOM     43  C13 ACD     1      21.290   6.670  28.510  1.00  0.00            
ATOM     44  H21 ACD     1      20.690   6.090  29.220  1.00  0.00            
ATOM     45  O11 ACD     1      22.510   7.080  29.040  1.00  0.00            
ATOM     46  C14 ACD     1      23.420   7.610  28.030  1.00  0.00            
ATOM     47  H22 ACD     1      23.650   6.760  27.380  1.00  0.00            
ATOM     48  C15 ACD     1      24.670   7.960  28.720  1.00  0.00            
ATOM     49  H23 ACD     1      25.330   8.380  27.950  1.00  0.00            
ATOM     50  H24 ACD     1      24.510   8.700  29.500  1.00  0.00            
ATOM     51  O12 ACD     1      25.330   6.810  29.260  1.00  0.00            
ATOM     52  H25 ACD     1      25.620   6.240  28.550  1.00  0.00            
ATOM     53  O13 ACD     1      21.470   5.890  27.340  1.00  0.00            
ATOM     54  C16 ACD     1      21.180   4.490  27.410  1.00  0.00            
ATOM     55  H26 ACD     1      20.670   4.250  28.360  1.00  0.00            
ATOM     56  C17 ACD     1      20.240   4.340  26.200  1.00  0.00            
ATOM     57  H27 ACD     1      20.800   4.600  25.300  1.00  0.00            
ATOM     58  O14 ACD     1      19.010   5.080  26.350  1.00  0.00            
ATOM     59  H28 ACD     1      19.200   5.920  26.770  1.00  0.00            
ATOM     60  C18 ACD     1      19.940   2.800  26.020  1.00  0.00            
ATOM     61  H29 ACD     1      19.480   2.600  26.990  1.00  0.00            
ATOM     62  O15 ACD     1      19.130   2.460  24.920  1.00  0.00            
ATOM     63  H30 ACD     1      19.720   2.540  24.170  1.00  0.00            
ATOM     64  C19 ACD     1      21.240   1.990  25.900  1.00  0.00            
ATOM     65  H31 ACD     1      21.050   0.930  26.080  1.00  0.00            
ATOM     66  O16 ACD     1      22.130   2.310  26.990  1.00  0.00            
ATOM     67  C20 ACD     1      22.490   3.680  27.260  1.00  0.00            
ATOM     68  H32 ACD     1      22.970   4.210  26.420  1.00  0.00            
ATOM     69  C21 ACD     1      23.420   3.700  28.500  1.00  0.00            
ATOM     70  H33 ACD     1      24.230   2.970  28.310  1.00  0.00            
ATOM     71  H34 ACD     1      23.870   4.700  28.550  1.00  0.00            
ATOM     72  O17 ACD     1      22.930   3.470  29.770  1.00  0.00            
ATOM     73  H35 ACD     1      22.570   2.580  29.820  1.00  0.00            
ATOM     74  O18 ACD     1      21.870   2.270  24.700  1.00  0.00            
ATOM     75  C22 ACD     1      22.420   1.270  23.810  1.00  0.00            
ATOM     76  H36 ACD     1      22.190   0.290  24.250  1.00  0.00            
ATOM     77  C23 ACD     1      21.800   1.540  22.430  1.00  0.00            
ATOM     78  H37 ACD     1      22.040   2.590  22.220  1.00  0.00            
ATOM     79  O19 ACD     1      20.390   1.480  22.330  1.00  0.00            
ATOM     80  H38 ACD     1      20.080   2.000  21.580  1.00  0.00            
ATOM     81  C24 ACD     1      22.510   0.790  21.310  1.00  0.00            
ATOM     82  H39 ACD     1      22.220  -0.260  21.450  1.00  0.00            
ATOM     83  O20 ACD     1      22.050   1.180  20.050  1.00  0.00            
ATOM     84  H40 ACD     1      22.560   1.970  19.860  1.00  0.00            
ATOM     85  C25 ACD     1      24.020   0.980  21.320  1.00  0.00            
ATOM     86  H41 ACD     1      24.480   0.230  20.670  1.00  0.00            
ATOM     87  O21 ACD     1      24.500   0.730  22.640  1.00  0.00            
ATOM     88  C26 ACD     1      23.920   1.460  23.750  1.00  0.00            
ATOM     89  H42 ACD     1      24.210   2.510  23.600  1.00  0.00            
ATOM     90  C27 ACD     1      24.510   0.970  25.140  1.00  0.00            
ATOM     91  H43 ACD     1      25.600   0.880  25.020  1.00  0.00            
ATOM     92  H44 ACD     1      24.340   1.730  25.900  1.00  0.00            
ATOM     93  O22 ACD     1      23.980  -0.290  25.610  1.00  0.00            
ATOM     94  H45 ACD     1      24.450  -0.540  26.410  1.00  0.00            
ATOM     95  O23 ACD     1      24.350   2.270  20.930  1.00  0.00            
ATOM     96  C28 ACD     1      24.980   2.430  19.670  1.00  0.00            
ATOM     97  H46 ACD     1      24.700   1.550  19.070  1.00  0.00            
ATOM     98  C29 ACD     1      26.520   2.480  19.880  1.00  0.00            
ATOM     99  H47 ACD     1      26.660   2.980  20.850  1.00  0.00            
ATOM    100  O24 ACD     1      27.170   3.270  18.860  1.00  0.00            
ATOM    101  C30 ACD     1      27.290   1.160  19.890  1.00  0.00            
ATOM    102  H48 ACD     1      26.790   0.390  20.490  1.00  0.00            
ATOM    103  H49 ACD     1      27.460   0.710  18.900  1.00  0.00            
ATOM    104  O25 ACD     1      28.590   1.310  20.530  1.00  0.00            
ATOM    105  H50 ACD     1      29.170   1.740  19.910  1.00  0.00            
ATOM    106  C31 ACD     1      24.260   3.570  19.030  1.00  0.00            
ATOM    107  H51 ACD     1      24.080   4.300  19.830  1.00  0.00            
ATOM    108  O26 ACD     1      23.010   3.170  18.530  1.00  0.00            
ATOM    109  H52 ACD     1      22.760   3.950  18.030  1.00  0.00            
ATOM    110  C32 ACD     1      25.170   4.240  18.010  1.00  0.00            
ATOM    111  H53 ACD     1      25.230   3.510  17.200  1.00  0.00            
ATOM    112  O27 ACD     1      24.620   5.480  17.520  1.00  0.00            
ATOM    113  H54 ACD     1      24.460   5.960  18.340  1.00  0.00            
ATOM    114  C33 ACD     1      26.490   4.500  18.540  1.00  0.00            
ATOM    115  H55 ACD     1      27.170   5.000  17.850  1.00  0.00            
ATOM    116  O28 ACD     1      26.410   5.360  19.710  1.00  0.00            
ATOM    117  C34 ACD     1      27.180   6.520  19.870  1.00  0.00            
ATOM    118  H56 ACD     1      28.090   6.580  19.260  1.00  0.00            
ATOM    119  C35 ACD     1      26.230   7.670  19.760  1.00  0.00            
ATOM    120  H57 ACD     1      25.320   7.430  20.330  1.00  0.00            
ATOM    121  O29 ACD     1      25.780   7.940  18.390  1.00  0.00            
ATOM    122  H58 ACD     1      26.450   7.760  17.720  1.00  0.00            
ATOM    123  C36 ACD     1      26.900   8.910  20.440  1.00  0.00            
ATOM    124  H59 ACD     1      27.780   9.250  19.890  1.00  0.00            
ATOM    125  O30 ACD     1      25.970   9.980  20.400  1.00  0.00            
ATOM    126  H60 ACD     1      25.250   9.620  20.930  1.00  0.00            
ATOM    127  C1  CN4     2      20.600   5.650  22.010  1.00  0.00            
ATOM    128  C2  CN4     2      21.310   6.600  23.020  1.00  0.00            
ATOM    129  C3  CN4     2      21.470   8.010  22.480  1.00  0.00            
ATOM    130  O1  CN4     2      20.970   8.930  23.160  1.00  0.00            
ATOM    131  O2  CN4     2      21.880   8.170  21.350  1.00  0.00            
ATOM    132  C4  CN4     2      22.700   6.090  23.390  1.00  0.00            
ATOM    133  C5  CN4     2      23.430   5.510  22.350  1.00  0.00            
ATOM    134  C6  CN4     2      24.630   4.940  22.580  1.00  0.00            
ATOM    135  C7  CN4     2      25.230   4.910  23.870  1.00  0.00            
ATOM    136  C8  CN4     2      26.630   4.460  24.090  1.00  0.00            
ATOM    137  C9  CN4     2      27.510   5.270  24.770  1.00  0.00            
ATOM    138  C10 CN4     2      28.870   4.900  24.940  1.00  0.00            
ATOM    139  C11 CN4     2      29.260   3.670  24.380  1.00  0.00            
ATOM    140  C12 CN4     2      28.420   2.790  23.690  1.00  0.00            
ATOM    141  C13 CN4     2      27.110   3.220  23.590  1.00  0.00            
ATOM    142  C14 CN4     2      24.480   5.510  24.920  1.00  0.00            
ATOM    143  F1  CN4     2      25.090   5.680  26.140  1.00  0.00            
ATOM    144  C15 CN4     2      23.230   6.010  24.710  1.00  0.00            
ATOM    145  H1  CN4     2      20.570   4.610  22.360  1.00  0.00            
ATOM    146  H2  CN4     2      19.590   6.050  21.870  1.00  0.00            
ATOM    147  H3  CN4     2      21.120   5.750  21.060  1.00  0.00            
ATOM    148  H4  CN4     2      20.850   6.620  24.020  1.00  0.00            
ATOM    149  H5  CN4     2      23.050   5.330  21.360  1.00  0.00            
ATOM    150  H6  CN4     2      25.230   4.510  21.780  1.00  0.00            
ATOM    151  H7  CN4     2      27.220   6.240  25.160  1.00  0.00            
ATOM    152  H8  CN4     2      29.630   5.410  25.530  1.00  0.00            
ATOM    153  H9  CN4     2      30.320   3.430  24.480  1.00  0.00            
ATOM    154  H10 CN4     2      28.780   1.850  23.280  1.00  0.00            
ATOM    155  H11 CN4     2      26.470   2.580  23.000  1.00  0.00            
ATOM    156  H12 CN4     2      22.750   6.560  25.520  1.00  0.00            
TER
ENDMDL
MODEL        1
ATOM      1  H1  ACD     1      12.450  20.240  17.750  1.00  0.00            
ATOM      2  O1  ACD     1      11.980  20.010  16.940  1.00  0.00            
ATOM      3  C1  ACD     1      10.750  20.660  16.980  1.00  0.00            
ATOM      4  H2  ACD     1      10.520  20.810  18.040  1.00  0.00            
ATOM      5  H3  ACD     1       9.970  20.080  16.470  1.00  0.00            
ATOM      6  C2  ACD     1      10.770  22.050  16.260  1.00  0.00            
ATOM      7  H4  ACD     1       9.780  22.460  16.510  1.00  0.00            
ATOM      8  O2  ACD     1      11.690  22.850  17.090  1.00  0.00            
ATOM      9  C3  ACD     1      11.700  24.280  16.740  1.00  0.00            
ATOM     10  H5  ACD     1      12.350  24.770  17.470  1.00  0.00            
ATOM     11  O3  ACD     1      10.390  24.840  16.690  1.00  0.00            
ATOM     12  C4  ACD     1       9.990  25.810  17.660  1.00  0.00            
ATOM     13  H6  ACD     1      10.570  25.610  18.570  1.00  0.00            
ATOM     14  C5  ACD     1      10.390  27.220  17.250  1.00  0.00            
ATOM     15  H7  ACD     1       9.870  27.570  16.350  1.00  0.00            
ATOM     16  O4  ACD     1      11.850  27.400  17.020  1.00  0.00            
ATOM     17  H8  ACD     1      12.000  26.840  16.250  1.00  0.00            
ATOM     18  C6  ACD     1       9.920  28.270  18.290  1.00  0.00            
ATOM     19  H9  ACD     1      10.480  28.090  19.220  1.00  0.00            
ATOM     20  O5  ACD     1      10.200  29.620  17.880  1.00  0.00            
ATOM     21  H10 ACD     1      10.750  29.930  18.610  1.00  0.00            
ATOM     22  C7  ACD     1       8.450  27.990  18.590  1.00  0.00            
ATOM     23  H11 ACD     1       8.190  28.610  19.450  1.00  0.00            
ATOM     24  O6  ACD     1       8.270  26.680  19.060  1.00  0.00            
ATOM     25  C8  ACD     1       8.530  25.690  18.020  1.00  0.00            
ATOM     26  H12 ACD     1       7.730  25.820  17.280  1.00  0.00            
ATOM     27  C9  ACD     1       8.120  24.400  18.630  1.00  0.00            
ATOM     28  H13 ACD     1       7.040  24.380  18.810  1.00  0.00            
ATOM     29  H14 ACD     1       8.440  23.650  17.900  1.00  0.00            
ATOM     30  O7  ACD     1       8.780  24.080  19.840  1.00  0.00            
ATOM     31  H15 ACD     1       8.440  24.710  20.490  1.00  0.00            
ATOM     32  O8  ACD     1       7.670  28.260  17.450  1.00  0.00            
ATOM     33  C10 ACD     1       6.430  28.960  17.570  1.00  0.00            
ATOM     34  H16 ACD     1       6.530  29.800  18.270  1.00  0.00            
ATOM     35  C11 ACD     1       6.260  29.660  16.210  1.00  0.00            
ATOM     36  H17 ACD     1       6.500  29.050  15.330  1.00  0.00            
ATOM     37  O9  ACD     1       7.040  30.860  16.140  1.00  0.00            
ATOM     38  H18 ACD     1       7.920  30.560  15.920  1.00  0.00            
ATOM     39  C12 ACD     1       4.830  30.050  15.950  1.00  0.00            
ATOM     40  H19 ACD     1       4.480  30.730  16.740  1.00  0.00            
ATOM     41  O10 ACD     1       4.660  30.650  14.680  1.00  0.00            
ATOM     42  H20 ACD     1       5.210  31.440  14.730  1.00  0.00            
ATOM     43  C13 ACD     1       3.910  28.830  16.080  1.00  0.00            
ATOM     44  H21 ACD     1       2.850  29.030  15.920  1.00  0.00            
ATOM     45  O11 ACD     1       4.040  28.330  17.430  1.00  0.00            
ATOM     46  C14 ACD     1       5.370  27.950  17.860  1.00  0.00            
ATOM     47  H22 ACD     1       5.640  27.020  17.360  1.00  0.00            
ATOM     48  C15 ACD     1       5.230  27.650  19.280  1.00  0.00            
ATOM     49  H23 ACD     1       6.240  27.660  19.730  1.00  0.00            
ATOM     50  H24 ACD     1       4.670  28.480  19.710  1.00  0.00            
ATOM     51  O12 ACD     1       4.620  26.390  19.490  1.00  0.00            
ATOM     52  H25 ACD     1       3.750  26.320  19.080  1.00  0.00            
ATOM     53  O13 ACD     1       4.380  27.880  15.200  1.00  0.00            
ATOM     54  C16 ACD     1       3.660  27.640  14.000  1.00  0.00            
ATOM     55  H26 ACD     1       2.900  28.420  13.840  1.00  0.00            
ATOM     56  C17 ACD     1       4.700  27.670  12.900  1.00  0.00            
ATOM     57  H27 ACD     1       5.500  26.950  13.090  1.00  0.00            
ATOM     58  O14 ACD     1       5.280  28.950  12.670  1.00  0.00            
ATOM     59  H28 ACD     1       5.320  29.510  13.450  1.00  0.00            
ATOM     60  C18 ACD     1       3.980  27.160  11.590  1.00  0.00            
ATOM     61  H29 ACD     1       3.050  27.710  11.350  1.00  0.00            
ATOM     62  O15 ACD     1       4.850  27.160  10.490  1.00  0.00            
ATOM     63  H30 ACD     1       5.270  28.030  10.540  1.00  0.00            
ATOM     64  C19 ACD     1       3.600  25.700  11.770  1.00  0.00            
ATOM     65  H31 ACD     1       3.030  25.360  10.900  1.00  0.00            
ATOM     66  O16 ACD     1       2.660  25.650  12.790  1.00  0.00            
ATOM     67  C20 ACD     1       2.920  26.240  14.100  1.00  0.00            
ATOM     68  H32 ACD     1       3.630  25.580  14.620  1.00  0.00            
ATOM     69  C21 ACD     1       1.660  26.320  14.960  1.00  0.00            
ATOM     70  H33 ACD     1       1.730  26.950  15.860  1.00  0.00            
ATOM     71  H34 ACD     1       0.780  26.650  14.410  1.00  0.00            
ATOM     72  O17 ACD     1       1.340  25.040  15.450  1.00  0.00            
ATOM     73  H35 ACD     1       1.240  24.470  14.680  1.00  0.00            
ATOM     74  O18 ACD     1       4.750  24.810  12.010  1.00  0.00            
ATOM     75  C22 ACD     1       4.680  23.570  11.400  1.00  0.00            
ATOM     76  H36 ACD     1       3.700  23.270  11.000  1.00  0.00            
ATOM     77  C23 ACD     1       5.580  23.680  10.180  1.00  0.00            
ATOM     78  H37 ACD     1       6.530  24.060  10.590  1.00  0.00            
ATOM     79  O19 ACD     1       5.110  24.680   9.260  1.00  0.00            
ATOM     80  H38 ACD     1       5.030  25.530   9.690  1.00  0.00            
ATOM     81  C24 ACD     1       5.710  22.370   9.530  1.00  0.00            
ATOM     82  H39 ACD     1       4.680  22.080   9.270  1.00  0.00            
ATOM     83  O20 ACD     1       6.490  22.500   8.300  1.00  0.00            
ATOM     84  H40 ACD     1       7.320  22.930   8.550  1.00  0.00            
ATOM     85  C25 ACD     1       6.290  21.410  10.490  1.00  0.00            
ATOM     86  H41 ACD     1       6.460  20.460   9.970  1.00  0.00            
ATOM     87  O21 ACD     1       5.300  21.290  11.590  1.00  0.00            
ATOM     88  C26 ACD     1       5.070  22.470  12.370  1.00  0.00            
ATOM     89  H42 ACD     1       5.960  22.860  12.880  1.00  0.00            
ATOM     90  C27 ACD     1       4.170  22.250  13.550  1.00  0.00            
ATOM     91  H43 ACD     1       4.690  21.590  14.260  1.00  0.00            
ATOM     92  H44 ACD     1       3.940  23.160  14.100  1.00  0.00            
ATOM     93  O22 ACD     1       2.880  21.630  13.130  1.00  0.00            
ATOM     94  H45 ACD     1       2.880  21.190  12.280  1.00  0.00            
ATOM     95  O23 ACD     1       7.580  21.700  10.990  1.00  0.00            
ATOM     96  C28 ACD     1       8.510  20.670  11.370  1.00  0.00            
ATOM     97  H46 ACD     1       8.380  19.890  10.610  1.00  0.00            
ATOM     98  C29 ACD     1       8.180  19.970  12.740  1.00  0.00            
ATOM     99  H47 ACD     1       7.730  20.700  13.430  1.00  0.00            
ATOM    100  O24 ACD     1       9.360  19.540  13.400  1.00  0.00            
ATOM    101  C30 ACD     1       7.090  18.830  12.890  1.00  0.00            
ATOM    102  H48 ACD     1       6.340  18.940  12.100  1.00  0.00            
ATOM    103  H49 ACD     1       7.560  17.850  12.750  1.00  0.00            
ATOM    104  O25 ACD     1       6.510  18.860  14.200  1.00  0.00            
ATOM    105  H50 ACD     1       5.740  18.300  14.040  1.00  0.00            
ATOM    106  C31 ACD     1       9.950  21.180  11.120  1.00  0.00            
ATOM    107  H51 ACD     1       9.940  22.250  11.380  1.00  0.00            
ATOM    108  O26 ACD     1      10.350  21.010   9.750  1.00  0.00            
ATOM    109  H52 ACD     1      11.250  21.310   9.610  1.00  0.00            
ATOM    110  C32 ACD     1      10.990  20.350  11.920  1.00  0.00            
ATOM    111  H53 ACD     1      11.060  19.310  11.570  1.00  0.00            
ATOM    112  O27 ACD     1      12.280  20.910  11.940  1.00  0.00            
ATOM    113  H54 ACD     1      12.090  21.730  12.410  1.00  0.00            
ATOM    114  C33 ACD     1      10.590  20.280  13.400  1.00  0.00            
ATOM    115  H55 ACD     1      11.230  19.810  14.150  1.00  0.00            
ATOM    116  O28 ACD     1      10.220  21.520  14.010  1.00  0.00            
ATOM    117  C34 ACD     1      11.210  22.080  14.810  1.00  0.00            
ATOM    118  H56 ACD     1      12.130  21.500  14.740  1.00  0.00            
ATOM    119  C35 ACD     1      11.470  23.550  14.380  1.00  0.00            
ATOM    120  H57 ACD     1      10.510  24.070  14.300  1.00  0.00            
ATOM    121  O29 ACD     1      11.990  23.530  13.050  1.00  0.00            
ATOM    122  H58 ACD     1      11.970  24.450  12.770  1.00  0.00            
ATOM    123  C36 ACD     1      12.340  24.370  15.370  1.00  0.00            
ATOM    124  H59 ACD     1      13.340  23.910  15.470  1.00  0.00            
ATOM    125  O30 ACD     1      12.390  25.800  14.980  1.00  0.00            
ATOM    126  H60 ACD     1      12.410  25.790  14.020  1.00  0.00            
ATOM    127  C1  CN4     2      10.070  28.120  10.240  1.00  0.00            
ATOM    128  C2  CN4     2      10.600  27.190  11.400  1.00  0.00            
ATOM    129  C3  CN4     2      11.930  26.380  11.250  1.00  0.00            
ATOM    130  O1  CN4     2      12.520  26.030  12.250  1.00  0.00            
ATOM    131  O2  CN4     2      12.460  26.290  10.130  1.00  0.00            
ATOM    132  C4  CN4     2       9.580  26.310  12.140  1.00  0.00            
ATOM    133  C5  CN4     2       9.330  24.950  11.980  1.00  0.00            
ATOM    134  C6  CN4     2       8.500  24.220  12.910  1.00  0.00            
ATOM    135  C7  CN4     2       7.810  24.910  13.930  1.00  0.00            
ATOM    136  C8  CN4     2       6.980  24.190  15.030  1.00  0.00            
ATOM    137  C9  CN4     2       7.380  22.900  15.460  1.00  0.00            
ATOM    138  C10 CN4     2       6.680  22.320  16.570  1.00  0.00            
ATOM    139  C11 CN4     2       5.560  22.930  17.190  1.00  0.00            
ATOM    140  C12 CN4     2       5.120  24.140  16.610  1.00  0.00            
ATOM    141  C13 CN4     2       5.870  24.790  15.590  1.00  0.00            
ATOM    142  C14 CN4     2       8.010  26.290  14.050  1.00  0.00            
ATOM    143  F1  CN4     2       7.500  27.050  15.040  1.00  0.00            
ATOM    144  C15 CN4     2       8.820  26.970  13.130  1.00  0.00            
ATOM    145  H1  CN4     2       9.570  27.590   9.410  1.00  0.00            
ATOM    146  H2  CN4     2       9.500  28.910  10.750  1.00  0.00            
ATOM    147  H3  CN4     2      10.930  28.610   9.780  1.00  0.00            
ATOM    148  H4  CN4     2      10.870  27.980  12.120  1.00  0.00            
ATOM    149  H5  CN4     2       9.830  24.380  11.200  1.00  0.00            
ATOM    150  H6  CN4     2       8.280  23.170  12.740  1.00  0.00            
ATOM    151  H7  CN4     2       8.140  22.300  14.980  1.00  0.00            
ATOM    152  H8  CN4     2       7.040  21.350  16.920  1.00  0.00            
ATOM    153  H9  CN4     2       5.150  22.540  18.120  1.00  0.00            
ATOM    154  H10 CN4     2       4.310  24.650  17.120  1.00  0.00            
ATOM    155  H11 CN4     2       5.500  25.800  15.440  1.00  0.00            
ATOM    156  H12 CN4     2       8.980  28.030  13.320  1.00  0.00            
TER
ENDMDL
MODEL        1
ATOM      1  H1  ACD     1       6.050  15.230  10.110  1.00  0.00            
ATOM      2  O1  ACD     1       5.760  16.020   9.640  1.00  0.00            
ATOM      3  C1  ACD     1       4.610  16.550  10.360  1.00  0.00            
ATOM      4  H2  ACD     1       4.110  15.830  11.020  1.00  0.00            
ATOM      5  H3  ACD     1       3.850  16.940   9.670  1.00  0.00            
ATOM      6  C2  ACD     1       5.130  17.660  11.280  1.00  0.00            
ATOM      7  H4  ACD     1       4.220  18.000  11.780  1.00  0.00            
ATOM      8  O2  ACD     1       5.960  17.140  12.260  1.00  0.00            
ATOM      9  C3  ACD     1       6.480  18.050  13.210  1.00  0.00            
ATOM     10  H5  ACD     1       7.190  17.570  13.900  1.00  0.00            
ATOM     11  O3  ACD     1       5.370  18.570  13.960  1.00  0.00            
ATOM     12  C4  ACD     1       5.240  18.120  15.320  1.00  0.00            
ATOM     13  H6  ACD     1       5.610  17.080  15.420  1.00  0.00            
ATOM     14  C5  ACD     1       5.920  19.030  16.290  1.00  0.00            
ATOM     15  H7  ACD     1       5.680  20.040  15.960  1.00  0.00            
ATOM     16  O4  ACD     1       7.330  19.070  16.230  1.00  0.00            
ATOM     17  H8  ACD     1       7.600  19.400  15.370  1.00  0.00            
ATOM     18  C6  ACD     1       5.430  18.640  17.640  1.00  0.00            
ATOM     19  H9  ACD     1       5.650  17.580  17.820  1.00  0.00            
ATOM     20  O5  ACD     1       6.150  19.430  18.630  1.00  0.00            
ATOM     21  H10 ACD     1       7.090  19.240  18.580  1.00  0.00            
ATOM     22  C7  ACD     1       3.920  18.800  17.770  1.00  0.00            
ATOM     23  H11 ACD     1       3.600  18.610  18.790  1.00  0.00            
ATOM     24  O6  ACD     1       3.440  17.740  16.940  1.00  0.00            
ATOM     25  C8  ACD     1       3.710  17.960  15.600  1.00  0.00            
ATOM     26  H12 ACD     1       3.230  18.930  15.410  1.00  0.00            
ATOM     27  C9  ACD     1       3.070  16.880  14.730  1.00  0.00            
ATOM     28  H13 ACD     1       1.980  16.910  14.880  1.00  0.00            
ATOM     29  H14 ACD     1       3.240  17.010  13.650  1.00  0.00            
ATOM     30  O7  ACD     1       3.580  15.680  15.190  1.00  0.00            
ATOM     31  H15 ACD     1       3.410  15.590  16.130  1.00  0.00            
ATOM     32  O8  ACD     1       3.650  20.190  17.440  1.00  0.00            
ATOM     33  C10 ACD     1       2.700  20.970  18.200  1.00  0.00            
ATOM     34  H16 ACD     1       2.780  20.850  19.290  1.00  0.00            
ATOM     35  C11 ACD     1       3.030  22.410  18.010  1.00  0.00            
ATOM     36  H17 ACD     1       3.270  22.680  16.970  1.00  0.00            
ATOM     37  O9  ACD     1       4.260  22.770  18.790  1.00  0.00            
ATOM     38  H18 ACD     1       4.990  22.430  18.260  1.00  0.00            
ATOM     39  C12 ACD     1       1.920  23.410  18.330  1.00  0.00            
ATOM     40  H19 ACD     1       1.770  23.300  19.410  1.00  0.00            
ATOM     41  O10 ACD     1       2.300  24.830  18.070  1.00  0.00            
ATOM     42  H20 ACD     1       2.980  24.890  17.390  1.00  0.00            
ATOM     43  C13 ACD     1       0.570  23.070  17.660  1.00  0.00            
ATOM     44  H21 ACD     1      -0.180  23.780  18.000  1.00  0.00            
ATOM     45  O11 ACD     1       0.290  21.720  18.030  1.00  0.00            
ATOM     46  C14 ACD     1       1.220  20.710  17.670  1.00  0.00            
ATOM     47  H22 ACD     1       1.230  20.680  16.580  1.00  0.00            
ATOM     48  C15 ACD     1       0.640  19.410  18.150  1.00  0.00            
ATOM     49  H23 ACD     1      -0.370  19.350  17.730  1.00  0.00            
ATOM     50  H24 ACD     1       1.170  18.610  17.620  1.00  0.00            
ATOM     51  O12 ACD     1       0.630  19.110  19.540  1.00  0.00            
ATOM     52  H25 ACD     1       0.060  19.740  19.990  1.00  0.00            
ATOM     53  O13 ACD     1       0.820  23.230  16.240  1.00  0.00            
ATOM     54  C16 ACD     1      -0.210  23.870  15.470  1.00  0.00            
ATOM     55  H26 ACD     1      -0.980  24.210  16.180  1.00  0.00            
ATOM     56  C17 ACD     1       0.560  24.980  14.670  1.00  0.00            
ATOM     57  H27 ACD     1       1.450  24.470  14.270  1.00  0.00            
ATOM     58  O14 ACD     1       0.970  26.010  15.540  1.00  0.00            
ATOM     59  H28 ACD     1       1.220  25.690  16.410  1.00  0.00            
ATOM     60  C18 ACD     1      -0.290  25.610  13.570  1.00  0.00            
ATOM     61  H29 ACD     1      -1.110  26.080  14.140  1.00  0.00            
ATOM     62  O15 ACD     1       0.460  26.650  12.900  1.00  0.00            
ATOM     63  H30 ACD     1       0.760  26.370  12.040  1.00  0.00            
ATOM     64  C19 ACD     1      -0.880  24.590  12.650  1.00  0.00            
ATOM     65  H31 ACD     1      -1.570  25.070  11.960  1.00  0.00            
ATOM     66  O16 ACD     1      -1.580  23.680  13.420  1.00  0.00            
ATOM     67  C20 ACD     1      -0.750  22.910  14.360  1.00  0.00            
ATOM     68  H32 ACD     1       0.090  22.470  13.820  1.00  0.00            
ATOM     69  C21 ACD     1      -1.660  21.860  15.090  1.00  0.00            
ATOM     70  H33 ACD     1      -1.880  21.090  14.350  1.00  0.00            
ATOM     71  H34 ACD     1      -1.060  21.440  15.910  1.00  0.00            
ATOM     72  O17 ACD     1      -2.820  22.550  15.600  1.00  0.00            
ATOM     73  H35 ACD     1      -3.410  21.890  15.970  1.00  0.00            
ATOM     74  O18 ACD     1       0.120  24.000  11.790  1.00  0.00            
ATOM     75  C22 ACD     1      -0.040  23.780  10.350  1.00  0.00            
ATOM     76  H36 ACD     1      -1.080  24.000  10.090  1.00  0.00            
ATOM     77  C23 ACD     1       1.060  24.720   9.730  1.00  0.00            
ATOM     78  H37 ACD     1       2.040  24.380  10.090  1.00  0.00            
ATOM     79  O19 ACD     1       0.870  26.120   9.990  1.00  0.00            
ATOM     80  H38 ACD     1       1.550  26.610   9.520  1.00  0.00            
ATOM     81  C24 ACD     1       1.250  24.500   8.250  1.00  0.00            
ATOM     82  H39 ACD     1       0.360  24.800   7.680  1.00  0.00            
ATOM     83  O20 ACD     1       2.430  25.120   7.780  1.00  0.00            
ATOM     84  H40 ACD     1       3.150  24.890   8.370  1.00  0.00            
ATOM     85  C25 ACD     1       1.510  23.040   7.970  1.00  0.00            
ATOM     86  H41 ACD     1       1.500  22.900   6.880  1.00  0.00            
ATOM     87  O21 ACD     1       0.450  22.230   8.510  1.00  0.00            
ATOM     88  C26 ACD     1       0.310  22.360   9.960  1.00  0.00            
ATOM     89  H42 ACD     1       1.200  22.120  10.570  1.00  0.00            
ATOM     90  C27 ACD     1      -0.590  21.330  10.490  1.00  0.00            
ATOM     91  H43 ACD     1      -0.210  20.320  10.320  1.00  0.00            
ATOM     92  H44 ACD     1      -0.670  21.400  11.580  1.00  0.00            
ATOM     93  O22 ACD     1      -1.920  21.480  10.000  1.00  0.00            
ATOM     94  H45 ACD     1      -2.470  21.740  10.740  1.00  0.00            
ATOM     95  O23 ACD     1       2.780  22.600   8.470  1.00  0.00            
ATOM     96  C28 ACD     1       3.620  21.790   7.640  1.00  0.00            
ATOM     97  H46 ACD     1       3.580  22.090   6.590  1.00  0.00            
ATOM     98  C29 ACD     1       3.060  20.380   7.770  1.00  0.00            
ATOM     99  H47 ACD     1       2.700  20.220   8.790  1.00  0.00            
ATOM    100  O24 ACD     1       4.140  19.410   7.550  1.00  0.00            
ATOM    101  C30 ACD     1       2.050  19.930   6.790  1.00  0.00            
ATOM    102  H48 ACD     1       2.050  18.840   6.830  1.00  0.00            
ATOM    103  H49 ACD     1       1.050  20.230   7.140  1.00  0.00            
ATOM    104  O25 ACD     1       2.190  20.480   5.480  1.00  0.00            
ATOM    105  H50 ACD     1       2.770  19.970   4.910  1.00  0.00            
ATOM    106  C31 ACD     1       5.000  22.040   8.140  1.00  0.00            
ATOM    107  H51 ACD     1       4.910  22.160   9.230  1.00  0.00            
ATOM    108  O26 ACD     1       5.510  23.260   7.670  1.00  0.00            
ATOM    109  H52 ACD     1       5.280  23.960   8.290  1.00  0.00            
ATOM    110  C32 ACD     1       5.930  20.810   7.820  1.00  0.00            
ATOM    111  H53 ACD     1       6.100  20.660   6.750  1.00  0.00            
ATOM    112  O27 ACD     1       7.290  21.030   8.370  1.00  0.00            
ATOM    113  H54 ACD     1       7.160  21.120   9.320  1.00  0.00            
ATOM    114  C33 ACD     1       5.330  19.540   8.300  1.00  0.00            
ATOM    115  H55 ACD     1       5.930  18.650   8.090  1.00  0.00            
ATOM    116  O28 ACD     1       4.900  19.540   9.710  1.00  0.00            
ATOM    117  C34 ACD     1       5.830  18.880  10.590  1.00  0.00            
ATOM    118  H56 ACD     1       6.610  18.510   9.920  1.00  0.00            
ATOM    119  C35 ACD     1       6.250  19.970  11.590  1.00  0.00            
ATOM    120  H57 ACD     1       5.300  20.260  12.060  1.00  0.00            
ATOM    121  O29 ACD     1       6.940  21.080  10.970  1.00  0.00            
ATOM    122  H58 ACD     1       6.830  21.850  11.530  1.00  0.00            
ATOM    123  C36 ACD     1       7.150  19.290  12.560  1.00  0.00            
ATOM    124  H59 ACD     1       7.990  19.010  11.910  1.00  0.00            
ATOM    125  O30 ACD     1       7.600  20.140  13.650  1.00  0.00            
ATOM    126  H60 ACD     1       6.860  20.730  13.790  1.00  0.00            
ATOM    127  C1  CN4     2       3.770  23.910  12.260  1.00  0.00            
ATOM    128  C2  CN4     2       3.980  22.780  13.330  1.00  0.00            
ATOM    129  C3  CN4     2       5.470  22.580  13.660  1.00  0.00            
ATOM    130  O1  CN4     2       6.320  22.880  12.780  1.00  0.00            
ATOM    131  O2  CN4     2       5.850  22.020  14.640  1.00  0.00            
ATOM    132  C4  CN4     2       3.180  21.520  13.020  1.00  0.00            
ATOM    133  C5  CN4     2       3.120  20.980  11.740  1.00  0.00            
ATOM    134  C6  CN4     2       2.320  19.850  11.470  1.00  0.00            
ATOM    135  C7  CN4     2       1.410  19.350  12.400  1.00  0.00            
ATOM    136  C8  CN4     2       0.360  18.360  11.990  1.00  0.00            
ATOM    137  C9  CN4     2       0.760  17.390  11.020  1.00  0.00            
ATOM    138  C10 CN4     2      -0.070  16.440  10.490  1.00  0.00            
ATOM    139  C11 CN4     2      -1.360  16.360  11.050  1.00  0.00            
ATOM    140  C12 CN4     2      -1.720  17.080  12.200  1.00  0.00            
ATOM    141  C13 CN4     2      -0.870  18.120  12.660  1.00  0.00            
ATOM    142  C14 CN4     2       1.350  20.010  13.670  1.00  0.00            
ATOM    143  F1  CN4     2       0.650  19.520  14.710  1.00  0.00            
ATOM    144  C15 CN4     2       2.300  21.010  13.970  1.00  0.00            
ATOM    145  H1  CN4     2       2.710  24.170  12.150  1.00  0.00            
ATOM    146  H2  CN4     2       4.270  24.840  12.560  1.00  0.00            
ATOM    147  H3  CN4     2       4.120  23.620  11.260  1.00  0.00            
ATOM    148  H4  CN4     2       3.430  23.250  14.150  1.00  0.00            
ATOM    149  H5  CN4     2       3.770  21.370  10.960  1.00  0.00            
ATOM    150  H6  CN4     2       2.510  19.370  10.520  1.00  0.00            
ATOM    151  H7  CN4     2       1.740  17.430  10.560  1.00  0.00            
ATOM    152  H8  CN4     2       0.130  15.780   9.660  1.00  0.00            
ATOM    153  H9  CN4     2      -2.040  15.600  10.670  1.00  0.00            
ATOM    154  H10 CN4     2      -2.680  16.830  12.630  1.00  0.00            
ATOM    155  H11 CN4     2      -1.140  18.770  13.480  1.00  0.00            
ATOM    156  H12 CN4     2       2.380  21.340  15.000  1.00  0.00            
TER
ENDMDL
MODEL        1
ATOM      1  H1  ACD     1      14.820  22.020  28.520  1.00  0.00            
ATOM      2  O1  ACD     1      14.470  21.610  29.310  1.00  0.00            
ATOM      3  C1  ACD     1      14.300  20.160  29.060  1.00  0.00            
ATOM      4  H2  ACD     1      13.370  20.040  28.500  1.00  0.00            
ATOM      5  H3  ACD     1      14.290  19.610  30.020  1.00  0.00            
ATOM      6  C2  ACD     1      15.390  19.560  28.090  1.00  0.00            
ATOM      7  H4  ACD     1      15.390  20.130  27.160  1.00  0.00            
ATOM      8  O2  ACD     1      16.640  19.800  28.730  1.00  0.00            
ATOM      9  C3  ACD     1      17.900  19.330  28.200  1.00  0.00            
ATOM     10  H5  ACD     1      18.620  19.620  28.970  1.00  0.00            
ATOM     11  O3  ACD     1      18.150  19.770  26.910  1.00  0.00            
ATOM     12  C4  ACD     1      18.920  20.980  26.670  1.00  0.00            
ATOM     13  H6  ACD     1      19.760  21.020  27.370  1.00  0.00            
ATOM     14  C5  ACD     1      19.590  20.770  25.340  1.00  0.00            
ATOM     15  H7  ACD     1      18.870  20.300  24.660  1.00  0.00            
ATOM     16  O4  ACD     1      20.750  19.930  25.590  1.00  0.00            
ATOM     17  H8  ACD     1      20.660  19.390  26.380  1.00  0.00            
ATOM     18  C6  ACD     1      20.110  22.100  24.730  1.00  0.00            
ATOM     19  H9  ACD     1      21.000  22.420  25.300  1.00  0.00            
ATOM     20  O5  ACD     1      20.430  21.930  23.380  1.00  0.00            
ATOM     21  H10 ACD     1      19.570  21.830  22.950  1.00  0.00            
ATOM     22  C7  ACD     1      19.050  23.160  24.810  1.00  0.00            
ATOM     23  H11 ACD     1      19.450  24.060  24.340  1.00  0.00            
ATOM     24  O6  ACD     1      18.660  23.380  26.070  1.00  0.00            
ATOM     25  C8  ACD     1      18.160  22.320  26.800  1.00  0.00            
ATOM     26  H12 ACD     1      17.170  22.150  26.350  1.00  0.00            
ATOM     27  C9  ACD     1      17.930  22.780  28.210  1.00  0.00            
ATOM     28  H13 ACD     1      17.380  23.720  28.140  1.00  0.00            
ATOM     29  H14 ACD     1      17.200  22.100  28.660  1.00  0.00            
ATOM     30  O7  ACD     1      19.070  23.030  28.930  1.00  0.00            
ATOM     31  H15 ACD     1      18.780  23.140  29.840  1.00  0.00            
ATOM     32  O8  ACD     1      17.920  22.800  23.990  1.00  0.00            
ATOM     33  C10 ACD     1      17.510  23.530  22.820  1.00  0.00            
ATOM     34  H16 ACD     1      18.230  24.280  22.480  1.00  0.00            
ATOM     35  C11 ACD     1      17.390  22.470  21.700  1.00  0.00            
ATOM     36  H17 ACD     1      16.790  21.640  22.080  1.00  0.00            
ATOM     37  O9  ACD     1      18.640  21.970  21.280  1.00  0.00            
ATOM     38  H18 ACD     1      19.000  22.680  20.740  1.00  0.00            
ATOM     39  C12 ACD     1      16.560  23.040  20.520  1.00  0.00            
ATOM     40  H19 ACD     1      17.190  23.740  19.950  1.00  0.00            
ATOM     41  O10 ACD     1      16.180  22.080  19.550  1.00  0.00            
ATOM     42  H20 ACD     1      15.370  21.840  20.010  1.00  0.00            
ATOM     43  C13 ACD     1      15.340  23.900  20.840  1.00  0.00            
ATOM     44  H21 ACD     1      15.020  24.480  19.970  1.00  0.00            
ATOM     45  O11 ACD     1      15.690  24.790  21.850  1.00  0.00            
ATOM     46  C14 ACD     1      16.180  24.260  23.070  1.00  0.00            
ATOM     47  H22 ACD     1      15.420  23.580  23.470  1.00  0.00            
ATOM     48  C15 ACD     1      16.420  25.380  24.100  1.00  0.00            
ATOM     49  H23 ACD     1      16.820  24.830  24.960  1.00  0.00            
ATOM     50  H24 ACD     1      17.100  26.130  23.680  1.00  0.00            
ATOM     51  O12 ACD     1      15.240  26.010  24.570  1.00  0.00            
ATOM     52  H25 ACD     1      15.400  26.300  25.470  1.00  0.00            
ATOM     53  O13 ACD     1      14.390  23.040  21.330  1.00  0.00            
ATOM     54  C16 ACD     1      13.040  23.140  20.800  1.00  0.00            
ATOM     55  H26 ACD     1      12.870  24.080  20.260  1.00  0.00            
ATOM     56  C17 ACD     1      12.620  22.010  19.820  1.00  0.00            
ATOM     57  H27 ACD     1      12.870  21.080  20.330  1.00  0.00            
ATOM     58  O14 ACD     1      13.300  22.130  18.620  1.00  0.00            
ATOM     59  H28 ACD     1      12.930  22.750  17.990  1.00  0.00            
ATOM     60  C18 ACD     1      11.070  22.070  19.610  1.00  0.00            
ATOM     61  H29 ACD     1      10.910  23.110  19.320  1.00  0.00            
ATOM     62  O15 ACD     1      10.570  21.200  18.640  1.00  0.00            
ATOM     63  H30 ACD     1      11.020  20.360  18.710  1.00  0.00            
ATOM     64  C19 ACD     1      10.310  21.920  20.980  1.00  0.00            
ATOM     65  H31 ACD     1       9.250  22.050  20.750  1.00  0.00            
ATOM     66  O16 ACD     1      10.770  23.110  21.730  1.00  0.00            
ATOM     67  C20 ACD     1      12.120  23.290  22.080  1.00  0.00            
ATOM     68  H32 ACD     1      12.410  22.390  22.630  1.00  0.00            
ATOM     69  C21 ACD     1      12.400  24.510  22.820  1.00  0.00            
ATOM     70  H33 ACD     1      11.820  24.650  23.740  1.00  0.00            
ATOM     71  H34 ACD     1      13.420  24.460  23.230  1.00  0.00            
ATOM     72  O17 ACD     1      12.260  25.740  22.060  1.00  0.00            
ATOM     73  H35 ACD     1      12.270  26.490  22.660  1.00  0.00            
ATOM     74  O18 ACD     1      10.480  20.610  21.520  1.00  0.00            
ATOM     75  C22 ACD     1       9.420  19.960  22.140  1.00  0.00            
ATOM     76  H36 ACD     1       8.510  20.070  21.530  1.00  0.00            
ATOM     77  C23 ACD     1       9.790  18.480  22.080  1.00  0.00            
ATOM     78  H37 ACD     1      10.840  18.350  22.350  1.00  0.00            
ATOM     79  O19 ACD     1       9.650  18.010  20.700  1.00  0.00            
ATOM     80  H38 ACD     1      10.420  18.220  20.170  1.00  0.00            
ATOM     81  C24 ACD     1       9.000  17.670  23.020  1.00  0.00            
ATOM     82  H39 ACD     1       7.930  17.650  22.760  1.00  0.00            
ATOM     83  O20 ACD     1       9.480  16.300  22.960  1.00  0.00            
ATOM     84  H40 ACD     1      10.370  16.340  23.320  1.00  0.00            
ATOM     85  C25 ACD     1       9.120  18.330  24.450  1.00  0.00            
ATOM     86  H41 ACD     1       8.570  17.710  25.170  1.00  0.00            
ATOM     87  O21 ACD     1       8.490  19.600  24.390  1.00  0.00            
ATOM     88  C26 ACD     1       9.050  20.550  23.450  1.00  0.00            
ATOM     89  H42 ACD     1       9.970  20.940  23.900  1.00  0.00            
ATOM     90  C27 ACD     1       8.120  21.800  23.340  1.00  0.00            
ATOM     91  H43 ACD     1       8.370  22.610  22.640  1.00  0.00            
ATOM     92  H44 ACD     1       7.130  21.360  23.140  1.00  0.00            
ATOM     93  O22 ACD     1       8.060  22.520  24.610  1.00  0.00            
ATOM     94  H45 ACD     1       7.950  21.880  25.320  1.00  0.00            
ATOM     95  O23 ACD     1      10.510  18.440  24.770  1.00  0.00            
ATOM     96  C28 ACD     1      11.040  17.500  25.640  1.00  0.00            
ATOM     97  H46 ACD     1      10.380  16.630  25.810  1.00  0.00            
ATOM     98  C29 ACD     1      11.340  18.230  26.920  1.00  0.00            
ATOM     99  H47 ACD     1      11.990  19.080  26.690  1.00  0.00            
ATOM    100  O24 ACD     1      12.130  17.460  27.800  1.00  0.00            
ATOM    101  C30 ACD     1      10.080  18.670  27.670  1.00  0.00            
ATOM    102  H48 ACD     1       9.410  19.090  26.910  1.00  0.00            
ATOM    103  H49 ACD     1       9.600  17.820  28.170  1.00  0.00            
ATOM    104  O25 ACD     1      10.290  19.570  28.670  1.00  0.00            
ATOM    105  H50 ACD     1      10.740  19.140  29.400  1.00  0.00            
ATOM    106  C31 ACD     1      12.310  16.880  25.010  1.00  0.00            
ATOM    107  H51 ACD     1      12.990  17.630  24.580  1.00  0.00            
ATOM    108  O26 ACD     1      12.000  16.270  23.770  1.00  0.00            
ATOM    109  H52 ACD     1      12.860  15.960  23.460  1.00  0.00            
ATOM    110  C32 ACD     1      13.010  16.000  26.120  1.00  0.00            
ATOM    111  H53 ACD     1      12.360  15.170  26.430  1.00  0.00            
ATOM    112  O27 ACD     1      14.250  15.450  25.650  1.00  0.00            
ATOM    113  H54 ACD     1      13.940  14.740  25.080  1.00  0.00            
ATOM    114  C33 ACD     1      13.360  16.800  27.310  1.00  0.00            
ATOM    115  H55 ACD     1      13.790  16.080  28.020  1.00  0.00            
ATOM    116  O28 ACD     1      14.330  17.770  26.960  1.00  0.00            
ATOM    117  C34 ACD     1      15.300  18.060  27.920  1.00  0.00            
ATOM    118  H56 ACD     1      14.970  17.620  28.870  1.00  0.00            
ATOM    119  C35 ACD     1      16.570  17.410  27.370  1.00  0.00            
ATOM    120  H57 ACD     1      16.640  17.930  26.400  1.00  0.00            
ATOM    121  O29 ACD     1      16.540  15.940  27.210  1.00  0.00            
ATOM    122  H58 ACD     1      15.760  15.760  26.670  1.00  0.00            
ATOM    123  C36 ACD     1      17.670  17.850  28.270  1.00  0.00            
ATOM    124  H59 ACD     1      17.550  17.580  29.330  1.00  0.00            
ATOM    125  O30 ACD     1      18.900  17.240  27.830  1.00  0.00            
ATOM    126  H60 ACD     1      18.670  17.200  26.900  1.00  0.00            
ATOM    127  C1  CN4     2      15.210  17.790  19.410  1.00  0.00            
ATOM    128  C2  CN4     2      15.140  17.220  20.850  1.00  0.00            
ATOM    129  C3  CN4     2      14.240  15.980  21.060  1.00  0.00            
ATOM    130  O1  CN4     2      14.060  15.640  22.240  1.00  0.00            
ATOM    131  O2  CN4     2      13.590  15.400  20.200  1.00  0.00            
ATOM    132  C4  CN4     2      14.860  18.320  21.910  1.00  0.00            
ATOM    133  C5  CN4     2      13.570  18.750  22.040  1.00  0.00            
ATOM    134  C6  CN4     2      13.250  19.720  23.000  1.00  0.00            
ATOM    135  C7  CN4     2      14.210  20.130  23.960  1.00  0.00            
ATOM    136  C8  CN4     2      13.820  21.040  25.040  1.00  0.00            
ATOM    137  C9  CN4     2      12.480  21.090  25.500  1.00  0.00            
ATOM    138  C10 CN4     2      12.050  22.020  26.450  1.00  0.00            
ATOM    139  C11 CN4     2      12.980  23.020  26.870  1.00  0.00            
ATOM    140  C12 CN4     2      14.250  23.030  26.370  1.00  0.00            
ATOM    141  C13 CN4     2      14.690  22.070  25.480  1.00  0.00            
ATOM    142  C14 CN4     2      15.550  19.630  23.760  1.00  0.00            
ATOM    143  F1  CN4     2      16.570  19.890  24.590  1.00  0.00            
ATOM    144  C15 CN4     2      15.870  18.730  22.800  1.00  0.00            
ATOM    145  H1  CN4     2      14.220  18.170  19.130  1.00  0.00            
ATOM    146  H2  CN4     2      15.910  18.630  19.530  1.00  0.00            
ATOM    147  H3  CN4     2      15.630  16.950  18.830  1.00  0.00            
ATOM    148  H4  CN4     2      16.110  16.820  21.180  1.00  0.00            
ATOM    149  H5  CN4     2      12.800  18.370  21.390  1.00  0.00            
ATOM    150  H6  CN4     2      12.220  20.010  23.200  1.00  0.00            
ATOM    151  H7  CN4     2      11.730  20.400  25.120  1.00  0.00            
ATOM    152  H8  CN4     2      11.100  21.920  26.960  1.00  0.00            
ATOM    153  H9  CN4     2      12.690  23.760  27.610  1.00  0.00            
ATOM    154  H10 CN4     2      14.850  23.900  26.620  1.00  0.00            
ATOM    155  H11 CN4     2      15.710  22.110  25.100  1.00  0.00            
ATOM    156  H12 CN4     2      16.910  18.440  22.730  1.00  0.00            
TER
ENDMDL
MODEL        1
ATOM      1  H1  ACD     1      12.450  20.110  31.510  1.00  0.00            
ATOM      2  O1  ACD     1      12.270  20.150  32.460  1.00  0.00            
ATOM      3  C1  ACD     1      13.470  20.080  33.240  1.00  0.00            
ATOM      4  H2  ACD     1      13.620  19.000  33.130  1.00  0.00            
ATOM      5  H3  ACD     1      13.380  20.400  34.280  1.00  0.00            
ATOM      6  C2  ACD     1      14.700  20.750  32.570  1.00  0.00            
ATOM      7  H4  ACD     1      14.760  20.380  31.540  1.00  0.00            
ATOM      8  O2  ACD     1      14.380  22.180  32.460  1.00  0.00            
ATOM      9  C3  ACD     1      15.400  22.970  31.930  1.00  0.00            
ATOM     10  H5  ACD     1      14.960  23.970  31.910  1.00  0.00            
ATOM     11  O3  ACD     1      15.800  22.560  30.640  1.00  0.00            
ATOM     12  C4  ACD     1      16.150  23.590  29.750  1.00  0.00            
ATOM     13  H6  ACD     1      16.110  24.570  30.240  1.00  0.00            
ATOM     14  C5  ACD     1      17.570  23.340  29.150  1.00  0.00            
ATOM     15  H7  ACD     1      17.730  22.360  28.680  1.00  0.00            
ATOM     16  O4  ACD     1      18.610  23.350  30.150  1.00  0.00            
ATOM     17  H8  ACD     1      19.470  23.340  29.710  1.00  0.00            
ATOM     18  C6  ACD     1      17.810  24.520  28.110  1.00  0.00            
ATOM     19  H9  ACD     1      17.810  25.500  28.610  1.00  0.00            
ATOM     20  O5  ACD     1      19.010  24.410  27.430  1.00  0.00            
ATOM     21  H10 ACD     1      18.840  23.990  26.580  1.00  0.00            
ATOM     22  C7  ACD     1      16.710  24.460  27.030  1.00  0.00            
ATOM     23  H11 ACD     1      16.770  25.320  26.350  1.00  0.00            
ATOM     24  O6  ACD     1      15.490  24.610  27.740  1.00  0.00            
ATOM     25  C8  ACD     1      15.110  23.600  28.610  1.00  0.00            
ATOM     26  H12 ACD     1      15.230  22.590  28.210  1.00  0.00            
ATOM     27  C9  ACD     1      13.650  23.700  29.110  1.00  0.00            
ATOM     28  H13 ACD     1      13.370  22.840  29.720  1.00  0.00            
ATOM     29  H14 ACD     1      13.400  24.680  29.550  1.00  0.00            
ATOM     30  O7  ACD     1      12.810  23.610  27.990  1.00  0.00            
ATOM     31  H15 ACD     1      11.920  23.680  28.330  1.00  0.00            
ATOM     32  O8  ACD     1      16.660  23.240  26.250  1.00  0.00            
ATOM     33  C10 ACD     1      16.440  23.260  24.780  1.00  0.00            
ATOM     34  H16 ACD     1      16.250  24.290  24.460  1.00  0.00            
ATOM     35  C11 ACD     1      17.730  22.670  24.130  1.00  0.00            
ATOM     36  H17 ACD     1      18.030  21.850  24.780  1.00  0.00            
ATOM     37  O9  ACD     1      18.780  23.670  24.180  1.00  0.00            
ATOM     38  H18 ACD     1      19.560  23.180  23.880  1.00  0.00            
ATOM     39  C12 ACD     1      17.420  22.130  22.730  1.00  0.00            
ATOM     40  H19 ACD     1      17.260  23.040  22.150  1.00  0.00            
ATOM     41  O10 ACD     1      18.560  21.430  22.260  1.00  0.00            
ATOM     42  H20 ACD     1      18.720  20.550  22.610  1.00  0.00            
ATOM     43  C13 ACD     1      16.340  21.190  22.770  1.00  0.00            
ATOM     44  H21 ACD     1      16.230  20.790  21.760  1.00  0.00            
ATOM     45  O11 ACD     1      15.150  21.910  23.110  1.00  0.00            
ATOM     46  C14 ACD     1      15.180  22.400  24.480  1.00  0.00            
ATOM     47  H22 ACD     1      15.190  21.550  25.160  1.00  0.00            
ATOM     48  C15 ACD     1      13.890  23.170  24.750  1.00  0.00            
ATOM     49  H23 ACD     1      14.110  24.100  25.290  1.00  0.00            
ATOM     50  H24 ACD     1      13.510  23.630  23.830  1.00  0.00            
ATOM     51  O12 ACD     1      12.960  22.350  25.360  1.00  0.00            
ATOM     52  H25 ACD     1      13.010  22.610  26.280  1.00  0.00            
ATOM     53  O13 ACD     1      16.510  20.220  23.760  1.00  0.00            
ATOM     54  C16 ACD     1      16.650  18.840  23.470  1.00  0.00            
ATOM     55  H26 ACD     1      16.570  18.730  22.380  1.00  0.00            
ATOM     56  C17 ACD     1      18.060  18.400  23.830  1.00  0.00            
ATOM     57  H27 ACD     1      18.220  18.820  24.830  1.00  0.00            
ATOM     58  O14 ACD     1      19.000  18.990  22.960  1.00  0.00            
ATOM     59  H28 ACD     1      19.250  18.410  22.230  1.00  0.00            
ATOM     60  C18 ACD     1      18.270  16.900  23.930  1.00  0.00            
ATOM     61  H29 ACD     1      18.150  16.500  22.920  1.00  0.00            
ATOM     62  O15 ACD     1      19.530  16.460  24.480  1.00  0.00            
ATOM     63  H30 ACD     1      19.790  17.050  25.190  1.00  0.00            
ATOM     64  C19 ACD     1      17.190  16.290  24.790  1.00  0.00            
ATOM     65  H31 ACD     1      17.270  15.210  24.660  1.00  0.00            
ATOM     66  O16 ACD     1      15.850  16.690  24.370  1.00  0.00            
ATOM     67  C20 ACD     1      15.630  18.100  24.280  1.00  0.00            
ATOM     68  H32 ACD     1      15.700  18.390  25.330  1.00  0.00            
ATOM     69  C21 ACD     1      14.220  18.380  23.770  1.00  0.00            
ATOM     70  H33 ACD     1      13.530  17.660  24.230  1.00  0.00            
ATOM     71  H34 ACD     1      13.820  19.340  24.110  1.00  0.00            
ATOM     72  O17 ACD     1      14.130  18.270  22.350  1.00  0.00            
ATOM     73  H35 ACD     1      13.250  18.600  22.190  1.00  0.00            
ATOM     74  O18 ACD     1      17.350  16.660  26.230  1.00  0.00            
ATOM     75  C22 ACD     1      17.160  15.550  27.160  1.00  0.00            
ATOM     76  H36 ACD     1      17.120  14.610  26.600  1.00  0.00            
ATOM     77  C23 ACD     1      18.360  15.550  28.130  1.00  0.00            
ATOM     78  H37 ACD     1      18.400  16.540  28.600  1.00  0.00            
ATOM     79  O19 ACD     1      19.600  15.260  27.530  1.00  0.00            
ATOM     80  H38 ACD     1      19.880  16.160  27.340  1.00  0.00            
ATOM     81  C24 ACD     1      18.080  14.510  29.220  1.00  0.00            
ATOM     82  H39 ACD     1      18.100  13.580  28.640  1.00  0.00            
ATOM     83  O20 ACD     1      19.150  14.420  30.150  1.00  0.00            
ATOM     84  H40 ACD     1      19.090  15.210  30.690  1.00  0.00            
ATOM     85  C25 ACD     1      16.800  14.790  29.950  1.00  0.00            
ATOM     86  H41 ACD     1      16.540  14.040  30.710  1.00  0.00            
ATOM     87  O21 ACD     1      15.710  14.800  29.030  1.00  0.00            
ATOM     88  C26 ACD     1      15.850  15.760  27.990  1.00  0.00            
ATOM     89  H42 ACD     1      15.990  16.750  28.450  1.00  0.00            
ATOM     90  C27 ACD     1      14.590  15.680  27.220  1.00  0.00            
ATOM     91  H43 ACD     1      13.710  15.830  27.860  1.00  0.00            
ATOM     92  H44 ACD     1      14.640  16.520  26.520  1.00  0.00            
ATOM     93  O22 ACD     1      14.500  14.440  26.580  1.00  0.00            
ATOM     94  H45 ACD     1      14.430  13.820  27.320  1.00  0.00            
ATOM     95  O23 ACD     1      16.790  16.040  30.560  1.00  0.00            
ATOM     96  C28 ACD     1      17.020  16.040  31.990  1.00  0.00            
ATOM     97  H46 ACD     1      17.340  15.050  32.350  1.00  0.00            
ATOM     98  C29 ACD     1      15.670  16.440  32.620  1.00  0.00            
ATOM     99  H47 ACD     1      15.200  17.200  31.980  1.00  0.00            
ATOM    100  O24 ACD     1      15.730  17.200  33.840  1.00  0.00            
ATOM    101  C30 ACD     1      14.670  15.260  32.730  1.00  0.00            
ATOM    102  H48 ACD     1      14.820  14.480  31.970  1.00  0.00            
ATOM    103  H49 ACD     1      14.800  14.840  33.740  1.00  0.00            
ATOM    104  O25 ACD     1      13.350  15.770  32.530  1.00  0.00            
ATOM    105  H50 ACD     1      12.940  15.190  31.880  1.00  0.00            
ATOM    106  C31 ACD     1      18.210  17.030  32.340  1.00  0.00            
ATOM    107  H51 ACD     1      18.190  17.860  31.630  1.00  0.00            
ATOM    108  O26 ACD     1      19.480  16.350  32.100  1.00  0.00            
ATOM    109  H52 ACD     1      20.220  16.810  32.500  1.00  0.00            
ATOM    110  C32 ACD     1      18.050  17.650  33.750  1.00  0.00            
ATOM    111  H53 ACD     1      18.030  16.890  34.550  1.00  0.00            
ATOM    112  O27 ACD     1      19.040  18.610  33.970  1.00  0.00            
ATOM    113  H54 ACD     1      19.880  18.230  33.720  1.00  0.00            
ATOM    114  C33 ACD     1      16.690  18.250  33.970  1.00  0.00            
ATOM    115  H55 ACD     1      16.680  18.670  34.980  1.00  0.00            
ATOM    116  O28 ACD     1      16.400  19.250  33.040  1.00  0.00            
ATOM    117  C34 ACD     1      15.980  20.530  33.420  1.00  0.00            
ATOM    118  H56 ACD     1      15.720  20.660  34.480  1.00  0.00            
ATOM    119  C35 ACD     1      17.120  21.500  32.990  1.00  0.00            
ATOM    120  H57 ACD     1      17.320  21.290  31.930  1.00  0.00            
ATOM    121  O29 ACD     1      18.250  21.270  33.780  1.00  0.00            
ATOM    122  H58 ACD     1      18.390  20.320  33.770  1.00  0.00            
ATOM    123  C36 ACD     1      16.500  22.970  32.960  1.00  0.00            
ATOM    124  H59 ACD     1      16.160  23.220  33.970  1.00  0.00            
ATOM    125  O30 ACD     1      17.440  24.020  32.550  1.00  0.00            
ATOM    126  H60 ACD     1      17.750  23.890  31.650  1.00  0.00            
ATOM    127  C1  CN4     2      19.790  20.820  26.550  1.00  0.00            
ATOM    128  C2  CN4     2      19.510  19.930  27.780  1.00  0.00            
ATOM    129  C3  CN4     2      20.130  18.510  27.690  1.00  0.00            
ATOM    130  O1  CN4     2      20.600  17.980  28.680  1.00  0.00            
ATOM    131  O2  CN4     2      20.200  17.980  26.590  1.00  0.00            
ATOM    132  C4  CN4     2      17.960  19.770  28.110  1.00  0.00            
ATOM    133  C5  CN4     2      17.580  19.230  29.380  1.00  0.00            
ATOM    134  C6  CN4     2      16.260  18.990  29.750  1.00  0.00            
ATOM    135  C7  CN4     2      15.240  19.410  28.840  1.00  0.00            
ATOM    136  C8  CN4     2      13.790  19.320  29.170  1.00  0.00            
ATOM    137  C9  CN4     2      12.810  20.280  28.850  1.00  0.00            
ATOM    138  C10 CN4     2      11.470  20.160  29.250  1.00  0.00            
ATOM    139  C11 CN4     2      11.060  19.070  30.020  1.00  0.00            
ATOM    140  C12 CN4     2      12.040  18.110  30.370  1.00  0.00            
ATOM    141  C13 CN4     2      13.310  18.220  29.900  1.00  0.00            
ATOM    142  C14 CN4     2      15.630  19.880  27.610  1.00  0.00            
ATOM    143  F1  CN4     2      14.720  20.000  26.680  1.00  0.00            
ATOM    144  C15 CN4     2      16.940  20.060  27.240  1.00  0.00            
ATOM    145  H1  CN4     2      19.300  20.410  25.650  1.00  0.00            
ATOM    146  H2  CN4     2      19.360  21.830  26.610  1.00  0.00            
ATOM    147  H3  CN4     2      20.880  20.800  26.440  1.00  0.00            
ATOM    148  H4  CN4     2      19.950  20.460  28.640  1.00  0.00            
ATOM    149  H5  CN4     2      18.370  18.820  30.000  1.00  0.00            
ATOM    150  H6  CN4     2      15.980  18.510  30.690  1.00  0.00            
ATOM    151  H7  CN4     2      13.190  21.160  28.350  1.00  0.00            
ATOM    152  H8  CN4     2      10.800  20.980  29.010  1.00  0.00            
ATOM    153  H9  CN4     2      10.000  18.880  30.160  1.00  0.00            
ATOM    154  H10 CN4     2      11.710  17.230  30.910  1.00  0.00            
ATOM    155  H11 CN4     2      13.960  17.370  30.100  1.00  0.00            
ATOM    156  H12 CN4     2      17.110  20.340  26.200  1.00  0.00            
TER
ENDMDL
MODEL        1
ATOM      1  H1  ACD     1       6.240  32.340  24.810  1.00  0.00            
ATOM      2  O1  ACD     1       7.070  32.530  25.250  1.00  0.00            
ATOM      3  C1  ACD     1       8.070  31.970  24.360  1.00  0.00            
ATOM      4  H2  ACD     1       8.130  32.630  23.480  1.00  0.00            
ATOM      5  H3  ACD     1       7.830  30.960  24.010  1.00  0.00            
ATOM      6  C2  ACD     1       9.490  32.030  24.980  1.00  0.00            
ATOM      7  H4  ACD     1      10.260  31.710  24.260  1.00  0.00            
ATOM      8  O2  ACD     1       9.790  33.450  25.230  1.00  0.00            
ATOM      9  C3  ACD     1      10.990  33.790  25.900  1.00  0.00            
ATOM     10  H5  ACD     1      10.960  34.860  26.110  1.00  0.00            
ATOM     11  O3  ACD     1      12.130  33.560  25.110  1.00  0.00            
ATOM     12  C4  ACD     1      12.650  34.630  24.290  1.00  0.00            
ATOM     13  H6  ACD     1      12.760  35.540  24.880  1.00  0.00            
ATOM     14  C5  ACD     1      14.050  34.150  23.940  1.00  0.00            
ATOM     15  H7  ACD     1      14.010  33.140  23.520  1.00  0.00            
ATOM     16  O4  ACD     1      14.880  34.130  25.040  1.00  0.00            
ATOM     17  H8  ACD     1      14.700  33.360  25.580  1.00  0.00            
ATOM     18  C6  ACD     1      14.660  34.880  22.720  1.00  0.00            
ATOM     19  H9  ACD     1      14.760  35.940  22.990  1.00  0.00            
ATOM     20  O5  ACD     1      15.880  34.260  22.270  1.00  0.00            
ATOM     21  H10 ACD     1      15.590  33.410  21.940  1.00  0.00            
ATOM     22  C7  ACD     1      13.670  34.760  21.580  1.00  0.00            
ATOM     23  H11 ACD     1      14.040  35.410  20.780  1.00  0.00            
ATOM     24  O6  ACD     1      12.390  35.290  21.900  1.00  0.00            
ATOM     25  C8  ACD     1      11.800  34.850  23.080  1.00  0.00            
ATOM     26  H12 ACD     1      11.220  33.970  22.800  1.00  0.00            
ATOM     27  C9  ACD     1      10.690  35.840  23.340  1.00  0.00            
ATOM     28  H13 ACD     1      10.310  35.720  24.370  1.00  0.00            
ATOM     29  H14 ACD     1      11.170  36.820  23.380  1.00  0.00            
ATOM     30  O7  ACD     1       9.640  35.750  22.360  1.00  0.00            
ATOM     31  H15 ACD     1       8.880  36.070  22.870  1.00  0.00            
ATOM     32  O8  ACD     1      13.590  33.380  21.260  1.00  0.00            
ATOM     33  C10 ACD     1      13.920  32.980  19.950  1.00  0.00            
ATOM     34  H16 ACD     1      14.580  33.730  19.500  1.00  0.00            
ATOM     35  C11 ACD     1      14.610  31.590  20.170  1.00  0.00            
ATOM     36  H17 ACD     1      13.950  30.970  20.790  1.00  0.00            
ATOM     37  O9  ACD     1      15.900  31.740  20.790  1.00  0.00            
ATOM     38  H18 ACD     1      16.180  30.820  20.800  1.00  0.00            
ATOM     39  C12 ACD     1      14.710  30.890  18.800  1.00  0.00            
ATOM     40  H19 ACD     1      15.520  31.380  18.240  1.00  0.00            
ATOM     41  O10 ACD     1      15.180  29.520  18.900  1.00  0.00            
ATOM     42  H20 ACD     1      14.470  28.960  18.570  1.00  0.00            
ATOM     43  C13 ACD     1      13.430  30.880  18.010  1.00  0.00            
ATOM     44  H21 ACD     1      13.680  30.530  17.000  1.00  0.00            
ATOM     45  O11 ACD     1      12.950  32.210  17.890  1.00  0.00            
ATOM     46  C14 ACD     1      12.620  32.900  19.110  1.00  0.00            
ATOM     47  H22 ACD     1      11.750  32.380  19.530  1.00  0.00            
ATOM     48  C15 ACD     1      12.060  34.220  18.780  1.00  0.00            
ATOM     49  H23 ACD     1      12.010  34.810  19.700  1.00  0.00            
ATOM     50  H24 ACD     1      12.800  34.670  18.100  1.00  0.00            
ATOM     51  O12 ACD     1      10.770  34.040  18.150  1.00  0.00            
ATOM     52  H25 ACD     1      10.950  33.990  17.200  1.00  0.00            
ATOM     53  O13 ACD     1      12.560  30.010  18.630  1.00  0.00            
ATOM     54  C16 ACD     1      11.780  29.190  17.780  1.00  0.00            
ATOM     55  H26 ACD     1      11.860  29.460  16.720  1.00  0.00            
ATOM     56  C17 ACD     1      12.310  27.720  17.910  1.00  0.00            
ATOM     57  H27 ACD     1      12.370  27.440  18.970  1.00  0.00            
ATOM     58  O14 ACD     1      13.610  27.480  17.370  1.00  0.00            
ATOM     59  H28 ACD     1      13.940  26.590  17.480  1.00  0.00            
ATOM     60  C18 ACD     1      11.230  26.770  17.310  1.00  0.00            
ATOM     61  H29 ACD     1      11.250  26.800  16.210  1.00  0.00            
ATOM     62  O15 ACD     1      11.580  25.390  17.610  1.00  0.00            
ATOM     63  H30 ACD     1      11.370  25.210  18.530  1.00  0.00            
ATOM     64  C19 ACD     1       9.870  27.020  17.900  1.00  0.00            
ATOM     65  H31 ACD     1       9.190  26.320  17.400  1.00  0.00            
ATOM     66  O16 ACD     1       9.590  28.340  17.560  1.00  0.00            
ATOM     67  C20 ACD     1      10.360  29.330  18.220  1.00  0.00            
ATOM     68  H32 ACD     1      10.280  29.150  19.300  1.00  0.00            
ATOM     69  C21 ACD     1       9.650  30.670  17.830  1.00  0.00            
ATOM     70  H33 ACD     1       8.580  30.600  18.080  1.00  0.00            
ATOM     71  H34 ACD     1      10.070  31.520  18.380  1.00  0.00            
ATOM     72  O17 ACD     1       9.780  31.040  16.510  1.00  0.00            
ATOM     73  H35 ACD     1      10.640  31.450  16.440  1.00  0.00            
ATOM     74  O18 ACD     1       9.880  26.700  19.270  1.00  0.00            
ATOM     75  C22 ACD     1       8.760  25.960  19.790  1.00  0.00            
ATOM     76  H36 ACD     1       8.410  25.220  19.050  1.00  0.00            
ATOM     77  C23 ACD     1       9.340  25.180  21.000  1.00  0.00            
ATOM     78  H37 ACD     1       9.970  25.920  21.530  1.00  0.00            
ATOM     79  O19 ACD     1      10.140  24.130  20.490  1.00  0.00            
ATOM     80  H38 ACD     1      10.400  23.500  21.170  1.00  0.00            
ATOM     81  C24 ACD     1       8.170  24.690  21.860  1.00  0.00            
ATOM     82  H39 ACD     1       7.510  24.100  21.200  1.00  0.00            
ATOM     83  O20 ACD     1       8.660  24.010  23.010  1.00  0.00            
ATOM     84  H40 ACD     1       9.270  24.560  23.500  1.00  0.00            
ATOM     85  C25 ACD     1       7.350  25.870  22.290  1.00  0.00            
ATOM     86  H41 ACD     1       6.510  25.620  22.950  1.00  0.00            
ATOM     87  O21 ACD     1       6.750  26.370  21.130  1.00  0.00            
ATOM     88  C26 ACD     1       7.620  26.850  20.170  1.00  0.00            
ATOM     89  H42 ACD     1       8.070  27.780  20.560  1.00  0.00            
ATOM     90  C27 ACD     1       6.810  27.260  18.940  1.00  0.00            
ATOM     91  H43 ACD     1       6.090  28.000  19.310  1.00  0.00            
ATOM     92  H44 ACD     1       7.410  27.840  18.230  1.00  0.00            
ATOM     93  O22 ACD     1       6.150  26.130  18.270  1.00  0.00            
ATOM     94  H45 ACD     1       5.570  25.670  18.890  1.00  0.00            
ATOM     95  O23 ACD     1       8.060  26.910  22.950  1.00  0.00            
ATOM     96  C28 ACD     1       8.330  26.890  24.350  1.00  0.00            
ATOM     97  H46 ACD     1       7.990  25.990  24.880  1.00  0.00            
ATOM     98  C29 ACD     1       7.580  28.180  24.760  1.00  0.00            
ATOM     99  H47 ACD     1       7.920  28.930  24.030  1.00  0.00            
ATOM    100  O24 ACD     1       8.020  28.660  26.040  1.00  0.00            
ATOM    101  C30 ACD     1       6.070  28.020  24.600  1.00  0.00            
ATOM    102  H48 ACD     1       5.820  27.720  23.580  1.00  0.00            
ATOM    103  H49 ACD     1       5.710  27.410  25.440  1.00  0.00            
ATOM    104  O25 ACD     1       5.430  29.300  24.750  1.00  0.00            
ATOM    105  H50 ACD     1       5.590  29.530  25.670  1.00  0.00            
ATOM    106  C31 ACD     1       9.840  27.000  24.540  1.00  0.00            
ATOM    107  H51 ACD     1      10.190  27.800  23.870  1.00  0.00            
ATOM    108  O26 ACD     1      10.460  25.690  24.300  1.00  0.00            
ATOM    109  H52 ACD     1      11.290  25.530  24.750  1.00  0.00            
ATOM    110  C32 ACD     1      10.130  27.420  25.960  1.00  0.00            
ATOM    111  H53 ACD     1       9.750  26.600  26.580  1.00  0.00            
ATOM    112  O27 ACD     1      11.560  27.540  26.200  1.00  0.00            
ATOM    113  H54 ACD     1      11.820  28.290  25.660  1.00  0.00            
ATOM    114  C33 ACD     1       9.440  28.730  26.330  1.00  0.00            
ATOM    115  H55 ACD     1       9.530  28.990  27.390  1.00  0.00            
ATOM    116  O28 ACD     1      10.000  29.810  25.540  1.00  0.00            
ATOM    117  C34 ACD     1       9.740  31.080  26.180  1.00  0.00            
ATOM    118  H56 ACD     1       8.850  31.120  26.810  1.00  0.00            
ATOM    119  C35 ACD     1      10.970  31.410  26.970  1.00  0.00            
ATOM    120  H57 ACD     1      11.750  31.150  26.240  1.00  0.00            
ATOM    121  O29 ACD     1      11.110  30.670  28.180  1.00  0.00            
ATOM    122  H58 ACD     1      12.040  30.780  28.390  1.00  0.00            
ATOM    123  C36 ACD     1      11.080  32.960  27.260  1.00  0.00            
ATOM    124  H59 ACD     1      10.240  33.200  27.920  1.00  0.00            
ATOM    125  O30 ACD     1      12.290  33.240  28.000  1.00  0.00            
ATOM    126  H60 ACD     1      12.060  32.990  28.900  1.00  0.00            
ATOM    127  C1  CN4     2      16.590  28.050  22.220  1.00  0.00            
ATOM    128  C2  CN4     2      15.870  28.140  23.610  1.00  0.00            
ATOM    129  C3  CN4     2      15.850  26.820  24.410  1.00  0.00            
ATOM    130  O1  CN4     2      16.440  26.670  25.460  1.00  0.00            
ATOM    131  O2  CN4     2      15.140  25.910  24.010  1.00  0.00            
ATOM    132  C4  CN4     2      14.460  28.680  23.370  1.00  0.00            
ATOM    133  C5  CN4     2      14.050  29.910  23.890  1.00  0.00            
ATOM    134  C6  CN4     2      12.840  30.470  23.480  1.00  0.00            
ATOM    135  C7  CN4     2      11.920  29.770  22.630  1.00  0.00            
ATOM    136  C8  CN4     2      10.730  30.430  22.080  1.00  0.00            
ATOM    137  C9  CN4     2      10.690  31.780  21.710  1.00  0.00            
ATOM    138  C10 CN4     2       9.660  32.360  20.900  1.00  0.00            
ATOM    139  C11 CN4     2       8.490  31.630  20.700  1.00  0.00            
ATOM    140  C12 CN4     2       8.430  30.320  21.210  1.00  0.00            
ATOM    141  C13 CN4     2       9.550  29.700  21.840  1.00  0.00            
ATOM    142  C14 CN4     2      12.360  28.490  22.130  1.00  0.00            
ATOM    143  F1  CN4     2      11.490  27.660  21.390  1.00  0.00            
ATOM    144  C15 CN4     2      13.600  27.970  22.490  1.00  0.00            
ATOM    145  H1  CN4     2      16.140  27.180  21.730  1.00  0.00            
ATOM    146  H2  CN4     2      16.350  28.900  21.560  1.00  0.00            
ATOM    147  H3  CN4     2      17.670  27.890  22.320  1.00  0.00            
ATOM    148  H4  CN4     2      16.380  28.880  24.230  1.00  0.00            
ATOM    149  H5  CN4     2      14.680  30.350  24.660  1.00  0.00            
ATOM    150  H6  CN4     2      12.590  31.490  23.770  1.00  0.00            
ATOM    151  H7  CN4     2      11.630  32.310  21.670  1.00  0.00            
ATOM    152  H8  CN4     2       9.720  33.350  20.480  1.00  0.00            
ATOM    153  H9  CN4     2       7.670  32.010  20.100  1.00  0.00            
ATOM    154  H10 CN4     2       7.520  29.770  21.010  1.00  0.00            
ATOM    155  H11 CN4     2       9.540  28.660  22.150  1.00  0.00            
ATOM    156  H12 CN4     2      13.960  26.970  22.300  1.00  0.00            
TER
ENDMDL
MODEL        1
ATOM      1  H1  ACD     1       3.850  20.180  31.850  1.00  0.00            
ATOM      2  O1  ACD     1       3.110  20.510  32.360  1.00  0.00            
ATOM      3  C1  ACD     1       1.990  19.570  32.170  1.00  0.00            
ATOM      4  H2  ACD     1       2.330  18.580  31.840  1.00  0.00            
ATOM      5  H3  ACD     1       1.340  19.960  31.370  1.00  0.00            
ATOM      6  C2  ACD     1       1.110  19.420  33.400  1.00  0.00            
ATOM      7  H4  ACD     1       1.700  19.060  34.250  1.00  0.00            
ATOM      8  O2  ACD     1       0.480  20.630  33.700  1.00  0.00            
ATOM      9  C3  ACD     1      -0.290  20.640  34.880  1.00  0.00            
ATOM     10  H5  ACD     1      -0.510  21.700  35.040  1.00  0.00            
ATOM     11  O3  ACD     1       0.560  20.240  35.920  1.00  0.00            
ATOM     12  C4  ACD     1       1.220  21.290  36.650  1.00  0.00            
ATOM     13  H6  ACD     1       1.190  22.170  36.010  1.00  0.00            
ATOM     14  C5  ACD     1       0.180  21.780  37.700  1.00  0.00            
ATOM     15  H7  ACD     1      -0.200  20.900  38.240  1.00  0.00            
ATOM     16  O4  ACD     1      -0.870  22.590  37.110  1.00  0.00            
ATOM     17  H8  ACD     1      -1.570  22.670  37.760  1.00  0.00            
ATOM     18  C6  ACD     1       0.890  22.600  38.730  1.00  0.00            
ATOM     19  H9  ACD     1       1.250  23.510  38.230  1.00  0.00            
ATOM     20  O5  ACD     1      -0.020  23.060  39.760  1.00  0.00            
ATOM     21  H10 ACD     1      -0.230  22.320  40.330  1.00  0.00            
ATOM     22  C7  ACD     1       2.150  22.010  39.300  1.00  0.00            
ATOM     23  H11 ACD     1       2.620  22.820  39.870  1.00  0.00            
ATOM     24  O6  ACD     1       3.030  21.630  38.250  1.00  0.00            
ATOM     25  C8  ACD     1       2.510  20.750  37.250  1.00  0.00            
ATOM     26  H12 ACD     1       2.320  19.750  37.660  1.00  0.00            
ATOM     27  C9  ACD     1       3.530  20.680  36.050  1.00  0.00            
ATOM     28  H13 ACD     1       3.010  20.260  35.180  1.00  0.00            
ATOM     29  H14 ACD     1       3.840  21.710  35.830  1.00  0.00            
ATOM     30  O7  ACD     1       4.770  19.970  36.150  1.00  0.00            
ATOM     31  H15 ACD     1       4.580  19.120  36.550  1.00  0.00            
ATOM     32  O8  ACD     1       1.780  20.900  40.150  1.00  0.00            
ATOM     33  C10 ACD     1       2.610  20.440  41.150  1.00  0.00            
ATOM     34  H16 ACD     1       3.060  21.290  41.680  1.00  0.00            
ATOM     35  C11 ACD     1       1.640  19.790  42.100  1.00  0.00            
ATOM     36  H17 ACD     1       0.920  19.150  41.570  1.00  0.00            
ATOM     37  O9  ACD     1       0.910  20.820  42.830  1.00  0.00            
ATOM     38  H18 ACD     1       0.100  20.400  43.140  1.00  0.00            
ATOM     39  C12 ACD     1       2.330  18.830  43.060  1.00  0.00            
ATOM     40  H19 ACD     1       2.940  19.470  43.710  1.00  0.00            
ATOM     41  O10 ACD     1       1.360  18.040  43.780  1.00  0.00            
ATOM     42  H20 ACD     1       0.730  17.510  43.280  1.00  0.00            
ATOM     43  C13 ACD     1       3.200  17.810  42.330  1.00  0.00            
ATOM     44  H21 ACD     1       3.700  17.210  43.090  1.00  0.00            
ATOM     45  O11 ACD     1       4.140  18.600  41.590  1.00  0.00            
ATOM     46  C14 ACD     1       3.740  19.580  40.640  1.00  0.00            
ATOM     47  H22 ACD     1       3.460  19.130  39.680  1.00  0.00            
ATOM     48  C15 ACD     1       4.970  20.400  40.410  1.00  0.00            
ATOM     49  H23 ACD     1       4.720  21.330  39.900  1.00  0.00            
ATOM     50  H24 ACD     1       5.470  20.550  41.380  1.00  0.00            
ATOM     51  O12 ACD     1       5.930  19.710  39.520  1.00  0.00            
ATOM     52  H25 ACD     1       6.170  18.940  40.040  1.00  0.00            
ATOM     53  O13 ACD     1       2.440  16.900  41.530  1.00  0.00            
ATOM     54  C16 ACD     1       2.350  15.560  41.750  1.00  0.00            
ATOM     55  H26 ACD     1       2.390  15.400  42.840  1.00  0.00            
ATOM     56  C17 ACD     1       0.910  15.180  41.290  1.00  0.00            
ATOM     57  H27 ACD     1       0.820  15.660  40.310  1.00  0.00            
ATOM     58  O14 ACD     1      -0.010  15.780  42.230  1.00  0.00            
ATOM     59  H28 ACD     1      -0.880  15.970  41.860  1.00  0.00            
ATOM     60  C18 ACD     1       0.720  13.690  41.220  1.00  0.00            
ATOM     61  H29 ACD     1       0.710  13.280  42.240  1.00  0.00            
ATOM     62  O15 ACD     1      -0.610  13.460  40.630  1.00  0.00            
ATOM     63  H30 ACD     1      -0.490  13.400  39.680  1.00  0.00            
ATOM     64  C19 ACD     1       1.760  13.050  40.310  1.00  0.00            
ATOM     65  H31 ACD     1       1.590  11.980  40.440  1.00  0.00            
ATOM     66  O16 ACD     1       3.070  13.360  40.820  1.00  0.00            
ATOM     67  C20 ACD     1       3.410  14.790  40.970  1.00  0.00            
ATOM     68  H32 ACD     1       3.520  15.260  39.990  1.00  0.00            
ATOM     69  C21 ACD     1       4.760  14.930  41.650  1.00  0.00            
ATOM     70  H33 ACD     1       5.580  14.580  41.010  1.00  0.00            
ATOM     71  H34 ACD     1       5.120  15.950  41.800  1.00  0.00            
ATOM     72  O17 ACD     1       4.720  14.340  42.940  1.00  0.00            
ATOM     73  H35 ACD     1       5.100  15.010  43.510  1.00  0.00            
ATOM     74  O18 ACD     1       1.670  13.560  38.990  1.00  0.00            
ATOM     75  C22 ACD     1       1.980  12.640  37.990  1.00  0.00            
ATOM     76  H36 ACD     1       2.330  11.620  38.240  1.00  0.00            
ATOM     77  C23 ACD     1       0.680  12.330  37.280  1.00  0.00            
ATOM     78  H37 ACD     1       0.210  13.310  37.170  1.00  0.00            
ATOM     79  O19 ACD     1      -0.160  11.700  38.250  1.00  0.00            
ATOM     80  H38 ACD     1      -1.030  11.460  37.910  1.00  0.00            
ATOM     81  C24 ACD     1       0.900  11.490  35.990  1.00  0.00            
ATOM     82  H39 ACD     1       1.370  10.510  36.130  1.00  0.00            
ATOM     83  O20 ACD     1      -0.320  11.430  35.200  1.00  0.00            
ATOM     84  H40 ACD     1      -0.460  12.330  34.880  1.00  0.00            
ATOM     85  C25 ACD     1       1.870  12.210  35.090  1.00  0.00            
ATOM     86  H41 ACD     1       2.120  11.590  34.220  1.00  0.00            
ATOM     87  O21 ACD     1       3.060  12.420  35.730  1.00  0.00            
ATOM     88  C26 ACD     1       2.990  13.220  36.980  1.00  0.00            
ATOM     89  H42 ACD     1       2.700  14.240  36.720  1.00  0.00            
ATOM     90  C27 ACD     1       4.400  13.140  37.530  1.00  0.00            
ATOM     91  H43 ACD     1       5.040  13.520  36.720  1.00  0.00            
ATOM     92  H44 ACD     1       4.450  13.780  38.420  1.00  0.00            
ATOM     93  O22 ACD     1       4.840  11.830  37.960  1.00  0.00            
ATOM     94  H45 ACD     1       5.040  11.410  37.120  1.00  0.00            
ATOM     95  O23 ACD     1       1.400  13.490  34.710  1.00  0.00            
ATOM     96  C28 ACD     1       1.280  13.800  33.350  1.00  0.00            
ATOM     97  H46 ACD     1       1.430  12.850  32.810  1.00  0.00            
ATOM     98  C29 ACD     1       2.390  14.800  32.990  1.00  0.00            
ATOM     99  H47 ACD     1       2.480  15.530  33.800  1.00  0.00            
ATOM    100  O24 ACD     1       2.110  15.660  31.860  1.00  0.00            
ATOM    101  C30 ACD     1       3.780  14.180  32.900  1.00  0.00            
ATOM    102  H48 ACD     1       4.480  15.010  32.760  1.00  0.00            
ATOM    103  H49 ACD     1       3.970  13.730  33.880  1.00  0.00            
ATOM    104  O25 ACD     1       4.030  13.270  31.840  1.00  0.00            
ATOM    105  H50 ACD     1       4.850  12.770  31.920  1.00  0.00            
ATOM    106  C31 ACD     1      -0.130  14.350  33.180  1.00  0.00            
ATOM    107  H51 ACD     1      -0.310  15.060  33.990  1.00  0.00            
ATOM    108  O26 ACD     1      -1.060  13.280  33.300  1.00  0.00            
ATOM    109  H52 ACD     1      -1.920  13.600  33.590  1.00  0.00            
ATOM    110  C32 ACD     1      -0.360  15.200  31.920  1.00  0.00            
ATOM    111  H53 ACD     1      -0.270  14.600  31.010  1.00  0.00            
ATOM    112  O27 ACD     1      -1.680  15.820  31.890  1.00  0.00            
ATOM    113  H54 ACD     1      -1.820  16.300  32.710  1.00  0.00            
ATOM    114  C33 ACD     1       0.800  16.270  31.860  1.00  0.00            
ATOM    115  H55 ACD     1       0.690  16.930  30.990  1.00  0.00            
ATOM    116  O28 ACD     1       0.660  17.100  33.040  1.00  0.00            
ATOM    117  C34 ACD     1      -0.010  18.380  33.090  1.00  0.00            
ATOM    118  H56 ACD     1      -0.410  18.610  32.100  1.00  0.00            
ATOM    119  C35 ACD     1      -1.030  18.330  34.220  1.00  0.00            
ATOM    120  H57 ACD     1      -0.520  17.840  35.050  1.00  0.00            
ATOM    121  O29 ACD     1      -2.150  17.510  33.860  1.00  0.00            
ATOM    122  H58 ACD     1      -2.860  17.770  34.450  1.00  0.00            
ATOM    123  C36 ACD     1      -1.460  19.750  34.670  1.00  0.00            
ATOM    124  H59 ACD     1      -2.000  20.300  33.890  1.00  0.00            
ATOM    125  O30 ACD     1      -2.240  19.550  35.890  1.00  0.00            
ATOM    126  H60 ACD     1      -1.580  19.410  36.570  1.00  0.00            
ATOM    127  C1  CN4     2      38.060  18.880  39.600  1.00  0.00            
ATOM    128  C2  CN4     2      38.610  17.420  39.420  1.00  0.00            
ATOM    129  C3  CN4     2      38.520  16.460  40.640  1.00  0.00            
ATOM    130  O1  CN4     2      37.420  15.980  40.950  1.00  0.00            
ATOM    131  O2  CN4     2      39.550  16.040  41.260  1.00  0.00            
ATOM    132  C4  CN4     2      40.020  17.390  38.800  1.00  0.00            
ATOM    133  C5  CN4     2      41.020  18.190  39.290  1.00  0.00            
ATOM    134  C6  CN4     2      42.350  18.060  38.800  1.00  0.00            
ATOM    135  C7  CN4     2      42.730  17.220  37.730  1.00  0.00            
ATOM    136  C8  CN4     2      44.160  17.030  37.310  1.00  0.00            
ATOM    137  C9  CN4     2      44.420  16.980  35.950  1.00  0.00            
ATOM    138  C10 CN4     2      45.720  16.920  35.470  1.00  0.00            
ATOM    139  C11 CN4     2      46.820  16.930  36.310  1.00  0.00            
ATOM    140  C12 CN4     2      46.610  16.990  37.770  1.00  0.00            
ATOM    141  C13 CN4     2      45.240  17.020  38.180  1.00  0.00            
ATOM    142  C14 CN4     2      41.700  16.490  37.190  1.00  0.00            
ATOM    143  F1  CN4     2      41.870  15.640  36.180  1.00  0.00            
ATOM    144  C15 CN4     2      40.330  16.590  37.670  1.00  0.00            
ATOM    145  H1  CN4     2      37.010  19.050  39.890  1.00  0.00            
ATOM    146  H2  CN4     2      38.560  19.400  40.420  1.00  0.00            
ATOM    147  H3  CN4     2      38.160  19.490  38.690  1.00  0.00            
ATOM    148  H4  CN4     2      37.970  16.950  38.660  1.00  0.00            
ATOM    149  H5  CN4     2      40.810  18.840  40.140  1.00  0.00            
ATOM    150  H6  CN4     2      43.070  18.690  39.320  1.00  0.00            
ATOM    151  H7  CN4     2      43.580  17.000  35.270  1.00  0.00            
ATOM    152  H8  CN4     2      45.930  16.860  34.400  1.00  0.00            
ATOM    153  H9  CN4     2      47.820  16.840  35.900  1.00  0.00            
ATOM    154  H10 CN4     2      47.450  17.000  38.460  1.00  0.00            
ATOM    155  H11 CN4     2      44.960  17.030  39.230  1.00  0.00            
ATOM    156  H12 CN4     2      39.590  15.960  37.190  1.00  0.00            
TER
ENDMDL
MODEL        1
ATOM      1  H1  ACD     1       9.300  23.460  10.820  1.00  0.00            
ATOM      2  O1  ACD     1       8.690  23.130  11.480  1.00  0.00            
ATOM      3  C1  ACD     1       9.070  24.070  12.510  1.00  0.00            
ATOM      4  H2  ACD     1       8.670  23.930  13.520  1.00  0.00            
ATOM      5  H3  ACD     1       8.860  25.080  12.130  1.00  0.00            
ATOM      6  C2  ACD     1      10.600  24.020  12.690  1.00  0.00            
ATOM      7  H4  ACD     1      10.860  23.010  13.050  1.00  0.00            
ATOM      8  O2  ACD     1      11.210  24.270  11.460  1.00  0.00            
ATOM      9  C3  ACD     1      12.640  23.990  11.490  1.00  0.00            
ATOM     10  H5  ACD     1      13.070  24.240  10.510  1.00  0.00            
ATOM     11  O3  ACD     1      13.040  22.690  11.940  1.00  0.00            
ATOM     12  C4  ACD     1      13.170  21.690  10.850  1.00  0.00            
ATOM     13  H6  ACD     1      12.610  22.060   9.980  1.00  0.00            
ATOM     14  C5  ACD     1      14.670  21.560  10.560  1.00  0.00            
ATOM     15  H7  ACD     1      15.210  21.300  11.480  1.00  0.00            
ATOM     16  O4  ACD     1      15.210  22.730  10.170  1.00  0.00            
ATOM     17  H8  ACD     1      16.150  22.570  10.130  1.00  0.00            
ATOM     18  C6  ACD     1      15.000  20.510   9.490  1.00  0.00            
ATOM     19  H9  ACD     1      14.410  20.590   8.570  1.00  0.00            
ATOM     20  O5  ACD     1      16.390  20.250   9.310  1.00  0.00            
ATOM     21  H10 ACD     1      16.710  19.830  10.120  1.00  0.00            
ATOM     22  C7  ACD     1      14.450  19.170   9.970  1.00  0.00            
ATOM     23  H11 ACD     1      14.490  18.440   9.160  1.00  0.00            
ATOM     24  O6  ACD     1      13.080  19.320  10.190  1.00  0.00            
ATOM     25  C8  ACD     1      12.590  20.280  11.150  1.00  0.00            
ATOM     26  H12 ACD     1      12.910  20.020  12.170  1.00  0.00            
ATOM     27  C9  ACD     1      11.050  20.220  11.080  1.00  0.00            
ATOM     28  H13 ACD     1      10.790  19.240  11.510  1.00  0.00            
ATOM     29  H14 ACD     1      10.800  20.950  11.860  1.00  0.00            
ATOM     30  O7  ACD     1      10.540  20.600   9.810  1.00  0.00            
ATOM     31  H15 ACD     1      10.460  19.870   9.200  1.00  0.00            
ATOM     32  O8  ACD     1      15.190  18.780  11.130  1.00  0.00            
ATOM     33  C10 ACD     1      15.170  17.370  11.460  1.00  0.00            
ATOM     34  H16 ACD     1      15.490  16.710  10.640  1.00  0.00            
ATOM     35  C11 ACD     1      16.370  17.220  12.490  1.00  0.00            
ATOM     36  H17 ACD     1      16.460  18.100  13.150  1.00  0.00            
ATOM     37  O9  ACD     1      17.610  17.240  11.790  1.00  0.00            
ATOM     38  H18 ACD     1      17.700  18.130  11.440  1.00  0.00            
ATOM     39  C12 ACD     1      16.250  15.900  13.320  1.00  0.00            
ATOM     40  H19 ACD     1      16.230  15.070  12.600  1.00  0.00            
ATOM     41  O10 ACD     1      17.230  15.890  14.270  1.00  0.00            
ATOM     42  H20 ACD     1      16.960  16.620  14.840  1.00  0.00            
ATOM     43  C13 ACD     1      14.850  15.780  14.010  1.00  0.00            
ATOM     44  H21 ACD     1      14.610  14.820  14.480  1.00  0.00            
ATOM     45  O11 ACD     1      13.980  15.710  12.910  1.00  0.00            
ATOM     46  C14 ACD     1      13.810  16.770  11.970  1.00  0.00            
ATOM     47  H22 ACD     1      13.420  17.620  12.540  1.00  0.00            
ATOM     48  C15 ACD     1      12.850  16.330  10.870  1.00  0.00            
ATOM     49  H23 ACD     1      12.830  16.840   9.900  1.00  0.00            
ATOM     50  H24 ACD     1      13.180  15.300  10.710  1.00  0.00            
ATOM     51  O12 ACD     1      11.510  16.190  11.380  1.00  0.00            
ATOM     52  H25 ACD     1      11.540  15.620  12.150  1.00  0.00            
ATOM     53  O13 ACD     1      14.480  16.830  14.930  1.00  0.00            
ATOM     54  C16 ACD     1      14.670  16.740  16.340  1.00  0.00            
ATOM     55  H26 ACD     1      15.270  15.850  16.550  1.00  0.00            
ATOM     56  C17 ACD     1      15.440  18.030  16.630  1.00  0.00            
ATOM     57  H27 ACD     1      14.860  18.780  16.070  1.00  0.00            
ATOM     58  O14 ACD     1      16.780  17.930  16.050  1.00  0.00            
ATOM     59  H28 ACD     1      17.210  18.770  16.250  1.00  0.00            
ATOM     60  C18 ACD     1      15.360  18.460  18.020  1.00  0.00            
ATOM     61  H29 ACD     1      16.100  17.960  18.660  1.00  0.00            
ATOM     62  O15 ACD     1      15.580  19.860  18.010  1.00  0.00            
ATOM     63  H30 ACD     1      14.690  20.230  17.990  1.00  0.00            
ATOM     64  C19 ACD     1      13.980  18.280  18.710  1.00  0.00            
ATOM     65  H31 ACD     1      14.110  18.460  19.780  1.00  0.00            
ATOM     66  O16 ACD     1      13.550  16.950  18.470  1.00  0.00            
ATOM     67  C20 ACD     1      13.330  16.610  17.050  1.00  0.00            
ATOM     68  H32 ACD     1      12.560  17.230  16.580  1.00  0.00            
ATOM     69  C21 ACD     1      12.930  15.150  17.060  1.00  0.00            
ATOM     70  H33 ACD     1      12.860  14.790  16.020  1.00  0.00            
ATOM     71  H34 ACD     1      13.740  14.550  17.500  1.00  0.00            
ATOM     72  O17 ACD     1      11.570  14.900  17.620  1.00  0.00            
ATOM     73  H35 ACD     1      11.550  14.240  18.310  1.00  0.00            
ATOM     74  O18 ACD     1      13.030  19.260  18.290  1.00  0.00            
ATOM     75  C22 ACD     1      11.950  19.770  19.170  1.00  0.00            
ATOM     76  H36 ACD     1      11.530  19.080  19.910  1.00  0.00            
ATOM     77  C23 ACD     1      12.380  21.060  19.920  1.00  0.00            
ATOM     78  H37 ACD     1      12.690  21.800  19.170  1.00  0.00            
ATOM     79  O19 ACD     1      13.480  20.840  20.790  1.00  0.00            
ATOM     80  H38 ACD     1      13.770  21.730  21.030  1.00  0.00            
ATOM     81  C24 ACD     1      11.200  21.740  20.660  1.00  0.00            
ATOM     82  H39 ACD     1      10.760  21.020  21.370  1.00  0.00            
ATOM     83  O20 ACD     1      11.530  23.000  21.250  1.00  0.00            
ATOM     84  H40 ACD     1      11.370  23.720  20.630  1.00  0.00            
ATOM     85  C25 ACD     1      10.100  21.930  19.570  1.00  0.00            
ATOM     86  H41 ACD     1       9.240  22.400  20.050  1.00  0.00            
ATOM     87  O21 ACD     1       9.760  20.720  19.030  1.00  0.00            
ATOM     88  C26 ACD     1      10.750  20.000  18.320  1.00  0.00            
ATOM     89  H42 ACD     1      11.090  20.560  17.440  1.00  0.00            
ATOM     90  C27 ACD     1      10.140  18.670  17.880  1.00  0.00            
ATOM     91  H43 ACD     1      10.890  17.970  17.480  1.00  0.00            
ATOM     92  H44 ACD     1       9.590  18.300  18.760  1.00  0.00            
ATOM     93  O22 ACD     1       9.150  18.850  16.880  1.00  0.00            
ATOM     94  H45 ACD     1       9.210  18.010  16.410  1.00  0.00            
ATOM     95  O23 ACD     1      10.640  22.860  18.630  1.00  0.00            
ATOM     96  C28 ACD     1       9.860  23.970  18.230  1.00  0.00            
ATOM     97  H46 ACD     1       9.240  24.320  19.070  1.00  0.00            
ATOM     98  C29 ACD     1       9.040  23.480  17.080  1.00  0.00            
ATOM     99  H47 ACD     1       9.660  22.750  16.540  1.00  0.00            
ATOM    100  O24 ACD     1       8.580  24.540  16.240  1.00  0.00            
ATOM    101  C30 ACD     1       7.780  22.650  17.350  1.00  0.00            
ATOM    102  H48 ACD     1       8.130  21.640  17.620  1.00  0.00            
ATOM    103  H49 ACD     1       7.200  23.010  18.210  1.00  0.00            
ATOM    104  O25 ACD     1       6.950  22.480  16.190  1.00  0.00            
ATOM    105  H50 ACD     1       6.590  23.340  15.960  1.00  0.00            
ATOM    106  C31 ACD     1      10.890  25.030  17.840  1.00  0.00            
ATOM    107  H51 ACD     1      11.600  24.440  17.250  1.00  0.00            
ATOM    108  O26 ACD     1      11.470  25.560  19.070  1.00  0.00            
ATOM    109  H52 ACD     1      12.330  25.910  18.800  1.00  0.00            
ATOM    110  C32 ACD     1      10.290  26.030  16.870  1.00  0.00            
ATOM    111  H53 ACD     1       9.520  26.480  17.510  1.00  0.00            
ATOM    112  O27 ACD     1      11.260  26.970  16.450  1.00  0.00            
ATOM    113  H54 ACD     1      11.760  26.490  15.780  1.00  0.00            
ATOM    114  C33 ACD     1       9.600  25.330  15.670  1.00  0.00            
ATOM    115  H55 ACD     1       9.060  25.970  14.960  1.00  0.00            
ATOM    116  O28 ACD     1      10.560  24.490  14.950  1.00  0.00            
ATOM    117  C34 ACD     1      11.150  24.990  13.740  1.00  0.00            
ATOM    118  H56 ACD     1      10.770  25.990  13.500  1.00  0.00            
ATOM    119  C35 ACD     1      12.650  24.900  13.890  1.00  0.00            
ATOM    120  H57 ACD     1      12.900  23.940  14.350  1.00  0.00            
ATOM    121  O29 ACD     1      13.170  26.010  14.650  1.00  0.00            
ATOM    122  H58 ACD     1      13.960  25.680  15.090  1.00  0.00            
ATOM    123  C36 ACD     1      13.230  24.980  12.460  1.00  0.00            
ATOM    124  H59 ACD     1      12.970  25.940  11.980  1.00  0.00            
ATOM    125  O30 ACD     1      14.690  24.830  12.410  1.00  0.00            
ATOM    126  H60 ACD     1      14.840  23.900  12.600  1.00  0.00            
ATOM    127  C1  CN4     2      16.730  23.800  18.200  1.00  0.00            
ATOM    128  C2  CN4     2      16.450  23.650  16.630  1.00  0.00            
ATOM    129  C3  CN4     2      16.410  25.100  15.900  1.00  0.00            
ATOM    130  O1  CN4     2      15.370  25.690  15.910  1.00  0.00            
ATOM    131  O2  CN4     2      17.440  25.620  15.440  1.00  0.00            
ATOM    132  C4  CN4     2      15.240  22.790  16.290  1.00  0.00            
ATOM    133  C5  CN4     2      13.960  22.980  16.800  1.00  0.00            
ATOM    134  C6  CN4     2      12.920  22.210  16.220  1.00  0.00            
ATOM    135  C7  CN4     2      13.060  21.180  15.280  1.00  0.00            
ATOM    136  C8  CN4     2      11.890  20.370  14.780  1.00  0.00            
ATOM    137  C9  CN4     2      10.600  20.960  14.570  1.00  0.00            
ATOM    138  C10 CN4     2       9.470  20.220  14.130  1.00  0.00            
ATOM    139  C11 CN4     2       9.610  18.850  13.850  1.00  0.00            
ATOM    140  C12 CN4     2      10.850  18.270  14.040  1.00  0.00            
ATOM    141  C13 CN4     2      11.940  18.980  14.580  1.00  0.00            
ATOM    142  C14 CN4     2      14.370  21.090  14.750  1.00  0.00            
ATOM    143  F1  CN4     2      14.650  20.220  13.820  1.00  0.00            
ATOM    144  C15 CN4     2      15.430  21.830  15.290  1.00  0.00            
ATOM    145  H1  CN4     2      17.490  24.550  18.430  1.00  0.00            
ATOM    146  H2  CN4     2      15.810  24.100  18.710  1.00  0.00            
ATOM    147  H3  CN4     2      17.060  22.840  18.610  1.00  0.00            
ATOM    148  H4  CN4     2      17.370  23.230  16.220  1.00  0.00            
ATOM    149  H5  CN4     2      13.700  23.710  17.550  1.00  0.00            
ATOM    150  H6  CN4     2      11.960  22.540  16.620  1.00  0.00            
ATOM    151  H7  CN4     2      10.440  22.020  14.730  1.00  0.00            
ATOM    152  H8  CN4     2       8.520  20.710  13.930  1.00  0.00            
ATOM    153  H9  CN4     2       8.800  18.250  13.440  1.00  0.00            
ATOM    154  H10 CN4     2      10.950  17.230  13.720  1.00  0.00            
ATOM    155  H11 CN4     2      12.940  18.540  14.620  1.00  0.00            
ATOM    156  H12 CN4     2      16.420  21.720  14.860  1.00  0.00            
TER
ENDMDL
MODEL        1
ATOM      1  H1  ACD     1       5.700  29.180  20.080  1.00  0.00            
ATOM      2  O1  ACD     1       4.970  29.080  20.700  1.00  0.00            
ATOM      3  C1  ACD     1       5.390  28.200  21.890  1.00  0.00            
ATOM      4  H2  ACD     1       5.970  27.360  21.500  1.00  0.00            
ATOM      5  H3  ACD     1       4.510  27.810  22.400  1.00  0.00            
ATOM      6  C2  ACD     1       6.220  29.160  22.820  1.00  0.00            
ATOM      7  H4  ACD     1       7.110  29.500  22.270  1.00  0.00            
ATOM      8  O2  ACD     1       5.510  30.300  23.160  1.00  0.00            
ATOM      9  C3  ACD     1       6.310  31.300  23.810  1.00  0.00            
ATOM     10  H5  ACD     1       5.700  32.200  23.920  1.00  0.00            
ATOM     11  O3  ACD     1       7.400  31.640  22.970  1.00  0.00            
ATOM     12  C4  ACD     1       7.810  33.030  22.700  1.00  0.00            
ATOM     13  H6  ACD     1       7.310  33.740  23.370  1.00  0.00            
ATOM     14  C5  ACD     1       9.300  33.110  23.020  1.00  0.00            
ATOM     15  H7  ACD     1       9.790  32.220  22.610  1.00  0.00            
ATOM     16  O4  ACD     1       9.620  33.110  24.440  1.00  0.00            
ATOM     17  H8  ACD     1      10.550  33.080  24.670  1.00  0.00            
ATOM     18  C6  ACD     1       9.910  34.360  22.370  1.00  0.00            
ATOM     19  H9  ACD     1       9.480  35.220  22.910  1.00  0.00            
ATOM     20  O5  ACD     1      11.320  34.320  22.400  1.00  0.00            
ATOM     21  H10 ACD     1      11.590  34.180  23.310  1.00  0.00            
ATOM     22  C7  ACD     1       9.590  34.290  20.880  1.00  0.00            
ATOM     23  H11 ACD     1       9.940  35.180  20.330  1.00  0.00            
ATOM     24  O6  ACD     1       8.220  34.400  20.680  1.00  0.00            
ATOM     25  C8  ACD     1       7.440  33.360  21.270  1.00  0.00            
ATOM     26  H12 ACD     1       7.540  32.460  20.650  1.00  0.00            
ATOM     27  C9  ACD     1       6.010  33.650  21.070  1.00  0.00            
ATOM     28  H13 ACD     1       5.970  33.810  19.990  1.00  0.00            
ATOM     29  H14 ACD     1       5.400  32.740  21.090  1.00  0.00            
ATOM     30  O7  ACD     1       5.520  34.800  21.800  1.00  0.00            
ATOM     31  H15 ACD     1       6.200  35.480  21.750  1.00  0.00            
ATOM     32  O8  ACD     1       9.990  33.070  20.280  1.00  0.00            
ATOM     33  C10 ACD     1      10.660  33.200  19.030  1.00  0.00            
ATOM     34  H16 ACD     1      10.640  34.260  18.750  1.00  0.00            
ATOM     35  C11 ACD     1      12.080  32.850  19.170  1.00  0.00            
ATOM     36  H17 ACD     1      11.960  31.780  19.400  1.00  0.00            
ATOM     37  O9  ACD     1      12.700  33.720  20.250  1.00  0.00            
ATOM     38  H18 ACD     1      12.210  33.720  21.080  1.00  0.00            
ATOM     39  C12 ACD     1      12.870  32.840  17.820  1.00  0.00            
ATOM     40  H19 ACD     1      12.860  33.870  17.450  1.00  0.00            
ATOM     41  O10 ACD     1      14.180  32.360  17.930  1.00  0.00            
ATOM     42  H20 ACD     1      14.790  32.940  18.410  1.00  0.00            
ATOM     43  C13 ACD     1      12.150  31.860  16.870  1.00  0.00            
ATOM     44  H21 ACD     1      12.670  31.840  15.910  1.00  0.00            
ATOM     45  O11 ACD     1      10.750  32.230  16.770  1.00  0.00            
ATOM     46  C14 ACD     1       9.980  32.320  18.010  1.00  0.00            
ATOM     47  H22 ACD     1       9.980  31.300  18.420  1.00  0.00            
ATOM     48  C15 ACD     1       8.540  32.760  17.620  1.00  0.00            
ATOM     49  H23 ACD     1       8.130  32.050  16.890  1.00  0.00            
ATOM     50  H24 ACD     1       7.820  32.920  18.440  1.00  0.00            
ATOM     51  O12 ACD     1       8.700  33.990  16.920  1.00  0.00            
ATOM     52  H25 ACD     1       9.340  33.870  16.220  1.00  0.00            
ATOM     53  O13 ACD     1      12.160  30.530  17.450  1.00  0.00            
ATOM     54  C16 ACD     1      12.260  29.500  16.460  1.00  0.00            
ATOM     55  H26 ACD     1      12.370  29.820  15.420  1.00  0.00            
ATOM     56  C17 ACD     1      13.560  28.810  16.950  1.00  0.00            
ATOM     57  H27 ACD     1      13.520  28.690  18.040  1.00  0.00            
ATOM     58  O14 ACD     1      14.690  29.600  16.620  1.00  0.00            
ATOM     59  H28 ACD     1      14.490  30.420  17.070  1.00  0.00            
ATOM     60  C18 ACD     1      13.690  27.300  16.450  1.00  0.00            
ATOM     61  H29 ACD     1      13.950  27.440  15.390  1.00  0.00            
ATOM     62  O15 ACD     1      14.650  26.480  17.160  1.00  0.00            
ATOM     63  H30 ACD     1      14.290  26.210  18.000  1.00  0.00            
ATOM     64  C19 ACD     1      12.350  26.570  16.670  1.00  0.00            
ATOM     65  H31 ACD     1      12.370  25.710  15.990  1.00  0.00            
ATOM     66  O16 ACD     1      11.310  27.300  16.040  1.00  0.00            
ATOM     67  C20 ACD     1      11.040  28.610  16.550  1.00  0.00            
ATOM     68  H32 ACD     1      10.790  28.430  17.600  1.00  0.00            
ATOM     69  C21 ACD     1       9.780  29.230  15.920  1.00  0.00            
ATOM     70  H33 ACD     1       8.860  28.640  16.040  1.00  0.00            
ATOM     71  H34 ACD     1       9.470  30.160  16.420  1.00  0.00            
ATOM     72  O17 ACD     1      10.040  29.540  14.460  1.00  0.00            
ATOM     73  H35 ACD     1       9.290  29.950  14.020  1.00  0.00            
ATOM     74  O18 ACD     1      12.110  26.230  18.030  1.00  0.00            
ATOM     75  C22 ACD     1      11.980  24.880  18.340  1.00  0.00            
ATOM     76  H36 ACD     1      12.560  24.250  17.640  1.00  0.00            
ATOM     77  C23 ACD     1      12.590  24.800  19.740  1.00  0.00            
ATOM     78  H37 ACD     1      12.260  25.650  20.350  1.00  0.00            
ATOM     79  O19 ACD     1      14.020  25.010  19.600  1.00  0.00            
ATOM     80  H38 ACD     1      14.450  24.150  19.720  1.00  0.00            
ATOM     81  C24 ACD     1      12.170  23.530  20.480  1.00  0.00            
ATOM     82  H39 ACD     1      12.550  22.620  20.000  1.00  0.00            
ATOM     83  O20 ACD     1      12.710  23.710  21.810  1.00  0.00            
ATOM     84  H40 ACD     1      12.200  24.440  22.180  1.00  0.00            
ATOM     85  C25 ACD     1      10.620  23.480  20.580  1.00  0.00            
ATOM     86  H41 ACD     1      10.280  22.660  21.220  1.00  0.00            
ATOM     87  O21 ACD     1      10.260  23.380  19.230  1.00  0.00            
ATOM     88  C26 ACD     1      10.530  24.410  18.280  1.00  0.00            
ATOM     89  H42 ACD     1       9.870  25.230  18.600  1.00  0.00            
ATOM     90  C27 ACD     1      10.110  23.990  16.850  1.00  0.00            
ATOM     91  H43 ACD     1       9.060  23.690  16.920  1.00  0.00            
ATOM     92  H44 ACD     1      10.030  24.860  16.180  1.00  0.00            
ATOM     93  O22 ACD     1      10.950  22.970  16.170  1.00  0.00            
ATOM     94  H45 ACD     1      10.600  22.120  16.450  1.00  0.00            
ATOM     95  O23 ACD     1      10.170  24.690  21.240  1.00  0.00            
ATOM     96  C28 ACD     1       9.440  24.670  22.470  1.00  0.00            
ATOM     97  H46 ACD     1       9.620  23.680  22.910  1.00  0.00            
ATOM     98  C29 ACD     1       7.940  24.990  22.170  1.00  0.00            
ATOM     99  H47 ACD     1       7.820  25.800  21.430  1.00  0.00            
ATOM    100  O24 ACD     1       7.280  25.300  23.410  1.00  0.00            
ATOM    101  C30 ACD     1       7.120  23.900  21.540  1.00  0.00            
ATOM    102  H48 ACD     1       7.650  23.570  20.640  1.00  0.00            
ATOM    103  H49 ACD     1       7.070  23.050  22.240  1.00  0.00            
ATOM    104  O25 ACD     1       5.850  24.340  21.110  1.00  0.00            
ATOM    105  H50 ACD     1       5.470  23.540  20.730  1.00  0.00            
ATOM    106  C31 ACD     1      10.120  25.800  23.270  1.00  0.00            
ATOM    107  H51 ACD     1       9.960  26.720  22.700  1.00  0.00            
ATOM    108  O26 ACD     1      11.540  25.530  23.510  1.00  0.00            
ATOM    109  H52 ACD     1      11.970  26.260  23.960  1.00  0.00            
ATOM    110  C32 ACD     1       9.400  26.010  24.560  1.00  0.00            
ATOM    111  H53 ACD     1       9.540  25.120  25.190  1.00  0.00            
ATOM    112  O27 ACD     1       9.940  27.130  25.260  1.00  0.00            
ATOM    113  H54 ACD     1       9.570  27.860  24.740  1.00  0.00            
ATOM    114  C33 ACD     1       7.930  26.290  24.270  1.00  0.00            
ATOM    115  H55 ACD     1       7.360  26.290  25.200  1.00  0.00            
ATOM    116  O28 ACD     1       7.860  27.590  23.660  1.00  0.00            
ATOM    117  C34 ACD     1       6.760  28.470  24.110  1.00  0.00            
ATOM    118  H56 ACD     1       5.910  27.910  24.520  1.00  0.00            
ATOM    119  C35 ACD     1       7.420  29.380  25.130  1.00  0.00            
ATOM    120  H57 ACD     1       8.480  29.520  24.850  1.00  0.00            
ATOM    121  O29 ACD     1       7.340  28.820  26.410  1.00  0.00            
ATOM    122  H58 ACD     1       7.810  29.390  27.030  1.00  0.00            
ATOM    123  C36 ACD     1       6.770  30.770  25.170  1.00  0.00            
ATOM    124  H59 ACD     1       5.920  30.700  25.860  1.00  0.00            
ATOM    125  O30 ACD     1       7.540  31.820  25.790  1.00  0.00            
ATOM    126  H60 ACD     1       8.130  32.070  25.080  1.00  0.00            
ATOM    127  C1  CN4     2      15.310  29.390  24.310  1.00  0.00            
ATOM    128  C2  CN4     2      13.790  29.170  24.670  1.00  0.00            
ATOM    129  C3  CN4     2      13.540  27.760  25.440  1.00  0.00            
ATOM    130  O1  CN4     2      13.230  26.760  24.860  1.00  0.00            
ATOM    131  O2  CN4     2      13.540  27.700  26.650  1.00  0.00            
ATOM    132  C4  CN4     2      12.870  29.180  23.490  1.00  0.00            
ATOM    133  C5  CN4     2      11.570  29.500  23.750  1.00  0.00            
ATOM    134  C6  CN4     2      10.550  29.450  22.780  1.00  0.00            
ATOM    135  C7  CN4     2      10.800  28.910  21.500  1.00  0.00            
ATOM    136  C8  CN4     2       9.640  28.810  20.480  1.00  0.00            
ATOM    137  C9  CN4     2       8.710  29.850  20.350  1.00  0.00            
ATOM    138  C10 CN4     2       7.510  29.730  19.570  1.00  0.00            
ATOM    139  C11 CN4     2       7.240  28.540  18.950  1.00  0.00            
ATOM    140  C12 CN4     2       8.140  27.490  19.010  1.00  0.00            
ATOM    141  C13 CN4     2       9.340  27.590  19.770  1.00  0.00            
ATOM    142  C14 CN4     2      12.180  28.600  21.240  1.00  0.00            
ATOM    143  F1  CN4     2      12.610  28.370  20.060  1.00  0.00            
ATOM    144  C15 CN4     2      13.220  28.730  22.200  1.00  0.00            
ATOM    145  H1  CN4     2      15.680  28.660  23.580  1.00  0.00            
ATOM    146  H2  CN4     2      15.460  30.360  23.810  1.00  0.00            
ATOM    147  H3  CN4     2      15.990  29.520  25.160  1.00  0.00            
ATOM    148  H4  CN4     2      13.480  30.040  25.270  1.00  0.00            
ATOM    149  H5  CN4     2      11.350  29.690  24.800  1.00  0.00            
ATOM    150  H6  CN4     2       9.530  29.740  23.000  1.00  0.00            
ATOM    151  H7  CN4     2       8.950  30.690  21.000  1.00  0.00            
ATOM    152  H8  CN4     2       6.890  30.630  19.560  1.00  0.00            
ATOM    153  H9  CN4     2       6.450  28.600  18.210  1.00  0.00            
ATOM    154  H10 CN4     2       7.860  26.560  18.520  1.00  0.00            
ATOM    155  H11 CN4     2      10.000  26.720  19.780  1.00  0.00            
ATOM    156  H12 CN4     2      14.240  28.430  22.030  1.00  0.00            
TER
ENDMDL
MODEL        1
ATOM      1  H1  ACD     1      10.060  15.130  14.230  1.00  0.00            
ATOM      2  O1  ACD     1       9.540  15.800  14.680  1.00  0.00            
ATOM      3  C1  ACD     1       8.700  14.960  15.480  1.00  0.00            
ATOM      4  H2  ACD     1       9.440  14.300  15.950  1.00  0.00            
ATOM      5  H3  ACD     1       8.110  14.230  14.910  1.00  0.00            
ATOM      6  C2  ACD     1       7.790  15.680  16.450  1.00  0.00            
ATOM      7  H4  ACD     1       8.420  16.150  17.220  1.00  0.00            
ATOM      8  O2  ACD     1       7.080  16.720  15.740  1.00  0.00            
ATOM      9  C3  ACD     1       6.210  17.660  16.530  1.00  0.00            
ATOM     10  H5  ACD     1       5.900  18.440  15.830  1.00  0.00            
ATOM     11  O3  ACD     1       6.890  18.330  17.570  1.00  0.00            
ATOM     12  C4  ACD     1       7.390  19.620  17.150  1.00  0.00            
ATOM     13  H6  ACD     1       6.630  20.080  16.500  1.00  0.00            
ATOM     14  C5  ACD     1       7.320  20.430  18.530  1.00  0.00            
ATOM     15  H7  ACD     1       7.620  19.630  19.230  1.00  0.00            
ATOM     16  O4  ACD     1       5.980  20.930  18.850  1.00  0.00            
ATOM     17  H8  ACD     1       5.860  20.780  19.790  1.00  0.00            
ATOM     18  C6  ACD     1       8.390  21.570  18.620  1.00  0.00            
ATOM     19  H9  ACD     1       8.060  22.370  17.950  1.00  0.00            
ATOM     20  O5  ACD     1       8.580  22.130  19.890  1.00  0.00            
ATOM     21  H10 ACD     1       8.620  21.390  20.500  1.00  0.00            
ATOM     22  C7  ACD     1       9.730  20.970  18.170  1.00  0.00            
ATOM     23  H11 ACD     1      10.350  21.870  18.290  1.00  0.00            
ATOM     24  O6  ACD     1       9.700  20.540  16.780  1.00  0.00            
ATOM     25  C8  ACD     1       8.790  19.450  16.500  1.00  0.00            
ATOM     26  H12 ACD     1       9.280  18.600  16.990  1.00  0.00            
ATOM     27  C9  ACD     1       8.720  19.200  15.020  1.00  0.00            
ATOM     28  H13 ACD     1       7.870  18.580  14.700  1.00  0.00            
ATOM     29  H14 ACD     1       8.690  20.100  14.400  1.00  0.00            
ATOM     30  O7  ACD     1       9.900  18.550  14.530  1.00  0.00            
ATOM     31  H15 ACD     1      10.170  17.780  15.040  1.00  0.00            
ATOM     32  O8  ACD     1      10.090  19.910  19.100  1.00  0.00            
ATOM     33  C10 ACD     1      11.110  20.140  20.070  1.00  0.00            
ATOM     34  H16 ACD     1      11.360  21.210  20.180  1.00  0.00            
ATOM     35  C11 ACD     1      10.660  19.480  21.370  1.00  0.00            
ATOM     36  H17 ACD     1      10.340  18.490  21.050  1.00  0.00            
ATOM     37  O9  ACD     1       9.510  20.140  21.890  1.00  0.00            
ATOM     38  H18 ACD     1       9.080  19.560  22.530  1.00  0.00            
ATOM     39  C12 ACD     1      11.780  19.360  22.370  1.00  0.00            
ATOM     40  H19 ACD     1      12.040  20.360  22.760  1.00  0.00            
ATOM     41  O10 ACD     1      11.440  18.510  23.420  1.00  0.00            
ATOM     42  H20 ACD     1      10.520  18.630  23.660  1.00  0.00            
ATOM     43  C13 ACD     1      13.040  18.760  21.870  1.00  0.00            
ATOM     44  H21 ACD     1      13.810  18.850  22.640  1.00  0.00            
ATOM     45  O11 ACD     1      13.420  19.590  20.750  1.00  0.00            
ATOM     46  C14 ACD     1      12.480  19.470  19.720  1.00  0.00            
ATOM     47  H22 ACD     1      12.340  18.400  19.550  1.00  0.00            
ATOM     48  C15 ACD     1      13.010  20.020  18.360  1.00  0.00            
ATOM     49  H23 ACD     1      12.200  19.810  17.650  1.00  0.00            
ATOM     50  H24 ACD     1      13.200  21.100  18.410  1.00  0.00            
ATOM     51  O12 ACD     1      14.100  19.270  17.860  1.00  0.00            
ATOM     52  H25 ACD     1      14.810  19.440  18.490  1.00  0.00            
ATOM     53  O13 ACD     1      12.880  17.390  21.540  1.00  0.00            
ATOM     54  C16 ACD     1      14.070  16.540  21.750  1.00  0.00            
ATOM     55  H26 ACD     1      15.000  17.090  21.970  1.00  0.00            
ATOM     56  C17 ACD     1      13.650  15.590  22.940  1.00  0.00            
ATOM     57  H27 ACD     1      12.650  15.160  22.820  1.00  0.00            
ATOM     58  O14 ACD     1      13.600  16.430  24.100  1.00  0.00            
ATOM     59  H28 ACD     1      12.810  16.930  23.860  1.00  0.00            
ATOM     60  C18 ACD     1      14.580  14.420  23.010  1.00  0.00            
ATOM     61  H29 ACD     1      15.580  14.700  23.350  1.00  0.00            
ATOM     62  O15 ACD     1      14.100  13.510  23.980  1.00  0.00            
ATOM     63  H30 ACD     1      13.330  13.030  23.650  1.00  0.00            
ATOM     64  C19 ACD     1      14.810  13.740  21.680  1.00  0.00            
ATOM     65  H31 ACD     1      15.650  13.040  21.800  1.00  0.00            
ATOM     66  O16 ACD     1      15.260  14.690  20.740  1.00  0.00            
ATOM     67  C20 ACD     1      14.260  15.680  20.520  1.00  0.00            
ATOM     68  H32 ACD     1      13.290  15.220  20.280  1.00  0.00            
ATOM     69  C21 ACD     1      14.640  16.500  19.280  1.00  0.00            
ATOM     70  H33 ACD     1      13.940  17.340  19.160  1.00  0.00            
ATOM     71  H34 ACD     1      15.600  17.010  19.420  1.00  0.00            
ATOM     72  O17 ACD     1      14.840  15.670  18.100  1.00  0.00            
ATOM     73  H35 ACD     1      14.040  15.150  17.980  1.00  0.00            
ATOM     74  O18 ACD     1      13.680  13.100  21.350  1.00  0.00            
ATOM     75  C22 ACD     1      13.650  11.810  20.790  1.00  0.00            
ATOM     76  H36 ACD     1      14.620  11.350  21.010  1.00  0.00            
ATOM     77  C23 ACD     1      12.430  11.120  21.390  1.00  0.00            
ATOM     78  H37 ACD     1      11.540  11.770  21.420  1.00  0.00            
ATOM     79  O19 ACD     1      12.700  10.710  22.720  1.00  0.00            
ATOM     80  H38 ACD     1      11.960  10.250  23.110  1.00  0.00            
ATOM     81  C24 ACD     1      11.970   9.930  20.560  1.00  0.00            
ATOM     82  H39 ACD     1      12.670   9.100  20.420  1.00  0.00            
ATOM     83  O20 ACD     1      10.710   9.530  21.080  1.00  0.00            
ATOM     84  H40 ACD     1      10.190  10.340  21.120  1.00  0.00            
ATOM     85  C25 ACD     1      11.740  10.360  19.130  1.00  0.00            
ATOM     86  H41 ACD     1      11.370   9.560  18.480  1.00  0.00            
ATOM     87  O21 ACD     1      13.070  10.730  18.620  1.00  0.00            
ATOM     88  C26 ACD     1      13.630  11.970  19.220  1.00  0.00            
ATOM     89  H42 ACD     1      13.120  12.870  18.860  1.00  0.00            
ATOM     90  C27 ACD     1      15.050  12.060  18.600  1.00  0.00            
ATOM     91  H43 ACD     1      15.620  12.810  19.160  1.00  0.00            
ATOM     92  H44 ACD     1      15.670  11.150  18.650  1.00  0.00            
ATOM     93  O22 ACD     1      15.040  12.490  17.240  1.00  0.00            
ATOM     94  H45 ACD     1      14.260  12.110  16.820  1.00  0.00            
ATOM     95  O23 ACD     1      10.860  11.500  19.120  1.00  0.00            
ATOM     96  C28 ACD     1       9.470  11.310  18.730  1.00  0.00            
ATOM     97  H46 ACD     1       9.220  10.250  18.880  1.00  0.00            
ATOM     98  C29 ACD     1       9.140  11.790  17.280  1.00  0.00            
ATOM     99  H47 ACD     1       9.550  12.800  17.170  1.00  0.00            
ATOM    100  O24 ACD     1       7.690  11.730  16.980  1.00  0.00            
ATOM    101  C30 ACD     1       9.900  11.030  16.270  1.00  0.00            
ATOM    102  H48 ACD     1      10.980  11.020  16.500  1.00  0.00            
ATOM    103  H49 ACD     1       9.500  10.000  16.310  1.00  0.00            
ATOM    104  O25 ACD     1       9.690  11.570  14.970  1.00  0.00            
ATOM    105  H50 ACD     1       8.750  11.550  14.810  1.00  0.00            
ATOM    106  C31 ACD     1       8.620  12.020  19.790  1.00  0.00            
ATOM    107  H51 ACD     1       8.960  13.060  19.840  1.00  0.00            
ATOM    108  O26 ACD     1       8.800  11.420  21.090  1.00  0.00            
ATOM    109  H52 ACD     1       8.440  12.040  21.720  1.00  0.00            
ATOM    110  C32 ACD     1       7.190  12.000  19.370  1.00  0.00            
ATOM    111  H53 ACD     1       6.890  10.950  19.450  1.00  0.00            
ATOM    112  O27 ACD     1       6.480  12.840  20.330  1.00  0.00            
ATOM    113  H54 ACD     1       6.500  13.650  19.800  1.00  0.00            
ATOM    114  C33 ACD     1       6.980  12.500  18.010  1.00  0.00            
ATOM    115  H55 ACD     1       5.900  12.410  17.840  1.00  0.00            
ATOM    116  O28 ACD     1       7.430  13.880  18.020  1.00  0.00            
ATOM    117  C34 ACD     1       6.720  14.770  17.150  1.00  0.00            
ATOM    118  H56 ACD     1       6.300  14.200  16.310  1.00  0.00            
ATOM    119  C35 ACD     1       5.680  15.610  17.940  1.00  0.00            
ATOM    120  H57 ACD     1       6.180  15.990  18.840  1.00  0.00            
ATOM    121  O29 ACD     1       4.610  14.740  18.290  1.00  0.00            
ATOM    122  H58 ACD     1       4.300  14.200  17.550  1.00  0.00            
ATOM    123  C36 ACD     1       5.140  16.780  17.060  1.00  0.00            
ATOM    124  H59 ACD     1       4.480  16.390  16.280  1.00  0.00            
ATOM    125  O30 ACD     1       4.350  17.570  17.900  1.00  0.00            
ATOM    126  H60 ACD     1       4.130  18.380  17.430  1.00  0.00            
ATOM    127  C1  CN4     2       5.960  16.370  23.100  1.00  0.00            
ATOM    128  C2  CN4     2       7.440  16.710  23.240  1.00  0.00            
ATOM    129  C3  CN4     2       7.800  18.180  23.530  1.00  0.00            
ATOM    130  O1  CN4     2       8.860  18.500  23.960  1.00  0.00            
ATOM    131  O2  CN4     2       6.930  19.050  23.570  1.00  0.00            
ATOM    132  C4  CN4     2       8.310  16.330  22.070  1.00  0.00            
ATOM    133  C5  CN4     2       8.050  16.940  20.810  1.00  0.00            
ATOM    134  C6  CN4     2       8.970  16.890  19.790  1.00  0.00            
ATOM    135  C7  CN4     2      10.040  15.970  19.850  1.00  0.00            
ATOM    136  C8  CN4     2      10.960  15.820  18.720  1.00  0.00            
ATOM    137  C9  CN4     2      11.200  16.900  17.860  1.00  0.00            
ATOM    138  C10 CN4     2      11.830  16.650  16.600  1.00  0.00            
ATOM    139  C11 CN4     2      12.210  15.380  16.200  1.00  0.00            
ATOM    140  C12 CN4     2      11.970  14.280  17.030  1.00  0.00            
ATOM    141  C13 CN4     2      11.320  14.550  18.250  1.00  0.00            
ATOM    142  C14 CN4     2      10.250  15.240  21.100  1.00  0.00            
ATOM    143  F1  CN4     2      11.240  14.360  21.170  1.00  0.00            
ATOM    144  C15 CN4     2       9.420  15.450  22.180  1.00  0.00            
ATOM    145  H1  CN4     2       5.870  15.370  22.660  1.00  0.00            
ATOM    146  H2  CN4     2       5.420  16.410  24.060  1.00  0.00            
ATOM    147  H3  CN4     2       5.440  17.000  22.370  1.00  0.00            
ATOM    148  H4  CN4     2       7.740  16.170  24.150  1.00  0.00            
ATOM    149  H5  CN4     2       7.150  17.540  20.690  1.00  0.00            
ATOM    150  H6  CN4     2       8.890  17.550  18.920  1.00  0.00            
ATOM    151  H7  CN4     2      10.810  17.850  18.190  1.00  0.00            
ATOM    152  H8  CN4     2      12.110  17.420  15.880  1.00  0.00            
ATOM    153  H9  CN4     2      12.800  15.290  15.300  1.00  0.00            
ATOM    154  H10 CN4     2      12.200  13.270  16.700  1.00  0.00            
ATOM    155  H11 CN4     2      11.020  13.730  18.890  1.00  0.00            
ATOM    156  H12 CN4     2       9.680  14.970  23.110  1.00  0.00            
TER
ENDMDL
MODEL        1
ATOM      1  H1  ACD     1      23.060   4.670  22.100  1.00  0.00            
ATOM      2  O1  ACD     1      23.480   5.380  22.590  1.00  0.00            
ATOM      3  C1  ACD     1      24.510   5.860  21.750  1.00  0.00            
ATOM      4  H2  ACD     1      24.080   6.050  20.760  1.00  0.00            
ATOM      5  H3  ACD     1      25.220   5.030  21.630  1.00  0.00            
ATOM      6  C2  ACD     1      25.280   7.040  22.320  1.00  0.00            
ATOM      7  H4  ACD     1      26.100   7.280  21.630  1.00  0.00            
ATOM      8  O2  ACD     1      24.390   8.170  22.320  1.00  0.00            
ATOM      9  C3  ACD     1      24.490   9.320  23.240  1.00  0.00            
ATOM     10  H5  ACD     1      23.570   9.870  23.000  1.00  0.00            
ATOM     11  O3  ACD     1      25.680  10.110  22.940  1.00  0.00            
ATOM     12  C4  ACD     1      25.630  11.520  23.110  1.00  0.00            
ATOM     13  H6  ACD     1      24.760  11.850  23.700  1.00  0.00            
ATOM     14  C5  ACD     1      26.810  12.000  23.990  1.00  0.00            
ATOM     15  H7  ACD     1      27.730  11.710  23.460  1.00  0.00            
ATOM     16  O4  ACD     1      26.710  11.380  25.280  1.00  0.00            
ATOM     17  H8  ACD     1      27.420  11.560  25.890  1.00  0.00            
ATOM     18  C6  ACD     1      26.820  13.520  24.020  1.00  0.00            
ATOM     19  H9  ACD     1      25.890  13.940  24.450  1.00  0.00            
ATOM     20  O5  ACD     1      27.950  14.000  24.750  1.00  0.00            
ATOM     21  H10 ACD     1      28.700  13.410  24.650  1.00  0.00            
ATOM     22  C7  ACD     1      26.860  14.070  22.600  1.00  0.00            
ATOM     23  H11 ACD     1      26.810  15.170  22.640  1.00  0.00            
ATOM     24  O6  ACD     1      25.770  13.650  21.800  1.00  0.00            
ATOM     25  C8  ACD     1      25.650  12.210  21.740  1.00  0.00            
ATOM     26  H12 ACD     1      26.550  11.780  21.280  1.00  0.00            
ATOM     27  C9  ACD     1      24.410  11.810  21.030  1.00  0.00            
ATOM     28  H13 ACD     1      24.400  12.270  20.040  1.00  0.00            
ATOM     29  H14 ACD     1      24.460  10.710  21.050  1.00  0.00            
ATOM     30  O7  ACD     1      23.160  12.260  21.570  1.00  0.00            
ATOM     31  H15 ACD     1      22.530  11.990  20.900  1.00  0.00            
ATOM     32  O8  ACD     1      28.150  13.670  22.040  1.00  0.00            
ATOM     33  C10 ACD     1      28.880  14.650  21.320  1.00  0.00            
ATOM     34  H16 ACD     1      28.210  15.520  21.240  1.00  0.00            
ATOM     35  C11 ACD     1      30.010  15.130  22.250  1.00  0.00            
ATOM     36  H17 ACD     1      30.600  14.280  22.620  1.00  0.00            
ATOM     37  O9  ACD     1      29.430  15.850  23.280  1.00  0.00            
ATOM     38  H18 ACD     1      29.010  15.180  23.820  1.00  0.00            
ATOM     39  C12 ACD     1      31.020  16.000  21.470  1.00  0.00            
ATOM     40  H19 ACD     1      30.430  16.830  21.060  1.00  0.00            
ATOM     41  O10 ACD     1      32.140  16.460  22.140  1.00  0.00            
ATOM     42  H20 ACD     1      32.600  15.690  22.490  1.00  0.00            
ATOM     43  C13 ACD     1      31.440  15.230  20.290  1.00  0.00            
ATOM     44  H21 ACD     1      32.070  15.880  19.680  1.00  0.00            
ATOM     45  O11 ACD     1      30.350  14.880  19.440  1.00  0.00            
ATOM     46  C14 ACD     1      29.320  14.040  20.010  1.00  0.00            
ATOM     47  H22 ACD     1      29.830  13.080  20.170  1.00  0.00            
ATOM     48  C15 ACD     1      28.120  13.750  19.130  1.00  0.00            
ATOM     49  H23 ACD     1      27.560  12.980  19.690  1.00  0.00            
ATOM     50  H24 ACD     1      27.500  14.640  19.020  1.00  0.00            
ATOM     51  O12 ACD     1      28.430  13.230  17.860  1.00  0.00            
ATOM     52  H25 ACD     1      27.680  13.170  17.260  1.00  0.00            
ATOM     53  O13 ACD     1      32.260  14.110  20.700  1.00  0.00            
ATOM     54  C16 ACD     1      33.220  13.640  19.750  1.00  0.00            
ATOM     55  H26 ACD     1      33.780  14.450  19.260  1.00  0.00            
ATOM     56  C17 ACD     1      34.230  12.920  20.660  1.00  0.00            
ATOM     57  H27 ACD     1      33.640  12.370  21.410  1.00  0.00            
ATOM     58  O14 ACD     1      35.000  13.910  21.370  1.00  0.00            
ATOM     59  H28 ACD     1      34.480  14.300  22.080  1.00  0.00            
ATOM     60  C18 ACD     1      35.160  11.950  19.900  1.00  0.00            
ATOM     61  H29 ACD     1      35.880  12.420  19.220  1.00  0.00            
ATOM     62  O15 ACD     1      35.760  11.190  20.970  1.00  0.00            
ATOM     63  H30 ACD     1      35.450  10.280  20.900  1.00  0.00            
ATOM     64  C19 ACD     1      34.340  11.030  19.010  1.00  0.00            
ATOM     65  H31 ACD     1      34.980  10.440  18.350  1.00  0.00            
ATOM     66  O16 ACD     1      33.600  11.900  18.120  1.00  0.00            
ATOM     67  C20 ACD     1      32.630  12.780  18.650  1.00  0.00            
ATOM     68  H32 ACD     1      31.740  12.320  19.080  1.00  0.00            
ATOM     69  C21 ACD     1      32.170  13.620  17.450  1.00  0.00            
ATOM     70  H33 ACD     1      32.040  14.680  17.700  1.00  0.00            
ATOM     71  H34 ACD     1      32.970  13.530  16.710  1.00  0.00            
ATOM     72  O17 ACD     1      31.000  13.250  16.730  1.00  0.00            
ATOM     73  H35 ACD     1      30.250  13.190  17.330  1.00  0.00            
ATOM     74  O18 ACD     1      33.420  10.220  19.660  1.00  0.00            
ATOM     75  C22 ACD     1      33.620   8.760  19.470  1.00  0.00            
ATOM     76  H36 ACD     1      34.410   8.500  18.760  1.00  0.00            
ATOM     77  C23 ACD     1      33.890   8.160  20.850  1.00  0.00            
ATOM     78  H37 ACD     1      33.170   8.500  21.610  1.00  0.00            
ATOM     79  O19 ACD     1      35.270   8.610  21.200  1.00  0.00            
ATOM     80  H38 ACD     1      35.500   8.380  22.100  1.00  0.00            
ATOM     81  C24 ACD     1      33.800   6.680  20.840  1.00  0.00            
ATOM     82  H39 ACD     1      34.600   6.360  20.160  1.00  0.00            
ATOM     83  O20 ACD     1      34.010   6.030  22.130  1.00  0.00            
ATOM     84  H40 ACD     1      34.940   5.780  22.160  1.00  0.00            
ATOM     85  C25 ACD     1      32.430   6.190  20.300  1.00  0.00            
ATOM     86  H41 ACD     1      32.370   5.100  20.360  1.00  0.00            
ATOM     87  O21 ACD     1      32.340   6.680  18.920  1.00  0.00            
ATOM     88  C26 ACD     1      32.390   8.100  18.740  1.00  0.00            
ATOM     89  H42 ACD     1      31.470   8.510  19.180  1.00  0.00            
ATOM     90  C27 ACD     1      32.420   8.470  17.220  1.00  0.00            
ATOM     91  H43 ACD     1      31.520   8.290  16.630  1.00  0.00            
ATOM     92  H44 ACD     1      32.510   9.560  17.120  1.00  0.00            
ATOM     93  O22 ACD     1      33.520   7.950  16.520  1.00  0.00            
ATOM     94  H45 ACD     1      33.270   7.230  15.930  1.00  0.00            
ATOM     95  O23 ACD     1      31.280   6.710  20.950  1.00  0.00            
ATOM     96  C28 ACD     1      30.340   5.790  21.530  1.00  0.00            
ATOM     97  H46 ACD     1      30.600   4.760  21.240  1.00  0.00            
ATOM     98  C29 ACD     1      28.950   6.120  20.990  1.00  0.00            
ATOM     99  H47 ACD     1      28.760   7.200  21.070  1.00  0.00            
ATOM    100  O24 ACD     1      27.930   5.360  21.660  1.00  0.00            
ATOM    101  C30 ACD     1      28.770   5.800  19.490  1.00  0.00            
ATOM    102  H48 ACD     1      27.690   5.930  19.340  1.00  0.00            
ATOM    103  H49 ACD     1      29.370   6.540  18.940  1.00  0.00            
ATOM    104  O25 ACD     1      29.210   4.460  19.110  1.00  0.00            
ATOM    105  H50 ACD     1      30.040   4.550  18.640  1.00  0.00            
ATOM    106  C31 ACD     1      30.390   5.890  23.010  1.00  0.00            
ATOM    107  H51 ACD     1      30.340   6.930  23.370  1.00  0.00            
ATOM    108  O26 ACD     1      31.630   5.330  23.450  1.00  0.00            
ATOM    109  H52 ACD     1      32.290   5.750  22.890  1.00  0.00            
ATOM    110  C32 ACD     1      29.240   5.160  23.660  1.00  0.00            
ATOM    111  H53 ACD     1      29.350   4.090  23.480  1.00  0.00            
ATOM    112  O27 ACD     1      29.160   5.370  25.100  1.00  0.00            
ATOM    113  H54 ACD     1      29.460   6.260  25.290  1.00  0.00            
ATOM    114  C33 ACD     1      27.890   5.430  23.050  1.00  0.00            
ATOM    115  H55 ACD     1      27.270   4.580  23.360  1.00  0.00            
ATOM    116  O28 ACD     1      27.380   6.670  23.470  1.00  0.00            
ATOM    117  C34 ACD     1      25.950   6.770  23.680  1.00  0.00            
ATOM    118  H56 ACD     1      25.550   5.820  24.040  1.00  0.00            
ATOM    119  C35 ACD     1      25.750   7.810  24.820  1.00  0.00            
ATOM    120  H57 ACD     1      26.630   8.460  24.670  1.00  0.00            
ATOM    121  O29 ACD     1      25.830   7.170  26.090  1.00  0.00            
ATOM    122  H58 ACD     1      26.470   7.620  26.650  1.00  0.00            
ATOM    123  C36 ACD     1      24.490   8.760  24.610  1.00  0.00            
ATOM    124  H59 ACD     1      23.610   8.130  24.820  1.00  0.00            
ATOM    125  O30 ACD     1      24.610   9.820  25.570  1.00  0.00            
ATOM    126  H60 ACD     1      25.320  10.390  25.250  1.00  0.00            
ATOM    127  C1  CN4     2      32.160   9.640  24.290  1.00  0.00            
ATOM    128  C2  CN4     2      31.460  10.870  23.630  1.00  0.00            
ATOM    129  C3  CN4     2      30.990  11.910  24.680  1.00  0.00            
ATOM    130  O1  CN4     2      31.820  12.620  25.230  1.00  0.00            
ATOM    131  O2  CN4     2      29.820  12.250  24.660  1.00  0.00            
ATOM    132  C4  CN4     2      30.390  10.500  22.540  1.00  0.00            
ATOM    133  C5  CN4     2      29.200   9.820  22.860  1.00  0.00            
ATOM    134  C6  CN4     2      28.390   9.420  21.850  1.00  0.00            
ATOM    135  C7  CN4     2      28.630   9.660  20.460  1.00  0.00            
ATOM    136  C8  CN4     2      27.690   9.180  19.410  1.00  0.00            
ATOM    137  C9  CN4     2      26.330   9.070  19.660  1.00  0.00            
ATOM    138  C10 CN4     2      25.370   8.710  18.720  1.00  0.00            
ATOM    139  C11 CN4     2      25.740   8.360  17.410  1.00  0.00            
ATOM    140  C12 CN4     2      27.040   8.510  17.060  1.00  0.00            
ATOM    141  C13 CN4     2      27.990   8.910  18.060  1.00  0.00            
ATOM    142  C14 CN4     2      29.830  10.350  20.180  1.00  0.00            
ATOM    143  F1  CN4     2      30.060  10.610  18.930  1.00  0.00            
ATOM    144  C15 CN4     2      30.720  10.730  21.180  1.00  0.00            
ATOM    145  H1  CN4     2      31.620   9.500  25.240  1.00  0.00            
ATOM    146  H2  CN4     2      31.950   8.790  23.620  1.00  0.00            
ATOM    147  H3  CN4     2      33.240   9.820  24.390  1.00  0.00            
ATOM    148  H4  CN4     2      32.300  11.390  23.160  1.00  0.00            
ATOM    149  H5  CN4     2      29.040   9.500  23.880  1.00  0.00            
ATOM    150  H6  CN4     2      27.530   8.840  22.180  1.00  0.00            
ATOM    151  H7  CN4     2      25.970   9.270  20.670  1.00  0.00            
ATOM    152  H8  CN4     2      24.320   8.750  19.000  1.00  0.00            
ATOM    153  H9  CN4     2      24.990   8.120  16.670  1.00  0.00            
ATOM    154  H10 CN4     2      27.300   8.360  16.020  1.00  0.00            
ATOM    155  H11 CN4     2      28.950   9.270  17.690  1.00  0.00            
ATOM    156  H12 CN4     2      31.680  11.160  20.940  1.00  0.00            
TER
ENDMDL
MODEL        1
ATOM      1  H1  ACD     1       9.800  17.200  15.630  1.00  0.00            
ATOM      2  O1  ACD     1       9.210  16.570  15.200  1.00  0.00            
ATOM      3  C1  ACD     1       8.350  15.830  16.020  1.00  0.00            
ATOM      4  H2  ACD     1       8.980  15.230  16.680  1.00  0.00            
ATOM      5  H3  ACD     1       7.720  15.120  15.470  1.00  0.00            
ATOM      6  C2  ACD     1       7.430  16.740  16.800  1.00  0.00            
ATOM      7  H4  ACD     1       7.980  17.640  17.100  1.00  0.00            
ATOM      8  O2  ACD     1       6.330  17.230  15.940  1.00  0.00            
ATOM      9  C3  ACD     1       5.380  18.030  16.600  1.00  0.00            
ATOM     10  H5  ACD     1       4.610  18.430  15.940  1.00  0.00            
ATOM     11  O3  ACD     1       5.970  19.190  17.270  1.00  0.00            
ATOM     12  C4  ACD     1       5.990  20.500  16.650  1.00  0.00            
ATOM     13  H6  ACD     1       5.120  20.650  16.000  1.00  0.00            
ATOM     14  C5  ACD     1       5.980  21.450  17.830  1.00  0.00            
ATOM     15  H7  ACD     1       6.560  21.010  18.640  1.00  0.00            
ATOM     16  O4  ACD     1       4.560  21.640  18.240  1.00  0.00            
ATOM     17  H8  ACD     1       4.370  21.210  19.080  1.00  0.00            
ATOM     18  C6  ACD     1       6.540  22.830  17.590  1.00  0.00            
ATOM     19  H9  ACD     1       5.910  23.410  16.890  1.00  0.00            
ATOM     20  O5  ACD     1       6.690  23.660  18.780  1.00  0.00            
ATOM     21  H10 ACD     1       7.440  23.290  19.250  1.00  0.00            
ATOM     22  C7  ACD     1       7.820  22.860  16.830  1.00  0.00            
ATOM     23  H11 ACD     1       8.130  23.850  16.480  1.00  0.00            
ATOM     24  O6  ACD     1       7.590  22.050  15.670  1.00  0.00            
ATOM     25  C8  ACD     1       7.250  20.640  15.810  1.00  0.00            
ATOM     26  H12 ACD     1       7.980  20.100  16.420  1.00  0.00            
ATOM     27  C9  ACD     1       7.060  20.070  14.410  1.00  0.00            
ATOM     28  H13 ACD     1       6.220  19.360  14.420  1.00  0.00            
ATOM     29  H14 ACD     1       6.540  20.880  13.870  1.00  0.00            
ATOM     30  O7  ACD     1       8.240  19.580  13.700  1.00  0.00            
ATOM     31  H15 ACD     1       8.850  20.330  13.690  1.00  0.00            
ATOM     32  O8  ACD     1       8.940  22.330  17.500  1.00  0.00            
ATOM     33  C10 ACD     1       9.850  23.240  18.250  1.00  0.00            
ATOM     34  H16 ACD     1       9.380  24.230  18.310  1.00  0.00            
ATOM     35  C11 ACD     1       9.890  22.700  19.680  1.00  0.00            
ATOM     36  H17 ACD     1      10.070  21.620  19.620  1.00  0.00            
ATOM     37  O9  ACD     1       8.740  22.980  20.470  1.00  0.00            
ATOM     38  H18 ACD     1       8.830  22.680  21.380  1.00  0.00            
ATOM     39  C12 ACD     1      11.040  23.280  20.420  1.00  0.00            
ATOM     40  H19 ACD     1      10.970  24.370  20.500  1.00  0.00            
ATOM     41  O10 ACD     1      11.050  22.790  21.790  1.00  0.00            
ATOM     42  H20 ACD     1      11.860  22.360  22.070  1.00  0.00            
ATOM     43  C13 ACD     1      12.260  22.920  19.680  1.00  0.00            
ATOM     44  H21 ACD     1      13.060  23.450  20.200  1.00  0.00            
ATOM     45  O11 ACD     1      12.300  23.540  18.390  1.00  0.00            
ATOM     46  C14 ACD     1      11.240  23.200  17.540  1.00  0.00            
ATOM     47  H22 ACD     1      11.440  22.210  17.120  1.00  0.00            
ATOM     48  C15 ACD     1      11.220  24.330  16.510  1.00  0.00            
ATOM     49  H23 ACD     1      12.170  24.330  15.950  1.00  0.00            
ATOM     50  H24 ACD     1      10.430  24.070  15.790  1.00  0.00            
ATOM     51  O12 ACD     1      10.760  25.580  17.000  1.00  0.00            
ATOM     52  H25 ACD     1      11.270  25.990  17.710  1.00  0.00            
ATOM     53  O13 ACD     1      12.540  21.520  19.690  1.00  0.00            
ATOM     54  C16 ACD     1      13.870  21.170  20.010  1.00  0.00            
ATOM     55  H26 ACD     1      14.610  21.980  19.990  1.00  0.00            
ATOM     56  C17 ACD     1      13.850  20.510  21.450  1.00  0.00            
ATOM     57  H27 ACD     1      13.190  19.640  21.500  1.00  0.00            
ATOM     58  O14 ACD     1      13.490  21.610  22.390  1.00  0.00            
ATOM     59  H28 ACD     1      13.830  21.450  23.280  1.00  0.00            
ATOM     60  C18 ACD     1      15.250  19.850  21.650  1.00  0.00            
ATOM     61  H29 ACD     1      15.990  20.660  21.590  1.00  0.00            
ATOM     62  O15 ACD     1      15.360  19.250  22.990  1.00  0.00            
ATOM     63  H30 ACD     1      14.760  18.500  22.980  1.00  0.00            
ATOM     64  C19 ACD     1      15.520  18.800  20.570  1.00  0.00            
ATOM     65  H31 ACD     1      16.480  18.290  20.680  1.00  0.00            
ATOM     66  O16 ACD     1      15.490  19.500  19.360  1.00  0.00            
ATOM     67  C20 ACD     1      14.250  20.110  18.970  1.00  0.00            
ATOM     68  H32 ACD     1      13.530  19.320  18.710  1.00  0.00            
ATOM     69  C21 ACD     1      14.540  20.790  17.670  1.00  0.00            
ATOM     70  H33 ACD     1      13.900  21.650  17.470  1.00  0.00            
ATOM     71  H34 ACD     1      15.570  21.160  17.760  1.00  0.00            
ATOM     72  O17 ACD     1      14.520  19.920  16.550  1.00  0.00            
ATOM     73  H35 ACD     1      13.610  19.750  16.280  1.00  0.00            
ATOM     74  O18 ACD     1      14.490  17.800  20.660  1.00  0.00            
ATOM     75  C22 ACD     1      14.840  16.370  20.610  1.00  0.00            
ATOM     76  H36 ACD     1      15.910  16.230  20.810  1.00  0.00            
ATOM     77  C23 ACD     1      14.020  15.710  21.780  1.00  0.00            
ATOM     78  H37 ACD     1      13.030  16.170  21.690  1.00  0.00            
ATOM     79  O19 ACD     1      14.570  15.920  23.090  1.00  0.00            
ATOM     80  H38 ACD     1      13.870  16.120  23.720  1.00  0.00            
ATOM     81  C24 ACD     1      13.840  14.180  21.520  1.00  0.00            
ATOM     82  H39 ACD     1      14.800  13.660  21.640  1.00  0.00            
ATOM     83  O20 ACD     1      12.930  13.560  22.460  1.00  0.00            
ATOM     84  H40 ACD     1      12.110  14.070  22.450  1.00  0.00            
ATOM     85  C25 ACD     1      13.260  14.040  20.160  1.00  0.00            
ATOM     86  H41 ACD     1      13.000  13.000  19.930  1.00  0.00            
ATOM     87  O21 ACD     1      14.040  14.520  19.130  1.00  0.00            
ATOM     88  C26 ACD     1      14.450  15.900  19.250  1.00  0.00            
ATOM     89  H42 ACD     1      13.660  16.570  18.890  1.00  0.00            
ATOM     90  C27 ACD     1      15.590  16.120  18.320  1.00  0.00            
ATOM     91  H43 ACD     1      15.720  17.200  18.140  1.00  0.00            
ATOM     92  H44 ACD     1      16.540  15.810  18.760  1.00  0.00            
ATOM     93  O22 ACD     1      15.370  15.540  17.090  1.00  0.00            
ATOM     94  H45 ACD     1      14.710  14.850  16.970  1.00  0.00            
ATOM     95  O23 ACD     1      12.050  14.680  19.990  1.00  0.00            
ATOM     96  C28 ACD     1      10.800  14.020  19.940  1.00  0.00            
ATOM     97  H46 ACD     1      10.920  12.990  20.300  1.00  0.00            
ATOM     98  C29 ACD     1      10.210  14.080  18.580  1.00  0.00            
ATOM     99  H47 ACD     1      10.430  15.020  18.060  1.00  0.00            
ATOM    100  O24 ACD     1       8.760  13.700  18.660  1.00  0.00            
ATOM    101  C30 ACD     1      10.930  13.100  17.580  1.00  0.00            
ATOM    102  H48 ACD     1      12.020  13.240  17.630  1.00  0.00            
ATOM    103  H49 ACD     1      10.790  12.080  17.960  1.00  0.00            
ATOM    104  O25 ACD     1      10.380  13.260  16.300  1.00  0.00            
ATOM    105  H50 ACD     1       9.440  13.080  16.390  1.00  0.00            
ATOM    106  C31 ACD     1       9.940  14.860  21.000  1.00  0.00            
ATOM    107  H51 ACD     1      10.090  15.900  20.710  1.00  0.00            
ATOM    108  O26 ACD     1      10.420  14.800  22.380  1.00  0.00            
ATOM    109  H52 ACD     1       9.850  15.380  22.890  1.00  0.00            
ATOM    110  C32 ACD     1       8.420  14.500  20.950  1.00  0.00            
ATOM    111  H53 ACD     1       8.320  13.480  21.340  1.00  0.00            
ATOM    112  O27 ACD     1       7.560  15.360  21.620  1.00  0.00            
ATOM    113  H54 ACD     1       7.700  16.250  21.300  1.00  0.00            
ATOM    114  C33 ACD     1       7.920  14.440  19.470  1.00  0.00            
ATOM    115  H55 ACD     1       6.900  14.060  19.380  1.00  0.00            
ATOM    116  O28 ACD     1       7.820  15.720  18.980  1.00  0.00            
ATOM    117  C34 ACD     1       6.820  16.000  18.020  1.00  0.00            
ATOM    118  H56 ACD     1       6.430  15.070  17.590  1.00  0.00            
ATOM    119  C35 ACD     1       5.610  16.710  18.680  1.00  0.00            
ATOM    120  H57 ACD     1       5.960  17.550  19.300  1.00  0.00            
ATOM    121  O29 ACD     1       5.060  15.750  19.590  1.00  0.00            
ATOM    122  H58 ACD     1       4.480  15.150  19.100  1.00  0.00            
ATOM    123  C36 ACD     1       4.630  17.190  17.620  1.00  0.00            
ATOM    124  H59 ACD     1       4.060  16.380  17.140  1.00  0.00            
ATOM    125  O30 ACD     1       3.570  17.900  18.180  1.00  0.00            
ATOM    126  H60 ACD     1       4.020  18.490  18.790  1.00  0.00            
ATOM    127  C1  CN4     2       6.130  18.790  23.430  1.00  0.00            
ATOM    128  C2  CN4     2       7.430  19.580  23.320  1.00  0.00            
ATOM    129  C3  CN4     2       7.270  21.060  23.750  1.00  0.00            
ATOM    130  O1  CN4     2       7.710  21.970  23.090  1.00  0.00            
ATOM    131  O2  CN4     2       6.520  21.290  24.650  1.00  0.00            
ATOM    132  C4  CN4     2       8.200  19.310  22.050  1.00  0.00            
ATOM    133  C5  CN4     2       7.650  19.410  20.710  1.00  0.00            
ATOM    134  C6  CN4     2       8.460  19.160  19.570  1.00  0.00            
ATOM    135  C7  CN4     2       9.770  18.710  19.660  1.00  0.00            
ATOM    136  C8  CN4     2      10.550  18.480  18.390  1.00  0.00            
ATOM    137  C9  CN4     2      10.350  19.330  17.270  1.00  0.00            
ATOM    138  C10 CN4     2      11.070  19.110  16.090  1.00  0.00            
ATOM    139  C11 CN4     2      11.850  17.910  15.920  1.00  0.00            
ATOM    140  C12 CN4     2      11.850  17.020  16.960  1.00  0.00            
ATOM    141  C13 CN4     2      11.230  17.320  18.200  1.00  0.00            
ATOM    142  C14 CN4     2      10.300  18.530  20.950  1.00  0.00            
ATOM    143  F1  CN4     2      11.520  18.070  21.220  1.00  0.00            
ATOM    144  C15 CN4     2       9.540  18.890  22.070  1.00  0.00            
ATOM    145  H1  CN4     2       5.690  18.880  24.430  1.00  0.00            
ATOM    146  H2  CN4     2       5.270  19.170  22.870  1.00  0.00            
ATOM    147  H3  CN4     2       6.420  17.750  23.240  1.00  0.00            
ATOM    148  H4  CN4     2       7.890  19.120  24.200  1.00  0.00            
ATOM    149  H5  CN4     2       6.580  19.460  20.570  1.00  0.00            
ATOM    150  H6  CN4     2       7.940  19.030  18.620  1.00  0.00            
ATOM    151  H7  CN4     2       9.750  20.220  17.390  1.00  0.00            
ATOM    152  H8  CN4     2      11.050  19.760  15.220  1.00  0.00            
ATOM    153  H9  CN4     2      12.450  17.860  15.010  1.00  0.00            
ATOM    154  H10 CN4     2      12.460  16.120  16.890  1.00  0.00            
ATOM    155  H11 CN4     2      11.280  16.670  19.070  1.00  0.00            
ATOM    156  H12 CN4     2       9.960  18.810  23.070  1.00  0.00            
TER
ENDMDL
MODEL        1
ATOM      1  H1  ACD     1      20.490  18.680  34.720  1.00  0.00            
ATOM      2  O1  ACD     1      20.680  19.590  34.460  1.00  0.00            
ATOM      3  C1  ACD     1      19.790  19.790  33.350  1.00  0.00            
ATOM      4  H2  ACD     1      18.730  19.750  33.620  1.00  0.00            
ATOM      5  H3  ACD     1      19.980  18.860  32.800  1.00  0.00            
ATOM      6  C2  ACD     1      20.180  21.080  32.500  1.00  0.00            
ATOM      7  H4  ACD     1      19.560  21.030  31.590  1.00  0.00            
ATOM      8  O2  ACD     1      19.780  22.310  33.150  1.00  0.00            
ATOM      9  C3  ACD     1      19.990  23.530  32.470  1.00  0.00            
ATOM     10  H5  ACD     1      19.570  24.310  33.100  1.00  0.00            
ATOM     11  O3  ACD     1      19.330  23.480  31.200  1.00  0.00            
ATOM     12  C4  ACD     1      17.910  23.790  31.120  1.00  0.00            
ATOM     13  H6  ACD     1      17.460  24.010  32.100  1.00  0.00            
ATOM     14  C5  ACD     1      17.750  25.200  30.440  1.00  0.00            
ATOM     15  H7  ACD     1      18.390  25.240  29.550  1.00  0.00            
ATOM     16  O4  ACD     1      18.080  26.250  31.410  1.00  0.00            
ATOM     17  H8  ACD     1      18.950  26.630  31.280  1.00  0.00            
ATOM     18  C6  ACD     1      16.320  25.520  30.010  1.00  0.00            
ATOM     19  H9  ACD     1      15.730  25.470  30.930  1.00  0.00            
ATOM     20  O5  ACD     1      16.280  26.850  29.430  1.00  0.00            
ATOM     21  H10 ACD     1      16.810  27.440  29.970  1.00  0.00            
ATOM     22  C7  ACD     1      15.780  24.380  29.130  1.00  0.00            
ATOM     23  H11 ACD     1      14.730  24.620  28.930  1.00  0.00            
ATOM     24  O6  ACD     1      15.840  23.150  29.920  1.00  0.00            
ATOM     25  C8  ACD     1      17.170  22.680  30.390  1.00  0.00            
ATOM     26  H12 ACD     1      17.820  22.330  29.580  1.00  0.00            
ATOM     27  C9  ACD     1      16.830  21.460  31.280  1.00  0.00            
ATOM     28  H13 ACD     1      16.110  20.840  30.730  1.00  0.00            
ATOM     29  H14 ACD     1      17.740  20.850  31.400  1.00  0.00            
ATOM     30  O7  ACD     1      16.410  21.780  32.580  1.00  0.00            
ATOM     31  H15 ACD     1      15.550  22.180  32.460  1.00  0.00            
ATOM     32  O8  ACD     1      16.450  24.230  27.890  1.00  0.00            
ATOM     33  C10 ACD     1      15.720  24.310  26.640  1.00  0.00            
ATOM     34  H16 ACD     1      14.820  24.910  26.800  1.00  0.00            
ATOM     35  C11 ACD     1      16.770  24.990  25.770  1.00  0.00            
ATOM     36  H17 ACD     1      17.690  24.390  25.830  1.00  0.00            
ATOM     37  O9  ACD     1      16.970  26.330  26.260  1.00  0.00            
ATOM     38  H18 ACD     1      17.090  26.140  27.200  1.00  0.00            
ATOM     39  C12 ACD     1      16.390  24.970  24.280  1.00  0.00            
ATOM     40  H19 ACD     1      15.470  25.570  24.250  1.00  0.00            
ATOM     41  O10 ACD     1      17.330  25.530  23.460  1.00  0.00            
ATOM     42  H20 ACD     1      18.120  25.000  23.550  1.00  0.00            
ATOM     43  C13 ACD     1      15.950  23.570  23.830  1.00  0.00            
ATOM     44  H21 ACD     1      15.590  23.480  22.800  1.00  0.00            
ATOM     45  O11 ACD     1      14.830  23.120  24.650  1.00  0.00            
ATOM     46  C14 ACD     1      15.200  22.970  26.040  1.00  0.00            
ATOM     47  H22 ACD     1      16.000  22.220  26.010  1.00  0.00            
ATOM     48  C15 ACD     1      14.090  22.350  26.760  1.00  0.00            
ATOM     49  H23 ACD     1      13.670  21.540  26.150  1.00  0.00            
ATOM     50  H24 ACD     1      14.570  21.850  27.610  1.00  0.00            
ATOM     51  O12 ACD     1      13.000  23.230  26.970  1.00  0.00            
ATOM     52  H25 ACD     1      12.300  22.690  27.360  1.00  0.00            
ATOM     53  O13 ACD     1      17.080  22.700  24.140  1.00  0.00            
ATOM     54  C16 ACD     1      17.770  22.010  23.080  1.00  0.00            
ATOM     55  H26 ACD     1      17.380  22.430  22.140  1.00  0.00            
ATOM     56  C17 ACD     1      19.240  22.350  23.010  1.00  0.00            
ATOM     57  H27 ACD     1      19.630  22.380  24.040  1.00  0.00            
ATOM     58  O14 ACD     1      19.440  23.640  22.350  1.00  0.00            
ATOM     59  H28 ACD     1      20.320  23.940  22.620  1.00  0.00            
ATOM     60  C18 ACD     1      20.160  21.230  22.300  1.00  0.00            
ATOM     61  H29 ACD     1      19.910  21.210  21.230  1.00  0.00            
ATOM     62  O15 ACD     1      21.540  21.420  22.530  1.00  0.00            
ATOM     63  H30 ACD     1      21.780  20.870  23.280  1.00  0.00            
ATOM     64  C19 ACD     1      19.810  19.830  22.780  1.00  0.00            
ATOM     65  H31 ACD     1      20.400  19.130  22.170  1.00  0.00            
ATOM     66  O16 ACD     1      18.450  19.580  22.440  1.00  0.00            
ATOM     67  C20 ACD     1      17.550  20.560  23.140  1.00  0.00            
ATOM     68  H32 ACD     1      17.640  20.270  24.200  1.00  0.00            
ATOM     69  C21 ACD     1      16.100  20.240  22.700  1.00  0.00            
ATOM     70  H33 ACD     1      15.340  20.880  23.160  1.00  0.00            
ATOM     71  H34 ACD     1      15.880  20.580  21.670  1.00  0.00            
ATOM     72  O17 ACD     1      15.800  18.840  22.860  1.00  0.00            
ATOM     73  H35 ACD     1      14.850  18.730  22.880  1.00  0.00            
ATOM     74  O18 ACD     1      20.170  19.660  24.160  1.00  0.00            
ATOM     75  C22 ACD     1      20.740  18.420  24.510  1.00  0.00            
ATOM     76  H36 ACD     1      20.820  17.720  23.680  1.00  0.00            
ATOM     77  C23 ACD     1      22.160  18.700  25.000  1.00  0.00            
ATOM     78  H37 ACD     1      22.250  19.480  25.760  1.00  0.00            
ATOM     79  O19 ACD     1      22.920  19.020  23.870  1.00  0.00            
ATOM     80  H38 ACD     1      23.790  19.290  24.170  1.00  0.00            
ATOM     81  C24 ACD     1      22.780  17.410  25.580  1.00  0.00            
ATOM     82  H39 ACD     1      22.650  16.710  24.740  1.00  0.00            
ATOM     83  O20 ACD     1      24.120  17.560  25.950  1.00  0.00            
ATOM     84  H40 ACD     1      24.390  16.650  26.090  1.00  0.00            
ATOM     85  C25 ACD     1      22.020  17.040  26.780  1.00  0.00            
ATOM     86  H41 ACD     1      22.490  16.120  27.150  1.00  0.00            
ATOM     87  O21 ACD     1      20.670  16.760  26.370  1.00  0.00            
ATOM     88  C26 ACD     1      19.960  17.840  25.650  1.00  0.00            
ATOM     89  H42 ACD     1      19.900  18.690  26.330  1.00  0.00            
ATOM     90  C27 ACD     1      18.580  17.410  25.120  1.00  0.00            
ATOM     91  H43 ACD     1      17.860  17.180  25.920  1.00  0.00            
ATOM     92  H44 ACD     1      18.120  18.280  24.630  1.00  0.00            
ATOM     93  O22 ACD     1      18.650  16.290  24.220  1.00  0.00            
ATOM     94  H45 ACD     1      17.800  15.980  23.920  1.00  0.00            
ATOM     95  O23 ACD     1      21.910  18.020  27.820  1.00  0.00            
ATOM     96  C28 ACD     1      22.770  17.970  28.950  1.00  0.00            
ATOM     97  H46 ACD     1      23.520  17.180  28.800  1.00  0.00            
ATOM     98  C29 ACD     1      22.000  17.520  30.200  1.00  0.00            
ATOM     99  H47 ACD     1      21.070  18.110  30.190  1.00  0.00            
ATOM    100  O24 ACD     1      22.630  17.800  31.460  1.00  0.00            
ATOM    101  C30 ACD     1      21.830  15.980  30.220  1.00  0.00            
ATOM    102  H48 ACD     1      21.730  15.620  29.190  1.00  0.00            
ATOM    103  H49 ACD     1      22.750  15.430  30.430  1.00  0.00            
ATOM    104  O25 ACD     1      20.690  15.600  30.960  1.00  0.00            
ATOM    105  H50 ACD     1      20.550  16.330  31.570  1.00  0.00            
ATOM    106  C31 ACD     1      23.530  19.260  29.110  1.00  0.00            
ATOM    107  H51 ACD     1      22.860  20.110  28.930  1.00  0.00            
ATOM    108  O26 ACD     1      24.530  19.440  28.100  1.00  0.00            
ATOM    109  H52 ACD     1      24.640  18.630  27.600  1.00  0.00            
ATOM    110  C32 ACD     1      24.100  19.360  30.520  1.00  0.00            
ATOM    111  H53 ACD     1      24.780  18.490  30.530  1.00  0.00            
ATOM    112  O27 ACD     1      24.930  20.530  30.670  1.00  0.00            
ATOM    113  H54 ACD     1      25.560  20.360  29.970  1.00  0.00            
ATOM    114  C33 ACD     1      23.070  19.160  31.610  1.00  0.00            
ATOM    115  H55 ACD     1      23.520  19.350  32.590  1.00  0.00            
ATOM    116  O28 ACD     1      21.980  20.110  31.390  1.00  0.00            
ATOM    117  C34 ACD     1      21.650  21.170  32.260  1.00  0.00            
ATOM    118  H56 ACD     1      22.240  21.020  33.170  1.00  0.00            
ATOM    119  C35 ACD     1      22.190  22.470  31.660  1.00  0.00            
ATOM    120  H57 ACD     1      21.780  22.520  30.650  1.00  0.00            
ATOM    121  O29 ACD     1      23.720  22.580  31.730  1.00  0.00            
ATOM    122  H58 ACD     1      24.160  21.830  31.320  1.00  0.00            
ATOM    123  C36 ACD     1      21.520  23.700  32.270  1.00  0.00            
ATOM    124  H59 ACD     1      22.070  23.920  33.190  1.00  0.00            
ATOM    125  O30 ACD     1      21.610  24.800  31.390  1.00  0.00            
ATOM    126  H60 ACD     1      21.130  24.460  30.630  1.00  0.00            
ATOM    127  C1  CN4     2      21.830  22.330  26.640  1.00  0.00            
ATOM    128  C2  CN4     2      20.310  22.740  27.020  1.00  0.00            
ATOM    129  C3  CN4     2      20.310  24.010  27.840  1.00  0.00            
ATOM    130  O1  CN4     2      19.650  24.950  27.410  1.00  0.00            
ATOM    131  O2  CN4     2      21.030  24.200  28.770  1.00  0.00            
ATOM    132  C4  CN4     2      19.450  21.650  27.590  1.00  0.00            
ATOM    133  C5  CN4     2      19.920  20.940  28.740  1.00  0.00            
ATOM    134  C6  CN4     2      19.240  19.790  29.140  1.00  0.00            
ATOM    135  C7  CN4     2      18.090  19.410  28.430  1.00  0.00            
ATOM    136  C8  CN4     2      17.340  18.130  28.800  1.00  0.00            
ATOM    137  C9  CN4     2      15.950  18.140  29.120  1.00  0.00            
ATOM    138  C10 CN4     2      15.250  17.010  29.630  1.00  0.00            
ATOM    139  C11 CN4     2      16.030  15.900  30.000  1.00  0.00            
ATOM    140  C12 CN4     2      17.460  15.860  29.750  1.00  0.00            
ATOM    141  C13 CN4     2      18.110  16.970  29.150  1.00  0.00            
ATOM    142  C14 CN4     2      17.670  20.120  27.280  1.00  0.00            
ATOM    143  F1  CN4     2      16.600  19.850  26.570  1.00  0.00            
ATOM    144  C15 CN4     2      18.320  21.220  26.880  1.00  0.00            
ATOM    145  H1  CN4     2      22.350  21.920  27.510  1.00  0.00            
ATOM    146  H2  CN4     2      21.770  21.520  25.900  1.00  0.00            
ATOM    147  H3  CN4     2      22.610  23.030  26.320  1.00  0.00            
ATOM    148  H4  CN4     2      19.780  22.980  26.090  1.00  0.00            
ATOM    149  H5  CN4     2      20.800  21.300  29.260  1.00  0.00            
ATOM    150  H6  CN4     2      19.500  19.220  30.030  1.00  0.00            
ATOM    151  H7  CN4     2      15.420  19.060  28.890  1.00  0.00            
ATOM    152  H8  CN4     2      14.180  16.980  29.820  1.00  0.00            
ATOM    153  H9  CN4     2      15.540  15.010  30.380  1.00  0.00            
ATOM    154  H10 CN4     2      18.100  15.030  30.040  1.00  0.00            
ATOM    155  H11 CN4     2      19.190  17.050  29.090  1.00  0.00            
ATOM    156  H12 CN4     2      17.990  21.760  26.000  1.00  0.00            
TER
ENDMDL
MODEL        1
ATOM      1  H1  ACD     1      -0.750  16.950  27.650  1.00  0.00            
ATOM      2  O1  ACD     1      -0.970  17.880  27.730  1.00  0.00            
ATOM      3  C1  ACD     1       0.140  18.740  27.350  1.00  0.00            
ATOM      4  H2  ACD     1      -0.270  19.480  26.650  1.00  0.00            
ATOM      5  H3  ACD     1       0.880  18.120  26.840  1.00  0.00            
ATOM      6  C2  ACD     1       0.840  19.300  28.500  1.00  0.00            
ATOM      7  H4  ACD     1       1.790  19.740  28.190  1.00  0.00            
ATOM      8  O2  ACD     1      -0.040  20.330  28.870  1.00  0.00            
ATOM      9  C3  ACD     1       0.400  21.110  29.940  1.00  0.00            
ATOM     10  H5  ACD     1      -0.450  21.790  30.040  1.00  0.00            
ATOM     11  O3  ACD     1       1.710  21.700  29.570  1.00  0.00            
ATOM     12  C4  ACD     1       1.750  23.060  29.360  1.00  0.00            
ATOM     13  H6  ACD     1       0.790  23.530  29.580  1.00  0.00            
ATOM     14  C5  ACD     1       2.760  23.640  30.350  1.00  0.00            
ATOM     15  H7  ACD     1       3.730  23.150  30.170  1.00  0.00            
ATOM     16  O4  ACD     1       2.240  23.490  31.700  1.00  0.00            
ATOM     17  H8  ACD     1       2.920  23.530  32.390  1.00  0.00            
ATOM     18  C6  ACD     1       3.080  25.140  30.060  1.00  0.00            
ATOM     19  H9  ACD     1       2.170  25.710  30.320  1.00  0.00            
ATOM     20  O5  ACD     1       4.180  25.600  30.890  1.00  0.00            
ATOM     21  H10 ACD     1       4.240  26.550  30.780  1.00  0.00            
ATOM     22  C7  ACD     1       3.460  25.340  28.640  1.00  0.00            
ATOM     23  H11 ACD     1       3.450  26.400  28.390  1.00  0.00            
ATOM     24  O6  ACD     1       2.490  24.750  27.740  1.00  0.00            
ATOM     25  C8  ACD     1       2.120  23.340  27.890  1.00  0.00            
ATOM     26  H12 ACD     1       2.970  22.660  27.750  1.00  0.00            
ATOM     27  C9  ACD     1       1.020  22.740  27.040  1.00  0.00            
ATOM     28  H13 ACD     1       0.960  21.650  27.000  1.00  0.00            
ATOM     29  H14 ACD     1       0.080  23.190  27.370  1.00  0.00            
ATOM     30  O7  ACD     1       1.200  23.150  25.680  1.00  0.00            
ATOM     31  H15 ACD     1       1.240  24.110  25.700  1.00  0.00            
ATOM     32  O8  ACD     1       4.780  24.860  28.400  1.00  0.00            
ATOM     33  C10 ACD     1       5.760  25.830  28.020  1.00  0.00            
ATOM     34  H16 ACD     1       5.410  26.820  28.340  1.00  0.00            
ATOM     35  C11 ACD     1       7.050  25.470  28.860  1.00  0.00            
ATOM     36  H17 ACD     1       6.970  24.390  29.010  1.00  0.00            
ATOM     37  O9  ACD     1       7.050  26.180  30.180  1.00  0.00            
ATOM     38  H18 ACD     1       6.220  25.890  30.580  1.00  0.00            
ATOM     39  C12 ACD     1       8.340  25.990  28.120  1.00  0.00            
ATOM     40  H19 ACD     1       8.270  27.080  28.050  1.00  0.00            
ATOM     41  O10 ACD     1       9.500  25.550  28.830  1.00  0.00            
ATOM     42  H20 ACD     1       9.740  24.770  28.330  1.00  0.00            
ATOM     43  C13 ACD     1       8.360  25.470  26.750  1.00  0.00            
ATOM     44  H21 ACD     1       9.310  25.760  26.280  1.00  0.00            
ATOM     45  O11 ACD     1       7.290  26.100  26.120  1.00  0.00            
ATOM     46  C14 ACD     1       5.940  25.620  26.480  1.00  0.00            
ATOM     47  H22 ACD     1       5.920  24.580  26.140  1.00  0.00            
ATOM     48  C15 ACD     1       4.870  26.370  25.690  1.00  0.00            
ATOM     49  H23 ACD     1       5.270  26.450  24.670  1.00  0.00            
ATOM     50  H24 ACD     1       3.930  25.790  25.630  1.00  0.00            
ATOM     51  O12 ACD     1       4.460  27.620  26.230  1.00  0.00            
ATOM     52  H25 ACD     1       5.270  28.090  26.440  1.00  0.00            
ATOM     53  O13 ACD     1       8.280  24.090  26.730  1.00  0.00            
ATOM     54  C16 ACD     1       9.110  23.310  25.860  1.00  0.00            
ATOM     55  H26 ACD     1       9.890  23.890  25.340  1.00  0.00            
ATOM     56  C17 ACD     1       9.720  22.230  26.750  1.00  0.00            
ATOM     57  H27 ACD     1       8.910  21.780  27.340  1.00  0.00            
ATOM     58  O14 ACD     1      10.790  22.850  27.570  1.00  0.00            
ATOM     59  H28 ACD     1      11.080  22.240  28.260  1.00  0.00            
ATOM     60  C18 ACD     1      10.270  21.080  25.830  1.00  0.00            
ATOM     61  H29 ACD     1      11.030  21.500  25.160  1.00  0.00            
ATOM     62  O15 ACD     1      10.900  20.020  26.590  1.00  0.00            
ATOM     63  H30 ACD     1      10.260  19.620  27.190  1.00  0.00            
ATOM     64  C19 ACD     1       9.180  20.500  24.920  1.00  0.00            
ATOM     65  H31 ACD     1       9.710  19.830  24.240  1.00  0.00            
ATOM     66  O16 ACD     1       8.760  21.540  24.090  1.00  0.00            
ATOM     67  C20 ACD     1       8.230  22.680  24.780  1.00  0.00            
ATOM     68  H32 ACD     1       7.280  22.420  25.250  1.00  0.00            
ATOM     69  C21 ACD     1       7.670  23.570  23.660  1.00  0.00            
ATOM     70  H33 ACD     1       7.140  22.940  22.940  1.00  0.00            
ATOM     71  H34 ACD     1       7.040  24.340  24.120  1.00  0.00            
ATOM     72  O17 ACD     1       8.750  24.240  23.060  1.00  0.00            
ATOM     73  H35 ACD     1       9.330  23.630  22.590  1.00  0.00            
ATOM     74  O18 ACD     1       8.130  19.970  25.700  1.00  0.00            
ATOM     75  C22 ACD     1       8.200  18.590  26.050  1.00  0.00            
ATOM     76  H36 ACD     1       9.230  18.230  25.920  1.00  0.00            
ATOM     77  C23 ACD     1       8.100  18.350  27.570  1.00  0.00            
ATOM     78  H37 ACD     1       7.140  18.810  27.840  1.00  0.00            
ATOM     79  O19 ACD     1       9.190  18.980  28.250  1.00  0.00            
ATOM     80  H38 ACD     1       8.880  19.020  29.160  1.00  0.00            
ATOM     81  C24 ACD     1       8.090  16.780  27.720  1.00  0.00            
ATOM     82  H39 ACD     1       8.990  16.400  27.220  1.00  0.00            
ATOM     83  O20 ACD     1       8.030  16.420  29.080  1.00  0.00            
ATOM     84  H40 ACD     1       8.060  17.210  29.630  1.00  0.00            
ATOM     85  C25 ACD     1       6.970  16.190  26.970  1.00  0.00            
ATOM     86  H41 ACD     1       7.120  15.110  27.120  1.00  0.00            
ATOM     87  O21 ACD     1       7.140  16.420  25.610  1.00  0.00            
ATOM     88  C26 ACD     1       7.210  17.820  25.190  1.00  0.00            
ATOM     89  H42 ACD     1       6.220  18.220  25.460  1.00  0.00            
ATOM     90  C27 ACD     1       7.570  17.920  23.750  1.00  0.00            
ATOM     91  H43 ACD     1       7.610  18.990  23.510  1.00  0.00            
ATOM     92  H44 ACD     1       8.590  17.560  23.600  1.00  0.00            
ATOM     93  O22 ACD     1       6.510  17.420  22.980  1.00  0.00            
ATOM     94  H45 ACD     1       6.580  16.460  22.900  1.00  0.00            
ATOM     95  O23 ACD     1       5.740  16.650  27.500  1.00  0.00            
ATOM     96  C28 ACD     1       4.710  15.710  27.850  1.00  0.00            
ATOM     97  H46 ACD     1       5.040  14.710  27.540  1.00  0.00            
ATOM     98  C29 ACD     1       3.380  15.990  27.180  1.00  0.00            
ATOM     99  H47 ACD     1       3.310  17.070  27.020  1.00  0.00            
ATOM    100  O24 ACD     1       2.290  15.570  27.910  1.00  0.00            
ATOM    101  C30 ACD     1       3.340  15.410  25.780  1.00  0.00            
ATOM    102  H48 ACD     1       2.420  15.710  25.260  1.00  0.00            
ATOM    103  H49 ACD     1       4.130  15.860  25.170  1.00  0.00            
ATOM    104  O25 ACD     1       3.520  13.980  25.770  1.00  0.00            
ATOM    105  H50 ACD     1       2.730  13.560  26.120  1.00  0.00            
ATOM    106  C31 ACD     1       4.660  15.790  29.360  1.00  0.00            
ATOM    107  H51 ACD     1       4.810  16.850  29.610  1.00  0.00            
ATOM    108  O26 ACD     1       5.710  15.030  29.980  1.00  0.00            
ATOM    109  H52 ACD     1       6.500  15.400  29.570  1.00  0.00            
ATOM    110  C32 ACD     1       3.260  15.410  29.900  1.00  0.00            
ATOM    111  H53 ACD     1       3.120  14.330  29.750  1.00  0.00            
ATOM    112  O27 ACD     1       3.100  15.780  31.230  1.00  0.00            
ATOM    113  H54 ACD     1       2.690  16.650  31.180  1.00  0.00            
ATOM    114  C33 ACD     1       2.110  16.080  29.230  1.00  0.00            
ATOM    115  H55 ACD     1       1.130  15.860  29.660  1.00  0.00            
ATOM    116  O28 ACD     1       2.180  17.520  29.240  1.00  0.00            
ATOM    117  C34 ACD     1       1.090  18.360  29.680  1.00  0.00            
ATOM    118  H56 ACD     1       0.250  17.700  29.950  1.00  0.00            
ATOM    119  C35 ACD     1       1.510  19.060  30.940  1.00  0.00            
ATOM    120  H57 ACD     1       2.550  19.370  30.740  1.00  0.00            
ATOM    121  O29 ACD     1       1.610  18.130  32.040  1.00  0.00            
ATOM    122  H58 ACD     1       1.940  18.650  32.780  1.00  0.00            
ATOM    123  C36 ACD     1       0.620  20.300  31.220  1.00  0.00            
ATOM    124  H59 ACD     1      -0.340  19.860  31.520  1.00  0.00            
ATOM    125  O30 ACD     1       1.010  21.100  32.290  1.00  0.00            
ATOM    126  H60 ACD     1       1.380  21.920  31.940  1.00  0.00            
ATOM    127  C1  CN4     2       5.060  20.800  31.710  1.00  0.00            
ATOM    128  C2  CN4     2       5.660  19.790  30.700  1.00  0.00            
ATOM    129  C3  CN4     2       7.190  19.590  30.880  1.00  0.00            
ATOM    130  O1  CN4     2       7.860  20.150  31.760  1.00  0.00            
ATOM    131  O2  CN4     2       7.710  18.600  30.450  1.00  0.00            
ATOM    132  C4  CN4     2       5.450  20.260  29.210  1.00  0.00            
ATOM    133  C5  CN4     2       6.000  21.480  28.780  1.00  0.00            
ATOM    134  C6  CN4     2       5.740  21.940  27.490  1.00  0.00            
ATOM    135  C7  CN4     2       4.840  21.240  26.570  1.00  0.00            
ATOM    136  C8  CN4     2       4.790  21.660  25.140  1.00  0.00            
ATOM    137  C9  CN4     2       5.050  20.810  24.050  1.00  0.00            
ATOM    138  C10 CN4     2       4.930  21.260  22.730  1.00  0.00            
ATOM    139  C11 CN4     2       4.350  22.500  22.420  1.00  0.00            
ATOM    140  C12 CN4     2       4.140  23.400  23.500  1.00  0.00            
ATOM    141  C13 CN4     2       4.310  22.990  24.860  1.00  0.00            
ATOM    142  C14 CN4     2       4.350  20.010  26.970  1.00  0.00            
ATOM    143  F1  CN4     2       3.520  19.370  26.160  1.00  0.00            
ATOM    144  C15 CN4     2       4.600  19.550  28.310  1.00  0.00            
ATOM    145  H1  CN4     2       5.110  20.450  32.750  1.00  0.00            
ATOM    146  H2  CN4     2       5.410  21.840  31.620  1.00  0.00            
ATOM    147  H3  CN4     2       4.000  20.900  31.440  1.00  0.00            
ATOM    148  H4  CN4     2       5.140  18.830  30.750  1.00  0.00            
ATOM    149  H5  CN4     2       6.600  22.120  29.420  1.00  0.00            
ATOM    150  H6  CN4     2       6.130  22.890  27.120  1.00  0.00            
ATOM    151  H7  CN4     2       5.300  19.760  24.200  1.00  0.00            
ATOM    152  H8  CN4     2       5.190  20.610  21.900  1.00  0.00            
ATOM    153  H9  CN4     2       4.180  22.900  21.420  1.00  0.00            
ATOM    154  H10 CN4     2       3.720  24.380  23.330  1.00  0.00            
ATOM    155  H11 CN4     2       3.870  23.600  25.640  1.00  0.00            
ATOM    156  H12 CN4     2       4.230  18.590  28.650  1.00  0.00            
TER
ENDMDL
MODEL        1
ATOM      1  H1  ACD     1      20.300  26.110  11.920  1.00  0.00            
ATOM      2  O1  ACD     1      19.740  25.420  12.270  1.00  0.00            
ATOM      3  C1  ACD     1      18.570  25.300  11.560  1.00  0.00            
ATOM      4  H2  ACD     1      18.740  25.520  10.500  1.00  0.00            
ATOM      5  H3  ACD     1      17.950  26.140  11.900  1.00  0.00            
ATOM      6  C2  ACD     1      17.780  24.060  11.820  1.00  0.00            
ATOM      7  H4  ACD     1      16.810  24.310  11.360  1.00  0.00            
ATOM      8  O2  ACD     1      18.410  23.030  11.130  1.00  0.00            
ATOM      9  C3  ACD     1      17.710  21.720  11.170  1.00  0.00            
ATOM     10  H5  ACD     1      18.220  20.840  10.780  1.00  0.00            
ATOM     11  O3  ACD     1      16.430  21.810  10.460  1.00  0.00            
ATOM     12  C4  ACD     1      16.350  21.360   9.130  1.00  0.00            
ATOM     13  H6  ACD     1      17.260  21.410   8.530  1.00  0.00            
ATOM     14  C5  ACD     1      15.970  19.890   9.140  1.00  0.00            
ATOM     15  H7  ACD     1      15.030  19.820   9.700  1.00  0.00            
ATOM     16  O4  ACD     1      16.990  19.080   9.780  1.00  0.00            
ATOM     17  H8  ACD     1      16.790  18.160   9.630  1.00  0.00            
ATOM     18  C6  ACD     1      15.570  19.410   7.760  1.00  0.00            
ATOM     19  H9  ACD     1      16.460  19.550   7.120  1.00  0.00            
ATOM     20  O5  ACD     1      15.230  18.000   7.810  1.00  0.00            
ATOM     21  H10 ACD     1      14.950  17.690   6.950  1.00  0.00            
ATOM     22  C7  ACD     1      14.520  20.320   7.100  1.00  0.00            
ATOM     23  H11 ACD     1      14.300  20.000   6.080  1.00  0.00            
ATOM     24  O6  ACD     1      14.940  21.700   7.210  1.00  0.00            
ATOM     25  C8  ACD     1      15.260  22.260   8.480  1.00  0.00            
ATOM     26  H12 ACD     1      14.380  22.330   9.120  1.00  0.00            
ATOM     27  C9  ACD     1      15.990  23.550   8.220  1.00  0.00            
ATOM     28  H13 ACD     1      16.360  24.010   9.150  1.00  0.00            
ATOM     29  H14 ACD     1      16.920  23.350   7.680  1.00  0.00            
ATOM     30  O7  ACD     1      15.170  24.560   7.560  1.00  0.00            
ATOM     31  H15 ACD     1      14.390  24.740   8.090  1.00  0.00            
ATOM     32  O8  ACD     1      13.390  20.200   7.880  1.00  0.00            
ATOM     33  C10 ACD     1      12.050  20.050   7.250  1.00  0.00            
ATOM     34  H16 ACD     1      12.160  19.460   6.330  1.00  0.00            
ATOM     35  C11 ACD     1      11.260  19.110   8.140  1.00  0.00            
ATOM     36  H17 ACD     1      11.300  19.280   9.220  1.00  0.00            
ATOM     37  O9  ACD     1      11.640  17.710   8.060  1.00  0.00            
ATOM     38  H18 ACD     1      11.130  17.260   8.740  1.00  0.00            
ATOM     39  C12 ACD     1       9.800  19.220   7.890  1.00  0.00            
ATOM     40  H19 ACD     1       9.710  18.960   6.820  1.00  0.00            
ATOM     41  O10 ACD     1       9.120  18.390   8.810  1.00  0.00            
ATOM     42  H20 ACD     1       9.190  18.830   9.660  1.00  0.00            
ATOM     43  C13 ACD     1       9.370  20.670   8.120  1.00  0.00            
ATOM     44  H21 ACD     1       8.310  20.780   7.850  1.00  0.00            
ATOM     45  O11 ACD     1       9.980  21.510   7.150  1.00  0.00            
ATOM     46  C14 ACD     1      11.460  21.490   7.160  1.00  0.00            
ATOM     47  H22 ACD     1      11.670  22.080   8.060  1.00  0.00            
ATOM     48  C15 ACD     1      11.960  22.270   5.970  1.00  0.00            
ATOM     49  H23 ACD     1      11.410  23.210   5.800  1.00  0.00            
ATOM     50  H24 ACD     1      12.970  22.610   6.250  1.00  0.00            
ATOM     51  O12 ACD     1      11.990  21.650   4.660  1.00  0.00            
ATOM     52  H25 ACD     1      12.180  22.400   4.100  1.00  0.00            
ATOM     53  O13 ACD     1       9.660  21.080   9.410  1.00  0.00            
ATOM     54  C16 ACD     1       8.600  21.250  10.330  1.00  0.00            
ATOM     55  H26 ACD     1       7.780  20.590  10.040  1.00  0.00            
ATOM     56  C17 ACD     1       9.220  20.570  11.630  1.00  0.00            
ATOM     57  H27 ACD     1      10.210  21.020  11.680  1.00  0.00            
ATOM     58  O14 ACD     1       9.210  19.130  11.500  1.00  0.00            
ATOM     59  H28 ACD     1       9.750  18.780  12.210  1.00  0.00            
ATOM     60  C18 ACD     1       8.430  21.010  12.850  1.00  0.00
[truncated: 1,452,546 more chars]
