# Supplementary material for: Achieving Chemical Accuracy in Cyclodextrin Host–Guest Binding via Integrative Atomistic Modelling
Source: Adv Sci (Weinh). 2025 Dec 14;13(10):e19782. doi: 10.1002/advs.202519782 (PMC12915143; doi:10.1002/advs.202519782)
Supplement: Supplementary file 1 — Supporting Information [file ADVS-13-e19782-s003.zip › all_poses/ACD.CT6.pdb]

MODEL        1
ATOM      1  H1  ACD     1      17.730  32.010  18.710  1.00  0.00            
ATOM      2  O1  ACD     1      18.310  31.820  17.970  1.00  0.00            
ATOM      3  C1  ACD     1      19.550  31.570  18.690  1.00  0.00            
ATOM      4  H2  ACD     1      20.020  32.440  19.170  1.00  0.00            
ATOM      5  H3  ACD     1      20.250  31.340  17.880  1.00  0.00            
ATOM      6  C2  ACD     1      19.450  30.540  19.770  1.00  0.00            
ATOM      7  H4  ACD     1      20.360  30.790  20.340  1.00  0.00            
ATOM      8  O2  ACD     1      18.300  30.880  20.450  1.00  0.00            
ATOM      9  C3  ACD     1      17.690  29.920  21.400  1.00  0.00            
ATOM     10  H5  ACD     1      16.780  30.410  21.740  1.00  0.00            
ATOM     11  O3  ACD     1      18.720  29.690  22.400  1.00  0.00            
ATOM     12  C4  ACD     1      18.540  29.840  23.800  1.00  0.00            
ATOM     13  H6  ACD     1      17.690  30.500  24.040  1.00  0.00            
ATOM     14  C5  ACD     1      18.400  28.500  24.450  1.00  0.00            
ATOM     15  H7  ACD     1      19.260  27.880  24.170  1.00  0.00            
ATOM     16  O4  ACD     1      17.170  27.810  24.190  1.00  0.00            
ATOM     17  H8  ACD     1      16.540  27.750  24.920  1.00  0.00            
ATOM     18  C6  ACD     1      18.610  28.690  25.970  1.00  0.00            
ATOM     19  H9  ACD     1      17.800  29.270  26.430  1.00  0.00            
ATOM     20  O5  ACD     1      18.720  27.380  26.600  1.00  0.00            
ATOM     21  H10 ACD     1      19.560  27.050  26.250  1.00  0.00            
ATOM     22  C7  ACD     1      19.940  29.340  26.200  1.00  0.00            
ATOM     23  H11 ACD     1      20.040  29.420  27.290  1.00  0.00            
ATOM     24  O6  ACD     1      20.060  30.610  25.670  1.00  0.00            
ATOM     25  C8  ACD     1      19.810  30.610  24.250  1.00  0.00            
ATOM     26  H12 ACD     1      20.670  30.060  23.860  1.00  0.00            
ATOM     27  C9  ACD     1      19.690  32.070  23.760  1.00  0.00            
ATOM     28  H13 ACD     1      20.690  32.480  23.950  1.00  0.00            
ATOM     29  H14 ACD     1      19.520  32.080  22.680  1.00  0.00            
ATOM     30  O7  ACD     1      18.760  32.880  24.460  1.00  0.00            
ATOM     31  H15 ACD     1      18.980  33.810  24.320  1.00  0.00            
ATOM     32  O8  ACD     1      21.110  28.600  25.760  1.00  0.00            
ATOM     33  C10 ACD     1      21.820  27.940  26.730  1.00  0.00            
ATOM     34  H16 ACD     1      21.210  27.880  27.640  1.00  0.00            
ATOM     35  C11 ACD     1      22.090  26.540  26.230  1.00  0.00            
ATOM     36  H17 ACD     1      22.580  26.610  25.250  1.00  0.00            
ATOM     37  O9  ACD     1      20.830  25.880  25.930  1.00  0.00            
ATOM     38  H18 ACD     1      20.900  24.920  25.990  1.00  0.00            
ATOM     39  C12 ACD     1      23.000  25.850  27.240  1.00  0.00            
ATOM     40  H19 ACD     1      22.440  25.790  28.170  1.00  0.00            
ATOM     41  O10 ACD     1      23.280  24.450  26.860  1.00  0.00            
ATOM     42  H20 ACD     1      24.150  24.380  26.440  1.00  0.00            
ATOM     43  C13 ACD     1      24.330  26.570  27.420  1.00  0.00            
ATOM     44  H21 ACD     1      24.900  26.030  28.180  1.00  0.00            
ATOM     45  O11 ACD     1      24.010  27.820  27.970  1.00  0.00            
ATOM     46  C14 ACD     1      23.190  28.580  27.110  1.00  0.00            
ATOM     47  H22 ACD     1      23.720  28.670  26.150  1.00  0.00            
ATOM     48  C15 ACD     1      23.040  30.020  27.660  1.00  0.00            
ATOM     49  H23 ACD     1      22.200  30.470  27.120  1.00  0.00            
ATOM     50  H24 ACD     1      22.780  29.930  28.720  1.00  0.00            
ATOM     51  O12 ACD     1      24.120  30.830  27.440  1.00  0.00            
ATOM     52  H25 ACD     1      24.830  30.600  28.040  1.00  0.00            
ATOM     53  O13 ACD     1      25.070  26.700  26.270  1.00  0.00            
ATOM     54  C16 ACD     1      26.350  26.000  26.190  1.00  0.00            
ATOM     55  H26 ACD     1      26.620  25.540  27.140  1.00  0.00            
ATOM     56  C17 ACD     1      26.150  24.940  25.140  1.00  0.00            
ATOM     57  H27 ACD     1      25.440  25.290  24.380  1.00  0.00            
ATOM     58  O14 ACD     1      25.560  23.800  25.750  1.00  0.00            
ATOM     59  H28 ACD     1      26.110  23.010  25.670  1.00  0.00            
ATOM     60  C18 ACD     1      27.420  24.510  24.430  1.00  0.00            
ATOM     61  H29 ACD     1      28.020  23.970  25.180  1.00  0.00            
ATOM     62  O15 ACD     1      27.200  23.620  23.300  1.00  0.00            
ATOM     63  H30 ACD     1      27.290  24.030  22.440  1.00  0.00            
ATOM     64  C19 ACD     1      28.220  25.710  23.910  1.00  0.00            
ATOM     65  H31 ACD     1      29.140  25.300  23.490  1.00  0.00            
ATOM     66  O16 ACD     1      28.570  26.470  25.080  1.00  0.00            
ATOM     67  C20 ACD     1      27.420  27.060  25.780  1.00  0.00            
ATOM     68  H32 ACD     1      26.990  27.830  25.130  1.00  0.00            
ATOM     69  C21 ACD     1      27.910  27.780  27.040  1.00  0.00            
ATOM     70  H33 ACD     1      27.110  28.190  27.660  1.00  0.00            
ATOM     71  H34 ACD     1      28.450  27.100  27.700  1.00  0.00            
ATOM     72  O17 ACD     1      28.750  28.930  26.750  1.00  0.00            
ATOM     73  H35 ACD     1      29.630  28.600  26.550  1.00  0.00            
ATOM     74  O18 ACD     1      27.390  26.450  23.000  1.00  0.00            
ATOM     75  C22 ACD     1      27.890  26.870  21.750  1.00  0.00            
ATOM     76  H36 ACD     1      28.980  26.880  21.640  1.00  0.00            
ATOM     77  C23 ACD     1      27.260  25.990  20.720  1.00  0.00            
ATOM     78  H37 ACD     1      26.200  25.880  20.970  1.00  0.00            
ATOM     79  O19 ACD     1      27.890  24.730  20.700  1.00  0.00            
ATOM     80  H38 ACD     1      27.480  24.210  20.000  1.00  0.00            
ATOM     81  C24 ACD     1      27.300  26.680  19.360  1.00  0.00            
ATOM     82  H39 ACD     1      28.360  26.890  19.170  1.00  0.00            
ATOM     83  O20 ACD     1      26.710  25.820  18.320  1.00  0.00            
ATOM     84  H40 ACD     1      25.760  25.990  18.340  1.00  0.00            
ATOM     85  C25 ACD     1      26.680  28.030  19.380  1.00  0.00            
ATOM     86  H41 ACD     1      26.860  28.470  18.390  1.00  0.00            
ATOM     87  O21 ACD     1      27.350  28.850  20.300  1.00  0.00            
ATOM     88  C26 ACD     1      27.380  28.380  21.600  1.00  0.00            
ATOM     89  H42 ACD     1      26.330  28.470  21.910  1.00  0.00            
ATOM     90  C27 ACD     1      28.180  29.300  22.510  1.00  0.00            
ATOM     91  H43 ACD     1      27.810  30.330  22.400  1.00  0.00            
ATOM     92  H44 ACD     1      28.180  28.900  23.530  1.00  0.00            
ATOM     93  O22 ACD     1      29.580  29.330  22.150  1.00  0.00            
ATOM     94  H45 ACD     1      29.710  29.500  21.210  1.00  0.00            
ATOM     95  O23 ACD     1      25.240  27.820  19.720  1.00  0.00            
ATOM     96  C28 ACD     1      24.290  28.250  18.730  1.00  0.00            
ATOM     97  H46 ACD     1      24.740  28.390  17.740  1.00  0.00            
ATOM     98  C29 ACD     1      23.460  29.500  19.160  1.00  0.00            
ATOM     99  H47 ACD     1      23.090  29.120  20.120  1.00  0.00            
ATOM    100  O24 ACD     1      22.560  29.690  18.170  1.00  0.00            
ATOM    101  C30 ACD     1      24.330  30.730  19.430  1.00  0.00            
ATOM    102  H48 ACD     1      23.650  31.590  19.360  1.00  0.00            
ATOM    103  H49 ACD     1      24.740  30.650  20.440  1.00  0.00            
ATOM    104  O25 ACD     1      25.310  30.800  18.470  1.00  0.00            
ATOM    105  H50 ACD     1      26.070  31.320  18.730  1.00  0.00            
ATOM    106  C31 ACD     1      23.300  27.070  18.540  1.00  0.00            
ATOM    107  H51 ACD     1      22.970  26.840  19.560  1.00  0.00            
ATOM    108  O26 ACD     1      23.930  25.990  17.850  1.00  0.00            
ATOM    109  H52 ACD     1      23.320  25.330  17.510  1.00  0.00            
ATOM    110  C32 ACD     1      22.140  27.390  17.630  1.00  0.00            
ATOM    111  H53 ACD     1      22.450  27.510  16.580  1.00  0.00            
ATOM    112  O27 ACD     1      21.180  26.320  17.670  1.00  0.00            
ATOM    113  H54 ACD     1      20.580  26.620  18.360  1.00  0.00            
ATOM    114  C33 ACD     1      21.540  28.710  18.000  1.00  0.00            
ATOM    115  H55 ACD     1      20.840  29.040  17.220  1.00  0.00            
ATOM    116  O28 ACD     1      20.740  28.620  19.210  1.00  0.00            
ATOM    117  C34 ACD     1      19.420  29.150  19.180  1.00  0.00            
ATOM    118  H56 ACD     1      19.030  29.210  18.160  1.00  0.00            
ATOM    119  C35 ACD     1      18.620  28.050  20.020  1.00  0.00            
ATOM    120  H57 ACD     1      19.300  27.790  20.840  1.00  0.00            
ATOM    121  O29 ACD     1      18.420  26.990  19.130  1.00  0.00            
ATOM    122  H58 ACD     1      18.000  26.220  19.520  1.00  0.00            
ATOM    123  C36 ACD     1      17.340  28.580  20.730  1.00  0.00            
ATOM    124  H59 ACD     1      16.690  28.840  19.880  1.00  0.00            
ATOM    125  O30 ACD     1      16.650  27.630  21.540  1.00  0.00            
ATOM    126  H60 ACD     1      16.980  27.730  22.440  1.00  0.00            
ATOM    127  C1  CT6     2      23.370  23.300  19.610  1.00  0.00            
ATOM    128  C2  CT6     2      24.450  23.880  20.560  1.00  0.00            
ATOM    129  N1  CT6     2      23.840  24.040  21.900  1.00  0.00            
ATOM    130  C3  CT6     2      23.950  23.030  22.830  1.00  0.00            
ATOM    131  C4  CT6     2      22.790  23.010  23.860  1.00  0.00            
ATOM    132  O1  CT6     2      24.760  22.170  22.740  1.00  0.00            
ATOM    133  C5  CT6     2      23.040  25.240  22.090  1.00  0.00            
ATOM    134  C6  CT6     2      21.670  25.200  21.990  1.00  0.00            
ATOM    135  C7  CT6     2      20.910  26.340  22.320  1.00  0.00            
ATOM    136  C8  CT6     2      21.490  27.570  22.610  1.00  0.00            
ATOM    137  C9  CT6     2      22.900  27.710  22.680  1.00  0.00            
ATOM    138  C10 CT6     2      23.550  29.000  23.110  1.00  0.00            
ATOM    139  C11 CT6     2      24.710  28.940  23.880  1.00  0.00            
ATOM    140  C12 CT6     2      25.500  30.150  24.230  1.00  0.00            
ATOM    141  N2  CT6     2      25.280  31.280  23.680  1.00  0.00            
ATOM    142  C13 CT6     2      24.050  31.310  23.040  1.00  0.00            
ATOM    143  C14 CT6     2      23.490  32.370  22.360  1.00  0.00            
ATOM    144  C15 CT6     2      23.990  33.680  22.340  1.00  0.00            
ATOM    145  N3  CT6     2      24.310  34.800  22.410  1.00  0.00            
ATOM    146  C16 CT6     2      22.320  31.890  21.710  1.00  0.00            
ATOM    147  N4  CT6     2      22.170  30.560  21.950  1.00  0.00            
ATOM    148  N5  CT6     2      23.180  30.260  22.760  1.00  0.00            
ATOM    149  C17 CT6     2      23.610  26.480  22.390  1.00  0.00            
ATOM    150  H1  CT6     2      22.470  23.920  19.530  1.00  0.00            
ATOM    151  H2  CT6     2      23.740  23.250  18.580  1.00  0.00            
ATOM    152  H3  CT6     2      23.140  22.300  20.010  1.00  0.00            
ATOM    153  H4  CT6     2      25.350  23.260  20.630  1.00  0.00            
ATOM    154  H5  CT6     2      24.660  24.870  20.130  1.00  0.00            
ATOM    155  H6  CT6     2      22.980  22.190  24.570  1.00  0.00            
ATOM    156  H7  CT6     2      22.570  23.990  24.300  1.00  0.00            
ATOM    157  H8  CT6     2      21.880  22.730  23.320  1.00  0.00            
ATOM    158  H9  CT6     2      21.200  24.230  21.910  1.00  0.00            
ATOM    159  H10 CT6     2      19.830  26.290  22.300  1.00  0.00            
ATOM    160  H11 CT6     2      20.790  28.410  22.570  1.00  0.00            
ATOM    161  H12 CT6     2      25.070  27.980  24.230  1.00  0.00            
ATOM    162  H13 CT6     2      26.390  30.010  24.830  1.00  0.00            
ATOM    163  H14 CT6     2      21.600  32.470  21.150  1.00  0.00            
ATOM    164  H15 CT6     2      24.700  26.550  22.360  1.00  0.00            
TER
ENDMDL
MODEL        1
ATOM      1  H1  ACD     1      22.650  27.560  18.300  1.00  0.00            
ATOM      2  O1  ACD     1      23.540  27.200  18.280  1.00  0.00            
ATOM      3  C1  ACD     1      23.990  27.450  19.660  1.00  0.00            
ATOM      4  H2  ACD     1      23.710  28.440  20.040  1.00  0.00            
ATOM      5  H3  ACD     1      25.080  27.360  19.710  1.00  0.00            
ATOM      6  C2  ACD     1      23.360  26.470  20.610  1.00  0.00            
ATOM      7  H4  ACD     1      23.820  26.610  21.600  1.00  0.00            
ATOM      8  O2  ACD     1      22.000  26.670  20.730  1.00  0.00            
ATOM      9  C3  ACD     1      21.240  25.850  21.500  1.00  0.00            
ATOM     10  H5  ACD     1      20.180  26.080  21.330  1.00  0.00            
ATOM     11  O3  ACD     1      21.600  26.070  22.880  1.00  0.00            
ATOM     12  C4  ACD     1      21.070  27.170  23.640  1.00  0.00            
ATOM     13  H6  ACD     1      20.300  27.560  22.970  1.00  0.00            
ATOM     14  C5  ACD     1      20.600  26.500  24.940  1.00  0.00            
ATOM     15  H7  ACD     1      21.290  25.710  25.240  1.00  0.00            
ATOM     16  O4  ACD     1      19.440  25.830  24.630  1.00  0.00            
ATOM     17  H8  ACD     1      19.300  25.030  25.140  1.00  0.00            
ATOM     18  C6  ACD     1      20.490  27.430  26.140  1.00  0.00            
ATOM     19  H9  ACD     1      19.670  28.160  26.060  1.00  0.00            
ATOM     20  O5  ACD     1      20.270  26.680  27.280  1.00  0.00            
ATOM     21  H10 ACD     1      21.080  26.170  27.350  1.00  0.00            
ATOM     22  C7  ACD     1      21.780  28.190  26.250  1.00  0.00            
ATOM     23  H11 ACD     1      21.630  28.970  27.000  1.00  0.00            
ATOM     24  O6  ACD     1      21.940  28.990  25.050  1.00  0.00            
ATOM     25  C8  ACD     1      22.120  28.260  23.820  1.00  0.00            
ATOM     26  H12 ACD     1      23.100  27.770  23.870  1.00  0.00            
ATOM     27  C9  ACD     1      22.200  29.330  22.720  1.00  0.00            
ATOM     28  H13 ACD     1      22.890  30.120  23.040  1.00  0.00            
ATOM     29  H14 ACD     1      22.690  28.810  21.880  1.00  0.00            
ATOM     30  O7  ACD     1      21.020  29.950  22.480  1.00  0.00            
ATOM     31  H15 ACD     1      20.640  30.290  23.290  1.00  0.00            
ATOM     32  O8  ACD     1      22.870  27.280  26.510  1.00  0.00            
ATOM     33  C10 ACD     1      23.350  27.230  27.880  1.00  0.00            
ATOM     34  H16 ACD     1      22.660  27.660  28.620  1.00  0.00            
ATOM     35  C11 ACD     1      23.460  25.670  28.210  1.00  0.00            
ATOM     36  H17 ACD     1      24.180  25.210  27.520  1.00  0.00            
ATOM     37  O9  ACD     1      22.290  24.980  28.000  1.00  0.00            
ATOM     38  H18 ACD     1      22.390  24.040  28.130  1.00  0.00            
ATOM     39  C12 ACD     1      24.050  25.520  29.590  1.00  0.00            
ATOM     40  H19 ACD     1      23.320  26.020  30.240  1.00  0.00            
ATOM     41  O10 ACD     1      24.140  24.180  30.050  1.00  0.00            
ATOM     42  H20 ACD     1      23.250  23.860  30.210  1.00  0.00            
ATOM     43  C13 ACD     1      25.390  26.180  29.690  1.00  0.00            
ATOM     44  H21 ACD     1      25.780  26.110  30.710  1.00  0.00            
ATOM     45  O11 ACD     1      25.200  27.530  29.370  1.00  0.00            
ATOM     46  C14 ACD     1      24.680  27.870  28.060  1.00  0.00            
ATOM     47  H22 ACD     1      25.380  27.530  27.290  1.00  0.00            
ATOM     48  C15 ACD     1      24.480  29.410  27.970  1.00  0.00            
ATOM     49  H23 ACD     1      24.210  29.740  26.960  1.00  0.00            
ATOM     50  H24 ACD     1      23.730  29.710  28.720  1.00  0.00            
ATOM     51  O12 ACD     1      25.700  30.020  28.300  1.00  0.00            
ATOM     52  H25 ACD     1      25.900  29.650  29.160  1.00  0.00            
ATOM     53  O13 ACD     1      26.320  25.650  28.760  1.00  0.00            
ATOM     54  C16 ACD     1      27.460  24.940  29.300  1.00  0.00            
ATOM     55  H26 ACD     1      27.360  24.780  30.390  1.00  0.00            
ATOM     56  C17 ACD     1      27.350  23.540  28.660  1.00  0.00            
ATOM     57  H27 ACD     1      27.130  23.530  27.580  1.00  0.00            
ATOM     58  O14 ACD     1      26.320  22.840  29.370  1.00  0.00            
ATOM     59  H28 ACD     1      25.520  23.350  29.490  1.00  0.00            
ATOM     60  C18 ACD     1      28.650  22.770  28.770  1.00  0.00            
ATOM     61  H29 ACD     1      28.750  22.530  29.830  1.00  0.00            
ATOM     62  O15 ACD     1      28.690  21.600  27.980  1.00  0.00            
ATOM     63  H30 ACD     1      28.540  20.810  28.500  1.00  0.00            
ATOM     64  C19 ACD     1      29.800  23.640  28.270  1.00  0.00            
ATOM     65  H31 ACD     1      30.790  23.180  28.330  1.00  0.00            
ATOM     66  O16 ACD     1      29.870  24.790  29.100  1.00  0.00            
ATOM     67  C20 ACD     1      28.790  25.660  28.930  1.00  0.00            
ATOM     68  H32 ACD     1      28.790  26.020  27.900  1.00  0.00            
ATOM     69  C21 ACD     1      29.000  26.870  29.760  1.00  0.00            
ATOM     70  H33 ACD     1      28.160  27.570  29.830  1.00  0.00            
ATOM     71  H34 ACD     1      29.180  26.620  30.810  1.00  0.00            
ATOM     72  O17 ACD     1      30.130  27.640  29.420  1.00  0.00            
ATOM     73  H35 ACD     1      29.850  28.510  29.140  1.00  0.00            
ATOM     74  O18 ACD     1      29.460  24.060  26.940  1.00  0.00            
ATOM     75  C22 ACD     1      30.290  23.740  25.770  1.00  0.00            
ATOM     76  H36 ACD     1      31.300  23.600  26.180  1.00  0.00            
ATOM     77  C23 ACD     1      29.900  22.510  24.990  1.00  0.00            
ATOM     78  H37 ACD     1      28.860  22.700  24.730  1.00  0.00            
ATOM     79  O19 ACD     1      29.990  21.330  25.740  1.00  0.00            
ATOM     80  H38 ACD     1      29.470  21.300  26.540  1.00  0.00            
ATOM     81  C24 ACD     1      30.530  22.420  23.610  1.00  0.00            
ATOM     82  H39 ACD     1      31.620  22.390  23.670  1.00  0.00            
ATOM     83  O20 ACD     1      29.960  21.350  22.810  1.00  0.00            
ATOM     84  H40 ACD     1      29.910  20.580  23.390  1.00  0.00            
ATOM     85  C25 ACD     1      30.270  23.780  22.860  1.00  0.00            
ATOM     86  H41 ACD     1      30.840  23.730  21.930  1.00  0.00            
ATOM     87  O21 ACD     1      30.860  24.860  23.620  1.00  0.00            
ATOM     88  C26 ACD     1      30.320  25.060  24.950  1.00  0.00            
ATOM     89  H42 ACD     1      29.320  25.500  24.900  1.00  0.00            
ATOM     90  C27 ACD     1      31.030  26.210  25.640  1.00  0.00            
ATOM     91  H43 ACD     1      30.880  27.080  24.990  1.00  0.00            
ATOM     92  H44 ACD     1      30.480  26.420  26.570  1.00  0.00            
ATOM     93  O22 ACD     1      32.410  26.040  25.790  1.00  0.00            
ATOM     94  H45 ACD     1      32.860  25.840  24.970  1.00  0.00            
ATOM     95  O23 ACD     1      28.860  23.970  22.580  1.00  0.00            
ATOM     96  C28 ACD     1      28.510  24.230  21.240  1.00  0.00            
ATOM     97  H46 ACD     1      29.320  24.160  20.500  1.00  0.00            
ATOM     98  C29 ACD     1      27.830  25.630  21.140  1.00  0.00            
ATOM     99  H47 ACD     1      27.160  25.650  22.010  1.00  0.00            
ATOM    100  O24 ACD     1      27.160  25.750  19.920  1.00  0.00            
ATOM    101  C30 ACD     1      28.710  26.780  21.410  1.00  0.00            
ATOM    102  H48 ACD     1      28.140  27.710  21.500  1.00  0.00            
ATOM    103  H49 ACD     1      29.220  26.550  22.360  1.00  0.00            
ATOM    104  O25 ACD     1      29.810  26.990  20.460  1.00  0.00            
ATOM    105  H50 ACD     1      30.400  27.450  21.050  1.00  0.00            
ATOM    106  C31 ACD     1      27.470  23.120  20.900  1.00  0.00            
ATOM    107  H51 ACD     1      26.690  23.100  21.660  1.00  0.00            
ATOM    108  O26 ACD     1      28.050  21.800  20.890  1.00  0.00            
ATOM    109  H52 ACD     1      28.530  21.700  21.720  1.00  0.00            
ATOM    110  C32 ACD     1      26.680  23.370  19.620  1.00  0.00            
ATOM    111  H53 ACD     1      27.360  23.420  18.760  1.00  0.00            
ATOM    112  O27 ACD     1      25.650  22.350  19.360  1.00  0.00            
ATOM    113  H54 ACD     1      24.870  22.390  19.920  1.00  0.00            
ATOM    114  C33 ACD     1      26.120  24.790  19.650  1.00  0.00            
ATOM    115  H55 ACD     1      25.690  25.050  18.680  1.00  0.00            
ATOM    116  O28 ACD     1      25.140  24.920  20.670  1.00  0.00            
ATOM    117  C34 ACD     1      23.750  25.040  20.280  1.00  0.00            
ATOM    118  H56 ACD     1      23.590  24.770  19.230  1.00  0.00            
ATOM    119  C35 ACD     1      22.960  24.030  21.060  1.00  0.00            
ATOM    120  H57 ACD     1      23.300  24.070  22.110  1.00  0.00            
ATOM    121  O29 ACD     1      23.120  22.750  20.450  1.00  0.00            
ATOM    122  H58 ACD     1      22.430  22.170  20.780  1.00  0.00            
ATOM    123  C36 ACD     1      21.460  24.440  21.160  1.00  0.00            
ATOM    124  H59 ACD     1      21.020  24.240  20.170  1.00  0.00            
ATOM    125  O30 ACD     1      20.800  23.760  22.170  1.00  0.00            
ATOM    126  H60 ACD     1      20.880  24.420  22.860  1.00  0.00            
ATOM    127  C1  CT6     2      25.870  19.980  23.290  1.00  0.00            
ATOM    128  C2  CT6     2      26.860  20.670  24.270  1.00  0.00            
ATOM    129  N1  CT6     2      26.120  21.300  25.450  1.00  0.00            
ATOM    130  C3  CT6     2      25.890  20.480  26.510  1.00  0.00            
ATOM    131  C4  CT6     2      24.780  20.770  27.470  1.00  0.00            
ATOM    132  O1  CT6     2      26.450  19.410  26.630  1.00  0.00            
ATOM    133  C5  CT6     2      25.430  22.600  25.260  1.00  0.00            
ATOM    134  C6  CT6     2      24.050  22.590  25.010  1.00  0.00            
ATOM    135  C7  CT6     2      23.480  23.830  24.620  1.00  0.00            
ATOM    136  C8  CT6     2      24.250  24.990  24.560  1.00  0.00            
ATOM    137  C9  CT6     2      25.630  25.040  24.830  1.00  0.00            
ATOM    138  C10 CT6     2      26.390  26.280  24.730  1.00  0.00            
ATOM    139  C11 CT6     2      27.330  26.430  25.800  1.00  0.00            
ATOM    140  C12 CT6     2      28.120  27.630  26.100  1.00  0.00            
ATOM    141  N2  CT6     2      28.130  28.590  25.230  1.00  0.00            
ATOM    142  C13 CT6     2      27.150  28.430  24.320  1.00  0.00            
ATOM    143  C14 CT6     2      26.860  29.340  23.370  1.00  0.00            
ATOM    144  C15 CT6     2      27.520  30.660  23.240  1.00  0.00            
ATOM    145  N3  CT6     2      28.040  31.710  23.170  1.00  0.00            
ATOM    146  C16 CT6     2      25.750  28.930  22.550  1.00  0.00            
ATOM    147  N4  CT6     2      25.420  27.690  22.950  1.00  0.00            
ATOM    148  N5  CT6     2      26.250  27.460  24.020  1.00  0.00            
ATOM    149  C17 CT6     2      26.180  23.800  25.070  1.00  0.00            
ATOM    150  H1  CT6     2      25.290  19.260  23.880  1.00  0.00            
ATOM    151  H2  CT6     2      25.080  20.630  22.890  1.00  0.00            
ATOM    152  H3  CT6     2      26.400  19.640  22.380  1.00  0.00            
ATOM    153  H4  CT6     2      27.600  19.950  24.620  1.00  0.00            
ATOM    154  H5  CT6     2      27.260  21.510  23.680  1.00  0.00            
ATOM    155  H6  CT6     2      24.930  20.230  28.420  1.00  0.00            
ATOM    156  H7  CT6     2      24.710  21.850  27.650  1.00  0.00            
ATOM    157  H8  CT6     2      23.830  20.520  26.990  1.00  0.00            
ATOM    158  H9  CT6     2      23.540  21.640  24.890  1.00  0.00            
ATOM    159  H10 CT6     2      22.390  23.870  24.570  1.00  0.00            
ATOM    160  H11 CT6     2      23.670  25.880  24.310  1.00  0.00            
ATOM    161  H12 CT6     2      27.390  25.520  26.390  1.00  0.00            
ATOM    162  H13 CT6     2      28.840  27.660  26.910  1.00  0.00            
ATOM    163  H14 CT6     2      25.280  29.400  21.700  1.00  0.00            
ATOM    164  H15 CT6     2      27.260  23.770  25.200  1.00  0.00            
TER
ENDMDL
MODEL        1
ATOM      1  H1  ACD     1      24.350  24.970  16.420  1.00  0.00            
ATOM      2  O1  ACD     1      23.900  24.340  16.980  1.00  0.00            
ATOM      3  C1  ACD     1      24.470  24.610  18.240  1.00  0.00            
ATOM      4  H2  ACD     1      23.800  25.110  18.950  1.00  0.00            
ATOM      5  H3  ACD     1      25.400  25.200  18.130  1.00  0.00            
ATOM      6  C2  ACD     1      24.690  23.230  18.920  1.00  0.00            
ATOM      7  H4  ACD     1      25.150  23.560  19.860  1.00  0.00            
ATOM      8  O2  ACD     1      23.420  22.690  19.220  1.00  0.00            
ATOM      9  C3  ACD     1      23.460  21.530  20.000  1.00  0.00            
ATOM     10  H5  ACD     1      22.430  21.240  20.200  1.00  0.00            
ATOM     11  O3  ACD     1      24.120  21.640  21.310  1.00  0.00            
ATOM     12  C4  ACD     1      23.400  21.700  22.560  1.00  0.00            
ATOM     13  H6  ACD     1      22.310  21.620  22.450  1.00  0.00            
ATOM     14  C5  ACD     1      23.900  20.630  23.450  1.00  0.00            
ATOM     15  H7  ACD     1      24.990  20.660  23.540  1.00  0.00            
ATOM     16  O4  ACD     1      23.530  19.380  22.880  1.00  0.00            
ATOM     17  H8  ACD     1      23.360  18.660  23.500  1.00  0.00            
ATOM     18  C6  ACD     1      23.180  20.780  24.740  1.00  0.00            
ATOM     19  H9  ACD     1      22.110  20.840  24.500  1.00  0.00            
ATOM     20  O5  ACD     1      23.470  19.690  25.580  1.00  0.00            
ATOM     21  H10 ACD     1      24.390  19.680  25.840  1.00  0.00            
ATOM     22  C7  ACD     1      23.430  22.100  25.410  1.00  0.00            
ATOM     23  H11 ACD     1      22.750  22.100  26.270  1.00  0.00            
ATOM     24  O6  ACD     1      23.020  23.130  24.510  1.00  0.00            
ATOM     25  C8  ACD     1      23.560  23.060  23.190  1.00  0.00            
ATOM     26  H12 ACD     1      24.630  23.320  23.250  1.00  0.00            
ATOM     27  C9  ACD     1      22.820  24.220  22.430  1.00  0.00            
ATOM     28  H13 ACD     1      22.740  23.990  21.360  1.00  0.00            
ATOM     29  H14 ACD     1      21.780  24.210  22.800  1.00  0.00            
ATOM     30  O7  ACD     1      23.330  25.470  22.600  1.00  0.00            
ATOM     31  H15 ACD     1      23.390  25.650  23.550  1.00  0.00            
ATOM     32  O8  ACD     1      24.780  22.310  25.620  1.00  0.00            
ATOM     33  C10 ACD     1      25.250  22.170  27.040  1.00  0.00            
ATOM     34  H16 ACD     1      24.420  21.680  27.560  1.00  0.00            
ATOM     35  C11 ACD     1      26.470  21.260  27.050  1.00  0.00            
ATOM     36  H17 ACD     1      27.190  21.600  26.290  1.00  0.00            
ATOM     37  O9  ACD     1      25.860  19.930  26.770  1.00  0.00            
ATOM     38  H18 ACD     1      26.500  19.250  26.540  1.00  0.00            
ATOM     39  C12 ACD     1      27.140  21.410  28.420  1.00  0.00            
ATOM     40  H19 ACD     1      26.500  21.050  29.240  1.00  0.00            
ATOM     41  O10 ACD     1      28.340  20.630  28.450  1.00  0.00            
ATOM     42  H20 ACD     1      28.150  19.690  28.400  1.00  0.00            
ATOM     43  C13 ACD     1      27.510  22.890  28.630  1.00  0.00            
ATOM     44  H21 ACD     1      28.040  22.990  29.590  1.00  0.00            
ATOM     45  O11 ACD     1      26.280  23.590  28.730  1.00  0.00            
ATOM     46  C14 ACD     1      25.420  23.550  27.620  1.00  0.00            
ATOM     47  H22 ACD     1      25.980  24.060  26.830  1.00  0.00            
ATOM     48  C15 ACD     1      24.030  24.130  27.850  1.00  0.00            
ATOM     49  H23 ACD     1      23.370  23.840  27.020  1.00  0.00            
ATOM     50  H24 ACD     1      23.590  23.800  28.800  1.00  0.00            
ATOM     51  O12 ACD     1      24.220  25.530  27.880  1.00  0.00            
ATOM     52  H25 ACD     1      24.630  25.840  28.690  1.00  0.00            
ATOM     53  O13 ACD     1      28.260  23.420  27.630  1.00  0.00            
ATOM     54  C16 ACD     1      29.590  23.810  27.940  1.00  0.00            
ATOM     55  H26 ACD     1      29.630  23.950  29.030  1.00  0.00            
ATOM     56  C17 ACD     1      30.600  22.770  27.470  1.00  0.00            
ATOM     57  H27 ACD     1      30.280  22.300  26.530  1.00  0.00            
ATOM     58  O14 ACD     1      30.780  21.860  28.490  1.00  0.00            
ATOM     59  H28 ACD     1      29.960  21.390  28.600  1.00  0.00            
ATOM     60  C18 ACD     1      31.950  23.490  27.010  1.00  0.00            
ATOM     61  H29 ACD     1      32.570  23.840  27.840  1.00  0.00            
ATOM     62  O15 ACD     1      32.720  22.540  26.280  1.00  0.00            
ATOM     63  H30 ACD     1      32.940  21.820  26.880  1.00  0.00            
ATOM     64  C19 ACD     1      31.800  24.690  26.080  1.00  0.00            
ATOM     65  H31 ACD     1      32.800  25.030  25.790  1.00  0.00            
ATOM     66  O16 ACD     1      31.060  25.630  26.810  1.00  0.00            
ATOM     67  C20 ACD     1      29.700  25.230  27.230  1.00  0.00            
ATOM     68  H32 ACD     1      29.010  25.180  26.380  1.00  0.00            
ATOM     69  C21 ACD     1      29.120  26.310  28.200  1.00  0.00            
ATOM     70  H33 ACD     1      28.120  26.040  28.560  1.00  0.00            
ATOM     71  H34 ACD     1      29.870  26.430  28.990  1.00  0.00            
ATOM     72  O17 ACD     1      28.940  27.500  27.520  1.00  0.00            
ATOM     73  H35 ACD     1      29.740  27.870  27.130  1.00  0.00            
ATOM     74  O18 ACD     1      31.000  24.320  24.950  1.00  0.00            
ATOM     75  C22 ACD     1      31.680  24.730  23.680  1.00  0.00            
ATOM     76  H36 ACD     1      32.610  25.250  23.930  1.00  0.00            
ATOM     77  C23 ACD     1      32.090  23.500  22.940  1.00  0.00            
ATOM     78  H37 ACD     1      31.190  22.910  22.740  1.00  0.00            
ATOM     79  O19 ACD     1      33.110  22.780  23.700  1.00  0.00            
ATOM     80  H38 ACD     1      32.900  22.760  24.640  1.00  0.00            
ATOM     81  C24 ACD     1      32.570  23.810  21.590  1.00  0.00            
ATOM     82  H39 ACD     1      33.550  24.310  21.650  1.00  0.00            
ATOM     83  O20 ACD     1      32.890  22.660  20.770  1.00  0.00            
ATOM     84  H40 ACD     1      32.020  22.260  20.680  1.00  0.00            
ATOM     85  C25 ACD     1      31.610  24.730  20.810  1.00  0.00            
ATOM     86  H41 ACD     1      31.870  24.930  19.760  1.00  0.00            
ATOM     87  O21 ACD     1      31.260  25.890  21.580  1.00  0.00            
ATOM     88  C26 ACD     1      30.690  25.600  22.900  1.00  0.00            
ATOM     89  H42 ACD     1      29.770  25.060  22.660  1.00  0.00            
ATOM     90  C27 ACD     1      30.490  26.890  23.670  1.00  0.00            
ATOM     91  H43 ACD     1      30.020  26.600  24.620  1.00  0.00            
ATOM     92  H44 ACD     1      31.430  27.330  24.020  1.00  0.00            
ATOM     93  O22 ACD     1      29.680  27.920  23.030  1.00  0.00            
ATOM     94  H45 ACD     1      29.810  28.770  23.440  1.00  0.00            
ATOM     95  O23 ACD     1      30.440  24.010  20.640  1.00  0.00            
ATOM     96  C28 ACD     1      30.250  23.350  19.330  1.00  0.00            
ATOM     97  H46 ACD     1      31.200  23.150  18.820  1.00  0.00            
ATOM     98  C29 ACD     1      29.310  24.190  18.390  1.00  0.00            
ATOM     99  H47 ACD     1      28.500  24.620  19.010  1.00  0.00            
ATOM    100  O24 ACD     1      28.830  23.410  17.290  1.00  0.00            
ATOM    101  C30 ACD     1      29.970  25.360  17.770  1.00  0.00            
ATOM    102  H48 ACD     1      29.390  25.700  16.900  1.00  0.00            
ATOM    103  H49 ACD     1      29.940  26.150  18.520  1.00  0.00            
ATOM    104  O25 ACD     1      31.340  25.040  17.300  1.00  0.00            
ATOM    105  H50 ACD     1      31.510  25.650  16.580  1.00  0.00            
ATOM    106  C31 ACD     1      29.610  22.000  19.600  1.00  0.00            
ATOM    107  H51 ACD     1      28.840  22.100  20.380  1.00  0.00            
ATOM    108  O26 ACD     1      30.730  21.190  20.160  1.00  0.00            
ATOM    109  H52 ACD     1      30.420  20.310  20.390  1.00  0.00            
ATOM    110  C32 ACD     1      28.970  21.380  18.380  1.00  0.00            
ATOM    111  H53 ACD     1      29.770  21.090  17.690  1.00  0.00            
ATOM    112  O27 ACD     1      28.450  20.090  18.730  1.00  0.00            
ATOM    113  H54 ACD     1      27.560  20.210  18.390  1.00  0.00            
ATOM    114  C33 ACD     1      28.050  22.310  17.640  1.00  0.00            
ATOM    115  H55 ACD     1      27.690  21.880  16.700  1.00  0.00            
ATOM    116  O28 ACD     1      26.960  22.740  18.430  1.00  0.00            
ATOM    117  C34 ACD     1      25.590  22.290  18.150  1.00  0.00            
ATOM    118  H56 ACD     1      25.310  22.440  17.090  1.00  0.00            
ATOM    119  C35 ACD     1      25.480  20.870  18.670  1.00  0.00            
ATOM    120  H57 ACD     1      26.100  20.920  19.580  1.00  0.00            
ATOM    121  O29 ACD     1      26.100  19.980  17.720  1.00  0.00            
ATOM    122  H58 ACD     1      25.460  19.440  17.260  1.00  0.00            
ATOM    123  C36 ACD     1      24.060  20.450  19.180  1.00  0.00            
ATOM    124  H59 ACD     1      23.390  20.270  18.320  1.00  0.00            
ATOM    125  O30 ACD     1      24.080  19.290  19.940  1.00  0.00            
ATOM    126  H60 ACD     1      24.010  19.590  20.850  1.00  0.00            
ATOM    127  C1  CT6     2      31.790  19.560  24.010  1.00  0.00            
ATOM    128  C2  CT6     2      30.880  20.330  24.910  1.00  0.00            
ATOM    129  N1  CT6     2      29.490  19.890  24.960  1.00  0.00            
ATOM    130  C3  CT6     2      29.090  18.880  25.820  1.00  0.00            
ATOM    131  C4  CT6     2      30.110  18.110  26.630  1.00  0.00            
ATOM    132  O1  CT6     2      27.910  18.600  25.900  1.00  0.00            
ATOM    133  C5  CT6     2      28.630  20.510  24.060  1.00  0.00            
ATOM    134  C6  CT6     2      28.020  19.760  23.000  1.00  0.00            
ATOM    135  C7  CT6     2      27.340  20.500  21.970  1.00  0.00            
ATOM    136  C8  CT6     2      27.140  21.870  22.050  1.00  0.00            
ATOM    137  C9  CT6     2      27.600  22.590  23.140  1.00  0.00            
ATOM    138  C10 CT6     2      27.190  23.980  23.340  1.00  0.00            
ATOM    139  C11 CT6     2      27.180  24.470  24.650  1.00  0.00            
ATOM    140  C12 CT6     2      26.890  25.840  25.060  1.00  0.00            
ATOM    141  N2  CT6     2      26.560  26.740  24.120  1.00  0.00            
ATOM    142  C13 CT6     2      26.660  26.230  22.880  1.00  0.00            
ATOM    143  C14 CT6     2      26.470  26.930  21.770  1.00  0.00            
ATOM    144  C15 CT6     2      26.130  28.300  21.740  1.00  0.00            
ATOM    145  N3  CT6     2      25.940  29.430  21.630  1.00  0.00            
ATOM    146  C16 CT6     2      26.650  26.100  20.650  1.00  0.00            
ATOM    147  N4  CT6     2      26.930  24.850  21.060  1.00  0.00            
ATOM    148  N5  CT6     2      26.950  25.020  22.430  1.00  0.00            
ATOM    149  C17 CT6     2      28.370  21.870  24.140  1.00  0.00            
ATOM    150  H1  CT6     2      31.430  18.520  24.030  1.00  0.00            
ATOM    151  H2  CT6     2      31.680  19.750  22.930  1.00  0.00            
ATOM    152  H3  CT6     2      32.830  19.470  24.330  1.00  0.00            
ATOM    153  H4  CT6     2      31.330  20.230  25.900  1.00  0.00            
ATOM    154  H5  CT6     2      31.010  21.390  24.630  1.00  0.00            
ATOM    155  H6  CT6     2      30.700  18.820  27.210  1.00  0.00            
ATOM    156  H7  CT6     2      29.590  17.520  27.400  1.00  0.00            
ATOM    157  H8  CT6     2      30.880  17.610  26.020  1.00  0.00            
ATOM    158  H9  CT6     2      28.060  18.670  22.980  1.00  0.00            
ATOM    159  H10 CT6     2      26.880  19.910  21.180  1.00  0.00            
ATOM    160  H11 CT6     2      26.430  22.350  21.380  1.00  0.00            
ATOM    161  H12 CT6     2      27.370  23.720  25.420  1.00  0.00            
ATOM    162  H13 CT6     2      26.780  26.210  26.070  1.00  0.00            
ATOM    163  H14 CT6     2      26.610  26.240  19.580  1.00  0.00            
ATOM    164  H15 CT6     2      28.900  22.480  24.870  1.00  0.00            
TER
ENDMDL
MODEL        1
ATOM      1  H1  ACD     1      23.660  24.280  18.890  1.00  0.00            
ATOM      2  O1  ACD     1      24.470  23.760  18.920  1.00  0.00            
ATOM      3  C1  ACD     1      24.880  23.810  20.280  1.00  0.00            
ATOM      4  H2  ACD     1      24.340  24.580  20.850  1.00  0.00            
ATOM      5  H3  ACD     1      25.950  24.080  20.300  1.00  0.00            
ATOM      6  C2  ACD     1      24.780  22.460  20.870  1.00  0.00            
ATOM      7  H4  ACD     1      25.190  22.630  21.880  1.00  0.00            
ATOM      8  O2  ACD     1      23.440  22.060  20.980  1.00  0.00            
ATOM      9  C3  ACD     1      23.210  20.770  21.470  1.00  0.00            
ATOM     10  H5  ACD     1      22.120  20.720  21.620  1.00  0.00            
ATOM     11  O3  ACD     1      23.840  20.350  22.680  1.00  0.00            
ATOM     12  C4  ACD     1      23.110  20.270  23.870  1.00  0.00            
ATOM     13  H6  ACD     1      22.050  20.070  23.650  1.00  0.00            
ATOM     14  C5  ACD     1      23.520  19.020  24.670  1.00  0.00            
ATOM     15  H7  ACD     1      24.580  19.070  24.930  1.00  0.00            
ATOM     16  O4  ACD     1      23.110  17.880  23.830  1.00  0.00            
ATOM     17  H8  ACD     1      22.180  17.700  24.010  1.00  0.00            
ATOM     18  C6  ACD     1      22.770  18.970  26.020  1.00  0.00            
ATOM     19  H9  ACD     1      21.690  19.060  25.810  1.00  0.00            
ATOM     20  O5  ACD     1      23.140  17.660  26.670  1.00  0.00            
ATOM     21  H10 ACD     1      23.910  17.780  27.230  1.00  0.00            
ATOM     22  C7  ACD     1      23.030  20.230  26.830  1.00  0.00            
ATOM     23  H11 ACD     1      22.340  20.290  27.670  1.00  0.00            
ATOM     24  O6  ACD     1      22.670  21.320  26.020  1.00  0.00            
ATOM     25  C8  ACD     1      23.340  21.510  24.740  1.00  0.00            
ATOM     26  H12 ACD     1      24.390  21.600  25.040  1.00  0.00            
ATOM     27  C9  ACD     1      22.820  22.830  24.190  1.00  0.00            
ATOM     28  H13 ACD     1      23.150  22.980  23.160  1.00  0.00            
ATOM     29  H14 ACD     1      21.730  22.680  24.150  1.00  0.00            
ATOM     30  O7  ACD     1      23.330  24.030  24.930  1.00  0.00            
ATOM     31  H15 ACD     1      23.080  23.970  25.850  1.00  0.00            
ATOM     32  O8  ACD     1      24.450  20.420  27.250  1.00  0.00            
ATOM     33  C10 ACD     1      24.690  20.010  28.590  1.00  0.00            
ATOM     34  H16 ACD     1      23.870  19.420  29.030  1.00  0.00            
ATOM     35  C11 ACD     1      25.890  19.020  28.550  1.00  0.00            
ATOM     36  H17 ACD     1      26.670  19.490  27.950  1.00  0.00            
ATOM     37  O9  ACD     1      25.570  17.750  27.990  1.00  0.00            
ATOM     38  H18 ACD     1      26.200  17.440  27.340  1.00  0.00            
ATOM     39  C12 ACD     1      26.670  18.800  29.840  1.00  0.00            
ATOM     40  H19 ACD     1      25.920  18.440  30.550  1.00  0.00            
ATOM     41  O10 ACD     1      27.800  17.920  29.700  1.00  0.00            
ATOM     42  H20 ACD     1      27.450  17.120  29.300  1.00  0.00            
ATOM     43  C13 ACD     1      27.100  20.100  30.430  1.00  0.00            
ATOM     44  H21 ACD     1      27.570  19.990  31.410  1.00  0.00            
ATOM     45  O11 ACD     1      25.940  20.840  30.650  1.00  0.00            
ATOM     46  C14 ACD     1      25.070  21.200  29.550  1.00  0.00            
ATOM     47  H22 ACD     1      25.570  21.960  28.930  1.00  0.00            
ATOM     48  C15 ACD     1      23.790  21.860  29.990  1.00  0.00            
ATOM     49  H23 ACD     1      23.060  21.830  29.170  1.00  0.00            
ATOM     50  H24 ACD     1      23.300  21.150  30.660  1.00  0.00            
ATOM     51  O12 ACD     1      23.950  23.160  30.470  1.00  0.00            
ATOM     52  H25 ACD     1      23.050  23.490  30.510  1.00  0.00            
ATOM     53  O13 ACD     1      27.970  20.810  29.510  1.00  0.00            
ATOM     54  C16 ACD     1      29.220  21.360  30.020  1.00  0.00            
ATOM     55  H26 ACD     1      29.330  21.280  31.110  1.00  0.00            
ATOM     56  C17 ACD     1      30.260  20.500  29.360  1.00  0.00            
ATOM     57  H27 ACD     1      30.000  20.370  28.300  1.00  0.00            
ATOM     58  O14 ACD     1      30.400  19.190  30.030  1.00  0.00            
ATOM     59  H28 ACD     1      29.650  18.670  29.750  1.00  0.00            
ATOM     60  C18 ACD     1      31.640  21.150  29.210  1.00  0.00            
ATOM     61  H29 ACD     1      31.960  21.440  30.220  1.00  0.00            
ATOM     62  O15 ACD     1      32.690  20.500  28.580  1.00  0.00            
ATOM     63  H30 ACD     1      32.630  19.610  28.940  1.00  0.00            
ATOM     64  C19 ACD     1      31.420  22.510  28.590  1.00  0.00            
ATOM     65  H31 ACD     1      32.360  23.070  28.470  1.00  0.00            
ATOM     66  O16 ACD     1      30.550  23.350  29.420  1.00  0.00            
ATOM     67  C20 ACD     1      29.180  22.870  29.630  1.00  0.00            
ATOM     68  H32 ACD     1      28.560  23.060  28.750  1.00  0.00            
ATOM     69  C21 ACD     1      28.470  23.590  30.750  1.00  0.00            
ATOM     70  H33 ACD     1      27.430  23.280  30.930  1.00  0.00            
ATOM     71  H34 ACD     1      29.120  23.350  31.600  1.00  0.00            
ATOM     72  O17 ACD     1      28.360  25.050  30.620  1.00  0.00            
ATOM     73  H35 ACD     1      27.550  25.420  30.990  1.00  0.00            
ATOM     74  O18 ACD     1      30.770  22.450  27.250  1.00  0.00            
ATOM     75  C22 ACD     1      31.510  23.080  26.250  1.00  0.00            
ATOM     76  H36 ACD     1      32.280  23.790  26.560  1.00  0.00            
ATOM     77  C23 ACD     1      32.000  21.970  25.260  1.00  0.00            
ATOM     78  H37 ACD     1      31.160  21.310  25.010  1.00  0.00            
ATOM     79  O19 ACD     1      33.040  21.220  25.820  1.00  0.00            
ATOM     80  H38 ACD     1      32.770  20.790  26.630  1.00  0.00            
ATOM     81  C24 ACD     1      32.600  22.570  23.930  1.00  0.00            
ATOM     82  H39 ACD     1      33.430  23.210  24.240  1.00  0.00            
ATOM     83  O20 ACD     1      33.020  21.630  23.040  1.00  0.00            
ATOM     84  H40 ACD     1      32.240  21.420  22.520  1.00  0.00            
ATOM     85  C25 ACD     1      31.530  23.430  23.300  1.00  0.00            
ATOM     86  H41 ACD     1      31.940  24.030  22.480  1.00  0.00            
ATOM     87  O21 ACD     1      31.100  24.430  24.220  1.00  0.00            
ATOM     88  C26 ACD     1      30.490  23.960  25.440  1.00  0.00            
ATOM     89  H42 ACD     1      29.580  23.430  25.140  1.00  0.00            
ATOM     90  C27 ACD     1      30.220  25.130  26.330  1.00  0.00            
ATOM     91  H43 ACD     1      29.790  24.670  27.230  1.00  0.00            
ATOM     92  H44 ACD     1      31.120  25.710  26.550  1.00  0.00            
ATOM     93  O22 ACD     1      29.170  25.910  25.670  1.00  0.00            
ATOM     94  H45 ACD     1      29.470  26.000  24.760  1.00  0.00            
ATOM     95  O23 ACD     1      30.460  22.690  22.770  1.00  0.00            
ATOM     96  C28 ACD     1      30.160  22.770  21.380  1.00  0.00            
ATOM     97  H46 ACD     1      30.960  23.180  20.740  1.00  0.00            
ATOM     98  C29 ACD     1      28.970  23.640  21.110  1.00  0.00            
ATOM     99  H47 ACD     1      28.150  23.330  21.770  1.00  0.00            
ATOM    100  O24 ACD     1      28.410  23.380  19.800  1.00  0.00            
ATOM    101  C30 ACD     1      29.320  25.150  21.240  1.00  0.00            
ATOM    102  H48 ACD     1      28.410  25.710  21.030  1.00  0.00            
ATOM    103  H49 ACD     1      29.690  25.330  22.260  1.00  0.00            
ATOM    104  O25 ACD     1      30.360  25.690  20.390  1.00  0.00            
ATOM    105  H50 ACD     1      30.000  25.970  19.540  1.00  0.00            
ATOM    106  C31 ACD     1      29.890  21.280  21.010  1.00  0.00            
ATOM    107  H51 ACD     1      29.110  20.950  21.700  1.00  0.00            
ATOM    108  O26 ACD     1      31.150  20.570  21.090  1.00  0.00            
ATOM    109  H52 ACD     1      30.920  19.680  21.360  1.00  0.00            
ATOM    110  C32 ACD     1      29.160  21.150  19.620  1.00  0.00            
ATOM    111  H53 ACD     1      29.860  21.450  18.830  1.00  0.00            
ATOM    112  O27 ACD     1      28.740  19.790  19.440  1.00  0.00            
ATOM    113  H54 ACD     1      27.790  19.720  19.510  1.00  0.00            
ATOM    114  C33 ACD     1      27.910  22.030  19.560  1.00  0.00            
ATOM    115  H55 ACD     1      27.430  21.900  18.580  1.00  0.00            
ATOM    116  O28 ACD     1      26.950  21.550  20.500  1.00  0.00            
ATOM    117  C34 ACD     1      25.590  21.420  20.020  1.00  0.00            
ATOM    118  H56 ACD     1      25.460  21.710  18.970  1.00  0.00            
ATOM    119  C35 ACD     1      25.190  19.950  20.140  1.00  0.00            
ATOM    120  H57 ACD     1      25.590  19.560  21.080  1.00  0.00            
ATOM    121  O29 ACD     1      25.560  19.110  19.040  1.00  0.00            
ATOM    122  H58 ACD     1      25.280  19.490  18.200  1.00  0.00            
ATOM    123  C36 ACD     1      23.660  19.850  20.380  1.00  0.00            
ATOM    124  H59 ACD     1      23.120  20.360  19.570  1.00  0.00            
ATOM    125  O30 ACD     1      23.260  18.520  20.690  1.00  0.00            
ATOM    126  H60 ACD     1      23.580  18.350  21.580  1.00  0.00            
ATOM    127  C1  CT6     2      31.640  18.350  25.220  1.00  0.00            
ATOM    128  C2  CT6     2      30.820  18.830  26.390  1.00  0.00            
ATOM    129  N1  CT6     2      29.390  18.460  26.270  1.00  0.00            
ATOM    130  C3  CT6     2      28.910  17.260  26.730  1.00  0.00            
ATOM    131  C4  CT6     2      29.840  16.170  27.410  1.00  0.00            
ATOM    132  O1  CT6     2      27.710  16.960  26.680  1.00  0.00            
ATOM    133  C5  CT6     2      28.560  19.250  25.430  1.00  0.00            
ATOM    134  C6  CT6     2      28.240  18.840  24.100  1.00  0.00            
ATOM    135  C7  CT6     2      27.460  19.630  23.190  1.00  0.00            
ATOM    136  C8  CT6     2      27.020  20.890  23.710  1.00  0.00            
ATOM    137  C9  CT6     2      27.350  21.360  25.030  1.00  0.00            
ATOM    138  C10 CT6     2      26.860  22.660  25.520  1.00  0.00            
ATOM    139  C11 CT6     2      26.880  22.850  26.870  1.00  0.00            
ATOM    140  C12 CT6     2      26.490  24.110  27.550  1.00  0.00            
ATOM    141  N2  CT6     2      26.260  25.250  26.940  1.00  0.00            
ATOM    142  C13 CT6     2      26.220  24.950  25.570  1.00  0.00            
ATOM    143  C14 CT6     2      26.000  25.930  24.660  1.00  0.00            
ATOM    144  C15 CT6     2      25.530  27.260  24.890  1.00  0.00            
ATOM    145  N3  CT6     2      25.230  28.360  25.070  1.00  0.00            
ATOM    146  C16 CT6     2      26.210  25.380  23.370  1.00  0.00            
ATOM    147  N4  CT6     2      26.670  24.140  23.500  1.00  0.00            
ATOM    148  N5  CT6     2      26.540  23.820  24.820  1.00  0.00            
ATOM    149  C17 CT6     2      28.160  20.510  25.800  1.00  0.00            
ATOM    150  H1  CT6     2      31.270  18.830  24.310  1.00  0.00            
ATOM    151  H2  CT6     2      32.700  18.550  25.380  1.00  0.00            
ATOM    152  H3  CT6     2      31.560  17.270  25.060  1.00  0.00            
ATOM    153  H4  CT6     2      31.220  18.300  27.270  1.00  0.00            
ATOM    154  H5  CT6     2      30.960  19.900  26.540  1.00  0.00            
ATOM    155  H6  CT6     2      30.790  16.050  26.860  1.00  0.00            
ATOM    156  H7  CT6     2      30.120  16.370  28.450  1.00  0.00            
ATOM    157  H8  CT6     2      29.270  15.230  27.370  1.00  0.00            
ATOM    158  H9  CT6     2      28.570  17.860  23.760  1.00  0.00            
ATOM    159  H10 CT6     2      27.180  19.330  22.180  1.00  0.00            
ATOM    160  H11 CT6     2      26.340  21.460  23.080  1.00  0.00            
ATOM    161  H12 CT6     2      27.020  21.970  27.480  1.00  0.00            
ATOM    162  H13 CT6     2      26.530  24.110  28.630  1.00  0.00            
ATOM    163  H14 CT6     2      26.000  25.720  22.360  1.00  0.00            
ATOM    164  H15 CT6     2      28.600  20.790  26.760  1.00  0.00            
TER
ENDMDL
MODEL        1
ATOM      1  H1  ACD     1      23.160  24.780  18.440  1.00  0.00            
ATOM      2  O1  ACD     1      24.100  24.960  18.490  1.00  0.00            
ATOM      3  C1  ACD     1      24.560  25.310  19.810  1.00  0.00            
ATOM      4  H2  ACD     1      23.960  26.050  20.350  1.00  0.00            
ATOM      5  H3  ACD     1      25.600  25.620  19.730  1.00  0.00            
ATOM      6  C2  ACD     1      24.600  23.950  20.630  1.00  0.00            
ATOM      7  H4  ACD     1      25.000  24.180  21.630  1.00  0.00            
ATOM      8  O2  ACD     1      23.260  23.540  20.620  1.00  0.00            
ATOM      9  C3  ACD     1      22.990  22.320  21.290  1.00  0.00            
ATOM     10  H5  ACD     1      21.930  22.100  21.380  1.00  0.00            
ATOM     11  O3  ACD     1      23.640  22.280  22.620  1.00  0.00            
ATOM     12  C4  ACD     1      22.760  22.010  23.760  1.00  0.00            
ATOM     13  H6  ACD     1      21.730  21.840  23.430  1.00  0.00            
ATOM     14  C5  ACD     1      23.190  20.750  24.530  1.00  0.00            
ATOM     15  H7  ACD     1      24.220  20.780  24.900  1.00  0.00            
ATOM     16  O4  ACD     1      23.100  19.540  23.730  1.00  0.00            
ATOM     17  H8  ACD     1      22.190  19.320  23.970  1.00  0.00            
ATOM     18  C6  ACD     1      22.430  20.640  25.870  1.00  0.00            
ATOM     19  H9  ACD     1      21.370  20.440  25.690  1.00  0.00            
ATOM     20  O5  ACD     1      22.960  19.530  26.620  1.00  0.00            
ATOM     21  H10 ACD     1      23.770  19.900  26.990  1.00  0.00            
ATOM     22  C7  ACD     1      22.540  21.960  26.600  1.00  0.00            
ATOM     23  H11 ACD     1      21.840  21.850  27.430  1.00  0.00            
ATOM     24  O6  ACD     1      22.100  23.070  25.860  1.00  0.00            
ATOM     25  C8  ACD     1      22.810  23.220  24.610  1.00  0.00            
ATOM     26  H12 ACD     1      23.870  23.410  24.830  1.00  0.00            
ATOM     27  C9  ACD     1      22.140  24.440  23.960  1.00  0.00            
ATOM     28  H13 ACD     1      22.530  24.690  22.970  1.00  0.00            
ATOM     29  H14 ACD     1      21.160  23.960  23.810  1.00  0.00            
ATOM     30  O7  ACD     1      22.060  25.610  24.620  1.00  0.00            
ATOM     31  H15 ACD     1      21.700  25.470  25.500  1.00  0.00            
ATOM     32  O8  ACD     1      23.870  22.330  27.050  1.00  0.00            
ATOM     33  C10 ACD     1      24.160  21.980  28.410  1.00  0.00            
ATOM     34  H16 ACD     1      23.540  21.240  28.940  1.00  0.00            
ATOM     35  C11 ACD     1      25.520  21.320  28.330  1.00  0.00            
ATOM     36  H17 ACD     1      26.240  21.780  27.640  1.00  0.00            
ATOM     37  O9  ACD     1      25.340  19.960  27.870  1.00  0.00            
ATOM     38  H18 ACD     1      26.210  19.590  27.720  1.00  0.00            
ATOM     39  C12 ACD     1      26.220  21.300  29.750  1.00  0.00            
ATOM     40  H19 ACD     1      25.500  20.750  30.370  1.00  0.00            
ATOM     41  O10 ACD     1      27.500  20.700  29.790  1.00  0.00            
ATOM     42  H20 ACD     1      27.430  19.750  29.620  1.00  0.00            
ATOM     43  C13 ACD     1      26.340  22.720  30.240  1.00  0.00            
ATOM     44  H21 ACD     1      26.860  22.610  31.200  1.00  0.00            
ATOM     45  O11 ACD     1      25.030  23.270  30.420  1.00  0.00            
ATOM     46  C14 ACD     1      24.230  23.340  29.200  1.00  0.00            
ATOM     47  H22 ACD     1      24.720  24.010  28.470  1.00  0.00            
ATOM     48  C15 ACD     1      22.840  23.930  29.610  1.00  0.00            
ATOM     49  H23 ACD     1      22.210  23.900  28.710  1.00  0.00            
ATOM     50  H24 ACD     1      22.320  23.340  30.370  1.00  0.00            
ATOM     51  O12 ACD     1      22.900  25.230  30.120  1.00  0.00            
ATOM     52  H25 ACD     1      22.030  25.630  30.200  1.00  0.00            
ATOM     53  O13 ACD     1      27.150  23.550  29.390  1.00  0.00            
ATOM     54  C16 ACD     1      28.350  24.250  29.920  1.00  0.00            
ATOM     55  H26 ACD     1      28.270  24.330  31.010  1.00  0.00            
ATOM     56  C17 ACD     1      29.440  23.260  29.510  1.00  0.00            
ATOM     57  H27 ACD     1      29.140  22.800  28.550  1.00  0.00            
ATOM     58  O14 ACD     1      29.600  22.220  30.570  1.00  0.00            
ATOM     59  H28 ACD     1      28.920  21.570  30.420  1.00  0.00            
ATOM     60  C18 ACD     1      30.780  24.000  29.310  1.00  0.00            
ATOM     61  H29 ACD     1      31.130  24.280  30.310  1.00  0.00            
ATOM     62  O15 ACD     1      31.830  23.160  28.760  1.00  0.00            
ATOM     63  H30 ACD     1      31.920  22.350  29.260  1.00  0.00            
ATOM     64  C19 ACD     1      30.600  25.270  28.460  1.00  0.00            
ATOM     65  H31 ACD     1      31.520  25.860  28.540  1.00  0.00            
ATOM     66  O16 ACD     1      29.680  26.130  29.080  1.00  0.00            
ATOM     67  C20 ACD     1      28.360  25.560  29.180  1.00  0.00            
ATOM     68  H32 ACD     1      27.950  25.490  28.160  1.00  0.00            
ATOM     69  C21 ACD     1      27.510  26.520  29.980  1.00  0.00            
ATOM     70  H33 ACD     1      26.480  26.140  30.020  1.00  0.00            
ATOM     71  H34 ACD     1      27.890  26.570  31.010  1.00  0.00            
ATOM     72  O17 ACD     1      27.440  27.800  29.380  1.00  0.00            
ATOM     73  H35 ACD     1      26.790  28.350  29.830  1.00  0.00            
ATOM     74  O18 ACD     1      30.180  25.000  27.150  1.00  0.00            
ATOM     75  C22 ACD     1      30.920  25.620  26.040  1.00  0.00            
ATOM     76  H36 ACD     1      31.750  26.280  26.330  1.00  0.00            
ATOM     77  C23 ACD     1      31.590  24.430  25.290  1.00  0.00            
ATOM     78  H37 ACD     1      30.790  23.690  25.140  1.00  0.00            
ATOM     79  O19 ACD     1      32.610  23.830  26.080  1.00  0.00            
ATOM     80  H38 ACD     1      32.320  23.780  27.000  1.00  0.00            
ATOM     81  C24 ACD     1      32.080  24.750  23.840  1.00  0.00            
ATOM     82  H39 ACD     1      32.920  25.440  23.670  1.00  0.00            
ATOM     83  O20 ACD     1      32.490  23.550  23.150  1.00  0.00            
ATOM     84  H40 ACD     1      31.700  23.100  22.840  1.00  0.00            
ATOM     85  C25 ACD     1      31.000  25.490  23.050  1.00  0.00            
ATOM     86  H41 ACD     1      31.540  25.790  22.150  1.00  0.00            
ATOM     87  O21 ACD     1      30.580  26.600  23.800  1.00  0.00            
ATOM     88  C26 ACD     1      29.930  26.250  25.040  1.00  0.00            
ATOM     89  H42 ACD     1      29.160  25.530  24.730  1.00  0.00            
ATOM     90  C27 ACD     1      29.180  27.480  25.570  1.00  0.00            
ATOM     91  H43 ACD     1      28.970  27.350  26.640  1.00  0.00            
ATOM     92  H44 ACD     1      29.850  28.350  25.590  1.00  0.00            
ATOM     93  O22 ACD     1      28.070  27.790  24.820  1.00  0.00            
ATOM     94  H45 ACD     1      28.180  27.540  23.900  1.00  0.00            
ATOM     95  O23 ACD     1      30.000  24.550  22.750  1.00  0.00            
ATOM     96  C28 ACD     1      29.890  24.250  21.350  1.00  0.00            
ATOM     97  H46 ACD     1      30.850  24.500  20.880  1.00  0.00            
ATOM     98  C29 ACD     1      28.720  25.170  20.830  1.00  0.00            
ATOM     99  H47 ACD     1      27.890  25.050  21.540  1.00  0.00            
ATOM    100  O24 ACD     1      28.190  24.700  19.580  1.00  0.00            
ATOM    101  C30 ACD     1      29.250  26.640  20.610  1.00  0.00            
ATOM    102  H48 ACD     1      28.550  27.260  20.050  1.00  0.00            
ATOM    103  H49 ACD     1      29.370  27.150  21.580  1.00  0.00            
ATOM    104  O25 ACD     1      30.520  26.790  19.920  1.00  0.00            
ATOM    105  H50 ACD     1      30.740  27.710  19.750  1.00  0.00            
ATOM    106  C31 ACD     1      29.680  22.750  21.230  1.00  0.00            
ATOM    107  H51 ACD     1      29.030  22.420  22.060  1.00  0.00            
ATOM    108  O26 ACD     1      30.960  22.120  21.390  1.00  0.00            
ATOM    109  H52 ACD     1      30.710  21.190  21.360  1.00  0.00            
ATOM    110  C32 ACD     1      28.990  22.390  19.900  1.00  0.00            
ATOM    111  H53 ACD     1      29.700  22.560  19.070  1.00  0.00            
ATOM    112  O27 ACD     1      28.510  21.010  19.930  1.00  0.00            
ATOM    113  H54 ACD     1      29.040  20.560  20.580  1.00  0.00            
ATOM    114  C33 ACD     1      27.800  23.310  19.600  1.00  0.00            
ATOM    115  H55 ACD     1      27.440  23.130  18.580  1.00  0.00            
ATOM    116  O28 ACD     1      26.760  23.070  20.500  1.00  0.00            
ATOM    117  C34 ACD     1      25.450  22.880  19.920  1.00  0.00            
ATOM    118  H56 ACD     1      25.490  23.010  18.840  1.00  0.00            
ATOM    119  C35 ACD     1      25.070  21.420  20.340  1.00  0.00            
ATOM    120  H57 ACD     1      25.380  21.200  21.370  1.00  0.00            
ATOM    121  O29 ACD     1      25.720  20.510  19.420  1.00  0.00            
ATOM    122  H58 ACD     1      26.630  20.830  19.400  1.00  0.00            
ATOM    123  C36 ACD     1      23.560  21.260  20.370  1.00  0.00            
ATOM    124  H59 ACD     1      23.180  21.460  19.360  1.00  0.00            
ATOM    125  O30 ACD     1      23.110  20.030  20.900  1.00  0.00            
ATOM    126  H60 ACD     1      23.360  20.010  21.830  1.00  0.00            
ATOM    127  C1  CT6     2      31.450  20.250  25.120  1.00  0.00            
ATOM    128  C2  CT6     2      30.710  20.810  26.340  1.00  0.00            
ATOM    129  N1  CT6     2      29.310  20.440  26.370  1.00  0.00            
ATOM    130  C3  CT6     2      28.820  19.410  27.230  1.00  0.00            
ATOM    131  C4  CT6     2      29.710  18.800  28.280  1.00  0.00            
ATOM    132  O1  CT6     2      27.660  19.010  27.120  1.00  0.00            
ATOM    133  C5  CT6     2      28.510  21.160  25.470  1.00  0.00            
ATOM    134  C6  CT6     2      27.960  20.510  24.360  1.00  0.00            
ATOM    135  C7  CT6     2      27.160  21.130  23.450  1.00  0.00            
ATOM    136  C8  CT6     2      26.740  22.480  23.630  1.00  0.00            
ATOM    137  C9  CT6     2      27.260  23.200  24.710  1.00  0.00            
ATOM    138  C10 CT6     2      26.640  24.510  25.080  1.00  0.00            
ATOM    139  C11 CT6     2      26.300  24.680  26.430  1.00  0.00            
ATOM    140  C12 CT6     2      25.350  25.700  26.880  1.00  0.00            
ATOM    141  N2  CT6     2      24.810  26.580  26.090  1.00  0.00            
ATOM    142  C13 CT6     2      25.180  26.350  24.810  1.00  0.00            
ATOM    143  C14 CT6     2      24.890  27.240  23.800  1.00  0.00            
ATOM    144  C15 CT6     2      24.010  28.360  23.910  1.00  0.00            
ATOM    145  N3  CT6     2      23.240  29.210  24.050  1.00  0.00            
ATOM    146  C16 CT6     2      25.590  26.810  22.640  1.00  0.00            
ATOM    147  N4  CT6     2      26.410  25.840  22.990  1.00  0.00            
ATOM    148  N5  CT6     2      26.010  25.470  24.260  1.00  0.00            
ATOM    149  C17 CT6     2      28.130  22.520  25.660  1.00  0.00            
ATOM    150  H1  CT6     2      31.010  20.710  24.220  1.00  0.00            
ATOM    151  H2  CT6     2      32.530  20.440  25.100  1.00  0.00            
ATOM    152  H3  CT6     2      31.450  19.150  25.080  1.00  0.00            
ATOM    153  H4  CT6     2      31.390  20.500  27.140  1.00  0.00            
ATOM    154  H5  CT6     2      30.700  21.910  26.410  1.00  0.00            
ATOM    155  H6  CT6     2      30.600  18.340  27.820  1.00  0.00            
ATOM    156  H7  CT6     2      29.930  19.540  29.060  1.00  0.00            
ATOM    157  H8  CT6     2      29.080  18.020  28.720  1.00  0.00            
ATOM    158  H9  CT6     2      28.180  19.460  24.190  1.00  0.00            
ATOM    159  H10 CT6     2      26.710  20.560  22.640  1.00  0.00            
ATOM    160  H11 CT6     2      25.940  22.850  23.000  1.00  0.00            
ATOM    161  H12 CT6     2      26.600  23.950  27.170  1.00  0.00            
ATOM    162  H13 CT6     2      25.120  25.880  27.920  1.00  0.00            
ATOM    163  H14 CT6     2      25.590  27.210  21.640  1.00  0.00            
ATOM    164  H15 CT6     2      28.450  22.960  26.600  1.00  0.00            
TER
ENDMDL
MODEL        1
ATOM      1  H1  ACD     1      32.100  29.220  18.920  1.00  0.00            
ATOM      2  O1  ACD     1      32.340  29.080  19.840  1.00  0.00            
ATOM      3  C1  ACD     1      31.410  28.190  20.460  1.00  0.00            
ATOM      4  H2  ACD     1      31.240  27.270  19.890  1.00  0.00            
ATOM      5  H3  ACD     1      30.480  28.760  20.560  1.00  0.00            
ATOM      6  C2  ACD     1      32.030  27.790  21.810  1.00  0.00            
ATOM      7  H4  ACD     1      33.120  27.670  21.820  1.00  0.00            
ATOM      8  O2  ACD     1      31.800  28.770  22.820  1.00  0.00            
ATOM      9  C3  ACD     1      32.300  28.510  24.110  1.00  0.00            
ATOM     10  H5  ACD     1      32.030  29.450  24.620  1.00  0.00            
ATOM     11  O3  ACD     1      33.780  28.370  24.090  1.00  0.00            
ATOM     12  C4  ACD     1      34.470  29.500  24.620  1.00  0.00            
ATOM     13  H6  ACD     1      33.760  30.330  24.740  1.00  0.00            
ATOM     14  C5  ACD     1      34.930  29.100  25.980  1.00  0.00            
ATOM     15  H7  ACD     1      35.310  28.080  25.880  1.00  0.00            
ATOM     16  O4  ACD     1      33.720  29.100  26.700  1.00  0.00            
ATOM     17  H8  ACD     1      33.220  28.400  26.270  1.00  0.00            
ATOM     18  C6  ACD     1      36.040  29.930  26.590  1.00  0.00            
ATOM     19  H9  ACD     1      35.520  30.870  26.820  1.00  0.00            
ATOM     20  O5  ACD     1      36.580  29.350  27.750  1.00  0.00            
ATOM     21  H10 ACD     1      37.140  28.640  27.430  1.00  0.00            
ATOM     22  C7  ACD     1      37.100  30.350  25.680  1.00  0.00            
ATOM     23  H11 ACD     1      37.770  31.120  26.070  1.00  0.00            
ATOM     24  O6  ACD     1      36.470  30.880  24.470  1.00  0.00            
ATOM     25  C8  ACD     1      35.660  30.010  23.730  1.00  0.00            
ATOM     26  H12 ACD     1      36.260  29.200  23.300  1.00  0.00            
ATOM     27  C9  ACD     1      35.020  30.690  22.500  1.00  0.00            
ATOM     28  H13 ACD     1      34.420  29.920  21.990  1.00  0.00            
ATOM     29  H14 ACD     1      34.260  31.450  22.740  1.00  0.00            
ATOM     30  O7  ACD     1      35.930  31.120  21.590  1.00  0.00            
ATOM     31  H15 ACD     1      36.640  31.620  22.020  1.00  0.00            
ATOM     32  O8  ACD     1      37.820  29.160  25.300  1.00  0.00            
ATOM     33  C10 ACD     1      39.120  28.910  25.700  1.00  0.00            
ATOM     34  H16 ACD     1      39.430  29.610  26.480  1.00  0.00            
ATOM     35  C11 ACD     1      39.080  27.450  26.190  1.00  0.00            
ATOM     36  H17 ACD     1      38.510  26.770  25.540  1.00  0.00            
ATOM     37  O9  ACD     1      38.580  27.380  27.530  1.00  0.00            
ATOM     38  H18 ACD     1      38.450  26.460  27.780  1.00  0.00            
ATOM     39  C12 ACD     1      40.480  26.890  26.180  1.00  0.00            
ATOM     40  H19 ACD     1      41.100  27.470  26.880  1.00  0.00            
ATOM     41  O10 ACD     1      40.560  25.520  26.680  1.00  0.00            
ATOM     42  H20 ACD     1      40.730  25.560  27.620  1.00  0.00            
ATOM     43  C13 ACD     1      40.940  27.010  24.720  1.00  0.00            
ATOM     44  H21 ACD     1      41.900  26.480  24.710  1.00  0.00            
ATOM     45  O11 ACD     1      41.100  28.410  24.460  1.00  0.00            
ATOM     46  C14 ACD     1      39.930  29.220  24.480  1.00  0.00            
ATOM     47  H22 ACD     1      39.350  28.820  23.630  1.00  0.00            
ATOM     48  C15 ACD     1      40.250  30.710  24.160  1.00  0.00            
ATOM     49  H23 ACD     1      41.010  30.800  23.380  1.00  0.00            
ATOM     50  H24 ACD     1      39.350  31.130  23.690  1.00  0.00            
ATOM     51  O12 ACD     1      40.670  31.390  25.400  1.00  0.00            
ATOM     52  H25 ACD     1      41.080  30.720  25.950  1.00  0.00            
ATOM     53  O13 ACD     1      39.990  26.370  23.860  1.00  0.00            
ATOM     54  C16 ACD     1      40.400  25.220  23.080  1.00  0.00            
ATOM     55  H26 ACD     1      41.490  25.100  23.110  1.00  0.00            
ATOM     56  C17 ACD     1      39.670  23.970  23.610  1.00  0.00            
ATOM     57  H27 ACD     1      38.620  24.240  23.440  1.00  0.00            
ATOM     58  O14 ACD     1      39.980  23.670  25.000  1.00  0.00            
ATOM     59  H28 ACD     1      39.870  24.440  25.550  1.00  0.00            
ATOM     60  C18 ACD     1      40.110  22.830  22.610  1.00  0.00            
ATOM     61  H29 ACD     1      41.200  22.780  22.680  1.00  0.00            
ATOM     62  O15 ACD     1      39.680  21.560  23.000  1.00  0.00            
ATOM     63  H30 ACD     1      38.730  21.580  23.170  1.00  0.00            
ATOM     64  C19 ACD     1      39.600  23.060  21.210  1.00  0.00            
ATOM     65  H31 ACD     1      39.800  22.130  20.670  1.00  0.00            
ATOM     66  O16 ACD     1      40.380  24.140  20.800  1.00  0.00            
ATOM     67  C20 ACD     1      40.010  25.350  21.560  1.00  0.00            
ATOM     68  H32 ACD     1      38.950  25.580  21.410  1.00  0.00            
ATOM     69  C21 ACD     1      40.700  26.540  20.990  1.00  0.00            
ATOM     70  H33 ACD     1      40.600  27.350  21.720  1.00  0.00            
ATOM     71  H34 ACD     1      41.780  26.320  20.930  1.00  0.00            
ATOM     72  O17 ACD     1      40.370  26.900  19.700  1.00  0.00            
ATOM     73  H35 ACD     1      40.520  26.100  19.200  1.00  0.00            
ATOM     74  O18 ACD     1      38.230  23.190  21.030  1.00  0.00            
ATOM     75  C22 ACD     1      37.620  22.430  20.040  1.00  0.00            
ATOM     76  H36 ACD     1      38.380  22.090  19.320  1.00  0.00            
ATOM     77  C23 ACD     1      36.700  21.260  20.520  1.00  0.00            
ATOM     78  H37 ACD     1      36.090  21.690  21.330  1.00  0.00            
ATOM     79  O19 ACD     1      37.460  20.100  20.920  1.00  0.00            
ATOM     80  H38 ACD     1      36.850  19.380  21.100  1.00  0.00            
ATOM     81  C24 ACD     1      35.700  20.830  19.420  1.00  0.00            
ATOM     82  H39 ACD     1      36.120  20.440  18.480  1.00  0.00            
ATOM     83  O20 ACD     1      34.720  19.920  19.930  1.00  0.00            
ATOM     84  H40 ACD     1      34.050  20.510  20.290  1.00  0.00            
ATOM     85  C25 ACD     1      34.920  22.040  18.870  1.00  0.00            
ATOM     86  H41 ACD     1      34.340  21.740  17.990  1.00  0.00            
ATOM     87  O21 ACD     1      35.820  22.970  18.290  1.00  0.00            
ATOM     88  C26 ACD     1      36.800  23.450  19.190  1.00  0.00            
ATOM     89  H42 ACD     1      36.220  24.040  19.920  1.00  0.00            
ATOM     90  C27 ACD     1      37.650  24.550  18.460  1.00  0.00            
ATOM     91  H43 ACD     1      37.040  25.450  18.330  1.00  0.00            
ATOM     92  H44 ACD     1      38.440  24.880  19.140  1.00  0.00            
ATOM     93  O22 ACD     1      38.100  24.120  17.120  1.00  0.00            
ATOM     94  H45 ACD     1      37.510  24.390  16.410  1.00  0.00            
ATOM     95  O23 ACD     1      34.180  22.640  19.850  1.00  0.00            
ATOM     96  C28 ACD     1      32.770  22.770  19.510  1.00  0.00            
ATOM     97  H46 ACD     1      32.410  22.020  18.790  1.00  0.00            
ATOM     98  C29 ACD     1      32.570  24.140  18.950  1.00  0.00            
ATOM     99  H47 ACD     1      33.370  24.770  19.350  1.00  0.00            
ATOM    100  O24 ACD     1      31.300  24.790  19.230  1.00  0.00            
ATOM    101  C30 ACD     1      32.970  24.190  17.500  1.00  0.00            
ATOM    102  H48 ACD     1      32.850  25.230  17.170  1.00  0.00            
ATOM    103  H49 ACD     1      34.000  23.950  17.230  1.00  0.00            
ATOM    104  O25 ACD     1      32.120  23.380  16.680  1.00  0.00            
ATOM    105  H50 ACD     1      32.250  23.480  15.730  1.00  0.00            
ATOM    106  C31 ACD     1      32.130  22.620  20.930  1.00  0.00            
ATOM    107  H51 ACD     1      32.790  23.150  21.630  1.00  0.00            
ATOM    108  O26 ACD     1      32.050  21.190  21.290  1.00  0.00            
ATOM    109  H52 ACD     1      31.430  21.160  22.030  1.00  0.00            
ATOM    110  C32 ACD     1      30.800  23.340  20.970  1.00  0.00            
ATOM    111  H53 ACD     1      30.110  22.870  20.250  1.00  0.00            
ATOM    112  O27 ACD     1      30.160  23.280  22.240  1.00  0.00            
ATOM    113  H54 ACD     1      30.760  23.840  22.760  1.00  0.00            
ATOM    114  C33 ACD     1      30.950  24.760  20.570  1.00  0.00            
ATOM    115  H55 ACD     1      29.940  25.180  20.650  1.00  0.00            
ATOM    116  O28 ACD     1      31.900  25.430  21.370  1.00  0.00            
ATOM    117  C34 ACD     1      31.430  26.460  22.270  1.00  0.00            
ATOM    118  H56 ACD     1      30.340  26.560  22.110  1.00  0.00            
ATOM    119  C35 ACD     1      31.810  26.100  23.730  1.00  0.00            
ATOM    120  H57 ACD     1      32.890  25.890  23.750  1.00  0.00            
ATOM    121  O29 ACD     1      31.060  24.920  24.120  1.00  0.00            
ATOM    122  H58 ACD     1      31.230  24.780  25.060  1.00  0.00            
ATOM    123  C36 ACD     1      31.620  27.280  24.710  1.00  0.00            
ATOM    124  H59 ACD     1      30.540  27.480  24.790  1.00  0.00            
ATOM    125  O30 ACD     1      32.250  27.030  25.980  1.00  0.00            
ATOM    126  H60 ACD     1      31.810  26.340  26.480  1.00  0.00            
ATOM    127  C1  CT6     2      33.380  22.030  25.840  1.00  0.00            
ATOM    128  C2  CT6     2      33.650  22.020  24.380  1.00  0.00            
ATOM    129  N1  CT6     2      35.030  22.260  24.060  1.00  0.00            
ATOM    130  C3  CT6     2      36.020  21.300  23.910  1.00  0.00            
ATOM    131  C4  CT6     2      35.630  19.820  23.920  1.00  0.00            
ATOM    132  O1  CT6     2      37.240  21.650  23.890  1.00  0.00            
ATOM    133  C5  CT6     2      35.460  23.620  24.110  1.00  0.00            
ATOM    134  C6  CT6     2      35.750  24.290  25.300  1.00  0.00            
ATOM    135  C7  CT6     2      36.280  25.570  25.290  1.00  0.00            
ATOM    136  C8  CT6     2      36.410  26.250  24.110  1.00  0.00            
ATOM    137  C9  CT6     2      35.990  25.680  22.890  1.00  0.00            
ATOM    138  C10 CT6     2      36.030  26.420  21.580  1.00  0.00            
ATOM    139  C11 CT6     2      35.030  26.240  20.660  1.00  0.00            
ATOM    140  C12 CT6     2      34.840  26.930  19.390  1.00  0.00            
ATOM    141  N2  CT6     2      35.750  27.820  19.010  1.00  0.00            
ATOM    142  C13 CT6     2      36.730  27.980  19.940  1.00  0.00            
ATOM    143  C14 CT6     2      37.840  28.790  19.810  1.00  0.00            
ATOM    144  C15 CT6     2      38.100  29.400  18.580  1.00  0.00            
ATOM    145  N3  CT6     2      38.240  29.840  17.530  1.00  0.00            
ATOM    146  C16 CT6     2      38.580  28.800  21.060  1.00  0.00            
ATOM    147  N4  CT6     2      37.970  27.920  21.910  1.00  0.00            
ATOM    148  N5  CT6     2      36.870  27.440  21.230  1.00  0.00            
ATOM    149  C17 CT6     2      35.690  24.310  22.910  1.00  0.00            
ATOM    150  H1  CT6     2      34.150  21.540  26.440  1.00  0.00            
ATOM    151  H2  CT6     2      33.440  23.070  26.190  1.00  0.00            
ATOM    152  H3  CT6     2      32.350  21.680  25.990  1.00  0.00            
ATOM    153  H4  CT6     2      33.260  21.080  23.990  1.00  0.00            
ATOM    154  H5  CT6     2      33.050  22.780  23.850  1.00  0.00            
ATOM    155  H6  CT6     2      35.150  19.530  22.980  1.00  0.00            
ATOM    156  H7  CT6     2      36.500  19.180  24.130  1.00  0.00            
ATOM    157  H8  CT6     2      34.970  19.620  24.780  1.00  0.00            
ATOM    158  H9  CT6     2      35.530  23.750  26.220  1.00  0.00            
ATOM    159  H10 CT6     2      36.660  25.990  26.210  1.00  0.00            
ATOM    160  H11 CT6     2      36.720  27.300  24.110  1.00  0.00            
ATOM    161  H12 CT6     2      34.310  25.500  21.000  1.00  0.00            
ATOM    162  H13 CT6     2      34.050  26.650  18.700  1.00  0.00            
ATOM    163  H14 CT6     2      39.410  29.350  21.470  1.00  0.00            
ATOM    164  H15 CT6     2      35.430  23.810  21.990  1.00  0.00            
TER
ENDMDL
MODEL        1
ATOM      1  H1  ACD     1      31.580  28.080  21.780  1.00  0.00            
ATOM      2  O1  ACD     1      30.800  27.590  21.510  1.00  0.00            
ATOM      3  C1  ACD     1      31.270  26.280  21.170  1.00  0.00            
ATOM      4  H2  ACD     1      32.350  26.170  21.340  1.00  0.00            
ATOM      5  H3  ACD     1      31.110  26.170  20.090  1.00  0.00            
ATOM      6  C2  ACD     1      30.610  25.060  21.770  1.00  0.00            
ATOM      7  H4  ACD     1      30.490  25.260  22.840  1.00  0.00            
ATOM      8  O2  ACD     1      29.260  25.070  21.220  1.00  0.00            
ATOM      9  C3  ACD     1      28.450  23.920  21.120  1.00  0.00            
ATOM     10  H5  ACD     1      27.500  24.300  20.730  1.00  0.00            
ATOM     11  O3  ACD     1      28.100  23.460  22.460  1.00  0.00            
ATOM     12  C4  ACD     1      26.720  23.100  22.760  1.00  0.00            
ATOM     13  H6  ACD     1      26.030  23.130  21.910  1.00  0.00            
ATOM     14  C5  ACD     1      26.810  21.680  23.220  1.00  0.00            
ATOM     15  H7  ACD     1      27.370  21.610  24.160  1.00  0.00            
ATOM     16  O4  ACD     1      27.440  20.830  22.220  1.00  0.00            
ATOM     17  H8  ACD     1      27.460  19.950  22.590  1.00  0.00            
ATOM     18  C6  ACD     1      25.400  21.160  23.520  1.00  0.00            
ATOM     19  H9  ACD     1      24.950  21.250  22.520  1.00  0.00            
ATOM     20  O5  ACD     1      25.360  19.800  23.980  1.00  0.00            
ATOM     21  H10 ACD     1      25.650  19.740  24.900  1.00  0.00            
ATOM     22  C7  ACD     1      24.840  21.960  24.570  1.00  0.00            
ATOM     23  H11 ACD     1      23.790  21.630  24.600  1.00  0.00            
ATOM     24  O6  ACD     1      24.850  23.400  24.270  1.00  0.00            
ATOM     25  C8  ACD     1      26.090  23.980  23.840  1.00  0.00            
ATOM     26  H12 ACD     1      26.790  24.030  24.680  1.00  0.00            
ATOM     27  C9  ACD     1      25.730  25.320  23.220  1.00  0.00            
ATOM     28  H13 ACD     1      26.550  25.670  22.590  1.00  0.00            
ATOM     29  H14 ACD     1      24.770  25.100  22.740  1.00  0.00            
ATOM     30  O7  ACD     1      25.390  26.310  24.170  1.00  0.00            
ATOM     31  H15 ACD     1      25.180  27.120  23.700  1.00  0.00            
ATOM     32  O8  ACD     1      25.580  21.820  25.840  1.00  0.00            
ATOM     33  C10 ACD     1      24.850  21.060  26.890  1.00  0.00            
ATOM     34  H16 ACD     1      23.970  20.510  26.550  1.00  0.00            
ATOM     35  C11 ACD     1      25.850  20.060  27.360  1.00  0.00            
ATOM     36  H17 ACD     1      26.760  20.670  27.450  1.00  0.00            
ATOM     37  O9  ACD     1      26.090  19.040  26.350  1.00  0.00            
ATOM     38  H18 ACD     1      26.900  18.610  26.630  1.00  0.00            
ATOM     39  C12 ACD     1      25.410  19.540  28.790  1.00  0.00            
ATOM     40  H19 ACD     1      24.440  19.040  28.790  1.00  0.00            
ATOM     41  O10 ACD     1      26.280  18.560  29.380  1.00  0.00            
ATOM     42  H20 ACD     1      26.350  17.750  28.860  1.00  0.00            
ATOM     43  C13 ACD     1      25.240  20.660  29.720  1.00  0.00            
ATOM     44  H21 ACD     1      24.970  20.250  30.700  1.00  0.00            
ATOM     45  O11 ACD     1      24.170  21.420  29.250  1.00  0.00            
ATOM     46  C14 ACD     1      24.400  22.090  27.970  1.00  0.00            
ATOM     47  H22 ACD     1      25.190  22.850  27.940  1.00  0.00            
ATOM     48  C15 ACD     1      23.270  22.960  27.530  1.00  0.00            
ATOM     49  H23 ACD     1      23.670  23.590  26.730  1.00  0.00            
ATOM     50  H24 ACD     1      22.350  22.470  27.200  1.00  0.00            
ATOM     51  O12 ACD     1      22.870  23.710  28.700  1.00  0.00            
ATOM     52  H25 ACD     1      22.320  23.070  29.160  1.00  0.00            
ATOM     53  O13 ACD     1      26.460  21.410  29.820  1.00  0.00            
ATOM     54  C16 ACD     1      27.030  21.600  31.120  1.00  0.00            
ATOM     55  H26 ACD     1      26.350  21.250  31.910  1.00  0.00            
ATOM     56  C17 ACD     1      28.300  20.660  31.130  1.00  0.00            
ATOM     57  H27 ACD     1      28.840  20.620  30.170  1.00  0.00            
ATOM     58  O14 ACD     1      27.910  19.350  31.420  1.00  0.00            
ATOM     59  H28 ACD     1      27.380  19.130  30.650  1.00  0.00            
ATOM     60  C18 ACD     1      29.410  21.170  32.100  1.00  0.00            
ATOM     61  H29 ACD     1      29.010  21.060  33.110  1.00  0.00            
ATOM     62  O15 ACD     1      30.620  20.470  32.070  1.00  0.00            
ATOM     63  H30 ACD     1      30.300  19.570  32.180  1.00  0.00            
ATOM     64  C19 ACD     1      29.620  22.700  31.840  1.00  0.00            
ATOM     65  H31 ACD     1      30.420  23.010  32.520  1.00  0.00            
ATOM     66  O16 ACD     1      28.450  23.310  32.260  1.00  0.00            
ATOM     67  C20 ACD     1      27.380  23.110  31.330  1.00  0.00            
ATOM     68  H32 ACD     1      27.630  23.600  30.380  1.00  0.00            
ATOM     69  C21 ACD     1      26.150  23.920  31.830  1.00  0.00            
ATOM     70  H33 ACD     1      25.340  23.750  31.110  1.00  0.00            
ATOM     71  H34 ACD     1      25.830  23.580  32.820  1.00  0.00            
ATOM     72  O17 ACD     1      26.330  25.360  31.730  1.00  0.00            
ATOM     73  H35 ACD     1      26.610  25.590  32.620  1.00  0.00            
ATOM     74  O18 ACD     1      30.030  23.050  30.460  1.00  0.00            
ATOM     75  C22 ACD     1      31.210  23.870  30.320  1.00  0.00            
ATOM     76  H36 ACD     1      31.550  24.310  31.270  1.00  0.00            
ATOM     77  C23 ACD     1      32.350  22.960  29.900  1.00  0.00            
ATOM     78  H37 ACD     1      31.970  22.350  29.070  1.00  0.00            
ATOM     79  O19 ACD     1      32.740  22.090  31.020  1.00  0.00            
ATOM     80  H38 ACD     1      32.120  21.370  31.170  1.00  0.00            
ATOM     81  C24 ACD     1      33.480  23.830  29.350  1.00  0.00            
ATOM     82  H39 ACD     1      33.870  24.460  30.150  1.00  0.00            
ATOM     83  O20 ACD     1      34.540  22.960  28.900  1.00  0.00            
ATOM     84  H40 ACD     1      34.230  22.840  28.000  1.00  0.00            
ATOM     85  C25 ACD     1      33.050  24.770  28.210  1.00  0.00            
ATOM     86  H41 ACD     1      33.910  25.350  27.880  1.00  0.00            
ATOM     87  O21 ACD     1      32.060  25.640  28.790  1.00  0.00            
ATOM     88  C26 ACD     1      30.890  24.980  29.280  1.00  0.00            
ATOM     89  H42 ACD     1      30.470  24.430  28.430  1.00  0.00            
ATOM     90  C27 ACD     1      29.890  25.910  29.840  1.00  0.00            
ATOM     91  H43 ACD     1      28.930  25.400  29.990  1.00  0.00            
ATOM     92  H44 ACD     1      30.190  26.340  30.800  1.00  0.00            
ATOM     93  O22 ACD     1      29.610  27.010  29.050  1.00  0.00            
ATOM     94  H45 ACD     1      28.670  27.190  29.100  1.00  0.00            
ATOM     95  O23 ACD     1      32.600  24.000  27.140  1.00  0.00            
ATOM     96  C28 ACD     1      33.330  24.090  25.850  1.00  0.00            
ATOM     97  H46 ACD     1      34.350  24.500  25.920  1.00  0.00            
ATOM     98  C29 ACD     1      32.470  24.970  24.930  1.00  0.00            
ATOM     99  H47 ACD     1      31.470  24.530  24.880  1.00  0.00            
ATOM    100  O24 ACD     1      33.160  25.020  23.700  1.00  0.00            
ATOM    101  C30 ACD     1      32.360  26.410  25.430  1.00  0.00            
ATOM    102  H48 ACD     1      31.800  27.050  24.750  1.00  0.00            
ATOM    103  H49 ACD     1      31.770  26.410  26.360  1.00  0.00            
ATOM    104  O25 ACD     1      33.650  26.980  25.640  1.00  0.00            
ATOM    105  H50 ACD     1      33.490  27.890  25.890  1.00  0.00            
ATOM    106  C31 ACD     1      33.500  22.720  25.300  1.00  0.00            
ATOM    107  H51 ACD     1      32.510  22.270  25.370  1.00  0.00            
ATOM    108  O26 ACD     1      34.410  21.940  26.140  1.00  0.00            
ATOM    109  H52 ACD     1      34.810  21.300  25.540  1.00  0.00            
ATOM    110  C32 ACD     1      33.990  22.720  23.890  1.00  0.00            
ATOM    111  H53 ACD     1      35.040  23.030  23.840  1.00  0.00            
ATOM    112  O27 ACD     1      33.630  21.510  23.270  1.00  0.00            
ATOM    113  H54 ACD     1      33.020  21.920  22.640  1.00  0.00            
ATOM    114  C33 ACD     1      33.260  23.780  23.040  1.00  0.00            
ATOM    115  H55 ACD     1      33.900  23.910  22.170  1.00  0.00            
ATOM    116  O28 ACD     1      31.990  23.230  22.710  1.00  0.00            
ATOM    117  C34 ACD     1      31.370  23.750  21.520  1.00  0.00            
ATOM    118  H56 ACD     1      32.150  23.990  20.790  1.00  0.00            
ATOM    119  C35 ACD     1      30.500  22.590  20.950  1.00  0.00            
ATOM    120  H57 ACD     1      30.220  22.030  21.850  1.00  0.00            
ATOM    121  O29 ACD     1      31.280  21.730  20.110  1.00  0.00            
ATOM    122  H58 ACD     1      30.960  20.820  20.190  1.00  0.00            
ATOM    123  C36 ACD     1      29.190  22.970  20.300  1.00  0.00            
ATOM    124  H59 ACD     1      29.550  23.570  19.460  1.00  0.00            
ATOM    125  O30 ACD     1      28.390  21.840  19.850  1.00  0.00            
ATOM    126  H60 ACD     1      28.130  21.350  20.640  1.00  0.00            
ATOM    127  C1  CT6     2      32.430  19.350  28.310  1.00  0.00            
ATOM    128  C2  CT6     2      31.080  19.600  28.980  1.00  0.00            
ATOM    129  N1  CT6     2      29.940  19.560  28.050  1.00  0.00            
ATOM    130  C3  CT6     2      29.160  18.420  27.940  1.00  0.00            
ATOM    131  C4  CT6     2      29.260  17.300  28.990  1.00  0.00            
ATOM    132  O1  CT6     2      28.420  18.200  26.990  1.00  0.00            
ATOM    133  C5  CT6     2      29.820  20.600  27.100  1.00  0.00            
ATOM    134  C6  CT6     2      30.170  20.240  25.770  1.00  0.00            
ATOM    135  C7  CT6     2      30.160  21.300  24.800  1.00  0.00            
ATOM    136  C8  CT6     2      29.710  22.580  25.240  1.00  0.00            
ATOM    137  C9  CT6     2      29.080  22.830  26.470  1.00  0.00            
ATOM    138  C10 CT6     2      28.410  24.140  26.790  1.00  0.00            
ATOM    139  C11 CT6     2      27.410  24.120  27.750  1.00  0.00            
ATOM    140  C12 CT6     2      26.530  25.250  27.990  1.00  0.00            
ATOM    141  N2  CT6     2      26.670  26.390  27.330  1.00  0.00            
ATOM    142  C13 CT6     2      27.720  26.370  26.500  1.00  0.00            
ATOM    143  C14 CT6     2      28.020  27.390  25.720  1.00  0.00            
ATOM    144  C15 CT6     2      27.370  28.610  25.740  1.00  0.00            
ATOM    145  N3  CT6     2      26.790  29.600  25.870  1.00  0.00            
ATOM    146  C16 CT6     2      29.050  26.920  24.840  1.00  0.00            
ATOM    147  N4  CT6     2      29.360  25.660  25.100  1.00  0.00            
ATOM    148  N5  CT6     2      28.480  25.330  26.060  1.00  0.00            
ATOM    149  C17 CT6     2      29.200  21.850  27.430  1.00  0.00            
ATOM    150  H1  CT6     2      33.230  19.880  28.850  1.00  0.00            
ATOM    151  H2  CT6     2      32.650  18.280  28.170  1.00  0.00            
ATOM    152  H3  CT6     2      32.610  19.870  27.370  1.00  0.00            
ATOM    153  H4  CT6     2      31.080  18.880  29.820  1.00  0.00            
ATOM    154  H5  CT6     2      31.050  20.570  29.490  1.00  0.00            
ATOM    155  H6  CT6     2      28.450  16.640  28.690  1.00  0.00            
ATOM    156  H7  CT6     2      30.220  16.770  29.010  1.00  0.00            
ATOM    157  H8  CT6     2      29.000  17.670  29.990  1.00  0.00            
ATOM    158  H9  CT6     2      30.500  19.250  25.480  1.00  0.00            
ATOM    159  H10 CT6     2      30.310  21.050  23.750  1.00  0.00            
ATOM    160  H11 CT6     2      29.520  23.270  24.420  1.00  0.00            
ATOM    161  H12 CT6     2      27.230  23.190  28.280  1.00  0.00            
ATOM    162  H13 CT6     2      25.710  25.260  28.690  1.00  0.00            
ATOM    163  H14 CT6     2      29.470  27.420  23.980  1.00  0.00            
ATOM    164  H15 CT6     2      28.910  22.090  28.450  1.00  0.00            
TER
ENDMDL
MODEL        1
ATOM      1  H1  ACD     1      24.650  22.690   8.980  1.00  0.00            
ATOM      2  O1  ACD     1      25.050  22.060   9.590  1.00  0.00            
ATOM      3  C1  ACD     1      24.240  21.820  10.720  1.00  0.00            
ATOM      4  H2  ACD     1      24.430  20.810  11.090  1.00  0.00            
ATOM      5  H3  ACD     1      23.180  21.790  10.430  1.00  0.00            
ATOM      6  C2  ACD     1      24.460  22.940  11.770  1.00  0.00            
ATOM      7  H4  ACD     1      25.540  23.110  11.830  1.00  0.00            
ATOM      8  O2  ACD     1      23.720  24.140  11.360  1.00  0.00            
ATOM      9  C3  ACD     1      23.940  25.290  12.280  1.00  0.00            
ATOM     10  H5  ACD     1      23.600  26.180  11.740  1.00  0.00            
ATOM     11  O3  ACD     1      25.370  25.400  12.490  1.00  0.00            
ATOM     12  C4  ACD     1      26.020  26.540  12.140  1.00  0.00            
ATOM     13  H6  ACD     1      25.590  26.940  11.210  1.00  0.00            
ATOM     14  C5  ACD     1      25.900  27.540  13.340  1.00  0.00            
ATOM     15  H7  ACD     1      26.050  26.850  14.180  1.00  0.00            
ATOM     16  O4  ACD     1      24.650  28.100  13.480  1.00  0.00            
ATOM     17  H8  ACD     1      24.070  27.440  13.880  1.00  0.00            
ATOM     18  C6  ACD     1      26.970  28.630  13.380  1.00  0.00            
ATOM     19  H9  ACD     1      26.710  29.370  12.600  1.00  0.00            
ATOM     20  O5  ACD     1      26.990  29.400  14.640  1.00  0.00            
ATOM     21  H10 ACD     1      26.080  29.380  14.950  1.00  0.00            
ATOM     22  C7  ACD     1      28.320  28.110  13.100  1.00  0.00            
ATOM     23  H11 ACD     1      29.060  28.910  13.120  1.00  0.00            
ATOM     24  O6  ACD     1      28.290  27.420  11.820  1.00  0.00            
ATOM     25  C8  ACD     1      27.490  26.210  11.850  1.00  0.00            
ATOM     26  H12 ACD     1      27.770  25.530  12.670  1.00  0.00            
ATOM     27  C9  ACD     1      27.650  25.750  10.430  1.00  0.00            
ATOM     28  H13 ACD     1      27.020  24.870  10.230  1.00  0.00            
ATOM     29  H14 ACD     1      27.340  26.550   9.750  1.00  0.00            
ATOM     30  O7  ACD     1      28.980  25.450  10.080  1.00  0.00            
ATOM     31  H15 ACD     1      29.380  26.320  10.140  1.00  0.00            
ATOM     32  O8  ACD     1      28.740  27.260  14.190  1.00  0.00            
ATOM     33  C10 ACD     1      29.980  27.570  14.910  1.00  0.00            
ATOM     34  H16 ACD     1      30.440  28.540  14.670  1.00  0.00            
ATOM     35  C11 ACD     1      29.630  27.690  16.420  1.00  0.00            
ATOM     36  H17 ACD     1      29.140  26.790  16.820  1.00  0.00            
ATOM     37  O9  ACD     1      28.790  28.840  16.570  1.00  0.00            
ATOM     38  H18 ACD     1      28.210  28.920  15.810  1.00  0.00            
ATOM     39  C12 ACD     1      30.910  27.800  17.290  1.00  0.00            
ATOM     40  H19 ACD     1      31.490  28.690  17.010  1.00  0.00            
ATOM     41  O10 ACD     1      30.640  27.920  18.670  1.00  0.00            
ATOM     42  H20 ACD     1      30.280  27.060  18.900  1.00  0.00            
ATOM     43  C13 ACD     1      31.850  26.630  16.940  1.00  0.00            
ATOM     44  H21 ACD     1      32.850  26.780  17.370  1.00  0.00            
ATOM     45  O11 ACD     1      32.070  26.610  15.640  1.00  0.00            
ATOM     46  C14 ACD     1      30.890  26.420  14.720  1.00  0.00            
ATOM     47  H22 ACD     1      30.450  25.440  14.940  1.00  0.00            
ATOM     48  C15 ACD     1      31.340  26.450  13.250  1.00  0.00            
ATOM     49  H23 ACD     1      30.520  26.320  12.530  1.00  0.00            
ATOM     50  H24 ACD     1      31.850  27.400  13.040  1.00  0.00            
ATOM     51  O12 ACD     1      32.300  25.400  12.890  1.00  0.00            
ATOM     52  H25 ACD     1      32.830  25.820  12.210  1.00  0.00            
ATOM     53  O13 ACD     1      31.180  25.470  17.360  1.00  0.00            
ATOM     54  C16 ACD     1      31.760  24.690  18.490  1.00  0.00            
ATOM     55  H26 ACD     1      32.300  25.270  19.250  1.00  0.00            
ATOM     56  C17 ACD     1      30.590  24.180  19.340  1.00  0.00            
ATOM     57  H27 ACD     1      29.810  23.750  18.710  1.00  0.00            
ATOM     58  O14 ACD     1      29.880  25.380  19.770  1.00  0.00            
ATOM     59  H28 ACD     1      28.940  25.210  19.740  1.00  0.00            
ATOM     60  C18 ACD     1      31.000  23.090  20.330  1.00  0.00            
ATOM     61  H29 ACD     1      31.720  23.450  21.070  1.00  0.00            
ATOM     62  O15 ACD     1      29.880  22.570  21.080  1.00  0.00            
ATOM     63  H30 ACD     1      29.570  23.250  21.690  1.00  0.00            
ATOM     64  C19 ACD     1      31.660  21.910  19.600  1.00  0.00            
ATOM     65  H31 ACD     1      32.050  21.150  20.280  1.00  0.00            
ATOM     66  O16 ACD     1      32.780  22.370  18.860  1.00  0.00            
ATOM     67  C20 ACD     1      32.670  23.480  17.950  1.00  0.00            
ATOM     68  H32 ACD     1      32.350  23.150  16.960  1.00  0.00            
ATOM     69  C21 ACD     1      34.100  23.900  17.720  1.00  0.00            
ATOM     70  H33 ACD     1      34.680  23.070  17.280  1.00  0.00            
ATOM     71  H34 ACD     1      34.230  24.720  17.000  1.00  0.00            
ATOM     72  O17 ACD     1      34.750  24.250  18.950  1.00  0.00            
ATOM     73  H35 ACD     1      34.940  23.420  19.380  1.00  0.00            
ATOM     74  O18 ACD     1      30.790  21.420  18.610  1.00  0.00            
ATOM     75  C22 ACD     1      30.570  20.020  18.570  1.00  0.00            
ATOM     76  H36 ACD     1      31.290  19.470  19.180  1.00  0.00            
ATOM     77  C23 ACD     1      29.130  19.940  19.060  1.00  0.00            
ATOM     78  H37 ACD     1      28.500  20.700  18.590  1.00  0.00            
ATOM     79  O19 ACD     1      28.990  20.160  20.440  1.00  0.00            
ATOM     80  H38 ACD     1      29.380  20.980  20.760  1.00  0.00            
ATOM     81  C24 ACD     1      28.470  18.670  18.590  1.00  0.00            
ATOM     82  H39 ACD     1      29.120  17.870  18.950  1.00  0.00            
ATOM     83  O20 ACD     1      27.190  18.580  19.220  1.00  0.00            
ATOM     84  H40 ACD     1      27.390  18.930  20.100  1.00  0.00            
ATOM     85  C25 ACD     1      28.430  18.640  17.100  1.00  0.00            
ATOM     86  H41 ACD     1      28.040  17.680  16.750  1.00  0.00            
ATOM     87  O21 ACD     1      29.790  18.600  16.700  1.00  0.00            
ATOM     88  C26 ACD     1      30.670  19.720  17.070  1.00  0.00            
ATOM     89  H42 ACD     1      30.400  20.590  16.460  1.00  0.00            
ATOM     90  C27 ACD     1      32.090  19.410  16.590  1.00  0.00            
ATOM     91  H43 ACD     1      32.050  19.320  15.490  1.00  0.00            
ATOM     92  H44 ACD     1      32.760  20.160  17.010  1.00  0.00            
ATOM     93  O22 ACD     1      32.560  18.170  16.950  1.00  0.00            
ATOM     94  H45 ACD     1      32.250  17.460  16.380  1.00  0.00            
ATOM     95  O23 ACD     1      27.720  19.660  16.480  1.00  0.00            
ATOM     96  C28 ACD     1      26.650  19.260  15.560  1.00  0.00            
ATOM     97  H46 ACD     1      26.490  18.170  15.480  1.00  0.00            
ATOM     98  C29 ACD     1      26.890  19.850  14.210  1.00  0.00            
ATOM     99  H47 ACD     1      27.000  20.930  14.320  1.00  0.00            
ATOM    100  O24 ACD     1      25.700  19.540  13.480  1.00  0.00            
ATOM    101  C30 ACD     1      28.120  19.150  13.570  1.00  0.00            
ATOM    102  H48 ACD     1      28.950  19.280  14.270  1.00  0.00            
ATOM    103  H49 ACD     1      28.010  18.060  13.580  1.00  0.00            
ATOM    104  O25 ACD     1      28.440  19.790  12.330  1.00  0.00            
ATOM    105  H50 ACD     1      27.640  19.860  11.790  1.00  0.00            
ATOM    106  C31 ACD     1      25.320  19.780  16.140  1.00  0.00            
ATOM    107  H51 ACD     1      25.440  20.860  16.310  1.00  0.00            
ATOM    108  O26 ACD     1      25.040  19.060  17.390  1.00  0.00            
ATOM    109  H52 ACD     1      25.780  19.030  18.010  1.00  0.00            
ATOM    110  C32 ACD     1      24.110  19.730  15.160  1.00  0.00            
ATOM    111  H53 ACD     1      23.940  18.650  15.070  1.00  0.00            
ATOM    112  O27 ACD     1      22.950  20.410  15.610  1.00  0.00            
ATOM    113  H54 ACD     1      22.710  19.960  16.430  1.00  0.00            
ATOM    114  C33 ACD     1      24.520  20.200  13.870  1.00  0.00            
ATOM    115  H55 ACD     1      23.810  19.860  13.110  1.00  0.00            
ATOM    116  O28 ACD     1      24.710  21.650  13.790  1.00  0.00            
ATOM    117  C34 ACD     1      23.830  22.520  13.090  1.00  0.00            
ATOM    118  H56 ACD     1      22.900  21.990  12.860  1.00  0.00            
ATOM    119  C35 ACD     1      23.490  23.570  14.070  1.00  0.00            
ATOM    120  H57 ACD     1      24.410  23.800  14.620  1.00  0.00            
ATOM    121  O29 ACD     1      22.530  23.120  15.040  1.00  0.00            
ATOM    122  H58 ACD     1      22.830  22.250  15.330  1.00  0.00            
ATOM    123  C36 ACD     1      23.080  24.960  13.550  1.00  0.00            
ATOM    124  H59 ACD     1      22.090  24.910  13.080  1.00  0.00            
ATOM    125  O30 ACD     1      23.260  25.970  14.530  1.00  0.00            
ATOM    126  H60 ACD     1      22.680  25.740  15.260  1.00  0.00            
ATOM    127  C1  CT6     2      24.470  21.480  19.300  1.00  0.00            
ATOM    128  C2  CT6     2      26.000  21.490  19.460  1.00  0.00            
ATOM    129  N1  CT6     2      26.540  22.880  19.430  1.00  0.00            
ATOM    130  C3  CT6     2      26.820  23.470  20.620  1.00  0.00            
ATOM    131  C4  CT6     2      26.460  22.820  21.950  1.00  0.00            
ATOM    132  O1  CT6     2      27.420  24.500  20.630  1.00  0.00            
ATOM    133  C5  CT6     2      26.710  23.510  18.140  1.00  0.00            
ATOM    134  C6  CT6     2      25.940  24.660  17.810  1.00  0.00            
ATOM    135  C7  CT6     2      26.090  25.180  16.530  1.00  0.00            
ATOM    136  C8  CT6     2      26.850  24.540  15.560  1.00  0.00            
ATOM    137  C9  CT6     2      27.760  23.470  15.920  1.00  0.00            
ATOM    138  C10 CT6     2      28.840  23.060  14.960  1.00  0.00            
ATOM    139  C11 CT6     2      30.080  22.800  15.470  1.00  0.00            
ATOM    140  C12 CT6     2      31.200  22.360  14.720  1.00  0.00            
ATOM    141  N2  CT6     2      31.140  22.310  13.430  1.00  0.00            
ATOM    142  C13 CT6     2      29.970  22.720  12.930  1.00  0.00            
ATOM    143  C14 CT6     2      29.740  22.700  11.630  1.00  0.00            
ATOM    144  C15 CT6     2      30.680  22.510  10.620  1.00  0.00            
ATOM    145  N3  CT6     2      31.370  22.390   9.700  1.00  0.00            
ATOM    146  C16 CT6     2      28.330  22.820  11.480  1.00  0.00            
ATOM    147  N4  CT6     2      27.740  22.930  12.720  1.00  0.00            
ATOM    148  N5  CT6     2      28.830  23.030  13.530  1.00  0.00            
ATOM    149  C17 CT6     2      27.640  22.970  17.260  1.00  0.00            
ATOM    150  H1  CT6     2      23.920  20.540  19.170  1.00  0.00            
ATOM    151  H2  CT6     2      23.940  22.220  19.920  1.00  0.00            
ATOM    152  H3  CT6     2      24.160  21.960  18.360  1.00  0.00            
ATOM    153  H4  CT6     2      26.280  20.950  20.380  1.00  0.00            
ATOM    154  H5  CT6     2      26.390  20.990  18.570  1.00  0.00            
ATOM    155  H6  CT6     2      26.880  21.800  22.000  1.00  0.00            
ATOM    156  H7  CT6     2      27.000  23.380  22.720  1.00  0.00            
ATOM    157  H8  CT6     2      25.370  22.850  22.070  1.00  0.00            
ATOM    158  H9  CT6     2      25.290  25.090  18.560  1.00  0.00            
ATOM    159  H10 CT6     2      25.470  26.030  16.260  1.00  0.00            
ATOM    160  H11 CT6     2      26.880  24.890  14.540  1.00  0.00            
ATOM    161  H12 CT6     2      30.230  22.780  16.540  1.00  0.00            
ATOM    162  H13 CT6     2      32.150  21.980  15.080  1.00  0.00            
ATOM    163  H14 CT6     2      27.680  22.680  10.620  1.00  0.00            
ATOM    164  H15 CT6     2      28.250  22.140  17.600  1.00  0.00            
TER
ENDMDL
MODEL        1
ATOM      1  H1  ACD     1      26.670  26.300  24.530  1.00  0.00            
ATOM      2  O1  ACD     1      27.400  26.930  24.600  1.00  0.00            
ATOM      3  C1  ACD     1      28.580  26.310  24.070  1.00  0.00            
ATOM      4  H2  ACD     1      29.540  26.620  24.510  1.00  0.00            
ATOM      5  H3  ACD     1      28.590  26.530  22.990  1.00  0.00            
ATOM      6  C2  ACD     1      28.400  24.800  24.280  1.00  0.00            
ATOM      7  H4  ACD     1      28.280  24.700  25.370  1.00  0.00            
ATOM      8  O2  ACD     1      27.270  24.360  23.640  1.00  0.00            
ATOM      9  C3  ACD     1      27.110  22.970  23.440  1.00  0.00            
ATOM     10  H5  ACD     1      26.110  22.680  23.110  1.00  0.00            
ATOM     11  O3  ACD     1      27.280  22.350  24.780  1.00  0.00            
ATOM     12  C4  ACD     1      26.340  21.380  25.190  1.00  0.00            
ATOM     13  H6  ACD     1      25.540  21.150  24.480  1.00  0.00            
ATOM     14  C5  ACD     1      27.070  20.070  25.460  1.00  0.00            
ATOM     15  H7  ACD     1      27.800  20.080  26.280  1.00  0.00            
ATOM     16  O4  ACD     1      27.710  19.540  24.250  1.00  0.00            
ATOM     17  H8  ACD     1      28.120  18.710  24.520  1.00  0.00            
ATOM     18  C6  ACD     1      26.120  19.010  25.990  1.00  0.00            
ATOM     19  H9  ACD     1      25.310  18.700  25.310  1.00  0.00            
ATOM     20  O5  ACD     1      26.830  17.850  26.380  1.00  0.00            
ATOM     21  H10 ACD     1      27.250  18.060  27.210  1.00  0.00            
ATOM     22  C7  ACD     1      25.460  19.540  27.250  1.00  0.00            
ATOM     23  H11 ACD     1      24.650  18.890  27.590  1.00  0.00            
ATOM     24  O6  ACD     1      24.750  20.760  26.960  1.00  0.00            
ATOM     25  C8  ACD     1      25.630  21.790  26.470  1.00  0.00            
ATOM     26  H12 ACD     1      26.350  22.000  27.260  1.00  0.00            
ATOM     27  C9  ACD     1      24.980  23.140  26.270  1.00  0.00            
ATOM     28  H13 ACD     1      25.680  23.890  25.890  1.00  0.00            
ATOM     29  H14 ACD     1      24.170  23.000  25.540  1.00  0.00            
ATOM     30  O7  ACD     1      24.460  23.590  27.570  1.00  0.00            
ATOM     31  H15 ACD     1      25.150  24.120  28.000  1.00  0.00            
ATOM     32  O8  ACD     1      26.310  19.770  28.380  1.00  0.00            
ATOM     33  C10 ACD     1      26.120  18.990  29.600  1.00  0.00            
ATOM     34  H16 ACD     1      25.420  18.170  29.420  1.00  0.00            
ATOM     35  C11 ACD     1      27.500  18.470  29.980  1.00  0.00            
ATOM     36  H17 ACD     1      28.190  19.320  29.850  1.00  0.00            
ATOM     37  O9  ACD     1      27.920  17.420  29.080  1.00  0.00            
ATOM     38  H18 ACD     1      28.870  17.550  28.960  1.00  0.00            
ATOM     39  C12 ACD     1      27.540  17.960  31.410  1.00  0.00            
ATOM     40  H19 ACD     1      26.800  17.160  31.460  1.00  0.00            
ATOM     41  O10 ACD     1      28.810  17.490  31.820  1.00  0.00            
ATOM     42  H20 ACD     1      28.910  16.570  31.570  1.00  0.00            
ATOM     43  C13 ACD     1      27.050  19.070  32.310  1.00  0.00            
ATOM     44  H21 ACD     1      27.100  18.750  33.350  1.00  0.00            
ATOM     45  O11 ACD     1      25.710  19.310  31.960  1.00  0.00            
ATOM     46  C14 ACD     1      25.560  19.910  30.680  1.00  0.00            
ATOM     47  H22 ACD     1      25.980  20.920  30.570  1.00  0.00            
ATOM     48  C15 ACD     1      24.060  20.060  30.580  1.00  0.00            
ATOM     49  H23 ACD     1      23.660  19.700  29.610  1.00  0.00            
ATOM     50  H24 ACD     1      23.670  19.400  31.360  1.00  0.00            
ATOM     51  O12 ACD     1      23.670  21.420  30.840  1.00  0.00            
ATOM     52  H25 ACD     1      23.420  21.490  31.760  1.00  0.00            
ATOM     53  O13 ACD     1      27.890  20.240  32.190  1.00  0.00            
ATOM     54  C16 ACD     1      28.580  20.840  33.310  1.00  0.00            
ATOM     55  H26 ACD     1      28.220  20.510  34.290  1.00  0.00            
ATOM     56  C17 ACD     1      30.060  20.410  33.240  1.00  0.00            
ATOM     57  H27 ACD     1      30.320  20.510  32.180  1.00  0.00            
ATOM     58  O14 ACD     1      30.200  19.100  33.740  1.00  0.00            
ATOM     59  H28 ACD     1      29.620  18.580  33.170  1.00  0.00            
ATOM     60  C18 ACD     1      31.100  21.300  33.910  1.00  0.00            
ATOM     61  H29 ACD     1      31.010  21.200  35.000  1.00  0.00            
ATOM     62  O15 ACD     1      32.420  20.870  33.560  1.00  0.00            
ATOM     63  H30 ACD     1      32.600  19.980  33.860  1.00  0.00            
ATOM     64  C19 ACD     1      30.790  22.740  33.580  1.00  0.00            
ATOM     65  H31 ACD     1      31.470  23.380  34.150  1.00  0.00            
ATOM     66  O16 ACD     1      29.470  22.980  33.960  1.00  0.00            
ATOM     67  C20 ACD     1      28.410  22.360  33.220  1.00  0.00            
ATOM     68  H32 ACD     1      28.650  22.570  32.170  1.00  0.00            
ATOM     69  C21 ACD     1      27.020  22.840  33.750  1.00  0.00            
ATOM     70  H33 ACD     1      26.210  22.330  33.230  1.00  0.00            
ATOM     71  H34 ACD     1      26.960  22.570  34.810  1.00  0.00            
ATOM     72  O17 ACD     1      26.950  24.280  33.620  1.00  0.00            
ATOM     73  H35 ACD     1      27.700  24.600  34.130  1.00  0.00            
ATOM     74  O18 ACD     1      31.000  23.030  32.150  1.00  0.00            
ATOM     75  C22 ACD     1      32.090  23.960  31.800  1.00  0.00            
ATOM     76  H36 ACD     1      32.390  24.380  32.770  1.00  0.00            
ATOM     77  C23 ACD     1      33.210  23.210  31.110  1.00  0.00            
ATOM     78  H37 ACD     1      32.740  22.570  30.350  1.00  0.00            
ATOM     79  O19 ACD     1      33.930  22.510  32.050  1.00  0.00            
ATOM     80  H38 ACD     1      33.350  21.940  32.550  1.00  0.00            
ATOM     81  C24 ACD     1      34.180  24.130  30.310  1.00  0.00            
ATOM     82  H39 ACD     1      34.790  24.710  31.010  1.00  0.00            
ATOM     83  O20 ACD     1      34.910  23.370  29.360  1.00  0.00            
ATOM     84  H40 ACD     1      34.210  23.320  28.700  1.00  0.00            
ATOM     85  C25 ACD     1      33.460  25.140  29.460  1.00  0.00            
ATOM     86  H41 ACD     1      34.100  25.960  29.110  1.00  0.00            
ATOM     87  O21 ACD     1      32.540  25.810  30.310  1.00  0.00            
ATOM     88  C26 ACD     1      31.460  24.990  30.880  1.00  0.00            
ATOM     89  H42 ACD     1      30.950  24.410  30.100  1.00  0.00            
ATOM     90  C27 ACD     1      30.450  25.810  31.690  1.00  0.00            
ATOM     91  H43 ACD     1      29.890  25.060  32.250  1.00  0.00            
ATOM     92  H44 ACD     1      30.960  26.480  32.400  1.00  0.00            
ATOM     93  O22 ACD     1      29.560  26.580  30.880  1.00  0.00            
ATOM     94  H45 ACD     1      28.830  26.920  31.400  1.00  0.00            
ATOM     95  O23 ACD     1      32.780  24.500  28.350  1.00  0.00            
ATOM     96  C28 ACD     1      33.280  24.860  26.930  1.00  0.00            
ATOM     97  H46 ACD     1      34.310  25.230  26.840  1.00  0.00            
ATOM     98  C29 ACD     1      32.340  25.940  26.410  1.00  0.00            
ATOM     99  H47 ACD     1      31.290  25.840  26.710  1.00  0.00            
ATOM    100  O24 ACD     1      32.350  25.820  24.940  1.00  0.00            
ATOM    101  C30 ACD     1      32.840  27.370  26.730  1.00  0.00            
ATOM    102  H48 ACD     1      32.130  28.060  26.260  1.00  0.00            
ATOM    103  H49 ACD     1      32.710  27.620  27.790  1.00  0.00            
ATOM    104  O25 ACD     1      34.160  27.600  26.250  1.00  0.00            
ATOM    105  H50 ACD     1      34.040  27.550  25.300  1.00  0.00            
ATOM    106  C31 ACD     1      33.170  23.500  26.220  1.00  0.00            
ATOM    107  H51 ACD     1      32.270  23.040  26.650  1.00  0.00            
ATOM    108  O26 ACD     1      34.320  22.690  26.510  1.00  0.00            
ATOM    109  H52 ACD     1      34.010  21.780  26.470  1.00  0.00            
ATOM    110  C32 ACD     1      33.150  23.650  24.660  1.00  0.00            
ATOM    111  H53 ACD     1      34.030  24.150  24.230  1.00  0.00            
ATOM    112  O27 ACD     1      33.000  22.330  24.200  1.00  0.00            
ATOM    113  H54 ACD     1      32.150  22.290  23.760  1.00  0.00            
ATOM    114  C33 ACD     1      32.030  24.570  24.300  1.00  0.00            
ATOM    115  H55 ACD     1      32.120  24.700  23.210  1.00  0.00            
ATOM    116  O28 ACD     1      30.710  24.110  24.700  1.00  0.00            
ATOM    117  C34 ACD     1      29.680  24.170  23.650  1.00  0.00            
ATOM    118  H56 ACD     1      29.970  24.840  22.830  1.00  0.00            
ATOM    119  C35 ACD     1      29.590  22.730  23.110  1.00  0.00            
ATOM    120  H57 ACD     1      29.590  22.040  23.960  1.00  0.00            
ATOM    121  O29 ACD     1      30.630  22.570  22.190  1.00  0.00            
ATOM    122  H58 ACD     1      30.520  21.690  21.840  1.00  0.00            
ATOM    123  C36 ACD     1      28.180  22.480  22.470  1.00  0.00            
ATOM    124  H59 ACD     1      28.110  23.070  21.540  1.00  0.00            
ATOM    125  O30 ACD     1      27.940  21.170  22.110  1.00  0.00            
ATOM    126  H60 ACD     1      27.840  20.730  22.950  1.00  0.00            
ATOM    127  C1  CT6     2      34.100  20.090  29.770  1.00  0.00            
ATOM    128  C2  CT6     2      32.820  19.730  30.430  1.00  0.00            
ATOM    129  N1  CT6     2      31.800  19.200  29.560  1.00  0.00            
ATOM    130  C3  CT6     2      31.420  17.820  29.520  1.00  0.00            
ATOM    131  C4  CT6     2      31.830  16.840  30.580  1.00  0.00            
ATOM    132  O1  CT6     2      30.640  17.390  28.710  1.00  0.00            
ATOM    133  C5  CT6     2      31.110  20.140  28.750  1.00  0.00            
ATOM    134  C6  CT6     2      31.230  20.000  27.300  1.00  0.00            
ATOM    135  C7  CT6     2      30.600  20.890  26.420  1.00  0.00            
ATOM    136  C8  CT6     2      29.770  21.850  26.880  1.00  0.00            
ATOM    137  C9  CT6     2      29.490  21.960  28.240  1.00  0.00            
ATOM    138  C10 CT6     2      28.560  23.000  28.780  1.00  0.00            
ATOM    139  C11 CT6     2      27.680  22.580  29.800  1.00  0.00            
ATOM    140  C12 CT6     2      26.720  23.490  30.390  1.00  0.00            
ATOM    141  N2  CT6     2      26.510  24.690  29.930  1.00  0.00            
ATOM    142  C13 CT6     2      27.420  25.040  28.970  1.00  0.00            
ATOM    143  C14 CT6     2      27.440  26.200  28.340  1.00  0.00            
ATOM    144  C15 CT6     2      26.520  27.280  28.580  1.00  0.00            
ATOM    145  N3  CT6     2      25.860  28.170  28.750  1.00  0.00            
ATOM    146  C16 CT6     2      28.640  26.170  27.590  1.00  0.00            
ATOM    147  N4  CT6     2      29.150  24.950  27.530  1.00  0.00            
ATOM    148  N5  CT6     2      28.440  24.350  28.470  1.00  0.00            
ATOM    149  C17 CT6     2      30.200  21.100  29.160  1.00  0.00            
ATOM    150  H1  CT6     2      34.710  20.670  30.470  1.00  0.00            
ATOM    151  H2  CT6     2      34.610  19.180  29.450  1.00  0.00            
ATOM    152  H3  CT6     2      33.880  20.740  28.920  1.00  0.00            
ATOM    153  H4  CT6     2      32.940  18.970  31.220  1.00  0.00            
ATOM    154  H5  CT6     2      32.290  20.570  30.890  1.00  0.00            
ATOM    155  H6  CT6     2      31.480  15.840  30.300  1.00  0.00            
ATOM    156  H7  CT6     2      32.920  16.950  30.710  1.00  0.00            
ATOM    157  H8  CT6     2      31.280  17.170  31.470  1.00  0.00            
ATOM    158  H9  CT6     2      32.010  19.330  26.950  1.00  0.00            
ATOM    159  H10 CT6     2      30.910  20.860  25.380  1.00  0.00            
ATOM    160  H11 CT6     2      29.320  22.540  26.180  1.00  0.00            
ATOM    161  H12 CT6     2      27.840  21.570  30.150  1.00  0.00            
ATOM    162  H13 CT6     2      26.150  23.290  31.290  1.00  0.00            
ATOM    163  H14 CT6     2      29.060  26.970  26.990  1.00  0.00            
ATOM    164  H15 CT6     2      30.030  21.230  30.220  1.00  0.00            
TER
ENDMDL
MODEL        1
ATOM      1  H1  ACD     1      16.290  34.280  25.370  1.00  0.00            
ATOM      2  O1  ACD     1      16.260  33.330  25.500  1.00  0.00            
ATOM      3  C1  ACD     1      15.610  32.950  26.760  1.00  0.00            
ATOM      4  H2  ACD     1      14.610  33.400  26.770  1.00  0.00            
ATOM      5  H3  ACD     1      16.080  33.410  27.630  1.00  0.00            
ATOM      6  C2  ACD     1      15.600  31.440  27.010  1.00  0.00            
ATOM      7  H4  ACD     1      15.290  30.810  26.170  1.00  0.00            
ATOM      8  O2  ACD     1      16.960  31.100  27.310  1.00  0.00            
ATOM      9  C3  ACD     1      17.110  29.670  27.500  1.00  0.00            
ATOM     10  H5  ACD     1      18.170  29.520  27.710  1.00  0.00            
ATOM     11  O3  ACD     1      16.730  29.040  26.300  1.00  0.00            
ATOM     12  C4  ACD     1      17.520  27.980  25.810  1.00  0.00            
ATOM     13  H6  ACD     1      18.220  27.650  26.580  1.00  0.00            
ATOM     14  C5  ACD     1      16.530  26.790  25.720  1.00  0.00            
ATOM     15  H7  ACD     1      15.610  27.300  25.400  1.00  0.00            
ATOM     16  O4  ACD     1      16.260  26.150  27.030  1.00  0.00            
ATOM     17  H8  ACD     1      16.240  26.880  27.650  1.00  0.00            
ATOM     18  C6  ACD     1      16.970  25.800  24.650  1.00  0.00            
ATOM     19  H9  ACD     1      17.920  25.400  25.020  1.00  0.00            
ATOM     20  O5  ACD     1      16.030  24.730  24.390  1.00  0.00            
ATOM     21  H10 ACD     1      16.020  24.150  25.150  1.00  0.00            
ATOM     22  C7  ACD     1      17.220  26.650  23.340  1.00  0.00            
ATOM     23  H11 ACD     1      17.520  25.920  22.580  1.00  0.00            
ATOM     24  O6  ACD     1      18.400  27.430  23.570  1.00  0.00            
ATOM     25  C8  ACD     1      18.220  28.460  24.530  1.00  0.00            
ATOM     26  H12 ACD     1      17.610  29.230  24.050  1.00  0.00            
ATOM     27  C9  ACD     1      19.590  29.030  24.910  1.00  0.00            
ATOM     28  H13 ACD     1      19.330  29.750  25.700  1.00  0.00            
ATOM     29  H14 ACD     1      20.160  28.180  25.320  1.00  0.00            
ATOM     30  O7  ACD     1      20.340  29.710  23.910  1.00  0.00            
ATOM     31  H15 ACD     1      20.380  29.100  23.170  1.00  0.00            
ATOM     32  O8  ACD     1      16.060  27.400  22.930  1.00  0.00            
ATOM     33  C10 ACD     1      15.530  27.180  21.570  1.00  0.00            
ATOM     34  H16 ACD     1      16.130  26.350  21.180  1.00  0.00            
ATOM     35  C11 ACD     1      14.190  26.570  21.860  1.00  0.00            
ATOM     36  H17 ACD     1      13.680  27.330  22.470  1.00  0.00            
ATOM     37  O9  ACD     1      14.180  25.190  22.360  1.00  0.00            
ATOM     38  H18 ACD     1      14.700  25.020  23.150  1.00  0.00            
ATOM     39  C12 ACD     1      13.330  26.460  20.610  1.00  0.00            
ATOM     40  H19 ACD     1      13.900  25.870  19.870  1.00  0.00            
ATOM     41  O10 ACD     1      12.070  25.830  20.800  1.00  0.00            
ATOM     42  H20 ACD     1      12.210  25.020  21.290  1.00  0.00            
ATOM     43  C13 ACD     1      13.160  27.760  19.890  1.00  0.00            
ATOM     44  H21 ACD     1      12.640  27.580  18.940  1.00  0.00            
ATOM     45  O11 ACD     1      14.460  28.260  19.640  1.00  0.00            
ATOM     46  C14 ACD     1      15.390  28.400  20.750  1.00  0.00            
ATOM     47  H22 ACD     1      14.970  29.080  21.510  1.00  0.00            
ATOM     48  C15 ACD     1      16.780  28.880  20.230  1.00  0.00            
ATOM     49  H23 ACD     1      17.570  28.920  20.990  1.00  0.00            
ATOM     50  H24 ACD     1      17.120  28.140  19.490  1.00  0.00            
ATOM     51  O12 ACD     1      16.660  30.270  19.850  1.00  0.00            
ATOM     52  H25 ACD     1      16.150  30.240  19.040  1.00  0.00            
ATOM     53  O13 ACD     1      12.450  28.610  20.760  1.00  0.00            
ATOM     54  C16 ACD     1      11.390  29.280  20.160  1.00  0.00            
ATOM     55  H26 ACD     1      11.560  29.310  19.080  1.00  0.00            
ATOM     56  C17 ACD     1      10.030  28.550  20.620  1.00  0.00            
ATOM     57  H27 ACD     1       9.990  28.710  21.710  1.00  0.00            
ATOM     58  O14 ACD     1       9.920  27.180  20.090  1.00  0.00            
ATOM     59  H28 ACD     1      10.630  26.700  20.530  1.00  0.00            
ATOM     60  C18 ACD     1       8.850  29.430  20.130  1.00  0.00            
ATOM     61  H29 ACD     1       8.860  29.460  19.030  1.00  0.00            
ATOM     62  O15 ACD     1       7.550  28.940  20.590  1.00  0.00            
ATOM     63  H30 ACD     1       7.530  29.010  21.550  1.00  0.00            
ATOM     64  C19 ACD     1       8.960  30.900  20.560  1.00  0.00            
ATOM     65  H31 ACD     1       8.150  31.490  20.120  1.00  0.00            
ATOM     66  O16 ACD     1      10.170  31.430  20.060  1.00  0.00            
ATOM     67  C20 ACD     1      11.330  30.760  20.530  1.00  0.00            
ATOM     68  H32 ACD     1      11.200  30.880  21.620  1.00  0.00            
ATOM     69  C21 ACD     1      12.570  31.520  20.060  1.00  0.00            
ATOM     70  H33 ACD     1      12.380  32.600  20.110  1.00  0.00            
ATOM     71  H34 ACD     1      13.370  31.370  20.800  1.00  0.00            
ATOM     72  O17 ACD     1      13.060  31.210  18.760  1.00  0.00            
ATOM     73  H35 ACD     1      13.660  31.850  18.360  1.00  0.00            
ATOM     74  O18 ACD     1       8.740  31.080  22.020  1.00  0.00            
ATOM     75  C22 ACD     1       8.220  32.270  22.510  1.00  0.00            
ATOM     76  H36 ACD     1       7.410  32.600  21.840  1.00  0.00            
ATOM     77  C23 ACD     1       7.670  31.800  23.880  1.00  0.00            
ATOM     78  H37 ACD     1       8.460  31.110  24.200  1.00  0.00            
ATOM     79  O19 ACD     1       6.410  31.190  23.780  1.00  0.00            
ATOM     80  H38 ACD     1       6.600  30.250  23.670  1.00  0.00            
ATOM     81  C24 ACD     1       7.600  32.940  24.920  1.00  0.00            
ATOM     82  H39 ACD     1       6.830  33.680  24.670  1.00  0.00            
ATOM     83  O20 ACD     1       7.370  32.390  26.140  1.00  0.00            
ATOM     84  H40 ACD     1       6.560  31.880  26.070  1.00  0.00            
ATOM     85  C25 ACD     1       8.910  33.660  24.940  1.00  0.00            
ATOM     86  H41 ACD     1       9.010  34.530  25.600  1.00  0.00            
ATOM     87  O21 ACD     1       9.140  34.270  23.620  1.00  0.00            
ATOM     88  C26 ACD     1       9.290  33.360  22.480  1.00  0.00            
ATOM     89  H42 ACD     1      10.290  32.910  22.480  1.00  0.00            
ATOM     90  C27 ACD     1       9.280  34.210  21.210  1.00  0.00            
ATOM     91  H43 ACD     1       9.550  33.610  20.330  1.00  0.00            
ATOM     92  H44 ACD     1       8.300  34.670  21.030  1.00  0.00            
ATOM     93  O22 ACD     1      10.240  35.240  21.160  1.00  0.00            
ATOM     94  H45 ACD     1      10.020  35.920  21.800  1.00  0.00            
ATOM     95  O23 ACD     1       9.810  32.630  25.360  1.00  0.00            
ATOM     96  C28 ACD     1      10.360  32.760  26.700  1.00  0.00            
ATOM     97  H46 ACD     1       9.770  33.460  27.310  1.00  0.00            
ATOM     98  C29 ACD     1      11.740  33.440  26.720  1.00  0.00            
ATOM     99  H47 ACD     1      12.430  32.970  26.000  1.00  0.00            
ATOM    100  O24 ACD     1      12.360  33.380  28.030  1.00  0.00            
ATOM    101  C30 ACD     1      11.860  34.950  26.280  1.00  0.00            
ATOM    102  H48 ACD     1      11.500  34.990  25.240  1.00  0.00            
ATOM    103  H49 ACD     1      11.250  35.590  26.920  1.00  0.00            
ATOM    104  O25 ACD     1      13.210  35.370  26.200  1.00  0.00            
ATOM    105  H50 ACD     1      13.720  35.480  27.010  1.00  0.00            
ATOM    106  C31 ACD     1      10.310  31.340  27.350  1.00  0.00            
ATOM    107  H51 ACD     1      10.950  30.680  26.760  1.00  0.00            
ATOM    108  O26 ACD     1       9.020  30.810  27.460  1.00  0.00            
ATOM    109  H52 ACD     1       8.490  31.270  26.790  1.00  0.00            
ATOM    110  C32 ACD     1      11.010  31.440  28.730  1.00  0.00            
ATOM    111  H53 ACD     1      10.510  32.190  29.350  1.00  0.00            
ATOM    112  O27 ACD     1      11.030  30.280  29.460  1.00  0.00            
ATOM    113  H54 ACD     1      11.310  29.630  28.800  1.00  0.00            
ATOM    114  C33 ACD     1      12.430  32.040  28.640  1.00  0.00            
ATOM    115  H55 ACD     1      12.770  32.210  29.670  1.00  0.00            
ATOM    116  O28 ACD     1      13.270  31.260  27.840  1.00  0.00            
ATOM    117  C34 ACD     1      14.670  31.120  28.200  1.00  0.00            
ATOM    118  H56 ACD     1      14.850  31.780  29.060  1.00  0.00            
ATOM    119  C35 ACD     1      14.840  29.690  28.650  1.00  0.00            
ATOM    120  H57 ACD     1      14.450  29.200  27.750  1.00  0.00            
ATOM    121  O29 ACD     1      14.030  29.370  29.850  1.00  0.00            
ATOM    122  H58 ACD     1      13.160  29.310  29.440  1.00  0.00            
ATOM    123  C36 ACD     1      16.320  29.390  28.810  1.00  0.00            
ATOM    124  H59 ACD     1      16.680  30.020  29.630  1.00  0.00            
ATOM    125  O30 ACD     1      16.660  27.990  29.070  1.00  0.00            
ATOM    126  H60 ACD     1      16.320  27.690  29.920  1.00  0.00            
ATOM    127  C1  CT6     2      11.850  24.770  25.860  1.00  0.00            
ATOM    128  C2  CT6     2      13.070  25.780  25.960  1.00  0.00            
ATOM    129  N1  CT6     2      12.590  27.040  26.540  1.00  0.00            
ATOM    130  C3  CT6     2      12.420  27.240  27.860  1.00  0.00            
ATOM    131  C4  CT6     2      13.090  26.230  28.850  1.00  0.00            
ATOM    132  O1  CT6     2      11.790  28.270  28.180  1.00  0.00            
ATOM    133  C5  CT6     2      12.200  28.000  25.590  1.00  0.00            
ATOM    134  C6  CT6     2      10.860  28.130  25.190  1.00  0.00            
ATOM    135  C7  CT6     2      10.430  29.210  24.420  1.00  0.00            
ATOM    136  C8  CT6     2      11.320  30.230  24.030  1.00  0.00            
ATOM    137  C9  CT6     2      12.690  30.070  24.290  1.00  0.00            
ATOM    138  C10 CT6     2      13.740  31.020  23.780  1.00  0.00            
ATOM    139  C11 CT6     2      15.030  30.510  23.530  1.00  0.00            
ATOM    140  C12 CT6     2      16.070  31.250  22.890  1.00  0.00            
ATOM    141  N2  CT6     2      16.030  32.500  22.500  1.00  0.00            
ATOM    142  C13 CT6     2      14.780  32.970  22.690  1.00  0.00            
ATOM    143  C14 CT6     2      14.320  34.180  22.270  1.00  0.00            
ATOM    144  C15 CT6     2      15.140  35.160  21.650  1.00  0.00            
ATOM    145  N3  CT6     2      15.790  35.940  21.110  1.00  0.00            
ATOM    146  C16 CT6     2      13.040  34.330  22.830  1.00  0.00            
ATOM    147  N4  CT6     2      12.590  33.120  23.280  1.00  0.00            
ATOM    148  N5  CT6     2      13.630  32.280  23.170  1.00  0.00            
ATOM    149  C17 CT6     2      13.040  29.010  25.150  1.00  0.00            
ATOM    150  H1  CT6     2      12.200  23.820  25.450  1.00  0.00            
ATOM    151  H2  CT6     2      11.360  24.540  26.810  1.00  0.00            
ATOM    152  H3  CT6     2      11.040  25.130  25.200  1.00  0.00            
ATOM    153  H4  CT6     2      13.840  25.380  26.630  1.00  0.00            
ATOM    154  H5  CT6     2      13.510  25.830  24.950  1.00  0.00            
ATOM    155  H6  CT6     2      13.020  25.170  28.560  1.00  0.00            
ATOM    156  H7  CT6     2      14.140  26.490  28.980  1.00  0.00            
ATOM    157  H8  CT6     2      12.510  26.290  29.780  1.00  0.00            
ATOM    158  H9  CT6     2      10.110  27.410  25.500  1.00  0.00            
ATOM    159  H10 CT6     2       9.360  29.250  24.280  1.00  0.00            
ATOM    160  H11 CT6     2      10.950  31.070  23.460  1.00  0.00            
ATOM    161  H12 CT6     2      15.230  29.480  23.800  1.00  0.00            
ATOM    162  H13 CT6     2      17.080  30.880  22.760  1.00  0.00            
ATOM    163  H14 CT6     2      12.360  35.170  22.820  1.00  0.00            
ATOM    164  H15 CT6     2      14.080  28.960  25.480  1.00  0.00            
TER
ENDMDL
MODEL        1
ATOM      1  H1  ACD     1      28.980  29.940  24.500  1.00  0.00            
ATOM      2  O1  ACD     1      28.960  29.020  24.780  1.00  0.00            
ATOM      3  C1  ACD     1      30.360  28.690  24.720  1.00  0.00            
ATOM      4  H2  ACD     1      30.560  27.640  24.980  1.00  0.00            
ATOM      5  H3  ACD     1      31.010  29.230  25.420  1.00  0.00            
ATOM      6  C2  ACD     1      30.950  28.960  23.340  1.00  0.00            
ATOM      7  H4  ACD     1      30.330  28.310  22.710  1.00  0.00            
ATOM      8  O2  ACD     1      30.850  30.380  22.970  1.00  0.00            
ATOM      9  C3  ACD     1      31.100  30.720  21.630  1.00  0.00            
ATOM     10  H5  ACD     1      30.970  31.800  21.560  1.00  0.00            
ATOM     11  O3  ACD     1      30.220  29.920  20.740  1.00  0.00            
ATOM     12  C4  ACD     1      29.440  30.700  19.920  1.00  0.00            
ATOM     13  H6  ACD     1      29.670  31.760  20.090  1.00  0.00            
ATOM     14  C5  ACD     1      29.730  30.330  18.450  1.00  0.00            
ATOM     15  H7  ACD     1      29.800  29.230  18.420  1.00  0.00            
ATOM     16  O4  ACD     1      31.000  30.870  17.980  1.00  0.00            
ATOM     17  H8  ACD     1      31.640  30.700  18.670  1.00  0.00            
ATOM     18  C6  ACD     1      28.600  30.800  17.530  1.00  0.00            
ATOM     19  H9  ACD     1      28.670  31.900  17.470  1.00  0.00            
ATOM     20  O5  ACD     1      28.800  30.310  16.230  1.00  0.00            
ATOM     21  H10 ACD     1      29.490  30.920  15.940  1.00  0.00            
ATOM     22  C7  ACD     1      27.230  30.420  18.050  1.00  0.00            
ATOM     23  H11 ACD     1      26.490  30.960  17.440  1.00  0.00            
ATOM     24  O6  ACD     1      27.120  30.860  19.370  1.00  0.00            
ATOM     25  C8  ACD     1      28.010  30.310  20.290  1.00  0.00            
ATOM     26  H12 ACD     1      27.900  29.220  20.290  1.00  0.00            
ATOM     27  C9  ACD     1      27.580  30.930  21.600  1.00  0.00            
ATOM     28  H13 ACD     1      26.500  30.730  21.680  1.00  0.00            
ATOM     29  H14 ACD     1      28.100  30.480  22.460  1.00  0.00            
ATOM     30  O7  ACD     1      27.860  32.320  21.730  1.00  0.00            
ATOM     31  H15 ACD     1      27.450  32.830  21.020  1.00  0.00            
ATOM     32  O8  ACD     1      27.020  29.060  17.920  1.00  0.00            
ATOM     33  C10 ACD     1      25.670  28.460  17.700  1.00  0.00            
ATOM     34  H16 ACD     1      25.050  28.980  16.950  1.00  0.00            
ATOM     35  C11 ACD     1      25.900  27.010  17.080  1.00  0.00            
ATOM     36  H17 ACD     1      26.750  26.600  17.650  1.00  0.00            
ATOM     37  O9  ACD     1      26.240  26.950  15.680  1.00  0.00            
ATOM     38  H18 ACD     1      27.180  27.120  15.610  1.00  0.00            
ATOM     39  C12 ACD     1      24.730  26.130  17.340  1.00  0.00            
ATOM     40  H19 ACD     1      23.870  26.660  16.920  1.00  0.00            
ATOM     41  O10 ACD     1      24.800  24.820  16.800  1.00  0.00            
ATOM     42  H20 ACD     1      24.640  24.950  15.870  1.00  0.00            
ATOM     43  C13 ACD     1      24.420  25.940  18.840  1.00  0.00            
ATOM     44  H21 ACD     1      23.590  25.270  19.090  1.00  0.00            
ATOM     45  O11 ACD     1      24.070  27.200  19.350  1.00  0.00            
ATOM     46  C14 ACD     1      24.970  28.340  19.080  1.00  0.00            
ATOM     47  H22 ACD     1      25.720  28.360  19.890  1.00  0.00            
ATOM     48  C15 ACD     1      24.200  29.670  19.340  1.00  0.00            
ATOM     49  H23 ACD     1      23.620  29.590  20.260  1.00  0.00            
ATOM     50  H24 ACD     1      24.910  30.450  19.640  1.00  0.00            
ATOM     51  O12 ACD     1      23.290  30.050  18.300  1.00  0.00            
ATOM     52  H25 ACD     1      23.240  31.010  18.330  1.00  0.00            
ATOM     53  O13 ACD     1      25.570  25.370  19.510  1.00  0.00            
ATOM     54  C16 ACD     1      25.490  23.950  19.720  1.00  0.00            
ATOM     55  H26 ACD     1      24.570  23.570  19.260  1.00  0.00            
ATOM     56  C17 ACD     1      26.750  23.310  19.080  1.00  0.00            
ATOM     57  H27 ACD     1      27.580  23.820  19.580  1.00  0.00            
ATOM     58  O14 ACD     1      26.800  23.440  17.660  1.00  0.00            
ATOM     59  H28 ACD     1      26.060  24.000  17.400  1.00  0.00            
ATOM     60  C18 ACD     1      26.780  21.830  19.470  1.00  0.00            
ATOM     61  H29 ACD     1      25.930  21.370  18.940  1.00  0.00            
ATOM     62  O15 ACD     1      27.950  21.320  18.890  1.00  0.00            
ATOM     63  H30 ACD     1      27.940  21.740  18.030  1.00  0.00            
ATOM     64  C19 ACD     1      26.780  21.590  20.900  1.00  0.00            
ATOM     65  H31 ACD     1      26.650  20.530  21.140  1.00  0.00            
ATOM     66  O16 ACD     1      25.690  22.300  21.460  1.00  0.00            
ATOM     67  C20 ACD     1      25.580  23.720  21.270  1.00  0.00            
ATOM     68  H32 ACD     1      26.450  24.220  21.710  1.00  0.00            
ATOM     69  C21 ACD     1      24.450  24.240  22.040  1.00  0.00            
ATOM     70  H33 ACD     1      24.410  25.330  22.080  1.00  0.00            
ATOM     71  H34 ACD     1      23.540  23.760  21.640  1.00  0.00            
ATOM     72  O17 ACD     1      24.470  23.780  23.410  1.00  0.00            
ATOM     73  H35 ACD     1      24.430  22.820  23.420  1.00  0.00            
ATOM     74  O18 ACD     1      28.000  22.060  21.510  1.00  0.00            
ATOM     75  C22 ACD     1      28.780  21.090  22.310  1.00  0.00            
ATOM     76  H36 ACD     1      28.360  20.090  22.180  1.00  0.00            
ATOM     77  C23 ACD     1      30.200  21.130  21.660  1.00  0.00            
ATOM     78  H37 ACD     1      30.490  22.160  21.400  1.00  0.00            
ATOM     79  O19 ACD     1      30.110  20.340  20.480  1.00  0.00            
ATOM     80  H38 ACD     1      29.490  20.670  19.820  1.00  0.00            
ATOM     81  C24 ACD     1      31.260  20.600  22.600  1.00  0.00            
ATOM     82  H39 ACD     1      31.060  19.530  22.780  1.00  0.00            
ATOM     83  O20 ACD     1      32.590  20.760  22.130  1.00  0.00            
ATOM     84  H40 ACD     1      32.670  20.320  21.280  1.00  0.00            
ATOM     85  C25 ACD     1      31.130  21.420  23.900  1.00  0.00            
ATOM     86  H41 ACD     1      31.850  21.180  24.690  1.00  0.00            
ATOM     87  O21 ACD     1      29.870  21.110  24.520  1.00  0.00            
ATOM     88  C26 ACD     1      28.720  21.540  23.720  1.00  0.00            
ATOM     89  H42 ACD     1      28.790  22.620  23.890  1.00  0.00            
ATOM     90  C27 ACD     1      27.400  21.030  24.440  1.00  0.00            
ATOM     91  H43 ACD     1      26.610  21.340  23.740  1.00  0.00            
ATOM     92  H44 ACD     1      27.350  19.930  24.450  1.00  0.00            
ATOM     93  O22 ACD     1      27.200  21.640  25.660  1.00  0.00            
ATOM     94  H45 ACD     1      28.030  21.610  26.140  1.00  0.00            
ATOM     95  O23 ACD     1      31.280  22.830  23.620  1.00  0.00            
ATOM     96  C28 ACD     1      32.250  23.600  24.270  1.00  0.00            
ATOM     97  H46 ACD     1      32.890  22.960  24.890  1.00  0.00            
ATOM     98  C29 ACD     1      31.460  24.730  25.010  1.00  0.00            
ATOM     99  H47 ACD     1      30.600  25.080  24.430  1.00  0.00            
ATOM    100  O24 ACD     1      32.300  25.870  25.400  1.00  0.00            
ATOM    101  C30 ACD     1      30.680  24.290  26.200  1.00  0.00            
ATOM    102  H48 ACD     1      30.020  23.510  25.790  1.00  0.00            
ATOM    103  H49 ACD     1      31.290  23.790  26.970  1.00  0.00            
ATOM    104  O25 ACD     1      29.930  25.340  26.690  1.00  0.00            
ATOM    105  H50 ACD     1      30.540  26.080  26.830  1.00  0.00            
ATOM    106  C31 ACD     1      33.150  24.210  23.190  1.00  0.00            
ATOM    107  H51 ACD     1      32.450  24.680  22.470  1.00  0.00            
ATOM    108  O26 ACD     1      34.040  23.230  22.510  1.00  0.00            
ATOM    109  H52 ACD     1      33.520  22.440  22.310  1.00  0.00            
ATOM    110  C32 ACD     1      34.010  25.300  23.780  1.00  0.00            
ATOM    111  H53 ACD     1      34.610  24.930  24.630  1.00  0.00            
ATOM    112  O27 ACD     1      34.900  25.960  22.910  1.00  0.00            
ATOM    113  H54 ACD     1      35.340  25.310  22.350  1.00  0.00            
ATOM    114  C33 ACD     1      33.140  26.430  24.400  1.00  0.00            
ATOM    115  H55 ACD     1      33.820  27.210  24.740  1.00  0.00            
ATOM    116  O28 ACD     1      32.390  27.030  23.310  1.00  0.00            
ATOM    117  C34 ACD     1      32.370  28.490  23.190  1.00  0.00            
ATOM    118  H56 ACD     1      32.780  28.980  24.090  1.00  0.00            
ATOM    119  C35 ACD     1      32.920  28.920  21.830  1.00  0.00            
ATOM    120  H57 ACD     1      32.360  28.240  21.170  1.00  0.00            
ATOM    121  O29 ACD     1      34.350  28.770  21.790  1.00  0.00            
ATOM    122  H58 ACD     1      34.650  27.950  22.190  1.00  0.00            
ATOM    123  C36 ACD     1      32.540  30.340  21.370  1.00  0.00            
ATOM    124  H59 ACD     1      33.110  31.070  21.950  1.00  0.00            
ATOM    125  O30 ACD     1      32.820  30.500  20.000  1.00  0.00            
ATOM    126  H60 ACD     1      33.580  29.920  19.970  1.00  0.00            
ATOM    127  C1  CT6     2      33.330  26.760  18.660  1.00  0.00            
ATOM    128  C2  CT6     2      33.130  25.720  19.880  1.00  0.00            
ATOM    129  N1  CT6     2      31.990  24.780  19.670  1.00  0.00            
ATOM    130  C3  CT6     2      32.080  23.410  19.230  1.00  0.00            
ATOM    131  C4  CT6     2      30.950  22.820  18.500  1.00  0.00            
ATOM    132  O1  CT6     2      33.160  22.860  19.240  1.00  0.00            
ATOM    133  C5  CT6     2      30.740  25.380  19.800  1.00  0.00            
ATOM    134  C6  CT6     2      30.180  25.890  18.640  1.00  0.00            
ATOM    135  C7  CT6     2      29.000  26.650  18.760  1.00  0.00            
ATOM    136  C8  CT6     2      28.310  26.700  19.980  1.00  0.00            
ATOM    137  C9  CT6     2      28.830  26.180  21.140  1.00  0.00            
ATOM    138  C10 CT6     2      28.030  26.300  22.400  1.00  0.00            
ATOM    139  C11 CT6     2      28.320  25.320  23.290  1.00  0.00            
ATOM    140  C12 CT6     2      27.630  25.130  24.520  1.00  0.00            
ATOM    141  N2  CT6     2      26.740  26.050  24.910  1.00  0.00            
ATOM    142  C13 CT6     2      26.450  26.950  23.960  1.00  0.00            
ATOM    143  C14 CT6     2      25.510  27.950  24.140  1.00  0.00            
ATOM    144  C15 CT6     2      24.880  28.370  25.350  1.00  0.00            
ATOM    145  N3  CT6     2      24.450  28.850  26.310  1.00  0.00            
ATOM    146  C16 CT6     2      25.520  28.640  22.930  1.00  0.00            
ATOM    147  N4  CT6     2      26.420  28.170  22.120  1.00  0.00            
ATOM    148  N5  CT6     2      26.980  27.100  22.750  1.00  0.00            
ATOM    149  C17 CT6     2      30.110  25.550  21.010  1.00  0.00            
ATOM    150  H1  CT6     2      33.270  26.250  17.690  1.00  0.00            
ATOM    151  H2  CT6     2      32.560  27.530  18.650  1.00  0.00            
ATOM    152  H3  CT6     2      34.260  27.340  18.610  1.00  0.00            
ATOM    153  H4  CT6     2      34.070  25.170  20.030  1.00  0.00            
ATOM    154  H5  CT6     2      32.970  26.320  20.790  1.00  0.00            
ATOM    155  H6  CT6     2      29.940  23.100  18.830  1.00  0.00            
ATOM    156  H7  CT6     2      31.100  23.240  17.500  1.00  0.00            
ATOM    157  H8  CT6     2      30.940  21.720  18.450  1.00  0.00            
ATOM    158  H9  CT6     2      30.800  25.710  17.760  1.00  0.00            
ATOM    159  H10 CT6     2      28.720  27.270  17.910  1.00  0.00            
ATOM    160  H11 CT6     2      27.380  27.270  19.960  1.00  0.00            
ATOM    161  H12 CT6     2      29.090  24.590  23.050  1.00  0.00            
ATOM    162  H13 CT6     2      27.900  24.350  25.230  1.00  0.00            
ATOM    163  H14 CT6     2      24.930  29.500  22.650  1.00  0.00            
ATOM    164  H15 CT6     2      30.570  25.260  21.950  1.00  0.00            
TER
ENDMDL
MODEL        1
ATOM      1  H1  ACD     1      22.020  33.860  25.090  1.00  0.00            
ATOM      2  O1  ACD     1      22.200  32.920  25.130  1.00  0.00            
ATOM      3  C1  ACD     1      21.240  32.240  24.370  1.00  0.00            
ATOM      4  H2  ACD     1      21.260  32.690  23.360  1.00  0.00            
ATOM      5  H3  ACD     1      20.240  32.410  24.790  1.00  0.00            
ATOM      6  C2  ACD     1      21.670  30.760  24.230  1.00  0.00            
ATOM      7  H4  ACD     1      22.700  30.720  23.870  1.00  0.00            
ATOM      8  O2  ACD     1      21.540  30.040  25.430  1.00  0.00            
ATOM      9  C3  ACD     1      21.590  28.590  25.500  1.00  0.00            
ATOM     10  H5  ACD     1      21.350  28.240  26.510  1.00  0.00            
ATOM     11  O3  ACD     1      22.970  28.150  25.140  1.00  0.00            
ATOM     12  C4  ACD     1      23.640  27.320  26.010  1.00  0.00            
ATOM     13  H6  ACD     1      22.960  26.920  26.780  1.00  0.00            
ATOM     14  C5  ACD     1      24.220  26.200  25.220  1.00  0.00            
ATOM     15  H7  ACD     1      25.020  26.600  24.580  1.00  0.00            
ATOM     16  O4  ACD     1      23.210  25.460  24.480  1.00  0.00            
ATOM     17  H8  ACD     1      22.470  26.060  24.370  1.00  0.00            
ATOM     18  C6  ACD     1      24.930  25.270  26.160  1.00  0.00            
ATOM     19  H9  ACD     1      24.170  24.900  26.860  1.00  0.00            
ATOM     20  O5  ACD     1      25.640  24.170  25.600  1.00  0.00            
ATOM     21  H10 ACD     1      26.150  24.570  24.900  1.00  0.00            
ATOM     22  C7  ACD     1      26.020  25.990  26.910  1.00  0.00            
ATOM     23  H11 ACD     1      26.560  25.360  27.630  1.00  0.00            
ATOM     24  O6  ACD     1      25.340  27.050  27.590  1.00  0.00            
ATOM     25  C8  ACD     1      24.710  28.030  26.800  1.00  0.00            
ATOM     26  H12 ACD     1      25.470  28.520  26.170  1.00  0.00            
ATOM     27  C9  ACD     1      24.100  29.130  27.680  1.00  0.00            
ATOM     28  H13 ACD     1      23.850  30.030  27.100  1.00  0.00            
ATOM     29  H14 ACD     1      23.190  28.770  28.180  1.00  0.00            
ATOM     30  O7  ACD     1      24.960  29.610  28.680  1.00  0.00            
ATOM     31  H15 ACD     1      24.570  30.380  29.110  1.00  0.00            
ATOM     32  O8  ACD     1      27.030  26.380  25.970  1.00  0.00            
ATOM     33  C10 ACD     1      28.340  26.790  26.420  1.00  0.00            
ATOM     34  H16 ACD     1      28.610  26.220  27.310  1.00  0.00            
ATOM     35  C11 ACD     1      29.320  26.180  25.400  1.00  0.00            
ATOM     36  H17 ACD     1      28.820  26.360  24.440  1.00  0.00            
ATOM     37  O9  ACD     1      29.560  24.830  25.580  1.00  0.00            
ATOM     38  H18 ACD     1      30.200  24.570  24.910  1.00  0.00            
ATOM     39  C12 ACD     1      30.620  26.990  25.250  1.00  0.00            
ATOM     40  H19 ACD     1      31.200  26.840  26.170  1.00  0.00            
ATOM     41  O10 ACD     1      31.360  26.650  24.070  1.00  0.00            
ATOM     42  H20 ACD     1      30.830  26.960  23.340  1.00  0.00            
ATOM     43  C13 ACD     1      30.350  28.520  25.200  1.00  0.00            
ATOM     44  H21 ACD     1      31.320  29.020  25.110  1.00  0.00            
ATOM     45  O11 ACD     1      29.820  28.830  26.450  1.00  0.00            
ATOM     46  C14 ACD     1      28.470  28.310  26.760  1.00  0.00            
ATOM     47  H22 ACD     1      27.720  28.780  26.120  1.00  0.00            
ATOM     48  C15 ACD     1      28.200  28.650  28.220  1.00  0.00            
ATOM     49  H23 ACD     1      28.370  29.720  28.430  1.00  0.00            
ATOM     50  H24 ACD     1      27.150  28.460  28.490  1.00  0.00            
ATOM     51  O12 ACD     1      28.970  27.870  29.190  1.00  0.00            
ATOM     52  H25 ACD     1      29.910  27.990  29.040  1.00  0.00            
ATOM     53  O13 ACD     1      29.440  29.000  24.220  1.00  0.00            
ATOM     54  C16 ACD     1      29.830  29.810  23.170  1.00  0.00            
ATOM     55  H26 ACD     1      30.910  29.960  23.100  1.00  0.00            
ATOM     56  C17 ACD     1      29.480  29.030  21.920  1.00  0.00            
ATOM     57  H27 ACD     1      28.410  28.820  21.820  1.00  0.00            
ATOM     58  O14 ACD     1      30.150  27.780  21.860  1.00  0.00            
ATOM     59  H28 ACD     1      29.480  27.100  21.980  1.00  0.00            
ATOM     60  C18 ACD     1      29.850  29.960  20.700  1.00  0.00            
ATOM     61  H29 ACD     1      30.920  30.140  20.810  1.00  0.00            
ATOM     62  O15 ACD     1      29.530  29.340  19.440  1.00  0.00            
ATOM     63  H30 ACD     1      28.600  29.300  19.220  1.00  0.00            
ATOM     64  C19 ACD     1      29.190  31.270  20.830  1.00  0.00            
ATOM     65  H31 ACD     1      29.550  31.910  20.010  1.00  0.00            
ATOM     66  O16 ACD     1      29.620  31.820  22.080  1.00  0.00            
ATOM     67  C20 ACD     1      29.200  31.190  23.250  1.00  0.00            
ATOM     68  H32 ACD     1      28.110  31.090  23.170  1.00  0.00            
ATOM     69  C21 ACD     1      29.560  31.920  24.520  1.00  0.00            
ATOM     70  H33 ACD     1      29.190  31.300  25.350  1.00  0.00            
ATOM     71  H34 ACD     1      30.650  31.990  24.570  1.00  0.00            
ATOM     72  O17 ACD     1      29.000  33.220  24.650  1.00  0.00            
ATOM     73  H35 ACD     1      28.860  33.420  25.580  1.00  0.00            
ATOM     74  O18 ACD     1      27.790  31.080  20.630  1.00  0.00            
ATOM     75  C22 ACD     1      27.300  31.460  19.330  1.00  0.00            
ATOM     76  H36 ACD     1      28.080  31.560  18.570  1.00  0.00            
ATOM     77  C23 ACD     1      26.290  30.330  18.970  1.00  0.00            
ATOM     78  H37 ACD     1      25.610  30.160  19.820  1.00  0.00            
ATOM     79  O19 ACD     1      26.870  29.180  18.650  1.00  0.00            
ATOM     80  H38 ACD     1      26.300  28.410  18.700  1.00  0.00            
ATOM     81  C24 ACD     1      25.420  30.850  17.800  1.00  0.00            
ATOM     82  H39 ACD     1      26.140  31.050  17.000  1.00  0.00            
ATOM     83  O20 ACD     1      24.480  29.950  17.390  1.00  0.00            
ATOM     84  H40 ACD     1      24.990  29.210  17.040  1.00  0.00            
ATOM     85  C25 ACD     1      24.670  32.140  18.130  1.00  0.00            
ATOM     86  H41 ACD     1      24.110  32.530  17.270  1.00  0.00            
ATOM     87  O21 ACD     1      25.710  33.070  18.370  1.00  0.00            
ATOM     88  C26 ACD     1      26.610  32.820  19.450  1.00  0.00            
ATOM     89  H42 ACD     1      25.940  32.870  20.320  1.00  0.00            
ATOM     90  C27 ACD     1      27.590  33.910  19.640  1.00  0.00            
ATOM     91  H43 ACD     1      28.300  33.740  20.460  1.00  0.00            
ATOM     92  H44 ACD     1      28.180  34.070  18.720  1.00  0.00            
ATOM     93  O22 ACD     1      26.900  35.140  19.960  1.00  0.00            
ATOM     94  H45 ACD     1      26.380  35.500  19.230  1.00  0.00            
ATOM     95  O23 ACD     1      23.800  31.980  19.250  1.00  0.00            
ATOM     96  C28 ACD     1      22.380  32.140  19.160  1.00  0.00            
ATOM     97  H46 ACD     1      22.060  32.810  18.360  1.00  0.00            
ATOM     98  C29 ACD     1      22.010  32.860  20.530  1.00  0.00            
ATOM     99  H47 ACD     1      22.710  32.440  21.250  1.00  0.00            
ATOM    100  O24 ACD     1      20.660  32.530  20.940  1.00  0.00            
ATOM    101  C30 ACD     1      22.300  34.350  20.490  1.00  0.00            
ATOM    102  H48 ACD     1      23.070  34.530  19.730  1.00  0.00            
ATOM    103  H49 ACD     1      21.440  34.850  20.020  1.00  0.00            
ATOM    104  O25 ACD     1      22.580  34.930  21.690  1.00  0.00            
ATOM    105  H50 ACD     1      21.820  34.810  22.270  1.00  0.00            
ATOM    106  C31 ACD     1      21.750  30.720  19.070  1.00  0.00            
ATOM    107  H51 ACD     1      22.340  30.080  19.730  1.00  0.00            
ATOM    108  O26 ACD     1      21.730  30.320  17.710  1.00  0.00            
ATOM    109  H52 ACD     1      22.610  30.030  17.470  1.00  0.00            
ATOM    110  C32 ACD     1      20.320  30.650  19.600  1.00  0.00            
ATOM    111  H53 ACD     1      19.630  31.240  18.990  1.00  0.00            
ATOM    112  O27 ACD     1      19.840  29.290  19.680  1.00  0.00            
ATOM    113  H54 ACD     1      19.490  29.120  18.800  1.00  0.00            
ATOM    114  C33 ACD     1      20.280  31.210  21.060  1.00  0.00            
ATOM    115  H55 ACD     1      19.230  31.090  21.330  1.00  0.00            
ATOM    116  O28 ACD     1      21.160  30.580  21.910  1.00  0.00            
ATOM    117  C34 ACD     1      20.730  30.250  23.210  1.00  0.00            
ATOM    118  H56 ACD     1      19.700  30.500  23.490  1.00  0.00            
ATOM    119  C35 ACD     1      20.790  28.660  23.230  1.00  0.00            
ATOM    120  H57 ACD     1      21.820  28.490  22.910  1.00  0.00            
ATOM    121  O29 ACD     1      19.740  28.130  22.380  1.00  0.00            
ATOM    122  H58 ACD     1      19.840  28.590  21.540  1.00  0.00            
ATOM    123  C36 ACD     1      20.530  28.050  24.580  1.00  0.00            
ATOM    124  H59 ACD     1      19.520  28.300  24.920  1.00  0.00            
ATOM    125  O30 ACD     1      20.650  26.640  24.540  1.00  0.00            
ATOM    126  H60 ACD     1      20.040  26.250  25.180  1.00  0.00            
ATOM    127  C1  CT6     2      21.740  26.100  20.910  1.00  0.00            
ATOM    128  C2  CT6     2      22.290  27.440  20.290  1.00  0.00            
ATOM    129  N1  CT6     2      23.750  27.370  20.130  1.00  0.00            
ATOM    130  C3  CT6     2      24.380  26.950  18.960  1.00  0.00            
ATOM    131  C4  CT6     2      23.480  26.630  17.820  1.00  0.00            
ATOM    132  O1  CT6     2      25.600  26.840  18.970  1.00  0.00            
ATOM    133  C5  CT6     2      24.490  27.810  21.280  1.00  0.00            
ATOM    134  C6  CT6     2      25.430  26.930  21.850  1.00  0.00            
ATOM    135  C7  CT6     2      26.300  27.430  22.840  1.00  0.00            
ATOM    136  C8  CT6     2      26.290  28.790  23.250  1.00  0.00            
ATOM    137  C9  CT6     2      25.300  29.660  22.750  1.00  0.00            
ATOM    138  C10 CT6     2      25.370  31.020  23.240  1.00  0.00            
ATOM    139  C11 CT6     2      24.940  31.970  22.370  1.00  0.00            
ATOM    140  C12 CT6     2      25.200  33.410  22.560  1.00  0.00            
ATOM    141  N2  CT6     2      25.460  33.860  23.780  1.00  0.00            
ATOM    142  C13 CT6     2      25.530  32.840  24.650  1.00  0.00            
ATOM    143  C14 CT6     2      25.840  33.030  25.930  1.00  0.00            
ATOM    144  C15 CT6     2      26.020  34.270  26.550  1.00  0.00            
ATOM    145  N3  CT6     2      26.390  35.310  26.920  1.00  0.00            
ATOM    146  C16 CT6     2      26.210  31.790  26.510  1.00  0.00            
ATOM    147  N4  CT6     2      26.140  30.800  25.630  1.00  0.00            
ATOM    148  N5  CT6     2      25.790  31.530  24.440  1.00  0.00            
ATOM    149  C17 CT6     2      24.420  29.130  21.760  1.00  0.00            
ATOM    150  H1  CT6     2      21.900  25.290  20.190  1.00  0.00            
ATOM    151  H2  CT6     2      22.170  25.780  21.870  1.00  0.00            
ATOM    152  H3  CT6     2      20.660  26.150  21.040  1.00  0.00            
ATOM    153  H4  CT6     2      21.750  27.460  19.340  1.00  0.00            
ATOM    154  H5  CT6     2      21.930  28.300  20.860  1.00  0.00            
ATOM    155  H6  CT6     2      22.970  27.510  17.410  1.00  0.00            
ATOM    156  H7  CT6     2      24.010  26.310  16.910  1.00  0.00            
ATOM    157  H8  CT6     2      22.740  25.890  18.140  1.00  0.00            
ATOM    158  H9  CT6     2      25.430  25.880  21.550  1.00  0.00            
ATOM    159  H10 CT6     2      26.980  26.810  23.420  1.00  0.00            
ATOM    160  H11 CT6     2      26.970  29.170  24.010  1.00  0.00            
ATOM    161  H12 CT6     2      24.620  31.580  21.420  1.00  0.00            
ATOM    162  H13 CT6     2      25.090  34.160  21.780  1.00  0.00            
ATOM    163  H14 CT6     2      26.690  31.600  27.450  1.00  0.00            
ATOM    164  H15 CT6     2      23.630  29.780  21.410  1.00  0.00            
TER
ENDMDL
MODEL        1
ATOM      1  H1  ACD     1      19.910  21.660  16.620  1.00  0.00            
ATOM      2  O1  ACD     1      20.200  22.370  17.200  1.00  0.00            
ATOM      3  C1  ACD     1      19.320  22.310  18.370  1.00  0.00            
ATOM      4  H2  ACD     1      19.600  21.390  18.910  1.00  0.00            
ATOM      5  H3  ACD     1      18.310  22.360  17.950  1.00  0.00            
ATOM      6  C2  ACD     1      19.460  23.470  19.360  1.00  0.00            
ATOM      7  H4  ACD     1      20.510  23.590  19.660  1.00  0.00            
ATOM      8  O2  ACD     1      18.950  24.660  18.740  1.00  0.00            
ATOM      9  C3  ACD     1      18.750  25.810  19.450  1.00  0.00            
ATOM     10  H5  ACD     1      18.310  26.540  18.760  1.00  0.00            
ATOM     11  O3  ACD     1      19.900  26.260  20.110  1.00  0.00            
ATOM     12  C4  ACD     1      20.050  27.690  20.300  1.00  0.00            
ATOM     13  H6  ACD     1      19.140  28.120  19.860  1.00  0.00            
ATOM     14  C5  ACD     1      20.240  27.910  21.800  1.00  0.00            
ATOM     15  H7  ACD     1      21.030  27.210  22.110  1.00  0.00            
ATOM     16  O4  ACD     1      19.010  27.620  22.510  1.00  0.00            
ATOM     17  H8  ACD     1      18.860  28.160  23.290  1.00  0.00            
ATOM     18  C6  ACD     1      20.780  29.340  22.120  1.00  0.00            
ATOM     19  H9  ACD     1      19.990  30.070  21.930  1.00  0.00            
ATOM     20  O5  ACD     1      21.090  29.390  23.500  1.00  0.00            
ATOM     21  H10 ACD     1      21.740  28.680  23.610  1.00  0.00            
ATOM     22  C7  ACD     1      22.000  29.640  21.280  1.00  0.00            
ATOM     23  H11 ACD     1      22.340  30.680  21.370  1.00  0.00            
ATOM     24  O6  ACD     1      21.670  29.330  19.870  1.00  0.00            
ATOM     25  C8  ACD     1      21.290  28.060  19.490  1.00  0.00            
ATOM     26  H12 ACD     1      22.070  27.310  19.680  1.00  0.00            
ATOM     27  C9  ACD     1      21.040  28.040  18.030  1.00  0.00            
ATOM     28  H13 ACD     1      21.930  28.460  17.550  1.00  0.00            
ATOM     29  H14 ACD     1      20.880  26.990  17.760  1.00  0.00            
ATOM     30  O7  ACD     1      19.920  28.780  17.620  1.00  0.00            
ATOM     31  H15 ACD     1      19.460  28.360  16.880  1.00  0.00            
ATOM     32  O8  ACD     1      23.080  28.820  21.750  1.00  0.00            
ATOM     33  C10 ACD     1      24.440  29.260  21.650  1.00  0.00            
ATOM     34  H16 ACD     1      24.490  30.190  21.070  1.00  0.00            
ATOM     35  C11 ACD     1      24.940  29.720  23.100  1.00  0.00            
ATOM     36  H17 ACD     1      24.780  28.850  23.750  1.00  0.00            
ATOM     37  O9  ACD     1      24.250  30.870  23.590  1.00  0.00            
ATOM     38  H18 ACD     1      23.910  30.560  24.430  1.00  0.00            
ATOM     39  C12 ACD     1      26.410  29.970  23.110  1.00  0.00            
ATOM     40  H19 ACD     1      26.660  30.760  22.390  1.00  0.00            
ATOM     41  O10 ACD     1      26.960  30.240  24.440  1.00  0.00            
ATOM     42  H20 ACD     1      26.940  29.400  24.910  1.00  0.00            
ATOM     43  C13 ACD     1      27.150  28.720  22.620  1.00  0.00            
ATOM     44  H21 ACD     1      28.230  28.910  22.590  1.00  0.00            
ATOM     45  O11 ACD     1      26.720  28.330  21.410  1.00  0.00            
ATOM     46  C14 ACD     1      25.360  28.100  21.170  1.00  0.00            
ATOM     47  H22 ACD     1      25.060  27.190  21.690  1.00  0.00            
ATOM     48  C15 ACD     1      25.170  27.820  19.720  1.00  0.00            
ATOM     49  H23 ACD     1      25.900  27.050  19.430  1.00  0.00            
ATOM     50  H24 ACD     1      24.220  27.290  19.630  1.00  0.00            
ATOM     51  O12 ACD     1      25.280  29.050  18.880  1.00  0.00            
ATOM     52  H25 ACD     1      25.180  28.790  17.960  1.00  0.00            
ATOM     53  O13 ACD     1      26.990  27.660  23.600  1.00  0.00            
ATOM     54  C16 ACD     1      28.050  27.070  24.280  1.00  0.00            
ATOM     55  H26 ACD     1      28.880  27.750  24.510  1.00  0.00            
ATOM     56  C17 ACD     1      27.340  26.820  25.610  1.00  0.00            
ATOM     57  H27 ACD     1      26.370  26.390  25.350  1.00  0.00            
ATOM     58  O14 ACD     1      27.130  28.000  26.310  1.00  0.00            
ATOM     59  H28 ACD     1      26.710  27.650  27.100  1.00  0.00            
ATOM     60  C18 ACD     1      28.110  25.650  26.370  1.00  0.00            
ATOM     61  H29 ACD     1      29.070  26.100  26.670  1.00  0.00            
ATOM     62  O15 ACD     1      27.310  25.250  27.460  1.00  0.00            
ATOM     63  H30 ACD     1      27.670  25.510  28.320  1.00  0.00            
ATOM     64  C19 ACD     1      28.200  24.420  25.540  1.00  0.00            
ATOM     65  H31 ACD     1      28.670  23.680  26.200  1.00  0.00            
ATOM     66  O16 ACD     1      29.120  24.840  24.500  1.00  0.00            
ATOM     67  C20 ACD     1      28.590  25.780  23.570  1.00  0.00            
ATOM     68  H32 ACD     1      27.690  25.350  23.110  1.00  0.00            
ATOM     69  C21 ACD     1      29.590  26.170  22.510  1.00  0.00            
ATOM     70  H33 ACD     1      30.050  25.210  22.270  1.00  0.00            
ATOM     71  H34 ACD     1      29.060  26.560  21.630  1.00  0.00            
ATOM     72  O17 ACD     1      30.630  27.050  22.940  1.00  0.00            
ATOM     73  H35 ACD     1      31.070  26.630  23.690  1.00  0.00            
ATOM     74  O18 ACD     1      26.940  23.900  25.050  1.00  0.00            
ATOM     75  C22 ACD     1      26.340  22.710  25.610  1.00  0.00            
ATOM     76  H36 ACD     1      26.940  22.270  26.410  1.00  0.00            
ATOM     77  C23 ACD     1      24.870  22.980  26.170  1.00  0.00            
ATOM     78  H37 ACD     1      24.220  23.460  25.420  1.00  0.00            
ATOM     79  O19 ACD     1      24.850  23.810  27.300  1.00  0.00            
ATOM     80  H38 ACD     1      25.480  24.530  27.260  1.00  0.00            
ATOM     81  C24 ACD     1      24.330  21.530  26.450  1.00  0.00            
ATOM     82  H39 ACD     1      24.970  20.980  27.150  1.00  0.00            
ATOM     83  O20 ACD     1      23.090  21.530  27.060  1.00  0.00            
ATOM     84  H40 ACD     1      23.060  22.400  27.450  1.00  0.00            
ATOM     85  C25 ACD     1      24.220  20.700  25.140  1.00  0.00            
ATOM     86  H41 ACD     1      23.770  19.710  25.290  1.00  0.00            
ATOM     87  O21 ACD     1      25.510  20.550  24.700  1.00  0.00            
ATOM     88  C26 ACD     1      26.280  21.730  24.380  1.00  0.00            
ATOM     89  H42 ACD     1      25.720  22.140  23.530  1.00  0.00            
ATOM     90  C27 ACD     1      27.710  21.230  24.010  1.00  0.00            
ATOM     91  H43 ACD     1      28.370  22.110  24.010  1.00  0.00            
ATOM     92  H44 ACD     1      28.170  20.480  24.670  1.00  0.00            
ATOM     93  O22 ACD     1      27.690  20.680  22.660  1.00  0.00            
ATOM     94  H45 ACD     1      26.900  20.130  22.590  1.00  0.00            
ATOM     95  O23 ACD     1      23.360  21.430  24.160  1.00  0.00            
ATOM     96  C28 ACD     1      22.380  20.730  23.410  1.00  0.00            
ATOM     97  H46 ACD     1      22.530  19.640  23.440  1.00  0.00            
ATOM     98  C29 ACD     1      22.450  21.220  22.030  1.00  0.00            
ATOM     99  H47 ACD     1      22.580  22.310  21.950  1.00  0.00            
ATOM    100  O24 ACD     1      21.280  20.790  21.320  1.00  0.00            
ATOM    101  C30 ACD     1      23.710  20.700  21.390  1.00  0.00            
ATOM    102  H48 ACD     1      24.590  20.970  21.980  1.00  0.00            
ATOM    103  H49 ACD     1      23.710  19.600  21.390  1.00  0.00            
ATOM    104  O25 ACD     1      23.750  21.240  20.090  1.00  0.00            
ATOM    105  H50 ACD     1      24.560  21.050  19.610  1.00  0.00            
ATOM    106  C31 ACD     1      21.080  20.990  24.140  1.00  0.00            
ATOM    107  H51 ACD     1      21.030  22.080  24.240  1.00  0.00            
ATOM    108  O26 ACD     1      21.110  20.330  25.330  1.00  0.00            
ATOM    109  H52 ACD     1      21.690  20.790  25.940  1.00  0.00            
ATOM    110  C32 ACD     1      19.890  20.740  23.300  1.00  0.00            
ATOM    111  H53 ACD     1      19.580  19.690  23.400  1.00  0.00            
ATOM    112  O27 ACD     1      18.920  21.530  23.830  1.00  0.00            
ATOM    113  H54 ACD     1      19.040  22.420  23.480  1.00  0.00            
ATOM    114  C33 ACD     1      20.090  21.270  21.820  1.00  0.00            
ATOM    115  H55 ACD     1      19.380  20.750  21.180  1.00  0.00            
ATOM    116  O28 ACD     1      19.830  22.640  21.590  1.00  0.00            
ATOM    117  C34 ACD     1      18.830  23.070  20.710  1.00  0.00            
ATOM    118  H56 ACD     1      17.970  22.410  20.540  1.00  0.00            
ATOM    119  C35 ACD     1      18.130  24.290  21.380  1.00  0.00            
ATOM    120  H57 ACD     1      18.910  24.870  21.890  1.00  0.00            
ATOM    121  O29 ACD     1      17.070  23.900  22.240  1.00  0.00            
ATOM    122  H58 ACD     1      16.520  24.660  22.490  1.00  0.00            
ATOM    123  C36 ACD     1      17.640  25.320  20.380  1.00  0.00            
ATOM    124  H59 ACD     1      16.890  24.800  19.770  1.00  0.00            
ATOM    125  O30 ACD     1      17.050  26.420  21.110  1.00  0.00            
ATOM    126  H60 ACD     1      17.790  26.880  21.520  1.00  0.00            
ATOM    127  C1  CT6     2      18.680  25.880  25.320  1.00  0.00            
ATOM    128  C2  CT6     2      19.380  24.740  24.670  1.00  0.00            
ATOM    129  N1  CT6     2      20.640  24.500  25.450  1.00  0.00            
ATOM    130  C3  CT6     2      20.600  23.730  26.610  1.00  0.00            
ATOM    131  C4  CT6     2      19.320  22.920  26.940  1.00  0.00            
ATOM    132  O1  CT6     2      21.580  23.720  27.340  1.00  0.00            
ATOM    133  C5  CT6     2      21.840  25.020  24.870  1.00  0.00            
ATOM    134  C6  CT6     2      22.560  26.040  25.510  1.00  0.00            
ATOM    135  C7  CT6     2      23.810  26.460  24.950  1.00  0.00            
ATOM    136  C8  CT6     2      24.280  25.900  23.710  1.00  0.00            
ATOM    137  C9  CT6     2      23.420  25.070  22.950  1.00  0.00            
ATOM    138  C10 CT6     2      23.700  24.750  21.530  1.00  0.00            
ATOM    139  C11 CT6     2      22.620  24.880  20.660  1.00  0.00            
ATOM    140  C12 CT6     2      22.720  24.680  19.280  1.00  0.00            
ATOM    141  N2  CT6     2      23.890  24.610  18.690  1.00  0.00            
ATOM    142  C13 CT6     2      24.890  24.290  19.590  1.00  0.00            
ATOM    143  C14 CT6     2      26.210  24.280  19.260  1.00  0.00            
ATOM    144  C15 CT6     2      26.860  24.600  18.060  1.00  0.00            
ATOM    145  N3  CT6     2      27.550  24.870  17.220  1.00  0.00            
ATOM    146  C16 CT6     2      26.890  23.990  20.510  1.00  0.00            
ATOM    147  N4  CT6     2      26.110  24.010  21.520  1.00  0.00            
ATOM    148  N5  CT6     2      24.890  24.180  20.950  1.00  0.00            
ATOM    149  C17 CT6     2      22.230  24.620  23.560  1.00  0.00            
ATOM    150  H1  CT6     2      17.700  26.070  24.860  1.00  0.00            
ATOM    151  H2  CT6     2      18.400  25.710  26.360  1.00  0.00            
ATOM    152  H3  CT6     2      19.310  26.780  25.340  1.00  0.00            
ATOM    153  H4  CT6     2      18.790  23.810  24.660  1.00  0.00            
ATOM    154  H5  CT6     2      19.650  24.970  23.630  1.00  0.00            
ATOM    155  H6  CT6     2      19.260  22.150  26.150  1.00  0.00            
ATOM    156  H7  CT6     2      19.430  22.430  27.910  1.00  0.00            
ATOM    157  H8  CT6     2      18.410  23.520  26.950  1.00  0.00            
ATOM    158  H9  CT6     2      22.180  26.460  26.430  1.00  0.00            
ATOM    159  H10 CT6     2      24.370  27.220  25.490  1.00  0.00            
ATOM    160  H11 CT6     2      25.290  26.150  23.400  1.00  0.00            
ATOM    161  H12 CT6     2      21.670  25.180  21.080  1.00  0.00            
ATOM    162  H13 CT6     2      21.900  24.730  18.570  1.00  0.00            
ATOM    163  H14 CT6     2      27.970  23.900  20.630  1.00  0.00            
ATOM    164  H15 CT6     2      21.680  23.930  22.930  1.00  0.00            
TER
ENDMDL
MODEL        1
ATOM      1  H1  ACD     1      22.060  32.300  18.150  1.00  0.00            
ATOM      2  O1  ACD     1      22.980  32.120  18.380  1.00  0.00            
ATOM      3  C1  ACD     1      23.350  30.900  17.730  1.00  0.00            
ATOM      4  H2  ACD     1      24.180  30.360  18.210  1.00  0.00            
ATOM      5  H3  ACD     1      23.460  31.000  16.640  1.00  0.00            
ATOM      6  C2  ACD     1      22.230  29.960  17.960  1.00  0.00            
ATOM      7  H4  ACD     1      22.200  29.860  19.050  1.00  0.00            
ATOM      8  O2  ACD     1      20.940  30.510  17.550  1.00  0.00            
ATOM      9  C3  ACD     1      19.840  29.700  17.790  1.00  0.00            
ATOM     10  H5  ACD     1      18.950  30.240  17.470  1.00  0.00            
ATOM     11  O3  ACD     1      19.780  29.270  19.190  1.00  0.00            
ATOM     12  C4  ACD     1      18.620  29.660  19.940  1.00  0.00            
ATOM     13  H6  ACD     1      17.840  30.040  19.270  1.00  0.00            
ATOM     14  C5  ACD     1      18.210  28.430  20.730  1.00  0.00            
ATOM     15  H7  ACD     1      19.120  27.850  20.960  1.00  0.00            
ATOM     16  O4  ACD     1      17.510  27.640  19.830  1.00  0.00            
ATOM     17  H8  ACD     1      17.400  26.790  20.260  1.00  0.00            
ATOM     18  C6  ACD     1      17.480  28.680  22.050  1.00  0.00            
ATOM     19  H9  ACD     1      16.480  29.110  21.890  1.00  0.00            
ATOM     20  O5  ACD     1      17.410  27.500  22.740  1.00  0.00            
ATOM     21  H10 ACD     1      16.510  27.300  23.010  1.00  0.00            
ATOM     22  C7  ACD     1      18.300  29.710  22.880  1.00  0.00            
ATOM     23  H11 ACD     1      17.810  29.950  23.830  1.00  0.00            
ATOM     24  O6  ACD     1      18.250  30.920  22.070  1.00  0.00            
ATOM     25  C8  ACD     1      18.980  30.870  20.840  1.00  0.00            
ATOM     26  H12 ACD     1      20.050  30.880  21.070  1.00  0.00            
ATOM     27  C9  ACD     1      18.770  32.160  20.060  1.00  0.00            
ATOM     28  H13 ACD     1      19.340  32.180  19.130  1.00  0.00            
ATOM     29  H14 ACD     1      17.670  32.200  19.980  1.00  0.00            
ATOM     30  O7  ACD     1      19.250  33.220  20.880  1.00  0.00            
ATOM     31  H15 ACD     1      19.190  34.020  20.340  1.00  0.00            
ATOM     32  O8  ACD     1      19.690  29.350  23.080  1.00  0.00            
ATOM     33  C10 ACD     1      20.080  29.310  24.470  1.00  0.00            
ATOM     34  H16 ACD     1      19.230  29.600  25.110  1.00  0.00            
ATOM     35  C11 ACD     1      20.410  27.870  24.750  1.00  0.00            
ATOM     36  H17 ACD     1      21.260  27.610  24.110  1.00  0.00            
ATOM     37  O9  ACD     1      19.280  27.000  24.730  1.00  0.00            
ATOM     38  H18 ACD     1      18.730  27.070  23.950  1.00  0.00            
ATOM     39  C12 ACD     1      21.120  27.730  26.040  1.00  0.00            
ATOM     40  H19 ACD     1      20.360  27.760  26.840  1.00  0.00            
ATOM     41  O10 ACD     1      21.780  26.450  26.170  1.00  0.00            
ATOM     42  H20 ACD     1      21.070  25.820  26.100  1.00  0.00            
ATOM     43  C13 ACD     1      22.220  28.760  26.300  1.00  0.00            
ATOM     44  H21 ACD     1      22.570  28.580  27.310  1.00  0.00            
ATOM     45  O11 ACD     1      21.790  30.150  26.070  1.00  0.00            
ATOM     46  C14 ACD     1      21.230  30.280  24.730  1.00  0.00            
ATOM     47  H22 ACD     1      22.080  30.240  24.030  1.00  0.00            
ATOM     48  C15 ACD     1      20.710  31.640  24.550  1.00  0.00            
ATOM     49  H23 ACD     1      20.440  31.880  23.520  1.00  0.00            
ATOM     50  H24 ACD     1      19.870  31.670  25.260  1.00  0.00            
ATOM     51  O12 ACD     1      21.710  32.650  25.000  1.00  0.00            
ATOM     52  H25 ACD     1      21.780  32.430  25.930  1.00  0.00            
ATOM     53  O13 ACD     1      23.320  28.550  25.440  1.00  0.00            
ATOM     54  C16 ACD     1      24.730  28.610  25.860  1.00  0.00            
ATOM     55  H26 ACD     1      24.820  28.880  26.920  1.00  0.00            
ATOM     56  C17 ACD     1      25.310  27.150  25.840  1.00  0.00            
ATOM     57  H27 ACD     1      25.120  26.890  24.790  1.00  0.00            
ATOM     58  O14 ACD     1      24.490  26.290  26.650  1.00  0.00            
ATOM     59  H28 ACD     1      23.580  26.470  26.390  1.00  0.00            
ATOM     60  C18 ACD     1      26.830  27.080  26.130  1.00  0.00            
ATOM     61  H29 ACD     1      26.970  27.450  27.150  1.00  0.00            
ATOM     62  O15 ACD     1      27.410  25.790  25.990  1.00  0.00            
ATOM     63  H30 ACD     1      27.330  25.460  25.100  1.00  0.00            
ATOM     64  C19 ACD     1      27.640  28.050  25.200  1.00  0.00            
ATOM     65  H31 ACD     1      28.690  28.000  25.510  1.00  0.00            
ATOM     66  O16 ACD     1      27.050  29.360  25.360  1.00  0.00            
ATOM     67  C20 ACD     1      25.660  29.450  24.950  1.00  0.00            
ATOM     68  H32 ACD     1      25.630  28.910  24.000  1.00  0.00            
ATOM     69  C21 ACD     1      25.170  30.880  24.970  1.00  0.00            
ATOM     70  H33 ACD     1      24.290  30.920  24.310  1.00  0.00            
ATOM     71  H34 ACD     1      24.860  31.060  26.010  1.00  0.00            
ATOM     72  O17 ACD     1      26.140  31.780  24.420  1.00  0.00            
ATOM     73  H35 ACD     1      26.980  31.520  24.810  1.00  0.00            
ATOM     74  O18 ACD     1      27.510  27.610  23.770  1.00  0.00            
ATOM     75  C22 ACD     1      28.750  27.620  22.870  1.00  0.00            
ATOM     76  H36 ACD     1      29.670  27.450  23.450  1.00  0.00            
ATOM     77  C23 ACD     1      28.640  26.450  21.950  1.00  0.00            
ATOM     78  H37 ACD     1      27.590  26.460  21.620  1.00  0.00            
ATOM     79  O19 ACD     1      28.980  25.290  22.690  1.00  0.00            
ATOM     80  H38 ACD     1      28.870  24.540  22.100  1.00  0.00            
ATOM     81  C24 ACD     1      29.420  26.570  20.640  1.00  0.00            
ATOM     82  H39 ACD     1      30.500  26.690  20.840  1.00  0.00            
ATOM     83  O20 ACD     1      29.300  25.370  19.960  1.00  0.00            
ATOM     84  H40 ACD     1      28.360  25.380  19.790  1.00  0.00            
ATOM     85  C25 ACD     1      29.000  27.840  19.900  1.00  0.00            
ATOM     86  H41 ACD     1      29.580  27.870  18.970  1.00  0.00            
ATOM     87  O21 ACD     1      29.350  28.920  20.760  1.00  0.00            
ATOM     88  C26 ACD     1      28.690  28.970  22.050  1.00  0.00            
ATOM     89  H42 ACD     1      27.600  29.050  21.920  1.00  0.00            
ATOM     90  C27 ACD     1      29.240  30.140  22.810  1.00  0.00            
ATOM     91  H43 ACD     1      29.120  30.970  22.100  1.00  0.00            
ATOM     92  H44 ACD     1      28.620  30.330  23.690  1.00  0.00            
ATOM     93  O22 ACD     1      30.620  30.030  23.320  1.00  0.00            
ATOM     94  H45 ACD     1      31.310  30.020  22.650  1.00  0.00            
ATOM     95  O23 ACD     1      27.560  27.830  19.710  1.00  0.00            
ATOM     96  C28 ACD     1      27.130  27.530  18.370  1.00  0.00            
ATOM     97  H46 ACD     1      27.920  27.180  17.700  1.00  0.00            
ATOM     98  C29 ACD     1      26.510  28.810  17.820  1.00  0.00            
ATOM     99  H47 ACD     1      25.850  29.240  18.580  1.00  0.00            
ATOM    100  O24 ACD     1      25.800  28.560  16.680  1.00  0.00            
ATOM    101  C30 ACD     1      27.570  29.830  17.490  1.00  0.00            
ATOM    102  H48 ACD     1      28.280  29.970  18.310  1.00  0.00            
ATOM    103  H49 ACD     1      28.180  29.480  16.650  1.00  0.00            
ATOM    104  O25 ACD     1      26.900  31.060  17.250  1.00  0.00            
ATOM    105  H50 ACD     1      27.570  31.740  17.360  1.00  0.00            
ATOM    106  C31 ACD     1      26.040  26.380  18.490  1.00  0.00            
ATOM    107  H51 ACD     1      25.250  26.580  19.230  1.00  0.00            
ATOM    108  O26 ACD     1      26.680  25.080  18.810  1.00  0.00            
ATOM    109  H52 ACD     1      25.940  24.480  18.920  1.00  0.00            
ATOM    110  C32 ACD     1      25.310  26.260  17.160  1.00  0.00            
ATOM    111  H53 ACD     1      26.040  25.950  16.400  1.00  0.00            
ATOM    112  O27 ACD     1      24.310  25.260  17.160  1.00  0.00            
ATOM    113  H54 ACD     1      24.110  25.140  18.090  1.00  0.00            
ATOM    114  C33 ACD     1      24.720  27.610  16.810  1.00  0.00            
ATOM    115  H55 ACD     1      24.310  27.400  15.820  1.00  0.00            
ATOM    116  O28 ACD     1      23.660  27.980  17.710  1.00  0.00            
ATOM    117  C34 ACD     1      22.570  28.640  17.210  1.00  0.00            
ATOM    118  H56 ACD     1      22.770  28.770  16.140  1.00  0.00            
ATOM    119  C35 ACD     1      21.410  27.700  17.340  1.00  0.00            
ATOM    120  H57 ACD     1      21.210  27.420  18.380  1.00  0.00            
ATOM    121  O29 ACD     1      21.610  26.520  16.540  1.00  0.00            
ATOM    122  H58 ACD     1      22.070  25.790  16.960  1.00  0.00            
ATOM    123  C36 ACD     1      20.060  28.330  17.010  1.00  0.00            
ATOM    124  H59 ACD     1      20.230  28.670  15.980  1.00  0.00            
ATOM    125  O30 ACD     1      19.010  27.400  17.270  1.00  0.00            
ATOM    126  H60 ACD     1      18.740  27.710  18.140  1.00  0.00            
ATOM    127  C1  CT6     2      20.320  24.530  22.870  1.00  0.00            
ATOM    128  C2  CT6     2      20.170  25.630  21.750  1.00  0.00            
ATOM    129  N1  CT6     2      21.280  25.630  20.820  1.00  0.00            
ATOM    130  C3  CT6     2      21.260  24.920  19.580  1.00  0.00            
ATOM    131  C4  CT6     2      19.990  24.250  19.030  1.00  0.00            
ATOM    132  O1  CT6     2      22.200  24.820  18.880  1.00  0.00            
ATOM    133  C5  CT6     2      22.450  26.290  21.200  1.00  0.00            
ATOM    134  C6  CT6     2      23.570  25.550  21.580  1.00  0.00            
ATOM    135  C7  CT6     2      24.810  26.190  21.760  1.00  0.00            
ATOM    136  C8  CT6     2      24.920  27.610  21.630  1.00  0.00            
ATOM    137  C9  CT6     2      23.770  28.370  21.370  1.00  0.00            
ATOM    138  C10 CT6     2      23.740  29.910  21.340  1.00  0.00            
ATOM    139  C11 CT6     2      22.530  30.510  21.630  1.00  0.00            
ATOM    140  C12 CT6     2      22.340  31.960  21.740  1.00  0.00            
ATOM    141  N2  CT6     2      23.410  32.790  21.650  1.00  0.00            
ATOM    142  C13 CT6     2      24.590  32.090  21.390  1.00  0.00            
ATOM    143  C14 CT6     2      25.740  32.640  20.940  1.00  0.00            
ATOM    144  C15 CT6     2      25.910  34.040  20.900  1.00  0.00            
ATOM    145  N3  CT6     2      26.110  35.150  20.850  1.00  0.00            
ATOM    146  C16 CT6     2      26.670  31.580  20.640  1.00  0.00            
ATOM    147  N4  CT6     2      26.090  30.420  20.810  1.00  0.00            
ATOM    148  N5  CT6     2      24.780  30.790  21.090  1.00  0.00            
ATOM    149  C17 CT6     2      22.590  27.660  21.020  1.00  0.00            
ATOM    150  H1  CT6     2      19.380  24.560  23.430  1.00  0.00            
ATOM    151  H2  CT6     2      20.430  23.590  22.300  1.00  0.00            
ATOM    152  H3  CT6     2      21.150  24.730  23.550  1.00  0.00            
ATOM    153  H4  CT6     2      19.180  25.450  21.310  1.00  0.00            
ATOM    154  H5  CT6     2      20.070  26.570  22.320  1.00  0.00            
ATOM    155  H6  CT6     2      19.760  23.440  19.750  1.00  0.00            
ATOM    156  H7  CT6     2      19.150  24.940  18.890  1.00  0.00            
ATOM    157  H8  CT6     2      20.260  23.700  18.120  1.00  0.00            
ATOM    158  H9  CT6     2      23.430  24.480  21.750  1.00  0.00            
ATOM    159  H10 CT6     2      25.620  25.570  22.130  1.00  0.00            
ATOM    160  H11 CT6     2      25.920  28.040  21.620  1.00  0.00            
ATOM    161  H12 CT6     2      21.710  29.830  21.850  1.00  0.00            
ATOM    162  H13 CT6     2      21.370  32.420  21.740  1.00  0.00            
ATOM    163  H14 CT6     2      27.690  31.730  20.330  1.00  0.00            
ATOM    164  H15 CT6     2      21.740  28.190  20.580  1.00  0.00            
TER
ENDMDL
MODEL        1
ATOM      1  H1  ACD     1       9.320  21.430   1.830  1.00  0.00            
ATOM      2  O1  ACD     1      10.040  20.800   1.810  1.00  0.00            
ATOM      3  C1  ACD     1      10.930  21.130   2.880  1.00  0.00            
ATOM      4  H2  ACD     1      11.060  22.220   2.960  1.00  0.00            
ATOM      5  H3  ACD     1      11.960  20.860   2.620  1.00  0.00            
ATOM      6  C2  ACD     1      10.550  20.540   4.290  1.00  0.00            
ATOM      7  H4  ACD     1      11.420  20.820   4.900  1.00  0.00            
ATOM      8  O2  ACD     1       9.410  21.200   4.840  1.00  0.00            
ATOM      9  C3  ACD     1       8.890  20.760   6.140  1.00  0.00            
ATOM     10  H5  ACD     1       8.030  21.440   6.220  1.00  0.00            
ATOM     11  O3  ACD     1       9.860  20.860   7.180  1.00  0.00            
ATOM     12  C4  ACD     1       9.470  21.660   8.290  1.00  0.00            
ATOM     13  H6  ACD     1       8.430  21.990   8.190  1.00  0.00            
ATOM     14  C5  ACD     1       9.700  20.780   9.520  1.00  0.00            
ATOM     15  H7  ACD     1      10.670  20.280   9.560  1.00  0.00            
ATOM     16  O4  ACD     1       8.630  19.810   9.580  1.00  0.00            
ATOM     17  H8  ACD     1       8.790  19.380  10.430  1.00  0.00            
ATOM     18  C6  ACD     1       9.630  21.640  10.730  1.00  0.00            
ATOM     19  H9  ACD     1       8.630  22.080  10.780  1.00  0.00            
ATOM     20  O5  ACD     1       9.840  20.990  11.970  1.00  0.00            
ATOM     21  H10 ACD     1      10.800  21.000  12.010  1.00  0.00            
ATOM     22  C7  ACD     1      10.570  22.840  10.670  1.00  0.00            
ATOM     23  H11 ACD     1      10.390  23.480  11.540  1.00  0.00            
ATOM     24  O6  ACD     1      10.290  23.540   9.500  1.00  0.00            
ATOM     25  C8  ACD     1      10.510  22.800   8.360  1.00  0.00            
ATOM     26  H12 ACD     1      11.570  22.520   8.370  1.00  0.00            
ATOM     27  C9  ACD     1      10.340  23.740   7.130  1.00  0.00            
ATOM     28  H13 ACD     1      10.430  23.240   6.160  1.00  0.00            
ATOM     29  H14 ACD     1       9.370  24.210   7.310  1.00  0.00            
ATOM     30  O7  ACD     1      11.230  24.810   7.140  1.00  0.00            
ATOM     31  H15 ACD     1      10.840  25.550   6.660  1.00  0.00            
ATOM     32  O8  ACD     1      11.940  22.400  10.700  1.00  0.00            
ATOM     33  C10 ACD     1      12.610  22.420  11.930  1.00  0.00            
ATOM     34  H16 ACD     1      11.930  22.480  12.790  1.00  0.00            
ATOM     35  C11 ACD     1      13.290  21.060  12.040  1.00  0.00            
ATOM     36  H17 ACD     1      13.820  20.910  11.100  1.00  0.00            
ATOM     37  O9  ACD     1      12.350  19.990  12.170  1.00  0.00            
ATOM     38  H18 ACD     1      12.760  19.190  11.840  1.00  0.00            
ATOM     39  C12 ACD     1      14.290  21.080  13.200  1.00  0.00            
ATOM     40  H19 ACD     1      13.790  21.180  14.160  1.00  0.00            
ATOM     41  O10 ACD     1      15.100  19.930  13.270  1.00  0.00            
ATOM     42  H20 ACD     1      14.570  19.170  13.530  1.00  0.00            
ATOM     43  C13 ACD     1      15.250  22.230  13.010  1.00  0.00            
ATOM     44  H21 ACD     1      16.030  22.300  13.780  1.00  0.00            
ATOM     45  O11 ACD     1      14.500  23.440  13.040  1.00  0.00            
ATOM     46  C14 ACD     1      13.580  23.580  11.960  1.00  0.00            
ATOM     47  H22 ACD     1      14.170  23.550  11.040  1.00  0.00            
ATOM     48  C15 ACD     1      12.970  24.990  12.050  1.00  0.00            
ATOM     49  H23 ACD     1      11.980  24.960  11.570  1.00  0.00            
ATOM     50  H24 ACD     1      12.970  25.170  13.130  1.00  0.00            
ATOM     51  O12 ACD     1      13.790  25.980  11.440  1.00  0.00            
ATOM     52  H25 ACD     1      14.580  25.910  11.990  1.00  0.00            
ATOM     53  O13 ACD     1      15.980  22.190  11.710  1.00  0.00            
ATOM     54  C16 ACD     1      17.370  22.150  11.790  1.00  0.00            
ATOM     55  H26 ACD     1      17.830  22.490  12.720  1.00  0.00            
ATOM     56  C17 ACD     1      17.740  20.640  11.570  1.00  0.00            
ATOM     57  H27 ACD     1      17.070  20.120  10.880  1.00  0.00            
ATOM     58  O14 ACD     1      17.740  19.950  12.830  1.00  0.00            
ATOM     59  H28 ACD     1      16.820  19.730  12.990  1.00  0.00            
ATOM     60  C18 ACD     1      19.060  20.480  10.860  1.00  0.00            
ATOM     61  H29 ACD     1      19.830  20.790  11.580  1.00  0.00            
ATOM     62  O15 ACD     1      19.440  19.120  10.650  1.00  0.00            
ATOM     63  H30 ACD     1      19.760  18.670  11.440  1.00  0.00            
ATOM     64  C19 ACD     1      19.120  21.390   9.640  1.00  0.00            
ATOM     65  H31 ACD     1      20.140  21.260   9.240  1.00  0.00            
ATOM     66  O16 ACD     1      19.090  22.710  10.080  1.00  0.00            
ATOM     67  C20 ACD     1      17.890  23.070  10.680  1.00  0.00            
ATOM     68  H32 ACD     1      17.220  22.970   9.820  1.00  0.00            
ATOM     69  C21 ACD     1      17.850  24.590  11.010  1.00  0.00            
ATOM     70  H33 ACD     1      16.800  24.790  11.250  1.00  0.00            
ATOM     71  H34 ACD     1      18.470  24.920  11.850  1.00  0.00            
ATOM     72  O17 ACD     1      18.220  25.330   9.740  1.00  0.00            
ATOM     73  H35 ACD     1      19.060  24.880   9.590  1.00  0.00            
ATOM     74  O18 ACD     1      18.200  20.970   8.670  1.00  0.00            
ATOM     75  C22 ACD     1      18.640  20.730   7.390  1.00  0.00            
ATOM     76  H36 ACD     1      19.670  21.060   7.230  1.00  0.00            
ATOM     77  C23 ACD     1      18.530  19.240   7.190  1.00  0.00            
ATOM     78  H37 ACD     1      17.530  18.950   7.530  1.00  0.00            
ATOM     79  O19 ACD     1      19.490  18.480   7.960  1.00  0.00            
ATOM     80  H38 ACD     1      19.380  18.750   8.880  1.00  0.00            
ATOM     81  C24 ACD     1      18.570  18.740   5.700  1.00  0.00            
ATOM     82  H39 ACD     1      19.560  18.990   5.310  1.00  0.00            
ATOM     83  O20 ACD     1      18.250  17.380   5.470  1.00  0.00            
ATOM     84  H40 ACD     1      17.320  17.140   5.520  1.00  0.00            
ATOM     85  C25 ACD     1      17.670  19.580   4.870  1.00  0.00            
ATOM     86  H41 ACD     1      17.860  19.360   3.820  1.00  0.00            
ATOM     87  O21 ACD     1      18.020  20.930   5.010  1.00  0.00            
ATOM     88  C26 ACD     1      17.790  21.480   6.350  1.00  0.00            
ATOM     89  H42 ACD     1      16.720  21.350   6.570  1.00  0.00            
ATOM     90  C27 ACD     1      18.160  23.040   6.240  1.00  0.00            
ATOM     91  H43 ACD     1      18.020  23.490   7.230  1.00  0.00            
ATOM     92  H44 ACD     1      19.220  23.090   5.980  1.00  0.00            
ATOM     93  O22 ACD     1      17.450  23.760   5.240  1.00  0.00            
ATOM     94  H45 ACD     1      17.470  24.690   5.450  1.00  0.00            
ATOM     95  O23 ACD     1      16.270  19.370   5.250  1.00  0.00            
ATOM     96  C28 ACD     1      15.500  18.770   4.120  1.00  0.00            
ATOM     97  H46 ACD     1      16.160  18.420   3.320  1.00  0.00            
ATOM     98  C29 ACD     1      14.430  19.730   3.640  1.00  0.00            
ATOM     99  H47 ACD     1      13.960  20.130   4.540  1.00  0.00            
ATOM    100  O24 ACD     1      13.440  19.080   2.820  1.00  0.00            
ATOM    101  C30 ACD     1      14.990  20.850   2.780  1.00  0.00            
ATOM    102  H48 ACD     1      14.220  21.530   2.380  1.00  0.00            
ATOM    103  H49 ACD     1      15.470  21.520   3.510  1.00  0.00            
ATOM    104  O25 ACD     1      16.040  20.420   1.890  1.00  0.00            
ATOM    105  H50 ACD     1      16.720  21.090   1.980  1.00  0.00            
ATOM    106  C31 ACD     1      14.760  17.530   4.730  1.00  0.00            
ATOM    107  H51 ACD     1      14.260  17.770   5.670  1.00  0.00            
ATOM    108  O26 ACD     1      15.780  16.580   5.040  1.00  0.00            
ATOM    109  H52 ACD     1      15.320  15.770   5.280  1.00  0.00            
ATOM    110  C32 ACD     1      13.660  17.000   3.880  1.00  0.00            
ATOM    111  H53 ACD     1      14.120  16.640   2.950  1.00  0.00            
ATOM    112  O27 ACD     1      12.980  15.850   4.500  1.00  0.00            
ATOM    113  H54 ACD     1      12.310  16.220   5.090  1.00  0.00            
ATOM    114  C33 ACD     1      12.620  18.050   3.470  1.00  0.00            
ATOM    115  H55 ACD     1      12.030  17.510   2.730  1.00  0.00            
ATOM    116  O28 ACD     1      11.830  18.540   4.560  1.00  0.00            
ATOM    117  C34 ACD     1      10.500  19.060   4.300  1.00  0.00            
ATOM    118  H56 ACD     1      10.240  18.740   3.290  1.00  0.00            
ATOM    119  C35 ACD     1       9.560  18.390   5.360  1.00  0.00            
ATOM    120  H57 ACD     1      10.150  18.120   6.250  1.00  0.00            
ATOM    121  O29 ACD     1       8.990  17.160   4.850  1.00  0.00            
ATOM    122  H58 ACD     1       8.890  16.550   5.590  1.00  0.00            
ATOM    123  C36 ACD     1       8.470  19.340   5.950  1.00  0.00            
ATOM    124  H59 ACD     1       7.660  19.470   5.230  1.00  0.00            
ATOM    125  O30 ACD     1       7.910  18.760   7.120  1.00  0.00            
ATOM    126  H60 ACD     1       8.650  18.720   7.740  1.00  0.00            
ATOM    127  C1  CT6     2      17.070  16.370   8.880  1.00  0.00            
ATOM    128  C2  CT6     2      16.840  17.630   9.810  1.00  0.00            
ATOM    129  N1  CT6     2      15.420  17.890  10.080  1.00  0.00            
ATOM    130  C3  CT6     2      14.840  17.470  11.250  1.00  0.00            
ATOM    131  C4  CT6     2      15.690  16.550  12.120  1.00  0.00            
ATOM    132  O1  CT6     2      13.670  17.790  11.540  1.00  0.00            
ATOM    133  C5  CT6     2      14.630  18.510   9.130  1.00  0.00            
ATOM    134  C6  CT6     2      13.510  17.910   8.620  1.00  0.00            
ATOM    135  C7  CT6     2      12.590  18.560   7.840  1.00  0.00            
ATOM    136  C8  CT6     2      12.850  19.860   7.420  1.00  0.00            
ATOM    137  C9  CT6     2      14.030  20.530   7.790  1.00  0.00            
ATOM    138  C10 CT6     2      14.190  22.050   7.560  1.00  0.00            
ATOM    139  C11 CT6     2      14.640  22.760   8.590  1.00  0.00            
ATOM    140  C12 CT6     2      14.740  24.230   8.620  1.00  0.00            
ATOM    141  N2  CT6     2      14.520  24.940   7.530  1.00  0.00            
ATOM    142  C13 CT6     2      14.170  24.070   6.520  1.00  0.00            
ATOM    143  C14 CT6     2      13.840  24.590   5.270  1.00  0.00            
ATOM    144  C15 CT6     2      13.860  25.850   4.730  1.00  0.00            
ATOM    145  N3  CT6     2      13.900  26.870   4.200  1.00  0.00            
ATOM    146  C16 CT6     2      13.370  23.440   4.540  1.00  0.00            
ATOM    147  N4  CT6     2      13.560  22.350   5.200  1.00  0.00            
ATOM    148  N5  CT6     2      13.940  22.730   6.450  1.00  0.00            
ATOM    149  C17 CT6     2      14.850  19.830   8.720  1.00  0.00            
ATOM    150  H1  CT6     2      18.140  16.180   8.780  1.00  0.00            
ATOM    151  H2  CT6     2      16.430  15.570   9.270  1.00  0.00            
ATOM    152  H3  CT6     2      16.720  16.620   7.870  1.00  0.00            
ATOM    153  H4  CT6     2      17.480  17.520  10.690  1.00  0.00            
ATOM    154  H5  CT6     2      17.300  18.530   9.380  1.00  0.00            
ATOM    155  H6  CT6     2      15.020  16.070  12.840  1.00  0.00            
ATOM    156  H7  CT6     2      16.130  15.760  11.500  1.00  0.00            
ATOM    157  H8  CT6     2      16.470  17.160  12.590  1.00  0.00            
ATOM    158  H9  CT6     2      13.290  16.860   8.800  1.00  0.00            
ATOM    159  H10 CT6     2      11.830  17.920   7.400  1.00  0.00            
ATOM    160  H11 CT6     2      12.140  20.340   6.760  1.00  0.00            
ATOM    161  H12 CT6     2      14.690  22.210   9.530  1.00  0.00            
ATOM    162  H13 CT6     2      14.940  24.810   9.500  1.00  0.00            
ATOM    163  H14 CT6     2      13.080  23.420   3.500  1.00  0.00            
ATOM    164  H15 CT6     2      15.770  20.270   9.110  1.00  0.00            
TER
ENDMDL
MODEL        1
ATOM      1  H1  ACD     1      27.730  28.250  23.440  1.00  0.00            
ATOM      2  O1  ACD     1      27.590  28.720  22.610  1.00  0.00            
ATOM      3  C1  ACD     1      27.140  27.720  21.700  1.00  0.00            
ATOM      4  H2  ACD     1      26.130  27.420  22.020  1.00  0.00            
ATOM      5  H3  ACD     1      27.710  26.780  21.700  1.00  0.00            
ATOM      6  C2  ACD     1      26.910  28.240  20.280  1.00  0.00            
ATOM      7  H4  ACD     1      26.460  27.380  19.760  1.00  0.00            
ATOM      8  O2  ACD     1      26.000  29.350  20.300  1.00  0.00            
ATOM      9  C3  ACD     1      25.610  29.870  19.050  1.00  0.00            
ATOM     10  H5  ACD     1      24.950  30.720  19.250  1.00  0.00            
ATOM     11  O3  ACD     1      24.810  28.930  18.380  1.00  0.00            
ATOM     12  C4  ACD     1      23.390  29.110  18.410  1.00  0.00            
ATOM     13  H6  ACD     1      23.050  29.730  19.250  1.00  0.00            
ATOM     14  C5  ACD     1      22.940  29.730  17.070  1.00  0.00            
ATOM     15  H7  ACD     1      23.560  29.230  16.310  1.00  0.00            
ATOM     16  O4  ACD     1      23.300  31.100  17.120  1.00  0.00            
ATOM     17  H8  ACD     1      22.870  31.460  16.340  1.00  0.00            
ATOM     18  C6  ACD     1      21.460  29.500  16.830  1.00  0.00            
ATOM     19  H9  ACD     1      20.900  29.920  17.670  1.00  0.00            
ATOM     20  O5  ACD     1      21.150  30.000  15.520  1.00  0.00            
ATOM     21  H10 ACD     1      21.430  29.280  14.940  1.00  0.00            
ATOM     22  C7  ACD     1      21.130  28.000  16.920  1.00  0.00            
ATOM     23  H11 ACD     1      20.060  27.830  16.750  1.00  0.00            
ATOM     24  O6  ACD     1      21.390  27.630  18.280  1.00  0.00            
ATOM     25  C8  ACD     1      22.820  27.700  18.620  1.00  0.00            
ATOM     26  H12 ACD     1      23.420  27.040  17.980  1.00  0.00            
ATOM     27  C9  ACD     1      23.050  27.230  20.030  1.00  0.00            
ATOM     28  H13 ACD     1      22.430  26.330  20.170  1.00  0.00            
ATOM     29  H14 ACD     1      24.080  26.890  20.200  1.00  0.00            
ATOM     30  O7  ACD     1      22.610  28.160  20.980  1.00  0.00            
ATOM     31  H15 ACD     1      22.460  27.590  21.730  1.00  0.00            
ATOM     32  O8  ACD     1      21.910  27.210  15.990  1.00  0.00            
ATOM     33  C10 ACD     1      21.550  26.740  14.690  1.00  0.00            
ATOM     34  H16 ACD     1      20.700  27.340  14.340  1.00  0.00            
ATOM     35  C11 ACD     1      22.770  27.090  13.840  1.00  0.00            
ATOM     36  H17 ACD     1      23.660  26.760  14.400  1.00  0.00            
ATOM     37  O9  ACD     1      22.680  28.520  13.530  1.00  0.00            
ATOM     38  H18 ACD     1      23.350  28.720  12.870  1.00  0.00            
ATOM     39  C12 ACD     1      22.920  26.140  12.610  1.00  0.00            
ATOM     40  H19 ACD     1      22.040  26.390  11.990  1.00  0.00            
ATOM     41  O10 ACD     1      23.990  26.430  11.750  1.00  0.00            
ATOM     42  H20 ACD     1      24.130  27.360  11.590  1.00  0.00            
ATOM     43  C13 ACD     1      22.850  24.680  13.060  1.00  0.00            
ATOM     44  H21 ACD     1      22.990  24.020  12.200  1.00  0.00            
ATOM     45  O11 ACD     1      21.580  24.440  13.710  1.00  0.00            
ATOM     46  C14 ACD     1      21.170  25.270  14.830  1.00  0.00            
ATOM     47  H22 ACD     1      21.770  24.880  15.670  1.00  0.00            
ATOM     48  C15 ACD     1      19.710  25.090  15.230  1.00  0.00            
ATOM     49  H23 ACD     1      19.470  24.030  15.380  1.00  0.00            
ATOM     50  H24 ACD     1      19.550  25.680  16.140  1.00  0.00            
ATOM     51  O12 ACD     1      18.880  25.520  14.180  1.00  0.00            
ATOM     52  H25 ACD     1      17.980  25.250  14.410  1.00  0.00            
ATOM     53  O13 ACD     1      23.870  24.320  14.020  1.00  0.00            
ATOM     54  C16 ACD     1      24.730  23.240  13.700  1.00  0.00            
ATOM     55  H26 ACD     1      24.080  22.570  13.130  1.00  0.00            
ATOM     56  C17 ACD     1      25.900  23.790  12.900  1.00  0.00            
ATOM     57  H27 ACD     1      26.260  24.640  13.480  1.00  0.00            
ATOM     58  O14 ACD     1      25.480  24.230  11.610  1.00  0.00            
ATOM     59  H28 ACD     1      24.950  25.030  11.700  1.00  0.00            
ATOM     60  C18 ACD     1      26.950  22.660  12.730  1.00  0.00            
ATOM     61  H29 ACD     1      26.630  21.870  12.040  1.00  0.00            
ATOM     62  O15 ACD     1      28.170  23.230  12.210  1.00  0.00            
ATOM     63  H30 ACD     1      28.260  24.180  12.330  1.00  0.00            
ATOM     64  C19 ACD     1      27.360  22.010  14.060  1.00  0.00            
ATOM     65  H31 ACD     1      28.060  21.210  13.770  1.00  0.00            
ATOM     66  O16 ACD     1      26.190  21.540  14.730  1.00  0.00            
ATOM     67  C20 ACD     1      25.200  22.520  14.970  1.00  0.00            
ATOM     68  H32 ACD     1      25.610  23.260  15.660  1.00  0.00            
ATOM     69  C21 ACD     1      23.970  21.850  15.600  1.00  0.00            
ATOM     70  H33 ACD     1      23.150  22.570  15.690  1.00  0.00            
ATOM     71  H34 ACD     1      23.740  21.010  14.930  1.00  0.00            
ATOM     72  O17 ACD     1      24.240  21.370  16.940  1.00  0.00            
ATOM     73  H35 ACD     1      23.390  21.030  17.250  1.00  0.00            
ATOM     74  O18 ACD     1      28.090  22.960  14.850  1.00  0.00            
ATOM     75  C22 ACD     1      29.280  22.440  15.520  1.00  0.00            
ATOM     76  H36 ACD     1      29.390  21.360  15.350  1.00  0.00            
ATOM     77  C23 ACD     1      30.390  23.190  14.780  1.00  0.00            
ATOM     78  H37 ACD     1      30.160  24.260  14.850  1.00  0.00            
ATOM     79  O19 ACD     1      30.520  22.690  13.430  1.00  0.00            
ATOM     80  H38 ACD     1      29.760  22.970  12.920  1.00  0.00            
ATOM     81  C24 ACD     1      31.620  23.040  15.530  1.00  0.00            
ATOM     82  H39 ACD     1      31.870  21.980  15.630  1.00  0.00            
ATOM     83  O20 ACD     1      32.700  23.670  14.850  1.00  0.00            
ATOM     84  H40 ACD     1      32.660  23.260  13.980  1.00  0.00            
ATOM     85  C25 ACD     1      31.450  23.480  16.990  1.00  0.00            
ATOM     86  H41 ACD     1      32.410  23.270  17.470  1.00  0.00            
ATOM     87  O21 ACD     1      30.440  22.810  17.630  1.00  0.00            
ATOM     88  C26 ACD     1      29.180  22.870  16.960  1.00  0.00            
ATOM     89  H42 ACD     1      28.780  23.890  17.070  1.00  0.00            
ATOM     90  C27 ACD     1      28.180  21.990  17.680  1.00  0.00            
ATOM     91  H43 ACD     1      28.310  22.230  18.740  1.00  0.00            
ATOM     92  H44 ACD     1      27.240  22.210  17.170  1.00  0.00            
ATOM     93  O22 ACD     1      28.510  20.550  17.550  1.00  0.00            
ATOM     94  H45 ACD     1      29.030  20.300  18.320  1.00  0.00            
ATOM     95  O23 ACD     1      31.270  24.880  17.100  1.00  0.00            
ATOM     96  C28 ACD     1      31.650  25.580  18.330  1.00  0.00            
ATOM     97  H46 ACD     1      32.660  25.280  18.610  1.00  0.00            
ATOM     98  C29 ACD     1      30.710  25.080  19.500  1.00  0.00            
ATOM     99  H47 ACD     1      29.730  24.720  19.170  1.00  0.00            
ATOM    100  O24 ACD     1      30.370  26.090  20.410  1.00  0.00            
ATOM    101  C30 ACD     1      31.390  24.040  20.450  1.00  0.00            
ATOM    102  H48 ACD     1      31.820  23.220  19.870  1.00  0.00            
ATOM    103  H49 ACD     1      32.200  24.490  21.030  1.00  0.00            
ATOM    104  O25 ACD     1      30.480  23.600  21.450  1.00  0.00            
ATOM    105  H50 ACD     1      30.330  24.340  22.050  1.00  0.00            
ATOM    106  C31 ACD     1      31.550  27.070  18.070  1.00  0.00            
ATOM    107  H51 ACD     1      30.690  27.310  17.430  1.00  0.00            
ATOM    108  O26 ACD     1      32.810  27.390  17.520  1.00  0.00            
ATOM    109  H52 ACD     1      32.970  26.930  16.690  1.00  0.00            
ATOM    110  C32 ACD     1      31.360  27.930  19.310  1.00  0.00            
ATOM    111  H53 ACD     1      32.250  27.820  19.930  1.00  0.00            
ATOM    112  O27 ACD     1      31.160  29.320  19.000  1.00  0.00            
ATOM    113  H54 ACD     1      30.580  29.400  18.250  1.00  0.00            
ATOM    114  C33 ACD     1      30.160  27.420  20.010  1.00  0.00            
ATOM    115  H55 ACD     1      30.090  28.040  20.900  1.00  0.00            
ATOM    116  O28 ACD     1      28.940  27.510  19.210  1.00  0.00            
ATOM    117  C34 ACD     1      28.160  28.660  19.490  1.00  0.00            
ATOM    118  H56 ACD     1      28.740  29.400  20.040  1.00  0.00            
ATOM    119  C35 ACD     1      27.820  29.190  18.050  1.00  0.00            
ATOM    120  H57 ACD     1      27.310  28.470  17.400  1.00  0.00            
ATOM    121  O29 ACD     1      29.040  29.630  17.430  1.00  0.00            
ATOM    122  H58 ACD     1      28.750  30.360  16.870  1.00  0.00            
ATOM    123  C36 ACD     1      26.820  30.350  18.210  1.00  0.00            
ATOM    124  H59 ACD     1      27.370  31.070  18.830  1.00  0.00            
ATOM    125  O30 ACD     1      26.450  30.750  16.870  1.00  0.00            
ATOM    126  H60 ACD     1      25.580  30.350  16.780  1.00  0.00            
ATOM    127  C1  CT6     2      30.340  29.390  13.860  1.00  0.00            
ATOM    128  C2  CT6     2      30.130  28.050  14.550  1.00  0.00            
ATOM    129  N1  CT6     2      29.360  27.010  13.820  1.00  0.00            
ATOM    130  C3  CT6     2      29.740  26.340  12.700  1.00  0.00            
ATOM    131  C4  CT6     2      31.230  26.310  12.370  1.00  0.00            
ATOM    132  O1  CT6     2      28.940  25.710  12.130  1.00  0.00            
ATOM    133  C5  CT6     2      28.060  26.900  14.380  1.00  0.00            
ATOM    134  C6  CT6     2      27.120  27.870  14.040  1.00  0.00            
ATOM    135  C7  CT6     2      25.930  27.940  14.700  1.00  0.00            
ATOM    136  C8  CT6     2      25.590  27.020  15.700  1.00  0.00            
ATOM    137  C9  CT6     2      26.500  26.010  16.080  1.00  0.00            
ATOM    138  C10 CT6     2      26.240  25.200  17.320  1.00  0.00            
ATOM    139  C11 CT6     2      27.270  25.200  18.280  1.00  0.00            
ATOM    140  C12 CT6     2      27.180  24.690  19.630  1.00  0.00            
ATOM    141  N2  CT6     2      26.050  24.250  20.120  1.00  0.00            
ATOM    142  C13 CT6     2      25.100  24.220  19.160  1.00  0.00            
ATOM    143  C14 CT6     2      23.820  23.810  19.360  1.00  0.00            
ATOM    144  C15 CT6     2      23.400  23.310  20.580  1.00  0.00            
ATOM    145  N3  CT6     2      23.010  22.800  21.570  1.00  0.00            
ATOM    146  C16 CT6     2      23.100  24.020  18.140  1.00  0.00            
ATOM    147  N4  CT6     2      23.880  24.560  17.160  1.00  0.00            
ATOM    148  N5  CT6     2      25.110  24.630  17.850  1.00  0.00            
ATOM    149  C17 CT6     2      27.780  25.990  15.440  1.00  0.00            
ATOM    150  H1  CT6     2      29.380  29.920  13.960  1.00  0.00            
ATOM    151  H2  CT6     2      31.120  30.090  14.190  1.00  0.00            
ATOM    152  H3  CT6     2      30.590  29.280  12.800  1.00  0.00            
ATOM    153  H4  CT6     2      31.110  27.570  14.570  1.00  0.00            
ATOM    154  H5  CT6     2      29.770  28.250  15.560  1.00  0.00            
ATOM    155  H6  CT6     2      31.860  26.220  13.260  1.00  0.00            
ATOM    156  H7  CT6     2      31.370  25.360  11.840  1.00  0.00            
ATOM    157  H8  CT6     2      31.550  27.090  11.670  1.00  0.00            
ATOM    158  H9  CT6     2      27.340  28.640  13.300  1.00  0.00            
ATOM    159  H10 CT6     2      25.310  28.800  14.470  1.00  0.00            
ATOM    160  H11 CT6     2      24.600  27.150  16.140  1.00  0.00            
ATOM    161  H12 CT6     2      28.140  25.770  17.970  1.00  0.00            
ATOM    162  H13 CT6     2      27.950  24.720  20.380  1.00  0.00            
ATOM    163  H14 CT6     2      22.090  23.910  17.770  1.00  0.00            
ATOM    164  H15 CT6     2      28.550  25.390  15.910  1.00  0.00            
TER
ENDMDL
MODEL        1
ATOM      1  H1  ACD     1      11.120  24.470   6.040  1.00  0.00            
ATOM      2  O1  ACD     1      11.780  23.820   5.810  1.00  0.00            
ATOM      3  C1  ACD     1      12.820  23.930   6.800  1.00  0.00            
ATOM      4  H2  ACD     1      13.340  24.890   6.860  1.00  0.00            
ATOM      5  H3  ACD     1      13.640  23.240   6.570  1.00  0.00            
ATOM      6  C2  ACD     1      12.250  23.550   8.180  1.00  0.00            
ATOM      7  H4  ACD     1      13.080  23.620   8.900  1.00  0.00            
ATOM      8  O2  ACD     1      11.330  24.600   8.470  1.00  0.00            
ATOM      9  C3  ACD     1      10.470  24.400   9.560  1.00  0.00            
ATOM     10  H5  ACD     1       9.730  25.210   9.560  1.00  0.00            
ATOM     11  O3  ACD     1      11.070  24.330  10.840  1.00  0.00            
ATOM     12  C4  ACD     1      11.080  25.460  11.710  1.00  0.00            
ATOM     13  H6  ACD     1      10.260  26.150  11.440  1.00  0.00            
ATOM     14  C5  ACD     1      10.810  24.870  13.070  1.00  0.00            
ATOM     15  H7  ACD     1      11.650  24.190  13.290  1.00  0.00            
ATOM     16  O4  ACD     1       9.570  24.140  13.180  1.00  0.00            
ATOM     17  H8  ACD     1       9.650  23.610  13.990  1.00  0.00            
ATOM     18  C6  ACD     1      10.820  25.940  14.180  1.00  0.00            
ATOM     19  H9  ACD     1      10.070  26.670  13.840  1.00  0.00            
ATOM     20  O5  ACD     1      10.480  25.450  15.520  1.00  0.00            
ATOM     21  H10 ACD     1      11.040  24.690  15.730  1.00  0.00            
ATOM     22  C7  ACD     1      12.120  26.700  14.180  1.00  0.00            
ATOM     23  H11 ACD     1      12.010  27.580  14.810  1.00  0.00            
ATOM     24  O6  ACD     1      12.370  27.210  12.850  1.00  0.00            
ATOM     25  C8  ACD     1      12.360  26.290  11.720  1.00  0.00            
ATOM     26  H12 ACD     1      13.250  25.690  11.910  1.00  0.00            
ATOM     27  C9  ACD     1      12.500  27.080  10.390  1.00  0.00            
ATOM     28  H13 ACD     1      12.610  26.310   9.610  1.00  0.00            
ATOM     29  H14 ACD     1      11.540  27.570  10.190  1.00  0.00            
ATOM     30  O7  ACD     1      13.600  28.040  10.360  1.00  0.00            
ATOM     31  H15 ACD     1      13.510  28.680  11.070  1.00  0.00            
ATOM     32  O8  ACD     1      13.270  26.040  14.620  1.00  0.00            
ATOM     33  C10 ACD     1      13.580  26.040  15.990  1.00  0.00            
ATOM     34  H16 ACD     1      12.740  26.380  16.610  1.00  0.00            
ATOM     35  C11 ACD     1      13.800  24.560  16.450  1.00  0.00            
ATOM     36  H17 ACD     1      14.350  24.030  15.660  1.00  0.00            
ATOM     37  O9  ACD     1      12.510  23.900  16.700  1.00  0.00            
ATOM     38  H18 ACD     1      12.680  22.980  16.510  1.00  0.00            
ATOM     39  C12 ACD     1      14.720  24.570  17.680  1.00  0.00            
ATOM     40  H19 ACD     1      14.180  25.080  18.490  1.00  0.00            
ATOM     41  O10 ACD     1      15.120  23.220  18.070  1.00  0.00            
ATOM     42  H20 ACD     1      14.480  22.850  18.680  1.00  0.00            
ATOM     43  C13 ACD     1      16.000  25.290  17.390  1.00  0.00            
ATOM     44  H21 ACD     1      16.670  25.240  18.250  1.00  0.00            
ATOM     45  O11 ACD     1      15.670  26.670  17.270  1.00  0.00            
ATOM     46  C14 ACD     1      14.870  26.980  16.110  1.00  0.00            
ATOM     47  H22 ACD     1      15.590  26.830  15.300  1.00  0.00            
ATOM     48  C15 ACD     1      14.460  28.490  16.060  1.00  0.00            
ATOM     49  H23 ACD     1      13.900  28.770  15.160  1.00  0.00            
ATOM     50  H24 ACD     1      13.660  28.750  16.760  1.00  0.00            
ATOM     51  O12 ACD     1      15.550  29.440  16.080  1.00  0.00            
ATOM     52  H25 ACD     1      15.180  30.290  15.840  1.00  0.00            
ATOM     53  O13 ACD     1      16.660  24.810  16.240  1.00  0.00            
ATOM     54  C16 ACD     1      17.990  24.360  16.420  1.00  0.00            
ATOM     55  H26 ACD     1      18.410  24.790  17.340  1.00  0.00            
ATOM     56  C17 ACD     1      17.970  22.870  16.500  1.00  0.00            
ATOM     57  H27 ACD     1      17.110  22.370  16.020  1.00  0.00            
ATOM     58  O14 ACD     1      17.750  22.460  17.860  1.00  0.00            
ATOM     59  H28 ACD     1      16.830  22.680  18.050  1.00  0.00            
ATOM     60  C18 ACD     1      19.200  22.230  16.040  1.00  0.00            
ATOM     61  H29 ACD     1      19.980  22.350  16.800  1.00  0.00            
ATOM     62  O15 ACD     1      19.100  20.860  15.930  1.00  0.00            
ATOM     63  H30 ACD     1      18.570  20.620  16.690  1.00  0.00            
ATOM     64  C19 ACD     1      19.640  22.850  14.650  1.00  0.00            
ATOM     65  H31 ACD     1      20.580  22.420  14.280  1.00  0.00            
ATOM     66  O16 ACD     1      19.910  24.230  15.000  1.00  0.00            
ATOM     67  C20 ACD     1      18.710  24.970  15.220  1.00  0.00            
ATOM     68  H32 ACD     1      18.140  24.770  14.310  1.00  0.00            
ATOM     69  C21 ACD     1      18.950  26.450  15.410  1.00  0.00            
ATOM     70  H33 ACD     1      17.920  26.810  15.560  1.00  0.00            
ATOM     71  H34 ACD     1      19.690  26.720  16.180  1.00  0.00            
ATOM     72  O17 ACD     1      19.520  27.000  14.210  1.00  0.00            
ATOM     73  H35 ACD     1      20.370  26.570  14.070  1.00  0.00            
ATOM     74  O18 ACD     1      18.640  22.690  13.650  1.00  0.00            
ATOM     75  C22 ACD     1      19.010  22.090  12.400  1.00  0.00            
ATOM     76  H36 ACD     1      20.100  22.060  12.460  1.00  0.00            
ATOM     77  C23 ACD     1      18.630  20.580  12.270  1.00  0.00            
ATOM     78  H37 ACD     1      17.550  20.530  12.500  1.00  0.00            
ATOM     79  O19 ACD     1      19.330  19.840  13.350  1.00  0.00            
ATOM     80  H38 ACD     1      19.170  20.340  14.150  1.00  0.00            
ATOM     81  C24 ACD     1      18.960  19.940  10.910  1.00  0.00            
ATOM     82  H39 ACD     1      20.050  19.850  10.780  1.00  0.00            
ATOM     83  O20 ACD     1      18.430  18.630  10.750  1.00  0.00            
ATOM     84  H40 ACD     1      17.470  18.740  10.750  1.00  0.00            
ATOM     85  C25 ACD     1      18.380  20.880   9.890  1.00  0.00            
ATOM     86  H41 ACD     1      18.500  20.490   8.870  1.00  0.00            
ATOM     87  O21 ACD     1      18.910  22.140   9.960  1.00  0.00            
ATOM     88  C26 ACD     1      18.600  22.900  11.170  1.00  0.00            
ATOM     89  H42 ACD     1      17.510  23.020  11.190  1.00  0.00            
ATOM     90  C27 ACD     1      19.470  24.170  11.150  1.00  0.00            
ATOM     91  H43 ACD     1      19.230  24.650  12.100  1.00  0.00            
ATOM     92  H44 ACD     1      20.540  23.950  11.200  1.00  0.00            
ATOM     93  O22 ACD     1      19.160  25.050  10.090  1.00  0.00            
ATOM     94  H45 ACD     1      19.520  25.880  10.430  1.00  0.00            
ATOM     95  O23 ACD     1      16.930  20.970  10.040  1.00  0.00            
ATOM     96  C28 ACD     1      16.090  20.350   9.100  1.00  0.00            
ATOM     97  H46 ACD     1      16.540  19.580   8.460  1.00  0.00            
ATOM     98  C29 ACD     1      15.390  21.370   8.260  1.00  0.00            
ATOM     99  H47 ACD     1      14.940  22.080   8.960  1.00  0.00            
ATOM    100  O24 ACD     1      14.340  20.770   7.540  1.00  0.00            
ATOM    101  C30 ACD     1      16.360  22.060   7.330  1.00  0.00            
ATOM    102  H48 ACD     1      16.020  23.030   6.950  1.00  0.00            
ATOM    103  H49 ACD     1      17.190  22.360   7.990  1.00  0.00            
ATOM    104  O25 ACD     1      16.810  21.260   6.310  1.00  0.00            
ATOM    105  H50 ACD     1      16.110  20.890   5.770  1.00  0.00            
ATOM    106  C31 ACD     1      15.030  19.650   9.980  1.00  0.00            
ATOM    107  H51 ACD     1      14.690  20.400  10.710  1.00  0.00            
ATOM    108  O26 ACD     1      15.580  18.520  10.730  1.00  0.00            
ATOM    109  H52 ACD     1      14.930  18.140  11.330  1.00  0.00            
ATOM    110  C32 ACD     1      13.780  19.160   9.210  1.00  0.00            
ATOM    111  H53 ACD     1      13.990  18.300   8.560  1.00  0.00            
ATOM    112  O27 ACD     1      12.780  18.770  10.150  1.00  0.00            
ATOM    113  H54 ACD     1      11.880  18.840   9.810  1.00  0.00            
ATOM    114  C33 ACD     1      13.240  20.240   8.230  1.00  0.00            
ATOM    115  H55 ACD     1      12.570  19.800   7.490  1.00  0.00            
ATOM    116  O28 ACD     1      12.560  21.220   8.940  1.00  0.00            
ATOM    117  C34 ACD     1      11.630  22.090   8.220  1.00  0.00            
ATOM    118  H56 ACD     1      11.460  21.780   7.180  1.00  0.00            
ATOM    119  C35 ACD     1      10.310  21.970   9.000  1.00  0.00            
ATOM    120  H57 ACD     1      10.510  21.500   9.970  1.00  0.00            
ATOM    121  O29 ACD     1       9.480  21.050   8.370  1.00  0.00            
ATOM    122  H58 ACD     1       9.720  20.190   8.720  1.00  0.00            
ATOM    123  C36 ACD     1       9.540  23.240   9.370  1.00  0.00            
ATOM    124  H59 ACD     1       9.020  23.420   8.430  1.00  0.00            
ATOM    125  O30 ACD     1       8.710  23.040  10.490  1.00  0.00            
ATOM    126  H60 ACD     1       9.200  23.150  11.310  1.00  0.00            
ATOM    127  C1  CT6     2      16.180  18.720  13.950  1.00  0.00            
ATOM    128  C2  CT6     2      16.320  20.010  14.780  1.00  0.00            
ATOM    129  N1  CT6     2      15.000  20.730  15.020  1.00  0.00            
ATOM    130  C3  CT6     2      14.350  20.710  16.240  1.00  0.00            
ATOM    131  C4  CT6     2      14.890  19.890  17.360  1.00  0.00            
ATOM    132  O1  CT6     2      13.310  21.330  16.380  1.00  0.00            
ATOM    133  C5  CT6     2      14.510  21.520  13.960  1.00  0.00            
ATOM    134  C6  CT6     2      13.280  21.160  13.350  1.00  0.00            
ATOM    135  C7  CT6     2      12.970  21.840  12.150  1.00  0.00            
ATOM    136  C8  CT6     2      13.740  22.950  11.730  1.00  0.00            
ATOM    137  C9  CT6     2      14.820  23.430  12.480  1.00  0.00            
ATOM    138  C10 CT6     2      15.520  24.680  12.080  1.00  0.00            
ATOM    139  C11 CT6     2      16.080  25.420  13.100  1.00  0.00            
ATOM    140  C12 CT6     2      16.680  26.740  12.950  1.00  0.00            
ATOM    141  N2  CT6     2      17.010  27.180  11.740  1.00  0.00            
ATOM    142  C13 CT6     2      16.620  26.310  10.760  1.00  0.00            
ATOM    143  C14 CT6     2      16.750  26.490   9.430  1.00  0.00            
ATOM    144  C15 CT6     2      17.440  27.580   8.850  1.00  0.00            
ATOM    145  N3  CT6     2      17.930  28.500   8.350  1.00  0.00            
ATOM    146  C16 CT6     2      16.140  25.340   8.810  1.00  0.00            
ATOM    147  N4  CT6     2      15.580  24.520   9.680  1.00  0.00            
ATOM    148  N5  CT6     2      15.830  25.180  10.850  1.00  0.00            
ATOM    149  C17 CT6     2      15.280  22.600  13.550  1.00  0.00            
ATOM    150  H1  CT6     2      17.150  18.420  13.550  1.00  0.00            
ATOM    151  H2  CT6     2      15.740  18.000  14.650  1.00  0.00            
ATOM    152  H3  CT6     2      15.400  18.810  13.180  1.00  0.00            
ATOM    153  H4  CT6     2      16.820  19.740  15.720  1.00  0.00            
ATOM    154  H5  CT6     2      17.180  20.600  14.440  1.00  0.00            
ATOM    155  H6  CT6     2      14.230  19.940  18.230  1.00  0.00            
ATOM    156  H7  CT6     2      14.860  18.880  16.940  1.00  0.00            
ATOM    157  H8  CT6     2      15.930  20.140  17.590  1.00  0.00            
ATOM    158  H9  CT6     2      12.670  20.330  13.670  1.00  0.00            
ATOM    159  H10 CT6     2      12.070  21.690  11.550  1.00  0.00            
ATOM    160  H11 CT6     2      13.410  23.460  10.840  1.00  0.00            
ATOM    161  H12 CT6     2      15.810  25.100  14.110  1.00  0.00            
ATOM    162  H13 CT6     2      16.910  27.450  13.730  1.00  0.00            
ATOM    163  H14 CT6     2      16.170  24.950   7.800  1.00  0.00            
ATOM    164  H15 CT6     2      16.110  22.950  14.160  1.00  0.00            
TER
ENDMDL
MODEL        1
ATOM      1  H1  ACD     1      28.310  30.180  18.810  1.00  0.00            
ATOM      2  O1  ACD     1      29.020  30.440  19.400  1.00  0.00            
ATOM      3  C1  ACD     1      30.270  29.810  18.980  1.00  0.00            
ATOM      4  H2  ACD     1      31.150  30.330  19.380  1.00  0.00            
ATOM      5  H3  ACD     1      30.320  29.890  17.890  1.00  0.00            
ATOM      6  C2  ACD     1      30.320  28.360  19.390  1.00  0.00            
ATOM      7  H4  ACD     1      30.350  28.280  20.480  1.00  0.00            
ATOM      8  O2  ACD     1      29.240  27.640  18.710  1.00  0.00            
ATOM      9  C3  ACD     1      29.130  26.210  18.900  1.00  0.00            
ATOM     10  H5  ACD     1      28.200  25.840  18.480  1.00  0.00            
ATOM     11  O3  ACD     1      29.270  25.860  20.250  1.00  0.00            
ATOM     12  C4  ACD     1      28.270  25.040  20.790  1.00  0.00            
ATOM     13  H6  ACD     1      27.550  24.690  20.040  1.00  0.00            
ATOM     14  C5  ACD     1      28.850  23.850  21.300  1.00  0.00            
ATOM     15  H7  ACD     1      29.650  24.160  21.970  1.00  0.00            
ATOM     16  O4  ACD     1      29.200  22.990  20.210  1.00  0.00            
ATOM     17  H8  ACD     1      29.720  22.290  20.610  1.00  0.00            
ATOM     18  C6  ACD     1      27.900  23.120  22.210  1.00  0.00            
ATOM     19  H9  ACD     1      27.090  22.620  21.670  1.00  0.00            
ATOM     20  O5  ACD     1      28.760  22.200  22.950  1.00  0.00            
ATOM     21  H10 ACD     1      28.990  22.720  23.720  1.00  0.00            
ATOM     22  C7  ACD     1      27.250  24.010  23.290  1.00  0.00            
ATOM     23  H11 ACD     1      26.360  23.510  23.670  1.00  0.00            
ATOM     24  O6  ACD     1      26.680  25.160  22.560  1.00  0.00            
ATOM     25  C8  ACD     1      27.600  25.980  21.830  1.00  0.00            
ATOM     26  H12 ACD     1      28.490  26.270  22.400  1.00  0.00            
ATOM     27  C9  ACD     1      26.950  27.250  21.260  1.00  0.00            
ATOM     28  H13 ACD     1      27.500  27.680  20.410  1.00  0.00            
ATOM     29  H14 ACD     1      26.000  27.020  20.760  1.00  0.00            
ATOM     30  O7  ACD     1      26.620  28.240  22.230  1.00  0.00            
ATOM     31  H15 ACD     1      26.420  28.990  21.660  1.00  0.00            
ATOM     32  O8  ACD     1      28.160  24.320  24.340  1.00  0.00            
ATOM     33  C10 ACD     1      27.770  23.930  25.630  1.00  0.00            
ATOM     34  H16 ACD     1      27.310  22.940  25.720  1.00  0.00            
ATOM     35  C11 ACD     1      29.170  23.660  26.250  1.00  0.00            
ATOM     36  H17 ACD     1      29.860  24.500  26.070  1.00  0.00            
ATOM     37  O9  ACD     1      29.760  22.480  25.650  1.00  0.00            
ATOM     38  H18 ACD     1      30.690  22.560  25.890  1.00  0.00            
ATOM     39  C12 ACD     1      29.050  23.570  27.790  1.00  0.00            
ATOM     40  H19 ACD     1      28.260  22.870  28.080  1.00  0.00            
ATOM     41  O10 ACD     1      30.270  23.280  28.510  1.00  0.00            
ATOM     42  H20 ACD     1      30.620  22.420  28.280  1.00  0.00            
ATOM     43  C13 ACD     1      28.470  24.850  28.220  1.00  0.00            
ATOM     44  H21 ACD     1      28.390  24.850  29.310  1.00  0.00            
ATOM     45  O11 ACD     1      27.140  24.990  27.770  1.00  0.00            
ATOM     46  C14 ACD     1      26.970  25.010  26.330  1.00  0.00            
ATOM     47  H22 ACD     1      27.320  25.990  25.960  1.00  0.00            
ATOM     48  C15 ACD     1      25.440  25.010  26.080  1.00  0.00            
ATOM     49  H23 ACD     1      25.370  24.880  24.990  1.00  0.00            
ATOM     50  H24 ACD     1      24.990  24.150  26.590  1.00  0.00            
ATOM     51  O12 ACD     1      24.960  26.230  26.560  1.00  0.00            
ATOM     52  H25 ACD     1      24.130  26.340  26.080  1.00  0.00            
ATOM     53  O13 ACD     1      29.270  25.970  27.980  1.00  0.00            
ATOM     54  C16 ACD     1      29.890  26.790  29.020  1.00  0.00            
ATOM     55  H26 ACD     1      29.430  26.730  30.020  1.00  0.00            
ATOM     56  C17 ACD     1      31.360  26.410  29.120  1.00  0.00            
ATOM     57  H27 ACD     1      31.860  26.280  28.150  1.00  0.00            
ATOM     58  O14 ACD     1      31.590  25.270  29.980  1.00  0.00            
ATOM     59  H28 ACD     1      31.060  24.600  29.530  1.00  0.00            
ATOM     60  C18 ACD     1      32.150  27.630  29.710  1.00  0.00            
ATOM     61  H29 ACD     1      31.830  27.890  30.730  1.00  0.00            
ATOM     62  O15 ACD     1      33.510  27.270  29.740  1.00  0.00            
ATOM     63  H30 ACD     1      33.540  26.400  30.160  1.00  0.00            
ATOM     64  C19 ACD     1      31.870  28.850  28.930  1.00  0.00            
ATOM     65  H31 ACD     1      32.480  29.620  29.410  1.00  0.00            
ATOM     66  O16 ACD     1      30.500  29.150  29.200  1.00  0.00            
ATOM     67  C20 ACD     1      29.610  28.260  28.590  1.00  0.00            
ATOM     68  H32 ACD     1      29.610  28.350  27.490  1.00  0.00            
ATOM     69  C21 ACD     1      28.200  28.590  28.900  1.00  0.00            
ATOM     70  H33 ACD     1      27.500  27.790  28.600  1.00  0.00            
ATOM     71  H34 ACD     1      28.030  28.640  29.980  1.00  0.00            
ATOM     72  O17 ACD     1      27.930  29.880  28.370  1.00  0.00            
ATOM     73  H35 ACD     1      28.640  30.460  28.650  1.00  0.00            
ATOM     74  O18 ACD     1      32.220  28.740  27.540  1.00  0.00            
ATOM     75  C22 ACD     1      33.190  29.710  26.940  1.00  0.00            
ATOM     76  H36 ACD     1      33.480  30.450  27.690  1.00  0.00            
ATOM     77  C23 ACD     1      34.430  28.990  26.590  1.00  0.00            
ATOM     78  H37 ACD     1      34.130  28.070  26.080  1.00  0.00            
ATOM     79  O19 ACD     1      35.130  28.620  27.820  1.00  0.00            
ATOM     80  H38 ACD     1      34.430  28.360  28.430  1.00  0.00            
ATOM     81  C24 ACD     1      35.360  29.780  25.660  1.00  0.00            
ATOM     82  H39 ACD     1      35.990  30.520  26.180  1.00  0.00            
ATOM     83  O20 ACD     1      36.290  28.820  25.170  1.00  0.00            
ATOM     84  H40 ACD     1      36.610  28.390  25.960  1.00  0.00            
ATOM     85  C25 ACD     1      34.680  30.430  24.450  1.00  0.00            
ATOM     86  H41 ACD     1      35.370  31.120  23.970  1.00  0.00            
ATOM     87  O21 ACD     1      33.610  31.170  25.020  1.00  0.00            
ATOM     88  C26 ACD     1      32.590  30.390  25.640  1.00  0.00            
ATOM     89  H42 ACD     1      32.200  29.630  24.950  1.00  0.00            
ATOM     90  C27 ACD     1      31.500  31.330  26.130  1.00  0.00            
ATOM     91  H43 ACD     1      31.010  31.720  25.220  1.00  0.00            
ATOM     92  H44 ACD     1      30.750  30.710  26.640  1.00  0.00            
ATOM     93  O22 ACD     1      32.010  32.400  26.960  1.00  0.00            
ATOM     94  H45 ACD     1      32.520  32.940  26.350  1.00  0.00            
ATOM     95  O23 ACD     1      34.110  29.510  23.480  1.00  0.00            
ATOM     96  C28 ACD     1      34.730  29.460  22.150  1.00  0.00            
ATOM     97  H46 ACD     1      35.800  29.690  22.250  1.00  0.00            
ATOM     98  C29 ACD     1      33.850  30.260  21.110  1.00  0.00            
ATOM     99  H47 ACD     1      32.790  30.010  21.250  1.00  0.00            
ATOM    100  O24 ACD     1      34.150  29.880  19.770  1.00  0.00            
ATOM    101  C30 ACD     1      34.020  31.740  21.310  1.00  0.00            
ATOM    102  H48 ACD     1      33.690  32.360  20.470  1.00  0.00            
ATOM    103  H49 ACD     1      33.440  32.080  22.180  1.00  0.00            
ATOM    104  O25 ACD     1      35.450  31.860  21.570  1.00  0.00            
ATOM    105  H50 ACD     1      35.560  32.790  21.780  1.00  0.00            
ATOM    106  C31 ACD     1      34.720  28.000  21.890  1.00  0.00            
ATOM    107  H51 ACD     1      33.660  27.710  21.960  1.00  0.00            
ATOM    108  O26 ACD     1      35.550  27.290  22.790  1.00  0.00            
ATOM    109  H52 ACD     1      35.580  27.740  23.640  1.00  0.00            
ATOM    110  C32 ACD     1      34.930  27.740  20.360  1.00  0.00            
ATOM    111  H53 ACD     1      35.890  28.180  20.050  1.00  0.00            
ATOM    112  O27 ACD     1      34.870  26.350  20.040  1.00  0.00            
ATOM    113  H54 ACD     1      35.540  25.840  20.490  1.00  0.00            
ATOM    114  C33 ACD     1      33.880  28.440  19.560  1.00  0.00            
ATOM    115  H55 ACD     1      34.040  28.230  18.500  1.00  0.00            
ATOM    116  O28 ACD     1      32.570  28.040  20.010  1.00  0.00            
ATOM    117  C34 ACD     1      31.680  27.780  18.950  1.00  0.00            
ATOM    118  H56 ACD     1      31.910  28.250  17.980  1.00  0.00            
ATOM    119  C35 ACD     1      31.720  26.260  18.620  1.00  0.00            
ATOM    120  H57 ACD     1      31.760  25.770  19.600  1.00  0.00            
ATOM    121  O29 ACD     1      32.890  25.810  17.900  1.00  0.00            
ATOM    122  H58 ACD     1      33.560  25.990  18.570  1.00  0.00            
ATOM    123  C36 ACD     1      30.380  25.700  18.130  1.00  0.00            
ATOM    124  H59 ACD     1      30.280  26.090  17.110  1.00  0.00            
ATOM    125  O30 ACD     1      30.270  24.280  18.180  1.00  0.00            
ATOM    126  H60 ACD     1      29.940  24.040  19.050  1.00  0.00            
ATOM    127  C1  CT6     2      36.120  24.390  24.910  1.00  0.00            
ATOM    128  C2  CT6     2      35.100  25.280  25.700  1.00  0.00            
ATOM    129  N1  CT6     2      33.740  24.700  25.540  1.00  0.00            
ATOM    130  C3  CT6     2      33.240  23.660  26.360  1.00  0.00            
ATOM    131  C4  CT6     2      33.990  23.300  27.590  1.00  0.00            
ATOM    132  O1  CT6     2      32.210  23.010  26.060  1.00  0.00            
ATOM    133  C5  CT6     2      32.950  25.280  24.510  1.00  0.00            
ATOM    134  C6  CT6     2      33.080  24.800  23.180  1.00  0.00            
ATOM    135  C7  CT6     2      32.260  25.230  22.160  1.00  0.00            
ATOM    136  C8  CT6     2      31.440  26.330  22.480  1.00  0.00            
ATOM    137  C9  CT6     2      31.340  26.930  23.770  1.00  0.00            
ATOM    138  C10 CT6     2      30.360  28.030  24.110  1.00  0.00            
ATOM    139  C11 CT6     2      29.370  27.630  25.040  1.00  0.00            
ATOM    140  C12 CT6     2      28.260  28.480  25.380  1.00  0.00            
ATOM    141  N2  CT6     2      28.220  29.750  25.010  1.00  0.00            
ATOM    142  C13 CT6     2      29.080  29.970  24.010  1.00  0.00            
ATOM    143  C14 CT6     2      29.190  31.220  23.490  1.00  0.00            
ATOM    144  C15 CT6     2      28.330  32.310  23.800  1.00  0.00            
ATOM    145  N3  CT6     2      27.630  33.190  24.060  1.00  0.00            
ATOM    146  C16 CT6     2      30.240  31.140  22.540  1.00  0.00            
ATOM    147  N4  CT6     2      30.810  29.930  22.600  1.00  0.00            
ATOM    148  N5  CT6     2      30.040  29.220  23.500  1.00  0.00            
ATOM    149  C17 CT6     2      32.070  26.310  24.790  1.00  0.00            
ATOM    150  H1  CT6     2      36.390  23.500  25.490  1.00  0.00            
ATOM    151  H2  CT6     2      35.730  24.030  23.950  1.00  0.00            
ATOM    152  H3  CT6     2      36.980  25.040  24.690  1.00  0.00            
ATOM    153  H4  CT6     2      35.440  25.450  26.720  1.00  0.00            
ATOM    154  H5  CT6     2      35.060  26.260  25.220  1.00  0.00            
ATOM    155  H6  CT6     2      35.050  23.330  27.310  1.00  0.00            
ATOM    156  H7  CT6     2      33.750  24.000  28.400  1.00  0.00            
ATOM    157  H8  CT6     2      33.630  22.310  27.910  1.00  0.00            
ATOM    158  H9  CT6     2      33.690  23.930  22.970  1.00  0.00            
ATOM    159  H10 CT6     2      32.400  24.710  21.210  1.00  0.00            
ATOM    160  H11 CT6     2      30.770  26.660  21.700  1.00  0.00            
ATOM    161  H12 CT6     2      29.350  26.600  25.400  1.00  0.00            
ATOM    162  H13 CT6     2      27.480  28.220  26.080  1.00  0.00            
ATOM    163  H14 CT6     2      30.590  31.870  21.820  1.00  0.00            
ATOM    164  H15 CT6     2      31.940  26.590  25.830  1.00  0.00            
TER
ENDMDL
MODEL        1
ATOM      1  H1  ACD     1      10.230  27.190   7.050  1.00  0.00            
ATOM      2  O1  ACD     1       9.980  27.900   7.650  1.00  0.00            
ATOM      3  C1  ACD     1      11.070  28.000   8.630  1.00  0.00            
ATOM      4  H2  ACD     1      11.020  29.010   9.050  1.00  0.00            
ATOM      5  H3  ACD     1      12.060  27.920   8.170  1.00  0.00            
ATOM      6  C2  ACD     1      10.840  27.100   9.820  1.00  0.00            
ATOM      7  H4  ACD     1      11.750  27.200  10.430  1.00  0.00            
ATOM      8  O2  ACD     1       9.820  27.670  10.620  1.00  0.00            
ATOM      9  C3  ACD     1       9.530  27.040  11.830  1.00  0.00            
ATOM     10  H5  ACD     1       8.710  27.590  12.310  1.00  0.00            
ATOM     11  O3  ACD     1      10.630  27.070  12.770  1.00  0.00            
ATOM     12  C4  ACD     1      10.460  27.650  14.060  1.00  0.00            
ATOM     13  H6  ACD     1       9.400  27.790  14.330  1.00  0.00            
ATOM     14  C5  ACD     1      11.160  26.780  15.030  1.00  0.00            
ATOM     15  H7  ACD     1      12.240  26.760  14.820  1.00  0.00            
ATOM     16  O4  ACD     1      10.490  25.500  14.950  1.00  0.00            
ATOM     17  H8  ACD     1      10.730  24.920  15.680  1.00  0.00            
ATOM     18  C6  ACD     1      10.980  27.390  16.440  1.00  0.00            
ATOM     19  H9  ACD     1       9.910  27.630  16.540  1.00  0.00            
ATOM     20  O5  ACD     1      11.300  26.590  17.590  1.00  0.00            
ATOM     21  H10 ACD     1      12.250  26.520  17.720  1.00  0.00            
ATOM     22  C7  ACD     1      11.730  28.740  16.450  1.00  0.00            
ATOM     23  H11 ACD     1      11.480  29.270  17.370  1.00  0.00            
ATOM     24  O6  ACD     1      11.160  29.540  15.420  1.00  0.00            
ATOM     25  C8  ACD     1      11.210  29.010  14.100  1.00  0.00            
ATOM     26  H12 ACD     1      12.240  28.780  13.810  1.00  0.00            
ATOM     27  C9  ACD     1      10.620  30.140  13.230  1.00  0.00            
ATOM     28  H13 ACD     1      10.900  29.950  12.190  1.00  0.00            
ATOM     29  H14 ACD     1       9.530  30.230  13.370  1.00  0.00            
ATOM     30  O7  ACD     1      11.110  31.360  13.580  1.00  0.00            
ATOM     31  H15 ACD     1      10.530  31.620  14.300  1.00  0.00            
ATOM     32  O8  ACD     1      13.160  28.560  16.260  1.00  0.00            
ATOM     33  C10 ACD     1      14.010  28.890  17.420  1.00  0.00            
ATOM     34  H16 ACD     1      13.430  29.140  18.320  1.00  0.00            
ATOM     35  C11 ACD     1      14.840  27.690  17.550  1.00  0.00            
ATOM     36  H17 ACD     1      14.990  27.450  16.490  1.00  0.00            
ATOM     37  O9  ACD     1      14.190  26.540  18.120  1.00  0.00            
ATOM     38  H18 ACD     1      14.700  25.750  17.950  1.00  0.00            
ATOM     39  C12 ACD     1      16.140  28.000  18.330  1.00  0.00            
ATOM     40  H19 ACD     1      15.860  28.390  19.310  1.00  0.00            
ATOM     41  O10 ACD     1      16.910  26.810  18.410  1.00  0.00            
ATOM     42  H20 ACD     1      17.530  27.010  19.120  1.00  0.00            
ATOM     43  C13 ACD     1      16.900  29.040  17.480  1.00  0.00            
ATOM     44  H21 ACD     1      17.860  29.250  17.960  1.00  0.00            
ATOM     45  O11 ACD     1      16.070  30.230  17.570  1.00  0.00            
ATOM     46  C14 ACD     1      14.790  30.050  16.960  1.00  0.00            
ATOM     47  H22 ACD     1      15.060  30.010  15.890  1.00  0.00            
ATOM     48  C15 ACD     1      14.020  31.300  17.230  1.00  0.00            
ATOM     49  H23 ACD     1      13.020  31.190  16.790  1.00  0.00            
ATOM     50  H24 ACD     1      13.900  31.420  18.310  1.00  0.00            
ATOM     51  O12 ACD     1      14.670  32.500  16.790  1.00  0.00            
ATOM     52  H25 ACD     1      15.300  32.700  17.480  1.00  0.00            
ATOM     53  O13 ACD     1      17.140  28.640  16.180  1.00  0.00            
ATOM     54  C16 ACD     1      18.440  28.600  15.590  1.00  0.00            
ATOM     55  H26 ACD     1      19.200  29.080  16.220  1.00  0.00            
ATOM     56  C17 ACD     1      18.870  27.050  15.490  1.00  0.00            
ATOM     57  H27 ACD     1      18.020  26.400  15.270  1.00  0.00            
ATOM     58  O14 ACD     1      19.350  26.770  16.840  1.00  0.00            
ATOM     59  H28 ACD     1      18.600  26.720  17.430  1.00  0.00            
ATOM     60  C18 ACD     1      20.020  26.820  14.480  1.00  0.00            
ATOM     61  H29 ACD     1      20.880  27.400  14.850  1.00  0.00            
ATOM     62  O15 ACD     1      20.380  25.430  14.290  1.00  0.00            
ATOM     63  H30 ACD     1      20.710  25.180  15.160  1.00  0.00            
ATOM     64  C19 ACD     1      19.760  27.540  13.150  1.00  0.00            
ATOM     65  H31 ACD     1      20.620  27.500  12.470  1.00  0.00            
ATOM     66  O16 ACD     1      19.650  28.920  13.490  1.00  0.00            
ATOM     67  C20 ACD     1      18.500  29.240  14.220  1.00  0.00            
ATOM     68  H32 ACD     1      17.740  28.740  13.610  1.00  0.00            
ATOM     69  C21 ACD     1      18.270  30.720  14.120  1.00  0.00            
ATOM     70  H33 ACD     1      17.550  31.110  14.840  1.00  0.00            
ATOM     71  H34 ACD     1      19.230  31.240  14.280  1.00  0.00            
ATOM     72  O17 ACD     1      17.860  31.080  12.800  1.00  0.00            
ATOM     73  H35 ACD     1      18.570  31.040  12.140  1.00  0.00            
ATOM     74  O18 ACD     1      18.610  26.870  12.550  1.00  0.00            
ATOM     75  C22 ACD     1      18.750  26.260  11.210  1.00  0.00            
ATOM     76  H36 ACD     1      19.820  26.300  10.970  1.00  0.00            
ATOM     77  C23 ACD     1      18.410  24.760  11.270  1.00  0.00            
ATOM     78  H37 ACD     1      17.410  24.640  11.700  1.00  0.00            
ATOM     79  O19 ACD     1      19.550  24.150  12.050  1.00  0.00            
ATOM     80  H38 ACD     1      19.800  24.630  12.840  1.00  0.00            
ATOM     81  C24 ACD     1      18.350  24.290   9.790  1.00  0.00            
ATOM     82  H39 ACD     1      19.350  24.170   9.350  1.00  0.00            
ATOM     83  O20 ACD     1      17.930  22.960   9.870  1.00  0.00            
ATOM     84  H40 ACD     1      16.980  23.020   9.950  1.00  0.00            
ATOM     85  C25 ACD     1      17.440  25.070   8.870  1.00  0.00            
ATOM     86  H41 ACD     1      17.490  24.820   7.810  1.00  0.00            
ATOM     87  O21 ACD     1      17.840  26.440   8.920  1.00  0.00            
ATOM     88  C26 ACD     1      17.920  27.070  10.230  1.00  0.00            
ATOM     89  H42 ACD     1      16.900  27.180  10.630  1.00  0.00            
ATOM     90  C27 ACD     1      18.390  28.490  10.030  1.00  0.00            
ATOM     91  H43 ACD     1      18.400  28.990  11.000  1.00  0.00            
ATOM     92  H44 ACD     1      19.400  28.600   9.630  1.00  0.00            
ATOM     93  O22 ACD     1      17.480  29.270   9.260  1.00  0.00            
ATOM     94  H45 ACD     1      17.450  28.850   8.400  1.00  0.00            
ATOM     95  O23 ACD     1      16.130  24.930   9.340  1.00  0.00            
ATOM     96  C28 ACD     1      15.140  24.320   8.510  1.00  0.00            
ATOM     97  H46 ACD     1      15.500  23.520   7.850  1.00  0.00            
ATOM     98  C29 ACD     1      14.240  25.320   7.760  1.00  0.00            
ATOM     99  H47 ACD     1      14.040  26.180   8.400  1.00  0.00            
ATOM    100  O24 ACD     1      12.900  24.840   7.330  1.00  0.00            
ATOM    101  C30 ACD     1      14.880  25.900   6.510  1.00  0.00            
ATOM    102  H48 ACD     1      14.070  26.440   6.020  1.00  0.00            
ATOM    103  H49 ACD     1      15.670  26.630   6.740  1.00  0.00            
ATOM    104  O25 ACD     1      15.420  24.900   5.650  1.00  0.00            
ATOM    105  H50 ACD     1      15.970  25.250   4.950  1.00  0.00            
ATOM    106  C31 ACD     1      14.360  23.420   9.510  1.00  0.00            
ATOM    107  H51 ACD     1      14.060  23.940  10.430  1.00  0.00            
ATOM    108  O26 ACD     1      15.170  22.250   9.750  1.00  0.00            
ATOM    109  H52 ACD     1      14.610  21.590  10.170  1.00  0.00            
ATOM    110  C32 ACD     1      12.990  23.020   8.850  1.00  0.00            
ATOM    111  H53 ACD     1      13.220  22.370   8.000  1.00  0.00            
ATOM    112  O27 ACD     1      12.310  22.280   9.880  1.00  0.00            
ATOM    113  H54 ACD     1      11.360  22.440   9.780  1.00  0.00            
ATOM    114  C33 ACD     1      12.210  24.220   8.350  1.00  0.00            
ATOM    115  H55 ACD     1      11.280  23.910   7.870  1.00  0.00            
ATOM    116  O28 ACD     1      11.940  25.090   9.440  1.00  0.00            
ATOM    117  C34 ACD     1      10.630  25.550   9.640  1.00  0.00            
ATOM    118  H56 ACD     1       9.970  25.240   8.820  1.00  0.00            
ATOM    119  C35 ACD     1      10.150  24.820  10.940  1.00  0.00            
ATOM    120  H57 ACD     1      10.970  24.680  11.650  1.00  0.00            
ATOM    121  O29 ACD     1       9.680  23.500  10.520  1.00  0.00            
ATOM    122  H58 ACD     1       9.550  23.030  11.350  1.00  0.00            
ATOM    123  C36 ACD     1       9.090  25.680  11.590  1.00  0.00            
ATOM    124  H59 ACD     1       8.270  25.720  10.860  1.00  0.00            
ATOM    125  O30 ACD     1       8.630  25.160  12.830  1.00  0.00            
ATOM    126  H60 ACD     1       9.410  25.130  13.380  1.00  0.00            
ATOM    127  C1  CT6     2      17.650  22.190  14.430  1.00  0.00            
ATOM    128  C2  CT6     2      17.640  23.770  14.690  1.00  0.00            
ATOM    129  N1  CT6     2      16.380  24.280  15.250  1.00  0.00            
ATOM    130  C3  CT6     2      16.030  24.100  16.600  1.00  0.00            
ATOM    131  C4  CT6     2      16.950  23.480  17.650  1.00  0.00            
ATOM    132  O1  CT6     2      14.940  24.420  16.940  1.00  0.00            
ATOM    133  C5  CT6     2      15.500  24.800  14.340  1.00  0.00            
ATOM    134  C6  CT6     2      14.610  23.870  13.790  1.00  0.00            
ATOM    135  C7  CT6     2      13.610  24.320  12.880  1.00  0.00            
ATOM    136  C8  CT6     2      13.570  25.690  12.520  1.00  0.00            
ATOM    137  C9  CT6     2      14.570  26.610  12.990  1.00  0.00            
ATOM    138  C10 CT6     2      14.570  28.000  12.520  1.00  0.00            
ATOM    139  C11 CT6     2      14.680  28.910  13.580  1.00  0.00            
ATOM    140  C12 CT6     2      14.590  30.330  13.390  1.00  0.00            
ATOM    141  N2  CT6     2      14.360  30.820  12.160  1.00  0.00            
ATOM    142  C13 CT6     2      14.360  29.840  11.160  1.00  0.00            
ATOM    143  C14 CT6     2      14.160  30.100   9.820  1.00  0.00            
ATOM    144  C15 CT6     2      13.950  31.350   9.200  1.00  0.00            
ATOM    145  N3  CT6     2      13.780  32.370   8.650  1.00  0.00            
ATOM    146  C16 CT6     2      14.340  28.840   9.150  1.00  0.00            
ATOM    147  N4  CT6     2      14.510  27.860  10.000  1.00  0.00            
ATOM    148  N5  CT6     2      14.580  28.520  11.190  1.00  0.00            
ATOM    149  C17 CT6     2      15.500  26.140  13.900  1.00  0.00            
ATOM    150  H1  CT6     2      17.180  21.860  13.500  1.00  0.00            
ATOM    151  H2  CT6     2      18.690  21.820  14.440  1.00  0.00            
ATOM    152  H3  CT6     2      17.210  21.620  15.260  1.00  0.00            
ATOM    153  H4  CT6     2      18.480  24.040  15.350  1.00  0.00            
ATOM    154  H5  CT6     2      17.760  24.250  13.720  1.00  0.00            
ATOM    155  H6  CT6     2      16.480  22.500  17.800  1.00  0.00            
ATOM    156  H7  CT6     2      17.980  23.530  17.280  1.00  0.00            
ATOM    157  H8  CT6     2      16.810  24.020  18.590  1.00  0.00            
ATOM    158  H9  CT6     2      14.560  22.880  14.230  1.00  0.00            
ATOM    159  H10 CT6     2      12.880  23.660  12.430  1.00  0.00            
ATOM    160  H11 CT6     2      12.800  26.000  11.830  1.00  0.00            
ATOM    161  H12 CT6     2      14.890  28.590  14.590  1.00  0.00            
ATOM    162  H13 CT6     2      14.850  31.130  14.070  1.00  0.00            
ATOM    163  H14 CT6     2      14.460  28.550   8.120  1.00  0.00            
ATOM    164  H15 CT6     2      16.320  26.780  14.220  1.00  0.00            
TER
ENDMDL
MODEL        1
ATOM      1  H1  ACD     1       7.580  25.390   5.820  1.00  0.00            
ATOM      2  O1  ACD     1       8.070  25.050   6.580  1.00  0.00            
ATOM      3  C1  ACD     1       9.010  26.040   7.020  1.00  0.00            
ATOM      4  H2  ACD     1       8.870  27.110   6.800  1.00  0.00            
ATOM      5  H3  ACD     1       9.960  25.810   6.520  1.00  0.00            
ATOM      6  C2  ACD     1       9.250  25.950   8.550  1.00  0.00            
ATOM      7  H4  ACD     1      10.120  26.580   8.750  1.00  0.00            
ATOM      8  O2  ACD     1       8.090  26.620   9.100  1.00  0.00            
ATOM      9  C3  ACD     1       7.710  26.310  10.460  1.00  0.00            
ATOM     10  H5  ACD     1       6.760  26.800  10.680  1.00  0.00            
ATOM     11  O3  ACD     1       8.750  26.900  11.310  1.00  0.00            
ATOM     12  C4  ACD     1       8.300  27.600  12.550  1.00  0.00            
ATOM     13  H6  ACD     1       7.200  27.580  12.620  1.00  0.00            
ATOM     14  C5  ACD     1       8.870  26.940  13.810  1.00  0.00            
ATOM     15  H7  ACD     1       9.960  27.040  13.660  1.00  0.00            
ATOM     16  O4  ACD     1       8.640  25.570  13.860  1.00  0.00            
ATOM     17  H8  ACD     1       9.240  25.190  14.510  1.00  0.00            
ATOM     18  C6  ACD     1       8.490  27.800  15.010  1.00  0.00            
ATOM     19  H9  ACD     1       7.420  27.580  15.110  1.00  0.00            
ATOM     20  O5  ACD     1       9.020  27.390  16.220  1.00  0.00            
ATOM     21  H10 ACD     1       9.960  27.600  16.220  1.00  0.00            
ATOM     22  C7  ACD     1       8.870  29.310  14.850  1.00  0.00            
ATOM     23  H11 ACD     1       8.410  29.780  15.720  1.00  0.00            
ATOM     24  O6  ACD     1       8.300  29.780  13.610  1.00  0.00            
ATOM     25  C8  ACD     1       8.710  29.070  12.400  1.00  0.00            
ATOM     26  H12 ACD     1       9.770  29.260  12.180  1.00  0.00            
ATOM     27  C9  ACD     1       7.950  29.780  11.260  1.00  0.00            
ATOM     28  H13 ACD     1       8.140  29.370  10.260  1.00  0.00            
ATOM     29  H14 ACD     1       6.900  29.600  11.530  1.00  0.00            
ATOM     30  O7  ACD     1       8.300  31.210  11.230  1.00  0.00            
ATOM     31  H15 ACD     1       8.060  31.520  12.110  1.00  0.00            
ATOM     32  O8  ACD     1      10.290  29.410  14.770  1.00  0.00            
ATOM     33  C10 ACD     1      10.980  30.070  15.830  1.00  0.00            
ATOM     34  H16 ACD     1      10.330  30.340  16.670  1.00  0.00            
ATOM     35  C11 ACD     1      12.090  29.080  16.310  1.00  0.00            
ATOM     36  H17 ACD     1      12.580  28.680  15.410  1.00  0.00            
ATOM     37  O9  ACD     1      11.560  28.010  17.060  1.00  0.00            
ATOM     38  H18 ACD     1      12.260  27.360  17.040  1.00  0.00            
ATOM     39  C12 ACD     1      13.280  29.690  17.020  1.00  0.00            
ATOM     40  H19 ACD     1      12.860  30.100  17.950  1.00  0.00            
ATOM     41  O10 ACD     1      14.320  28.820  17.370  1.00  0.00            
ATOM     42  H20 ACD     1      14.170  28.690  18.310  1.00  0.00            
ATOM     43  C13 ACD     1      13.680  30.940  16.290  1.00  0.00            
ATOM     44  H21 ACD     1      14.440  31.390  16.940  1.00  0.00            
ATOM     45  O11 ACD     1      12.570  31.780  16.180  1.00  0.00            
ATOM     46  C14 ACD     1      11.510  31.380  15.260  1.00  0.00            
ATOM     47  H22 ACD     1      11.930  31.200  14.260  1.00  0.00            
ATOM     48  C15 ACD     1      10.510  32.490  15.110  1.00  0.00            
ATOM     49  H23 ACD     1       9.690  32.110  14.490  1.00  0.00            
ATOM     50  H24 ACD     1      10.070  32.680  16.100  1.00  0.00            
ATOM     51  O12 ACD     1      11.030  33.660  14.490  1.00  0.00            
ATOM     52  H25 ACD     1      11.650  34.120  15.070  1.00  0.00            
ATOM     53  O13 ACD     1      14.210  30.570  15.000  1.00  0.00            
ATOM     54  C16 ACD     1      15.460  31.070  14.630  1.00  0.00            
ATOM     55  H26 ACD     1      15.720  31.980  15.190  1.00  0.00            
ATOM     56  C17 ACD     1      16.470  29.880  14.840  1.00  0.00            
ATOM     57  H27 ACD     1      16.000  28.980  14.420  1.00  0.00            
ATOM     58  O14 ACD     1      16.690  29.440  16.170  1.00  0.00            
ATOM     59  H28 ACD     1      15.850  29.140  16.540  1.00  0.00            
ATOM     60  C18 ACD     1      17.740  30.080  14.000  1.00  0.00            
ATOM     61  H29 ACD     1      18.280  30.970  14.320  1.00  0.00            
ATOM     62  O15 ACD     1      18.530  28.900  14.010  1.00  0.00            
ATOM     63  H30 ACD     1      18.700  28.610  14.910  1.00  0.00            
ATOM     64  C19 ACD     1      17.350  30.310  12.570  1.00  0.00            
ATOM     65  H31 ACD     1      18.310  30.330  12.030  1.00  0.00            
ATOM     66  O16 ACD     1      16.730  31.540  12.510  1.00  0.00            
ATOM     67  C20 ACD     1      15.440  31.460  13.120  1.00  0.00            
ATOM     68  H32 ACD     1      14.790  30.730  12.630  1.00  0.00            
ATOM     69  C21 ACD     1      14.780  32.860  12.990  1.00  0.00            
ATOM     70  H33 ACD     1      13.840  32.890  13.560  1.00  0.00            
ATOM     71  H34 ACD     1      15.470  33.630  13.370  1.00  0.00            
ATOM     72  O17 ACD     1      14.560  33.090  11.600  1.00  0.00            
ATOM     73  H35 ACD     1      14.070  33.920  11.520  1.00  0.00            
ATOM     74  O18 ACD     1      16.590  29.200  11.940  1.00  0.00            
ATOM     75  C22 ACD     1      16.960  28.870  10.610  1.00  0.00            
ATOM     76  H36 ACD     1      17.850  29.390  10.230  1.00  0.00            
ATOM     77  C23 ACD     1      17.400  27.380  10.760  1.00  0.00            
ATOM     78  H37 ACD     1      16.740  26.810  11.420  1.00  0.00            
ATOM     79  O19 ACD     1      18.650  27.290  11.330  1.00  0.00            
ATOM     80  H38 ACD     1      18.690  27.540  12.260  1.00  0.00            
ATOM     81  C24 ACD     1      17.460  26.710   9.330  1.00  0.00            
ATOM     82  H39 ACD     1      18.310  27.260   8.910  1.00  0.00            
ATOM     83  O20 ACD     1      17.680  25.300   9.350  1.00  0.00            
ATOM     84  H40 ACD     1      16.850  24.820   9.360  1.00  0.00            
ATOM     85  C25 ACD     1      16.240  26.990   8.410  1.00  0.00            
ATOM     86  H41 ACD     1      16.360  26.650   7.380  1.00  0.00            
ATOM     87  O21 ACD     1      16.100  28.340   8.370  1.00  0.00            
ATOM     88  C26 ACD     1      15.800  29.080   9.600  1.00  0.00            
ATOM     89  H42 ACD     1      14.810  28.770   9.940  1.00  0.00            
ATOM     90  C27 ACD     1      15.830  30.540   9.160  1.00  0.00            
ATOM     91  H43 ACD     1      15.600  31.260   9.960  1.00  0.00            
ATOM     92  H44 ACD     1      16.780  30.780   8.680  1.00  0.00            
ATOM     93  O22 ACD     1      14.760  30.700   8.180  1.00  0.00            
ATOM     94  H45 ACD     1      14.980  30.240   7.360  1.00  0.00            
ATOM     95  O23 ACD     1      15.040  26.360   8.970  1.00  0.00            
ATOM     96  C28 ACD     1      14.510  25.230   8.220  1.00  0.00            
ATOM     97  H46 ACD     1      15.120  24.770   7.420  1.00  0.00            
ATOM     98  C29 ACD     1      13.210  25.640   7.610  1.00  0.00            
ATOM     99  H47 ACD     1      12.660  26.090   8.450  1.00  0.00            
ATOM    100  O24 ACD     1      12.350  24.570   7.240  1.00  0.00            
ATOM    101  C30 ACD     1      13.470  26.600   6.390  1.00  0.00            
ATOM    102  H48 ACD     1      12.510  26.860   5.920  1.00  0.00            
ATOM    103  H49 ACD     1      13.950  27.520   6.750  1.00  0.00            
ATOM    104  O25 ACD     1      14.340  26.000   5.400  1.00  0.00            
ATOM    105  H50 ACD     1      14.370  26.600   4.640  1.00  0.00            
ATOM    106  C31 ACD     1      14.370  24.160   9.280  1.00  0.00            
ATOM    107  H51 ACD     1      14.060  24.700  10.190  1.00  0.00            
ATOM    108  O26 ACD     1      15.620  23.500   9.580  1.00  0.00            
ATOM    109  H52 ACD     1      15.510  23.070  10.440  1.00  0.00            
ATOM    110  C32 ACD     1      13.260  23.130   9.000  1.00  0.00            
ATOM    111  H53 ACD     1      13.640  22.460   8.230  1.00  0.00            
ATOM    112  O27 ACD     1      13.020  22.340  10.150  1.00  0.00            
ATOM    113  H54 ACD     1      12.280  21.800   9.880  1.00  0.00            
ATOM    114  C33 ACD     1      11.960  23.720   8.310  1.00  0.00            
ATOM    115  H55 ACD     1      11.310  22.960   7.860  1.00  0.00            
ATOM    116  O28 ACD     1      11.120  24.420   9.270  1.00  0.00            
ATOM    117  C34 ACD     1       9.690  24.560   9.010  1.00  0.00            
ATOM    118  H56 ACD     1       9.390  23.870   8.210  1.00  0.00            
ATOM    119  C35 ACD     1       9.050  24.160  10.370  1.00  0.00            
ATOM    120  H57 ACD     1       9.640  24.550  11.200  1.00  0.00            
ATOM    121  O29 ACD     1       9.160  22.750  10.560  1.00  0.00            
ATOM    122  H58 ACD     1       9.300  22.580  11.500  1.00  0.00            
ATOM    123  C36 ACD     1       7.660  24.790  10.670  1.00  0.00            
ATOM    124  H59 ACD     1       6.900  24.440   9.960  1.00  0.00            
ATOM    125  O30 ACD     1       7.200  24.440  11.990  1.00  0.00            
ATOM    126  H60 ACD     1       7.900  24.850  12.520  1.00  0.00            
ATOM    127  C1  CT6     2      16.560  24.630  13.820  1.00  0.00            
ATOM    128  C2  CT6     2      16.120  26.130  14.300  1.00  0.00            
ATOM    129  N1  CT6     2      14.670  26.250  14.680  1.00  0.00            
ATOM    130  C3  CT6     2      14.160  25.950  15.960  1.00  0.00            
ATOM    131  C4  CT6     2      15.110  25.800  17.110  1.00  0.00            
ATOM    132  O1  CT6     2      12.960  26.020  16.200  1.00  0.00            
ATOM    133  C5  CT6     2      13.840  26.410  13.550  1.00  0.00            
ATOM    134  C6  CT6     2      13.130  25.300  13.100  1.00  0.00            
ATOM    135  C7  CT6     2      12.230  25.260  12.040  1.00  0.00            
ATOM    136  C8  CT6     2      12.100  26.490  11.340  1.00  0.00            
ATOM    137  C9  CT6     2      12.720  27.710  11.790  1.00  0.00            
ATOM    138  C10 CT6     2      12.350  29.020  11.140  1.00  0.00            
ATOM    139  C11 CT6     2      12.350  30.140  11.980  1.00  0.00            
ATOM    140  C12 CT6     2      11.790  31.390  11.570  1.00  0.00            
ATOM    141  N2  CT6     2      11.250  31.610  10.360  1.00  0.00            
ATOM    142  C13 CT6     2      11.400  30.520   9.590  1.00  0.00            
ATOM    143  C14 CT6     2      11.070  30.440   8.240  1.00  0.00            
ATOM    144  C15 CT6     2      10.700  31.530   7.440  1.00  0.00            
ATOM    145  N3  CT6     2      10.340  32.330   6.730  1.00  0.00            
ATOM    146  C16 CT6     2      11.350  29.070   7.820  1.00  0.00            
ATOM    147  N4  CT6     2      11.780  28.390   8.850  1.00  0.00            
ATOM    148  N5  CT6     2      11.870  29.270   9.870  1.00  0.00            
ATOM    149  C17 CT6     2      13.600  27.640  12.950  1.00  0.00            
ATOM    150  H1  CT6     2      16.000  24.160  13.000  1.00  0.00            
ATOM    151  H2  CT6     2      17.610  24.560  13.520  1.00  0.00            
ATOM    152  H3  CT6     2      16.430  23.960  14.680  1.00  0.00            
ATOM    153  H4  CT6     2      16.760  26.370  15.160  1.00  0.00            
ATOM    154  H5  CT6     2      16.370  26.880  13.540  1.00  0.00            
ATOM    155  H6  CT6     2      15.700  24.900  16.890  1.00  0.00            
ATOM    156  H7  CT6     2      15.790  26.650  17.200  1.00  0.00            
ATOM    157  H8  CT6     2      14.560  25.560  18.030  1.00  0.00            
ATOM    158  H9  CT6     2      13.290  24.430  13.730  1.00  0.00            
ATOM    159  H10 CT6     2      11.800  24.330  11.680  1.00  0.00            
ATOM    160  H11 CT6     2      11.380  26.680  10.550  1.00  0.00            
ATOM    161  H12 CT6     2      12.750  30.080  12.980  1.00  0.00            
ATOM    162  H13 CT6     2      11.930  32.290  12.150  1.00  0.00            
ATOM    163  H14 CT6     2      11.280  28.620   6.840  1.00  0.00            
ATOM    164  H15 CT6     2      14.080  28.540  13.320  1.00  0.00            
TER
ENDMDL
MODEL        1
ATOM      1  H1  ACD     1      22.090  22.730  32.710  1.00  0.00            
ATOM      2  O1  ACD     1      21.910  22.120  31.990  1.00  0.00            
ATOM      3  C1  ACD     1      20.960  22.600  31.070  1.00  0.00            
ATOM      4  H2  ACD     1      21.320  23.490  30.550  1.00  0.00            
ATOM      5  H3  ACD     1      20.030  22.860  31.600  1.00  0.00            
ATOM      6  C2  ACD     1      20.580  21.560  29.960  1.00  0.00            
ATOM      7  H4  ACD     1      21.480  21.100  29.540  1.00  0.00            
ATOM      8  O2  ACD     1      19.830  20.470  30.580  1.00  0.00            
ATOM      9  C3  ACD     1      19.580  19.460  29.650  1.00  0.00            
ATOM     10  H5  ACD     1      19.040  18.620  30.110  1.00  0.00            
ATOM     11  O3  ACD     1      20.650  18.990  28.870  1.00  0.00            
ATOM     12  C4  ACD     1      21.170  17.710  29.250  1.00  0.00            
ATOM     13  H6  ACD     1      20.660  17.280  30.120  1.00  0.00            
ATOM     14  C5  ACD     1      20.960  16.860  27.920  1.00  0.00            
ATOM     15  H7  ACD     1      21.380  17.440  27.090  1.00  0.00            
ATOM     16  O4  ACD     1      19.530  16.680  27.770  1.00  0.00            
ATOM     17  H8  ACD     1      19.140  16.170  28.490  1.00  0.00            
ATOM     18  C6  ACD     1      21.710  15.530  28.010  1.00  0.00            
ATOM     19  H9  ACD     1      21.270  14.980  28.850  1.00  0.00            
ATOM     20  O5  ACD     1      21.680  14.600  26.870  1.00  0.00            
ATOM     21  H10 ACD     1      22.180  14.950  26.140  1.00  0.00            
ATOM     22  C7  ACD     1      23.150  15.860  28.220  1.00  0.00            
ATOM     23  H11 ACD     1      23.650  14.900  28.330  1.00  0.00            
ATOM     24  O6  ACD     1      23.390  16.620  29.420  1.00  0.00            
ATOM     25  C8  ACD     1      22.760  17.870  29.450  1.00  0.00            
ATOM     26  H12 ACD     1      23.090  18.470  28.590  1.00  0.00            
ATOM     27  C9  ACD     1      23.020  18.450  30.820  1.00  0.00            
ATOM     28  H13 ACD     1      22.660  19.490  30.870  1.00  0.00            
ATOM     29  H14 ACD     1      22.430  17.840  31.510  1.00  0.00            
ATOM     30  O7  ACD     1      24.340  18.320  31.150  1.00  0.00            
ATOM     31  H15 ACD     1      24.630  17.410  31.140  1.00  0.00            
ATOM     32  O8  ACD     1      23.730  16.500  27.080  1.00  0.00            
ATOM     33  C10 ACD     1      24.610  15.750  26.170  1.00  0.00            
ATOM     34  H16 ACD     1      24.420  14.670  26.260  1.00  0.00            
ATOM     35  C11 ACD     1      24.100  16.150  24.770  1.00  0.00            
ATOM     36  H17 ACD     1      23.920  17.230  24.720  1.00  0.00            
ATOM     37  O9  ACD     1      22.890  15.420  24.360  1.00  0.00            
ATOM     38  H18 ACD     1      22.540  15.960  23.640  1.00  0.00            
ATOM     39  C12 ACD     1      25.110  15.850  23.630  1.00  0.00            
ATOM     40  H19 ACD     1      25.060  14.760  23.560  1.00  0.00            
ATOM     41  O10 ACD     1      24.680  16.450  22.360  1.00  0.00            
ATOM     42  H20 ACD     1      23.750  16.690  22.410  1.00  0.00            
ATOM     43  C13 ACD     1      26.550  16.190  24.030  1.00  0.00            
ATOM     44  H21 ACD     1      27.350  15.760  23.420  1.00  0.00            
ATOM     45  O11 ACD     1      26.850  15.730  25.370  1.00  0.00            
ATOM     46  C14 ACD     1      25.990  16.200  26.430  1.00  0.00            
ATOM     47  H22 ACD     1      26.120  17.290  26.440  1.00  0.00            
ATOM     48  C15 ACD     1      26.480  15.750  27.790  1.00  0.00            
ATOM     49  H23 ACD     1      27.540  16.010  27.910  1.00  0.00            
ATOM     50  H24 ACD     1      25.900  16.240  28.580  1.00  0.00            
ATOM     51  O12 ACD     1      26.410  14.340  28.090  1.00  0.00            
ATOM     52  H25 ACD     1      26.210  14.160  29.020  1.00  0.00            
ATOM     53  O13 ACD     1      26.740  17.620  23.870  1.00  0.00            
ATOM     54  C16 ACD     1      28.100  18.130  23.660  1.00  0.00            
ATOM     55  H26 ACD     1      28.680  17.220  23.500  1.00  0.00            
ATOM     56  C17 ACD     1      28.040  19.000  22.400  1.00  0.00            
ATOM     57  H27 ACD     1      26.950  19.160  22.330  1.00  0.00            
ATOM     58  O14 ACD     1      28.390  18.210  21.280  1.00  0.00            
ATOM     59  H28 ACD     1      27.650  17.880  20.760  1.00  0.00            
ATOM     60  C18 ACD     1      28.730  20.350  22.420  1.00  0.00            
ATOM     61  H29 ACD     1      29.770  20.220  22.100  1.00  0.00            
ATOM     62  O15 ACD     1      28.110  21.150  21.500  1.00  0.00            
ATOM     63  H30 ACD     1      27.690  21.880  21.960  1.00  0.00            
ATOM     64  C19 ACD     1      28.720  20.950  23.790  1.00  0.00            
ATOM     65  H31 ACD     1      29.410  21.800  23.820  1.00  0.00            
ATOM     66  O16 ACD     1      29.250  20.080  24.750  1.00  0.00            
ATOM     67  C20 ACD     1      28.630  18.740  24.960  1.00  0.00            
ATOM     68  H32 ACD     1      27.770  18.790  25.640  1.00  0.00            
ATOM     69  C21 ACD     1      29.570  17.710  25.610  1.00  0.00            
ATOM     70  H33 ACD     1      29.070  16.740  25.730  1.00  0.00            
ATOM     71  H34 ACD     1      30.520  17.510  25.090  1.00  0.00            
ATOM     72  O17 ACD     1      29.940  18.120  26.880  1.00  0.00            
ATOM     73  H35 ACD     1      30.030  19.070  26.850  1.00  0.00            
ATOM     74  O18 ACD     1      27.390  21.360  24.150  1.00  0.00            
ATOM     75  C22 ACD     1      27.150  22.790  24.420  1.00  0.00            
ATOM     76  H36 ACD     1      27.990  23.420  24.100  1.00  0.00            
ATOM     77  C23 ACD     1      25.860  23.130  23.620  1.00  0.00            
ATOM     78  H37 ACD     1      25.000  22.510  23.890  1.00  0.00            
ATOM     79  O19 ACD     1      26.200  22.870  22.190  1.00  0.00            
ATOM     80  H38 ACD     1      25.520  23.200  21.600  1.00  0.00            
ATOM     81  C24 ACD     1      25.510  24.540  23.870  1.00  0.00            
ATOM     82  H39 ACD     1      26.350  25.210  23.650  1.00  0.00            
ATOM     83  O20 ACD     1      24.420  25.000  23.110  1.00  0.00            
ATOM     84  H40 ACD     1      23.610  24.900  23.620  1.00  0.00            
ATOM     85  C25 ACD     1      25.210  24.730  25.320  1.00  0.00            
ATOM     86  H41 ACD     1      25.040  25.790  25.540  1.00  0.00            
ATOM     87  O21 ACD     1      26.360  24.360  26.100  1.00  0.00            
ATOM     88  C26 ACD     1      26.940  23.100  25.950  1.00  0.00            
ATOM     89  H42 ACD     1      26.190  22.390  26.300  1.00  0.00            
ATOM     90  C27 ACD     1      28.250  22.940  26.700  1.00  0.00            
ATOM     91  H43 ACD     1      28.740  21.980  26.500  1.00  0.00            
ATOM     92  H44 ACD     1      28.880  23.800  26.430  1.00  0.00            
ATOM     93  O22 ACD     1      28.000  23.110  28.120  1.00  0.00            
ATOM     94  H45 ACD     1      27.280  23.740  28.170  1.00  0.00            
ATOM     95  O23 ACD     1      24.100  24.050  25.870  1.00  0.00            
ATOM     96  C28 ACD     1      22.880  24.790  26.190  1.00  0.00            
ATOM     97  H46 ACD     1      23.020  25.790  25.770  1.00  0.00            
ATOM     98  C29 ACD     1      22.680  24.980  27.690  1.00  0.00            
ATOM     99  H47 ACD     1      23.200  24.160  28.190  1.00  0.00            
ATOM    100  O24 ACD     1      21.340  25.150  28.010  1.00  0.00            
ATOM    101  C30 ACD     1      23.220  26.230  28.290  1.00  0.00            
ATOM    102  H48 ACD     1      24.300  26.220  28.100  1.00  0.00            
ATOM    103  H49 ACD     1      22.750  27.150  27.920  1.00  0.00            
ATOM    104  O25 ACD     1      22.930  26.190  29.640  1.00  0.00            
ATOM    105  H50 ACD     1      22.100  25.730  29.750  1.00  0.00            
ATOM    106  C31 ACD     1      21.810  23.900  25.460  1.00  0.00            
ATOM    107  H51 ACD     1      21.970  22.860  25.790  1.00  0.00            
ATOM    108  O26 ACD     1      21.730  24.120  23.990  1.00  0.00            
ATOM    109  H52 ACD     1      21.050  23.520  23.680  1.00  0.00            
ATOM    110  C32 ACD     1      20.420  24.240  25.970  1.00  0.00            
ATOM    111  H53 ACD     1      20.250  25.300  25.740  1.00  0.00            
ATOM    112  O27 ACD     1      19.440  23.400  25.460  1.00  0.00            
ATOM    113  H54 ACD     1      19.170  23.710  24.590  1.00  0.00            
ATOM    114  C33 ACD     1      20.360  24.180  27.520  1.00  0.00            
ATOM    115  H55 ACD     1      19.390  24.600  27.790  1.00  0.00            
ATOM    116  O28 ACD     1      20.700  22.940  28.130  1.00  0.00            
ATOM    117  C34 ACD     1      19.810  22.300  28.900  1.00  0.00            
ATOM    118  H56 ACD     1      19.150  22.990  29.440  1.00  0.00            
ATOM    119  C35 ACD     1      19.080  21.300  27.940  1.00  0.00            
ATOM    120  H57 ACD     1      19.910  20.980  27.290  1.00  0.00            
ATOM    121  O29 ACD     1      18.090  22.010  27.160  1.00  0.00            
ATOM    122  H58 ACD     1      18.560  22.510  26.480  1.00  0.00            
ATOM    123  C36 ACD     1      18.490  20.120  28.750  1.00  0.00            
ATOM    124  H59 ACD     1      17.680  20.530  29.360  1.00  0.00            
ATOM    125  O30 ACD     1      18.030  19.030  27.850  1.00  0.00            
ATOM    126  H60 ACD     1      18.780  18.470  27.630  1.00  0.00            
ATOM    127  C1  CT6     2      19.840  17.520  24.670  1.00  0.00            
ATOM    128  C2  CT6     2      19.870  18.980  25.330  1.00  0.00            
ATOM    129  N1  CT6     2      20.680  19.980  24.640  1.00  0.00            
ATOM    130  C3  CT6     2      20.190  20.850  23.630  1.00  0.00            
ATOM    131  C4  CT6     2      18.690  20.750  23.260  1.00  0.00            
ATOM    132  O1  CT6     2      20.910  21.450  22.890  1.00  0.00            
ATOM    133  C5  CT6     2      22.020  19.810  24.890  1.00  0.00            
ATOM    134  C6  CT6     2      22.880  19.450  23.870  1.00  0.00            
ATOM    135  C7  CT6     2      24.250  19.420  24.110  1.00  0.00            
ATOM    136  C8  CT6     2      24.810  19.790  25.360  1.00  0.00            
ATOM    137  C9  CT6     2      23.930  20.220  26.370  1.00  0.00            
ATOM    138  C10 CT6     2      24.490  20.600  27.730  1.00  0.00            
ATOM    139  C11 CT6     2      23.820  21.590  28.380  1.00  0.00            
ATOM    140  C12 CT6     2      24.170  22.150  29.670  1.00  0.00            
ATOM    141  N2  CT6     2      25.330  21.780  30.240  1.00  0.00            
ATOM    142  C13 CT6     2      26.030  20.770  29.530  1.00  0.00            
ATOM    143  C14 CT6     2      27.170  20.170  29.940  1.00  0.00            
ATOM    144  C15 CT6     2      27.790  20.240  31.230  1.00  0.00            
ATOM    145  N3  CT6     2      28.320  20.210  32.230  1.00  0.00            
ATOM    146  C16 CT6     2      27.450  19.210  28.940  1.00  0.00            
ATOM    147  N4  CT6     2      26.670  19.350  27.850  1.00  0.00            
ATOM    148  N5  CT6     2      25.760  20.270  28.350  1.00  0.00            
ATOM    149  C17 CT6     2      22.560  20.160  26.140  1.00  0.00            
ATOM    150  H1  CT6     2      19.680  17.650  23.590  1.00  0.00            
ATOM    151  H2  CT6     2      20.770  16.930  24.760  1.00  0.00            
ATOM    152  H3  CT6     2      18.990  17.010  25.140  1.00  0.00            
ATOM    153  H4  CT6     2      18.810  19.210  25.210  1.00  0.00            
ATOM    154  H5  CT6     2      20.150  18.890  26.390  1.00  0.00            
ATOM    155  H6  CT6     2      18.590  21.450  22.420  1.00  0.00            
ATOM    156  H7  CT6     2      18.380  19.710  23.110  1.00  0.00            
ATOM    157  H8  CT6     2      18.030  21.150  24.040  1.00  0.00            
ATOM    158  H9  CT6     2      22.540  19.220  22.860  1.00  0.00            
ATOM    159  H10 CT6     2      24.810  19.120  23.230  1.00  0.00            
ATOM    160  H11 CT6     2      25.880  19.730  25.480  1.00  0.00            
ATOM    161  H12 CT6     2      22.880  21.900  27.950  1.00  0.00            
ATOM    162  H13 CT6     2      23.650  22.910  30.240  1.00  0.00            
ATOM    163  H14 CT6     2      28.150  18.380  28.900  1.00  0.00            
ATOM    164  H15 CT6     2      21.820  20.420  26.880  1.00  0.00            
TER
ENDMDL
MODEL        1
ATOM      1  H1  ACD     1      22.040  19.680  28.050  1.00  0.00            
ATOM      2  O1  ACD     1      22.080  20.360  27.380  1.00  0.00            
ATOM      3  C1  ACD     1      21.040  20.060  26.400  1.00  0.00            
ATOM      4  H2  ACD     1      20.870  20.940  25.770  1.00  0.00            
ATOM      5  H3  ACD     1      20.110  19.620  26.790  1.00  0.00            
ATOM      6  C2  ACD     1      21.510  19.010  25.390  1.00  0.00            
ATOM      7  H4  ACD     1      22.410  19.440  24.930  1.00  0.00            
ATOM      8  O2  ACD     1      21.790  17.750  26.070  1.00  0.00            
ATOM      9  C3  ACD     1      22.110  16.650  25.330  1.00  0.00            
ATOM     10  H5  ACD     1      22.350  15.750  25.890  1.00  0.00            
ATOM     11  O3  ACD     1      23.300  16.980  24.600  1.00  0.00            
ATOM     12  C4  ACD     1      24.560  16.400  24.950  1.00  0.00            
ATOM     13  H6  ACD     1      24.590  15.860  25.910  1.00  0.00            
ATOM     14  C5  ACD     1      25.030  15.510  23.740  1.00  0.00            
ATOM     15  H7  ACD     1      24.910  16.080  22.820  1.00  0.00            
ATOM     16  O4  ACD     1      24.160  14.330  23.630  1.00  0.00            
ATOM     17  H8  ACD     1      23.260  14.650  23.540  1.00  0.00            
ATOM     18  C6  ACD     1      26.500  15.000  23.940  1.00  0.00            
ATOM     19  H9  ACD     1      26.530  14.390  24.850  1.00  0.00            
ATOM     20  O5  ACD     1      27.090  14.320  22.850  1.00  0.00            
ATOM     21  H10 ACD     1      27.370  15.010  22.240  1.00  0.00            
ATOM     22  C7  ACD     1      27.310  16.330  24.150  1.00  0.00            
ATOM     23  H11 ACD     1      28.350  16.170  24.440  1.00  0.00            
ATOM     24  O6  ACD     1      26.810  17.040  25.260  1.00  0.00            
ATOM     25  C8  ACD     1      25.480  17.540  25.120  1.00  0.00            
ATOM     26  H12 ACD     1      25.300  18.110  24.200  1.00  0.00            
ATOM     27  C9  ACD     1      25.280  18.380  26.350  1.00  0.00            
ATOM     28  H13 ACD     1      24.220  18.680  26.400  1.00  0.00            
ATOM     29  H14 ACD     1      25.430  17.730  27.220  1.00  0.00            
ATOM     30  O7  ACD     1      26.110  19.510  26.590  1.00  0.00            
ATOM     31  H15 ACD     1      27.040  19.290  26.510  1.00  0.00            
ATOM     32  O8  ACD     1      27.340  17.130  23.010  1.00  0.00            
ATOM     33  C10 ACD     1      28.510  17.180  22.160  1.00  0.00            
ATOM     34  H16 ACD     1      29.100  16.270  22.290  1.00  0.00            
ATOM     35  C11 ACD     1      28.020  17.230  20.710  1.00  0.00            
ATOM     36  H17 ACD     1      27.180  17.930  20.720  1.00  0.00            
ATOM     37  O9  ACD     1      27.570  15.920  20.340  1.00  0.00            
ATOM     38  H18 ACD     1      27.420  15.980  19.390  1.00  0.00            
ATOM     39  C12 ACD     1      29.140  17.680  19.770  1.00  0.00            
ATOM     40  H19 ACD     1      29.900  16.890  19.710  1.00  0.00            
ATOM     41  O10 ACD     1      28.800  17.870  18.390  1.00  0.00            
ATOM     42  H20 ACD     1      29.630  17.950  17.910  1.00  0.00            
ATOM     43  C13 ACD     1      29.970  18.890  20.300  1.00  0.00            
ATOM     44  H21 ACD     1      30.930  19.070  19.810  1.00  0.00            
ATOM     45  O11 ACD     1      30.370  18.590  21.610  1.00  0.00            
ATOM     46  C14 ACD     1      29.360  18.420  22.580  1.00  0.00            
ATOM     47  H22 ACD     1      28.770  19.340  22.600  1.00  0.00            
ATOM     48  C15 ACD     1      30.040  18.250  23.920  1.00  0.00            
ATOM     49  H23 ACD     1      30.770  19.040  24.140  1.00  0.00            
ATOM     50  H24 ACD     1      29.250  18.350  24.680  1.00  0.00            
ATOM     51  O12 ACD     1      30.680  17.000  24.100  1.00  0.00            
ATOM     52  H25 ACD     1      31.440  16.920  23.520  1.00  0.00            
ATOM     53  O13 ACD     1      29.130  20.000  20.260  1.00  0.00            
ATOM     54  C16 ACD     1      29.590  21.300  19.870  1.00  0.00            
ATOM     55  H26 ACD     1      30.690  21.260  19.770  1.00  0.00            
ATOM     56  C17 ACD     1      28.890  21.700  18.550  1.00  0.00            
ATOM     57  H27 ACD     1      27.940  21.170  18.430  1.00  0.00            
ATOM     58  O14 ACD     1      29.720  21.300  17.450  1.00  0.00            
ATOM     59  H28 ACD     1      30.230  22.080  17.220  1.00  0.00            
ATOM     60  C18 ACD     1      28.630  23.210  18.410  1.00  0.00            
ATOM     61  H29 ACD     1      29.630  23.660  18.310  1.00  0.00            
ATOM     62  O15 ACD     1      27.740  23.510  17.290  1.00  0.00            
ATOM     63  H30 ACD     1      26.940  23.050  17.540  1.00  0.00            
ATOM     64  C19 ACD     1      28.050  23.730  19.720  1.00  0.00            
ATOM     65  H31 ACD     1      27.940  24.810  19.620  1.00  0.00            
ATOM     66  O16 ACD     1      29.050  23.510  20.690  1.00  0.00            
ATOM     67  C20 ACD     1      29.290  22.200  21.080  1.00  0.00            
ATOM     68  H32 ACD     1      28.520  21.790  21.740  1.00  0.00            
ATOM     69  C21 ACD     1      30.450  22.240  22.000  1.00  0.00            
ATOM     70  H33 ACD     1      30.510  21.240  22.460  1.00  0.00            
ATOM     71  H34 ACD     1      31.440  22.420  21.550  1.00  0.00            
ATOM     72  O17 ACD     1      30.330  23.180  23.000  1.00  0.00            
ATOM     73  H35 ACD     1      31.070  23.010  23.590  1.00  0.00            
ATOM     74  O18 ACD     1      26.800  23.150  19.980  1.00  0.00            
ATOM     75  C22 ACD     1      25.670  24.030  19.970  1.00  0.00            
ATOM     76  H36 ACD     1      25.930  25.030  19.590  1.00  0.00            
ATOM     77  C23 ACD     1      24.600  23.380  19.050  1.00  0.00            
ATOM     78  H37 ACD     1      24.480  22.340  19.370  1.00  0.00            
ATOM     79  O19 ACD     1      25.000  23.410  17.690  1.00  0.00            
ATOM     80  H38 ACD     1      24.200  23.570  17.180  1.00  0.00            
ATOM     81  C24 ACD     1      23.320  24.190  19.210  1.00  0.00            
ATOM     82  H39 ACD     1      23.640  25.180  18.860  1.00  0.00            
ATOM     83  O20 ACD     1      22.310  23.670  18.390  1.00  0.00            
ATOM     84  H40 ACD     1      22.110  22.840  18.840  1.00  0.00            
ATOM     85  C25 ACD     1      22.910  24.290  20.630  1.00  0.00            
ATOM     86  H41 ACD     1      22.100  25.000  20.800  1.00  0.00            
ATOM     87  O21 ACD     1      23.870  24.810  21.440  1.00  0.00            
ATOM     88  C26 ACD     1      25.120  24.160  21.460  1.00  0.00            
ATOM     89  H42 ACD     1      25.050  23.210  22.000  1.00  0.00            
ATOM     90  C27 ACD     1      26.150  24.940  22.300  1.00  0.00            
ATOM     91  H43 ACD     1      25.870  24.910  23.360  1.00  0.00            
ATOM     92  H44 ACD     1      27.150  24.500  22.170  1.00  0.00            
ATOM     93  O22 ACD     1      26.420  26.240  21.830  1.00  0.00            
ATOM     94  H45 ACD     1      27.190  26.550  22.310  1.00  0.00            
ATOM     95  O23 ACD     1      22.510  22.980  21.160  1.00  0.00            
ATOM     96  C28 ACD     1      21.110  22.590  21.190  1.00  0.00            
ATOM     97  H46 ACD     1      20.490  23.240  20.550  1.00  0.00            
ATOM     98  C29 ACD     1      20.580  22.670  22.680  1.00  0.00            
ATOM     99  H47 ACD     1      21.360  22.220  23.300  1.00  0.00            
ATOM    100  O24 ACD     1      19.450  21.880  22.870  1.00  0.00            
ATOM    101  C30 ACD     1      20.370  24.150  23.140  1.00  0.00            
ATOM    102  H48 ACD     1      21.300  24.660  22.870  1.00  0.00            
ATOM    103  H49 ACD     1      19.510  24.630  22.660  1.00  0.00            
ATOM    104  O25 ACD     1      20.180  24.190  24.550  1.00  0.00            
ATOM    105  H50 ACD     1      19.280  23.890  24.680  1.00  0.00            
ATOM    106  C31 ACD     1      21.080  21.190  20.610  1.00  0.00            
ATOM    107  H51 ACD     1      21.910  20.580  20.980  1.00  0.00            
ATOM    108  O26 ACD     1      21.270  21.220  19.190  1.00  0.00            
ATOM    109  H52 ACD     1      21.800  20.450  18.980  1.00  0.00            
ATOM    110  C32 ACD     1      19.800  20.440  21.000  1.00  0.00            
ATOM    111  H53 ACD     1      18.960  20.940  20.500  1.00  0.00            
ATOM    112  O27 ACD     1      19.790  19.130  20.560  1.00  0.00            
ATOM    113  H54 ACD     1      19.560  19.110  19.620  1.00  0.00            
ATOM    114  C33 ACD     1      19.630  20.470  22.530  1.00  0.00            
ATOM    115  H55 ACD     1      18.760  19.890  22.850  1.00  0.00            
ATOM    116  O28 ACD     1      20.740  19.860  23.240  1.00  0.00            
ATOM    117  C34 ACD     1      20.480  18.870  24.210  1.00  0.00            
ATOM    118  H56 ACD     1      19.430  18.850  24.530  1.00  0.00            
ATOM    119  C35 ACD     1      20.600  17.550  23.430  1.00  0.00            
ATOM    120  H57 ACD     1      21.410  17.710  22.710  1.00  0.00            
ATOM    121  O29 ACD     1      19.420  17.340  22.640  1.00  0.00            
ATOM    122  H58 ACD     1      19.350  17.960  21.910  1.00  0.00            
ATOM    123  C36 ACD     1      20.970  16.310  24.350  1.00  0.00            
ATOM    124  H59 ACD     1      20.110  16.100  25.010  1.00  0.00            
ATOM    125  O30 ACD     1      21.380  15.260  23.550  1.00  0.00            
ATOM    126  H60 ACD     1      20.620  14.940  23.060  1.00  0.00            
ATOM    127  C1  CT6     2      23.750  15.080  20.390  1.00  0.00            
ATOM    128  C2  CT6     2      22.820  16.200  20.860  1.00  0.00            
ATOM    129  N1  CT6     2      22.890  17.390  20.000  1.00  0.00            
ATOM    130  C3  CT6     2      21.980  17.590  19.010  1.00  0.00            
ATOM    131  C4  CT6     2      21.200  16.370  18.390  1.00  0.00            
ATOM    132  O1  CT6     2      21.880  18.700  18.530  1.00  0.00            
ATOM    133  C5  CT6     2      23.860  18.380  20.320  1.00  0.00            
ATOM    134  C6  CT6     2      24.730  18.820  19.280  1.00  0.00            
ATOM    135  C7  CT6     2      25.690  19.780  19.660  1.00  0.00            
ATOM    136  C8  CT6     2      25.730  20.340  20.950  1.00  0.00            
ATOM    137  C9  CT6     2      24.860  19.980  21.970  1.00  0.00            
ATOM    138  C10 CT6     2      24.890  20.680  23.260  1.00  0.00            
ATOM    139  C11 CT6     2      23.670  21.200  23.650  1.00  0.00            
ATOM    140  C12 CT6     2      23.510  22.230  24.760  1.00  0.00            
ATOM    141  N2  CT6     2      24.620  22.790  25.250  1.00  0.00            
ATOM    142  C13 CT6     2      25.730  22.160  24.820  1.00  0.00            
ATOM    143  C14 CT6     2      26.930  22.410  25.400  1.00  0.00            
ATOM    144  C15 CT6     2      27.260  23.410  26.380  1.00  0.00            
ATOM    145  N3  CT6     2      27.560  24.100  27.240  1.00  0.00            
ATOM    146  C16 CT6     2      27.840  21.550  24.730  1.00  0.00            
ATOM    147  N4  CT6     2      27.250  20.760  23.870  1.00  0.00            
ATOM    148  N5  CT6     2      25.970  21.100  24.010  1.00  0.00            
ATOM    149  C17 CT6     2      23.890  19.030  21.620  1.00  0.00            
ATOM    150  H1  CT6     2      24.810  15.360  20.420  1.00  0.00            
ATOM    151  H2  CT6     2      23.630  14.160  20.980  1.00  0.00            
ATOM    152  H3  CT6     2      23.450  14.800  19.380  1.00  0.00            
ATOM    153  H4  CT6     2      21.830  15.750  20.750  1.00  0.00            
ATOM    154  H5  CT6     2      23.140  16.420  21.880  1.00  0.00            
ATOM    155  H6  CT6     2      21.960  15.590  18.270  1.00  0.00            
ATOM    156  H7  CT6     2      20.390  16.040  19.040  1.00  0.00            
ATOM    157  H8  CT6     2      20.780  16.790  17.470  1.00  0.00            
ATOM    158  H9  CT6     2      24.610  18.370  18.300  1.00  0.00            
ATOM    159  H10 CT6     2      26.350  20.090  18.850  1.00  0.00            
ATOM    160  H11 CT6     2      26.510  21.010  21.300  1.00  0.00            
ATOM    161  H12 CT6     2      22.790  20.980  23.060  1.00  0.00            
ATOM    162  H13 CT6     2      22.580  22.700  25.010  1.00  0.00            
ATOM    163  H14 CT6     2      28.910  21.630  24.860  1.00  0.00            
ATOM    164  H15 CT6     2      23.310  18.660  22.460  1.00  0.00            
TER
ENDMDL
MODEL        1
ATOM      1  H1  ACD     1      14.850  20.250  30.560  1.00  0.00            
ATOM      2  O1  ACD     1      15.400  19.590  30.130  1.00  0.00            
ATOM      3  C1  ACD     1      14.820  19.440  28.830  1.00  0.00            
ATOM      4  H2  ACD     1      14.910  20.450  28.400  1.00  0.00            
ATOM      5  H3  ACD     1      13.730  19.280  28.820  1.00  0.00            
ATOM      6  C2  ACD     1      15.470  18.400  27.960  1.00  0.00            
ATOM      7  H4  ACD     1      16.510  18.310  28.300  1.00  0.00            
ATOM      8  O2  ACD     1      14.840  17.200  28.360  1.00  0.00            
ATOM      9  C3  ACD     1      15.100  15.910  27.680  1.00  0.00            
ATOM     10  H5  ACD     1      14.650  15.060  28.210  1.00  0.00            
ATOM     11  O3  ACD     1      16.480  15.680  27.480  1.00  0.00            
ATOM     12  C4  ACD     1      17.090  14.680  28.400  1.00  0.00            
ATOM     13  H6  ACD     1      16.370  14.240  29.100  1.00  0.00            
ATOM     14  C5  ACD     1      17.800  13.600  27.520  1.00  0.00            
ATOM     15  H7  ACD     1      18.380  14.260  26.870  1.00  0.00            
ATOM     16  O4  ACD     1      16.840  12.770  26.770  1.00  0.00            
ATOM     17  H8  ACD     1      17.310  11.980  26.480  1.00  0.00            
ATOM     18  C6  ACD     1      18.710  12.680  28.350  1.00  0.00            
ATOM     19  H9  ACD     1      18.130  11.990  28.980  1.00  0.00            
ATOM     20  O5  ACD     1      19.490  11.880  27.460  1.00  0.00            
ATOM     21  H10 ACD     1      20.250  12.380  27.150  1.00  0.00            
ATOM     22  C7  ACD     1      19.680  13.540  29.130  1.00  0.00            
ATOM     23  H11 ACD     1      20.160  12.830  29.810  1.00  0.00            
ATOM     24  O6  ACD     1      18.900  14.400  29.950  1.00  0.00            
ATOM     25  C8  ACD     1      18.190  15.410  29.230  1.00  0.00            
ATOM     26  H12 ACD     1      18.840  16.060  28.640  1.00  0.00            
ATOM     27  C9  ACD     1      17.580  16.200  30.300  1.00  0.00            
ATOM     28  H13 ACD     1      16.750  16.790  29.890  1.00  0.00            
ATOM     29  H14 ACD     1      17.140  15.500  31.010  1.00  0.00            
ATOM     30  O7  ACD     1      18.450  17.060  30.940  1.00  0.00            
ATOM     31  H15 ACD     1      19.060  16.490  31.410  1.00  0.00            
ATOM     32  O8  ACD     1      20.590  14.340  28.330  1.00  0.00            
ATOM     33  C10 ACD     1      21.970  13.880  28.250  1.00  0.00            
ATOM     34  H16 ACD     1      22.130  12.960  28.830  1.00  0.00            
ATOM     35  C11 ACD     1      22.440  13.840  26.740  1.00  0.00            
ATOM     36  H17 ACD     1      22.180  14.800  26.270  1.00  0.00            
ATOM     37  O9  ACD     1      21.770  12.700  26.060  1.00  0.00            
ATOM     38  H18 ACD     1      21.960  12.640  25.120  1.00  0.00            
ATOM     39  C12 ACD     1      23.960  13.650  26.700  1.00  0.00            
ATOM     40  H19 ACD     1      24.120  12.700  27.230  1.00  0.00            
ATOM     41  O10 ACD     1      24.490  13.520  25.390  1.00  0.00            
ATOM     42  H20 ACD     1      23.910  13.050  24.780  1.00  0.00            
ATOM     43  C13 ACD     1      24.730  14.680  27.510  1.00  0.00            
ATOM     44  H21 ACD     1      25.750  14.300  27.620  1.00  0.00            
ATOM     45  O11 ACD     1      24.120  14.750  28.880  1.00  0.00            
ATOM     46  C14 ACD     1      22.730  14.940  28.950  1.00  0.00            
ATOM     47  H22 ACD     1      22.550  15.930  28.510  1.00  0.00            
ATOM     48  C15 ACD     1      22.310  15.010  30.430  1.00  0.00            
ATOM     49  H23 ACD     1      23.010  15.690  30.920  1.00  0.00            
ATOM     50  H24 ACD     1      21.260  15.310  30.470  1.00  0.00            
ATOM     51  O12 ACD     1      22.580  13.860  31.230  1.00  0.00            
ATOM     52  H25 ACD     1      21.850  13.740  31.840  1.00  0.00            
ATOM     53  O13 ACD     1      24.680  15.890  26.790  1.00  0.00            
ATOM     54  C16 ACD     1      25.620  16.920  27.160  1.00  0.00            
ATOM     55  H26 ACD     1      26.630  16.490  27.260  1.00  0.00            
ATOM     56  C17 ACD     1      25.780  17.830  25.910  1.00  0.00            
ATOM     57  H27 ACD     1      24.770  18.080  25.560  1.00  0.00            
ATOM     58  O14 ACD     1      26.630  17.340  24.880  1.00  0.00            
ATOM     59  H28 ACD     1      26.800  18.010  24.220  1.00  0.00            
ATOM     60  C18 ACD     1      26.360  19.170  26.370  1.00  0.00            
ATOM     61  H29 ACD     1      27.360  18.880  26.710  1.00  0.00            
ATOM     62  O15 ACD     1      26.450  20.120  25.280  1.00  0.00            
ATOM     63  H30 ACD     1      25.570  20.350  24.980  1.00  0.00            
ATOM     64  C19 ACD     1      25.460  19.810  27.450  1.00  0.00            
ATOM     65  H31 ACD     1      25.780  20.810  27.740  1.00  0.00            
ATOM     66  O16 ACD     1      25.480  18.920  28.580  1.00  0.00            
ATOM     67  C20 ACD     1      25.110  17.570  28.480  1.00  0.00            
ATOM     68  H32 ACD     1      24.030  17.440  28.590  1.00  0.00            
ATOM     69  C21 ACD     1      25.840  16.890  29.690  1.00  0.00            
ATOM     70  H33 ACD     1      25.990  15.840  29.420  1.00  0.00            
ATOM     71  H34 ACD     1      26.820  17.380  29.820  1.00  0.00            
ATOM     72  O17 ACD     1      25.100  17.100  30.910  1.00  0.00            
ATOM     73  H35 ACD     1      25.300  18.010  31.160  1.00  0.00            
ATOM     74  O18 ACD     1      24.150  19.860  26.900  1.00  0.00            
ATOM     75  C22 ACD     1      23.520  21.110  26.670  1.00  0.00            
ATOM     76  H36 ACD     1      24.260  21.920  26.620  1.00  0.00            
ATOM     77  C23 ACD     1      22.800  20.980  25.320  1.00  0.00            
ATOM     78  H37 ACD     1      22.200  20.070  25.430  1.00  0.00            
ATOM     79  O19 ACD     1      23.810  20.860  24.240  1.00  0.00            
ATOM     80  H38 ACD     1      23.330  20.860  23.400  1.00  0.00            
ATOM     81  C24 ACD     1      22.000  22.270  25.030  1.00  0.00            
ATOM     82  H39 ACD     1      22.630  23.180  24.990  1.00  0.00            
ATOM     83  O20 ACD     1      21.270  22.330  23.770  1.00  0.00            
ATOM     84  H40 ACD     1      20.620  21.620  23.720  1.00  0.00            
ATOM     85  C25 ACD     1      20.980  22.410  26.150  1.00  0.00            
ATOM     86  H41 ACD     1      20.500  23.400  26.120  1.00  0.00            
ATOM     87  O21 ACD     1      21.600  22.370  27.410  1.00  0.00            
ATOM     88  C26 ACD     1      22.480  21.330  27.770  1.00  0.00            
ATOM     89  H42 ACD     1      21.890  20.410  27.820  1.00  0.00            
ATOM     90  C27 ACD     1      23.210  21.650  29.020  1.00  0.00            
ATOM     91  H43 ACD     1      23.630  20.690  29.360  1.00  0.00            
ATOM     92  H44 ACD     1      24.120  22.240  28.830  1.00  0.00            
ATOM     93  O22 ACD     1      22.270  22.240  29.940  1.00  0.00            
ATOM     94  H45 ACD     1      21.800  22.850  29.360  1.00  0.00            
ATOM     95  O23 ACD     1      20.010  21.360  26.020  1.00  0.00            
ATOM     96  C28 ACD     1      18.830  21.750  25.310  1.00  0.00            
ATOM     97  H46 ACD     1      18.920  22.710  24.780  1.00  0.00            
ATOM     98  C29 ACD     1      17.820  21.960  26.400  1.00  0.00            
ATOM     99  H47 ACD     1      18.010  21.240  27.210  1.00  0.00            
ATOM    100  O24 ACD     1      16.490  21.900  25.880  1.00  0.00            
ATOM    101  C30 ACD     1      17.930  23.270  27.040  1.00  0.00            
ATOM    102  H48 ACD     1      18.980  23.420  27.320  1.00  0.00            
ATOM    103  H49 ACD     1      17.720  24.160  26.430  1.00  0.00            
ATOM    104  O25 ACD     1      17.190  23.240  28.240  1.00  0.00            
ATOM    105  H50 ACD     1      16.310  22.900  28.050  1.00  0.00            
ATOM    106  C31 ACD     1      18.520  20.530  24.460  1.00  0.00            
ATOM    107  H51 ACD     1      18.740  19.690  25.130  1.00  0.00            
ATOM    108  O26 ACD     1      19.250  20.620  23.250  1.00  0.00            
ATOM    109  H52 ACD     1      19.150  19.870  22.660  1.00  0.00            
ATOM    110  C32 ACD     1      16.920  20.570  24.090  1.00  0.00            
ATOM    111  H53 ACD     1      16.710  21.430  23.440  1.00  0.00            
ATOM    112  O27 ACD     1      16.540  19.440  23.320  1.00  0.00            
ATOM    113  H54 ACD     1      16.660  19.720  22.410  1.00  0.00            
ATOM    114  C33 ACD     1      16.150  20.660  25.300  1.00  0.00            
ATOM    115  H55 ACD     1      15.110  20.650  24.970  1.00  0.00            
ATOM    116  O28 ACD     1      16.430  19.540  26.210  1.00  0.00            
ATOM    117  C34 ACD     1      15.280  18.570  26.470  1.00  0.00            
ATOM    118  H56 ACD     1      14.340  19.090  26.270  1.00  0.00            
ATOM    119  C35 ACD     1      15.360  17.310  25.630  1.00  0.00            
ATOM    120  H57 ACD     1      16.380  16.930  25.500  1.00  0.00            
ATOM    121  O29 ACD     1      14.850  17.720  24.330  1.00  0.00            
ATOM    122  H58 ACD     1      15.470  18.330  23.920  1.00  0.00            
ATOM    123  C36 ACD     1      14.560  16.170  26.240  1.00  0.00            
ATOM    124  H59 ACD     1      13.480  16.340  26.260  1.00  0.00            
ATOM    125  O30 ACD     1      14.800  14.990  25.490  1.00  0.00            
ATOM    126  H60 ACD     1      15.550  14.610  25.950  1.00  0.00            
ATOM    127  C1  CT6     2      19.160  13.880  23.950  1.00  0.00            
ATOM    128  C2  CT6     2      18.130  15.040  24.060  1.00  0.00            
ATOM    129  N1  CT6     2      18.750  16.400  23.890  1.00  0.00            
ATOM    130  C3  CT6     2      18.550  17.090  22.690  1.00  0.00            
ATOM    131  C4  CT6     2      17.410  16.770  21.750  1.00  0.00            
ATOM    132  O1  CT6     2      19.360  17.970  22.400  1.00  0.00            
ATOM    133  C5  CT6     2      19.720  16.830  24.840  1.00  0.00            
ATOM    134  C6  CT6     2      21.080  16.690  24.450  1.00  0.00            
ATOM    135  C7  CT6     2      22.080  17.110  25.290  1.00  0.00            
ATOM    136  C8  CT6     2      21.730  17.620  26.570  1.00  0.00            
ATOM    137  C9  CT6     2      20.410  17.770  27.010  1.00  0.00            
ATOM    138  C10 CT6     2      20.110  18.480  28.280  1.00  0.00            
ATOM    139  C11 CT6     2      18.940  19.250  28.410  1.00  0.00            
ATOM    140  C12 CT6     2      18.520  20.080  29.460  1.00  0.00            
ATOM    141  N2  CT6     2      19.270  20.250  30.520  1.00  0.00            
ATOM    142  C13 CT6     2      20.470  19.590  30.380  1.00  0.00            
ATOM    143  C14 CT6     2      21.290  19.290  31.400  1.00  0.00            
ATOM    144  C15 CT6     2      21.250  19.850  32.710  1.00  0.00            
ATOM    145  N3  CT6     2      21.260  20.250  33.760  1.00  0.00            
ATOM    146  C16 CT6     2      22.270  18.390  30.930  1.00  0.00            
ATOM    147  N4  CT6     2      21.970  17.960  29.710  1.00  0.00            
ATOM    148  N5  CT6     2      20.810  18.620  29.450  1.00  0.00            
ATOM    149  C17 CT6     2      19.390  17.290  26.110  1.00  0.00            
ATOM    150  H1  CT6     2      19.920  14.040  23.180  1.00  0.00            
ATOM    151  H2  CT6     2      19.610  13.710  24.940  1.00  0.00            
ATOM    152  H3  CT6     2      18.680  12.900  23.810  1.00  0.00            
ATOM    153  H4  CT6     2      17.260  14.870  23.410  1.00  0.00            
ATOM    154  H5  CT6     2      17.780  14.990  25.100  1.00  0.00            
ATOM    155  H6  CT6     2      17.440  17.500  20.930  1.00  0.00            
ATOM    156  H7  CT6     2      17.610  15.840  21.210  1.00  0.00            
ATOM    157  H8  CT6     2      16.410  16.780  22.200  1.00  0.00            
ATOM    158  H9  CT6     2      21.370  16.320  23.470  1.00  0.00            
ATOM    159  H10 CT6     2      23.130  17.030  24.990  1.00  0.00            
ATOM    160  H11 CT6     2      22.570  17.880  27.220  1.00  0.00            
ATOM    161  H12 CT6     2      18.290  19.220  27.540  1.00  0.00            
ATOM    162  H13 CT6     2      17.620  20.690  29.440  1.00  0.00            
ATOM    163  H14 CT6     2      23.060  17.940  31.530  1.00  0.00            
ATOM    164  H15 CT6     2      18.350  17.470  26.380  1.00  0.00            
TER
ENDMDL
MODEL        1
ATOM      1  H1  ACD     1      20.700  20.000  26.480  1.00  0.00            
ATOM      2  O1  ACD     1      21.280  19.940  25.720  1.00  0.00            
ATOM      3  C1  ACD     1      20.580  19.430  24.570  1.00  0.00            
ATOM      4  H2  ACD     1      20.010  20.230  24.080  1.00  0.00            
ATOM      5  H3  ACD     1      19.920  18.610  24.910  1.00  0.00            
ATOM      6  C2  ACD     1      21.510  18.810  23.490  1.00  0.00            
ATOM      7  H4  ACD     1      22.310  19.550  23.380  1.00  0.00            
ATOM      8  O2  ACD     1      22.160  17.640  24.030  1.00  0.00            
ATOM      9  C3  ACD     1      23.030  17.030  23.030  1.00  0.00            
ATOM     10  H5  ACD     1      23.560  16.160  23.420  1.00  0.00            
ATOM     11  O3  ACD     1      24.100  17.920  22.600  1.00  0.00            
ATOM     12  C4  ACD     1      25.400  17.700  23.100  1.00  0.00            
ATOM     13  H6  ACD     1      25.400  16.900  23.840  1.00  0.00            
ATOM     14  C5  ACD     1      26.230  17.140  21.910  1.00  0.00            
ATOM     15  H7  ACD     1      26.060  17.720  21.000  1.00  0.00            
ATOM     16  O4  ACD     1      25.830  15.740  21.600  1.00  0.00            
ATOM     17  H8  ACD     1      24.880  15.780  21.440  1.00  0.00            
ATOM     18  C6  ACD     1      27.760  17.250  22.110  1.00  0.00            
ATOM     19  H9  ACD     1      28.090  16.570  22.910  1.00  0.00            
ATOM     20  O5  ACD     1      28.450  16.950  20.840  1.00  0.00            
ATOM     21  H10 ACD     1      28.010  16.160  20.520  1.00  0.00            
ATOM     22  C7  ACD     1      28.130  18.620  22.550  1.00  0.00            
ATOM     23  H11 ACD     1      29.170  18.710  22.890  1.00  0.00            
ATOM     24  O6  ACD     1      27.440  18.780  23.850  1.00  0.00            
ATOM     25  C8  ACD     1      26.020  18.970  23.690  1.00  0.00            
ATOM     26  H12 ACD     1      25.870  19.800  22.990  1.00  0.00            
ATOM     27  C9  ACD     1      25.410  19.370  25.120  1.00  0.00            
ATOM     28  H13 ACD     1      24.390  19.690  24.880  1.00  0.00            
ATOM     29  H14 ACD     1      25.250  18.550  25.840  1.00  0.00            
ATOM     30  O7  ACD     1      26.220  20.330  25.820  1.00  0.00            
ATOM     31  H15 ACD     1      25.940  20.200  26.730  1.00  0.00            
ATOM     32  O8  ACD     1      27.890  19.560  21.540  1.00  0.00            
ATOM     33  C10 ACD     1      29.060  20.180  20.940  1.00  0.00            
ATOM     34  H16 ACD     1      29.970  19.610  21.140  1.00  0.00            
ATOM     35  C11 ACD     1      28.790  20.240  19.430  1.00  0.00            
ATOM     36  H17 ACD     1      27.830  20.720  19.200  1.00  0.00            
ATOM     37  O9  ACD     1      28.650  18.880  18.950  1.00  0.00            
ATOM     38  H18 ACD     1      28.360  18.330  19.680  1.00  0.00            
ATOM     39  C12 ACD     1      29.910  21.050  18.740  1.00  0.00            
ATOM     40  H19 ACD     1      30.810  20.420  18.840  1.00  0.00            
ATOM     41  O10 ACD     1      29.730  21.200  17.380  1.00  0.00            
ATOM     42  H20 ACD     1      28.930  20.710  17.160  1.00  0.00            
ATOM     43  C13 ACD     1      30.120  22.400  19.380  1.00  0.00            
ATOM     44  H21 ACD     1      30.990  22.930  18.970  1.00  0.00            
ATOM     45  O11 ACD     1      30.330  22.260  20.780  1.00  0.00            
ATOM     46  C14 ACD     1      29.280  21.600  21.500  1.00  0.00            
ATOM     47  H22 ACD     1      28.350  22.150  21.280  1.00  0.00            
ATOM     48  C15 ACD     1      29.540  21.590  23.010  1.00  0.00            
ATOM     49  H23 ACD     1      29.530  22.630  23.370  1.00  0.00            
ATOM     50  H24 ACD     1      28.640  21.110  23.400  1.00  0.00            
ATOM     51  O12 ACD     1      30.700  20.850  23.430  1.00  0.00            
ATOM     52  H25 ACD     1      30.620  20.900  24.390  1.00  0.00            
ATOM     53  O13 ACD     1      29.050  23.240  19.050  1.00  0.00            
ATOM     54  C16 ACD     1      29.170  24.680  19.040  1.00  0.00            
ATOM     55  H26 ACD     1      30.190  24.920  18.690  1.00  0.00            
ATOM     56  C17 ACD     1      28.280  25.200  17.880  1.00  0.00            
ATOM     57  H27 ACD     1      27.450  24.500  17.710  1.00  0.00            
ATOM     58  O14 ACD     1      29.100  25.370  16.670  1.00  0.00            
ATOM     59  H28 ACD     1      29.460  24.520  16.410  1.00  0.00            
ATOM     60  C18 ACD     1      27.640  26.550  18.240  1.00  0.00            
ATOM     61  H29 ACD     1      28.520  27.190  18.400  1.00  0.00            
ATOM     62  O15 ACD     1      26.830  27.110  17.230  1.00  0.00            
ATOM     63  H30 ACD     1      26.270  26.380  16.950  1.00  0.00            
ATOM     64  C19 ACD     1      26.810  26.410  19.540  1.00  0.00            
ATOM     65  H31 ACD     1      26.220  27.300  19.760  1.00  0.00            
ATOM     66  O16 ACD     1      27.800  26.170  20.610  1.00  0.00            
ATOM     67  C20 ACD     1      28.880  25.170  20.480  1.00  0.00            
ATOM     68  H32 ACD     1      28.440  24.370  21.080  1.00  0.00            
ATOM     69  C21 ACD     1      30.170  25.680  21.160  1.00  0.00            
ATOM     70  H33 ACD     1      31.030  25.090  20.800  1.00  0.00            
ATOM     71  H34 ACD     1      30.480  26.670  20.790  1.00  0.00            
ATOM     72  O17 ACD     1      30.120  25.690  22.560  1.00  0.00            
ATOM     73  H35 ACD     1      29.780  26.580  22.670  1.00  0.00            
ATOM     74  O18 ACD     1      25.900  25.330  19.430  1.00  0.00            
ATOM     75  C22 ACD     1      24.480  25.620  19.380  1.00  0.00            
ATOM     76  H36 ACD     1      24.340  26.670  19.100  1.00  0.00            
ATOM     77  C23 ACD     1      23.730  24.790  18.290  1.00  0.00            
ATOM     78  H37 ACD     1      23.850  23.720  18.500  1.00  0.00            
ATOM     79  O19 ACD     1      24.190  25.060  16.980  1.00  0.00            
ATOM     80  H38 ACD     1      23.610  24.780  16.260  1.00  0.00            
ATOM     81  C24 ACD     1      22.210  25.130  18.270  1.00  0.00            
ATOM     82  H39 ACD     1      22.130  26.170  17.950  1.00  0.00            
ATOM     83  O20 ACD     1      21.480  24.370  17.360  1.00  0.00            
ATOM     84  H40 ACD     1      21.390  23.430  17.530  1.00  0.00            
ATOM     85  C25 ACD     1      21.540  24.910  19.660  1.00  0.00            
ATOM     86  H41 ACD     1      20.520  25.300  19.690  1.00  0.00            
ATOM     87  O21 ACD     1      22.340  25.600  20.650  1.00  0.00            
ATOM     88  C26 ACD     1      23.780  25.380  20.730  1.00  0.00            
ATOM     89  H42 ACD     1      24.060  24.360  21.030  1.00  0.00            
ATOM     90  C27 ACD     1      24.160  26.380  21.800  1.00  0.00            
ATOM     91  H43 ACD     1      23.520  26.130  22.660  1.00  0.00            
ATOM     92  H44 ACD     1      25.170  26.250  22.220  1.00  0.00            
ATOM     93  O22 ACD     1      24.100  27.760  21.500  1.00  0.00            
ATOM     94  H45 ACD     1      23.200  28.080  21.440  1.00  0.00            
ATOM     95  O23 ACD     1      21.550  23.510  19.910  1.00  0.00            
ATOM     96  C28 ACD     1      20.360  22.780  19.910  1.00  0.00            
ATOM     97  H46 ACD     1      19.580  23.310  19.350  1.00  0.00            
ATOM     98  C29 ACD     1      19.890  22.600  21.370  1.00  0.00            
ATOM     99  H47 ACD     1      20.760  22.390  22.000  1.00  0.00            
ATOM    100  O24 ACD     1      18.980  21.510  21.490  1.00  0.00            
ATOM    101  C30 ACD     1      19.250  23.830  21.800  1.00  0.00            
ATOM    102  H48 ACD     1      19.970  24.660  21.810  1.00  0.00            
ATOM    103  H49 ACD     1      18.470  24.120  21.090  1.00  0.00            
ATOM    104  O25 ACD     1      18.790  23.610  23.170  1.00  0.00            
ATOM    105  H50 ACD     1      18.110  22.940  23.140  1.00  0.00            
ATOM    106  C31 ACD     1      20.630  21.430  19.280  1.00  0.00            
ATOM    107  H51 ACD     1      21.610  21.080  19.630  1.00  0.00            
ATOM    108  O26 ACD     1      20.690  21.700  17.870  1.00  0.00            
ATOM    109  H52 ACD     1      21.250  21.010  17.490  1.00  0.00            
ATOM    110  C32 ACD     1      19.500  20.430  19.590  1.00  0.00            
ATOM    111  H53 ACD     1      18.580  20.860  19.160  1.00  0.00            
ATOM    112  O27 ACD     1      19.760  19.250  18.890  1.00  0.00            
ATOM    113  H54 ACD     1      19.840  19.430  17.950  1.00  0.00            
ATOM    114  C33 ACD     1      19.350  20.200  21.010  1.00  0.00            
ATOM    115  H55 ACD     1      18.490  19.600  21.320  1.00  0.00            
ATOM    116  O28 ACD     1      20.580  19.810  21.620  1.00  0.00            
ATOM    117  C34 ACD     1      20.680  18.510  22.260  1.00  0.00            
ATOM    118  H56 ACD     1      19.740  18.100  22.670  1.00  0.00            
ATOM    119  C35 ACD     1      21.390  17.620  21.290  1.00  0.00            
ATOM    120  H57 ACD     1      22.170  18.240  20.820  1.00  0.00            
ATOM    121  O29 ACD     1      20.460  17.110  20.270  1.00  0.00            
ATOM    122  H58 ACD     1      20.120  17.900  19.850  1.00  0.00            
ATOM    123  C36 ACD     1      22.150  16.460  21.880  1.00  0.00            
ATOM    124  H59 ACD     1      21.490  15.740  22.360  1.00  0.00            
ATOM    125  O30 ACD     1      22.980  15.740  21.020  1.00  0.00            
ATOM    126  H60 ACD     1      22.350  15.440  20.350  1.00  0.00            
ATOM    127  C1  CT6     2      25.700  17.410  18.240  1.00  0.00            
ATOM    128  C2  CT6     2      24.370  17.610  18.930  1.00  0.00            
ATOM    129  N1  CT6     2      23.680  18.880  18.490  1.00  0.00            
ATOM    130  C3  CT6     2      22.790  18.860  17.500  1.00  0.00            
ATOM    131  C4  CT6     2      22.190  17.510  17.160  1.00  0.00            
ATOM    132  O1  CT6     2      22.550  19.830  16.790  1.00  0.00            
ATOM    133  C5  CT6     2      24.300  20.040  18.970  1.00  0.00            
ATOM    134  C6  CT6     2      25.030  20.920  18.110  1.00  0.00            
ATOM    135  C7  CT6     2      25.740  22.070  18.500  1.00  0.00            
ATOM    136  C8  CT6     2      25.730  22.330  19.880  1.00  0.00            
ATOM    137  C9  CT6     2      25.030  21.570  20.800  1.00  0.00            
ATOM    138  C10 CT6     2      24.740  22.020  22.150  1.00  0.00            
ATOM    139  C11 CT6     2      23.490  21.750  22.690  1.00  0.00            
ATOM    140  C12 CT6     2      23.000  22.290  23.990  1.00  0.00            
ATOM    141  N2  CT6     2      23.830  22.990  24.760  1.00  0.00            
ATOM    142  C13 CT6     2      25.060  23.150  24.240  1.00  0.00            
ATOM    143  C14 CT6     2      25.980  24.040  24.700  1.00  0.00            
ATOM    144  C15 CT6     2      25.880  24.700  25.950  1.00  0.00            
ATOM    145  N3  CT6     2      25.870  25.190  26.990  1.00  0.00            
ATOM    146  C16 CT6     2      27.000  24.100  23.740  1.00  0.00            
ATOM    147  N4  CT6     2      26.790  23.270  22.760  1.00  0.00            
ATOM    148  N5  CT6     2      25.560  22.760  23.060  1.00  0.00            
ATOM    149  C17 CT6     2      24.330  20.430  20.290  1.00  0.00            
ATOM    150  H1  CT6     2      25.600  17.620  17.170  1.00  0.00            
ATOM    151  H2  CT6     2      26.450  18.120  18.600  1.00  0.00            
ATOM    152  H3  CT6     2      25.940  16.350  18.340  1.00  0.00            
ATOM    153  H4  CT6     2      23.840  16.690  18.660  1.00  0.00            
ATOM    154  H5  CT6     2      24.450  17.640  20.020  1.00  0.00            
ATOM    155  H6  CT6     2      22.960  16.850  16.750  1.00  0.00            
ATOM    156  H7  CT6     2      21.730  16.950  17.990  1.00  0.00            
ATOM    157  H8  CT6     2      21.470  17.640  16.350  1.00  0.00            
ATOM    158  H9  CT6     2      25.080  20.700  17.050  1.00  0.00            
ATOM    159  H10 CT6     2      26.100  22.790  17.760  1.00  0.00            
ATOM    160  H11 CT6     2      26.300  23.180  20.250  1.00  0.00            
ATOM    161  H12 CT6     2      22.710  21.320  22.080  1.00  0.00            
ATOM    162  H13 CT6     2      22.010  22.140  24.380  1.00  0.00            
ATOM    163  H14 CT6     2      27.900  24.700  23.800  1.00  0.00            
ATOM    164  H15 CT6     2      23.770  19.820  20.990  1.00  0.00            
TER
ENDMDL
MODEL        1
ATOM      1  H1  ACD     1      22.420  41.150  21.420  1.00  0.00            
ATOM      2  O1  ACD     1      22.960  40.380  21.230  1.00  0.00            
ATOM      3  C1  ACD     1      23.620  40.170  22.470  1.00  0.00            
ATOM      4  H2  ACD     1      23.630  41.140  22.980  1.00  0.00            
ATOM      5  H3  ACD     1      24.620  39.790  22.210  1.00  0.00            
ATOM      6  C2  ACD     1      22.910  39.010  23.240  1.00  0.00            
ATOM      7  H4  ACD     1      21.840  39.240  23.210  1.00  0.00            
ATOM      8  O2  ACD     1      23.190  37.740  22.640  1.00  0.00            
ATOM      9  C3  ACD     1      22.660  36.640  23.370  1.00  0.00            
ATOM     10  H5  ACD     1      22.780  35.760  22.720  1.00  0.00            
ATOM     11  O3  ACD     1      21.290  36.770  23.620  1.00  0.00            
ATOM     12  C4  ACD     1      20.450  35.790  23.190  1.00  0.00            
ATOM     13  H6  ACD     1      20.790  35.300  22.270  1.00  0.00            
ATOM     14  C5  ACD     1      20.240  34.810  24.360  1.00  0.00            
ATOM     15  H7  ACD     1      20.270  35.430  25.260  1.00  0.00            
ATOM     16  O4  ACD     1      21.310  33.820  24.400  1.00  0.00            
ATOM     17  H8  ACD     1      22.070  34.320  24.680  1.00  0.00            
ATOM     18  C6  ACD     1      18.880  34.140  24.310  1.00  0.00            
ATOM     19  H9  ACD     1      19.020  33.550  23.390  1.00  0.00            
ATOM     20  O5  ACD     1      18.610  33.390  25.470  1.00  0.00            
ATOM     21  H10 ACD     1      19.280  32.730  25.680  1.00  0.00            
ATOM     22  C7  ACD     1      17.780  35.140  24.050  1.00  0.00            
ATOM     23  H11 ACD     1      16.860  34.560  23.900  1.00  0.00            
ATOM     24  O6  ACD     1      18.000  35.750  22.780  1.00  0.00            
ATOM     25  C8  ACD     1      19.170  36.550  22.770  1.00  0.00            
ATOM     26  H12 ACD     1      19.050  37.370  23.500  1.00  0.00            
ATOM     27  C9  ACD     1      19.330  37.170  21.360  1.00  0.00            
ATOM     28  H13 ACD     1      20.400  37.400  21.360  1.00  0.00            
ATOM     29  H14 ACD     1      19.210  36.420  20.570  1.00  0.00            
ATOM     30  O7  ACD     1      18.440  38.330  21.200  1.00  0.00            
ATOM     31  H15 ACD     1      17.560  37.960  21.360  1.00  0.00            
ATOM     32  O8  ACD     1      17.670  36.050  25.170  1.00  0.00            
ATOM     33  C10 ACD     1      16.400  36.270  25.760  1.00  0.00            
ATOM     34  H16 ACD     1      15.650  35.880  25.070  1.00  0.00            
ATOM     35  C11 ACD     1      16.350  35.560  27.110  1.00  0.00            
ATOM     36  H17 ACD     1      17.270  35.980  27.560  1.00  0.00            
ATOM     37  O9  ACD     1      16.470  34.160  26.890  1.00  0.00            
ATOM     38  H18 ACD     1      17.210  33.970  26.310  1.00  0.00            
ATOM     39  C12 ACD     1      15.160  35.910  27.940  1.00  0.00            
ATOM     40  H19 ACD     1      14.260  35.460  27.520  1.00  0.00            
ATOM     41  O10 ACD     1      15.360  35.430  29.280  1.00  0.00            
ATOM     42  H20 ACD     1      15.470  34.480  29.190  1.00  0.00            
ATOM     43  C13 ACD     1      14.890  37.430  27.930  1.00  0.00            
ATOM     44  H21 ACD     1      13.900  37.480  28.400  1.00  0.00            
ATOM     45  O11 ACD     1      14.790  37.930  26.590  1.00  0.00            
ATOM     46  C14 ACD     1      16.080  37.820  25.890  1.00  0.00            
ATOM     47  H22 ACD     1      16.910  38.270  26.450  1.00  0.00            
ATOM     48  C15 ACD     1      15.900  38.440  24.500  1.00  0.00            
ATOM     49  H23 ACD     1      16.870  38.570  23.990  1.00  0.00            
ATOM     50  H24 ACD     1      15.470  37.730  23.780  1.00  0.00            
ATOM     51  O12 ACD     1      15.250  39.650  24.500  1.00  0.00            
ATOM     52  H25 ACD     1      14.550  39.690  25.170  1.00  0.00            
ATOM     53  O13 ACD     1      15.900  38.130  28.630  1.00  0.00            
ATOM     54  C16 ACD     1      15.530  38.860  29.830  1.00  0.00            
ATOM     55  H26 ACD     1      14.580  38.620  30.330  1.00  0.00            
ATOM     56  C17 ACD     1      16.590  38.480  30.840  1.00  0.00            
ATOM     57  H27 ACD     1      17.530  38.400  30.280  1.00  0.00            
ATOM     58  O14 ACD     1      16.220  37.170  31.300  1.00  0.00            
ATOM     59  H28 ACD     1      16.020  36.590  30.560  1.00  0.00            
ATOM     60  C18 ACD     1      16.800  39.460  31.940  1.00  0.00            
ATOM     61  H29 ACD     1      16.000  39.350  32.680  1.00  0.00            
ATOM     62  O15 ACD     1      18.080  39.260  32.510  1.00  0.00            
ATOM     63  H30 ACD     1      18.570  39.900  31.980  1.00  0.00            
ATOM     64  C19 ACD     1      16.860  40.930  31.440  1.00  0.00            
ATOM     65  H31 ACD     1      16.870  41.620  32.290  1.00  0.00            
ATOM     66  O16 ACD     1      15.640  41.170  30.630  1.00  0.00            
ATOM     67  C20 ACD     1      15.570  40.340  29.430  1.00  0.00            
ATOM     68  H32 ACD     1      16.400  40.490  28.740  1.00  0.00            
ATOM     69  C21 ACD     1      14.440  40.730  28.560  1.00  0.00            
ATOM     70  H33 ACD     1      14.520  41.810  28.400  1.00  0.00            
ATOM     71  H34 ACD     1      14.540  40.300  27.550  1.00  0.00            
ATOM     72  O17 ACD     1      13.140  40.370  29.070  1.00  0.00            
ATOM     73  H35 ACD     1      12.470  40.690  28.470  1.00  0.00            
ATOM     74  O18 ACD     1      17.980  41.370  30.670  1.00  0.00            
ATOM     75  C22 ACD     1      18.320  42.790  30.660  1.00  0.00            
ATOM     76  H36 ACD     1      17.930  43.220  31.590  1.00  0.00            
ATOM     77  C23 ACD     1      19.880  42.880  30.790  1.00  0.00            
ATOM     78  H37 ACD     1      20.240  42.020  30.220  1.00  0.00            
ATOM     79  O19 ACD     1      20.220  42.760  32.110  1.00  0.00            
ATOM     80  H38 ACD     1      21.170  42.720  32.200  1.00  0.00            
ATOM     81  C24 ACD     1      20.410  44.160  30.150  1.00  0.00            
ATOM     82  H39 ACD     1      20.020  45.020  30.700  1.00  0.00            
ATOM     83  O20 ACD     1      21.860  44.220  30.230  1.00  0.00            
ATOM     84  H40 ACD     1      22.160  43.360  29.940  1.00  0.00            
ATOM     85  C25 ACD     1      19.990  44.190  28.710  1.00  0.00            
ATOM     86  H41 ACD     1      20.470  45.060  28.240  1.00  0.00            
ATOM     87  O21 ACD     1      18.590  44.490  28.790  1.00  0.00            
ATOM     88  C26 ACD     1      17.740  43.500  29.380  1.00  0.00            
ATOM     89  H42 ACD     1      17.620  42.730  28.610  1.00  0.00            
ATOM     90  C27 ACD     1      16.400  44.210  29.680  1.00  0.00            
ATOM     91  H43 ACD     1      15.660  43.660  30.280  1.00  0.00            
ATOM     92  H44 ACD     1      16.710  45.110  30.230  1.00  0.00            
ATOM     93  O22 ACD     1      15.860  44.570  28.510  1.00  0.00            
ATOM     94  H45 ACD     1      16.330  45.300  28.080  1.00  0.00            
ATOM     95  O23 ACD     1      20.350  42.960  28.040  1.00  0.00            
ATOM     96  C28 ACD     1      21.620  42.920  27.350  1.00  0.00            
ATOM     97  H46 ACD     1      22.230  43.830  27.380  1.00  0.00            
ATOM     98  C29 ACD     1      21.400  42.640  25.860  1.00  0.00            
ATOM     99  H47 ACD     1      20.820  41.720  25.780  1.00  0.00            
ATOM    100  O24 ACD     1      22.680  42.410  25.190  1.00  0.00            
ATOM    101  C30 ACD     1      20.660  43.740  25.130  1.00  0.00            
ATOM    102  H48 ACD     1      20.520  43.370  24.100  1.00  0.00            
ATOM    103  H49 ACD     1      19.740  44.120  25.590  1.00  0.00            
ATOM    104  O25 ACD     1      21.480  44.990  25.000  1.00  0.00            
ATOM    105  H50 ACD     1      22.380  44.690  25.140  1.00  0.00            
ATOM    106  C31 ACD     1      22.490  41.760  27.960  1.00  0.00            
ATOM    107  H51 ACD     1      21.940  40.810  28.030  1.00  0.00            
ATOM    108  O26 ACD     1      22.920  42.030  29.320  1.00  0.00            
ATOM    109  H52 ACD     1      23.540  41.360  29.630  1.00  0.00            
ATOM    110  C32 ACD     1      23.750  41.560  27.130  1.00  0.00            
ATOM    111  H53 ACD     1      24.370  42.450  27.270  1.00  0.00            
ATOM    112  O27 ACD     1      24.450  40.350  27.590  1.00  0.00            
ATOM    113  H54 ACD     1      23.980  39.560  27.290  1.00  0.00            
ATOM    114  C33 ACD     1      23.500  41.360  25.640  1.00  0.00            
ATOM    115  H55 ACD     1      24.430  41.350  25.070  1.00  0.00            
ATOM    116  O28 ACD     1      22.830  40.100  25.400  1.00  0.00            
ATOM    117  C34 ACD     1      23.410  39.040  24.720  1.00  0.00            
ATOM    118  H56 ACD     1      24.480  39.270  24.570  1.00  0.00            
ATOM    119  C35 ACD     1      23.220  37.790  25.560  1.00  0.00            
ATOM    120  H57 ACD     1      22.210  37.680  25.960  1.00  0.00            
ATOM    121  O29 ACD     1      24.110  37.830  26.680  1.00  0.00            
ATOM    122  H58 ACD     1      23.790  37.160  27.290  1.00  0.00            
ATOM    123  C36 ACD     1      23.530  36.580  24.710  1.00  0.00            
ATOM    124  H59 ACD     1      24.600  36.640  24.480  1.00  0.00            
ATOM    125  O30 ACD     1      23.190  35.350  25.450  1.00  0.00            
ATOM    126  H60 ACD     1      24.000  35.250  25.960  1.00  0.00            
ATOM    127  C1  CT6     2      19.260  34.370  29.430  1.00  0.00            
ATOM    128  C2  CT6     2      19.880  34.590  28.040  1.00  0.00            
ATOM    129  N1  CT6     2      20.820  35.730  28.080  1.00  0.00            
ATOM    130  C3  CT6     2      22.130  35.460  28.460  1.00  0.00            
ATOM    131  C4  CT6     2      22.580  33.960  28.490  1.00  0.00            
ATOM    132  O1  CT6     2      22.940  36.310  28.580  1.00  0.00            
ATOM    133  C5  CT6     2      20.350  37.070  28.170  1.00  0.00            
ATOM    134  C6  CT6     2      20.320  37.800  29.380  1.00  0.00            
ATOM    135  C7  CT6     2      19.940  39.140  29.430  1.00  0.00            
ATOM    136  C8  CT6     2      19.530  39.740  28.250  1.00  0.00            
ATOM    137  C9  CT6     2      19.490  39.080  27.000  1.00  0.00            
ATOM    138  C10 CT6     2      18.990  39.840  25.820  1.00  0.00            
ATOM    139  C11 CT6     2      19.640  39.580  24.640  1.00  0.00            
ATOM    140  C12 CT6     2      19.290  40.220  23.440  1.00  0.00            
ATOM    141  N2  CT6     2      18.360  41.140  23.350  1.00  0.00            
ATOM    142  C13 CT6     2      17.900  41.480  24.590  1.00  0.00            
ATOM    143  C14 CT6     2      16.950  42.430  24.750  1.00  0.00            
ATOM    144  C15 CT6     2      16.390  43.280  23.750  1.00  0.00            
ATOM    145  N3  CT6     2      15.920  44.050  23.020  1.00  0.00            
ATOM    146  C16 CT6     2      16.630  42.310  26.140  1.00  0.00            
ATOM    147  N4  CT6     2      17.340  41.360  26.750  1.00  0.00            
ATOM    148  N5  CT6     2      18.140  40.950  25.800  1.00  0.00            
ATOM    149  C17 CT6     2      19.880  37.750  26.990  1.00  0.00            
ATOM    150  H1  CT6     2      18.360  33.740  29.350  1.00  0.00            
ATOM    151  H2  CT6     2      19.900  33.940  30.200  1.00  0.00            
ATOM    152  H3  CT6     2      18.800  35.290  29.800  1.00  0.00            
ATOM    153  H4  CT6     2      20.390  33.680  27.700  1.00  0.00            
ATOM    154  H5  CT6     2      19.070  34.810  27.320  1.00  0.00            
ATOM    155  H6  CT6     2      21.910  33.320  29.080  1.00  0.00            
ATOM    156  H7  CT6     2      22.460  33.600  27.460  1.00  0.00            
ATOM    157  H8  CT6     2      23.600  33.800  28.860  1.00  0.00            
ATOM    158  H9  CT6     2      20.710  37.280  30.250  1.00  0.00            
ATOM    159  H10 CT6     2      19.880  39.670  30.380  1.00  0.00            
ATOM    160  H11 CT6     2      19.160  40.750  28.360  1.00  0.00            
ATOM    161  H12 CT6     2      20.430  38.840  24.610  1.00  0.00            
ATOM    162  H13 CT6     2      19.680  39.980  22.460  1.00  0.00            
ATOM    163  H14 CT6     2      15.780  42.790  26.600  1.00  0.00            
ATOM    164  H15 CT6     2      19.800  37.320  26.000  1.00  0.00            
TER
ENDMDL
MODEL        1
ATOM      1  H1  ACD     1      32.890  29.800  17.540  1.00  0.00            
ATOM      2  O1  ACD     1      33.230  30.330  18.260  1.00  0.00            
ATOM      3  C1  ACD     1      32.470  29.690  19.220  1.00  0.00            
ATOM      4  H2  ACD     1      33.120  29.230  19.970  1.00  0.00            
ATOM      5  H3  ACD     1      31.880  28.830  18.870  1.00  0.00            
ATOM      6  C2  ACD     1      31.600  30.640  19.960  1.00  0.00            
ATOM      7  H4  ACD     1      30.880  30.120  20.590  1.00  0.00            
ATOM      8  O2  ACD     1      32.460  31.360  20.830  1.00  0.00            
ATOM      9  C3  ACD     1      31.930  32.310  21.690  1.00  0.00            
ATOM     10  H5  ACD     1      32.710  32.790  22.290  1.00  0.00            
ATOM     11  O3  ACD     1      31.050  31.670  22.570  1.00  0.00            
ATOM     12  C4  ACD     1      30.570  32.260  23.840  1.00  0.00            
ATOM     13  H6  ACD     1      31.070  33.200  24.070  1.00  0.00            
ATOM     14  C5  ACD     1      29.070  32.580  23.730  1.00  0.00            
ATOM     15  H7  ACD     1      28.660  31.740  23.140  1.00  0.00            
ATOM     16  O4  ACD     1      28.860  33.890  23.130  1.00  0.00            
ATOM     17  H8  ACD     1      27.940  34.150  23.190  1.00  0.00            
ATOM     18  C6  ACD     1      28.310  32.400  25.050  1.00  0.00            
ATOM     19  H9  ACD     1      28.400  33.260  25.730  1.00  0.00            
ATOM     20  O5  ACD     1      26.900  32.250  24.820  1.00  0.00            
ATOM     21  H10 ACD     1      26.510  32.880  24.210  1.00  0.00            
ATOM     22  C7  ACD     1      28.760  31.160  25.810  1.00  0.00            
ATOM     23  H11 ACD     1      28.420  31.090  26.840  1.00  0.00            
ATOM     24  O6  ACD     1      30.160  31.310  26.030  1.00  0.00            
ATOM     25  C8  ACD     1      30.940  31.200  24.880  1.00  0.00            
ATOM     26  H12 ACD     1      30.810  30.200  24.460  1.00  0.00            
ATOM     27  C9  ACD     1      32.450  31.160  25.150  1.00  0.00            
ATOM     28  H13 ACD     1      32.680  30.240  25.710  1.00  0.00            
ATOM     29  H14 ACD     1      33.040  31.090  24.220  1.00  0.00            
ATOM     30  O7  ACD     1      32.930  32.310  25.850  1.00  0.00            
ATOM     31  H15 ACD     1      33.880  32.380  25.820  1.00  0.00            
ATOM     32  O8  ACD     1      28.450  29.950  25.080  1.00  0.00            
ATOM     33  C10 ACD     1      27.890  28.870  25.920  1.00  0.00            
ATOM     34  H16 ACD     1      28.320  28.970  26.920  1.00  0.00            
ATOM     35  C11 ACD     1      26.390  29.210  26.030  1.00  0.00            
ATOM     36  H17 ACD     1      26.070  29.340  24.990  1.00  0.00            
ATOM     37  O9  ACD     1      26.140  30.440  26.770  1.00  0.00            
ATOM     38  H18 ACD     1      26.190  31.080  26.050  1.00  0.00            
ATOM     39  C12 ACD     1      25.700  28.060  26.760  1.00  0.00            
ATOM     40  H19 ACD     1      26.120  28.110  27.770  1.00  0.00            
ATOM     41  O10 ACD     1      24.350  28.330  26.740  1.00  0.00            
ATOM     42  H20 ACD     1      24.240  28.890  25.960  1.00  0.00            
ATOM     43  C13 ACD     1      25.950  26.690  26.180  1.00  0.00            
ATOM     44  H21 ACD     1      25.450  25.880  26.720  1.00  0.00            
ATOM     45  O11 ACD     1      27.360  26.480  26.120  1.00  0.00            
ATOM     46  C14 ACD     1      28.140  27.430  25.380  1.00  0.00            
ATOM     47  H22 ACD     1      27.710  27.370  24.370  1.00  0.00            
ATOM     48  C15 ACD     1      29.620  27.040  25.350  1.00  0.00            
ATOM     49  H23 ACD     1      30.150  27.760  24.710  1.00  0.00            
ATOM     50  H24 ACD     1      30.070  27.090  26.350  1.00  0.00            
ATOM     51  O12 ACD     1      29.700  25.730  24.790  1.00  0.00            
ATOM     52  H25 ACD     1      30.560  25.360  24.990  1.00  0.00            
ATOM     53  O13 ACD     1      25.500  26.650  24.840  1.00  0.00            
ATOM     54  C16 ACD     1      24.820  25.470  24.470  1.00  0.00            
ATOM     55  H26 ACD     1      24.670  24.860  25.370  1.00  0.00            
ATOM     56  C17 ACD     1      23.550  25.890  23.790  1.00  0.00            
ATOM     57  H27 ACD     1      23.900  26.660  23.100  1.00  0.00            
ATOM     58  O14 ACD     1      22.670  26.380  24.850  1.00  0.00            
ATOM     59  H28 ACD     1      23.170  27.050  25.320  1.00  0.00            
ATOM     60  C18 ACD     1      22.920  24.820  22.880  1.00  0.00            
ATOM     61  H29 ACD     1      22.470  24.020  23.490  1.00  0.00            
ATOM     62  O15 ACD     1      21.900  25.470  22.100  1.00  0.00            
ATOM     63  H30 ACD     1      21.240  25.750  22.730  1.00  0.00            
ATOM     64  C19 ACD     1      24.010  24.210  21.990  1.00  0.00            
ATOM     65  H31 ACD     1      23.610  23.410  21.360  1.00  0.00            
ATOM     66  O16 ACD     1      24.960  23.640  22.830  1.00  0.00            
ATOM     67  C20 ACD     1      25.740  24.560  23.630  1.00  0.00            
ATOM     68  H32 ACD     1      26.400  25.190  23.020  1.00  0.00            
ATOM     69  C21 ACD     1      26.620  23.670  24.480  1.00  0.00            
ATOM     70  H33 ACD     1      26.690  24.090  25.490  1.00  0.00            
ATOM     71  H34 ACD     1      26.130  22.690  24.550  1.00  0.00            
ATOM     72  O17 ACD     1      27.950  23.530  23.920  1.00  0.00            
ATOM     73  H35 ACD     1      28.450  24.340  24.100  1.00  0.00            
ATOM     74  O18 ACD     1      24.650  25.200  21.180  1.00  0.00            
ATOM     75  C22 ACD     1      24.260  25.180  19.740  1.00  0.00            
ATOM     76  H36 ACD     1      23.430  24.480  19.530  1.00  0.00            
ATOM     77  C23 ACD     1      23.740  26.630  19.380  1.00  0.00            
ATOM     78  H37 ACD     1      24.340  27.310  19.990  1.00  0.00            
ATOM     79  O19 ACD     1      22.320  26.710  19.710  1.00  0.00            
ATOM     80  H38 ACD     1      22.050  26.250  20.500  1.00  0.00            
ATOM     81  C24 ACD     1      23.970  26.910  17.960  1.00  0.00            
ATOM     82  H39 ACD     1      23.330  26.240  17.390  1.00  0.00            
ATOM     83  O20 ACD     1      23.680  28.300  17.650  1.00  0.00            
ATOM     84  H40 ACD     1      24.470  28.840  17.780  1.00  0.00            
ATOM     85  C25 ACD     1      25.400  26.660  17.540  1.00  0.00            
ATOM     86  H41 ACD     1      25.470  26.800  16.450  1.00  0.00            
ATOM     87  O21 ACD     1      25.610  25.270  17.660  1.00  0.00            
ATOM     88  C26 ACD     1      25.420  24.610  18.910  1.00  0.00            
ATOM     89  H42 ACD     1      26.320  24.850  19.500  1.00  0.00            
ATOM     90  C27 ACD     1      25.310  23.080  18.890  1.00  0.00            
ATOM     91  H43 ACD     1      26.260  22.610  18.640  1.00  0.00            
ATOM     92  H44 ACD     1      24.940  22.650  19.830  1.00  0.00            
ATOM     93  O22 ACD     1      24.360  22.600  18.040  1.00  0.00            
ATOM     94  H45 ACD     1      24.750  21.870  17.550  1.00  0.00            
ATOM     95  O23 ACD     1      26.360  27.380  18.300  1.00  0.00            
ATOM     96  C28 ACD     1      27.260  28.240  17.620  1.00  0.00            
ATOM     97  H46 ACD     1      27.290  27.990  16.550  1.00  0.00            
ATOM     98  C29 ACD     1      28.730  27.920  18.060  1.00  0.00            
ATOM     99  H47 ACD     1      28.740  28.140  19.130  1.00  0.00            
ATOM    100  O24 ACD     1      29.520  28.920  17.390  1.00  0.00            
ATOM    101  C30 ACD     1      29.210  26.460  17.830  1.00  0.00            
ATOM    102  H48 ACD     1      28.500  25.770  18.300  1.00  0.00            
ATOM    103  H49 ACD     1      29.220  26.430  16.730  1.00  0.00            
ATOM    104  O25 ACD     1      30.510  26.150  18.360  1.00  0.00            
ATOM    105  H50 ACD     1      30.710  25.250  18.080  1.00  0.00            
ATOM    106  C31 ACD     1      26.900  29.650  17.860  1.00  0.00            
ATOM    107  H51 ACD     1      27.180  29.880  18.900  1.00  0.00            
ATOM    108  O26 ACD     1      25.600  30.060  17.450  1.00  0.00            
ATOM    109  H52 ACD     1      25.630  31.020  17.490  1.00  0.00            
ATOM    110  C32 ACD     1      27.860  30.580  17.080  1.00  0.00            
ATOM    111  H53 ACD     1      27.870  30.360  16.000  1.00  0.00            
ATOM    112  O27 ACD     1      27.660  31.970  17.200  1.00  0.00            
ATOM    113  H54 ACD     1      28.070  32.190  18.040  1.00  0.00            
ATOM    114  C33 ACD     1      29.290  30.260  17.510  1.00  0.00            
ATOM    115  H55 ACD     1      29.960  30.730  16.780  1.00  0.00            
ATOM    116  O28 ACD     1      29.520  30.690  18.810  1.00  0.00            
ATOM    117  C34 ACD     1      30.660  31.480  19.120  1.00  0.00            
ATOM    118  H56 ACD     1      31.160  31.820  18.200  1.00  0.00            
ATOM    119  C35 ACD     1      30.150  32.640  19.910  1.00  0.00            
ATOM    120  H57 ACD     1      29.470  32.160  20.630  1.00  0.00            
ATOM    121  O29 ACD     1      29.160  33.600  19.310  1.00  0.00            
ATOM    122  H58 ACD     1      29.730  34.090  18.700  1.00  0.00            
ATOM    123  C36 ACD     1      31.260  33.350  20.740  1.00  0.00            
ATOM    124  H59 ACD     1      32.030  33.690  20.040  1.00  0.00            
ATOM    125  O30 ACD     1      30.830  34.480  21.500  1.00  0.00            
ATOM    126  H60 ACD     1      30.220  34.270  22.210  1.00  0.00            
ATOM    127  C1  CT6     2      22.510  31.460  20.640  1.00  0.00            
ATOM    128  C2  CT6     2      22.880  29.960  20.930  1.00  0.00            
ATOM    129  N1  CT6     2      23.720  29.760  22.120  1.00  0.00            
ATOM    130  C3  CT6     2      23.130  29.570  23.410  1.00  0.00            
ATOM    131  C4  CT6     2      21.640  29.360  23.580  1.00  0.00            
ATOM    132  O1  CT6     2      23.780  29.750  24.420  1.00  0.00            
ATOM    133  C5  CT6     2      25.160  29.760  21.920  1.00  0.00            
ATOM    134  C6  CT6     2      25.690  31.000  21.450  1.00  0.00            
ATOM    135  C7  CT6     2      27.070  31.110  21.290  1.00  0.00            
ATOM    136  C8  CT6     2      27.930  29.980  21.510  1.00  0.00            
ATOM    137  C9  CT6     2      27.360  28.760  21.820  1.00  0.00            
ATOM    138  C10 CT6     2      28.200  27.590  21.760  1.00  0.00            
ATOM    139  C11 CT6     2      27.680  26.360  21.240  1.00  0.00            
ATOM    140  C12 CT6     2      28.400  25.130  21.060  1.00  0.00            
ATOM    141  N2  CT6     2      29.700  25.070  21.430  1.00  0.00            
ATOM    142  C13 CT6     2      30.170  26.290  21.720  1.00  0.00            
ATOM    143  C14 CT6     2      31.510  26.480  21.900  1.00  0.00            
ATOM    144  C15 CT6     2      32.600  25.500  21.670  1.00  0.00            
ATOM    145  N3  CT6     2      33.470  24.700  21.570  1.00  0.00            
ATOM    146  C16 CT6     2      31.650  27.840  22.380  1.00  0.00            
ATOM    147  N4  CT6     2      30.450  28.410  22.450  1.00  0.00            
ATOM    148  N5  CT6     2      29.580  27.460  21.990  1.00  0.00            
ATOM    149  C17 CT6     2      25.970  28.660  22.110  1.00  0.00            
ATOM    150  H1  CT6     2      23.220  31.870  19.920  1.00  0.00            
ATOM    151  H2  CT6     2      21.530  31.590  20.170  1.00  0.00            
ATOM    152  H3  CT6     2      22.410  31.940  21.620  1.00  0.00            
ATOM    153  H4  CT6     2      21.920  29.420  20.910  1.00  0.00            
ATOM    154  H5  CT6     2      23.390  29.610  20.030  1.00  0.00            
ATOM    155  H6  CT6     2      21.140  30.200  23.090  1.00  0.00            
ATOM    156  H7  CT6     2      21.300  28.440  23.110  1.00  0.00            
ATOM    157  H8  CT6     2      21.570  29.390  24.680  1.00  0.00            
ATOM    158  H9  CT6     2      25.030  31.770  21.070  1.00  0.00            
ATOM    159  H10 CT6     2      27.420  32.050  20.870  1.00  0.00            
ATOM    160  H11 CT6     2      28.990  30.120  21.330  1.00  0.00            
ATOM    161  H12 CT6     2      26.690  26.370  20.800  1.00  0.00            
ATOM    162  H13 CT6     2      27.990  24.270  20.550  1.00  0.00            
ATOM    163  H14 CT6     2      32.570  28.390  22.480  1.00  0.00            
ATOM    164  H15 CT6     2      25.490  27.740  22.440  1.00  0.00            
TER
ENDMDL
MODEL        1
ATOM      1  H1  ACD     1      32.320  29.850   8.300  1.00  0.00            
ATOM      2  O1  ACD     1      32.140  29.030   8.750  1.00  0.00            
ATOM      3  C1  ACD     1      30.920  29.200   9.390  1.00  0.00            
ATOM      4  H2  ACD     1      30.450  28.240   9.630  1.00  0.00            
ATOM      5  H3  ACD     1      30.270  29.780   8.720  1.00  0.00            
ATOM      6  C2  ACD     1      31.080  30.020  10.660  1.00  0.00            
ATOM      7  H4  ACD     1      31.790  29.560  11.360  1.00  0.00            
ATOM      8  O2  ACD     1      31.480  31.280  10.350  1.00  0.00            
ATOM      9  C3  ACD     1      31.440  32.200  11.440  1.00  0.00            
ATOM     10  H5  ACD     1      31.740  33.160  11.010  1.00  0.00            
ATOM     11  O3  ACD     1      32.490  31.870  12.360  1.00  0.00            
ATOM     12  C4  ACD     1      33.590  32.790  12.480  1.00  0.00            
ATOM     13  H6  ACD     1      33.540  33.680  11.840  1.00  0.00            
ATOM     14  C5  ACD     1      33.600  33.330  13.890  1.00  0.00            
ATOM     15  H7  ACD     1      33.500  32.410  14.490  1.00  0.00            
ATOM     16  O4  ACD     1      32.450  34.180  13.960  1.00  0.00            
ATOM     17  H8  ACD     1      31.710  33.750  13.530  1.00  0.00            
ATOM     18  C6  ACD     1      34.940  34.000  14.220  1.00  0.00            
ATOM     19  H9  ACD     1      35.080  34.920  13.640  1.00  0.00            
ATOM     20  O5  ACD     1      34.880  34.310  15.600  1.00  0.00            
ATOM     21  H10 ACD     1      34.060  34.810  15.630  1.00  0.00            
ATOM     22  C7  ACD     1      36.170  33.140  13.890  1.00  0.00            
ATOM     23  H11 ACD     1      37.050  33.780  13.960  1.00  0.00            
ATOM     24  O6  ACD     1      35.990  32.800  12.520  1.00  0.00            
ATOM     25  C8  ACD     1      34.870  31.940  12.180  1.00  0.00            
ATOM     26  H12 ACD     1      34.860  31.000  12.740  1.00  0.00            
ATOM     27  C9  ACD     1      34.830  31.630  10.670  1.00  0.00            
ATOM     28  H13 ACD     1      34.010  30.910  10.540  1.00  0.00            
ATOM     29  H14 ACD     1      34.820  32.470   9.960  1.00  0.00            
ATOM     30  O7  ACD     1      35.940  30.840  10.420  1.00  0.00            
ATOM     31  H15 ACD     1      36.610  31.340  10.900  1.00  0.00            
ATOM     32  O8  ACD     1      36.310  31.950  14.650  1.00  0.00            
ATOM     33  C10 ACD     1      37.210  31.770  15.730  1.00  0.00            
ATOM     34  H16 ACD     1      37.540  32.750  16.080  1.00  0.00            
ATOM     35  C11 ACD     1      36.410  31.130  16.880  1.00  0.00            
ATOM     36  H17 ACD     1      35.890  30.360  16.290  1.00  0.00            
ATOM     37  O9  ACD     1      35.420  32.120  17.360  1.00  0.00            
ATOM     38  H18 ACD     1      35.240  32.700  16.620  1.00  0.00            
ATOM     39  C12 ACD     1      37.340  30.670  18.020  1.00  0.00            
ATOM     40  H19 ACD     1      37.960  31.490  18.400  1.00  0.00            
ATOM     41  O10 ACD     1      36.760  30.010  19.180  1.00  0.00            
ATOM     42  H20 ACD     1      36.010  30.490  19.530  1.00  0.00            
ATOM     43  C13 ACD     1      38.370  29.670  17.370  1.00  0.00            
ATOM     44  H21 ACD     1      39.030  29.280  18.150  1.00  0.00            
ATOM     45  O11 ACD     1      39.120  30.430  16.460  1.00  0.00            
ATOM     46  C14 ACD     1      38.430  30.950  15.260  1.00  0.00            
ATOM     47  H22 ACD     1      37.980  30.180  14.620  1.00  0.00            
ATOM     48  C15 ACD     1      39.310  31.790  14.390  1.00  0.00            
ATOM     49  H23 ACD     1      38.740  32.020  13.490  1.00  0.00            
ATOM     50  H24 ACD     1      39.460  32.780  14.840  1.00  0.00            
ATOM     51  O12 ACD     1      40.530  31.170  14.070  1.00  0.00            
ATOM     52  H25 ACD     1      40.920  31.700  13.370  1.00  0.00            
ATOM     53  O13 ACD     1      37.710  28.620  16.690  1.00  0.00            
ATOM     54  C16 ACD     1      38.170  27.260  16.780  1.00  0.00            
ATOM     55  H26 ACD     1      39.170  27.170  17.220  1.00  0.00            
ATOM     56  C17 ACD     1      37.230  26.610  17.820  1.00  0.00            
ATOM     57  H27 ACD     1      36.170  26.710  17.560  1.00  0.00            
ATOM     58  O14 ACD     1      37.440  27.270  19.110  1.00  0.00            
ATOM     59  H28 ACD     1      37.110  28.170  19.080  1.00  0.00            
ATOM     60  C18 ACD     1      37.280  25.100  17.760  1.00  0.00            
ATOM     61  H29 ACD     1      38.340  24.950  18.030  1.00  0.00            
ATOM     62  O15 ACD     1      36.410  24.500  18.720  1.00  0.00            
ATOM     63  H30 ACD     1      36.340  25.150  19.420  1.00  0.00            
ATOM     64  C19 ACD     1      36.950  24.630  16.260  1.00  0.00            
ATOM     65  H31 ACD     1      37.060  23.550  16.100  1.00  0.00            
ATOM     66  O16 ACD     1      37.920  25.160  15.430  1.00  0.00            
ATOM     67  C20 ACD     1      38.090  26.570  15.410  1.00  0.00            
ATOM     68  H32 ACD     1      37.350  27.100  14.800  1.00  0.00            
ATOM     69  C21 ACD     1      39.370  26.790  14.630  1.00  0.00            
ATOM     70  H33 ACD     1      39.280  26.490  13.580  1.00  0.00            
ATOM     71  H34 ACD     1      39.560  27.870  14.630  1.00  0.00            
ATOM     72  O17 ACD     1      40.440  25.990  15.140  1.00  0.00            
ATOM     73  H35 ACD     1      40.020  25.140  15.230  1.00  0.00            
ATOM     74  O18 ACD     1      35.710  25.150  15.940  1.00  0.00            
ATOM     75  C22 ACD     1      34.680  24.330  15.480  1.00  0.00            
ATOM     76  H36 ACD     1      34.920  23.260  15.600  1.00  0.00            
ATOM     77  C23 ACD     1      33.440  24.640  16.320  1.00  0.00            
ATOM     78  H37 ACD     1      33.160  25.670  16.060  1.00  0.00            
ATOM     79  O19 ACD     1      33.710  24.400  17.750  1.00  0.00            
ATOM     80  H38 ACD     1      34.570  24.660  18.100  1.00  0.00            
ATOM     81  C24 ACD     1      32.160  23.870  15.810  1.00  0.00            
ATOM     82  H39 ACD     1      32.420  22.810  15.960  1.00  0.00            
ATOM     83  O20 ACD     1      30.950  24.330  16.550  1.00  0.00            
ATOM     84  H40 ACD     1      30.670  25.190  16.250  1.00  0.00            
ATOM     85  C25 ACD     1      31.910  24.000  14.330  1.00  0.00            
ATOM     86  H41 ACD     1      31.240  23.240  13.920  1.00  0.00            
ATOM     87  O21 ACD     1      33.170  23.740  13.650  1.00  0.00            
ATOM     88  C26 ACD     1      34.380  24.500  14.000  1.00  0.00            
ATOM     89  H42 ACD     1      34.110  25.530  13.740  1.00  0.00            
ATOM     90  C27 ACD     1      35.530  24.140  13.130  1.00  0.00            
ATOM     91  H43 ACD     1      35.280  24.160  12.060  1.00  0.00            
ATOM     92  H44 ACD     1      36.310  24.900  13.230  1.00  0.00            
ATOM     93  O22 ACD     1      36.130  22.940  13.500  1.00  0.00            
ATOM     94  H45 ACD     1      35.540  22.230  13.230  1.00  0.00            
ATOM     95  O23 ACD     1      31.520  25.320  13.910  1.00  0.00            
ATOM     96  C28 ACD     1      30.090  25.530  13.690  1.00  0.00            
ATOM     97  H46 ACD     1      29.410  24.750  14.050  1.00  0.00            
ATOM     98  C29 ACD     1      29.790  25.640  12.160  1.00  0.00            
ATOM     99  H47 ACD     1      30.700  26.010  11.680  1.00  0.00            
ATOM    100  O24 ACD     1      28.690  26.520  11.770  1.00  0.00            
ATOM    101  C30 ACD     1      29.590  24.260  11.590  1.00  0.00            
ATOM    102  H48 ACD     1      30.500  23.750  11.940  1.00  0.00            
ATOM    103  H49 ACD     1      28.740  23.800  12.100  1.00  0.00            
ATOM    104  O25 ACD     1      29.460  24.210  10.220  1.00  0.00            
ATOM    105  H50 ACD     1      30.120  24.670   9.690  1.00  0.00            
ATOM    106  C31 ACD     1      29.750  26.830  14.460  1.00  0.00            
ATOM    107  H51 ACD     1      30.680  27.420  14.350  1.00  0.00            
ATOM    108  O26 ACD     1      29.590  26.600  15.890  1.00  0.00            
ATOM    109  H52 ACD     1      29.750  27.430  16.360  1.00  0.00            
ATOM    110  C32 ACD     1      28.500  27.560  13.920  1.00  0.00            
ATOM    111  H53 ACD     1      27.590  26.940  13.940  1.00  0.00            
ATOM    112  O27 ACD     1      28.230  28.900  14.390  1.00  0.00            
ATOM    113  H54 ACD     1      27.530  28.760  15.030  1.00  0.00            
ATOM    114  C33 ACD     1      28.670  27.790  12.390  1.00  0.00            
ATOM    115  H55 ACD     1      27.770  28.300  12.030  1.00  0.00            
ATOM    116  O28 ACD     1      29.870  28.570  12.210  1.00  0.00            
ATOM    117  C34 ACD     1      29.730  29.920  11.500  1.00  0.00            
ATOM    118  H56 ACD     1      28.870  29.780  10.820  1.00  0.00            
ATOM    119  C35 ACD     1      29.540  31.040  12.480  1.00  0.00            
ATOM    120  H57 ACD     1      30.170  30.820  13.350  1.00  0.00            
ATOM    121  O29 ACD     1      28.170  31.130  12.880  1.00  0.00            
ATOM    122  H58 ACD     1      27.830  30.270  13.170  1.00  0.00            
ATOM    123  C36 ACD     1      30.060  32.380  12.000  1.00  0.00            
ATOM    124  H59 ACD     1      29.440  32.740  11.170  1.00  0.00            
ATOM    125  O30 ACD     1      30.150  33.330  13.020  1.00  0.00            
ATOM    126  H60 ACD     1      29.270  33.670  12.830  1.00  0.00            
ATOM    127  C1  CT6     2      32.020  32.550  17.000  1.00  0.00            
ATOM    128  C2  CT6     2      31.120  31.730  16.030  1.00  0.00            
ATOM    129  N1  CT6     2      31.010  30.390  16.460  1.00  0.00            
ATOM    130  C3  CT6     2      29.870  29.930  17.100  1.00  0.00            
ATOM    131  C4  CT6     2      28.830  30.920  17.700  1.00  0.00            
ATOM    132  O1  CT6     2      29.690  28.740  17.350  1.00  0.00            
ATOM    133  C5  CT6     2      32.090  29.510  16.140  1.00  0.00            
ATOM    134  C6  CT6     2      32.900  29.140  17.180  1.00  0.00            
ATOM    135  C7  CT6     2      34.010  28.390  16.880  1.00  0.00            
ATOM    136  C8  CT6     2      34.400  28.080  15.510  1.00  0.00            
ATOM    137  C9  CT6     2      33.620  28.480  14.450  1.00  0.00            
ATOM    138  C10 CT6     2      34.000  28.260  13.020  1.00  0.00            
ATOM    139  C11 CT6     2      33.100  27.620  12.160  1.00  0.00            
ATOM    140  C12 CT6     2      33.470  27.090  10.840  1.00  0.00            
ATOM    141  N2  CT6     2      34.740  27.150  10.410  1.00  0.00            
ATOM    142  C13 CT6     2      35.530  27.810  11.280  1.00  0.00            
ATOM    143  C14 CT6     2      36.900  27.800  11.070  1.00  0.00            
ATOM    144  C15 CT6     2      37.610  27.330   9.880  1.00  0.00            
ATOM    145  N3  CT6     2      38.300  26.990   9.020  1.00  0.00            
ATOM    146  C16 CT6     2      37.380  28.460  12.300  1.00  0.00            
ATOM    147  N4  CT6     2      36.430  28.640  13.210  1.00  0.00            
ATOM    148  N5  CT6     2      35.300  28.320  12.530  1.00  0.00            
ATOM    149  C17 CT6     2      32.440  29.230  14.810  1.00  0.00            
ATOM    150  H1  CT6     2      33.040  32.160  16.930  1.00  0.00            
ATOM    151  H2  CT6     2      31.910  33.640  16.930  1.00  0.00            
ATOM    152  H3  CT6     2      31.770  32.400  18.050  1.00  0.00            
ATOM    153  H4  CT6     2      30.130  32.120  15.780  1.00  0.00            
ATOM    154  H5  CT6     2      31.650  31.800  15.070  1.00  0.00            
ATOM    155  H6  CT6     2      29.350  31.390  18.540  1.00  0.00            
ATOM    156  H7  CT6     2      28.520  31.740  17.030  1.00  0.00            
ATOM    157  H8  CT6     2      27.900  30.390  17.950  1.00  0.00            
ATOM    158  H9  CT6     2      32.450  29.130  18.170  1.00  0.00            
ATOM    159  H10 CT6     2      34.520  27.990  17.750  1.00  0.00            
ATOM    160  H11 CT6     2      35.270  27.470  15.310  1.00  0.00            
ATOM    161  H12 CT6     2      32.120  27.390  12.540  1.00  0.00            
ATOM    162  H13 CT6     2      32.780  26.560  10.200  1.00  0.00            
ATOM    163  H14 CT6     2      38.410  28.660  12.580  1.00  0.00            
ATOM    164  H15 CT6     2      31.830  29.560  13.980  1.00  0.00            
TER
ENDMDL
MODEL        1
ATOM      1  H1  ACD     1      22.200  27.730  18.000  1.00  0.00            
ATOM      2  O1  ACD     1      22.170  26.850  17.620  1.00  0.00            
ATOM      3  C1  ACD     1      22.860  25.990  18.490  1.00  0.00            
ATOM      4  H2  ACD     1      23.800  26.450  18.800  1.00  0.00            
ATOM      5  H3  ACD     1      23.010  24.990  18.060  1.00  0.00            
ATOM      6  C2  ACD     1      22.110  25.870  19.820  1.00  0.00            
ATOM      7  H4  ACD     1      22.700  25.110  20.340  1.00  0.00            
ATOM      8  O2  ACD     1      22.090  27.070  20.630  1.00  0.00            
ATOM      9  C3  ACD     1      21.420  26.970  21.920  1.00  0.00            
ATOM     10  H5  ACD     1      21.580  27.930  22.430  1.00  0.00            
ATOM     11  O3  ACD     1      21.960  25.940  22.790  1.00  0.00            
ATOM     12  C4  ACD     1      22.170  26.220  24.200  1.00  0.00            
ATOM     13  H6  ACD     1      21.870  27.250  24.460  1.00  0.00            
ATOM     14  C5  ACD     1      21.420  25.130  25.030  1.00  0.00            
ATOM     15  H7  ACD     1      21.780  24.140  24.720  1.00  0.00            
ATOM     16  O4  ACD     1      19.970  25.180  24.900  1.00  0.00            
ATOM     17  H8  ACD     1      19.620  24.520  25.510  1.00  0.00            
ATOM     18  C6  ACD     1      21.780  25.180  26.540  1.00  0.00            
ATOM     19  H9  ACD     1      21.380  26.160  26.810  1.00  0.00            
ATOM     20  O5  ACD     1      21.120  24.110  27.370  1.00  0.00            
ATOM     21  H10 ACD     1      21.690  23.350  27.240  1.00  0.00            
ATOM     22  C7  ACD     1      23.300  25.100  26.770  1.00  0.00            
ATOM     23  H11 ACD     1      23.490  25.240  27.840  1.00  0.00            
ATOM     24  O6  ACD     1      23.900  26.100  25.950  1.00  0.00            
ATOM     25  C8  ACD     1      23.690  26.080  24.520  1.00  0.00            
ATOM     26  H12 ACD     1      23.940  25.070  24.190  1.00  0.00            
ATOM     27  C9  ACD     1      24.520  27.180  23.830  1.00  0.00            
ATOM     28  H13 ACD     1      24.310  27.250  22.760  1.00  0.00            
ATOM     29  H14 ACD     1      24.220  28.160  24.220  1.00  0.00            
ATOM     30  O7  ACD     1      25.910  26.940  23.930  1.00  0.00            
ATOM     31  H15 ACD     1      26.110  26.800  24.860  1.00  0.00            
ATOM     32  O8  ACD     1      23.840  23.790  26.510  1.00  0.00            
ATOM     33  C10 ACD     1      25.040  23.430  27.100  1.00  0.00            
ATOM     34  H16 ACD     1      25.380  24.330  27.630  1.00  0.00            
ATOM     35  C11 ACD     1      24.670  22.330  28.050  1.00  0.00            
ATOM     36  H17 ACD     1      23.990  21.620  27.550  1.00  0.00            
ATOM     37  O9  ACD     1      24.020  22.920  29.230  1.00  0.00            
ATOM     38  H18 ACD     1      24.140  22.270  29.930  1.00  0.00            
ATOM     39  C12 ACD     1      25.970  21.590  28.590  1.00  0.00            
ATOM     40  H19 ACD     1      26.570  22.250  29.220  1.00  0.00            
ATOM     41  O10 ACD     1      25.650  20.440  29.320  1.00  0.00            
ATOM     42  H20 ACD     1      26.400  20.120  29.820  1.00  0.00            
ATOM     43  C13 ACD     1      26.740  21.100  27.370  1.00  0.00            
ATOM     44  H21 ACD     1      27.650  20.630  27.750  1.00  0.00            
ATOM     45  O11 ACD     1      27.170  22.220  26.600  1.00  0.00            
ATOM     46  C14 ACD     1      26.150  22.980  26.080  1.00  0.00            
ATOM     47  H22 ACD     1      25.690  22.390  25.280  1.00  0.00            
ATOM     48  C15 ACD     1      26.670  24.140  25.310  1.00  0.00            
ATOM     49  H23 ACD     1      27.340  23.760  24.530  1.00  0.00            
ATOM     50  H24 ACD     1      25.760  24.550  24.860  1.00  0.00            
ATOM     51  O12 ACD     1      27.290  25.070  26.100  1.00  0.00            
ATOM     52  H25 ACD     1      28.170  24.750  26.330  1.00  0.00            
ATOM     53  O13 ACD     1      25.900  20.270  26.550  1.00  0.00            
ATOM     54  C16 ACD     1      25.970  18.850  26.600  1.00  0.00            
ATOM     55  H26 ACD     1      26.520  18.590  27.510  1.00  0.00            
ATOM     56  C17 ACD     1      24.520  18.390  26.680  1.00  0.00            
ATOM     57  H27 ACD     1      23.910  19.100  26.110  1.00  0.00            
ATOM     58  O14 ACD     1      24.020  18.450  28.050  1.00  0.00            
ATOM     59  H28 ACD     1      24.410  19.240  28.430  1.00  0.00            
ATOM     60  C18 ACD     1      24.350  16.980  26.110  1.00  0.00            
ATOM     61  H29 ACD     1      25.030  16.310  26.640  1.00  0.00            
ATOM     62  O15 ACD     1      22.960  16.550  26.130  1.00  0.00            
ATOM     63  H30 ACD     1      22.790  16.550  27.080  1.00  0.00            
ATOM     64  C19 ACD     1      24.880  17.000  24.670  1.00  0.00            
ATOM     65  H31 ACD     1      24.760  16.030  24.170  1.00  0.00            
ATOM     66  O16 ACD     1      26.230  17.260  24.710  1.00  0.00            
ATOM     67  C20 ACD     1      26.710  18.390  25.340  1.00  0.00            
ATOM     68  H32 ACD     1      26.580  19.210  24.620  1.00  0.00            
ATOM     69  C21 ACD     1      28.250  18.340  25.600  1.00  0.00            
ATOM     70  H33 ACD     1      28.820  17.970  24.730  1.00  0.00            
ATOM     71  H34 ACD     1      28.590  19.360  25.810  1.00  0.00            
ATOM     72  O17 ACD     1      28.570  17.370  26.620  1.00  0.00            
ATOM     73  H35 ACD     1      29.490  17.590  26.790  1.00  0.00            
ATOM     74  O18 ACD     1      24.180  17.900  23.850  1.00  0.00            
ATOM     75  C22 ACD     1      23.620  17.530  22.620  1.00  0.00            
ATOM     76  H36 ACD     1      23.760  16.460  22.410  1.00  0.00            
ATOM     77  C23 ACD     1      22.110  17.640  22.870  1.00  0.00            
ATOM     78  H37 ACD     1      22.020  18.670  23.250  1.00  0.00            
ATOM     79  O19 ACD     1      21.610  16.690  23.890  1.00  0.00            
ATOM     80  H38 ACD     1      22.190  16.760  24.660  1.00  0.00            
ATOM     81  C24 ACD     1      21.380  17.630  21.540  1.00  0.00            
ATOM     82  H39 ACD     1      21.250  16.570  21.290  1.00  0.00            
ATOM     83  O20 ACD     1      20.060  18.090  21.670  1.00  0.00            
ATOM     84  H40 ACD     1      20.000  18.960  21.270  1.00  0.00            
ATOM     85  C25 ACD     1      22.050  18.310  20.360  1.00  0.00            
ATOM     86  H41 ACD     1      21.600  17.800  19.500  1.00  0.00            
ATOM     87  O21 ACD     1      23.410  17.900  20.310  1.00  0.00            
ATOM     88  C26 ACD     1      24.150  18.310  21.480  1.00  0.00            
ATOM     89  H42 ACD     1      24.050  19.390  21.650  1.00  0.00            
ATOM     90  C27 ACD     1      25.660  18.050  21.270  1.00  0.00            
ATOM     91  H43 ACD     1      25.960  18.590  20.370  1.00  0.00            
ATOM     92  H44 ACD     1      26.340  18.490  22.010  1.00  0.00            
ATOM     93  O22 ACD     1      25.920  16.660  21.200  1.00  0.00            
ATOM     94  H45 ACD     1      25.940  16.480  20.260  1.00  0.00            
ATOM     95  O23 ACD     1      21.990  19.750  20.350  1.00  0.00            
ATOM     96  C28 ACD     1      21.620  20.420  19.130  1.00  0.00            
ATOM     97  H46 ACD     1      21.490  19.730  18.290  1.00  0.00            
ATOM     98  C29 ACD     1      22.650  21.600  18.920  1.00  0.00            
ATOM     99  H47 ACD     1      22.780  22.070  19.900  1.00  0.00            
ATOM    100  O24 ACD     1      22.210  22.540  17.940  1.00  0.00            
ATOM    101  C30 ACD     1      24.020  20.990  18.490  1.00  0.00            
ATOM    102  H48 ACD     1      24.290  20.200  19.200  1.00  0.00            
ATOM    103  H49 ACD     1      23.990  20.550  17.480  1.00  0.00            
ATOM    104  O25 ACD     1      25.050  21.990  18.540  1.00  0.00            
ATOM    105  H50 ACD     1      24.800  22.550  17.800  1.00  0.00            
ATOM    106  C31 ACD     1      20.220  20.950  19.360  1.00  0.00            
ATOM    107  H51 ACD     1      20.040  21.450  20.320  1.00  0.00            
ATOM    108  O26 ACD     1      19.240  19.860  19.480  1.00  0.00            
ATOM    109  H52 ACD     1      19.230  19.320  18.690  1.00  0.00            
ATOM    110  C32 ACD     1      19.810  21.970  18.290  1.00  0.00            
ATOM    111  H53 ACD     1      19.850  21.340  17.390  1.00  0.00            
ATOM    112  O27 ACD     1      18.570  22.610  18.520  1.00  0.00            
ATOM    113  H54 ACD     1      18.770  23.350  19.100  1.00  0.00            
ATOM    114  C33 ACD     1      20.890  23.120  18.240  1.00  0.00            
ATOM    115  H55 ACD     1      20.630  23.940  17.560  1.00  0.00            
ATOM    116  O28 ACD     1      20.850  23.800  19.520  1.00  0.00            
ATOM    117  C34 ACD     1      20.710  25.240  19.640  1.00  0.00            
ATOM    118  H56 ACD     1      20.200  25.590  18.730  1.00  0.00            
ATOM    119  C35 ACD     1      19.800  25.350  20.820  1.00  0.00            
ATOM    120  H57 ACD     1      19.950  24.650  21.650  1.00  0.00            
ATOM    121  O29 ACD     1      18.470  25.280  20.280  1.00  0.00            
ATOM    122  H58 ACD     1      17.890  25.070  21.020  1.00  0.00            
ATOM    123  C36 ACD     1      19.940  26.750  21.580  1.00  0.00            
ATOM    124  H59 ACD     1      19.600  27.510  20.870  1.00  0.00            
ATOM    125  O30 ACD     1      19.230  26.870  22.770  1.00  0.00            
ATOM    126  H60 ACD     1      19.360  26.050  23.260  1.00  0.00            
ATOM    127  C1  CT6     2      18.500  18.820  25.600  1.00  0.00            
ATOM    128  C2  CT6     2      20.050  18.780  25.340  1.00  0.00            
ATOM    129  N1  CT6     2      20.800  19.970  25.780  1.00  0.00            
ATOM    130  C3  CT6     2      21.080  20.220  27.140  1.00  0.00            
ATOM    131  C4  CT6     2      20.790  19.180  28.170  1.00  0.00            
ATOM    132  O1  CT6     2      21.550  21.330  27.460  1.00  0.00            
ATOM    133  C5  CT6     2      21.260  20.890  24.790  1.00  0.00            
ATOM    134  C6  CT6     2      20.280  21.460  24.010  1.00  0.00            
ATOM    135  C7  CT6     2      20.590  22.360  22.940  1.00  0.00            
ATOM    136  C8  CT6     2      21.950  22.490  22.630  1.00  0.00            
ATOM    137  C9  CT6     2      22.990  22.010  23.450  1.00  0.00            
ATOM    138  C10 CT6     2      24.380  22.110  23.110  1.00  0.00            
ATOM    139  C11 CT6     2      25.220  20.980  23.210  1.00  0.00            
ATOM    140  C12 CT6     2      26.580  20.950  22.780  1.00  0.00            
ATOM    141  N2  CT6     2      27.040  21.830  21.950  1.00  0.00            
ATOM    142  C13 CT6     2      26.240  22.900  21.760  1.00  0.00            
ATOM    143  C14 CT6     2      26.490  24.000  21.030  1.00  0.00            
ATOM    144  C15 CT6     2      27.580  24.260  20.160  1.00  0.00            
ATOM    145  N3  CT6     2      28.560  24.530  19.540  1.00  0.00            
ATOM    146  C16 CT6     2      25.300  24.800  21.170  1.00  0.00            
ATOM    147  N4  CT6     2      24.360  24.270  21.940  1.00  0.00            
ATOM    148  N5  CT6     2      25.000  23.120  22.290  1.00  0.00            
ATOM    149  C17 CT6     2      22.600  21.240  24.580  1.00  0.00            
ATOM    150  H1  CT6     2      17.980  17.890  25.370  1.00  0.00            
ATOM    151  H2  CT6     2      18.300  19.020  26.660  1.00  0.00            
ATOM    152  H3  CT6     2      18.080  19.630  24.990  1.00  0.00            
ATOM    153  H4  CT6     2      20.450  17.910  25.880  1.00  0.00            
ATOM    154  H5  CT6     2      20.060  18.660  24.250  1.00  0.00            
ATOM    155  H6  CT6     2      21.180  18.190  27.890  1.00  0.00            
ATOM    156  H7  CT6     2      21.120  19.560  29.150  1.00  0.00            
ATOM    157  H8  CT6     2      19.710  19.060  28.290  1.00  0.00            
ATOM    158  H9  CT6     2      19.240  21.240  24.240  1.00  0.00            
ATOM    159  H10 CT6     2      19.810  22.780  22.300  1.00  0.00            
ATOM    160  H11 CT6     2      22.100  23.000  21.690  1.00  0.00            
ATOM    161  H12 CT6     2      24.780  20.140  23.730  1.00  0.00            
ATOM    162  H13 CT6     2      27.290  20.140  22.930  1.00  0.00            
ATOM    163  H14 CT6     2      25.030  25.710  20.640  1.00  0.00            
ATOM    164  H15 CT6     2      23.400  20.950  25.260  1.00  0.00            
TER
ENDMDL
MODEL        1
ATOM      1  H1  ACD     1      31.000  26.360  16.010  1.00  0.00            
ATOM      2  O1  ACD     1      31.250  27.020  16.660  1.00  0.00            
ATOM      3  C1  ACD     1      31.120  26.480  17.950  1.00  0.00            
ATOM      4  H2  ACD     1      32.020  25.910  18.240  1.00  0.00            
ATOM      5  H3  ACD     1      30.260  25.810  17.840  1.00  0.00            
ATOM      6  C2  ACD     1      30.690  27.430  18.980  1.00  0.00            
ATOM      7  H4  ACD     1      30.600  26.850  19.910  1.00  0.00            
ATOM      8  O2  ACD     1      31.700  28.420  19.210  1.00  0.00            
ATOM      9  C3  ACD     1      31.470  29.530  20.090  1.00  0.00            
ATOM     10  H5  ACD     1      32.420  30.070  20.080  1.00  0.00            
ATOM     11  O3  ACD     1      31.160  29.080  21.430  1.00  0.00            
ATOM     12  C4  ACD     1      32.030  29.400  22.560  1.00  0.00            
ATOM     13  H6  ACD     1      32.710  30.220  22.280  1.00  0.00            
ATOM     14  C5  ACD     1      31.230  29.980  23.690  1.00  0.00            
ATOM     15  H7  ACD     1      30.360  29.330  23.860  1.00  0.00            
ATOM     16  O4  ACD     1      30.780  31.360  23.320  1.00  0.00            
ATOM     17  H8  ACD     1      30.530  31.810  24.130  1.00  0.00            
ATOM     18  C6  ACD     1      32.040  30.040  24.970  1.00  0.00            
ATOM     19  H9  ACD     1      32.880  30.710  24.750  1.00  0.00            
ATOM     20  O5  ACD     1      31.230  30.500  26.050  1.00  0.00            
ATOM     21  H10 ACD     1      30.850  29.670  26.360  1.00  0.00            
ATOM     22  C7  ACD     1      32.750  28.740  25.340  1.00  0.00            
ATOM     23  H11 ACD     1      33.590  28.870  26.040  1.00  0.00            
ATOM     24  O6  ACD     1      33.440  28.310  24.180  1.00  0.00            
ATOM     25  C8  ACD     1      32.700  28.150  22.960  1.00  0.00            
ATOM     26  H12 ACD     1      32.030  27.290  23.070  1.00  0.00            
ATOM     27  C9  ACD     1      33.700  27.620  21.880  1.00  0.00            
ATOM     28  H13 ACD     1      33.220  27.350  20.930  1.00  0.00            
ATOM     29  H14 ACD     1      34.470  28.390  21.810  1.00  0.00            
ATOM     30  O7  ACD     1      34.360  26.470  22.490  1.00  0.00            
ATOM     31  H15 ACD     1      34.400  26.630  23.430  1.00  0.00            
ATOM     32  O8  ACD     1      31.910  27.780  25.800  1.00  0.00            
ATOM     33  C10 ACD     1      32.030  27.370  27.170  1.00  0.00            
ATOM     34  H16 ACD     1      32.520  28.140  27.780  1.00  0.00            
ATOM     35  C11 ACD     1      30.560  27.220  27.600  1.00  0.00            
ATOM     36  H17 ACD     1      30.050  26.760  26.750  1.00  0.00            
ATOM     37  O9  ACD     1      30.060  28.540  27.830  1.00  0.00            
ATOM     38  H18 ACD     1      29.190  28.450  27.420  1.00  0.00            
ATOM     39  C12 ACD     1      30.390  26.240  28.760  1.00  0.00            
ATOM     40  H19 ACD     1      30.780  26.740  29.660  1.00  0.00            
ATOM     41  O10 ACD     1      29.040  25.990  29.030  1.00  0.00            
ATOM     42  H20 ACD     1      28.760  25.130  28.730  1.00  0.00            
ATOM     43  C13 ACD     1      31.120  24.970  28.530  1.00  0.00            
ATOM     44  H21 ACD     1      31.060  24.330  29.420  1.00  0.00            
ATOM     45  O11 ACD     1      32.550  25.290  28.360  1.00  0.00            
ATOM     46  C14 ACD     1      32.880  26.070  27.200  1.00  0.00            
ATOM     47  H22 ACD     1      32.530  25.480  26.350  1.00  0.00            
ATOM     48  C15 ACD     1      34.360  26.350  26.950  1.00  0.00            
ATOM     49  H23 ACD     1      34.490  26.980  26.060  1.00  0.00            
ATOM     50  H24 ACD     1      34.740  26.850  27.840  1.00  0.00            
ATOM     51  O12 ACD     1      35.130  25.180  26.620  1.00  0.00            
ATOM     52  H25 ACD     1      35.180  24.550  27.340  1.00  0.00            
ATOM     53  O13 ACD     1      30.620  24.210  27.370  1.00  0.00            
ATOM     54  C16 ACD     1      30.000  22.960  27.570  1.00  0.00            
ATOM     55  H26 ACD     1      30.440  22.420  28.420  1.00  0.00            
ATOM     56  C17 ACD     1      28.490  23.150  27.770  1.00  0.00            
ATOM     57  H27 ACD     1      28.220  23.980  27.110  1.00  0.00            
ATOM     58  O14 ACD     1      28.320  23.620  29.120  1.00  0.00            
ATOM     59  H28 ACD     1      28.300  22.850  29.700  1.00  0.00            
ATOM     60  C18 ACD     1      27.630  21.960  27.340  1.00  0.00            
ATOM     61  H29 ACD     1      27.760  21.180  28.100  1.00  0.00            
ATOM     62  O15 ACD     1      26.320  22.420  27.310  1.00  0.00            
ATOM     63  H30 ACD     1      26.100  22.600  28.230  1.00  0.00            
ATOM     64  C19 ACD     1      28.060  21.420  25.930  1.00  0.00            
ATOM     65  H31 ACD     1      27.590  20.460  25.690  1.00  0.00            
ATOM     66  O16 ACD     1      29.390  21.070  26.020  1.00  0.00            
ATOM     67  C20 ACD     1      30.290  22.090  26.300  1.00  0.00            
ATOM     68  H32 ACD     1      30.150  22.780  25.460  1.00  0.00            
ATOM     69  C21 ACD     1      31.640  21.550  26.410  1.00  0.00            
ATOM     70  H33 ACD     1      31.860  21.240  25.380  1.00  0.00            
ATOM     71  H34 ACD     1      32.330  22.300  26.800  1.00  0.00            
ATOM     72  O17 ACD     1      31.730  20.360  27.230  1.00  0.00            
ATOM     73  H35 ACD     1      30.960  19.810  27.070  1.00  0.00            
ATOM     74  O18 ACD     1      27.840  22.300  24.930  1.00  0.00            
ATOM     75  C22 ACD     1      27.130  21.730  23.820  1.00  0.00            
ATOM     76  H36 ACD     1      26.760  20.710  23.970  1.00  0.00            
ATOM     77  C23 ACD     1      25.920  22.710  23.660  1.00  0.00            
ATOM     78  H37 ACD     1      26.330  23.730  23.650  1.00  0.00            
ATOM     79  O19 ACD     1      25.040  22.620  24.790  1.00  0.00            
ATOM     80  H38 ACD     1      25.560  22.450  25.580  1.00  0.00            
ATOM     81  C24 ACD     1      25.150  22.520  22.370  1.00  0.00            
ATOM     82  H39 ACD     1      24.750  21.500  22.470  1.00  0.00            
ATOM     83  O20 ACD     1      24.060  23.400  22.150  1.00  0.00            
ATOM     84  H40 ACD     1      23.500  23.430  22.930  1.00  0.00            
ATOM     85  C25 ACD     1      26.120  22.550  21.220  1.00  0.00            
ATOM     86  H41 ACD     1      25.480  22.300  20.370  1.00  0.00            
ATOM     87  O21 ACD     1      27.170  21.620  21.420  1.00  0.00            
ATOM     88  C26 ACD     1      27.990  21.800  22.480  1.00  0.00            
ATOM     89  H42 ACD     1      28.480  22.780  22.370  1.00  0.00            
ATOM     90  C27 ACD     1      29.060  20.800  22.480  1.00  0.00            
ATOM     91  H43 ACD     1      29.700  20.930  23.360  1.00  0.00            
ATOM     92  H44 ACD     1      28.590  19.800  22.480  1.00  0.00            
ATOM     93  O22 ACD     1      29.910  20.830  21.290  1.00  0.00            
ATOM     94  H45 ACD     1      30.740  20.390  21.500  1.00  0.00            
ATOM     95  O23 ACD     1      26.640  23.830  21.060  1.00  0.00            
ATOM     96  C28 ACD     1      26.160  24.690  19.990  1.00  0.00            
ATOM     97  H46 ACD     1      25.090  24.580  19.760  1.00  0.00            
ATOM     98  C29 ACD     1      27.130  24.580  18.790  1.00  0.00            
ATOM     99  H47 ACD     1      28.150  24.620  19.190  1.00  0.00            
ATOM    100  O24 ACD     1      26.960  25.760  17.920  1.00  0.00            
ATOM    101  C30 ACD     1      27.020  23.250  18.050  1.00  0.00            
ATOM    102  H48 ACD     1      27.390  22.420  18.660  1.00  0.00            
ATOM    103  H49 ACD     1      25.970  23.010  17.860  1.00  0.00            
ATOM    104  O25 ACD     1      27.840  23.190  16.900  1.00  0.00            
ATOM    105  H50 ACD     1      27.690  23.910  16.280  1.00  0.00            
ATOM    106  C31 ACD     1      26.160  26.040  20.630  1.00  0.00            
ATOM    107  H51 ACD     1      27.140  26.160  21.110  1.00  0.00            
ATOM    108  O26 ACD     1      25.010  26.110  21.540  1.00  0.00            
ATOM    109  H52 ACD     1      24.850  25.190  21.800  1.00  0.00            
ATOM    110  C32 ACD     1      26.010  27.180  19.570  1.00  0.00            
ATOM    111  H53 ACD     1      25.050  26.920  19.090  1.00  0.00            
ATOM    112  O27 ACD     1      26.030  28.520  20.060  1.00  0.00            
ATOM    113  H54 ACD     1      25.870  28.430  21.010  1.00  0.00            
ATOM    114  C33 ACD     1      27.080  27.030  18.500  1.00  0.00            
ATOM    115  H55 ACD     1      26.980  27.900  17.840  1.00  0.00            
ATOM    116  O28 ACD     1      28.420  27.020  19.160  1.00  0.00            
ATOM    117  C34 ACD     1      29.310  28.060  18.710  1.00  0.00            
ATOM    118  H56 ACD     1      29.140  28.190  17.640  1.00  0.00            
ATOM    119  C35 ACD     1      29.090  29.420  19.480  1.00  0.00            
ATOM    120  H57 ACD     1      28.850  29.120  20.500  1.00  0.00            
ATOM    121  O29 ACD     1      27.890  30.050  19.070  1.00  0.00            
ATOM    122  H58 ACD     1      27.150  29.560  19.430  1.00  0.00            
ATOM    123  C36 ACD     1      30.370  30.330  19.480  1.00  0.00            
ATOM    124  H59 ACD     1      30.560  30.830  18.520  1.00  0.00            
ATOM    125  O30 ACD     1      30.210  31.370  20.440  1.00  0.00            
ATOM    126  H60 ACD     1      30.560  31.130  21.300  1.00  0.00            
ATOM    127  C1  CT6     2      24.460  25.550  25.850  1.00  0.00            
ATOM    128  C2  CT6     2      25.940  25.330  26.260  1.00  0.00            
ATOM    129  N1  CT6     2      26.870  26.510  26.120  1.00  0.00            
ATOM    130  C3  CT6     2      26.880  27.570  27.040  1.00  0.00            
ATOM    131  C4  CT6     2      26.020  27.500  28.330  1.00  0.00            
ATOM    132  O1  CT6     2      27.660  28.530  26.940  1.00  0.00            
ATOM    133  C5  CT6     2      27.650  26.600  24.930  1.00  0.00            
ATOM    134  C6  CT6     2      27.470  27.740  24.070  1.00  0.00            
ATOM    135  C7  CT6     2      28.240  27.870  22.910  1.00  0.00            
ATOM    136  C8  CT6     2      29.260  26.920  22.650  1.00  0.00            
ATOM    137  C9  CT6     2      29.330  25.670  23.360  1.00  0.00            
ATOM    138  C10 CT6     2      30.390  24.730  23.040  1.00  0.00            
ATOM    139  C11 CT6     2      31.350  24.510  23.950  1.00  0.00            
ATOM    140  C12 CT6     2      32.440  23.570  23.750  1.00  0.00            
ATOM    141  N2  CT6     2      32.740  23.080  22.560  1.00  0.00            
ATOM    142  C13 CT6     2      31.830  23.490  21.590  1.00  0.00            
ATOM    143  C14 CT6     2      31.700  22.940  20.350  1.00  0.00            
ATOM    144  C15 CT6     2      32.550  22.060  19.680  1.00  0.00            
ATOM    145  N3  CT6     2      33.120  21.240  19.090  1.00  0.00            
ATOM    146  C16 CT6     2      30.530  23.530  19.770  1.00  0.00            
ATOM    147  N4  CT6     2      29.930  24.360  20.650  1.00  0.00            
ATOM    148  N5  CT6     2      30.770  24.250  21.750  1.00  0.00            
ATOM    149  C17 CT6     2      28.570  25.610  24.540  1.00  0.00            
ATOM    150  H1  CT6     2      23.690  24.900  26.300  1.00  0.00            
ATOM    151  H2  CT6     2      24.260  26.590  26.120  1.00  0.00            
ATOM    152  H3  CT6     2      24.320  25.400  24.770  1.00  0.00            
ATOM    153  H4  CT6     2      25.960  24.930  27.280  1.00  0.00            
ATOM    154  H5  CT6     2      26.340  24.480  25.700  1.00  0.00            
ATOM    155  H6  CT6     2      26.580  27.030  29.150  1.00  0.00            
ATOM    156  H7  CT6     2      25.730  28.540  28.550  1.00  0.00            
ATOM    157  H8  CT6     2      25.070  27.020  28.080  1.00  0.00            
ATOM    158  H9  CT6     2      26.580  28.340  24.230  1.00  0.00            
ATOM    159  H10 CT6     2      27.980  28.740  22.310  1.00  0.00            
ATOM    160  H11 CT6     2      29.800  26.990  21.710  1.00  0.00            
ATOM    161  H12 CT6     2      31.140  24.920  24.930  1.00  0.00            
ATOM    162  H13 CT6     2      33.240  23.460  24.460  1.00  0.00            
ATOM    163  H14 CT6     2      30.130  23.500  18.770  1.00  0.00            
ATOM    164  H15 CT6     2      28.590  24.710  25.150  1.00  0.00            
TER
ENDMDL
MODEL        1
ATOM      1  H1  ACD     1      11.390  33.980  33.830  1.00  0.00            
ATOM      2  O1  ACD     1      10.860  33.950  33.030  1.00  0.00            
ATOM      3  C1  ACD     1      10.030  32.810  33.090  1.00  0.00            
ATOM      4  H2  ACD     1       9.440  32.780  32.170  1.00  0.00            
ATOM      5  H3  ACD     1       9.360  32.850  33.950  1.00  0.00            
ATOM      6  C2  ACD     1      10.800  31.440  33.130  1.00  0.00            
ATOM      7  H4  ACD     1      11.410  31.460  32.220  1.00  0.00            
ATOM      8  O2  ACD     1      11.540  31.260  34.300  1.00  0.00            
ATOM      9  C3  ACD     1      12.310  30.080  34.390  1.00  0.00            
ATOM     10  H5  ACD     1      12.920  30.250  35.280  1.00  0.00            
ATOM     11  O3  ACD     1      13.140  29.900  33.200  1.00  0.00            
ATOM     12  C4  ACD     1      14.550  29.660  33.260  1.00  0.00            
ATOM     13  H6  ACD     1      14.960  29.530  34.270  1.00  0.00            
ATOM     14  C5  ACD     1      14.820  28.230  32.650  1.00  0.00            
ATOM     15  H7  ACD     1      14.210  28.090  31.760  1.00  0.00            
ATOM     16  O4  ACD     1      14.480  27.200  33.620  1.00  0.00            
ATOM     17  H8  ACD     1      13.560  27.400  33.820  1.00  0.00            
ATOM     18  C6  ACD     1      16.320  28.020  32.410  1.00  0.00            
ATOM     19  H9  ACD     1      16.900  27.940  33.340  1.00  0.00            
ATOM     20  O5  ACD     1      16.540  26.750  31.820  1.00  0.00            
ATOM     21  H10 ACD     1      15.740  26.310  32.120  1.00  0.00            
ATOM     22  C7  ACD     1      16.930  29.180  31.570  1.00  0.00            
ATOM     23  H11 ACD     1      17.980  28.920  31.420  1.00  0.00            
ATOM     24  O6  ACD     1      16.740  30.390  32.250  1.00  0.00            
ATOM     25  C8  ACD     1      15.330  30.690  32.470  1.00  0.00            
ATOM     26  H12 ACD     1      14.900  30.850  31.470  1.00  0.00            
ATOM     27  C9  ACD     1      15.290  31.980  33.240  1.00  0.00            
ATOM     28  H13 ACD     1      14.220  32.160  33.380  1.00  0.00            
ATOM     29  H14 ACD     1      15.810  31.900  34.210  1.00  0.00            
ATOM     30  O7  ACD     1      15.870  33.170  32.610  1.00  0.00            
ATOM     31  H15 ACD     1      16.750  32.790  32.520  1.00  0.00            
ATOM     32  O8  ACD     1      16.370  29.160  30.250  1.00  0.00            
ATOM     33  C10 ACD     1      17.330  29.390  29.250  1.00  0.00            
ATOM     34  H16 ACD     1      18.340  29.620  29.620  1.00  0.00            
ATOM     35  C11 ACD     1      17.510  28.060  28.600  1.00  0.00            
ATOM     36  H17 ACD     1      16.510  27.700  28.340  1.00  0.00            
ATOM     37  O9  ACD     1      18.190  27.120  29.490  1.00  0.00            
ATOM     38  H18 ACD     1      17.640  26.940  30.260  1.00  0.00            
ATOM     39  C12 ACD     1      18.370  28.300  27.300  1.00  0.00            
ATOM     40  H19 ACD     1      19.330  28.760  27.570  1.00  0.00            
ATOM     41  O10 ACD     1      18.760  27.080  26.740  1.00  0.00            
ATOM     42  H20 ACD     1      19.350  26.660  27.370  1.00  0.00            
ATOM     43  C13 ACD     1      17.650  29.260  26.360  1.00  0.00            
ATOM     44  H21 ACD     1      18.340  29.280  25.510  1.00  0.00            
ATOM     45  O11 ACD     1      17.590  30.450  27.060  1.00  0.00            
ATOM     46  C14 ACD     1      16.800  30.470  28.260  1.00  0.00            
ATOM     47  H22 ACD     1      15.790  30.130  27.990  1.00  0.00            
ATOM     48  C15 ACD     1      16.740  31.870  28.910  1.00  0.00            
ATOM     49  H23 ACD     1      16.190  31.850  29.860  1.00  0.00            
ATOM     50  H24 ACD     1      17.730  32.150  29.290  1.00  0.00            
ATOM     51  O12 ACD     1      16.250  32.920  28.010  1.00  0.00            
ATOM     52  H25 ACD     1      16.740  32.850  27.190  1.00  0.00            
ATOM     53  O13 ACD     1      16.420  28.800  25.900  1.00  0.00            
ATOM     54  C16 ACD     1      16.020  29.010  24.530  1.00  0.00            
ATOM     55  H26 ACD     1      16.860  28.920  23.820  1.00  0.00            
ATOM     56  C17 ACD     1      15.120  27.780  24.220  1.00  0.00            
ATOM     57  H27 ACD     1      14.350  27.560  24.970  1.00  0.00            
ATOM     58  O14 ACD     1      16.040  26.730  24.260  1.00  0.00            
ATOM     59  H28 ACD     1      16.800  26.870  23.690  1.00  0.00            
ATOM     60  C18 ACD     1      14.350  27.890  22.920  1.00  0.00            
ATOM     61  H29 ACD     1      15.020  28.050  22.070  1.00  0.00            
ATOM     62  O15 ACD     1      13.480  26.830  22.660  1.00  0.00            
ATOM     63  H30 ACD     1      12.960  26.740  23.460  1.00  0.00            
ATOM     64  C19 ACD     1      13.450  29.180  23.100  1.00  0.00            
ATOM     65  H31 ACD     1      12.810  29.320  22.230  1.00  0.00            
ATOM     66  O16 ACD     1      14.360  30.270  23.180  1.00  0.00            
ATOM     67  C20 ACD     1      15.220  30.260  24.300  1.00  0.00            
ATOM     68  H32 ACD     1      14.610  30.300  25.210  1.00  0.00            
ATOM     69  C21 ACD     1      16.080  31.520  24.270  1.00  0.00            
ATOM     70  H33 ACD     1      15.430  32.400  24.160  1.00  0.00            
ATOM     71  H34 ACD     1      16.590  31.660  25.230  1.00  0.00            
ATOM     72  O17 ACD     1      17.070  31.300  23.280  1.00  0.00            
ATOM     73  H35 ACD     1      16.650  31.250  22.410  1.00  0.00            
ATOM     74  O18 ACD     1      12.620  29.130  24.310  1.00  0.00            
ATOM     75  C22 ACD     1      11.240  28.770  24.250  1.00  0.00            
ATOM     76  H36 ACD     1      10.970  28.560  23.210  1.00  0.00            
ATOM     77  C23 ACD     1      10.980  27.580  25.210  1.00  0.00            
ATOM     78  H37 ACD     1      11.440  27.670  26.200  1.00  0.00            
ATOM     79  O19 ACD     1      11.590  26.390  24.630  1.00  0.00            
ATOM     80  H38 ACD     1      11.400  25.570  25.090  1.00  0.00            
ATOM     81  C24 ACD     1       9.450  27.480  25.470  1.00  0.00            
ATOM     82  H39 ACD     1       8.920  27.290  24.530  1.00  0.00            
ATOM     83  O20 ACD     1       9.100  26.320  26.220  1.00  0.00            
ATOM     84  H40 ACD     1       9.460  26.450  27.100  1.00  0.00            
ATOM     85  C25 ACD     1       8.860  28.710  26.080  1.00  0.00            
ATOM     86  H41 ACD     1       7.770  28.560  26.020  1.00  0.00            
ATOM     87  O21 ACD     1       9.120  29.740  25.160  1.00  0.00            
ATOM     88  C26 ACD     1      10.450  29.980  24.820  1.00  0.00            
ATOM     89  H42 ACD     1      10.980  30.280  25.730  1.00  0.00            
ATOM     90  C27 ACD     1      10.530  31.100  23.760  1.00  0.00            
ATOM     91  H43 ACD     1      11.520  31.050  23.310  1.00  0.00            
ATOM     92  H44 ACD     1       9.770  30.730  23.050  1.00  0.00            
ATOM     93  O22 ACD     1      10.190  32.320  24.250  1.00  0.00            
ATOM     94  H45 ACD     1       9.310  32.320  24.630  1.00  0.00            
ATOM     95  O23 ACD     1       9.270  29.010  27.420  1.00  0.00            
ATOM     96  C28 ACD     1       8.360  29.600  28.260  1.00  0.00            
ATOM     97  H46 ACD     1       7.470  29.910  27.710  1.00  0.00            
ATOM     98  C29 ACD     1       8.970  30.930  28.810  1.00  0.00            
ATOM     99  H47 ACD     1       9.970  30.750  29.220  1.00  0.00            
ATOM    100  O24 ACD     1       8.260  31.390  30.000  1.00  0.00            
ATOM    101  C30 ACD     1       9.050  32.020  27.730  1.00  0.00            
ATOM    102  H48 ACD     1       9.510  31.560  26.840  1.00  0.00            
ATOM    103  H49 ACD     1       8.050  32.340  27.410  1.00  0.00            
ATOM    104  O25 ACD     1       9.880  33.130  28.110  1.00  0.00            
ATOM    105  H50 ACD     1       9.550  33.350  28.980  1.00  0.00            
ATOM    106  C31 ACD     1       8.030  28.650  29.390  1.00  0.00            
ATOM    107  H51 ACD     1       9.000  28.320  29.780  1.00  0.00            
ATOM    108  O26 ACD     1       7.390  27.460  28.940  1.00  0.00            
ATOM    109  H52 ACD     1       7.960  26.910  28.400  1.00  0.00            
ATOM    110  C32 ACD     1       7.400  29.360  30.560  1.00  0.00            
ATOM    111  H53 ACD     1       6.410  29.710  30.250  1.00  0.00            
ATOM    112  O27 ACD     1       7.190  28.410  31.640  1.00  0.00            
ATOM    113  H54 ACD     1       6.480  27.850  31.310  1.00  0.00            
ATOM    114  C33 ACD     1       8.240  30.470  31.110  1.00  0.00            
ATOM    115  H55 ACD     1       7.750  30.960  31.950  1.00  0.00            
ATOM    116  O28 ACD     1       9.520  30.070  31.540  1.00  0.00            
ATOM    117  C34 ACD     1       9.870  30.230  32.920  1.00  0.00            
ATOM    118  H56 ACD     1       8.910  30.340  33.430  1.00  0.00            
ATOM    119  C35 ACD     1      10.480  28.930  33.290  1.00  0.00            
ATOM    120  H57 ACD     1      11.090  28.540  32.470  1.00  0.00            
ATOM    121  O29 ACD     1       9.420  28.010  33.480  1.00  0.00            
ATOM    122  H58 ACD     1       8.800  28.150  32.760  1.00  0.00            
ATOM    123  C36 ACD     1      11.380  28.940  34.510  1.00  0.00            
ATOM    124  H59 ACD     1      10.690  29.110  35.350  1.00  0.00            
ATOM    125  O30 ACD     1      12.060  27.670  34.610  1.00  0.00            
ATOM    126  H60 ACD     1      11.320  27.130  34.900  1.00  0.00            
ATOM    127  C1  CT6     2      12.780  24.870  31.700  1.00  0.00            
ATOM    128  C2  CT6     2      11.780  26.100  31.570  1.00  0.00            
ATOM    129  N1  CT6     2      11.350  26.210  30.130  1.00  0.00            
ATOM    130  C3  CT6     2      10.220  25.610  29.650  1.00  0.00            
ATOM    131  C4  CT6     2       9.540  24.600  30.550  1.00  0.00            
ATOM    132  O1  CT6     2       9.690  25.780  28.590  1.00  0.00            
ATOM    133  C5  CT6     2      12.210  27.000  29.330  1.00  0.00            
ATOM    134  C6  CT6     2      13.090  26.450  28.400  1.00  0.00            
ATOM    135  C7  CT6     2      13.780  27.260  27.510  1.00  0.00            
ATOM    136  C8  CT6     2      13.650  28.620  27.600  1.00  0.00            
ATOM    137  C9  CT6     2      12.810  29.260  28.560  1.00  0.00            
ATOM    138  C10 CT6     2      12.780  30.750  28.710  1.00  0.00            
ATOM    139  C11 CT6     2      12.800  31.250  30.030  1.00  0.00            
ATOM    140  C12 CT6     2      12.930  32.610  30.380  1.00  0.00            
ATOM    141  N2  CT6     2      12.970  33.550  29.410  1.00  0.00            
ATOM    142  C13 CT6     2      12.970  33.060  28.220  1.00  0.00            
ATOM    143  C14 CT6     2      12.990  33.770  27.080  1.00  0.00            
ATOM    144  C15 CT6     2      13.160  35.180  27.050  1.00  0.00            
ATOM    145  N3  CT6     2      13.340  36.330  26.950  1.00  0.00            
ATOM    146  C16 CT6     2      12.900  32.870  25.980  1.00  0.00            
ATOM    147  N4  CT6     2      12.870  31.640  26.440  1.00  0.00            
ATOM    148  N5  CT6     2      12.920  31.780  27.790  1.00  0.00            
ATOM    149  C17 CT6     2      12.040  28.420  29.410  1.00  0.00            
ATOM    150  H1  CT6     2      12.220  23.970  31.420  1.00  0.00            
ATOM    151  H2  CT6     2      13.630  24.950  31.020  1.00  0.00            
ATOM    152  H3  CT6     2      13.120  24.740  32.730  1.00  0.00            
ATOM    153  H4  CT6     2      10.960  26.120  32.300  1.00  0.00            
ATOM    154  H5  CT6     2      12.360  27.000  31.820  1.00  0.00            
ATOM    155  H6  CT6     2       8.690  24.200  29.980  1.00  0.00            
ATOM    156  H7  CT6     2      10.160  23.710  30.690  1.00  0.00            
ATOM    157  H8  CT6     2       9.240  25.090  31.490  1.00  0.00            
ATOM    158  H9  CT6     2      13.090  25.360  28.390  1.00  0.00            
ATOM    159  H10 CT6     2      14.500  26.780  26.860  1.00  0.00            
ATOM    160  H11 CT6     2      14.270  29.250  26.980  1.00  0.00            
ATOM    161  H12 CT6     2      12.740  30.500  30.820  1.00  0.00            
ATOM    162  H13 CT6     2      12.760  32.930  31.400  1.00  0.00            
ATOM    163  H14 CT6     2      12.930  32.950  24.900  1.00  0.00            
ATOM    164  H15 CT6     2      11.220  28.780  30.020  1.00  0.00            
TER
ENDMDL
MODEL        1
ATOM      1  H1  ACD     1      24.230  24.300   3.810  1.00  0.00            
ATOM      2  O1  ACD     1      24.970  23.850   4.220  1.00  0.00            
ATOM      3  C1  ACD     1      25.360  22.790   3.310  1.00  0.00            
ATOM      4  H2  ACD     1      25.890  23.290   2.480  1.00  0.00            
ATOM      5  H3  ACD     1      24.460  22.280   2.950  1.00  0.00            
ATOM      6  C2  ACD     1      26.260  21.730   3.970  1.00  0.00            
ATOM      7  H4  ACD     1      27.180  22.180   4.370  1.00  0.00            
ATOM      8  O2  ACD     1      25.540  21.180   5.150  1.00  0.00            
ATOM      9  C3  ACD     1      26.200  20.070   5.860  1.00  0.00            
ATOM     10  H5  ACD     1      25.450  19.570   6.490  1.00  0.00            
ATOM     11  O3  ACD     1      27.350  20.480   6.630  1.00  0.00            
ATOM     12  C4  ACD     1      27.070  20.780   7.960  1.00  0.00            
ATOM     13  H6  ACD     1      26.340  20.070   8.380  1.00  0.00            
ATOM     14  C5  ACD     1      28.390  20.390   8.690  1.00  0.00            
ATOM     15  H7  ACD     1      29.270  20.630   8.090  1.00  0.00            
ATOM     16  O4  ACD     1      28.370  18.950   8.910  1.00  0.00            
ATOM     17  H8  ACD     1      27.870  18.840   9.730  1.00  0.00            
ATOM     18  C6  ACD     1      28.640  21.230  10.020  1.00  0.00            
ATOM     19  H9  ACD     1      27.910  20.820  10.730  1.00  0.00            
ATOM     20  O5  ACD     1      30.000  20.930  10.530  1.00  0.00            
ATOM     21  H10 ACD     1      30.540  21.350   9.860  1.00  0.00            
ATOM     22  C7  ACD     1      28.480  22.640   9.720  1.00  0.00            
ATOM     23  H11 ACD     1      28.630  23.150  10.670  1.00  0.00            
ATOM     24  O6  ACD     1      27.100  22.800   9.360  1.00  0.00            
ATOM     25  C8  ACD     1      26.650  22.220   8.130  1.00  0.00            
ATOM     26  H12 ACD     1      27.150  22.770   7.330  1.00  0.00            
ATOM     27  C9  ACD     1      25.190  22.460   8.010  1.00  0.00            
ATOM     28  H13 ACD     1      24.600  21.550   7.840  1.00  0.00            
ATOM     29  H14 ACD     1      24.850  22.860   8.970  1.00  0.00            
ATOM     30  O7  ACD     1      24.920  23.250   6.910  1.00  0.00            
ATOM     31  H15 ACD     1      25.210  22.780   6.120  1.00  0.00            
ATOM     32  O8  ACD     1      29.270  23.080   8.620  1.00  0.00            
ATOM     33  C10 ACD     1      30.420  23.910   9.010  1.00  0.00            
ATOM     34  H16 ACD     1      30.600  23.780  10.080  1.00  0.00            
ATOM     35  C11 ACD     1      31.730  23.200   8.420  1.00  0.00            
ATOM     36  H17 ACD     1      31.610  23.090   7.330  1.00  0.00            
ATOM     37  O9  ACD     1      32.090  21.910   8.980  1.00  0.00            
ATOM     38  H18 ACD     1      32.860  21.560   8.510  1.00  0.00            
ATOM     39  C12 ACD     1      32.890  24.210   8.530  1.00  0.00            
ATOM     40  H19 ACD     1      33.110  24.340   9.590  1.00  0.00            
ATOM     41  O10 ACD     1      34.120  23.780   7.900  1.00  0.00            
ATOM     42  H20 ACD     1      33.980  23.620   6.970  1.00  0.00            
ATOM     43  C13 ACD     1      32.550  25.600   8.020  1.00  0.00            
ATOM     44  H21 ACD     1      33.460  26.200   8.100  1.00  0.00            
ATOM     45  O11 ACD     1      31.460  26.110   8.860  1.00  0.00            
ATOM     46  C14 ACD     1      30.260  25.400   8.660  1.00  0.00            
ATOM     47  H22 ACD     1      30.040  25.330   7.580  1.00  0.00            
ATOM     48  C15 ACD     1      29.210  26.020   9.560  1.00  0.00            
ATOM     49  H23 ACD     1      28.270  25.460   9.420  1.00  0.00            
ATOM     50  H24 ACD     1      29.520  25.830  10.590  1.00  0.00            
ATOM     51  O12 ACD     1      28.980  27.340   9.220  1.00  0.00            
ATOM     52  H25 ACD     1      29.790  27.750   9.530  1.00  0.00            
ATOM     53  O13 ACD     1      32.210  25.650   6.590  1.00  0.00            
ATOM     54  C16 ACD     1      32.530  26.920   6.000  1.00  0.00            
ATOM     55  H26 ACD     1      32.810  27.720   6.700  1.00  0.00            
ATOM     56  C17 ACD     1      33.840  26.510   5.200  1.00  0.00            
ATOM     57  H27 ACD     1      33.620  25.490   4.850  1.00  0.00            
ATOM     58  O14 ACD     1      35.020  26.390   6.080  1.00  0.00            
ATOM     59  H28 ACD     1      35.760  26.090   5.530  1.00  0.00            
ATOM     60  C18 ACD     1      34.220  27.420   3.980  1.00  0.00            
ATOM     61  H29 ACD     1      34.590  28.410   4.280  1.00  0.00            
ATOM     62  O15 ACD     1      35.080  26.790   3.100  1.00  0.00            
ATOM     63  H30 ACD     1      34.620  26.190   2.500  1.00  0.00            
ATOM     64  C19 ACD     1      32.950  27.740   3.150  1.00  0.00            
ATOM     65  H31 ACD     1      33.110  28.540   2.410  1.00  0.00            
ATOM     66  O16 ACD     1      32.010  28.290   4.030  1.00  0.00            
ATOM     67  C20 ACD     1      31.470  27.400   5.070  1.00  0.00            
ATOM     68  H32 ACD     1      31.100  26.520   4.540  1.00  0.00            
ATOM     69  C21 ACD     1      30.290  28.000   5.840  1.00  0.00            
ATOM     70  H33 ACD     1      29.800  27.210   6.420  1.00  0.00            
ATOM     71  H34 ACD     1      30.680  28.730   6.550  1.00  0.00            
ATOM     72  O17 ACD     1      29.320  28.570   5.040  1.00  0.00            
ATOM     73  H35 ACD     1      29.870  29.090   4.450  1.00  0.00            
ATOM     74  O18 ACD     1      32.450  26.650   2.450  1.00  0.00            
ATOM     75  C22 ACD     1      32.290  26.610   1.010  1.00  0.00            
ATOM     76  H36 ACD     1      33.050  27.290   0.590  1.00  0.00            
ATOM     77  C23 ACD     1      32.670  25.220   0.600  1.00  0.00            
ATOM     78  H37 ACD     1      32.220  24.480   1.270  1.00  0.00            
ATOM     79  O19 ACD     1      34.090  25.070   0.860  1.00  0.00            
ATOM     80  H38 ACD     1      34.520  24.550   0.180  1.00  0.00            
ATOM     81  C24 ACD     1      32.140  24.810  -0.810  1.00  0.00            
ATOM     82  H39 ACD     1      32.640  25.480  -1.520  1.00  0.00            
ATOM     83  O20 ACD     1      32.420  23.410  -1.110  1.00  0.00            
ATOM     84  H40 ACD     1      32.170  23.300  -2.030  1.00  0.00            
ATOM     85  C25 ACD     1      30.640  25.020  -0.900  1.00  0.00            
ATOM     86  H41 ACD     1      30.360  24.800  -1.940  1.00  0.00            
ATOM     87  O21 ACD     1      30.400  26.420  -0.640  1.00  0.00            
ATOM     88  C26 ACD     1      30.860  26.990   0.620  1.00  0.00            
ATOM     89  H42 ACD     1      30.220  26.690   1.450  1.00  0.00            
ATOM     90  C27 ACD     1      30.860  28.450   0.360  1.00  0.00            
ATOM     91  H43 ACD     1      29.810  28.730   0.200  1.00  0.00            
ATOM     92  H44 ACD     1      31.050  29.050   1.260  1.00  0.00            
ATOM     93  O22 ACD     1      31.660  28.910  -0.770  1.00  0.00            
ATOM     94  H45 ACD     1      31.480  28.400  -1.560  1.00  0.00            
ATOM     95  O23 ACD     1      29.850  24.210  -0.010  1.00  0.00            
ATOM     96  C28 ACD     1      29.060  23.160  -0.460  1.00  0.00            
ATOM     97  H46 ACD     1      29.110  23.080  -1.560  1.00  0.00            
ATOM     98  C29 ACD     1      27.590  23.280   0.030  1.00  0.00            
ATOM     99  H47 ACD     1      27.610  23.680   1.060  1.00  0.00            
ATOM    100  O24 ACD     1      26.880  22.070   0.110  1.00  0.00            
ATOM    101  C30 ACD     1      26.770  24.310  -0.710  1.00  0.00            
ATOM    102  H48 ACD     1      27.550  24.940  -1.150  1.00  0.00            
ATOM    103  H49 ACD     1      26.100  23.970  -1.500  1.00  0.00            
ATOM    104  O25 ACD     1      26.040  25.230   0.110  1.00  0.00            
ATOM    105  H50 ACD     1      25.400  24.740   0.630  1.00  0.00            
ATOM    106  C31 ACD     1      29.740  21.820   0.120  1.00  0.00            
ATOM    107  H51 ACD     1      30.070  22.060   1.140  1.00  0.00            
ATOM    108  O26 ACD     1      30.930  21.330  -0.590  1.00  0.00            
ATOM    109  H52 ACD     1      31.610  22.000  -0.680  1.00  0.00            
ATOM    110  C32 ACD     1      28.770  20.640   0.080  1.00  0.00            
ATOM    111  H53 ACD     1      28.520  20.420  -0.970  1.00  0.00            
ATOM    112  O27 ACD     1      29.340  19.560   0.860  1.00  0.00            
ATOM    113  H54 ACD     1      30.180  19.280   0.470  1.00  0.00            
ATOM    114  C33 ACD     1      27.450  21.020   0.780  1.00  0.00            
ATOM    115  H55 ACD     1      26.680  20.260   0.600  1.00  0.00            
ATOM    116  O28 ACD     1      27.620  21.320   2.110  1.00  0.00            
ATOM    117  C34 ACD     1      26.730  20.650   3.040  1.00  0.00            
ATOM    118  H56 ACD     1      25.820  20.260   2.560  1.00  0.00            
ATOM    119  C35 ACD     1      27.490  19.490   3.750  1.00  0.00            
ATOM    120  H57 ACD     1      28.480  19.780   4.120  1.00  0.00            
ATOM    121  O29 ACD     1      27.660  18.420   2.830  1.00  0.00            
ATOM    122  H58 ACD     1      28.360  18.720   2.250  1.00  0.00            
ATOM    123  C36 ACD     1      26.580  18.990   4.850  1.00  0.00            
ATOM    124  H59 ACD     1      25.700  18.770   4.240  1.00  0.00            
ATOM    125  O30 ACD     1      27.150  17.800   5.370  1.00  0.00            
ATOM    126  H60 ACD     1      27.370  17.290   4.590  1.00  0.00            
ATOM    127  C1  CT6     2      33.260  20.400   1.810  1.00  0.00            
ATOM    128  C2  CT6     2      33.200  21.900   1.900  1.00  0.00            
ATOM    129  N1  CT6     2      33.210  22.350   3.330  1.00  0.00            
ATOM    130  C3  CT6     2      34.450  22.520   4.050  1.00  0.00            
ATOM    131  C4  CT6     2      35.760  22.590   3.310  1.00  0.00            
ATOM    132  O1  CT6     2      34.390  22.740   5.260  1.00  0.00            
ATOM    133  C5  CT6     2      31.970  22.400   3.950  1.00  0.00
[truncated: 1,547,319 more chars]
