# Supplementary material for: Achieving Chemical Accuracy in Cyclodextrin Host–Guest Binding via Integrative Atomistic Modelling
Source: Adv Sci (Weinh). 2025 Dec 14;13(10):e19782. doi: 10.1002/advs.202519782 (PMC12915143; doi:10.1002/advs.202519782)
Supplement: Supplementary file 1 — Supporting Information [file ADVS-13-e19782-s003.zip › all_poses/ACD.CV1.pdb]

MODEL        1
ATOM      1  H1  ACD     1      24.260  19.730  23.070  1.00  0.00            
ATOM      2  O1  ACD     1      24.720  18.890  23.140  1.00  0.00            
ATOM      3  C1  ACD     1      24.370  18.140  22.000  1.00  0.00            
ATOM      4  H2  ACD     1      23.290  18.120  21.800  1.00  0.00            
ATOM      5  H3  ACD     1      24.660  17.090  22.060  1.00  0.00            
ATOM      6  C2  ACD     1      25.050  18.750  20.730  1.00  0.00            
ATOM      7  H4  ACD     1      24.920  17.990  19.960  1.00  0.00            
ATOM      8  O2  ACD     1      24.390  20.030  20.290  1.00  0.00            
ATOM      9  C3  ACD     1      24.950  20.630  19.180  1.00  0.00            
ATOM     10  H5  ACD     1      24.270  21.480  19.050  1.00  0.00            
ATOM     11  O3  ACD     1      25.000  19.830  18.010  1.00  0.00            
ATOM     12  C4  ACD     1      24.130  20.090  16.840  1.00  0.00            
ATOM     13  H6  ACD     1      23.420  20.920  16.940  1.00  0.00            
ATOM     14  C5  ACD     1      25.130  20.400  15.680  1.00  0.00            
ATOM     15  H7  ACD     1      25.800  19.540  15.710  1.00  0.00            
ATOM     16  O4  ACD     1      25.760  21.610  15.980  1.00  0.00            
ATOM     17  H8  ACD     1      25.990  21.930  15.100  1.00  0.00            
ATOM     18  C6  ACD     1      24.280  20.300  14.430  1.00  0.00            
ATOM     19  H9  ACD     1      23.530  21.100  14.550  1.00  0.00            
ATOM     20  O5  ACD     1      25.110  20.460  13.250  1.00  0.00            
ATOM     21  H10 ACD     1      25.350  19.600  12.890  1.00  0.00            
ATOM     22  C7  ACD     1      23.600  18.950  14.370  1.00  0.00            
ATOM     23  H11 ACD     1      22.990  18.770  13.490  1.00  0.00            
ATOM     24  O6  ACD     1      22.690  18.750  15.420  1.00  0.00            
ATOM     25  C8  ACD     1      23.290  18.800  16.720  1.00  0.00            
ATOM     26  H12 ACD     1      23.920  17.910  16.840  1.00  0.00            
ATOM     27  C9  ACD     1      22.170  18.740  17.770  1.00  0.00            
ATOM     28  H13 ACD     1      21.590  17.850  17.490  1.00  0.00            
ATOM     29  H14 ACD     1      22.650  18.440  18.720  1.00  0.00            
ATOM     30  O7  ACD     1      21.300  19.840  17.840  1.00  0.00            
ATOM     31  H15 ACD     1      20.830  20.050  17.030  1.00  0.00            
ATOM     32  O8  ACD     1      24.650  17.910  14.350  1.00  0.00            
ATOM     33  C10 ACD     1      24.540  17.070  13.210  1.00  0.00            
ATOM     34  H16 ACD     1      23.790  17.470  12.520  1.00  0.00            
ATOM     35  C11 ACD     1      25.900  17.020  12.520  1.00  0.00            
ATOM     36  H17 ACD     1      26.650  16.710  13.260  1.00  0.00            
ATOM     37  O9  ACD     1      26.120  18.260  11.950  1.00  0.00            
ATOM     38  H18 ACD     1      26.710  18.180  11.190  1.00  0.00            
ATOM     39  C12 ACD     1      25.850  15.960  11.430  1.00  0.00            
ATOM     40  H19 ACD     1      25.100  16.250  10.690  1.00  0.00            
ATOM     41  O10 ACD     1      27.090  15.700  10.740  1.00  0.00            
ATOM     42  H20 ACD     1      27.630  15.150  11.320  1.00  0.00            
ATOM     43  C13 ACD     1      25.490  14.590  12.050  1.00  0.00            
ATOM     44  H21 ACD     1      25.380  13.800  11.310  1.00  0.00            
ATOM     45  O11 ACD     1      24.180  14.710  12.630  1.00  0.00            
ATOM     46  C14 ACD     1      24.090  15.650  13.680  1.00  0.00            
ATOM     47  H22 ACD     1      24.750  15.400  14.520  1.00  0.00            
ATOM     48  C15 ACD     1      22.620  15.630  14.170  1.00  0.00            
ATOM     49  H23 ACD     1      22.280  14.620  14.420  1.00  0.00            
ATOM     50  H24 ACD     1      22.640  16.080  15.170  1.00  0.00            
ATOM     51  O12 ACD     1      21.760  16.180  13.230  1.00  0.00            
ATOM     52  H25 ACD     1      20.870  15.950  13.480  1.00  0.00            
ATOM     53  O13 ACD     1      26.510  14.340  13.050  1.00  0.00            
ATOM     54  C16 ACD     1      27.200  13.120  13.050  1.00  0.00            
ATOM     55  H26 ACD     1      27.110  12.500  12.150  1.00  0.00            
ATOM     56  C17 ACD     1      28.700  13.440  13.000  1.00  0.00            
ATOM     57  H27 ACD     1      28.850  14.180  13.800  1.00  0.00            
ATOM     58  O14 ACD     1      29.020  14.040  11.710  1.00  0.00            
ATOM     59  H28 ACD     1      28.820  13.420  10.990  1.00  0.00            
ATOM     60  C18 ACD     1      29.470  12.120  13.410  1.00  0.00            
ATOM     61  H29 ACD     1      29.210  11.390  12.630  1.00  0.00            
ATOM     62  O15 ACD     1      30.920  12.270  13.430  1.00  0.00            
ATOM     63  H30 ACD     1      30.990  13.020  14.030  1.00  0.00            
ATOM     64  C19 ACD     1      28.970  11.560  14.740  1.00  0.00            
ATOM     65  H31 ACD     1      29.610  10.700  14.930  1.00  0.00            
ATOM     66  O16 ACD     1      27.580  11.220  14.570  1.00  0.00            
ATOM     67  C20 ACD     1      26.630  12.260  14.200  1.00  0.00            
ATOM     68  H32 ACD     1      26.300  12.940  14.990  1.00  0.00            
ATOM     69  C21 ACD     1      25.410  11.480  13.680  1.00  0.00            
ATOM     70  H33 ACD     1      25.080  10.830  14.500  1.00  0.00            
ATOM     71  H34 ACD     1      24.660  12.260  13.480  1.00  0.00            
ATOM     72  O17 ACD     1      25.730  10.700  12.530  1.00  0.00            
ATOM     73  H35 ACD     1      26.430  10.070  12.700  1.00  0.00            
ATOM     74  O18 ACD     1      29.130  12.640  15.700  1.00  0.00            
ATOM     75  C22 ACD     1      30.190  12.740  16.610  1.00  0.00            
ATOM     76  H36 ACD     1      31.090  12.210  16.280  1.00  0.00            
ATOM     77  C23 ACD     1      30.580  14.230  16.650  1.00  0.00            
ATOM     78  H37 ACD     1      29.670  14.850  16.700  1.00  0.00            
ATOM     79  O19 ACD     1      31.240  14.510  15.380  1.00  0.00            
ATOM     80  H38 ACD     1      31.210  15.450  15.210  1.00  0.00            
ATOM     81  C24 ACD     1      31.580  14.470  17.830  1.00  0.00            
ATOM     82  H39 ACD     1      32.520  13.910  17.730  1.00  0.00            
ATOM     83  O20 ACD     1      31.830  15.910  18.040  1.00  0.00            
ATOM     84  H40 ACD     1      31.020  16.440  18.070  1.00  0.00            
ATOM     85  C25 ACD     1      30.910  14.020  19.100  1.00  0.00            
ATOM     86  H41 ACD     1      31.610  14.310  19.900  1.00  0.00            
ATOM     87  O21 ACD     1      30.780  12.650  18.980  1.00  0.00            
ATOM     88  C26 ACD     1      29.790  12.230  18.000  1.00  0.00            
ATOM     89  H42 ACD     1      28.850  12.700  18.310  1.00  0.00            
ATOM     90  C27 ACD     1      29.500  10.700  18.030  1.00  0.00            
ATOM     91  H43 ACD     1      28.980  10.400  18.950  1.00  0.00            
ATOM     92  H44 ACD     1      28.920  10.360  17.170  1.00  0.00            
ATOM     93  O22 ACD     1      30.650   9.980  17.970  1.00  0.00            
ATOM     94  H45 ACD     1      30.530   9.070  18.240  1.00  0.00            
ATOM     95  O23 ACD     1      29.720  14.730  19.290  1.00  0.00            
ATOM     96  C28 ACD     1      29.460  15.110  20.630  1.00  0.00            
ATOM     97  H46 ACD     1      30.040  14.420  21.250  1.00  0.00            
ATOM     98  C29 ACD     1      28.010  14.720  20.930  1.00  0.00            
ATOM     99  H47 ACD     1      27.440  14.690  19.990  1.00  0.00            
ATOM    100  O24 ACD     1      27.340  15.600  21.880  1.00  0.00            
ATOM    101  C30 ACD     1      27.930  13.300  21.470  1.00  0.00            
ATOM    102  H48 ACD     1      26.900  12.900  21.490  1.00  0.00            
ATOM    103  H49 ACD     1      28.410  12.570  20.810  1.00  0.00            
ATOM    104  O25 ACD     1      28.480  13.170  22.800  1.00  0.00            
ATOM    105  H50 ACD     1      28.320  12.270  23.090  1.00  0.00            
ATOM    106  C31 ACD     1      29.840  16.570  20.820  1.00  0.00            
ATOM    107  H51 ACD     1      29.670  17.180  19.920  1.00  0.00            
ATOM    108  O26 ACD     1      31.270  16.560  20.980  1.00  0.00            
ATOM    109  H52 ACD     1      31.580  17.360  20.550  1.00  0.00            
ATOM    110  C32 ACD     1      29.170  17.140  22.000  1.00  0.00            
ATOM    111  H53 ACD     1      29.390  16.530  22.880  1.00  0.00            
ATOM    112  O27 ACD     1      29.490  18.540  22.180  1.00  0.00            
ATOM    113  H54 ACD     1      28.990  19.050  21.530  1.00  0.00            
ATOM    114  C33 ACD     1      27.680  17.010  21.840  1.00  0.00            
ATOM    115  H55 ACD     1      27.170  17.470  22.700  1.00  0.00            
ATOM    116  O28 ACD     1      27.160  17.670  20.650  1.00  0.00            
ATOM    117  C34 ACD     1      26.530  18.970  20.840  1.00  0.00            
ATOM    118  H56 ACD     1      26.720  19.230  21.890  1.00  0.00            
ATOM    119  C35 ACD     1      27.270  19.970  19.890  1.00  0.00            
ATOM    120  H57 ACD     1      27.580  19.520  18.940  1.00  0.00            
ATOM    121  O29 ACD     1      28.400  20.470  20.590  1.00  0.00            
ATOM    122  H58 ACD     1      28.820  21.130  20.030  1.00  0.00            
ATOM    123  C36 ACD     1      26.330  21.130  19.660  1.00  0.00            
ATOM    124  H59 ACD     1      26.360  21.670  20.610  1.00  0.00            
ATOM    125  O30 ACD     1      26.760  21.980  18.570  1.00  0.00            
ATOM    126  H60 ACD     1      26.520  21.470  17.790  1.00  0.00            
ATOM    127  C1  CV1     2      23.840  12.760  16.950  1.00  0.00            
ATOM    128  C2  CV1     2      23.510  13.920  18.000  1.00  0.00            
ATOM    129  N1  CV1     2      24.820  14.540  18.640  1.00  0.00            
ATOM    130  C3  CV1     2      24.460  15.390  19.830  1.00  0.00            
ATOM    131  C4  CV1     2      24.220  14.620  21.090  1.00  0.00            
ATOM    132  C5  CV1     2      25.460  15.480  17.570  1.00  0.00            
ATOM    133  C6  CV1     2      26.980  15.710  17.610  1.00  0.00            
ATOM    134  O1  CV1     2      27.330  16.660  16.580  1.00  0.00            
ATOM    135  C7  CV1     2      28.540  17.320  16.620  1.00  0.00            
ATOM    136  O2  CV1     2      29.380  17.090  17.490  1.00  0.00            
ATOM    137  C8  CV1     2      28.770  18.090  15.260  1.00  0.00            
ATOM    138  C9  CV1     2      28.770  19.560  15.500  1.00  0.00            
ATOM    139  C10 CV1     2      28.450  20.370  14.430  1.00  0.00            
ATOM    140  C11 CV1     2      28.410  21.760  14.450  1.00  0.00            
ATOM    141  C12 CV1     2      28.770  22.440  15.670  1.00  0.00            
ATOM    142  C13 CV1     2      29.140  21.650  16.830  1.00  0.00            
ATOM    143  C14 CV1     2      29.230  20.200  16.710  1.00  0.00            
ATOM    144  C15 CV1     2      30.010  17.640  14.570  1.00  0.00            
ATOM    145  C16 CV1     2      29.960  17.270  13.230  1.00  0.00            
ATOM    146  C17 CV1     2      31.080  17.010  12.450  1.00  0.00            
ATOM    147  C18 CV1     2      32.350  17.010  13.040  1.00  0.00            
ATOM    148  C19 CV1     2      32.460  17.220  14.430  1.00  0.00            
ATOM    149  C20 CV1     2      31.320  17.640  15.150  1.00  0.00            
ATOM    150  H1  CV1     2      24.660  12.840  16.220  1.00  0.00            
ATOM    151  H2  CV1     2      23.880  11.770  17.410  1.00  0.00            
ATOM    152  H3  CV1     2      22.930  12.710  16.350  1.00  0.00            
ATOM    153  H4  CV1     2      22.950  13.500  18.830  1.00  0.00            
ATOM    154  H5  CV1     2      22.970  14.770  17.560  1.00  0.00            
ATOM    155  H6  CV1     2      25.500  13.800  18.860  1.00  0.00            
ATOM    156  H7  CV1     2      23.690  16.140  19.670  1.00  0.00            
ATOM    157  H8  CV1     2      25.440  15.870  19.920  1.00  0.00            
ATOM    158  H9  CV1     2      25.180  14.310  21.530  1.00  0.00            
ATOM    159  H10 CV1     2      23.750  15.300  21.820  1.00  0.00            
ATOM    160  H11 CV1     2      23.530  13.780  20.920  1.00  0.00            
ATOM    161  H12 CV1     2      25.010  16.430  17.850  1.00  0.00            
ATOM    162  H13 CV1     2      25.170  15.120  16.580  1.00  0.00            
ATOM    163  H14 CV1     2      27.560  14.790  17.470  1.00  0.00            
ATOM    164  H15 CV1     2      27.170  16.210  18.560  1.00  0.00            
ATOM    165  H16 CV1     2      27.910  17.800  14.650  1.00  0.00            
ATOM    166  H17 CV1     2      28.250  19.930  13.460  1.00  0.00            
ATOM    167  H18 CV1     2      28.270  22.320  13.530  1.00  0.00            
ATOM    168  H19 CV1     2      28.880  23.520  15.660  1.00  0.00            
ATOM    169  H20 CV1     2      29.280  22.170  17.770  1.00  0.00            
ATOM    170  H21 CV1     2      29.630  19.670  17.560  1.00  0.00            
ATOM    171  H22 CV1     2      28.980  17.420  12.780  1.00  0.00            
ATOM    172  H23 CV1     2      31.100  16.930  11.370  1.00  0.00            
ATOM    173  H24 CV1     2      33.250  16.870  12.450  1.00  0.00            
ATOM    174  H25 CV1     2      33.460  17.110  14.850  1.00  0.00            
ATOM    175  H26 CV1     2      31.460  17.920  16.190  1.00  0.00            
TER
ENDMDL
MODEL        1
ATOM      1  H1  ACD     1      29.900  24.750  17.290  1.00  0.00            
ATOM      2  O1  ACD     1      30.480  24.040  17.600  1.00  0.00            
ATOM      3  C1  ACD     1      30.110  22.680  17.560  1.00  0.00            
ATOM      4  H2  ACD     1      29.080  22.600  17.940  1.00  0.00            
ATOM      5  H3  ACD     1      30.780  22.130  18.240  1.00  0.00            
ATOM      6  C2  ACD     1      30.300  22.070  16.200  1.00  0.00            
ATOM      7  H4  ACD     1      30.010  21.010  16.240  1.00  0.00            
ATOM      8  O2  ACD     1      29.510  22.750  15.200  1.00  0.00            
ATOM      9  C3  ACD     1      29.570  22.310  13.820  1.00  0.00            
ATOM     10  H5  ACD     1      28.840  22.790  13.150  1.00  0.00            
ATOM     11  O3  ACD     1      29.160  20.950  13.810  1.00  0.00            
ATOM     12  C4  ACD     1      27.830  20.640  13.380  1.00  0.00            
ATOM     13  H6  ACD     1      27.270  21.560  13.160  1.00  0.00            
ATOM     14  C5  ACD     1      28.040  19.800  12.040  1.00  0.00            
ATOM     15  H7  ACD     1      28.690  18.980  12.350  1.00  0.00            
ATOM     16  O4  ACD     1      28.630  20.680  11.040  1.00  0.00            
ATOM     17  H8  ACD     1      28.150  21.520  11.070  1.00  0.00            
ATOM     18  C6  ACD     1      26.770  19.170  11.580  1.00  0.00            
ATOM     19  H9  ACD     1      25.990  19.850  11.230  1.00  0.00            
ATOM     20  O5  ACD     1      27.020  18.310  10.440  1.00  0.00            
ATOM     21  H10 ACD     1      27.920  17.990  10.540  1.00  0.00            
ATOM     22  C7  ACD     1      26.190  18.370  12.740  1.00  0.00            
ATOM     23  H11 ACD     1      25.300  17.980  12.220  1.00  0.00            
ATOM     24  O6  ACD     1      25.970  19.260  13.830  1.00  0.00            
ATOM     25  C8  ACD     1      27.170  19.760  14.390  1.00  0.00            
ATOM     26  H12 ACD     1      27.750  18.880  14.690  1.00  0.00            
ATOM     27  C9  ACD     1      26.830  20.520  15.650  1.00  0.00            
ATOM     28  H13 ACD     1      26.510  19.810  16.430  1.00  0.00            
ATOM     29  H14 ACD     1      27.750  20.930  16.100  1.00  0.00            
ATOM     30  O7  ACD     1      25.910  21.580  15.380  1.00  0.00            
ATOM     31  H15 ACD     1      25.130  21.270  15.860  1.00  0.00            
ATOM     32  O8  ACD     1      27.090  17.290  13.060  1.00  0.00            
ATOM     33  C10 ACD     1      26.490  16.060  13.560  1.00  0.00            
ATOM     34  H16 ACD     1      25.460  15.980  13.190  1.00  0.00            
ATOM     35  C11 ACD     1      27.290  14.940  12.880  1.00  0.00            
ATOM     36  H17 ACD     1      28.350  15.160  13.070  1.00  0.00            
ATOM     37  O9  ACD     1      26.930  14.920  11.490  1.00  0.00            
ATOM     38  H18 ACD     1      27.050  14.040  11.130  1.00  0.00            
ATOM     39  C12 ACD     1      27.090  13.650  13.610  1.00  0.00            
ATOM     40  H19 ACD     1      26.000  13.480  13.590  1.00  0.00            
ATOM     41  O10 ACD     1      27.720  12.600  13.020  1.00  0.00            
ATOM     42  H20 ACD     1      28.630  12.720  13.280  1.00  0.00            
ATOM     43  C13 ACD     1      27.420  13.790  15.160  1.00  0.00            
ATOM     44  H21 ACD     1      27.300  12.800  15.610  1.00  0.00            
ATOM     45  O11 ACD     1      26.480  14.740  15.720  1.00  0.00            
ATOM     46  C14 ACD     1      26.500  16.070  15.170  1.00  0.00            
ATOM     47  H22 ACD     1      27.350  16.630  15.570  1.00  0.00            
ATOM     48  C15 ACD     1      25.220  16.670  15.690  1.00  0.00            
ATOM     49  H23 ACD     1      25.300  16.850  16.770  1.00  0.00            
ATOM     50  H24 ACD     1      25.000  17.660  15.270  1.00  0.00            
ATOM     51  O12 ACD     1      24.160  15.850  15.360  1.00  0.00            
ATOM     52  H25 ACD     1      24.450  15.000  15.720  1.00  0.00            
ATOM     53  O13 ACD     1      28.770  14.260  15.450  1.00  0.00            
ATOM     54  C16 ACD     1      29.500  13.260  16.130  1.00  0.00            
ATOM     55  H26 ACD     1      29.080  12.260  15.940  1.00  0.00            
ATOM     56  C17 ACD     1      30.820  13.250  15.280  1.00  0.00            
ATOM     57  H27 ACD     1      31.180  14.270  15.150  1.00  0.00            
ATOM     58  O14 ACD     1      30.520  12.720  13.950  1.00  0.00            
ATOM     59  H28 ACD     1      31.300  12.650  13.380  1.00  0.00            
ATOM     60  C18 ACD     1      31.850  12.290  15.960  1.00  0.00            
ATOM     61  H29 ACD     1      31.350  11.310  15.920  1.00  0.00            
ATOM     62  O15 ACD     1      33.020  12.260  15.190  1.00  0.00            
ATOM     63  H30 ACD     1      33.510  13.030  15.500  1.00  0.00            
ATOM     64  C19 ACD     1      32.110  12.800  17.340  1.00  0.00            
ATOM     65  H31 ACD     1      32.920  12.200  17.770  1.00  0.00            
ATOM     66  O16 ACD     1      30.950  12.730  18.150  1.00  0.00            
ATOM     67  C20 ACD     1      29.820  13.520  17.640  1.00  0.00            
ATOM     68  H32 ACD     1      29.870  14.610  17.500  1.00  0.00            
ATOM     69  C21 ACD     1      28.610  13.360  18.600  1.00  0.00            
ATOM     70  H33 ACD     1      28.970  13.670  19.590  1.00  0.00            
ATOM     71  H34 ACD     1      27.840  14.110  18.380  1.00  0.00            
ATOM     72  O17 ACD     1      28.020  12.090  18.590  1.00  0.00            
ATOM     73  H35 ACD     1      28.680  11.480  18.930  1.00  0.00            
ATOM     74  O18 ACD     1      32.540  14.100  17.200  1.00  0.00            
ATOM     75  C22 ACD     1      33.680  14.410  17.910  1.00  0.00            
ATOM     76  H36 ACD     1      34.240  13.550  18.280  1.00  0.00            
ATOM     77  C23 ACD     1      34.540  15.060  16.840  1.00  0.00            
ATOM     78  H37 ACD     1      33.960  15.830  16.320  1.00  0.00            
ATOM     79  O19 ACD     1      35.000  14.080  15.840  1.00  0.00            
ATOM     80  H38 ACD     1      35.490  13.410  16.310  1.00  0.00            
ATOM     81  C24 ACD     1      35.660  15.750  17.510  1.00  0.00            
ATOM     82  H39 ACD     1      36.270  15.000  18.030  1.00  0.00            
ATOM     83  O20 ACD     1      36.460  16.430  16.570  1.00  0.00            
ATOM     84  H40 ACD     1      36.470  15.800  15.840  1.00  0.00            
ATOM     85  C25 ACD     1      35.160  16.720  18.540  1.00  0.00            
ATOM     86  H41 ACD     1      36.020  17.220  18.990  1.00  0.00            
ATOM     87  O21 ACD     1      34.460  16.040  19.640  1.00  0.00            
ATOM     88  C26 ACD     1      33.340  15.250  19.110  1.00  0.00            
ATOM     89  H42 ACD     1      32.510  15.850  18.720  1.00  0.00            
ATOM     90  C27 ACD     1      32.890  14.400  20.290  1.00  0.00            
ATOM     91  H43 ACD     1      32.560  15.030  21.120  1.00  0.00            
ATOM     92  H44 ACD     1      32.000  13.790  20.080  1.00  0.00            
ATOM     93  O22 ACD     1      33.930  13.510  20.800  1.00  0.00            
ATOM     94  H45 ACD     1      34.710  14.040  20.970  1.00  0.00            
ATOM     95  O23 ACD     1      34.300  17.630  17.940  1.00  0.00            
ATOM     96  C28 ACD     1      34.240  18.960  18.310  1.00  0.00            
ATOM     97  H46 ACD     1      34.970  19.250  19.080  1.00  0.00            
ATOM     98  C29 ACD     1      32.880  19.380  18.770  1.00  0.00            
ATOM     99  H47 ACD     1      32.070  19.100  18.080  1.00  0.00            
ATOM    100  O24 ACD     1      32.750  20.790  18.840  1.00  0.00            
ATOM    101  C30 ACD     1      32.580  18.800  20.150  1.00  0.00            
ATOM    102  H48 ACD     1      31.540  18.870  20.510  1.00  0.00            
ATOM    103  H49 ACD     1      32.680  17.710  20.210  1.00  0.00            
ATOM    104  O25 ACD     1      33.430  19.270  21.260  1.00  0.00            
ATOM    105  H50 ACD     1      33.240  18.600  21.920  1.00  0.00            
ATOM    106  C31 ACD     1      34.810  19.750  17.140  1.00  0.00            
ATOM    107  H51 ACD     1      34.250  19.590  16.200  1.00  0.00            
ATOM    108  O26 ACD     1      36.220  19.320  16.910  1.00  0.00            
ATOM    109  H52 ACD     1      36.180  18.360  16.910  1.00  0.00            
ATOM    110  C32 ACD     1      34.580  21.210  17.450  1.00  0.00            
ATOM    111  H53 ACD     1      35.170  21.520  18.330  1.00  0.00            
ATOM    112  O27 ACD     1      35.050  21.990  16.340  1.00  0.00            
ATOM    113  H54 ACD     1      34.560  21.720  15.560  1.00  0.00            
ATOM    114  C33 ACD     1      33.110  21.500  17.700  1.00  0.00            
ATOM    115  H55 ACD     1      32.930  22.520  18.060  1.00  0.00            
ATOM    116  O28 ACD     1      32.370  21.110  16.630  1.00  0.00            
ATOM    117  C34 ACD     1      31.740  22.140  15.810  1.00  0.00            
ATOM    118  H56 ACD     1      32.160  23.140  15.910  1.00  0.00            
ATOM    119  C35 ACD     1      31.900  21.640  14.360  1.00  0.00            
ATOM    120  H57 ACD     1      31.570  20.590  14.390  1.00  0.00            
ATOM    121  O29 ACD     1      33.350  21.610  14.000  1.00  0.00            
ATOM    122  H58 ACD     1      33.530  21.320  13.100  1.00  0.00            
ATOM    123  C36 ACD     1      31.020  22.460  13.410  1.00  0.00            
ATOM    124  H59 ACD     1      31.350  23.510  13.490  1.00  0.00            
ATOM    125  O30 ACD     1      31.060  21.990  12.090  1.00  0.00            
ATOM    126  H60 ACD     1      30.470  21.230  12.100  1.00  0.00            
ATOM    127  C1  CV1     2      26.660  16.340  19.190  1.00  0.00            
ATOM    128  C2  CV1     2      27.050  17.740  18.840  1.00  0.00            
ATOM    129  N1  CV1     2      28.540  17.870  18.630  1.00  0.00            
ATOM    130  C3  CV1     2      28.870  19.330  18.780  1.00  0.00            
ATOM    131  C4  CV1     2      28.640  19.930  20.220  1.00  0.00            
ATOM    132  C5  CV1     2      29.020  17.460  17.250  1.00  0.00            
ATOM    133  C6  CV1     2      30.500  17.390  16.920  1.00  0.00            
ATOM    134  O1  CV1     2      30.880  16.720  15.710  1.00  0.00            
ATOM    135  C7  CV1     2      30.590  17.200  14.430  1.00  0.00            
ATOM    136  O2  CV1     2      29.850  18.170  14.330  1.00  0.00            
ATOM    137  C8  CV1     2      31.130  16.390  13.350  1.00  0.00            
ATOM    138  C9  CV1     2      30.620  16.790  11.930  1.00  0.00            
ATOM    139  C10 CV1     2      29.950  15.910  11.070  1.00  0.00            
ATOM    140  C11 CV1     2      29.610  16.350   9.810  1.00  0.00            
ATOM    141  C12 CV1     2      30.050  17.590   9.380  1.00  0.00            
ATOM    142  C13 CV1     2      30.800  18.470  10.180  1.00  0.00            
ATOM    143  C14 CV1     2      31.080  18.070  11.460  1.00  0.00            
ATOM    144  C15 CV1     2      32.610  16.580  13.460  1.00  0.00            
ATOM    145  C16 CV1     2      33.410  15.470  13.220  1.00  0.00            
ATOM    146  C17 CV1     2      34.830  15.630  13.150  1.00  0.00            
ATOM    147  C18 CV1     2      35.440  16.830  13.580  1.00  0.00            
ATOM    148  C19 CV1     2      34.600  17.920  13.940  1.00  0.00            
ATOM    149  C20 CV1     2      33.220  17.780  13.910  1.00  0.00            
ATOM    150  H1  CV1     2      26.680  15.690  18.310  1.00  0.00            
ATOM    151  H2  CV1     2      27.240  15.910  20.020  1.00  0.00            
ATOM    152  H3  CV1     2      25.630  16.380  19.550  1.00  0.00            
ATOM    153  H4  CV1     2      26.770  18.420  19.650  1.00  0.00            
ATOM    154  H5  CV1     2      26.540  18.140  17.950  1.00  0.00            
ATOM    155  H6  CV1     2      28.920  17.340  19.430  1.00  0.00            
ATOM    156  H7  CV1     2      28.230  19.950  18.160  1.00  0.00            
ATOM    157  H8  CV1     2      29.930  19.450  18.530  1.00  0.00            
ATOM    158  H9  CV1     2      29.270  19.430  20.970  1.00  0.00            
ATOM    159  H10 CV1     2      28.970  20.970  20.110  1.00  0.00            
ATOM    160  H11 CV1     2      27.570  20.010  20.440  1.00  0.00            
ATOM    161  H12 CV1     2      28.500  18.120  16.550  1.00  0.00            
ATOM    162  H13 CV1     2      28.570  16.490  17.040  1.00  0.00            
ATOM    163  H14 CV1     2      31.080  16.910  17.720  1.00  0.00            
ATOM    164  H15 CV1     2      30.850  18.410  16.700  1.00  0.00            
ATOM    165  H16 CV1     2      30.740  15.380  13.530  1.00  0.00            
ATOM    166  H17 CV1     2      29.690  14.910  11.420  1.00  0.00            
ATOM    167  H18 CV1     2      29.010  15.750   9.130  1.00  0.00            
ATOM    168  H19 CV1     2      29.800  17.940   8.380  1.00  0.00            
ATOM    169  H20 CV1     2      31.090  19.460   9.820  1.00  0.00            
ATOM    170  H21 CV1     2      31.610  18.700  12.160  1.00  0.00            
ATOM    171  H22 CV1     2      32.950  14.490  13.080  1.00  0.00            
ATOM    172  H23 CV1     2      35.440  14.760  12.930  1.00  0.00            
ATOM    173  H24 CV1     2      36.530  16.870  13.590  1.00  0.00            
ATOM    174  H25 CV1     2      35.030  18.870  14.240  1.00  0.00            
ATOM    175  H26 CV1     2      32.720  18.730  14.080  1.00  0.00            
TER
ENDMDL
MODEL        1
ATOM      1  H1  ACD     1      24.960  21.420  22.750  1.00  0.00            
ATOM      2  O1  ACD     1      25.530  21.290  21.990  1.00  0.00            
ATOM      3  C1  ACD     1      26.030  22.660  21.710  1.00  0.00            
ATOM      4  H2  ACD     1      27.090  22.710  21.980  1.00  0.00            
ATOM      5  H3  ACD     1      25.550  23.430  22.320  1.00  0.00            
ATOM      6  C2  ACD     1      26.060  23.040  20.250  1.00  0.00            
ATOM      7  H4  ACD     1      26.510  22.170  19.750  1.00  0.00            
ATOM      8  O2  ACD     1      24.760  23.170  19.760  1.00  0.00            
ATOM      9  C3  ACD     1      24.540  23.500  18.390  1.00  0.00            
ATOM     10  H5  ACD     1      23.470  23.710  18.250  1.00  0.00            
ATOM     11  O3  ACD     1      24.840  22.420  17.500  1.00  0.00            
ATOM     12  C4  ACD     1      24.000  22.100  16.380  1.00  0.00            
ATOM     13  H6  ACD     1      23.310  22.930  16.180  1.00  0.00            
ATOM     14  C5  ACD     1      24.910  21.930  15.220  1.00  0.00            
ATOM     15  H7  ACD     1      25.820  21.440  15.600  1.00  0.00            
ATOM     16  O4  ACD     1      25.370  23.260  14.730  1.00  0.00            
ATOM     17  H8  ACD     1      25.960  23.210  13.980  1.00  0.00            
ATOM     18  C6  ACD     1      24.310  21.130  14.070  1.00  0.00            
ATOM     19  H9  ACD     1      23.390  21.680  13.840  1.00  0.00            
ATOM     20  O5  ACD     1      25.170  20.960  12.950  1.00  0.00            
ATOM     21  H10 ACD     1      25.150  21.800  12.490  1.00  0.00            
ATOM     22  C7  ACD     1      23.790  19.820  14.660  1.00  0.00            
ATOM     23  H11 ACD     1      23.320  19.290  13.820  1.00  0.00            
ATOM     24  O6  ACD     1      22.880  20.190  15.580  1.00  0.00            
ATOM     25  C8  ACD     1      23.330  20.820  16.760  1.00  0.00            
ATOM     26  H12 ACD     1      24.170  20.260  17.180  1.00  0.00            
ATOM     27  C9  ACD     1      22.200  21.000  17.730  1.00  0.00            
ATOM     28  H13 ACD     1      21.880  19.980  18.000  1.00  0.00            
ATOM     29  H14 ACD     1      22.710  21.480  18.580  1.00  0.00            
ATOM     30  O7  ACD     1      21.130  21.840  17.230  1.00  0.00            
ATOM     31  H15 ACD     1      20.640  21.380  16.550  1.00  0.00            
ATOM     32  O8  ACD     1      24.900  19.060  15.220  1.00  0.00            
ATOM     33  C10 ACD     1      25.020  17.680  14.800  1.00  0.00            
ATOM     34  H16 ACD     1      24.250  17.360  14.080  1.00  0.00            
ATOM     35  C11 ACD     1      26.320  17.780  14.000  1.00  0.00            
ATOM     36  H17 ACD     1      27.060  18.390  14.540  1.00  0.00            
ATOM     37  O9  ACD     1      26.020  18.450  12.720  1.00  0.00            
ATOM     38  H18 ACD     1      25.710  19.340  12.900  1.00  0.00            
ATOM     39  C12 ACD     1      26.940  16.460  13.780  1.00  0.00            
ATOM     40  H19 ACD     1      26.210  15.870  13.210  1.00  0.00            
ATOM     41  O10 ACD     1      28.130  16.450  13.110  1.00  0.00            
ATOM     42  H20 ACD     1      27.970  16.940  12.290  1.00  0.00            
ATOM     43  C13 ACD     1      27.000  15.630  15.160  1.00  0.00            
ATOM     44  H21 ACD     1      27.320  14.610  14.920  1.00  0.00            
ATOM     45  O11 ACD     1      25.680  15.550  15.810  1.00  0.00            
ATOM     46  C14 ACD     1      25.110  16.780  16.080  1.00  0.00            
ATOM     47  H22 ACD     1      25.770  17.330  16.760  1.00  0.00            
ATOM     48  C15 ACD     1      23.760  16.580  16.760  1.00  0.00            
ATOM     49  H23 ACD     1      23.100  17.450  16.640  1.00  0.00            
ATOM     50  H24 ACD     1      23.200  15.780  16.260  1.00  0.00            
ATOM     51  O12 ACD     1      23.940  16.290  18.170  1.00  0.00            
ATOM     52  H25 ACD     1      24.070  15.340  18.210  1.00  0.00            
ATOM     53  O13 ACD     1      27.880  16.270  16.050  1.00  0.00            
ATOM     54  C16 ACD     1      28.850  15.480  16.760  1.00  0.00            
ATOM     55  H26 ACD     1      28.750  14.430  16.430  1.00  0.00            
ATOM     56  C17 ACD     1      30.140  16.190  16.320  1.00  0.00            
ATOM     57  H27 ACD     1      29.990  17.270  16.470  1.00  0.00            
ATOM     58  O14 ACD     1      30.430  15.930  14.980  1.00  0.00            
ATOM     59  H28 ACD     1      29.620  16.100  14.490  1.00  0.00            
ATOM     60  C18 ACD     1      31.230  15.730  17.160  1.00  0.00            
ATOM     61  H29 ACD     1      31.420  14.690  16.890  1.00  0.00            
ATOM     62  O15 ACD     1      32.350  16.490  16.710  1.00  0.00            
ATOM     63  H30 ACD     1      32.490  16.460  15.760  1.00  0.00            
ATOM     64  C19 ACD     1      30.980  15.940  18.640  1.00  0.00            
ATOM     65  H31 ACD     1      31.820  15.540  19.220  1.00  0.00            
ATOM     66  O16 ACD     1      29.820  15.320  19.030  1.00  0.00            
ATOM     67  C20 ACD     1      28.640  15.700  18.260  1.00  0.00            
ATOM     68  H32 ACD     1      28.510  16.770  18.450  1.00  0.00            
ATOM     69  C21 ACD     1      27.460  14.910  18.780  1.00  0.00            
ATOM     70  H33 ACD     1      26.750  14.890  17.950  1.00  0.00            
ATOM     71  H34 ACD     1      27.810  13.880  18.940  1.00  0.00            
ATOM     72  O17 ACD     1      26.910  15.440  19.920  1.00  0.00            
ATOM     73  H35 ACD     1      26.120  14.910  20.060  1.00  0.00            
ATOM     74  O18 ACD     1      30.810  17.340  18.900  1.00  0.00            
ATOM     75  C22 ACD     1      31.750  18.050  19.740  1.00  0.00            
ATOM     76  H36 ACD     1      32.560  17.420  20.130  1.00  0.00            
ATOM     77  C23 ACD     1      32.380  19.270  18.980  1.00  0.00            
ATOM     78  H37 ACD     1      31.480  19.770  18.610  1.00  0.00            
ATOM     79  O19 ACD     1      33.170  18.710  17.850  1.00  0.00            
ATOM     80  H38 ACD     1      32.810  17.870  17.560  1.00  0.00            
ATOM     81  C24 ACD     1      33.210  20.110  19.860  1.00  0.00            
ATOM     82  H39 ACD     1      34.140  19.650  20.220  1.00  0.00            
ATOM     83  O20 ACD     1      33.660  21.240  19.130  1.00  0.00            
ATOM     84  H40 ACD     1      34.150  20.920  18.370  1.00  0.00            
ATOM     85  C25 ACD     1      32.350  20.550  21.020  1.00  0.00            
ATOM     86  H41 ACD     1      32.940  21.130  21.730  1.00  0.00            
ATOM     87  O21 ACD     1      31.850  19.440  21.770  1.00  0.00            
ATOM     88  C26 ACD     1      31.020  18.530  20.970  1.00  0.00            
ATOM     89  H42 ACD     1      30.160  19.080  20.570  1.00  0.00            
ATOM     90  C27 ACD     1      30.540  17.350  21.810  1.00  0.00            
ATOM     91  H43 ACD     1      30.000  17.650  22.710  1.00  0.00            
ATOM     92  H44 ACD     1      29.830  16.840  21.130  1.00  0.00            
ATOM     93  O22 ACD     1      31.570  16.460  22.180  1.00  0.00            
ATOM     94  H45 ACD     1      32.140  17.000  22.730  1.00  0.00            
ATOM     95  O23 ACD     1      31.230  21.380  20.630  1.00  0.00            
ATOM     96  C28 ACD     1      31.090  22.720  21.100  1.00  0.00            
ATOM     97  H46 ACD     1      31.980  22.840  21.740  1.00  0.00            
ATOM     98  C29 ACD     1      29.850  22.780  22.010  1.00  0.00            
ATOM     99  H47 ACD     1      29.090  22.110  21.600  1.00  0.00            
ATOM    100  O24 ACD     1      29.400  24.130  22.230  1.00  0.00            
ATOM    101  C30 ACD     1      30.200  22.140  23.340  1.00  0.00            
ATOM    102  H48 ACD     1      30.610  21.140  23.130  1.00  0.00            
ATOM    103  H49 ACD     1      30.940  22.760  23.860  1.00  0.00            
ATOM    104  O25 ACD     1      29.010  21.970  24.100  1.00  0.00            
ATOM    105  H50 ACD     1      29.120  21.300  24.770  1.00  0.00            
ATOM    106  C31 ACD     1      31.020  23.590  19.890  1.00  0.00            
ATOM    107  H51 ACD     1      30.460  23.090  19.090  1.00  0.00            
ATOM    108  O26 ACD     1      32.430  23.590  19.500  1.00  0.00            
ATOM    109  H52 ACD     1      32.770  22.700  19.390  1.00  0.00            
ATOM    110  C32 ACD     1      30.390  24.930  20.250  1.00  0.00            
ATOM    111  H53 ACD     1      31.040  25.510  20.910  1.00  0.00            
ATOM    112  O27 ACD     1      30.030  25.640  19.000  1.00  0.00            
ATOM    113  H54 ACD     1      29.130  25.440  18.740  1.00  0.00            
ATOM    114  C33 ACD     1      29.040  24.810  21.000  1.00  0.00            
ATOM    115  H55 ACD     1      28.560  25.700  21.410  1.00  0.00            
ATOM    116  O28 ACD     1      28.200  23.980  20.190  1.00  0.00            
ATOM    117  C34 ACD     1      26.830  24.260  19.920  1.00  0.00            
ATOM    118  H56 ACD     1      26.630  25.070  20.640  1.00  0.00            
ATOM    119  C35 ACD     1      26.710  24.640  18.440  1.00  0.00            
ATOM    120  H57 ACD     1      27.110  23.820  17.830  1.00  0.00            
ATOM    121  O29 ACD     1      27.370  25.820  18.190  1.00  0.00            
ATOM    122  H58 ACD     1      26.980  26.200  17.400  1.00  0.00            
ATOM    123  C36 ACD     1      25.230  24.790  18.010  1.00  0.00            
ATOM    124  H59 ACD     1      24.800  25.570  18.650  1.00  0.00            
ATOM    125  O30 ACD     1      25.060  25.250  16.660  1.00  0.00            
ATOM    126  H60 ACD     1      25.330  24.510  16.100  1.00  0.00            
ATOM    127  C1  CV1     2      27.420  18.890  22.590  1.00  0.00            
ATOM    128  C2  CV1     2      26.930  18.010  21.480  1.00  0.00            
ATOM    129  N1  CV1     2      25.860  18.780  20.630  1.00  0.00            
ATOM    130  C3  CV1     2      24.480  18.140  20.930  1.00  0.00            
ATOM    131  C4  CV1     2      23.190  18.880  20.380  1.00  0.00            
ATOM    132  C5  CV1     2      26.220  18.860  19.160  1.00  0.00            
ATOM    133  C6  CV1     2      27.660  19.420  18.880  1.00  0.00            
ATOM    134  O1  CV1     2      27.790  19.590  17.470  1.00  0.00            
ATOM    135  C7  CV1     2      28.820  20.380  17.150  1.00  0.00            
ATOM    136  O2  CV1     2      29.510  20.980  17.930  1.00  0.00            
ATOM    137  C8  CV1     2      29.090  20.380  15.630  1.00  0.00            
ATOM    138  C9  CV1     2      28.810  21.730  15.080  1.00  0.00            
ATOM    139  C10 CV1     2      28.160  21.750  13.860  1.00  0.00            
ATOM    140  C11 CV1     2      27.960  22.930  13.120  1.00  0.00            
ATOM    141  C12 CV1     2      28.260  24.160  13.760  1.00  0.00            
ATOM    142  C13 CV1     2      28.790  24.200  15.020  1.00  0.00            
ATOM    143  C14 CV1     2      29.020  22.980  15.650  1.00  0.00            
ATOM    144  C15 CV1     2      30.550  20.050  15.370  1.00  0.00            
ATOM    145  C16 CV1     2      30.800  19.010  14.410  1.00  0.00            
ATOM    146  C17 CV1     2      32.040  18.860  13.850  1.00  0.00            
ATOM    147  C18 CV1     2      33.140  19.540  14.460  1.00  0.00            
ATOM    148  C19 CV1     2      32.940  20.600  15.390  1.00  0.00            
ATOM    149  C20 CV1     2      31.620  20.860  15.810  1.00  0.00            
ATOM    150  H1  CV1     2      28.080  18.310  23.250  1.00  0.00            
ATOM    151  H2  CV1     2      28.040  19.750  22.300  1.00  0.00            
ATOM    152  H3  CV1     2      26.590  19.320  23.170  1.00  0.00            
ATOM    153  H4  CV1     2      26.360  17.210  21.940  1.00  0.00            
ATOM    154  H5  CV1     2      27.750  17.600  20.890  1.00  0.00            
ATOM    155  H6  CV1     2      25.770  19.780  20.850  1.00  0.00            
ATOM    156  H7  CV1     2      24.330  18.110  22.010  1.00  0.00            
ATOM    157  H8  CV1     2      24.630  17.140  20.510  1.00  0.00            
ATOM    158  H9  CV1     2      23.120  19.960  20.540  1.00  0.00            
ATOM    159  H10 CV1     2      23.230  18.800  19.280  1.00  0.00            
ATOM    160  H11 CV1     2      22.340  18.360  20.840  1.00  0.00            
ATOM    161  H12 CV1     2      25.410  19.450  18.740  1.00  0.00            
ATOM    162  H13 CV1     2      26.130  17.800  18.920  1.00  0.00            
ATOM    163  H14 CV1     2      28.440  18.720  19.180  1.00  0.00            
ATOM    164  H15 CV1     2      27.780  20.340  19.460  1.00  0.00            
ATOM    165  H16 CV1     2      28.350  19.710  15.170  1.00  0.00            
ATOM    166  H17 CV1     2      27.930  20.790  13.400  1.00  0.00            
ATOM    167  H18 CV1     2      27.500  22.920  12.140  1.00  0.00            
ATOM    168  H19 CV1     2      28.040  25.140  13.340  1.00  0.00            
ATOM    169  H20 CV1     2      29.090  25.120  15.510  1.00  0.00            
ATOM    170  H21 CV1     2      29.620  23.050  16.560  1.00  0.00            
ATOM    171  H22 CV1     2      30.010  18.460  13.910  1.00  0.00            
ATOM    172  H23 CV1     2      32.270  18.100  13.100  1.00  0.00            
ATOM    173  H24 CV1     2      34.150  19.270  14.170  1.00  0.00            
ATOM    174  H25 CV1     2      33.780  21.170  15.790  1.00  0.00            
ATOM    175  H26 CV1     2      31.480  21.710  16.480  1.00  0.00            
TER
ENDMDL
MODEL        1
ATOM      1  H1  ACD     1      24.810  22.370  21.000  1.00  0.00            
ATOM      2  O1  ACD     1      25.660  21.930  21.060  1.00  0.00            
ATOM      3  C1  ACD     1      26.540  23.020  20.670  1.00  0.00            
ATOM      4  H2  ACD     1      27.590  22.740  20.790  1.00  0.00            
ATOM      5  H3  ACD     1      26.390  23.850  21.360  1.00  0.00            
ATOM      6  C2  ACD     1      26.260  23.320  19.230  1.00  0.00            
ATOM      7  H4  ACD     1      26.600  22.400  18.740  1.00  0.00            
ATOM      8  O2  ACD     1      24.850  23.450  18.910  1.00  0.00            
ATOM      9  C3  ACD     1      24.390  23.790  17.590  1.00  0.00            
ATOM     10  H5  ACD     1      23.350  24.160  17.580  1.00  0.00            
ATOM     11  O3  ACD     1      24.540  22.670  16.690  1.00  0.00            
ATOM     12  C4  ACD     1      23.490  21.660  16.640  1.00  0.00            
ATOM     13  H6  ACD     1      22.520  22.140  16.470  1.00  0.00            
ATOM     14  C5  ACD     1      23.760  20.760  15.480  1.00  0.00            
ATOM     15  H7  ACD     1      24.790  20.390  15.600  1.00  0.00            
ATOM     16  O4  ACD     1      23.540  21.530  14.210  1.00  0.00            
ATOM     17  H8  ACD     1      24.010  21.090  13.490  1.00  0.00            
ATOM     18  C6  ACD     1      22.860  19.620  15.550  1.00  0.00            
ATOM     19  H9  ACD     1      21.850  20.010  15.710  1.00  0.00            
ATOM     20  O5  ACD     1      22.960  18.850  14.400  1.00  0.00            
ATOM     21  H10 ACD     1      22.060  18.800  14.090  1.00  0.00            
ATOM     22  C7  ACD     1      23.190  18.770  16.770  1.00  0.00            
ATOM     23  H11 ACD     1      22.460  17.950  16.740  1.00  0.00            
ATOM     24  O6  ACD     1      22.840  19.540  17.900  1.00  0.00            
ATOM     25  C8  ACD     1      23.410  20.890  18.000  1.00  0.00            
ATOM     26  H12 ACD     1      24.420  20.900  18.430  1.00  0.00            
ATOM     27  C9  ACD     1      22.530  21.500  19.070  1.00  0.00            
ATOM     28  H13 ACD     1      22.870  21.090  20.030  1.00  0.00            
ATOM     29  H14 ACD     1      22.580  22.590  19.190  1.00  0.00            
ATOM     30  O7  ACD     1      21.180  21.120  18.820  1.00  0.00            
ATOM     31  H15 ACD     1      21.330  20.180  18.690  1.00  0.00            
ATOM     32  O8  ACD     1      24.510  18.360  16.820  1.00  0.00            
ATOM     33  C10 ACD     1      24.760  17.000  16.420  1.00  0.00            
ATOM     34  H16 ACD     1      23.850  16.490  16.080  1.00  0.00            
ATOM     35  C11 ACD     1      25.800  16.960  15.290  1.00  0.00            
ATOM     36  H17 ACD     1      26.570  17.670  15.610  1.00  0.00            
ATOM     37  O9  ACD     1      25.180  17.380  14.070  1.00  0.00            
ATOM     38  H18 ACD     1      24.330  17.730  14.340  1.00  0.00            
ATOM     39  C12 ACD     1      26.490  15.610  15.080  1.00  0.00            
ATOM     40  H19 ACD     1      25.800  14.830  14.740  1.00  0.00            
ATOM     41  O10 ACD     1      27.480  15.680  14.020  1.00  0.00            
ATOM     42  H20 ACD     1      26.930  15.830  13.240  1.00  0.00            
ATOM     43  C13 ACD     1      27.060  15.170  16.360  1.00  0.00            
ATOM     44  H21 ACD     1      27.570  14.210  16.210  1.00  0.00            
ATOM     45  O11 ACD     1      25.970  15.090  17.260  1.00  0.00            
ATOM     46  C14 ACD     1      25.310  16.270  17.630  1.00  0.00            
ATOM     47  H22 ACD     1      25.940  16.960  18.210  1.00  0.00            
ATOM     48  C15 ACD     1      24.100  15.810  18.490  1.00  0.00            
ATOM     49  H23 ACD     1      23.400  16.650  18.530  1.00  0.00            
ATOM     50  H24 ACD     1      23.540  15.010  17.990  1.00  0.00            
ATOM     51  O12 ACD     1      24.610  15.450  19.820  1.00  0.00            
ATOM     52  H25 ACD     1      23.870  15.360  20.420  1.00  0.00            
ATOM     53  O13 ACD     1      28.040  16.090  16.850  1.00  0.00            
ATOM     54  C16 ACD     1      29.320  15.710  17.310  1.00  0.00            
ATOM     55  H26 ACD     1      29.400  14.620  17.390  1.00  0.00            
ATOM     56  C17 ACD     1      30.240  16.260  16.290  1.00  0.00            
ATOM     57  H27 ACD     1      30.060  17.340  16.180  1.00  0.00            
ATOM     58  O14 ACD     1      30.060  15.490  15.050  1.00  0.00            
ATOM     59  H28 ACD     1      29.270  15.750  14.570  1.00  0.00            
ATOM     60  C18 ACD     1      31.700  16.210  16.720  1.00  0.00            
ATOM     61  H29 ACD     1      32.050  15.170  16.830  1.00  0.00            
ATOM     62  O15 ACD     1      32.600  16.830  15.740  1.00  0.00            
ATOM     63  H30 ACD     1      32.620  16.140  15.060  1.00  0.00            
ATOM     64  C19 ACD     1      31.930  16.800  18.120  1.00  0.00            
ATOM     65  H31 ACD     1      32.940  16.600  18.470  1.00  0.00            
ATOM     66  O16 ACD     1      31.000  16.120  18.980  1.00  0.00            
ATOM     67  C20 ACD     1      29.660  16.280  18.650  1.00  0.00            
ATOM     68  H32 ACD     1      29.500  17.370  18.680  1.00  0.00            
ATOM     69  C21 ACD     1      28.780  15.720  19.700  1.00  0.00            
ATOM     70  H33 ACD     1      27.750  16.080  19.580  1.00  0.00            
ATOM     71  H34 ACD     1      28.680  14.650  19.480  1.00  0.00            
ATOM     72  O17 ACD     1      29.200  16.080  21.090  1.00  0.00            
ATOM     73  H35 ACD     1      30.120  15.840  21.240  1.00  0.00            
ATOM     74  O18 ACD     1      31.710  18.140  18.140  1.00  0.00            
ATOM     75  C22 ACD     1      32.660  19.100  18.740  1.00  0.00            
ATOM     76  H36 ACD     1      33.640  18.630  18.830  1.00  0.00            
ATOM     77  C23 ACD     1      33.010  20.150  17.680  1.00  0.00            
ATOM     78  H37 ACD     1      32.040  20.580  17.400  1.00  0.00            
ATOM     79  O19 ACD     1      33.430  19.480  16.460  1.00  0.00            
ATOM     80  H38 ACD     1      32.790  18.790  16.260  1.00  0.00            
ATOM     81  C24 ACD     1      33.920  21.190  18.240  1.00  0.00            
ATOM     82  H39 ACD     1      34.890  20.720  18.400  1.00  0.00            
ATOM     83  O20 ACD     1      34.020  22.250  17.300  1.00  0.00            
ATOM     84  H40 ACD     1      34.440  21.910  16.510  1.00  0.00            
ATOM     85  C25 ACD     1      33.220  21.760  19.510  1.00  0.00            
ATOM     86  H41 ACD     1      33.820  22.490  20.070  1.00  0.00            
ATOM     87  O21 ACD     1      33.040  20.700  20.470  1.00  0.00            
ATOM     88  C26 ACD     1      32.150  19.650  20.100  1.00  0.00            
ATOM     89  H42 ACD     1      31.160  20.110  20.000  1.00  0.00            
ATOM     90  C27 ACD     1      32.100  18.610  21.220  1.00  0.00            
ATOM     91  H43 ACD     1      32.220  19.090  22.200  1.00  0.00            
ATOM     92  H44 ACD     1      31.100  18.180  21.280  1.00  0.00            
ATOM     93  O22 ACD     1      33.100  17.560  21.020  1.00  0.00            
ATOM     94  H45 ACD     1      32.830  16.760  21.470  1.00  0.00            
ATOM     95  O23 ACD     1      31.980  22.260  19.160  1.00  0.00            
ATOM     96  C28 ACD     1      31.590  23.550  19.610  1.00  0.00            
ATOM     97  H46 ACD     1      32.410  24.060  20.140  1.00  0.00            
ATOM     98  C29 ACD     1      30.440  23.320  20.590  1.00  0.00            
ATOM     99  H47 ACD     1      29.750  22.600  20.140  1.00  0.00            
ATOM    100  O24 ACD     1      29.690  24.530  20.760  1.00  0.00            
ATOM    101  C30 ACD     1      30.990  22.770  21.940  1.00  0.00            
ATOM    102  H48 ACD     1      31.460  21.820  21.680  1.00  0.00            
ATOM    103  H49 ACD     1      31.650  23.420  22.530  1.00  0.00            
ATOM    104  O25 ACD     1      29.840  22.440  22.750  1.00  0.00            
ATOM    105  H50 ACD     1      29.350  23.260  22.710  1.00  0.00            
ATOM    106  C31 ACD     1      31.240  24.340  18.370  1.00  0.00            
ATOM    107  H51 ACD     1      30.560  23.730  17.750  1.00  0.00            
ATOM    108  O26 ACD     1      32.420  24.540  17.530  1.00  0.00            
ATOM    109  H52 ACD     1      32.790  23.680  17.280  1.00  0.00            
ATOM    110  C32 ACD     1      30.420  25.590  18.770  1.00  0.00            
ATOM    111  H53 ACD     1      31.120  26.240  19.320  1.00  0.00            
ATOM    112  O27 ACD     1      30.050  26.290  17.620  1.00  0.00            
ATOM    113  H54 ACD     1      29.150  25.980  17.510  1.00  0.00            
ATOM    114  C33 ACD     1      29.250  25.150  19.590  1.00  0.00            
ATOM    115  H55 ACD     1      28.660  26.000  19.950  1.00  0.00            
ATOM    116  O28 ACD     1      28.390  24.310  18.780  1.00  0.00            
ATOM    117  C34 ACD     1      27.010  24.570  18.790  1.00  0.00            
ATOM    118  H56 ACD     1      26.680  25.410  19.420  1.00  0.00            
ATOM    119  C35 ACD     1      26.710  24.820  17.300  1.00  0.00            
ATOM    120  H57 ACD     1      26.990  23.960  16.670  1.00  0.00            
ATOM    121  O29 ACD     1      27.340  26.070  16.840  1.00  0.00            
ATOM    122  H58 ACD     1      27.100  26.280  15.930  1.00  0.00            
ATOM    123  C36 ACD     1      25.170  25.000  17.200  1.00  0.00            
ATOM    124  H59 ACD     1      24.830  25.770  17.910  1.00  0.00            
ATOM    125  O30 ACD     1      24.720  25.300  15.900  1.00  0.00            
ATOM    126  H60 ACD     1      24.590  24.450  15.470  1.00  0.00            
ATOM    127  C1  CV1     2      27.660  19.160  23.710  1.00  0.00            
ATOM    128  C2  CV1     2      27.670  18.740  22.190  1.00  0.00            
ATOM    129  N1  CV1     2      26.480  19.220  21.380  1.00  0.00            
ATOM    130  C3  CV1     2      25.340  18.420  21.850  1.00  0.00            
ATOM    131  C4  CV1     2      23.890  18.870  21.750  1.00  0.00            
ATOM    132  C5  CV1     2      26.630  18.940  19.910  1.00  0.00            
ATOM    133  C6  CV1     2      27.710  19.810  19.190  1.00  0.00            
ATOM    134  O1  CV1     2      27.580  19.820  17.780  1.00  0.00            
ATOM    135  C7  CV1     2      28.630  20.400  17.080  1.00  0.00            
ATOM    136  O2  CV1     2      29.550  20.890  17.660  1.00  0.00            
ATOM    137  C8  CV1     2      28.300  20.630  15.640  1.00  0.00            
ATOM    138  C9  CV1     2      28.410  22.090  15.150  1.00  0.00            
ATOM    139  C10 CV1     2      27.380  22.660  14.360  1.00  0.00            
ATOM    140  C11 CV1     2      27.450  24.010  13.960  1.00  0.00            
ATOM    141  C12 CV1     2      28.600  24.770  14.260  1.00  0.00            
ATOM    142  C13 CV1     2      29.660  24.190  14.920  1.00  0.00            
ATOM    143  C14 CV1     2      29.620  22.850  15.320  1.00  0.00            
ATOM    144  C15 CV1     2      28.980  19.610  14.730  1.00  0.00            
ATOM    145  C16 CV1     2      28.290  18.750  13.790  1.00  0.00            
ATOM    146  C17 CV1     2      28.950  18.000  12.840  1.00  0.00            
ATOM    147  C18 CV1     2      30.350  17.990  12.840  1.00  0.00            
ATOM    148  C19 CV1     2      31.040  18.800  13.710  1.00  0.00            
ATOM    149  C20 CV1     2      30.330  19.550  14.670  1.00  0.00            
ATOM    150  H1  CV1     2      28.590  18.980  24.270  1.00  0.00            
ATOM    151  H2  CV1     2      27.590  20.230  23.910  1.00  0.00            
ATOM    152  H3  CV1     2      26.850  18.670  24.280  1.00  0.00            
ATOM    153  H4  CV1     2      27.710  17.660  22.060  1.00  0.00            
ATOM    154  H5  CV1     2      28.530  19.120  21.650  1.00  0.00            
ATOM    155  H6  CV1     2      26.370  20.200  21.690  1.00  0.00            
ATOM    156  H7  CV1     2      25.500  18.190  22.900  1.00  0.00            
ATOM    157  H8  CV1     2      25.400  17.500  21.270  1.00  0.00            
ATOM    158  H9  CV1     2      23.660  19.870  22.150  1.00  0.00            
ATOM    159  H10 CV1     2      23.540  18.740  20.720  1.00  0.00            
ATOM    160  H11 CV1     2      23.280  18.280  22.440  1.00  0.00            
ATOM    161  H12 CV1     2      25.650  19.150  19.470  1.00  0.00            
ATOM    162  H13 CV1     2      26.810  17.860  19.940  1.00  0.00            
ATOM    163  H14 CV1     2      28.690  19.390  19.430  1.00  0.00            
ATOM    164  H15 CV1     2      27.560  20.840  19.530  1.00  0.00            
ATOM    165  H16 CV1     2      27.240  20.370  15.500  1.00  0.00            
ATOM    166  H17 CV1     2      26.460  22.110  14.180  1.00  0.00            
ATOM    167  H18 CV1     2      26.580  24.460  13.500  1.00  0.00            
ATOM    168  H19 CV1     2      28.670  25.790  13.910  1.00  0.00            
ATOM    169  H20 CV1     2      30.530  24.750  15.240  1.00  0.00            
ATOM    170  H21 CV1     2      30.420  22.410  15.910  1.00  0.00            
ATOM    171  H22 CV1     2      27.210  18.750  13.730  1.00  0.00            
ATOM    172  H23 CV1     2      28.350  17.450  12.130  1.00  0.00            
ATOM    173  H24 CV1     2      30.940  17.540  12.050  1.00  0.00            
ATOM    174  H25 CV1     2      32.120  18.890  13.630  1.00  0.00            
ATOM    175  H26 CV1     2      30.900  20.240  15.290  1.00  0.00            
TER
ENDMDL
MODEL        1
ATOM      1  H1  ACD     1      22.790  22.180  18.760  1.00  0.00            
ATOM      2  O1  ACD     1      23.410  21.510  19.060  1.00  0.00            
ATOM      3  C1  ACD     1      24.400  22.210  19.780  1.00  0.00            
ATOM      4  H2  ACD     1      24.980  21.610  20.490  1.00  0.00            
ATOM      5  H3  ACD     1      23.950  22.980  20.420  1.00  0.00            
ATOM      6  C2  ACD     1      25.480  22.800  18.880  1.00  0.00            
ATOM      7  H4  ACD     1      25.780  22.130  18.070  1.00  0.00            
ATOM      8  O2  ACD     1      24.910  23.900  18.180  1.00  0.00            
ATOM      9  C3  ACD     1      25.730  24.700  17.360  1.00  0.00            
ATOM     10  H5  ACD     1      25.070  25.460  16.940  1.00  0.00            
ATOM     11  O3  ACD     1      26.290  23.880  16.360  1.00  0.00            
ATOM     12  C4  ACD     1      25.980  24.100  15.000  1.00  0.00            
ATOM     13  H6  ACD     1      25.530  25.080  14.810  1.00  0.00            
ATOM     14  C5  ACD     1      27.470  24.150  14.350  1.00  0.00            
ATOM     15  H7  ACD     1      28.030  23.350  14.860  1.00  0.00            
ATOM     16  O4  ACD     1      28.110  25.380  14.690  1.00  0.00            
ATOM     17  H8  ACD     1      27.880  25.520  15.610  1.00  0.00            
ATOM     18  C6  ACD     1      27.430  23.850  12.860  1.00  0.00            
ATOM     19  H9  ACD     1      26.920  24.620  12.260  1.00  0.00            
ATOM     20  O5  ACD     1      28.750  23.690  12.300  1.00  0.00            
ATOM     21  H10 ACD     1      29.060  22.890  12.750  1.00  0.00            
ATOM     22  C7  ACD     1      26.640  22.580  12.630  1.00  0.00            
ATOM     23  H11 ACD     1      26.480  22.430  11.560  1.00  0.00            
ATOM     24  O6  ACD     1      25.260  22.720  13.150  1.00  0.00            
ATOM     25  C8  ACD     1      25.200  22.870  14.490  1.00  0.00            
ATOM     26  H12 ACD     1      25.660  21.990  14.940  1.00  0.00            
ATOM     27  C9  ACD     1      23.750  23.050  14.830  1.00  0.00            
ATOM     28  H13 ACD     1      23.600  23.500  15.810  1.00  0.00            
ATOM     29  H14 ACD     1      23.380  23.700  14.020  1.00  0.00            
ATOM     30  O7  ACD     1      23.060  21.760  14.670  1.00  0.00            
ATOM     31  H15 ACD     1      22.160  21.790  14.990  1.00  0.00            
ATOM     32  O8  ACD     1      27.350  21.390  13.190  1.00  0.00            
ATOM     33  C10 ACD     1      27.610  20.240  12.340  1.00  0.00            
ATOM     34  H16 ACD     1      27.420  20.360  11.260  1.00  0.00            
ATOM     35  C11 ACD     1      29.090  19.860  12.520  1.00  0.00            
ATOM     36  H17 ACD     1      29.360  19.860  13.590  1.00  0.00            
ATOM     37  O9  ACD     1      29.870  20.900  11.900  1.00  0.00            
ATOM     38  H18 ACD     1      30.650  20.550  11.450  1.00  0.00            
ATOM     39  C12 ACD     1      29.380  18.440  11.910  1.00  0.00            
ATOM     40  H19 ACD     1      29.380  18.550  10.810  1.00  0.00            
ATOM     41  O10 ACD     1      30.690  17.910  12.150  1.00  0.00            
ATOM     42  H20 ACD     1      30.650  17.610  13.060  1.00  0.00            
ATOM     43  C13 ACD     1      28.440  17.430  12.370  1.00  0.00            
ATOM     44  H21 ACD     1      28.550  16.520  11.770  1.00  0.00            
ATOM     45  O11 ACD     1      27.180  17.930  12.110  1.00  0.00            
ATOM     46  C14 ACD     1      26.790  19.040  12.810  1.00  0.00            
ATOM     47  H22 ACD     1      27.010  18.880  13.870  1.00  0.00            
ATOM     48  C15 ACD     1      25.360  19.280  12.430  1.00  0.00            
ATOM     49  H23 ACD     1      25.060  20.300  12.710  1.00  0.00            
ATOM     50  H24 ACD     1      25.100  19.140  11.380  1.00  0.00            
ATOM     51  O12 ACD     1      24.540  18.370  13.200  1.00  0.00            
ATOM     52  H25 ACD     1      23.640  18.710  13.150  1.00  0.00            
ATOM     53  O13 ACD     1      28.620  17.220  13.750  1.00  0.00            
ATOM     54  C16 ACD     1      28.990  15.830  14.070  1.00  0.00            
ATOM     55  H26 ACD     1      29.600  15.330  13.310  1.00  0.00            
ATOM     56  C17 ACD     1      30.040  16.060  15.150  1.00  0.00            
ATOM     57  H27 ACD     1      29.550  16.730  15.860  1.00  0.00            
ATOM     58  O14 ACD     1      31.190  16.660  14.560  1.00  0.00            
ATOM     59  H28 ACD     1      31.940  16.670  15.170  1.00  0.00            
ATOM     60  C18 ACD     1      30.350  14.730  15.860  1.00  0.00            
ATOM     61  H29 ACD     1      30.700  13.990  15.120  1.00  0.00            
ATOM     62  O15 ACD     1      31.430  14.970  16.790  1.00  0.00            
ATOM     63  H30 ACD     1      31.860  14.120  16.960  1.00  0.00            
ATOM     64  C19 ACD     1      29.110  14.290  16.630  1.00  0.00            
ATOM     65  H31 ACD     1      29.310  13.400  17.230  1.00  0.00            
ATOM     66  O16 ACD     1      28.210  13.990  15.570  1.00  0.00            
ATOM     67  C20 ACD     1      27.780  15.010  14.640  1.00  0.00            
ATOM     68  H32 ACD     1      27.160  15.650  15.280  1.00  0.00            
ATOM     69  C21 ACD     1      26.960  14.430  13.500  1.00  0.00            
ATOM     70  H33 ACD     1      26.950  15.130  12.660  1.00  0.00            
ATOM     71  H34 ACD     1      27.440  13.540  13.080  1.00  0.00            
ATOM     72  O17 ACD     1      25.660  14.210  13.890  1.00  0.00            
ATOM     73  H35 ACD     1      25.570  13.660  14.670  1.00  0.00            
ATOM     74  O18 ACD     1      28.700  15.350  17.490  1.00  0.00            
ATOM     75  C22 ACD     1      28.590  15.180  18.940  1.00  0.00            
ATOM     76  H36 ACD     1      28.760  14.140  19.230  1.00  0.00            
ATOM     77  C23 ACD     1      29.710  15.950  19.680  1.00  0.00            
ATOM     78  H37 ACD     1      29.820  16.960  19.270  1.00  0.00            
ATOM     79  O19 ACD     1      30.950  15.330  19.470  1.00  0.00            
ATOM     80  H38 ACD     1      31.100  15.390  18.530  1.00  0.00            
ATOM     81  C24 ACD     1      29.320  15.990  21.150  1.00  0.00            
ATOM     82  H39 ACD     1      29.100  14.990  21.560  1.00  0.00            
ATOM     83  O20 ACD     1      30.400  16.570  21.850  1.00  0.00            
ATOM     84  H40 ACD     1      30.560  17.450  21.510  1.00  0.00            
ATOM     85  C25 ACD     1      28.050  16.700  21.330  1.00  0.00            
ATOM     86  H41 ACD     1      27.780  16.750  22.390  1.00  0.00            
ATOM     87  O21 ACD     1      26.980  15.980  20.770  1.00  0.00            
ATOM     88  C26 ACD     1      27.150  15.560  19.350  1.00  0.00            
ATOM     89  H42 ACD     1      26.890  16.370  18.670  1.00  0.00            
ATOM     90  C27 ACD     1      26.250  14.370  19.150  1.00  0.00            
ATOM     91  H43 ACD     1      26.590  13.910  18.220  1.00  0.00            
ATOM     92  H44 ACD     1      26.410  13.690  19.990  1.00  0.00            
ATOM     93  O22 ACD     1      24.880  14.790  19.020  1.00  0.00            
ATOM     94  H45 ACD     1      24.660  15.020  19.920  1.00  0.00            
ATOM     95  O23 ACD     1      27.970  17.980  20.750  1.00  0.00            
ATOM     96  C28 ACD     1      28.390  19.140  21.430  1.00  0.00            
ATOM     97  H46 ACD     1      28.880  18.870  22.370  1.00  0.00            
ATOM     98  C29 ACD     1      27.130  20.000  21.680  1.00  0.00            
ATOM     99  H47 ACD     1      26.460  20.020  20.810  1.00  0.00            
ATOM    100  O24 ACD     1      27.450  21.360  21.950  1.00  0.00            
ATOM    101  C30 ACD     1      26.380  19.350  22.800  1.00  0.00            
ATOM    102  H48 ACD     1      25.470  19.880  23.120  1.00  0.00            
ATOM    103  H49 ACD     1      26.060  18.360  22.480  1.00  0.00            
ATOM    104  O25 ACD     1      27.110  19.220  24.040  1.00  0.00            
ATOM    105  H50 ACD     1      27.200  20.010  24.570  1.00  0.00            
ATOM    106  C31 ACD     1      29.410  19.850  20.560  1.00  0.00            
ATOM    107  H51 ACD     1      28.980  19.870  19.550  1.00  0.00            
ATOM    108  O26 ACD     1      30.700  19.210  20.760  1.00  0.00            
ATOM    109  H52 ACD     1      31.330  19.570  20.130  1.00  0.00            
ATOM    110  C32 ACD     1      29.620  21.340  20.850  1.00  0.00            
ATOM    111  H53 ACD     1      30.030  21.500  21.860  1.00  0.00            
ATOM    112  O27 ACD     1      30.370  21.880  19.880  1.00  0.00            
ATOM    113  H54 ACD     1      29.980  21.660  19.030  1.00  0.00            
ATOM    114  C33 ACD     1      28.280  22.010  20.920  1.00  0.00            
ATOM    115  H55 ACD     1      28.480  23.020  21.300  1.00  0.00            
ATOM    116  O28 ACD     1      27.600  22.040  19.680  1.00  0.00            
ATOM    117  C34 ACD     1      26.820  23.210  19.580  1.00  0.00            
ATOM    118  H56 ACD     1      26.590  23.510  20.610  1.00  0.00            
ATOM    119  C35 ACD     1      27.730  24.270  18.840  1.00  0.00            
ATOM    120  H57 ACD     1      28.250  23.840  17.980  1.00  0.00            
ATOM    121  O29 ACD     1      28.750  24.760  19.740  1.00  0.00            
ATOM    122  H58 ACD     1      29.590  24.890  19.300  1.00  0.00            
ATOM    123  C36 ACD     1      26.800  25.320  18.280  1.00  0.00            
ATOM    124  H59 ACD     1      26.350  25.840  19.130  1.00  0.00            
ATOM    125  O30 ACD     1      27.570  26.240  17.480  1.00  0.00            
ATOM    126  H60 ACD     1      28.250  26.650  18.020  1.00  0.00            
ATOM    127  C1  CV1     2      24.110  16.500  15.390  1.00  0.00            
ATOM    128  C2  CV1     2      24.340  16.960  16.790  1.00  0.00            
ATOM    129  N1  CV1     2      24.960  18.340  17.060  1.00  0.00            
ATOM    130  C3  CV1     2      24.080  19.570  16.650  1.00  0.00            
ATOM    131  C4  CV1     2      22.540  19.380  16.780  1.00  0.00            
ATOM    132  C5  CV1     2      26.380  18.330  16.530  1.00  0.00            
ATOM    133  C6  CV1     2      27.190  19.520  16.980  1.00  0.00            
ATOM    134  O1  CV1     2      28.540  19.420  16.490  1.00  0.00            
ATOM    135  C7  CV1     2      29.510  20.360  16.700  1.00  0.00            
ATOM    136  O2  CV1     2      29.270  21.260  17.460  1.00  0.00            
ATOM    137  C8  CV1     2      30.830  20.090  16.040  1.00  0.00            
ATOM    138  C9  CV1     2      31.240  21.160  15.040  1.00  0.00            
ATOM    139  C10 CV1     2      32.250  20.750  14.130  1.00  0.00            
ATOM    140  C11 CV1     2      32.690  21.720  13.180  1.00  0.00            
ATOM    141  C12 CV1     2      32.220  23.050  13.250  1.00  0.00            
ATOM    142  C13 CV1     2      31.230  23.430  14.120  1.00  0.00            
ATOM    143  C14 CV1     2      30.670  22.450  14.980  1.00  0.00            
ATOM    144  C15 CV1     2      31.890  19.800  17.010  1.00  0.00            
ATOM    145  C16 CV1     2      31.960  18.480  17.550  1.00  0.00            
ATOM    146  C17 CV1     2      32.850  18.220  18.540  1.00  0.00            
ATOM    147  C18 CV1     2      33.720  19.250  19.020  1.00  0.00            
ATOM    148  C19 CV1     2      33.640  20.580  18.610  1.00  0.00            
ATOM    149  C20 CV1     2      32.750  20.820  17.540  1.00  0.00            
ATOM    150  H1  CV1     2      25.050  16.470  14.830  1.00  0.00            
ATOM    151  H2  CV1     2      23.830  15.440  15.360  1.00  0.00            
ATOM    152  H3  CV1     2      23.410  17.110  14.810  1.00  0.00            
ATOM    153  H4  CV1     2      24.910  16.200  17.330  1.00  0.00            
ATOM    154  H5  CV1     2      23.410  17.140  17.320  1.00  0.00            
ATOM    155  H6  CV1     2      25.050  18.490  18.080  1.00  0.00            
ATOM    156  H7  CV1     2      24.230  19.710  15.580  1.00  0.00            
ATOM    157  H8  CV1     2      24.460  20.490  17.110  1.00  0.00            
ATOM    158  H9  CV1     2      22.030  20.250  16.350  1.00  0.00            
ATOM    159  H10 CV1     2      22.200  18.550  16.150  1.00  0.00            
ATOM    160  H11 CV1     2      22.120  19.260  17.780  1.00  0.00            
ATOM    161  H12 CV1     2      26.090  18.560  15.500  1.00  0.00            
ATOM    162  H13 CV1     2      26.890  17.380  16.660  1.00  0.00            
ATOM    163  H14 CV1     2      27.270  19.540  18.080  1.00  0.00            
ATOM    164  H15 CV1     2      26.800  20.470  16.600  1.00  0.00            
ATOM    165  H16 CV1     2      30.650  19.180  15.450  1.00  0.00            
ATOM    166  H17 CV1     2      32.630  19.740  14.170  1.00  0.00            
ATOM    167  H18 CV1     2      33.330  21.450  12.350  1.00  0.00            
ATOM    168  H19 CV1     2      32.540  23.820  12.550  1.00  0.00            
ATOM    169  H20 CV1     2      30.840  24.450  14.130  1.00  0.00            
ATOM    170  H21 CV1     2      30.010  22.840  15.750  1.00  0.00            
ATOM    171  H22 CV1     2      31.410  17.690  17.050  1.00  0.00            
ATOM    172  H23 CV1     2      32.870  17.200  18.910  1.00  0.00            
ATOM    173  H24 CV1     2      34.380  18.940  19.830  1.00  0.00            
ATOM    174  H25 CV1     2      34.170  21.410  19.060  1.00  0.00            
ATOM    175  H26 CV1     2      32.560  21.830  17.200  1.00  0.00            
TER
ENDMDL
MODEL        1
ATOM      1  H1  ACD     1      29.760  15.470  28.230  1.00  0.00            
ATOM      2  O1  ACD     1      30.460  15.990  28.640  1.00  0.00            
ATOM      3  C1  ACD     1      30.840  17.130  27.770  1.00  0.00            
ATOM      4  H2  ACD     1      31.800  17.490  28.180  1.00  0.00            
ATOM      5  H3  ACD     1      30.090  17.920  27.860  1.00  0.00            
ATOM      6  C2  ACD     1      31.090  16.620  26.330  1.00  0.00            
ATOM      7  H4  ACD     1      31.930  15.920  26.360  1.00  0.00            
ATOM      8  O2  ACD     1      29.870  15.960  25.920  1.00  0.00            
ATOM      9  C3  ACD     1      29.890  15.400  24.580  1.00  0.00            
ATOM     10  H5  ACD     1      29.060  14.720  24.380  1.00  0.00            
ATOM     11  O3  ACD     1      31.040  14.550  24.410  1.00  0.00            
ATOM     12  C4  ACD     1      30.750  13.110  24.230  1.00  0.00            
ATOM     13  H6  ACD     1      29.690  12.850  24.130  1.00  0.00            
ATOM     14  C5  ACD     1      31.440  12.660  23.040  1.00  0.00            
ATOM     15  H7  ACD     1      32.500  12.950  23.010  1.00  0.00            
ATOM     16  O4  ACD     1      30.830  13.270  21.880  1.00  0.00            
ATOM     17  H8  ACD     1      30.790  14.230  21.890  1.00  0.00            
ATOM     18  C6  ACD     1      31.470  11.110  22.910  1.00  0.00            
ATOM     19  H9  ACD     1      30.450  10.730  22.760  1.00  0.00            
ATOM     20  O5  ACD     1      32.320  10.600  21.850  1.00  0.00            
ATOM     21  H10 ACD     1      32.090  11.060  21.030  1.00  0.00            
ATOM     22  C7  ACD     1      32.040  10.480  24.170  1.00  0.00            
ATOM     23  H11 ACD     1      32.040   9.390  24.120  1.00  0.00            
ATOM     24  O6  ACD     1      31.250  10.980  25.280  1.00  0.00            
ATOM     25  C8  ACD     1      31.210  12.350  25.440  1.00  0.00            
ATOM     26  H12 ACD     1      32.210  12.760  25.600  1.00  0.00            
ATOM     27  C9  ACD     1      30.430  12.690  26.680  1.00  0.00            
ATOM     28  H13 ACD     1      30.300  13.780  26.750  1.00  0.00            
ATOM     29  H14 ACD     1      29.410  12.280  26.670  1.00  0.00            
ATOM     30  O7  ACD     1      31.080  12.120  27.900  1.00  0.00            
ATOM     31  H15 ACD     1      30.920  11.180  27.830  1.00  0.00            
ATOM     32  O8  ACD     1      33.380  10.960  24.410  1.00  0.00            
ATOM     33  C10 ACD     1      34.370  10.080  24.880  1.00  0.00            
ATOM     34  H16 ACD     1      34.040   9.040  25.020  1.00  0.00            
ATOM     35  C11 ACD     1      35.430  10.060  23.820  1.00  0.00            
ATOM     36  H17 ACD     1      35.740  11.100  23.630  1.00  0.00            
ATOM     37  O9  ACD     1      34.920   9.490  22.640  1.00  0.00            
ATOM     38  H18 ACD     1      34.180  10.060  22.410  1.00  0.00            
ATOM     39  C12 ACD     1      36.750   9.330  24.260  1.00  0.00            
ATOM     40  H19 ACD     1      36.490   8.280  24.450  1.00  0.00            
ATOM     41  O10 ACD     1      37.810   9.360  23.280  1.00  0.00            
ATOM     42  H20 ACD     1      38.470   9.860  23.780  1.00  0.00            
ATOM     43  C13 ACD     1      37.220   9.940  25.600  1.00  0.00            
ATOM     44  H21 ACD     1      37.990   9.250  25.980  1.00  0.00            
ATOM     45  O11 ACD     1      36.130   9.770  26.530  1.00  0.00            
ATOM     46  C14 ACD     1      34.960  10.530  26.250  1.00  0.00            
ATOM     47  H22 ACD     1      35.230  11.600  26.220  1.00  0.00            
ATOM     48  C15 ACD     1      33.890  10.350  27.340  1.00  0.00            
ATOM     49  H23 ACD     1      33.070  11.050  27.100  1.00  0.00            
ATOM     50  H24 ACD     1      33.440   9.350  27.370  1.00  0.00            
ATOM     51  O12 ACD     1      34.370  10.760  28.560  1.00  0.00            
ATOM     52  H25 ACD     1      35.040  10.110  28.780  1.00  0.00            
ATOM     53  O13 ACD     1      37.700  11.280  25.630  1.00  0.00            
ATOM     54  C16 ACD     1      38.930  11.580  26.160  1.00  0.00            
ATOM     55  H26 ACD     1      39.520  10.710  26.490  1.00  0.00            
ATOM     56  C17 ACD     1      39.710  12.240  25.110  1.00  0.00            
ATOM     57  H27 ACD     1      39.150  13.040  24.610  1.00  0.00            
ATOM     58  O14 ACD     1      40.350  11.330  24.180  1.00  0.00            
ATOM     59  H28 ACD     1      40.870  11.830  23.530  1.00  0.00            
ATOM     60  C18 ACD     1      40.880  13.040  25.670  1.00  0.00            
ATOM     61  H29 ACD     1      41.690  12.410  26.050  1.00  0.00            
ATOM     62  O15 ACD     1      41.350  13.940  24.650  1.00  0.00            
ATOM     63  H30 ACD     1      42.170  14.260  25.040  1.00  0.00            
ATOM     64  C19 ACD     1      40.390  13.880  26.800  1.00  0.00            
ATOM     65  H31 ACD     1      41.280  14.390  27.160  1.00  0.00            
ATOM     66  O16 ACD     1      39.910  13.110  27.810  1.00  0.00            
ATOM     67  C20 ACD     1      38.700  12.440  27.470  1.00  0.00            
ATOM     68  H32 ACD     1      37.880  13.120  27.190  1.00  0.00            
ATOM     69  C21 ACD     1      38.290  11.550  28.660  1.00  0.00            
ATOM     70  H33 ACD     1      37.360  11.010  28.470  1.00  0.00            
ATOM     71  H34 ACD     1      39.040  10.770  28.860  1.00  0.00            
ATOM     72  O17 ACD     1      38.020  12.380  29.800  1.00  0.00            
ATOM     73  H35 ACD     1      38.900  12.720  30.030  1.00  0.00            
ATOM     74  O18 ACD     1      39.370  14.750  26.290  1.00  0.00            
ATOM     75  C22 ACD     1      39.660  16.120  26.440  1.00  0.00            
ATOM     76  H36 ACD     1      40.710  16.330  26.690  1.00  0.00            
ATOM     77  C23 ACD     1      39.300  16.770  25.120  1.00  0.00            
ATOM     78  H37 ACD     1      38.280  16.470  24.830  1.00  0.00            
ATOM     79  O19 ACD     1      40.210  16.450  24.030  1.00  0.00            
ATOM     80  H38 ACD     1      40.690  15.640  24.250  1.00  0.00            
ATOM     81  C24 ACD     1      39.140  18.270  25.270  1.00  0.00            
ATOM     82  H39 ACD     1      40.100  18.730  25.540  1.00  0.00            
ATOM     83  O20 ACD     1      38.750  18.880  24.050  1.00  0.00            
ATOM     84  H40 ACD     1      39.370  18.370  23.510  1.00  0.00            
ATOM     85  C25 ACD     1      38.160  18.540  26.380  1.00  0.00            
ATOM     86  H41 ACD     1      38.050  19.610  26.580  1.00  0.00            
ATOM     87  O21 ACD     1      38.560  17.990  27.650  1.00  0.00            
ATOM     88  C26 ACD     1      38.720  16.560  27.580  1.00  0.00            
ATOM     89  H42 ACD     1      37.730  16.110  27.490  1.00  0.00            
ATOM     90  C27 ACD     1      39.240  16.150  28.960  1.00  0.00            
ATOM     91  H43 ACD     1      39.450  15.070  28.990  1.00  0.00            
ATOM     92  H44 ACD     1      40.230  16.590  29.150  1.00  0.00            
ATOM     93  O22 ACD     1      38.300  16.610  29.970  1.00  0.00            
ATOM     94  H45 ACD     1      38.250  17.570  29.960  1.00  0.00            
ATOM     95  O23 ACD     1      36.830  17.950  26.080  1.00  0.00            
ATOM     96  C28 ACD     1      35.810  18.900  26.400  1.00  0.00            
ATOM     97  H46 ACD     1      36.150  19.800  26.930  1.00  0.00            
ATOM     98  C29 ACD     1      34.740  18.380  27.340  1.00  0.00            
ATOM     99  H47 ACD     1      34.500  17.330  27.140  1.00  0.00            
ATOM    100  O24 ACD     1      33.630  19.230  27.320  1.00  0.00            
ATOM    101  C30 ACD     1      35.220  18.300  28.770  1.00  0.00            
ATOM    102  H48 ACD     1      36.120  17.710  29.010  1.00  0.00            
ATOM    103  H49 ACD     1      35.350  19.330  29.150  1.00  0.00            
ATOM    104  O25 ACD     1      34.180  17.730  29.600  1.00  0.00            
ATOM    105  H50 ACD     1      33.530  18.420  29.460  1.00  0.00            
ATOM    106  C31 ACD     1      35.260  19.310  24.980  1.00  0.00            
ATOM    107  H51 ACD     1      35.060  18.430  24.360  1.00  0.00            
ATOM    108  O26 ACD     1      36.380  20.120  24.400  1.00  0.00            
ATOM    109  H52 ACD     1      37.170  19.620  24.210  1.00  0.00            
ATOM    110  C32 ACD     1      34.030  20.130  25.080  1.00  0.00            
ATOM    111  H53 ACD     1      34.140  21.140  25.490  1.00  0.00            
ATOM    112  O27 ACD     1      33.470  20.220  23.810  1.00  0.00            
ATOM    113  H54 ACD     1      34.020  20.800  23.270  1.00  0.00            
ATOM    114  C33 ACD     1      33.060  19.390  26.000  1.00  0.00            
ATOM    115  H55 ACD     1      32.150  19.960  26.190  1.00  0.00            
ATOM    116  O28 ACD     1      32.710  18.090  25.450  1.00  0.00            
ATOM    117  C34 ACD     1      31.360  17.690  25.330  1.00  0.00            
ATOM    118  H56 ACD     1      30.620  18.500  25.400  1.00  0.00            
ATOM    119  C35 ACD     1      31.300  17.260  23.850  1.00  0.00            
ATOM    120  H57 ACD     1      32.060  16.490  23.670  1.00  0.00            
ATOM    121  O29 ACD     1      31.500  18.540  23.110  1.00  0.00            
ATOM    122  H58 ACD     1      32.380  18.910  23.200  1.00  0.00            
ATOM    123  C36 ACD     1      29.950  16.550  23.590  1.00  0.00            
ATOM    124  H59 ACD     1      29.160  17.250  23.900  1.00  0.00            
ATOM    125  O30 ACD     1      29.950  16.060  22.300  1.00  0.00            
ATOM    126  H60 ACD     1      30.150  16.800  21.720  1.00  0.00            
ATOM    127  C1  CV1     2      32.310  13.620  30.860  1.00  0.00            
ATOM    128  C2  CV1     2      32.670  14.380  29.600  1.00  0.00            
ATOM    129  N1  CV1     2      34.000  14.040  28.940  1.00  0.00            
ATOM    130  C3  CV1     2      35.160  14.850  29.540  1.00  0.00            
ATOM    131  C4  CV1     2      35.220  14.990  31.040  1.00  0.00            
ATOM    132  C5  CV1     2      33.870  14.260  27.400  1.00  0.00            
ATOM    133  C6  CV1     2      35.170  14.470  26.600  1.00  0.00            
ATOM    134  O1  CV1     2      34.800  14.660  25.230  1.00  0.00            
ATOM    135  C7  CV1     2      35.690  14.710  24.260  1.00  0.00            
ATOM    136  O2  CV1     2      36.880  14.460  24.430  1.00  0.00            
ATOM    137  C8  CV1     2      35.070  14.790  22.860  1.00  0.00            
ATOM    138  C9  CV1     2      35.280  16.230  22.370  1.00  0.00            
ATOM    139  C10 CV1     2      36.520  16.840  22.180  1.00  0.00            
ATOM    140  C11 CV1     2      36.680  18.090  21.530  1.00  0.00            
ATOM    141  C12 CV1     2      35.520  18.730  21.050  1.00  0.00            
ATOM    142  C13 CV1     2      34.220  18.110  21.220  1.00  0.00            
ATOM    143  C14 CV1     2      34.120  16.840  21.880  1.00  0.00            
ATOM    144  C15 CV1     2      35.660  13.700  21.980  1.00  0.00            
ATOM    145  C16 CV1     2      34.780  12.960  21.270  1.00  0.00            
ATOM    146  C17 CV1     2      35.200  11.910  20.350  1.00  0.00            
ATOM    147  C18 CV1     2      36.610  11.670  20.190  1.00  0.00            
ATOM    148  C19 CV1     2      37.540  12.560  20.820  1.00  0.00            
ATOM    149  C20 CV1     2      37.060  13.540  21.710  1.00  0.00            
ATOM    150  H1  CV1     2      33.130  13.340  31.530  1.00  0.00            
ATOM    151  H2  CV1     2      31.500  14.150  31.370  1.00  0.00            
ATOM    152  H3  CV1     2      31.820  12.680  30.580  1.00  0.00            
ATOM    153  H4  CV1     2      32.570  15.470  29.680  1.00  0.00            
ATOM    154  H5  CV1     2      31.890  14.090  28.890  1.00  0.00            
ATOM    155  H6  CV1     2      34.190  13.080  29.240  1.00  0.00            
ATOM    156  H7  CV1     2      35.180  15.730  28.890  1.00  0.00            
ATOM    157  H8  CV1     2      36.000  14.230  29.240  1.00  0.00            
ATOM    158  H9  CV1     2      36.000  15.730  31.240  1.00  0.00            
ATOM    159  H10 CV1     2      34.260  15.300  31.470  1.00  0.00            
ATOM    160  H11 CV1     2      35.680  14.100  31.470  1.00  0.00            
ATOM    161  H12 CV1     2      33.190  15.110  27.360  1.00  0.00            
ATOM    162  H13 CV1     2      33.330  13.340  27.170  1.00  0.00            
ATOM    163  H14 CV1     2      35.860  13.620  26.680  1.00  0.00            
ATOM    164  H15 CV1     2      35.750  15.360  26.890  1.00  0.00            
ATOM    165  H16 CV1     2      34.000  14.560  22.910  1.00  0.00            
ATOM    166  H17 CV1     2      37.430  16.410  22.580  1.00  0.00            
ATOM    167  H18 CV1     2      37.640  18.590  21.440  1.00  0.00            
ATOM    168  H19 CV1     2      35.520  19.680  20.510  1.00  0.00            
ATOM    169  H20 CV1     2      33.300  18.530  20.820  1.00  0.00            
ATOM    170  H21 CV1     2      33.130  16.420  22.070  1.00  0.00            
ATOM    171  H22 CV1     2      33.700  13.080  21.340  1.00  0.00            
ATOM    172  H23 CV1     2      34.440  11.300  19.860  1.00  0.00            
ATOM    173  H24 CV1     2      36.900  11.010  19.380  1.00  0.00            
ATOM    174  H25 CV1     2      38.600  12.360  20.710  1.00  0.00            
ATOM    175  H26 CV1     2      37.810  14.130  22.230  1.00  0.00            
TER
ENDMDL
MODEL        1
ATOM      1  H1  ACD     1      29.170  13.730  25.070  1.00  0.00            
ATOM      2  O1  ACD     1      30.010  13.670  24.600  1.00  0.00            
ATOM      3  C1  ACD     1      30.410  15.000  24.460  1.00  0.00            
ATOM      4  H2  ACD     1      30.840  15.340  25.410  1.00  0.00            
ATOM      5  H3  ACD     1      29.520  15.620  24.270  1.00  0.00            
ATOM      6  C2  ACD     1      31.460  15.180  23.350  1.00  0.00            
ATOM      7  H4  ACD     1      32.380  14.670  23.650  1.00  0.00            
ATOM      8  O2  ACD     1      30.980  14.600  22.120  1.00  0.00            
ATOM      9  C3  ACD     1      31.850  14.770  21.030  1.00  0.00            
ATOM     10  H5  ACD     1      31.480  14.200  20.170  1.00  0.00            
ATOM     11  O3  ACD     1      33.180  14.390  21.300  1.00  0.00            
ATOM     12  C4  ACD     1      33.640  13.080  20.840  1.00  0.00            
ATOM     13  H6  ACD     1      33.150  12.650  19.950  1.00  0.00            
ATOM     14  C5  ACD     1      35.110  13.360  20.330  1.00  0.00            
ATOM     15  H7  ACD     1      35.710  13.820  21.130  1.00  0.00            
ATOM     16  O4  ACD     1      35.130  14.300  19.260  1.00  0.00            
ATOM     17  H8  ACD     1      34.470  14.990  19.320  1.00  0.00            
ATOM     18  C6  ACD     1      35.820  12.090  19.970  1.00  0.00            
ATOM     19  H9  ACD     1      35.270  11.690  19.110  1.00  0.00            
ATOM     20  O5  ACD     1      37.170  12.270  19.710  1.00  0.00            
ATOM     21  H10 ACD     1      37.280  12.800  18.920  1.00  0.00            
ATOM     22  C7  ACD     1      35.770  11.200  21.140  1.00  0.00            
ATOM     23  H11 ACD     1      36.160  10.250  20.760  1.00  0.00            
ATOM     24  O6  ACD     1      34.440  10.950  21.500  1.00  0.00            
ATOM     25  C8  ACD     1      33.630  12.070  21.920  1.00  0.00            
ATOM     26  H12 ACD     1      34.120  12.450  22.830  1.00  0.00            
ATOM     27  C9  ACD     1      32.220  11.550  22.140  1.00  0.00            
ATOM     28  H13 ACD     1      31.520  12.270  22.570  1.00  0.00            
ATOM     29  H14 ACD     1      31.830  11.180  21.180  1.00  0.00            
ATOM     30  O7  ACD     1      32.240  10.550  23.130  1.00  0.00            
ATOM     31  H15 ACD     1      32.930   9.940  22.850  1.00  0.00            
ATOM     32  O8  ACD     1      36.530  11.660  22.190  1.00  0.00            
ATOM     33  C10 ACD     1      37.450  10.670  22.690  1.00  0.00            
ATOM     34  H16 ACD     1      37.350   9.700  22.190  1.00  0.00            
ATOM     35  C11 ACD     1      38.840  11.260  22.440  1.00  0.00            
ATOM     36  H17 ACD     1      38.930  12.340  22.600  1.00  0.00            
ATOM     37  O9  ACD     1      39.210  11.080  21.090  1.00  0.00            
ATOM     38  H18 ACD     1      38.460  11.520  20.680  1.00  0.00            
ATOM     39  C12 ACD     1      39.930  10.660  23.310  1.00  0.00            
ATOM     40  H19 ACD     1      40.000   9.620  22.970  1.00  0.00            
ATOM     41  O10 ACD     1      41.190  11.320  23.220  1.00  0.00            
ATOM     42  H20 ACD     1      41.350  11.380  22.270  1.00  0.00            
ATOM     43  C13 ACD     1      39.500  10.660  24.730  1.00  0.00            
ATOM     44  H21 ACD     1      40.230  10.140  25.370  1.00  0.00            
ATOM     45  O11 ACD     1      38.330   9.910  24.820  1.00  0.00            
ATOM     46  C14 ACD     1      37.160  10.430  24.200  1.00  0.00            
ATOM     47  H22 ACD     1      37.010  11.420  24.650  1.00  0.00            
ATOM     48  C15 ACD     1      35.960   9.600  24.440  1.00  0.00            
ATOM     49  H23 ACD     1      35.310   9.800  23.580  1.00  0.00            
ATOM     50  H24 ACD     1      36.270   8.550  24.390  1.00  0.00            
ATOM     51  O12 ACD     1      35.300   9.970  25.610  1.00  0.00            
ATOM     52  H25 ACD     1      35.770   9.480  26.300  1.00  0.00            
ATOM     53  O13 ACD     1      39.320  11.980  25.280  1.00  0.00            
ATOM     54  C16 ACD     1      40.180  12.440  26.360  1.00  0.00            
ATOM     55  H26 ACD     1      40.870  11.640  26.630  1.00  0.00            
ATOM     56  C17 ACD     1      40.890  13.690  25.860  1.00  0.00            
ATOM     57  H27 ACD     1      40.130  14.360  25.440  1.00  0.00            
ATOM     58  O14 ACD     1      41.790  13.160  24.940  1.00  0.00            
ATOM     59  H28 ACD     1      41.350  12.440  24.470  1.00  0.00            
ATOM     60  C18 ACD     1      41.570  14.460  27.030  1.00  0.00            
ATOM     61  H29 ACD     1      42.420  13.850  27.340  1.00  0.00            
ATOM     62  O15 ACD     1      42.060  15.780  26.620  1.00  0.00            
ATOM     63  H30 ACD     1      42.230  15.680  25.680  1.00  0.00            
ATOM     64  C19 ACD     1      40.490  14.660  28.090  1.00  0.00            
ATOM     65  H31 ACD     1      40.950  15.210  28.920  1.00  0.00            
ATOM     66  O16 ACD     1      40.110  13.390  28.560  1.00  0.00            
ATOM     67  C20 ACD     1      39.300  12.730  27.590  1.00  0.00            
ATOM     68  H32 ACD     1      38.430  13.350  27.350  1.00  0.00            
ATOM     69  C21 ACD     1      38.880  11.420  28.190  1.00  0.00            
ATOM     70  H33 ACD     1      38.130  10.990  27.510  1.00  0.00            
ATOM     71  H34 ACD     1      39.770  10.790  28.130  1.00  0.00            
ATOM     72  O17 ACD     1      38.290  11.510  29.490  1.00  0.00            
ATOM     73  H35 ACD     1      38.150  10.650  29.890  1.00  0.00            
ATOM     74  O18 ACD     1      39.390  15.480  27.510  1.00  0.00            
ATOM     75  C22 ACD     1      38.760  16.450  28.360  1.00  0.00            
ATOM     76  H36 ACD     1      39.370  16.710  29.230  1.00  0.00            
ATOM     77  C23 ACD     1      38.670  17.750  27.530  1.00  0.00            
ATOM     78  H37 ACD     1      38.250  17.500  26.540  1.00  0.00            
ATOM     79  O19 ACD     1      40.020  18.300  27.270  1.00  0.00            
ATOM     80  H38 ACD     1      40.370  17.750  26.550  1.00  0.00            
ATOM     81  C24 ACD     1      37.790  18.800  28.260  1.00  0.00            
ATOM     82  H39 ACD     1      38.240  19.050  29.230  1.00  0.00            
ATOM     83  O20 ACD     1      37.810  19.960  27.410  1.00  0.00            
ATOM     84  H40 ACD     1      38.680  20.100  27.020  1.00  0.00            
ATOM     85  C25 ACD     1      36.390  18.190  28.470  1.00  0.00            
ATOM     86  H41 ACD     1      35.790  18.970  28.940  1.00  0.00            
ATOM     87  O21 ACD     1      36.670  17.160  29.450  1.00  0.00            
ATOM     88  C26 ACD     1      37.410  16.050  28.950  1.00  0.00            
ATOM     89  H42 ACD     1      36.920  15.640  28.070  1.00  0.00            
ATOM     90  C27 ACD     1      37.630  14.960  30.010  1.00  0.00            
ATOM     91  H43 ACD     1      38.290  14.170  29.610  1.00  0.00            
ATOM     92  H44 ACD     1      38.110  15.280  30.950  1.00  0.00            
ATOM     93  O22 ACD     1      36.420  14.280  30.440  1.00  0.00            
ATOM     94  H45 ACD     1      36.710  13.530  30.970  1.00  0.00            
ATOM     95  O23 ACD     1      35.750  17.650  27.330  1.00  0.00            
ATOM     96  C28 ACD     1      34.460  18.180  26.980  1.00  0.00            
ATOM     97  H46 ACD     1      34.130  18.930  27.710  1.00  0.00            
ATOM     98  C29 ACD     1      33.350  17.030  26.960  1.00  0.00            
ATOM     99  H47 ACD     1      33.820  16.180  26.460  1.00  0.00            
ATOM    100  O24 ACD     1      32.120  17.450  26.340  1.00  0.00            
ATOM    101  C30 ACD     1      32.940  16.550  28.370  1.00  0.00            
ATOM    102  H48 ACD     1      32.620  17.390  28.990  1.00  0.00            
ATOM    103  H49 ACD     1      32.100  15.860  28.240  1.00  0.00            
ATOM    104  O25 ACD     1      34.010  15.820  28.940  1.00  0.00            
ATOM    105  H50 ACD     1      34.740  16.390  29.200  1.00  0.00            
ATOM    106  C31 ACD     1      34.500  18.920  25.640  1.00  0.00            
ATOM    107  H51 ACD     1      34.910  18.250  24.870  1.00  0.00            
ATOM    108  O26 ACD     1      35.300  20.060  25.810  1.00  0.00            
ATOM    109  H52 ACD     1      36.160  19.630  25.780  1.00  0.00            
ATOM    110  C32 ACD     1      33.070  19.310  25.190  1.00  0.00            
ATOM    111  H53 ACD     1      32.560  19.910  25.960  1.00  0.00            
ATOM    112  O27 ACD     1      33.090  19.900  23.910  1.00  0.00            
ATOM    113  H54 ACD     1      33.670  20.650  24.050  1.00  0.00            
ATOM    114  C33 ACD     1      32.190  18.070  25.130  1.00  0.00            
ATOM    115  H55 ACD     1      31.220  18.520  24.910  1.00  0.00            
ATOM    116  O28 ACD     1      32.630  17.140  24.140  1.00  0.00            
ATOM    117  C34 ACD     1      31.690  16.730  23.140  1.00  0.00            
ATOM    118  H56 ACD     1      30.700  17.190  23.240  1.00  0.00            
ATOM    119  C35 ACD     1      32.380  17.050  21.850  1.00  0.00            
ATOM    120  H57 ACD     1      33.430  16.740  21.930  1.00  0.00            
ATOM    121  O29 ACD     1      32.310  18.490  21.670  1.00  0.00            
ATOM    122  H58 ACD     1      32.660  18.970  22.420  1.00  0.00            
ATOM    123  C36 ACD     1      31.930  16.280  20.660  1.00  0.00            
ATOM    124  H59 ACD     1      30.910  16.640  20.460  1.00  0.00            
ATOM    125  O30 ACD     1      32.700  16.420  19.510  1.00  0.00            
ATOM    126  H60 ACD     1      32.640  17.360  19.330  1.00  0.00            
ATOM    127  C1  CV1     2      32.060  10.130  26.360  1.00  0.00            
ATOM    128  C2  CV1     2      32.080  11.610  26.230  1.00  0.00            
ATOM    129  N1  CV1     2      33.530  12.130  26.350  1.00  0.00            
ATOM    130  C3  CV1     2      33.870  12.190  27.780  1.00  0.00            
ATOM    131  C4  CV1     2      35.340  11.830  28.160  1.00  0.00            
ATOM    132  C5  CV1     2      33.740  13.470  25.560  1.00  0.00            
ATOM    133  C6  CV1     2      35.240  13.990  25.460  1.00  0.00            
ATOM    134  O1  CV1     2      35.430  14.700  24.150  1.00  0.00            
ATOM    135  C7  CV1     2      36.410  15.670  24.180  1.00  0.00            
ATOM    136  O2  CV1     2      37.030  15.950  25.210  1.00  0.00            
ATOM    137  C8  CV1     2      36.570  16.390  22.860  1.00  0.00            
ATOM    138  C9  CV1     2      36.610  17.860  23.030  1.00  0.00            
ATOM    139  C10 CV1     2      37.550  18.480  23.870  1.00  0.00            
ATOM    140  C11 CV1     2      37.720  19.910  23.890  1.00  0.00            
ATOM    141  C12 CV1     2      36.850  20.700  23.080  1.00  0.00            
ATOM    142  C13 CV1     2      35.800  20.100  22.320  1.00  0.00            
ATOM    143  C14 CV1     2      35.750  18.650  22.260  1.00  0.00            
ATOM    144  C15 CV1     2      37.750  15.830  22.060  1.00  0.00            
ATOM    145  C16 CV1     2      37.560  15.890  20.670  1.00  0.00            
ATOM    146  C17 CV1     2      38.490  15.340  19.800  1.00  0.00            
ATOM    147  C18 CV1     2      39.640  14.740  20.420  1.00  0.00            
ATOM    148  C19 CV1     2      39.930  14.870  21.770  1.00  0.00            
ATOM    149  C20 CV1     2      38.900  15.230  22.590  1.00  0.00            
ATOM    150  H1  CV1     2      32.760   9.570  25.730  1.00  0.00            
ATOM    151  H2  CV1     2      32.180   9.800  27.400  1.00  0.00            
ATOM    152  H3  CV1     2      31.020   9.830  26.140  1.00  0.00            
ATOM    153  H4  CV1     2      31.410  12.120  26.920  1.00  0.00            
ATOM    154  H5  CV1     2      31.800  11.940  25.230  1.00  0.00            
ATOM    155  H6  CV1     2      34.150  11.410  25.950  1.00  0.00            
ATOM    156  H7  CV1     2      33.180  11.510  28.270  1.00  0.00            
ATOM    157  H8  CV1     2      33.730  13.190  28.180  1.00  0.00            
ATOM    158  H9  CV1     2      35.450  10.740  28.110  1.00  0.00            
ATOM    159  H10 CV1     2      36.080  12.330  27.530  1.00  0.00            
ATOM    160  H11 CV1     2      35.520  12.180  29.190  1.00  0.00            
ATOM    161  H12 CV1     2      33.140  14.210  26.080  1.00  0.00            
ATOM    162  H13 CV1     2      33.270  13.340  24.580  1.00  0.00            
ATOM    163  H14 CV1     2      35.940  13.160  25.480  1.00  0.00            
ATOM    164  H15 CV1     2      35.500  14.520  26.380  1.00  0.00            
ATOM    165  H16 CV1     2      35.600  16.120  22.410  1.00  0.00            
ATOM    166  H17 CV1     2      38.190  17.890  24.520  1.00  0.00            
ATOM    167  H18 CV1     2      38.450  20.360  24.560  1.00  0.00            
ATOM    168  H19 CV1     2      37.060  21.750  22.870  1.00  0.00            
ATOM    169  H20 CV1     2      35.150  20.730  21.720  1.00  0.00            
ATOM    170  H21 CV1     2      35.050  18.230  21.540  1.00  0.00            
ATOM    171  H22 CV1     2      36.680  16.360  20.240  1.00  0.00            
ATOM    172  H23 CV1     2      38.230  15.300  18.750  1.00  0.00            
ATOM    173  H24 CV1     2      40.430  14.440  19.730  1.00  0.00            
ATOM    174  H25 CV1     2      40.880  14.590  22.220  1.00  0.00            
ATOM    175  H26 CV1     2      39.160  15.390  23.630  1.00  0.00            
TER
ENDMDL
MODEL        1
ATOM      1  H1  ACD     1      29.520  11.940  23.940  1.00  0.00            
ATOM      2  O1  ACD     1      30.120  12.210  24.640  1.00  0.00            
ATOM      3  C1  ACD     1      30.520  13.570  24.400  1.00  0.00            
ATOM      4  H2  ACD     1      31.130  13.900  25.250  1.00  0.00            
ATOM      5  H3  ACD     1      29.620  14.200  24.410  1.00  0.00            
ATOM      6  C2  ACD     1      31.220  13.730  23.070  1.00  0.00            
ATOM      7  H4  ACD     1      32.140  13.130  23.120  1.00  0.00            
ATOM      8  O2  ACD     1      30.440  13.320  21.950  1.00  0.00            
ATOM      9  C3  ACD     1      31.120  13.420  20.740  1.00  0.00            
ATOM     10  H5  ACD     1      30.440  12.960  20.020  1.00  0.00            
ATOM     11  O3  ACD     1      32.210  12.490  20.790  1.00  0.00            
ATOM     12  C4  ACD     1      32.030  11.220  20.120  1.00  0.00            
ATOM     13  H6  ACD     1      31.190  11.290  19.430  1.00  0.00            
ATOM     14  C5  ACD     1      33.300  11.150  19.250  1.00  0.00            
ATOM     15  H7  ACD     1      34.120  11.380  19.950  1.00  0.00            
ATOM     16  O4  ACD     1      33.270  12.090  18.130  1.00  0.00            
ATOM     17  H8  ACD     1      32.850  12.890  18.450  1.00  0.00            
ATOM     18  C6  ACD     1      33.610   9.810  18.760  1.00  0.00            
ATOM     19  H9  ACD     1      32.970   9.470  17.940  1.00  0.00            
ATOM     20  O5  ACD     1      34.940   9.890  18.200  1.00  0.00            
ATOM     21  H10 ACD     1      34.810  10.630  17.610  1.00  0.00            
ATOM     22  C7  ACD     1      33.570   8.770  19.890  1.00  0.00            
ATOM     23  H11 ACD     1      33.660   7.790  19.410  1.00  0.00            
ATOM     24  O6  ACD     1      32.290   8.820  20.540  1.00  0.00            
ATOM     25  C8  ACD     1      31.910  10.050  21.150  1.00  0.00            
ATOM     26  H12 ACD     1      32.540  10.400  21.980  1.00  0.00            
ATOM     27  C9  ACD     1      30.490   9.920  21.670  1.00  0.00            
ATOM     28  H13 ACD     1      30.160  10.830  22.190  1.00  0.00            
ATOM     29  H14 ACD     1      29.930   9.690  20.760  1.00  0.00            
ATOM     30  O7  ACD     1      30.390   8.800  22.580  1.00  0.00            
ATOM     31  H15 ACD     1      30.660   7.970  22.180  1.00  0.00            
ATOM     32  O8  ACD     1      34.510   9.110  21.000  1.00  0.00            
ATOM     33  C10 ACD     1      35.390   8.070  21.400  1.00  0.00            
ATOM     34  H16 ACD     1      35.010   7.130  21.000  1.00  0.00            
ATOM     35  C11 ACD     1      36.760   8.570  21.000  1.00  0.00            
ATOM     36  H17 ACD     1      36.980   9.560  21.430  1.00  0.00            
ATOM     37  O9  ACD     1      36.880   8.560  19.550  1.00  0.00            
ATOM     38  H18 ACD     1      36.280   9.170  19.120  1.00  0.00            
ATOM     39  C12 ACD     1      37.800   7.620  21.600  1.00  0.00            
ATOM     40  H19 ACD     1      37.670   6.570  21.310  1.00  0.00            
ATOM     41  O10 ACD     1      39.150   7.910  21.250  1.00  0.00            
ATOM     42  H20 ACD     1      39.120   8.060  20.300  1.00  0.00            
ATOM     43  C13 ACD     1      37.670   7.650  23.020  1.00  0.00            
ATOM     44  H21 ACD     1      38.450   6.970  23.390  1.00  0.00            
ATOM     45  O11 ACD     1      36.470   7.050  23.360  1.00  0.00            
ATOM     46  C14 ACD     1      35.370   7.860  22.870  1.00  0.00            
ATOM     47  H22 ACD     1      35.490   8.890  23.250  1.00  0.00            
ATOM     48  C15 ACD     1      34.070   7.330  23.400  1.00  0.00            
ATOM     49  H23 ACD     1      33.210   7.950  23.100  1.00  0.00            
ATOM     50  H24 ACD     1      33.990   6.320  22.980  1.00  0.00            
ATOM     51  O12 ACD     1      33.940   7.250  24.780  1.00  0.00            
ATOM     52  H25 ACD     1      34.430   6.460  25.010  1.00  0.00            
ATOM     53  O13 ACD     1      37.860   8.910  23.610  1.00  0.00            
ATOM     54  C16 ACD     1      38.840   8.960  24.700  1.00  0.00            
ATOM     55  H26 ACD     1      39.180   7.940  24.930  1.00  0.00            
ATOM     56  C17 ACD     1      40.020   9.830  24.280  1.00  0.00            
ATOM     57  H27 ACD     1      39.630  10.800  23.970  1.00  0.00            
ATOM     58  O14 ACD     1      40.690   9.240  23.160  1.00  0.00            
ATOM     59  H28 ACD     1      40.010   9.030  22.510  1.00  0.00            
ATOM     60  C18 ACD     1      40.940  10.190  25.430  1.00  0.00            
ATOM     61  H29 ACD     1      41.380   9.230  25.720  1.00  0.00            
ATOM     62  O15 ACD     1      41.950  11.080  24.980  1.00  0.00            
ATOM     63  H30 ACD     1      41.570  11.880  24.610  1.00  0.00            
ATOM     64  C19 ACD     1      40.110  10.780  26.550  1.00  0.00            
ATOM     65  H31 ACD     1      40.750  11.040  27.400  1.00  0.00            
ATOM     66  O16 ACD     1      39.180   9.860  26.940  1.00  0.00            
ATOM     67  C20 ACD     1      38.150   9.490  25.950  1.00  0.00            
ATOM     68  H32 ACD     1      37.700  10.440  25.630  1.00  0.00            
ATOM     69  C21 ACD     1      37.070   8.540  26.510  1.00  0.00            
ATOM     70  H33 ACD     1      36.330   8.270  25.750  1.00  0.00            
ATOM     71  H34 ACD     1      37.560   7.610  26.830  1.00  0.00            
ATOM     72  O17 ACD     1      36.390   9.100  27.530  1.00  0.00            
ATOM     73  H35 ACD     1      36.450   8.460  28.250  1.00  0.00            
ATOM     74  O18 ACD     1      39.530  12.020  26.090  1.00  0.00            
ATOM     75  C22 ACD     1      39.180  13.120  26.950  1.00  0.00            
ATOM     76  H36 ACD     1      39.970  13.230  27.700  1.00  0.00            
ATOM     77  C23 ACD     1      39.180  14.360  26.040  1.00  0.00            
ATOM     78  H37 ACD     1      38.380  14.270  25.300  1.00  0.00            
ATOM     79  O19 ACD     1      40.450  14.740  25.490  1.00  0.00            
ATOM     80  H38 ACD     1      40.760  14.080  24.870  1.00  0.00            
ATOM     81  C24 ACD     1      38.560  15.560  26.790  1.00  0.00            
ATOM     82  H39 ACD     1      39.190  15.830  27.650  1.00  0.00            
ATOM     83  O20 ACD     1      38.460  16.720  25.970  1.00  0.00            
ATOM     84  H40 ACD     1      39.370  16.960  25.780  1.00  0.00            
ATOM     85  C25 ACD     1      37.240  15.280  27.370  1.00  0.00            
ATOM     86  H41 ACD     1      36.930  16.170  27.940  1.00  0.00            
ATOM     87  O21 ACD     1      37.340  14.150  28.250  1.00  0.00            
ATOM     88  C26 ACD     1      37.800  12.900  27.640  1.00  0.00            
ATOM     89  H42 ACD     1      37.110  12.500  26.890  1.00  0.00            
ATOM     90  C27 ACD     1      37.720  11.970  28.790  1.00  0.00            
ATOM     91  H43 ACD     1      38.480  11.180  28.670  1.00  0.00            
ATOM     92  H44 ACD     1      38.030  12.530  29.680  1.00  0.00            
ATOM     93  O22 ACD     1      36.350  11.520  29.040  1.00  0.00            
ATOM     94  H45 ACD     1      36.260  10.690  28.580  1.00  0.00            
ATOM     95  O23 ACD     1      36.240  14.910  26.370  1.00  0.00            
ATOM     96  C28 ACD     1      35.070  15.790  26.300  1.00  0.00            
ATOM     97  H46 ACD     1      34.850  16.360  27.210  1.00  0.00            
ATOM     98  C29 ACD     1      33.860  14.880  26.200  1.00  0.00            
ATOM     99  H47 ACD     1      34.050  14.140  25.420  1.00  0.00            
ATOM    100  O24 ACD     1      32.700  15.630  26.040  1.00  0.00            
ATOM    101  C30 ACD     1      33.640  14.140  27.550  1.00  0.00            
ATOM    102  H48 ACD     1      34.580  13.790  28.000  1.00  0.00            
ATOM    103  H49 ACD     1      33.180  14.830  28.270  1.00  0.00            
ATOM    104  O25 ACD     1      32.600  13.150  27.420  1.00  0.00            
ATOM    105  H50 ACD     1      31.790  13.640  27.270  1.00  0.00            
ATOM    106  C31 ACD     1      35.250  16.730  25.080  1.00  0.00            
ATOM    107  H51 ACD     1      35.520  16.100  24.220  1.00  0.00            
ATOM    108  O26 ACD     1      36.140  17.760  25.360  1.00  0.00            
ATOM    109  H52 ACD     1      37.030  17.400  25.460  1.00  0.00            
ATOM    110  C32 ACD     1      33.820  17.370  24.830  1.00  0.00            
ATOM    111  H53 ACD     1      33.630  18.100  25.640  1.00  0.00            
ATOM    112  O27 ACD     1      33.710  18.010  23.600  1.00  0.00            
ATOM    113  H54 ACD     1      33.000  18.650  23.600  1.00  0.00            
ATOM    114  C33 ACD     1      32.660  16.290  24.840  1.00  0.00            
ATOM    115  H55 ACD     1      31.720  16.850  24.880  1.00  0.00            
ATOM    116  O28 ACD     1      32.810  15.330  23.830  1.00  0.00            
ATOM    117  C34 ACD     1      31.810  15.160  22.940  1.00  0.00            
ATOM    118  H56 ACD     1      31.000  15.860  23.170  1.00  0.00            
ATOM    119  C35 ACD     1      32.440  15.380  21.550  1.00  0.00            
ATOM    120  H57 ACD     1      33.430  14.920  21.590  1.00  0.00            
ATOM    121  O29 ACD     1      32.690  16.800  21.210  1.00  0.00            
ATOM    122  H58 ACD     1      33.290  17.140  21.890  1.00  0.00            
ATOM    123  C36 ACD     1      31.580  14.770  20.410  1.00  0.00            
ATOM    124  H59 ACD     1      30.670  15.370  20.240  1.00  0.00            
ATOM    125  O30 ACD     1      32.230  14.710  19.150  1.00  0.00            
ATOM    126  H60 ACD     1      31.510  14.730  18.510  1.00  0.00            
ATOM    127  C1  CV1     2      30.630   8.500  26.050  1.00  0.00            
ATOM    128  C2  CV1     2      31.450   9.610  25.480  1.00  0.00            
ATOM    129  N1  CV1     2      32.980   9.800  25.830  1.00  0.00            
ATOM    130  C3  CV1     2      33.200  10.000  27.340  1.00  0.00            
ATOM    131  C4  CV1     2      32.810   8.810  28.240  1.00  0.00            
ATOM    132  C5  CV1     2      33.460  11.040  25.050  1.00  0.00            
ATOM    133  C6  CV1     2      35.040  11.370  24.870  1.00  0.00            
ATOM    134  O1  CV1     2      35.240  11.940  23.470  1.00  0.00            
ATOM    135  C7  CV1     2      36.520  12.350  23.250  1.00  0.00            
ATOM    136  O2  CV1     2      37.400  12.280  24.030  1.00  0.00            
ATOM    137  C8  CV1     2      36.640  12.990  21.890  1.00  0.00            
ATOM    138  C9  CV1     2      36.930  14.520  22.020  1.00  0.00            
ATOM    139  C10 CV1     2      38.120  15.010  22.710  1.00  0.00            
ATOM    140  C11 CV1     2      38.360  16.390  22.740  1.00  0.00            
ATOM    141  C12 CV1     2      37.450  17.340  22.160  1.00  0.00            
ATOM    142  C13 CV1     2      36.300  16.820  21.500  1.00  0.00            
ATOM    143  C14 CV1     2      36.120  15.460  21.330  1.00  0.00            
ATOM    144  C15 CV1     2      37.560  12.290  20.920  1.00  0.00            
ATOM    145  C16 CV1     2      37.040  12.140  19.590  1.00  0.00            
ATOM    146  C17 CV1     2      37.770  11.350  18.680  1.00  0.00            
ATOM    147  C18 CV1     2      39.050  10.890  19.110  1.00  0.00            
ATOM    148  C19 CV1     2      39.610  11.120  20.370  1.00  0.00            
ATOM    149  C20 CV1     2      38.780  11.770  21.310  1.00  0.00            
ATOM    150  H1  CV1     2      30.170   8.630  27.040  1.00  0.00            
ATOM    151  H2  CV1     2      29.770   8.460  25.370  1.00  0.00            
ATOM    152  H3  CV1     2      31.170   7.550  26.000  1.00  0.00            
ATOM    153  H4  CV1     2      30.990  10.530  25.830  1.00  0.00            
ATOM    154  H5  CV1     2      31.320   9.520  24.400  1.00  0.00            
ATOM    155  H6  CV1     2      33.470   9.010  25.400  1.00  0.00            
ATOM    156  H7  CV1     2      32.640  10.910  27.580  1.00  0.00            
ATOM    157  H8  CV1     2      34.280  10.150  27.410  1.00  0.00            
ATOM    158  H9  CV1     2      31.760   8.680  28.510  1.00  0.00            
ATOM    159  H10 CV1     2      33.210   7.870  27.860  1.00  0.00            
ATOM    160  H11 CV1     2      33.230   8.950  29.250  1.00  0.00            
ATOM    161  H12 CV1     2      33.010  11.880  25.580  1.00  0.00            
ATOM    162  H13 CV1     2      33.120  10.870  24.020  1.00  0.00            
ATOM    163  H14 CV1     2      35.510  10.380  24.850  1.00  0.00            
ATOM    164  H15 CV1     2      35.390  11.920  25.750  1.00  0.00            
ATOM    165  H16 CV1     2      35.630  12.930  21.490  1.00  0.00            
ATOM    166  H17 CV1     2      38.730  14.330  23.290  1.00  0.00            
ATOM    167  H18 CV1     2      39.190  16.720  23.360  1.00  0.00            
ATOM    168  H19 CV1     2      37.470  18.380  22.460  1.00  0.00            
ATOM    169  H20 CV1     2      35.570  17.520  21.120  1.00  0.00            
ATOM    170  H21 CV1     2      35.270  15.090  20.760  1.00  0.00            
ATOM    171  H22 CV1     2      36.030  12.410  19.320  1.00  0.00            
ATOM    172  H23 CV1     2      37.350  11.110  17.710  1.00  0.00            
ATOM    173  H24 CV1     2      39.690  10.380  18.400  1.00  0.00            
ATOM    174  H25 CV1     2      40.540  10.630  20.640  1.00  0.00            
ATOM    175  H26 CV1     2      39.090  11.900  22.340  1.00  0.00            
TER
ENDMDL
MODEL        1
ATOM      1  H1  ACD     1      30.230  19.370  17.660  1.00  0.00            
ATOM      2  O1  ACD     1      29.940  18.710  18.290  1.00  0.00            
ATOM      3  C1  ACD     1      28.840  19.250  19.030  1.00  0.00            
ATOM      4  H2  ACD     1      28.230  18.490  19.550  1.00  0.00            
ATOM      5  H3  ACD     1      28.310  19.970  18.400  1.00  0.00            
ATOM      6  C2  ACD     1      29.400  20.170  20.040  1.00  0.00            
ATOM      7  H4  ACD     1      30.180  19.660  20.630  1.00  0.00            
ATOM      8  O2  ACD     1      29.930  21.360  19.470  1.00  0.00            
ATOM      9  C3  ACD     1      30.450  22.380  20.390  1.00  0.00            
ATOM     10  H5  ACD     1      30.800  23.230  19.800  1.00  0.00            
ATOM     11  O3  ACD     1      31.490  21.860  21.240  1.00  0.00            
ATOM     12  C4  ACD     1      32.840  22.110  20.830  1.00  0.00            
ATOM     13  H6  ACD     1      32.990  22.860  20.040  1.00  0.00            
ATOM     14  C5  ACD     1      33.660  22.570  21.990  1.00  0.00            
ATOM     15  H7  ACD     1      33.560  21.820  22.780  1.00  0.00            
ATOM     16  O4  ACD     1      33.010  23.770  22.450  1.00  0.00            
ATOM     17  H8  ACD     1      33.570  24.130  23.140  1.00  0.00            
ATOM     18  C6  ACD     1      35.220  22.570  21.850  1.00  0.00            
ATOM     19  H9  ACD     1      35.550  23.410  21.220  1.00  0.00            
ATOM     20  O5  ACD     1      35.900  22.790  23.190  1.00  0.00            
ATOM     21  H10 ACD     1      35.950  21.880  23.500  1.00  0.00            
ATOM     22  C7  ACD     1      35.650  21.270  21.240  1.00  0.00            
ATOM     23  H11 ACD     1      36.720  21.320  21.020  1.00  0.00            
ATOM     24  O6  ACD     1      34.880  20.930  20.030  1.00  0.00            
ATOM     25  C8  ACD     1      33.470  20.820  20.150  1.00  0.00            
ATOM     26  H12 ACD     1      33.270  19.950  20.780  1.00  0.00            
ATOM     27  C9  ACD     1      33.020  20.730  18.750  1.00  0.00            
ATOM     28  H13 ACD     1      31.930  20.610  18.760  1.00  0.00            
ATOM     29  H14 ACD     1      33.130  21.610  18.110  1.00  0.00            
ATOM     30  O7  ACD     1      33.610  19.570  18.090  1.00  0.00            
ATOM     31  H15 ACD     1      33.920  19.850  17.220  1.00  0.00            
ATOM     32  O8  ACD     1      35.410  20.320  22.280  1.00  0.00            
ATOM     33  C10 ACD     1      36.420  19.400  22.630  1.00  0.00            
ATOM     34  H16 ACD     1      37.460  19.760  22.580  1.00  0.00            
ATOM     35  C11 ACD     1      36.200  19.240  24.090  1.00  0.00            
ATOM     36  H17 ACD     1      35.140  19.040  24.300  1.00  0.00            
ATOM     37  O9  ACD     1      36.610  20.440  24.860  1.00  0.00            
ATOM     38  H18 ACD     1      37.540  20.370  25.120  1.00  0.00            
ATOM     39  C12 ACD     1      36.890  17.980  24.560  1.00  0.00            
ATOM     40  H19 ACD     1      37.960  18.120  24.380  1.00  0.00            
ATOM     41  O10 ACD     1      36.700  17.660  25.970  1.00  0.00            
ATOM     42  H20 ACD     1      36.120  16.900  26.050  1.00  0.00            
ATOM     43  C13 ACD     1      36.460  16.750  23.780  1.00  0.00            
ATOM     44  H21 ACD     1      36.960  15.890  24.230  1.00  0.00            
ATOM     45  O11 ACD     1      36.790  16.960  22.470  1.00  0.00            
ATOM     46  C14 ACD     1      36.200  18.120  21.870  1.00  0.00            
ATOM     47  H22 ACD     1      35.100  18.100  21.850  1.00  0.00            
ATOM     48  C15 ACD     1      36.660  18.180  20.320  1.00  0.00            
ATOM     49  H23 ACD     1      36.260  19.000  19.710  1.00  0.00            
ATOM     50  H24 ACD     1      37.760  18.170  20.400  1.00  0.00            
ATOM     51  O12 ACD     1      36.140  17.010  19.640  1.00  0.00            
ATOM     52  H25 ACD     1      36.620  16.240  19.960  1.00  0.00            
ATOM     53  O13 ACD     1      35.110  16.500  23.890  1.00  0.00            
ATOM     54  C16 ACD     1      34.760  15.130  24.260  1.00  0.00            
ATOM     55  H26 ACD     1      35.660  14.510  24.210  1.00  0.00            
ATOM     56  C17 ACD     1      34.090  15.170  25.580  1.00  0.00            
ATOM     57  H27 ACD     1      33.380  15.990  25.390  1.00  0.00            
ATOM     58  O14 ACD     1      35.180  15.390  26.490  1.00  0.00            
ATOM     59  H28 ACD     1      35.010  14.960  27.330  1.00  0.00            
ATOM     60  C18 ACD     1      33.400  13.900  26.040  1.00  0.00            
ATOM     61  H29 ACD     1      34.210  13.190  26.200  1.00  0.00            
ATOM     62  O15 ACD     1      32.640  14.050  27.270  1.00  0.00            
ATOM     63  H30 ACD     1      31.890  14.600  27.060  1.00  0.00            
ATOM     64  C19 ACD     1      32.500  13.430  24.880  1.00  0.00            
ATOM     65  H31 ACD     1      32.220  12.390  25.060  1.00  0.00            
ATOM     66  O16 ACD     1      33.150  13.440  23.590  1.00  0.00            
ATOM     67  C20 ACD     1      33.750  14.640  23.170  1.00  0.00            
ATOM     68  H32 ACD     1      33.060  15.470  22.960  1.00  0.00            
ATOM     69  C21 ACD     1      34.510  14.420  21.870  1.00  0.00            
ATOM     70  H33 ACD     1      35.000  15.340  21.520  1.00  0.00            
ATOM     71  H34 ACD     1      35.300  13.670  22.030  1.00  0.00            
ATOM     72  O17 ACD     1      33.660  14.040  20.820  1.00  0.00            
ATOM     73  H35 ACD     1      33.520  13.090  20.730  1.00  0.00            
ATOM     74  O18 ACD     1      31.390  14.350  24.810  1.00  0.00            
ATOM     75  C22 ACD     1      30.070  13.810  24.960  1.00  0.00            
ATOM     76  H36 ACD     1      30.140  12.730  25.120  1.00  0.00            
ATOM     77  C23 ACD     1      29.340  14.490  26.110  1.00  0.00            
ATOM     78  H37 ACD     1      29.650  15.540  26.130  1.00  0.00            
ATOM     79  O19 ACD     1      29.770  13.990  27.360  1.00  0.00            
ATOM     80  H38 ACD     1      29.250  14.330  28.090  1.00  0.00            
ATOM     81  C24 ACD     1      27.840  14.500  26.030  1.00  0.00            
ATOM     82  H39 ACD     1      27.480  13.520  26.370  1.00  0.00            
ATOM     83  O20 ACD     1      27.340  15.570  26.880  1.00  0.00            
ATOM     84  H40 ACD     1      27.170  16.370  26.380  1.00  0.00            
ATOM     85  C25 ACD     1      27.340  14.770  24.650  1.00  0.00            
ATOM     86  H41 ACD     1      26.300  14.460  24.510  1.00  0.00            
ATOM     87  O21 ACD     1      27.970  13.890  23.790  1.00  0.00            
ATOM     88  C26 ACD     1      29.410  14.090  23.620  1.00  0.00            
ATOM     89  H42 ACD     1      29.660  15.110  23.310  1.00  0.00            
ATOM     90  C27 ACD     1      29.870  13.210  22.510  1.00  0.00            
ATOM     91  H43 ACD     1      29.490  13.660  21.580  1.00  0.00            
ATOM     92  H44 ACD     1      30.960  13.210  22.460  1.00  0.00            
ATOM     93  O22 ACD     1      29.490  11.890  22.790  1.00  0.00            
ATOM     94  H45 ACD     1      28.610  11.620  22.530  1.00  0.00            
ATOM     95  O23 ACD     1      27.630  16.050  24.260  1.00  0.00            
ATOM     96  C28 ACD     1      26.700  16.730  23.350  1.00  0.00            
ATOM     97  H46 ACD     1      25.710  16.240  23.320  1.00  0.00            
ATOM     98  C29 ACD     1      27.210  16.870  21.940  1.00  0.00            
ATOM     99  H47 ACD     1      28.270  17.140  21.950  1.00  0.00            
ATOM    100  O24 ACD     1      26.470  17.830  21.200  1.00  0.00            
ATOM    101  C30 ACD     1      27.080  15.530  21.200  1.00  0.00            
ATOM    102  H48 ACD     1      27.550  14.750  21.820  1.00  0.00            
ATOM    103  H49 ACD     1      26.030  15.350  20.940  1.00  0.00            
ATOM    104  O25 ACD     1      27.860  15.640  19.970  1.00  0.00            
ATOM    105  H50 ACD     1      27.480  15.150  19.230  1.00  0.00            
ATOM    106  C31 ACD     1      26.570  18.100  24.030  1.00  0.00            
ATOM    107  H51 ACD     1      27.530  18.580  24.270  1.00  0.00            
ATOM    108  O26 ACD     1      25.940  17.990  25.320  1.00  0.00            
ATOM    109  H52 ACD     1      26.140  18.730  25.900  1.00  0.00            
ATOM    110  C32 ACD     1      25.830  19.120  23.140  1.00  0.00            
ATOM    111  H53 ACD     1      24.770  18.840  23.050  1.00  0.00            
ATOM    112  O27 ACD     1      25.960  20.470  23.650  1.00  0.00            
ATOM    113  H54 ACD     1      25.050  20.700  23.870  1.00  0.00            
ATOM    114  C33 ACD     1      26.510  19.070  21.760  1.00  0.00            
ATOM    115  H55 ACD     1      25.940  19.800  21.180  1.00  0.00            
ATOM    116  O28 ACD     1      27.920  19.520  21.870  1.00  0.00            
ATOM    117  C34 ACD     1      28.260  20.640  21.000  1.00  0.00            
ATOM    118  H56 ACD     1      27.380  21.010  20.460  1.00  0.00            
ATOM    119  C35 ACD     1      28.570  21.850  21.910  1.00  0.00            
ATOM    120  H57 ACD     1      29.110  21.490  22.790  1.00  0.00            
ATOM    121  O29 ACD     1      27.340  22.400  22.370  1.00  0.00            
ATOM    122  H58 ACD     1      26.930  21.660  22.820  1.00  0.00            
ATOM    123  C36 ACD     1      29.290  22.910  21.180  1.00  0.00            
ATOM    124  H59 ACD     1      28.520  23.270  20.490  1.00  0.00            
ATOM    125  O30 ACD     1      29.870  23.880  22.000  1.00  0.00            
ATOM    126  H60 ACD     1      30.730  23.460  22.090  1.00  0.00            
ATOM    127  C1  CV1     2      33.810  15.400  17.330  1.00  0.00            
ATOM    128  C2  CV1     2      33.460  16.620  18.200  1.00  0.00            
ATOM    129  N1  CV1     2      32.410  16.310  19.250  1.00  0.00            
ATOM    130  C3  CV1     2      31.100  15.970  18.530  1.00  0.00            
ATOM    131  C4  CV1     2      30.760  14.510  18.750  1.00  0.00            
ATOM    132  C5  CV1     2      32.350  17.490  20.240  1.00  0.00            
ATOM    133  C6  CV1     2      31.490  17.220  21.540  1.00  0.00            
ATOM    134  O1  CV1     2      31.950  18.130  22.590  1.00  0.00            
ATOM    135  C7  CV1     2      31.160  18.260  23.750  1.00  0.00            
ATOM    136  O2  CV1     2      30.070  17.730  23.830  1.00  0.00            
ATOM    137  C8  CV1     2      31.880  19.120  24.790  1.00  0.00            
ATOM    138  C9  CV1     2      31.100  20.380  25.030  1.00  0.00            
ATOM    139  C10 CV1     2      31.810  21.540  25.360  1.00  0.00            
ATOM    140  C11 CV1     2      31.190  22.820  25.520  1.00  0.00            
ATOM    141  C12 CV1     2      29.780  22.900  25.440  1.00  0.00            
ATOM    142  C13 CV1     2      29.060  21.710  25.230  1.00  0.00            
ATOM    143  C14 CV1     2      29.700  20.460  24.990  1.00  0.00            
ATOM    144  C15 CV1     2      32.090  18.350  26.080  1.00  0.00            
ATOM    145  C16 CV1     2      33.330  18.580  26.670  1.00  0.00            
ATOM    146  C17 CV1     2      33.730  17.900  27.860  1.00  0.00            
ATOM    147  C18 CV1     2      32.720  17.100  28.410  1.00  0.00            
ATOM    148  C19 CV1     2      31.390  16.990  27.950  1.00  0.00            
ATOM    149  C20 CV1     2      31.110  17.630  26.760  1.00  0.00            
ATOM    150  H1  CV1     2      32.960  15.310  16.640  1.00  0.00            
ATOM    151  H2  CV1     2      34.740  15.520  16.760  1.00  0.00            
ATOM    152  H3  CV1     2      33.890  14.520  17.970  1.00  0.00            
ATOM    153  H4  CV1     2      33.100  17.360  17.480  1.00  0.00            
ATOM    154  H5  CV1     2      34.310  17.110  18.670  1.00  0.00            
ATOM    155  H6  CV1     2      32.550  15.490  19.860  1.00  0.00            
ATOM    156  H7  CV1     2      31.070  16.340  17.500  1.00  0.00            
ATOM    157  H8  CV1     2      30.350  16.630  18.980  1.00  0.00            
ATOM    158  H9  CV1     2      30.680  14.220  19.810  1.00  0.00            
ATOM    159  H10 CV1     2      29.770  14.200  18.400  1.00  0.00            
ATOM    160  H11 CV1     2      31.510  13.930  18.190  1.00  0.00            
ATOM    161  H12 CV1     2      31.910  18.400  19.820  1.00  0.00            
ATOM    162  H13 CV1     2      33.360  17.760  20.560  1.00  0.00            
ATOM    163  H14 CV1     2      31.470  16.170  21.870  1.00  0.00            
ATOM    164  H15 CV1     2      30.470  17.520  21.290  1.00  0.00            
ATOM    165  H16 CV1     2      32.860  19.310  24.330  1.00  0.00            
ATOM    166  H17 CV1     2      32.890  21.480  25.370  1.00  0.00            
ATOM    167  H18 CV1     2      31.870  23.640  25.750  1.00  0.00            
ATOM    168  H19 CV1     2      29.270  23.840  25.610  1.00  0.00            
ATOM    169  H20 CV1     2      27.980  21.790  25.290  1.00  0.00            
ATOM    170  H21 CV1     2      29.090  19.580  24.820  1.00  0.00            
ATOM    171  H22 CV1     2      33.960  19.370  26.270  1.00  0.00            
ATOM    172  H23 CV1     2      34.710  17.970  28.330  1.00  0.00            
ATOM    173  H24 CV1     2      32.980  16.560  29.310  1.00  0.00            
ATOM    174  H25 CV1     2      30.660  16.360  28.470  1.00  0.00            
ATOM    175  H26 CV1     2      30.120  17.560  26.310  1.00  0.00            
TER
ENDMDL
MODEL        1
ATOM      1  H1  ACD     1      27.010  26.680  20.190  1.00  0.00            
ATOM      2  O1  ACD     1      26.340  26.020  20.390  1.00  0.00            
ATOM      3  C1  ACD     1      25.750  25.480  19.260  1.00  0.00            
ATOM      4  H2  ACD     1      25.460  26.360  18.670  1.00  0.00            
ATOM      5  H3  ACD     1      24.890  24.870  19.550  1.00  0.00            
ATOM      6  C2  ACD     1      26.650  24.620  18.370  1.00  0.00            
ATOM      7  H4  ACD     1      26.070  24.110  17.600  1.00  0.00            
ATOM      8  O2  ACD     1      27.500  25.590  17.680  1.00  0.00            
ATOM      9  C3  ACD     1      28.460  25.110  16.790  1.00  0.00            
ATOM     10  H5  ACD     1      28.990  25.970  16.370  1.00  0.00            
ATOM     11  O3  ACD     1      27.840  24.250  15.800  1.00  0.00            
ATOM     12  C4  ACD     1      27.510  24.960  14.590  1.00  0.00            
ATOM     13  H6  ACD     1      27.820  26.010  14.680  1.00  0.00            
ATOM     14  C5  ACD     1      28.230  24.190  13.480  1.00  0.00            
ATOM     15  H7  ACD     1      28.010  23.140  13.710  1.00  0.00            
ATOM     16  O4  ACD     1      29.660  24.480  13.580  1.00  0.00            
ATOM     17  H8  ACD     1      30.080  23.900  12.930  1.00  0.00            
ATOM     18  C6  ACD     1      27.750  24.420  12.060  1.00  0.00            
ATOM     19  H9  ACD     1      27.980  25.480  11.920  1.00  0.00            
ATOM     20  O5  ACD     1      28.430  23.550  11.200  1.00  0.00            
ATOM     21  H10 ACD     1      27.990  22.700  11.280  1.00  0.00            
ATOM     22  C7  ACD     1      26.230  24.220  12.030  1.00  0.00            
ATOM     23  H11 ACD     1      25.790  24.470  11.060  1.00  0.00            
ATOM     24  O6  ACD     1      25.630  25.160  13.020  1.00  0.00            
ATOM     25  C8  ACD     1      25.960  24.900  14.380  1.00  0.00            
ATOM     26  H12 ACD     1      25.570  23.910  14.660  1.00  0.00            
ATOM     27  C9  ACD     1      25.270  25.980  15.180  1.00  0.00            
ATOM     28  H13 ACD     1      26.000  26.530  15.800  1.00  0.00            
ATOM     29  H14 ACD     1      24.910  26.710  14.450  1.00  0.00            
ATOM     30  O7  ACD     1      24.290  25.640  16.150  1.00  0.00            
ATOM     31  H15 ACD     1      23.670  26.350  16.340  1.00  0.00            
ATOM     32  O8  ACD     1      25.950  22.850  12.370  1.00  0.00            
ATOM     33  C10 ACD     1      25.630  21.850  11.310  1.00  0.00            
ATOM     34  H16 ACD     1      26.100  22.230  10.400  1.00  0.00            
ATOM     35  C11 ACD     1      26.390  20.560  11.690  1.00  0.00            
ATOM     36  H17 ACD     1      26.290  20.460  12.780  1.00  0.00            
ATOM     37  O9  ACD     1      27.750  20.810  11.350  1.00  0.00            
ATOM     38  H18 ACD     1      28.390  20.310  11.860  1.00  0.00            
ATOM     39  C12 ACD     1      25.880  19.420  10.880  1.00  0.00            
ATOM     40  H19 ACD     1      26.200  19.480   9.830  1.00  0.00            
ATOM     41  O10 ACD     1      26.310  18.210  11.370  1.00  0.00            
ATOM     42  H20 ACD     1      27.140  17.890  11.000  1.00  0.00            
ATOM     43  C13 ACD     1      24.320  19.300  10.940  1.00  0.00            
ATOM     44  H21 ACD     1      24.080  18.430  10.320  1.00  0.00            
ATOM     45  O11 ACD     1      23.850  20.510  10.390  1.00  0.00            
ATOM     46  C14 ACD     1      24.130  21.700  11.080  1.00  0.00            
ATOM     47  H22 ACD     1      23.570  21.630  12.020  1.00  0.00            
ATOM     48  C15 ACD     1      23.550  22.780  10.160  1.00  0.00            
ATOM     49  H23 ACD     1      22.550  22.390   9.950  1.00  0.00            
ATOM     50  H24 ACD     1      23.420  23.760  10.660  1.00  0.00            
ATOM     51  O12 ACD     1      24.280  22.890   8.990  1.00  0.00            
ATOM     52  H25 ACD     1      23.960  22.130   8.500  1.00  0.00            
ATOM     53  O13 ACD     1      23.780  19.260  12.230  1.00  0.00            
ATOM     54  C16 ACD     1      22.620  18.540  12.450  1.00  0.00            
ATOM     55  H26 ACD     1      22.330  18.220  11.450  1.00  0.00            
ATOM     56  C17 ACD     1      23.120  17.300  13.170  1.00  0.00            
ATOM     57  H27 ACD     1      23.640  17.810  13.990  1.00  0.00            
ATOM     58  O14 ACD     1      23.960  16.440  12.340  1.00  0.00            
ATOM     59  H28 ACD     1      24.670  17.030  12.070  1.00  0.00            
ATOM     60  C18 ACD     1      22.120  16.610  13.980  1.00  0.00            
ATOM     61  H29 ACD     1      21.510  16.150  13.200  1.00  0.00            
ATOM     62  O15 ACD     1      22.600  15.570  14.800  1.00  0.00            
ATOM     63  H30 ACD     1      22.930  14.950  14.140  1.00  0.00            
ATOM     64  C19 ACD     1      21.220  17.530  14.790  1.00  0.00            
ATOM     65  H31 ACD     1      20.380  17.060  15.310  1.00  0.00            
ATOM     66  O16 ACD     1      20.660  18.450  13.800  1.00  0.00            
ATOM     67  C20 ACD     1      21.550  19.350  13.140  1.00  0.00            
ATOM     68  H32 ACD     1      21.990  19.960  13.940  1.00  0.00            
ATOM     69  C21 ACD     1      20.750  20.300  12.180  1.00  0.00            
ATOM     70  H33 ACD     1      21.420  20.600  11.360  1.00  0.00            
ATOM     71  H34 ACD     1      19.930  19.770  11.690  1.00  0.00            
ATOM     72  O17 ACD     1      20.280  21.440  12.830  1.00  0.00            
ATOM     73  H35 ACD     1      20.090  22.080  12.140  1.00  0.00            
ATOM     74  O18 ACD     1      21.940  18.350  15.820  1.00  0.00            
ATOM     75  C22 ACD     1      21.510  18.340  17.160  1.00  0.00            
ATOM     76  H36 ACD     1      20.540  17.820  17.250  1.00  0.00            
ATOM     77  C23 ACD     1      22.610  17.480  17.840  1.00  0.00            
ATOM     78  H37 ACD     1      23.540  17.980  17.530  1.00  0.00            
ATOM     79  O19 ACD     1      22.590  16.150  17.280  1.00  0.00            
ATOM     80  H38 ACD     1      22.640  16.140  16.320  1.00  0.00            
ATOM     81  C24 ACD     1      22.520  17.610  19.370  1.00  0.00            
ATOM     82  H39 ACD     1      21.640  17.030  19.660  1.00  0.00            
ATOM     83  O20 ACD     1      23.570  17.020  20.090  1.00  0.00            
ATOM     84  H40 ACD     1      23.920  16.320  19.530  1.00  0.00            
ATOM     85  C25 ACD     1      22.430  19.030  19.810  1.00  0.00            
ATOM     86  H41 ACD     1      22.270  19.150  20.890  1.00  0.00            
ATOM     87  O21 ACD     1      21.330  19.670  19.240  1.00  0.00            
ATOM     88  C26 ACD     1      21.370  19.770  17.810  1.00  0.00            
ATOM     89  H42 ACD     1      22.250  20.400  17.620  1.00  0.00            
ATOM     90  C27 ACD     1      20.060  20.450  17.430  1.00  0.00            
ATOM     91  H43 ACD     1      20.050  20.600  16.350  1.00  0.00            
ATOM     92  H44 ACD     1      19.230  19.840  17.800  1.00  0.00            
ATOM     93  O22 ACD     1      19.860  21.730  18.040  1.00  0.00            
ATOM     94  H45 ACD     1      19.780  21.530  18.980  1.00  0.00            
ATOM     95  O23 ACD     1      23.540  19.780  19.510  1.00  0.00            
ATOM     96  C28 ACD     1      24.170  20.550  20.530  1.00  0.00            
ATOM     97  H46 ACD     1      23.730  20.310  21.510  1.00  0.00            
ATOM     98  C29 ACD     1      24.050  22.060  20.220  1.00  0.00            
ATOM     99  H47 ACD     1      24.130  22.110  19.130  1.00  0.00            
ATOM    100  O24 ACD     1      25.040  22.730  21.010  1.00  0.00            
ATOM    101  C30 ACD     1      22.730  22.570  20.800  1.00  0.00            
ATOM    102  H48 ACD     1      22.930  23.650  20.870  1.00  0.00            
ATOM    103  H49 ACD     1      21.880  22.430  20.120  1.00  0.00            
ATOM    104  O25 ACD     1      22.510  22.270  22.170  1.00  0.00            
ATOM    105  H50 ACD     1      22.120  23.090  22.480  1.00  0.00            
ATOM    106  C31 ACD     1      25.620  19.940  20.670  1.00  0.00            
ATOM    107  H51 ACD     1      26.100  19.770  19.690  1.00  0.00            
ATOM    108  O26 ACD     1      25.540  18.740  21.310  1.00  0.00            
ATOM    109  H52 ACD     1      24.860  18.250  20.850  1.00  0.00            
ATOM    110  C32 ACD     1      26.550  20.950  21.320  1.00  0.00            
ATOM    111  H53 ACD     1      26.220  20.870  22.360  1.00  0.00            
ATOM    112  O27 ACD     1      27.980  20.590  21.290  1.00  0.00            
ATOM    113  H54 ACD     1      28.300  20.960  20.470  1.00  0.00            
ATOM    114  C33 ACD     1      26.410  22.360  20.900  1.00  0.00            
ATOM    115  H55 ACD     1      26.980  23.110  21.460  1.00  0.00            
ATOM    116  O28 ACD     1      26.810  22.510  19.540  1.00  0.00            
ATOM    117  C34 ACD     1      27.550  23.660  19.180  1.00  0.00            
ATOM    118  H56 ACD     1      28.030  24.110  20.060  1.00  0.00            
ATOM    119  C35 ACD     1      28.690  23.100  18.370  1.00  0.00            
ATOM    120  H57 ACD     1      28.200  22.440  17.640  1.00  0.00            
ATOM    121  O29 ACD     1      29.600  22.370  19.310  1.00  0.00            
ATOM    122  H58 ACD     1      30.140  21.750  18.810  1.00  0.00            
ATOM    123  C36 ACD     1      29.460  24.240  17.640  1.00  0.00            
ATOM    124  H59 ACD     1      29.920  24.820  18.450  1.00  0.00            
ATOM    125  O30 ACD     1      30.380  23.770  16.680  1.00  0.00            
ATOM    126  H60 ACD     1      29.850  23.560  15.910  1.00  0.00            
ATOM    127  C1  CV1     2      21.540  24.500  17.340  1.00  0.00            
ATOM    128  C2  CV1     2      21.130  23.910  15.980  1.00  0.00            
ATOM    129  N1  CV1     2      22.240  23.900  14.980  1.00  0.00            
ATOM    130  C3  CV1     2      21.650  24.200  13.590  1.00  0.00            
ATOM    131  C4  CV1     2      21.910  25.690  13.110  1.00  0.00            
ATOM    132  C5  CV1     2      22.790  22.470  14.890  1.00  0.00            
ATOM    133  C6  CV1     2      23.810  22.030  15.920  1.00  0.00            
ATOM    134  O1  CV1     2      24.410  20.780  15.490  1.00  0.00            
ATOM    135  C7  CV1     2      25.410  20.250  16.230  1.00  0.00            
ATOM    136  O2  CV1     2      25.900  20.810  17.190  1.00  0.00            
ATOM    137  C8  CV1     2      26.060  19.030  15.530  1.00  0.00            
ATOM    138  C9  CV1     2      27.410  19.360  14.890  1.00  0.00            
ATOM    139  C10 CV1     2      28.070  20.620  14.950  1.00  0.00            
ATOM    140  C11 CV1     2      29.270  20.830  14.250  1.00  0.00            
ATOM    141  C12 CV1     2      29.800  19.780  13.490  1.00  0.00            
ATOM    142  C13 CV1     2      29.200  18.560  13.480  1.00  0.00            
ATOM    143  C14 CV1     2      28.020  18.350  14.160  1.00  0.00            
ATOM    144  C15 CV1     2      26.200  17.860  16.460  1.00  0.00            
ATOM    145  C16 CV1     2      27.030  17.980  17.580  1.00  0.00            
ATOM    146  C17 CV1     2      27.240  16.950  18.550  1.00  0.00            
ATOM    147  C18 CV1     2      26.620  15.750  18.340  1.00  0.00            
ATOM    148  C19 CV1     2      25.830  15.600  17.200  1.00  0.00            
ATOM    149  C20 CV1     2      25.600  16.620  16.240  1.00  0.00            
ATOM    150  H1  CV1     2      21.670  25.580  17.210  1.00  0.00            
ATOM    151  H2  CV1     2      20.750  24.400  18.100  1.00  0.00            
ATOM    152  H3  CV1     2      22.560  24.250  17.670  1.00  0.00            
ATOM    153  H4  CV1     2      20.300  24.470  15.550  1.00  0.00            
ATOM    154  H5  CV1     2      20.740  22.900  16.160  1.00  0.00            
ATOM    155  H6  CV1     2      22.920  24.630  15.230  1.00  0.00            
ATOM    156  H7  CV1     2      20.620  23.890  13.710  1.00  0.00            
ATOM    157  H8  CV1     2      21.940  23.470  12.840  1.00  0.00            
ATOM    158  H9  CV1     2      21.590  26.380  13.900  1.00  0.00            
ATOM    159  H10 CV1     2      22.960  25.910  12.900  1.00  0.00            
ATOM    160  H11 CV1     2      21.310  26.020  12.250  1.00  0.00            
ATOM    161  H12 CV1     2      23.170  22.350  13.870  1.00  0.00            
ATOM    162  H13 CV1     2      21.960  21.780  15.020  1.00  0.00            
ATOM    163  H14 CV1     2      23.320  21.900  16.890  1.00  0.00            
ATOM    164  H15 CV1     2      24.540  22.840  16.040  1.00  0.00            
ATOM    165  H16 CV1     2      25.360  18.670  14.760  1.00  0.00            
ATOM    166  H17 CV1     2      27.510  21.480  15.310  1.00  0.00            
ATOM    167  H18 CV1     2      29.700  21.820  14.220  1.00  0.00            
ATOM    168  H19 CV1     2      30.820  19.870  13.130  1.00  0.00            
ATOM    169  H20 CV1     2      29.720  17.710  13.050  1.00  0.00            
ATOM    170  H21 CV1     2      27.620  17.340  14.160  1.00  0.00            
ATOM    171  H22 CV1     2      27.620  18.870  17.760  1.00  0.00            
ATOM    172  H23 CV1     2      27.900  17.080  19.400  1.00  0.00            
ATOM    173  H24 CV1     2      26.710  14.890  19.000  1.00  0.00            
ATOM    174  H25 CV1     2      25.340  14.640  17.050  1.00  0.00            
ATOM    175  H26 CV1     2      24.950  16.450  15.390  1.00  0.00            
TER
ENDMDL
MODEL        1
ATOM      1  H1  ACD     1      28.490   6.800  15.820  1.00  0.00            
ATOM      2  O1  ACD     1      29.180   7.340  16.210  1.00  0.00            
ATOM      3  C1  ACD     1      29.840   6.450  17.120  1.00  0.00            
ATOM      4  H2  ACD     1      30.620   5.810  16.690  1.00  0.00            
ATOM      5  H3  ACD     1      28.990   5.840  17.450  1.00  0.00            
ATOM      6  C2  ACD     1      30.370   7.240  18.260  1.00  0.00            
ATOM      7  H4  ACD     1      31.100   7.960  17.870  1.00  0.00            
ATOM      8  O2  ACD     1      29.180   7.740  18.990  1.00  0.00            
ATOM      9  C3  ACD     1      29.390   8.490  20.180  1.00  0.00            
ATOM     10  H5  ACD     1      28.460   8.850  20.630  1.00  0.00            
ATOM     11  O3  ACD     1      30.230   9.620  19.950  1.00  0.00            
ATOM     12  C4  ACD     1      29.730  10.980  19.960  1.00  0.00            
ATOM     13  H6  ACD     1      28.820  11.070  20.560  1.00  0.00            
ATOM     14  C5  ACD     1      30.790  11.830  20.720  1.00  0.00            
ATOM     15  H7  ACD     1      31.730  11.680  20.170  1.00  0.00            
ATOM     16  O4  ACD     1      30.860  11.380  22.070  1.00  0.00            
ATOM     17  H8  ACD     1      30.850  10.420  22.080  1.00  0.00            
ATOM     18  C6  ACD     1      30.470  13.340  20.530  1.00  0.00            
ATOM     19  H9  ACD     1      29.470  13.550  20.920  1.00  0.00            
ATOM     20  O5  ACD     1      31.440  14.270  21.050  1.00  0.00            
ATOM     21  H10 ACD     1      32.200  14.290  20.460  1.00  0.00            
ATOM     22  C7  ACD     1      30.410  13.650  19.110  1.00  0.00            
ATOM     23  H11 ACD     1      30.060  14.670  18.960  1.00  0.00            
ATOM     24  O6  ACD     1      29.360  12.910  18.610  1.00  0.00            
ATOM     25  C8  ACD     1      29.580  11.470  18.530  1.00  0.00            
ATOM     26  H12 ACD     1      30.500  11.180  18.000  1.00  0.00            
ATOM     27  C9  ACD     1      28.390  10.800  17.910  1.00  0.00            
ATOM     28  H13 ACD     1      28.630   9.740  17.770  1.00  0.00            
ATOM     29  H14 ACD     1      27.540  10.910  18.600  1.00  0.00            
ATOM     30  O7  ACD     1      28.100  11.350  16.620  1.00  0.00            
ATOM     31  H15 ACD     1      28.010  12.310  16.680  1.00  0.00            
ATOM     32  O8  ACD     1      31.590  13.390  18.380  1.00  0.00            
ATOM     33  C10 ACD     1      31.980  14.470  17.470  1.00  0.00            
ATOM     34  H16 ACD     1      31.400  15.390  17.590  1.00  0.00            
ATOM     35  C11 ACD     1      33.400  14.850  17.860  1.00  0.00            
ATOM     36  H17 ACD     1      33.980  13.910  17.800  1.00  0.00            
ATOM     37  O9  ACD     1      33.470  15.330  19.170  1.00  0.00            
ATOM     38  H18 ACD     1      34.360  15.700  19.230  1.00  0.00            
ATOM     39  C12 ACD     1      34.020  15.780  16.800  1.00  0.00            
ATOM     40  H19 ACD     1      33.540  16.760  16.780  1.00  0.00            
ATOM     41  O10 ACD     1      35.440  15.930  17.010  1.00  0.00            
ATOM     42  H20 ACD     1      35.480  16.660  17.620  1.00  0.00            
ATOM     43  C13 ACD     1      33.880  15.170  15.410  1.00  0.00            
ATOM     44  H21 ACD     1      34.190  15.850  14.620  1.00  0.00            
ATOM     45  O11 ACD     1      32.530  14.900  15.190  1.00  0.00            
ATOM     46  C14 ACD     1      31.900  13.950  16.020  1.00  0.00            
ATOM     47  H22 ACD     1      32.530  13.050  16.000  1.00  0.00            
ATOM     48  C15 ACD     1      30.440  13.750  15.530  1.00  0.00            
ATOM     49  H23 ACD     1      29.870  13.090  16.190  1.00  0.00            
ATOM     50  H24 ACD     1      29.930  14.720  15.530  1.00  0.00            
ATOM     51  O12 ACD     1      30.430  13.250  14.210  1.00  0.00            
ATOM     52  H25 ACD     1      30.920  13.920  13.720  1.00  0.00            
ATOM     53  O13 ACD     1      34.590  13.930  15.300  1.00  0.00            
ATOM     54  C16 ACD     1      35.580  13.770  14.300  1.00  0.00            
ATOM     55  H26 ACD     1      35.750  14.710  13.770  1.00  0.00            
ATOM     56  C17 ACD     1      36.790  13.340  15.150  1.00  0.00            
ATOM     57  H27 ACD     1      36.370  12.540  15.770  1.00  0.00            
ATOM     58  O14 ACD     1      37.300  14.480  15.930  1.00  0.00            
ATOM     59  H28 ACD     1      36.580  15.050  16.230  1.00  0.00            
ATOM     60  C18 ACD     1      37.930  12.790  14.250  1.00  0.00            
ATOM     61  H29 ACD     1      38.380  13.560  13.610  1.00  0.00            
ATOM     62  O15 ACD     1      39.060  12.270  14.990  1.00  0.00            
ATOM     63  H30 ACD     1      38.820  11.400  15.310  1.00  0.00            
ATOM     64  C19 ACD     1      37.360  11.650  13.360  1.00  0.00            
ATOM     65  H31 ACD     1      38.070  11.300  12.600  1.00  0.00            
ATOM     66  O16 ACD     1      36.300  12.170  12.630  1.00  0.00            
ATOM     67  C20 ACD     1      35.180  12.660  13.360  1.00  0.00            
ATOM     68  H32 ACD     1      34.740  11.850  13.960  1.00  0.00            
ATOM     69  C21 ACD     1      34.040  13.190  12.410  1.00  0.00            
ATOM     70  H33 ACD     1      33.310  13.780  12.980  1.00  0.00            
ATOM     71  H34 ACD     1      34.500  13.840  11.650  1.00  0.00            
ATOM     72  O17 ACD     1      33.360  12.110  11.740  1.00  0.00            
ATOM     73  H35 ACD     1      34.020  11.790  11.120  1.00  0.00            
ATOM     74  O18 ACD     1      36.990  10.600  14.280  1.00  0.00            
ATOM     75  C22 ACD     1      37.440   9.330  14.010  1.00  0.00            
ATOM     76  H36 ACD     1      38.260   9.380  13.290  1.00  0.00            
ATOM     77  C23 ACD     1      38.020   8.830  15.330  1.00  0.00            
ATOM     78  H37 ACD     1      37.260   9.140  16.060  1.00  0.00            
ATOM     79  O19 ACD     1      39.300   9.380  15.590  1.00  0.00            
ATOM     80  H38 ACD     1      39.790   8.800  16.190  1.00  0.00            
ATOM     81  C24 ACD     1      38.160   7.310  15.370  1.00  0.00            
ATOM     82  H39 ACD     1      38.950   6.980  14.670  1.00  0.00            
ATOM     83  O20 ACD     1      38.500   6.680  16.600  1.00  0.00            
ATOM     84  H40 ACD     1      37.650   6.460  16.990  1.00  0.00            
ATOM     85  C25 ACD     1      36.850   6.670  14.870  1.00  0.00            
ATOM     86  H41 ACD     1      37.030   5.620  14.600  1.00  0.00            
ATOM     87  O21 ACD     1      36.590   7.080  13.580  1.00  0.00            
ATOM     88  C26 ACD     1      36.300   8.480  13.390  1.00  0.00            
ATOM     89  H42 ACD     1      35.310   8.650  13.830  1.00  0.00            
ATOM     90  C27 ACD     1      36.200   8.740  11.880  1.00  0.00            
ATOM     91  H43 ACD     1      35.430   8.120  11.400  1.00  0.00            
ATOM     92  H44 ACD     1      35.800   9.750  11.730  1.00  0.00            
ATOM     93  O22 ACD     1      37.450   8.590  11.180  1.00  0.00            
ATOM     94  H45 ACD     1      37.490   7.710  10.820  1.00  0.00            
ATOM     95  O23 ACD     1      35.760   6.960  15.720  1.00  0.00            
ATOM     96  C28 ACD     1      34.910   5.810  16.180  1.00  0.00            
ATOM     97  H46 ACD     1      35.030   4.860  15.640  1.00  0.00            
ATOM     98  C29 ACD     1      33.470   6.140  16.030  1.00  0.00            
ATOM     99  H47 ACD     1      33.390   7.080  16.600  1.00  0.00            
ATOM    100  O24 ACD     1      32.660   5.150  16.690  1.00  0.00            
ATOM    101  C30 ACD     1      33.070   6.350  14.580  1.00  0.00            
ATOM    102  H48 ACD     1      33.820   7.040  14.190  1.00  0.00            
ATOM    103  H49 ACD     1      33.170   5.380  14.080  1.00  0.00            
ATOM    104  O25 ACD     1      31.760   6.950  14.490  1.00  0.00            
ATOM    105  H50 ACD     1      31.360   6.420  13.800  1.00  0.00            
ATOM    106  C31 ACD     1      35.320   5.670  17.710  1.00  0.00            
ATOM    107  H51 ACD     1      35.200   6.630  18.230  1.00  0.00            
ATOM    108  O26 ACD     1      36.650   5.220  17.860  1.00  0.00            
ATOM    109  H52 ACD     1      36.790   4.910  18.760  1.00  0.00            
ATOM    110  C32 ACD     1      34.370   4.780  18.490  1.00  0.00            
ATOM    111  H53 ACD     1      34.610   3.760  18.150  1.00  0.00            
ATOM    112  O27 ACD     1      34.430   5.020  19.870  1.00  0.00            
ATOM    113  H54 ACD     1      34.290   5.970  19.910  1.00  0.00            
ATOM    114  C33 ACD     1      32.850   5.070  18.110  1.00  0.00            
ATOM    115  H55 ACD     1      32.250   4.260  18.550  1.00  0.00            
ATOM    116  O28 ACD     1      32.510   6.320  18.700  1.00  0.00            
ATOM    117  C34 ACD     1      31.190   6.330  19.260  1.00  0.00            
ATOM    118  H56 ACD     1      30.770   5.320  19.360  1.00  0.00            
ATOM    119  C35 ACD     1      31.290   6.920  20.680  1.00  0.00            
ATOM    120  H57 ACD     1      32.000   7.730  20.470  1.00  0.00            
ATOM    121  O29 ACD     1      31.800   5.910  21.610  1.00  0.00            
ATOM    122  H58 ACD     1      31.480   6.030  22.510  1.00  0.00            
ATOM    123  C36 ACD     1      30.000   7.500  21.150  1.00  0.00            
ATOM    124  H59 ACD     1      29.300   6.650  21.180  1.00  0.00            
ATOM    125  O30 ACD     1      30.090   7.980  22.440  1.00  0.00            
ATOM    126  H60 ACD     1      29.180   8.060  22.740  1.00  0.00            
ATOM    127  C1  CV1     2      32.340   9.080  12.230  1.00  0.00            
ATOM    128  C2  CV1     2      31.430  10.070  12.980  1.00  0.00            
ATOM    129  N1  CV1     2      30.690   9.580  14.260  1.00  0.00            
ATOM    130  C3  CV1     2      29.240   9.640  14.020  1.00  0.00            
ATOM    131  C4  CV1     2      28.750   8.820  12.820  1.00  0.00            
ATOM    132  C5  CV1     2      31.030  10.160  15.570  1.00  0.00            
ATOM    133  C6  CV1     2      32.490   9.930  15.950  1.00  0.00            
ATOM    134  O1  CV1     2      32.790  10.320  17.300  1.00  0.00            
ATOM    135  C7  CV1     2      34.060  10.660  17.610  1.00  0.00            
ATOM    136  O2  CV1     2      34.980  10.500  16.800  1.00  0.00            
ATOM    137  C8  CV1     2      34.350  10.600  19.110  1.00  0.00            
ATOM    138  C9  CV1     2      35.140   9.400  19.590  1.00  0.00            
ATOM    139  C10 CV1     2      34.560   8.600  20.620  1.00  0.00            
ATOM    140  C11 CV1     2      35.270   7.600  21.230  1.00  0.00            
ATOM    141  C12 CV1     2      36.640   7.420  20.920  1.00  0.00            
ATOM    142  C13 CV1     2      37.270   8.280  20.040  1.00  0.00            
ATOM    143  C14 CV1     2      36.540   9.220  19.350  1.00  0.00            
ATOM    144  C15 CV1     2      34.960  11.890  19.620  1.00  0.00            
ATOM    145  C16 CV1     2      34.560  12.360  20.930  1.00  0.00            
ATOM    146  C17 CV1     2      35.210  13.490  21.510  1.00  0.00            
ATOM    147  C18 CV1     2      36.100  14.190  20.750  1.00  0.00            
ATOM    148  C19 CV1     2      36.460  13.770  19.400  1.00  0.00            
ATOM    149  C20 CV1     2      35.860  12.660  18.860  1.00  0.00            
ATOM    150  H1  CV1     2      31.790   8.180  11.930  1.00  0.00            
ATOM    151  H2  CV1     2      32.660   9.510  11.270  1.00  0.00            
ATOM    152  H3  CV1     2      33.300   8.860  12.710  1.00  0.00            
ATOM    153  H4  CV1     2      30.630  10.400  12.310  1.00  0.00            
ATOM    154  H5  CV1     2      32.060  10.940  13.170  1.00  0.00            
ATOM    155  H6  CV1     2      30.900   8.570  14.300  1.00  0.00            
ATOM    156  H7  CV1     2      28.890  10.680  13.950  1.00  0.00            
ATOM    157  H8  CV1     2      28.900   9.160  14.940  1.00  0.00            
ATOM    158  H9  CV1     2      29.410   7.940  12.770  1.00  0.00            
ATOM    159  H10 CV1     2      27.680   8.580  12.800  1.00  0.00            
ATOM    160  H11 CV1     2      28.990   9.300  11.860  1.00  0.00            
ATOM    161  H12 CV1     2      30.420   9.640  16.310  1.00  0.00            
ATOM    162  H13 CV1     2      30.980  11.250  15.490  1.00  0.00            
ATOM    163  H14 CV1     2      33.140  10.580  15.340  1.00  0.00            
ATOM    164  H15 CV1     2      32.810   8.880  15.880  1.00  0.00            
ATOM    165  H16 CV1     2      33.330  10.530  19.510  1.00  0.00            
ATOM    166  H17 CV1     2      33.540   8.820  20.940  1.00  0.00            
ATOM    167  H18 CV1     2      34.680   7.080  21.990  1.00  0.00            
ATOM    168  H19 CV1     2      37.240   6.690  21.470  1.00  0.00            
ATOM    169  H20 CV1     2      38.320   8.200  19.740  1.00  0.00            
ATOM    170  H21 CV1     2      37.100   9.880  18.700  1.00  0.00            
ATOM    171  H22 CV1     2      33.700  11.900  21.400  1.00  0.00            
ATOM    172  H23 CV1     2      34.990  13.780  22.530  1.00  0.00            
ATOM    173  H24 CV1     2      36.700  14.940  21.260  1.00  0.00            
ATOM    174  H25 CV1     2      37.250  14.290  18.860  1.00  0.00            
ATOM    175  H26 CV1     2      36.230  12.350  17.890  1.00  0.00            
TER
ENDMDL
MODEL        1
ATOM      1  H1  ACD     1      27.800  15.900  22.250  1.00  0.00            
ATOM      2  O1  ACD     1      28.270  15.280  21.680  1.00  0.00            
ATOM      3  C1  ACD     1      29.200  16.060  20.910  1.00  0.00            
ATOM      4  H2  ACD     1      29.640  16.820  21.570  1.00  0.00            
ATOM      5  H3  ACD     1      28.730  16.610  20.080  1.00  0.00            
ATOM      6  C2  ACD     1      30.400  15.290  20.430  1.00  0.00            
ATOM      7  H4  ACD     1      30.880  14.910  21.340  1.00  0.00            
ATOM      8  O2  ACD     1      29.960  14.120  19.670  1.00  0.00            
ATOM      9  C3  ACD     1      30.980  13.270  19.170  1.00  0.00            
ATOM     10  H5  ACD     1      30.530  12.440  18.620  1.00  0.00            
ATOM     11  O3  ACD     1      31.760  12.740  20.240  1.00  0.00            
ATOM     12  C4  ACD     1      31.830  11.330  20.370  1.00  0.00            
ATOM     13  H6  ACD     1      31.010  10.900  19.780  1.00  0.00            
ATOM     14  C5  ACD     1      33.120  10.810  19.650  1.00  0.00            
ATOM     15  H7  ACD     1      33.960  11.370  20.080  1.00  0.00            
ATOM     16  O4  ACD     1      33.030  10.910  18.200  1.00  0.00            
ATOM     17  H8  ACD     1      33.010  11.800  17.830  1.00  0.00            
ATOM     18  C6  ACD     1      33.430   9.340  19.970  1.00  0.00            
ATOM     19  H9  ACD     1      32.680   8.710  19.460  1.00  0.00            
ATOM     20  O5  ACD     1      34.750   8.980  19.590  1.00  0.00            
ATOM     21  H10 ACD     1      34.800   9.310  18.690  1.00  0.00            
ATOM     22  C7  ACD     1      33.270   9.180  21.490  1.00  0.00            
ATOM     23  H11 ACD     1      33.360   8.110  21.690  1.00  0.00            
ATOM     24  O6  ACD     1      31.950   9.570  21.850  1.00  0.00            
ATOM     25  C8  ACD     1      31.720  10.940  21.790  1.00  0.00            
ATOM     26  H12 ACD     1      32.490  11.440  22.390  1.00  0.00            
ATOM     27  C9  ACD     1      30.370  11.230  22.400  1.00  0.00            
ATOM     28  H13 ACD     1      30.130  12.290  22.250  1.00  0.00            
ATOM     29  H14 ACD     1      29.660  10.790  21.690  1.00  0.00            
ATOM     30  O7  ACD     1      30.130  10.650  23.680  1.00  0.00            
ATOM     31  H15 ACD     1      30.330   9.730  23.540  1.00  0.00            
ATOM     32  O8  ACD     1      34.240   9.840  22.320  1.00  0.00            
ATOM     33  C10 ACD     1      35.210   9.110  23.090  1.00  0.00            
ATOM     34  H16 ACD     1      35.170   8.020  23.100  1.00  0.00            
ATOM     35  C11 ACD     1      36.540   9.560  22.490  1.00  0.00            
ATOM     36  H17 ACD     1      36.570  10.660  22.480  1.00  0.00            
ATOM     37  O9  ACD     1      36.950   8.940  21.220  1.00  0.00            
ATOM     38  H18 ACD     1      36.320   9.120  20.520  1.00  0.00            
ATOM     39  C12 ACD     1      37.640   9.250  23.570  1.00  0.00            
ATOM     40  H19 ACD     1      37.620   8.150  23.590  1.00  0.00            
ATOM     41  O10 ACD     1      38.840   9.830  23.140  1.00  0.00            
ATOM     42  H20 ACD     1      38.970   9.380  22.310  1.00  0.00            
ATOM     43  C13 ACD     1      37.270   9.640  24.970  1.00  0.00            
ATOM     44  H21 ACD     1      38.040   9.440  25.730  1.00  0.00            
ATOM     45  O11 ACD     1      36.090   9.050  25.340  1.00  0.00            
ATOM     46  C14 ACD     1      35.010   9.490  24.600  1.00  0.00            
ATOM     47  H22 ACD     1      34.890  10.570  24.730  1.00  0.00            
ATOM     48  C15 ACD     1      33.720   8.790  25.210  1.00  0.00            
ATOM     49  H23 ACD     1      32.810   8.920  24.610  1.00  0.00            
ATOM     50  H24 ACD     1      33.960   7.740  25.380  1.00  0.00            
ATOM     51  O12 ACD     1      33.370   9.350  26.520  1.00  0.00            
ATOM     52  H25 ACD     1      34.020   8.970  27.120  1.00  0.00            
ATOM     53  O13 ACD     1      37.210  11.070  24.940  1.00  0.00            
ATOM     54  C16 ACD     1      37.890  11.770  26.000  1.00  0.00            
ATOM     55  H26 ACD     1      38.400  11.110  26.720  1.00  0.00            
ATOM     56  C17 ACD     1      38.940  12.700  25.280  1.00  0.00            
ATOM     57  H27 ACD     1      38.450  13.160  24.420  1.00  0.00            
ATOM     58  O14 ACD     1      40.010  11.870  24.670  1.00  0.00            
ATOM     59  H28 ACD     1      39.560  11.170  24.200  1.00  0.00            
ATOM     60  C18 ACD     1      39.450  13.850  26.130  1.00  0.00            
ATOM     61  H29 ACD     1      40.050  13.400  26.930  1.00  0.00            
ATOM     62  O15 ACD     1      40.250  14.810  25.510  1.00  0.00            
ATOM     63  H30 ACD     1      39.610  15.510  25.380  1.00  0.00            
ATOM     64  C19 ACD     1      38.190  14.500  26.870  1.00  0.00            
ATOM     65  H31 ACD     1      38.530  15.210  27.640  1.00  0.00            
ATOM     66  O16 ACD     1      37.480  13.520  27.630  1.00  0.00            
ATOM     67  C20 ACD     1      36.910  12.450  26.900  1.00  0.00            
ATOM     68  H32 ACD     1      36.070  12.780  26.280  1.00  0.00            
ATOM     69  C21 ACD     1      36.310  11.490  27.870  1.00  0.00            
ATOM     70  H33 ACD     1      35.830  10.710  27.270  1.00  0.00            
ATOM     71  H34 ACD     1      37.070  10.930  28.420  1.00  0.00            
ATOM     72  O17 ACD     1      35.380  12.010  28.790  1.00  0.00            
ATOM     73  H35 ACD     1      35.000  11.300  29.320  1.00  0.00            
ATOM     74  O18 ACD     1      37.400  15.180  25.910  1.00  0.00            
ATOM     75  C22 ACD     1      36.870  16.490  26.110  1.00  0.00            
ATOM     76  H36 ACD     1      37.100  16.860  27.120  1.00  0.00            
ATOM     77  C23 ACD     1      37.530  17.380  25.110  1.00  0.00            
ATOM     78  H37 ACD     1      37.460  16.840  24.150  1.00  0.00            
ATOM     79  O19 ACD     1      38.930  17.520  25.460  1.00  0.00            
ATOM     80  H38 ACD     1      39.360  18.140  24.860  1.00  0.00            
ATOM     81  C24 ACD     1      36.840  18.710  24.970  1.00  0.00            
ATOM     82  H39 ACD     1      37.120  19.240  25.890  1.00  0.00            
ATOM     83  O20 ACD     1      37.260  19.340  23.680  1.00  0.00            
ATOM     84  H40 ACD     1      38.210  19.430  23.780  1.00  0.00            
ATOM     85  C25 ACD     1      35.310  18.660  24.910  1.00  0.00            
ATOM     86  H41 ACD     1      34.860  19.620  25.180  1.00  0.00            
ATOM     87  O21 ACD     1      34.840  17.790  25.950  1.00  0.00            
ATOM     88  C26 ACD     1      35.380  16.480  25.980  1.00  0.00            
ATOM     89  H42 ACD     1      35.190  15.980  25.020  1.00  0.00            
ATOM     90  C27 ACD     1      34.730  15.770  27.180  1.00  0.00            
ATOM     91  H43 ACD     1      35.110  14.730  27.230  1.00  0.00            
ATOM     92  H44 ACD     1      34.980  16.300  28.110  1.00  0.00            
ATOM     93  O22 ACD     1      33.250  15.760  27.020  1.00  0.00            
ATOM     94  H45 ACD     1      32.970  16.630  27.290  1.00  0.00            
ATOM     95  O23 ACD     1      34.890  17.970  23.710  1.00  0.00            
ATOM     96  C28 ACD     1      33.970  18.700  22.900  1.00  0.00            
ATOM     97  H46 ACD     1      33.940  19.780  23.100  1.00  0.00            
ATOM     98  C29 ACD     1      32.520  18.190  23.120  1.00  0.00            
ATOM     99  H47 ACD     1      32.560  17.090  23.160  1.00  0.00            
ATOM    100  O24 ACD     1      31.630  18.480  22.000  1.00  0.00            
ATOM    101  C30 ACD     1      31.880  18.700  24.410  1.00  0.00            
ATOM    102  H48 ACD     1      32.660  18.600  25.170  1.00  0.00            
ATOM    103  H49 ACD     1      31.550  19.730  24.210  1.00  0.00            
ATOM    104  O25 ACD     1      30.730  17.930  24.660  1.00  0.00            
ATOM    105  H50 ACD     1      30.110  18.120  23.950  1.00  0.00            
ATOM    106  C31 ACD     1      34.460  18.530  21.460  1.00  0.00            
ATOM    107  H51 ACD     1      34.750  17.480  21.350  1.00  0.00            
ATOM    108  O26 ACD     1      35.670  19.230  21.260  1.00  0.00            
ATOM    109  H52 ACD     1      36.160  18.920  22.020  1.00  0.00            
ATOM    110  C32 ACD     1      33.420  18.990  20.440  1.00  0.00            
ATOM    111  H53 ACD     1      33.330  20.080  20.530  1.00  0.00            
ATOM    112  O27 ACD     1      33.870  18.660  19.140  1.00  0.00            
ATOM    113  H54 ACD     1      34.640  19.220  19.040  1.00  0.00            
ATOM    114  C33 ACD     1      32.100  18.240  20.690  1.00  0.00            
ATOM    115  H55 ACD     1      31.330  18.610  20.010  1.00  0.00            
ATOM    116  O28 ACD     1      32.250  16.840  20.520  1.00  0.00            
ATOM    117  C34 ACD     1      31.420  16.150  19.590  1.00  0.00            
ATOM    118  H56 ACD     1      30.860  16.840  18.940  1.00  0.00            
ATOM    119  C35 ACD     1      32.450  15.310  18.850  1.00  0.00            
ATOM    120  H57 ACD     1      33.140  14.870  19.590  1.00  0.00            
ATOM    121  O29 ACD     1      33.190  16.260  17.930  1.00  0.00            
ATOM    122  H58 ACD     1      33.440  16.990  18.490  1.00  0.00            
ATOM    123  C36 ACD     1      31.760  14.140  18.140  1.00  0.00            
ATOM    124  H59 ACD     1      30.930  14.540  17.540  1.00  0.00            
ATOM    125  O30 ACD     1      32.540  13.350  17.260  1.00  0.00            
ATOM    126  H60 ACD     1      32.310  13.620  16.370  1.00  0.00            
ATOM    127  C1  CV1     2      31.670  12.900  28.450  1.00  0.00            
ATOM    128  C2  CV1     2      32.400  12.390  27.120  1.00  0.00            
ATOM    129  N1  CV1     2      32.290  13.290  25.910  1.00  0.00            
ATOM    130  C3  CV1     2      30.810  13.400  25.470  1.00  0.00            
ATOM    131  C4  CV1     2      30.400  14.700  24.710  1.00  0.00            
ATOM    132  C5  CV1     2      33.180  12.830  24.740  1.00  0.00            
ATOM    133  C6  CV1     2      33.580  13.990  23.750  1.00  0.00            
ATOM    134  O1  CV1     2      34.810  13.600  23.210  1.00  0.00            
ATOM    135  C7  CV1     2      35.280  14.450  22.260  1.00  0.00            
ATOM    136  O2  CV1     2      34.520  15.210  21.700  1.00  0.00            
ATOM    137  C8  CV1     2      36.640  14.150  21.760  1.00  0.00            
ATOM    138  C9  CV1     2      36.670  13.250  20.560  1.00  0.00            
ATOM    139  C10 CV1     2      35.870  13.420  19.390  1.00  0.00            
ATOM    140  C11 CV1     2      35.970  12.580  18.310  1.00  0.00            
ATOM    141  C12 CV1     2      36.850  11.530  18.350  1.00  0.00            
ATOM    142  C13 CV1     2      37.740  11.380  19.440  1.00  0.00            
ATOM    143  C14 CV1     2      37.590  12.190  20.590  1.00  0.00            
ATOM    144  C15 CV1     2      37.460  15.430  21.500  1.00  0.00            
ATOM    145  C16 CV1     2      38.620  15.630  22.210  1.00  0.00            
ATOM    146  C17 CV1     2      39.390  16.770  21.980  1.00  0.00            
ATOM    147  C18 CV1     2      38.870  17.770  21.160  1.00  0.00            
ATOM    148  C19 CV1     2      37.810  17.530  20.320  1.00  0.00            
ATOM    149  C20 CV1     2      37.090  16.320  20.530  1.00  0.00            
ATOM    150  H1  CV1     2      31.890  13.970  28.550  1.00  0.00            
ATOM    151  H2  CV1     2      30.580  12.820  28.470  1.00  0.00            
ATOM    152  H3  CV1     2      32.110  12.290  29.250  1.00  0.00            
ATOM    153  H4  CV1     2      31.960  11.430  26.830  1.00  0.00            
ATOM    154  H5  CV1     2      33.460  12.130  27.260  1.00  0.00            
ATOM    155  H6  CV1     2      32.590  14.240  26.200  1.00  0.00            
ATOM    156  H7  CV1     2      30.150  13.460  26.340  1.00  0.00            
ATOM    157  H8  CV1     2      30.580  12.620  24.750  1.00  0.00            
ATOM    158  H9  CV1     2      30.690  14.720  23.650  1.00  0.00            
ATOM    159  H10 CV1     2      29.340  14.950  24.840  1.00  0.00            
ATOM    160  H11 CV1     2      30.930  15.560  25.140  1.00  0.00            
ATOM    161  H12 CV1     2      32.660  12.030  24.210  1.00  0.00            
ATOM    162  H13 CV1     2      34.090  12.490  25.240  1.00  0.00            
ATOM    163  H14 CV1     2      33.610  14.990  24.210  1.00  0.00            
ATOM    164  H15 CV1     2      32.880  14.100  22.910  1.00  0.00            
ATOM    165  H16 CV1     2      37.210  13.690  22.580  1.00  0.00            
ATOM    166  H17 CV1     2      35.170  14.250  19.370  1.00  0.00            
ATOM    167  H18 CV1     2      35.310  12.700  17.450  1.00  0.00            
ATOM    168  H19 CV1     2      37.040  10.880  17.500  1.00  0.00            
ATOM    169  H20 CV1     2      38.520  10.640  19.360  1.00  0.00            
ATOM    170  H21 CV1     2      38.220  12.060  21.470  1.00  0.00            
ATOM    171  H22 CV1     2      38.900  14.980  23.040  1.00  0.00            
ATOM    172  H23 CV1     2      40.280  16.940  22.590  1.00  0.00            
ATOM    173  H24 CV1     2      39.260  18.780  21.190  1.00  0.00            
ATOM    174  H25 CV1     2      37.420  18.300  19.660  1.00  0.00            
ATOM    175  H26 CV1     2      36.150  16.130  20.010  1.00  0.00            
TER
ENDMDL
MODEL        1
ATOM      1  H1  ACD     1      32.250  12.490  10.270  1.00  0.00            
ATOM      2  O1  ACD     1      33.130  12.270   9.930  1.00  0.00            
ATOM      3  C1  ACD     1      33.640  11.430  10.910  1.00  0.00            
ATOM      4  H2  ACD     1      33.100  10.480  11.010  1.00  0.00            
ATOM      5  H3  ACD     1      33.530  12.000  11.830  1.00  0.00            
ATOM      6  C2  ACD     1      35.090  11.190  10.640  1.00  0.00            
ATOM      7  H4  ACD     1      35.450  10.530  11.440  1.00  0.00            
ATOM      8  O2  ACD     1      35.240  10.280   9.520  1.00  0.00            
ATOM      9  C3  ACD     1      36.600  10.030   9.090  1.00  0.00            
ATOM     10  H5  ACD     1      36.430   9.420   8.200  1.00  0.00            
ATOM     11  O3  ACD     1      37.280   9.360  10.130  1.00  0.00            
ATOM     12  C4  ACD     1      37.660   7.960  10.150  1.00  0.00            
ATOM     13  H6  ACD     1      37.270   7.430   9.270  1.00  0.00            
ATOM     14  C5  ACD     1      39.190   7.910  10.290  1.00  0.00            
ATOM     15  H7  ACD     1      39.490   8.570  11.120  1.00  0.00            
ATOM     16  O4  ACD     1      39.710   8.510   9.060  1.00  0.00            
ATOM     17  H8  ACD     1      39.120   9.250   8.910  1.00  0.00            
ATOM     18  C6  ACD     1      39.680   6.510  10.570  1.00  0.00            
ATOM     19  H9  ACD     1      39.490   5.890   9.680  1.00  0.00            
ATOM     20  O5  ACD     1      41.080   6.490  10.870  1.00  0.00            
ATOM     21  H10 ACD     1      41.480   6.810  10.060  1.00  0.00            
ATOM     22  C7  ACD     1      38.890   5.910  11.750  1.00  0.00            
ATOM     23  H11 ACD     1      39.010   4.820  11.770  1.00  0.00            
ATOM     24  O6  ACD     1      37.480   6.030  11.560  1.00  0.00            
ATOM     25  C8  ACD     1      36.990   7.330  11.450  1.00  0.00            
ATOM     26  H12 ACD     1      37.220   7.930  12.330  1.00  0.00            
ATOM     27  C9  ACD     1      35.470   7.390  11.380  1.00  0.00            
ATOM     28  H13 ACD     1      35.140   8.400  11.140  1.00  0.00            
ATOM     29  H14 ACD     1      35.160   6.780  10.520  1.00  0.00            
ATOM     30  O7  ACD     1      34.770   6.990  12.620  1.00  0.00            
ATOM     31  H15 ACD     1      33.870   6.980  12.290  1.00  0.00            
ATOM     32  O8  ACD     1      39.270   6.570  12.980  1.00  0.00            
ATOM     33  C10 ACD     1      39.540   5.760  14.160  1.00  0.00            
ATOM     34  H16 ACD     1      39.440   4.670  14.030  1.00  0.00            
ATOM     35  C11 ACD     1      40.960   6.080  14.570  1.00  0.00            
ATOM     36  H17 ACD     1      41.090   7.170  14.510  1.00  0.00            
ATOM     37  O9  ACD     1      41.780   5.430  13.550  1.00  0.00            
ATOM     38  H18 ACD     1      41.500   5.760  12.690  1.00  0.00            
ATOM     39  C12 ACD     1      41.290   5.640  15.970  1.00  0.00            
ATOM     40  H19 ACD     1      41.310   4.550  15.880  1.00  0.00            
ATOM     41  O10 ACD     1      42.590   6.220  16.420  1.00  0.00            
ATOM     42  H20 ACD     1      42.410   7.000  16.950  1.00  0.00            
ATOM     43  C13 ACD     1      40.190   6.190  16.990  1.00  0.00            
ATOM     44  H21 ACD     1      40.230   5.760  18.000  1.00  0.00            
ATOM     45  O11 ACD     1      39.030   5.710  16.500  1.00  0.00            
ATOM     46  C14 ACD     1      38.570   6.150  15.230  1.00  0.00            
ATOM     47  H22 ACD     1      38.370   7.230  15.190  1.00  0.00            
ATOM     48  C15 ACD     1      37.190   5.490  15.090  1.00  0.00            
ATOM     49  H23 ACD     1      36.780   5.910  14.170  1.00  0.00            
ATOM     50  H24 ACD     1      37.310   4.410  14.900  1.00  0.00            
ATOM     51  O12 ACD     1      36.330   5.760  16.200  1.00  0.00            
ATOM     52  H25 ACD     1      36.630   5.210  16.930  1.00  0.00            
ATOM     53  O13 ACD     1      40.190   7.630  16.930  1.00  0.00            
ATOM     54  C16 ACD     1      40.300   8.290  18.220  1.00  0.00            
ATOM     55  H26 ACD     1      40.580   7.610  19.040  1.00  0.00            
ATOM     56  C17 ACD     1      41.340   9.380  18.100  1.00  0.00            
ATOM     57  H27 ACD     1      41.190   9.990  17.200  1.00  0.00            
ATOM     58  O14 ACD     1      42.570   8.710  18.110  1.00  0.00            
ATOM     59  H28 ACD     1      43.220   9.290  17.700  1.00  0.00            
ATOM     60  C18 ACD     1      41.340  10.300  19.300  1.00  0.00            
ATOM     61  H29 ACD     1      41.540   9.720  20.210  1.00  0.00            
ATOM     62  O15 ACD     1      42.220  11.430  19.170  1.00  0.00            
ATOM     63  H30 ACD     1      42.320  11.960  19.960  1.00  0.00            
ATOM     64  C19 ACD     1      39.920  10.860  19.450  1.00  0.00            
ATOM     65  H31 ACD     1      39.800  11.510  20.330  1.00  0.00            
ATOM     66  O16 ACD     1      39.050   9.740  19.690  1.00  0.00            
ATOM     67  C20 ACD     1      38.890   8.880  18.540  1.00  0.00            
ATOM     68  H32 ACD     1      38.530   9.490  17.700  1.00  0.00            
ATOM     69  C21 ACD     1      37.980   7.780  19.050  1.00  0.00            
ATOM     70  H33 ACD     1      37.860   7.050  18.240  1.00  0.00            
ATOM     71  H34 ACD     1      38.390   7.300  19.940  1.00  0.00            
ATOM     72  O17 ACD     1      36.730   8.270  19.540  1.00  0.00            
ATOM     73  H35 ACD     1      36.970   8.960  20.170  1.00  0.00            
ATOM     74  O18 ACD     1      39.420  11.500  18.280  1.00  0.00            
ATOM     75  C22 ACD     1      38.870  12.800  18.470  1.00  0.00            
ATOM     76  H36 ACD     1      38.920  13.140  19.520  1.00  0.00            
ATOM     77  C23 ACD     1      39.710  13.630  17.470  1.00  0.00            
ATOM     78  H37 ACD     1      39.700  13.160  16.480  1.00  0.00            
ATOM     79  O19 ACD     1      41.140  13.830  17.820  1.00  0.00            
ATOM     80  H38 ACD     1      41.380  13.230  18.540  1.00  0.00            
ATOM     81  C24 ACD     1      38.980  15.000  17.310  1.00  0.00            
ATOM     82  H39 ACD     1      38.980  15.550  18.260  1.00  0.00            
ATOM     83  O20 ACD     1      39.700  15.700  16.310  1.00  0.00            
ATOM     84  H40 ACD     1      40.600  15.380  16.470  1.00  0.00            
ATOM     85  C25 ACD     1      37.540  14.750  16.920  1.00  0.00            
ATOM     86  H41 ACD     1      37.020  15.710  16.880  1.00  0.00            
ATOM     87  O21 ACD     1      36.890  14.000  17.930  1.00  0.00            
ATOM     88  C26 ACD     1      37.410  12.650  18.120  1.00  0.00            
ATOM     89  H42 ACD     1      37.130  12.040  17.250  1.00  0.00            
ATOM     90  C27 ACD     1      36.610  12.090  19.310  1.00  0.00            
ATOM     91  H43 ACD     1      36.820  11.020  19.380  1.00  0.00            
ATOM     92  H44 ACD     1      37.100  12.620  20.150  1.00  0.00            
ATOM     93  O22 ACD     1      35.200  12.330  19.160  1.00  0.00            
ATOM     94  H45 ACD     1      35.090  13.270  19.000  1.00  0.00            
ATOM     95  O23 ACD     1      37.400  14.050  15.660  1.00  0.00            
ATOM     96  C28 ACD     1      36.530  14.580  14.760  1.00  0.00            
ATOM     97  H46 ACD     1      36.020  15.480  15.130  1.00  0.00            
ATOM     98  C29 ACD     1      35.540  13.550  14.380  1.00  0.00            
ATOM     99  H47 ACD     1      36.120  12.670  14.090  1.00  0.00            
ATOM    100  O24 ACD     1      34.760  13.900  13.200  1.00  0.00            
ATOM    101  C30 ACD     1      34.630  13.190  15.520  1.00  0.00            
ATOM    102  H48 ACD     1      35.180  13.370  16.450  1.00  0.00            
ATOM    103  H49 ACD     1      33.770  13.870  15.410  1.00  0.00            
ATOM    104  O25 ACD     1      34.080  11.840  15.410  1.00  0.00            
ATOM    105  H50 ACD     1      33.410  11.840  14.720  1.00  0.00            
ATOM    106  C31 ACD     1      37.350  15.090  13.540  1.00  0.00            
ATOM    107  H51 ACD     1      37.910  14.210  13.230  1.00  0.00            
ATOM    108  O26 ACD     1      38.260  16.120  13.950  1.00  0.00            
ATOM    109  H52 ACD     1      38.650  15.810  14.770  1.00  0.00            
ATOM    110  C32 ACD     1      36.450  15.390  12.370  1.00  0.00            
ATOM    111  H53 ACD     1      35.770  16.240  12.560  1.00  0.00            
ATOM    112  O27 ACD     1      37.150  15.600  11.170  1.00  0.00            
ATOM    113  H54 ACD     1      37.670  16.410  11.210  1.00  0.00            
ATOM    114  C33 ACD     1      35.540  14.210  12.120  1.00  0.00            
ATOM    115  H55 ACD     1      34.900  14.500  11.280  1.00  0.00            
ATOM    116  O28 ACD     1      36.300  13.010  11.820  1.00  0.00            
ATOM    117  C34 ACD     1      35.960  12.530  10.530  1.00  0.00            
ATOM    118  H56 ACD     1      35.390  13.290   9.990  1.00  0.00            
ATOM    119  C35 ACD     1      37.340  12.340   9.790  1.00  0.00            
ATOM    120  H57 ACD     1      38.130  11.950  10.440  1.00  0.00            
ATOM    121  O29 ACD     1      37.770  13.670   9.280  1.00  0.00            
ATOM    122  H58 ACD     1      37.740  14.320   9.990  1.00  0.00            
ATOM    123  C36 ACD     1      37.190  11.360   8.660  1.00  0.00            
ATOM    124  H59 ACD     1      36.540  11.760   7.880  1.00  0.00            
ATOM    125  O30 ACD     1      38.490  10.970   8.120  1.00  0.00            
ATOM    126  H60 ACD     1      39.000  11.780   7.990  1.00  0.00            
ATOM    127  C1  CV1     2      33.040   9.570  17.750  1.00  0.00            
ATOM    128  C2  CV1     2      34.460   9.010  17.520  1.00  0.00            
ATOM    129  N1  CV1     2      34.870   9.330  16.150  1.00  0.00            
ATOM    130  C3  CV1     2      34.280   8.250  15.270  1.00  0.00            
ATOM    131  C4  CV1     2      33.220   8.880  14.360  1.00  0.00            
ATOM    132  C5  CV1     2      36.330   9.260  16.160  1.00  0.00            
ATOM    133  C6  CV1     2      37.050   9.670  14.850  1.00  0.00            
ATOM    134  O1  CV1     2      38.400  10.140  15.050  1.00  0.00            
ATOM    135  C7  CV1     2      39.160  10.160  13.920  1.00  0.00            
ATOM    136  O2  CV1     2      38.700  10.100  12.800  1.00  0.00            
ATOM    137  C8  CV1     2      40.530  10.700  14.230  1.00  0.00            
ATOM    138  C9  CV1     2      41.570   9.830  13.490  1.00  0.00            
ATOM    139  C10 CV1     2      42.540   9.170  14.210  1.00  0.00            
ATOM    140  C11 CV1     2      43.600   8.470  13.580  1.00  0.00            
ATOM    141  C12 CV1     2      43.650   8.530  12.180  1.00  0.00            
ATOM    142  C13 CV1     2      42.720   9.270  11.390  1.00  0.00            
ATOM    143  C14 CV1     2      41.710   9.920  12.120  1.00  0.00            
ATOM    144  C15 CV1     2      40.660  12.210  13.860  1.00  0.00            
ATOM    145  C16 CV1     2      40.170  12.880  12.700  1.00  0.00            
ATOM    146  C17 CV1     2      40.520  14.210  12.500  1.00  0.00            
ATOM    147  C18 CV1     2      41.400  14.920  13.330  1.00  0.00            
ATOM    148  C19 CV1     2      41.970  14.210  14.410  1.00  0.00            
ATOM    149  C20 CV1     2      41.570  12.890  14.670  1.00  0.00            
ATOM    150  H1  CV1     2      32.690   9.470  18.780  1.00  0.00            
ATOM    151  H2  CV1     2      33.010  10.640  17.520  1.00  0.00            
ATOM    152  H3  CV1     2      32.220   9.180  17.130  1.00  0.00            
ATOM    153  H4  CV1     2      34.470   7.930  17.660  1.00  0.00            
ATOM    154  H5  CV1     2      35.220   9.380  18.200  1.00  0.00            
ATOM    155  H6  CV1     2      34.500  10.270  15.930  1.00  0.00            
ATOM    156  H7  CV1     2      33.920   7.430  15.890  1.00  0.00            
ATOM    157  H8  CV1     2      35.060   7.800  14.650  1.00  0.00            
ATOM    158  H9  CV1     2      32.530   9.580  14.840  1.00  0.00            
ATOM    159  H10 CV1     2      33.590   9.520  13.550  1.00  0.00            
ATOM    160  H11 CV1     2      32.660   8.100  13.820  1.00  0.00            
ATOM    161  H12 CV1     2      36.570   8.220  16.380  1.00  0.00            
ATOM    162  H13 CV1     2      36.640   9.970  16.930  1.00  0.00            
ATOM    163  H14 CV1     2      36.430  10.410  14.340  1.00  0.00            
ATOM    164  H15 CV1     2      37.060   8.790  14.190  1.00  0.00            
ATOM    165  H16 CV1     2      40.590  10.560  15.310  1.00  0.00            
ATOM    166  H17 CV1     2      42.550   9.150  15.300  1.00  0.00            
ATOM    167  H18 CV1     2      44.360   7.880  14.080  1.00  0.00            
ATOM    168  H19 CV1     2      44.500   8.010  11.740  1.00  0.00            
ATOM    169  H20 CV1     2      42.830   9.370  10.310  1.00  0.00            
ATOM    170  H21 CV1     2      41.070  10.620  11.580  1.00  0.00            
ATOM    171  H22 CV1     2      39.470  12.440  11.990  1.00  0.00            
ATOM    172  H23 CV1     2      40.050  14.730  11.670  1.00  0.00            
ATOM    173  H24 CV1     2      41.460  16.000  13.210  1.00  0.00            
ATOM    174  H25 CV1     2      42.640  14.730  15.090  1.00  0.00            
ATOM    175  H26 CV1     2      42.100  12.290  15.410  1.00  0.00            
TER
ENDMDL
MODEL        1
ATOM      1  H1  ACD     1      33.500  30.060  26.760  1.00  0.00            
ATOM      2  O1  ACD     1      34.290  30.230  27.280  1.00  0.00            
ATOM      3  C1  ACD     1      35.310  30.780  26.380  1.00  0.00            
ATOM      4  H2  ACD     1      36.250  30.880  26.940  1.00  0.00            
ATOM      5  H3  ACD     1      35.050  31.790  26.040  1.00  0.00            
ATOM      6  C2  ACD     1      35.610  29.910  25.140  1.00  0.00            
ATOM      7  H4  ACD     1      35.960  28.910  25.440  1.00  0.00            
ATOM      8  O2  ACD     1      34.450  29.640  24.250  1.00  0.00            
ATOM      9  C3  ACD     1      34.630  28.910  23.110  1.00  0.00            
ATOM     10  H5  ACD     1      33.690  28.860  22.560  1.00  0.00            
ATOM     11  O3  ACD     1      35.030  27.580  23.380  1.00  0.00            
ATOM     12  C4  ACD     1      33.960  26.650  23.530  1.00  0.00            
ATOM     13  H6  ACD     1      33.010  27.130  23.290  1.00  0.00            
ATOM     14  C5  ACD     1      34.330  25.600  22.480  1.00  0.00            
ATOM     15  H7  ACD     1      35.380  25.340  22.670  1.00  0.00            
ATOM     16  O4  ACD     1      34.270  26.230  21.220  1.00  0.00            
ATOM     17  H8  ACD     1      34.890  26.970  21.270  1.00  0.00            
ATOM     18  C6  ACD     1      33.440  24.350  22.580  1.00  0.00            
ATOM     19  H9  ACD     1      32.440  24.680  22.260  1.00  0.00            
ATOM     20  O5  ACD     1      33.850  23.240  21.720  1.00  0.00            
ATOM     21  H10 ACD     1      34.690  22.970  22.110  1.00  0.00            
ATOM     22  C7  ACD     1      33.470  23.780  23.980  1.00  0.00            
ATOM     23  H11 ACD     1      32.690  23.020  23.990  1.00  0.00            
ATOM     24  O6  ACD     1      33.030  24.790  24.880  1.00  0.00            
ATOM     25  C8  ACD     1      33.860  25.970  24.930  1.00  0.00            
ATOM     26  H12 ACD     1      34.890  25.760  25.250  1.00  0.00            
ATOM     27  C9  ACD     1      33.220  26.870  25.920  1.00  0.00            
ATOM     28  H13 ACD     1      33.710  27.850  25.910  1.00  0.00            
ATOM     29  H14 ACD     1      32.150  27.010  25.680  1.00  0.00            
ATOM     30  O7  ACD     1      33.350  26.350  27.250  1.00  0.00            
ATOM     31  H15 ACD     1      32.470  25.980  27.330  1.00  0.00            
ATOM     32  O8  ACD     1      34.820  23.390  24.300  1.00  0.00            
ATOM     33  C10 ACD     1      35.000  22.060  24.720  1.00  0.00            
ATOM     34  H16 ACD     1      34.160  21.420  24.420  1.00  0.00            
ATOM     35  C11 ACD     1      36.270  21.600  24.050  1.00  0.00            
ATOM     36  H17 ACD     1      36.950  22.430  24.260  1.00  0.00            
ATOM     37  O9  ACD     1      36.090  21.310  22.660  1.00  0.00            
ATOM     38  H18 ACD     1      36.960  21.120  22.320  1.00  0.00            
ATOM     39  C12 ACD     1      36.860  20.400  24.790  1.00  0.00            
ATOM     40  H19 ACD     1      36.140  19.580  24.700  1.00  0.00            
ATOM     41  O10 ACD     1      38.080  19.960  24.290  1.00  0.00            
ATOM     42  H20 ACD     1      38.830  20.490  24.600  1.00  0.00            
ATOM     43  C13 ACD     1      37.050  20.730  26.260  1.00  0.00            
ATOM     44  H21 ACD     1      37.420  19.850  26.800  1.00  0.00            
ATOM     45  O11 ACD     1      35.770  20.960  26.860  1.00  0.00            
ATOM     46  C14 ACD     1      34.940  22.020  26.230  1.00  0.00            
ATOM     47  H22 ACD     1      35.360  22.980  26.550  1.00  0.00            
ATOM     48  C15 ACD     1      33.510  21.860  26.800  1.00  0.00            
ATOM     49  H23 ACD     1      33.540  21.930  27.890  1.00  0.00            
ATOM     50  H24 ACD     1      32.900  22.770  26.730  1.00  0.00            
ATOM     51  O12 ACD     1      32.780  20.710  26.330  1.00  0.00            
ATOM     52  H25 ACD     1      31.930  20.780  26.780  1.00  0.00            
ATOM     53  O13 ACD     1      37.870  21.940  26.500  1.00  0.00            
ATOM     54  C16 ACD     1      39.090  21.890  27.240  1.00  0.00            
ATOM     55  H26 ACD     1      39.340  20.880  27.600  1.00  0.00            
ATOM     56  C17 ACD     1      40.260  22.260  26.350  1.00  0.00            
ATOM     57  H27 ACD     1      40.200  23.250  25.870  1.00  0.00            
ATOM     58  O14 ACD     1      40.330  21.330  25.220  1.00  0.00            
ATOM     59  H28 ACD     1      41.250  21.130  25.030  1.00  0.00            
ATOM     60  C18 ACD     1      41.570  22.260  27.100  1.00  0.00            
ATOM     61  H29 ACD     1      41.860  21.270  27.460  1.00  0.00            
ATOM     62  O15 ACD     1      42.600  22.830  26.300  1.00  0.00            
ATOM     63  H30 ACD     1      42.580  22.330  25.480  1.00  0.00            
ATOM     64  C19 ACD     1      41.440  23.190  28.230  1.00  0.00            
ATOM     65  H31 ACD     1      42.330  23.240  28.870  1.00  0.00            
ATOM     66  O16 ACD     1      40.350  22.780  29.060  1.00  0.00            
ATOM     67  C20 ACD     1      38.980  22.780  28.470  1.00  0.00            
ATOM     68  H32 ACD     1      38.670  23.810  28.250  1.00  0.00            
ATOM     69  C21 ACD     1      38.080  22.190  29.560  1.00  0.00            
ATOM     70  H33 ACD     1      37.140  21.930  29.050  1.00  0.00            
ATOM     71  H34 ACD     1      38.600  21.290  29.900  1.00  0.00            
ATOM     72  O17 ACD     1      37.810  23.030  30.650  1.00  0.00            
ATOM     73  H35 ACD     1      38.640  23.200  31.090  1.00  0.00            
ATOM     74  O18 ACD     1      41.110  24.480  27.850  1.00  0.00            
ATOM     75  C22 ACD     1      41.770  25.540  28.510  1.00  0.00            
ATOM     76  H36 ACD     1      42.390  25.220  29.360  1.00  0.00            
ATOM     77  C23 ACD     1      42.590  26.210  27.380  1.00  0.00            
ATOM     78  H37 ACD     1      41.800  26.340  26.640  1.00  0.00            
ATOM     79  O19 ACD     1      43.640  25.340  26.880  1.00  0.00            
ATOM     80  H38 ACD     1      43.270  24.480  26.680  1.00  0.00            
ATOM     81  C24 ACD     1      43.120  27.570  27.810  1.00  0.00            
ATOM     82  H39 ACD     1      43.840  27.400  28.630  1.00  0.00            
ATOM     83  O20 ACD     1      43.820  28.170  26.640  1.00  0.00            
ATOM     84  H40 ACD     1      44.520  27.570  26.370  1.00  0.00            
ATOM     85  C25 ACD     1      41.910  28.370  28.300  1.00  0.00            
ATOM     86  H41 ACD     1      42.240  29.330  28.710  1.00  0.00            
ATOM     87  O21 ACD     1      41.230  27.690  29.410  1.00  0.00            
ATOM     88  C26 ACD     1      40.640  26.460  29.000  1.00  0.00            
ATOM     89  H42 ACD     1      39.840  26.620  28.270  1.00  0.00            
ATOM     90  C27 ACD     1      39.990  25.770  30.160  1.00  0.00            
ATOM     91  H43 ACD     1      39.590  24.870  29.670  1.00  0.00            
ATOM     92  H44 ACD     1      40.770  25.470  30.860  1.00  0.00            
ATOM     93  O22 ACD     1      38.910  26.430  30.720  1.00  0.00            
ATOM     94  H45 ACD     1      39.270  27.130  31.280  1.00  0.00            
ATOM     95  O23 ACD     1      40.970  28.750  27.330  1.00  0.00            
ATOM     96  C28 ACD     1      40.720  30.120  27.070  1.00  0.00            
ATOM     97  H46 ACD     1      41.440  30.830  27.520  1.00  0.00            
ATOM     98  C29 ACD     1      39.340  30.490  27.580  1.00  0.00            
ATOM     99  H47 ACD     1      38.640  29.650  27.510  1.00  0.00            
ATOM    100  O24 ACD     1      38.790  31.600  26.850  1.00  0.00            
ATOM    101  C30 ACD     1      39.300  30.890  29.070  1.00  0.00            
ATOM    102  H48 ACD     1      40.000  30.330  29.690  1.00  0.00            
ATOM    103  H49 ACD     1      39.680  31.920  29.080  1.00  0.00            
ATOM    104  O25 ACD     1      37.970  30.670  29.510  1.00  0.00            
ATOM    105  H50 ACD     1      37.370  30.980  28.820  1.00  0.00            
ATOM    106  C31 ACD     1      40.850  30.180  25.570  1.00  0.00            
ATOM    107  H51 ACD     1      40.270  29.350  25.150  1.00  0.00            
ATOM    108  O26 ACD     1      42.220  30.080  25.300  1.00  0.00            
ATOM    109  H52 ACD     1      42.520  29.230  25.640  1.00  0.00            
ATOM    110  C32 ACD     1      40.200  31.450  24.950  1.00  0.00            
ATOM    111  H53 ACD     1      40.770  32.320  25.290  1.00  0.00            
ATOM    112  O27 ACD     1      40.190  31.380  23.550  1.00  0.00            
ATOM    113  H54 ACD     1      41.120  31.320  23.340  1.00  0.00            
ATOM    114  C33 ACD     1      38.730  31.530  25.490  1.00  0.00            
ATOM    115  H55 ACD     1      38.270  32.460  25.150  1.00  0.00            
ATOM    116  O28 ACD     1      37.960  30.410  25.080  1.00  0.00            
ATOM    117  C34 ACD     1      36.790  30.520  24.310  1.00  0.00            
ATOM    118  H56 ACD     1      36.610  31.570  24.060  1.00  0.00            
ATOM    119  C35 ACD     1      36.960  29.860  22.980  1.00  0.00            
ATOM    120  H57 ACD     1      37.260  28.820  23.190  1.00  0.00            
ATOM    121  O29 ACD     1      37.900  30.630  22.240  1.00  0.00            
ATOM    122  H58 ACD     1      38.700  30.830  22.740  1.00  0.00            
ATOM    123  C36 ACD     1      35.640  29.620  22.240  1.00  0.00            
ATOM    124  H59 ACD     1      35.340  30.650  22.030  1.00  0.00            
ATOM    125  O30 ACD     1      35.820  28.900  20.980  1.00  0.00            
ATOM    126  H60 ACD     1      36.590  29.210  20.500  1.00  0.00            
ATOM    127  C1  CV1     2      35.140  28.400  30.160  1.00  0.00            
ATOM    128  C2  CV1     2      36.210  27.580  29.460  1.00  0.00            
ATOM    129  N1  CV1     2      35.750  26.280  28.880  1.00  0.00            
ATOM    130  C3  CV1     2      35.420  25.410  30.060  1.00  0.00            
ATOM    131  C4  CV1     2      34.910  23.990  29.700  1.00  0.00            
ATOM    132  C5  CV1     2      36.820  25.640  28.040  1.00  0.00            
ATOM    133  C6  CV1     2      37.130  26.480  26.730  1.00  0.00            
ATOM    134  O1  CV1     2      37.860  25.620  25.850  1.00  0.00            
ATOM    135  C7  CV1     2      38.360  26.200  24.720  1.00  0.00            
ATOM    136  O2  CV1     2      38.340  27.400  24.550  1.00  0.00            
ATOM    137  C8  CV1     2      38.970  25.180  23.810  1.00  0.00            
ATOM    138  C9  CV1     2      38.220  25.040  22.550  1.00  0.00            
ATOM    139  C10 CV1     2      38.040  23.760  22.030  1.00  0.00            
ATOM    140  C11 CV1     2      37.470  23.570  20.710  1.00  0.00            
ATOM    141  C12 CV1     2      37.090  24.660  19.930  1.00  0.00            
ATOM    142  C13 CV1     2      37.280  25.950  20.460  1.00  0.00            
ATOM    143  C14 CV1     2      37.860  26.150  21.710  1.00  0.00            
ATOM    144  C15 CV1     2      40.450  25.330  23.560  1.00  0.00            
ATOM    145  C16 CV1     2      41.300  24.200  23.430  1.00  0.00            
ATOM    146  C17 CV1     2      42.700  24.410  23.270  1.00  0.00            
ATOM    147  C18 CV1     2      43.270  25.660  23.250  1.00  0.00            
ATOM    148  C19 CV1     2      42.480  26.770  23.450  1.00  0.00            
ATOM    149  C20 CV1     2      41.060  26.630  23.430  1.00  0.00            
ATOM    150  H1  CV1     2      34.970  28.010  31.170  1.00  0.00            
ATOM    151  H2  CV1     2      35.470  29.440  30.320  1.00  0.00            
ATOM    152  H3  CV1     2      34.220  28.440  29.560  1.00  0.00            
ATOM    153  H4  CV1     2      37.040  27.400  30.150  1.00  0.00            
ATOM    154  H5  CV1     2      36.640  28.200  28.670  1.00  0.00            
ATOM    155  H6  CV1     2      34.870  26.360  28.350  1.00  0.00            
ATOM    156  H7  CV1     2      34.670  25.950  30.630  1.00  0.00            
ATOM    157  H8  CV1     2      36.320  25.360  30.690  1.00  0.00            
ATOM    158  H9  CV1     2      35.630  23.380  29.140  1.00  0.00            
ATOM    159  H10 CV1     2      34.640  23.440  30.610  1.00  0.00            
ATOM    160  H11 CV1     2      34.080  23.910  28.980  1.00  0.00            
ATOM    161  H12 CV1     2      36.450  24.640  27.810  1.00  0.00            
ATOM    162  H13 CV1     2      37.760  25.500  28.570  1.00  0.00            
ATOM    163  H14 CV1     2      37.780  27.320  27.000  1.00  0.00            
ATOM    164  H15 CV1     2      36.230  26.830  26.190  1.00  0.00            
ATOM    165  H16 CV1     2      38.860  24.230  24.350  1.00  0.00            
ATOM    166  H17 CV1     2      38.340  22.890  22.600  1.00  0.00            
ATOM    167  H18 CV1     2      37.190  22.570  20.390  1.00  0.00            
ATOM    168  H19 CV1     2      36.700  24.470  18.930  1.00  0.00            
ATOM    169  H20 CV1     2      37.120  26.790  19.790  1.00  0.00            
ATOM    170  H21 CV1     2      38.140  27.170  21.970  1.00  0.00            
ATOM    171  H22 CV1     2      40.950  23.170  23.490  1.00  0.00            
ATOM    172  H23 CV1     2      43.360  23.560  23.120  1.00  0.00            
ATOM    173  H24 CV1     2      44.330  25.810  23.070  1.00  0.00            
ATOM    174  H25 CV1     2      42.900  27.770  23.540  1.00  0.00            
ATOM    175  H26 CV1     2      40.430  27.510  23.420  1.00  0.00            
TER
ENDMDL
MODEL        1
ATOM      1  H1  ACD     1      20.350  21.880  15.690  1.00  0.00            
ATOM      2  O1  ACD     1      20.740  21.000  15.660  1.00  0.00            
ATOM      3  C1  ACD     1      21.660  21.040  16.820  1.00  0.00            
ATOM      4  H2  ACD     1      22.000  20.010  17.030  1.00  0.00            
ATOM      5  H3  ACD     1      21.170  21.400  17.730  1.00  0.00            
ATOM      6  C2  ACD     1      22.890  21.890  16.510  1.00  0.00            
ATOM      7  H4  ACD     1      23.420  21.310  15.740  1.00  0.00            
ATOM      8  O2  ACD     1      22.410  23.100  16.030  1.00  0.00            
ATOM      9  C3  ACD     1      23.390  23.980  15.530  1.00  0.00            
ATOM     10  H5  ACD     1      22.980  24.860  15.020  1.00  0.00            
ATOM     11  O3  ACD     1      24.240  23.190  14.630  1.00  0.00            
ATOM     12  C4  ACD     1      24.320  23.550  13.250  1.00  0.00            
ATOM     13  H6  ACD     1      23.500  24.220  12.960  1.00  0.00            
ATOM     14  C5  ACD     1      25.630  24.430  13.050  1.00  0.00            
ATOM     15  H7  ACD     1      26.490  23.930  13.500  1.00  0.00            
ATOM     16  O4  ACD     1      25.440  25.650  13.650  1.00  0.00            
ATOM     17  H8  ACD     1      25.420  25.580  14.610  1.00  0.00            
ATOM     18  C6  ACD     1      25.910  24.500  11.570  1.00  0.00            
ATOM     19  H9  ACD     1      25.080  25.070  11.140  1.00  0.00            
ATOM     20  O5  ACD     1      27.100  25.160  11.270  1.00  0.00            
ATOM     21  H10 ACD     1      27.060  26.040  11.660  1.00  0.00            
ATOM     22  C7  ACD     1      26.090  23.100  10.980  1.00  0.00            
ATOM     23  H11 ACD     1      26.320  23.130   9.920  1.00  0.00            
ATOM     24  O6  ACD     1      24.820  22.470  11.040  1.00  0.00            
ATOM     25  C8  ACD     1      24.420  22.260  12.430  1.00  0.00            
ATOM     26  H12 ACD     1      25.190  21.700  12.980  1.00  0.00            
ATOM     27  C9  ACD     1      23.080  21.560  12.480  1.00  0.00            
ATOM     28  H13 ACD     1      22.780  21.350  13.520  1.00  0.00            
ATOM     29  H14 ACD     1      22.320  22.160  11.980  1.00  0.00            
ATOM     30  O7  ACD     1      23.170  20.310  11.820  1.00  0.00            
ATOM     31  H15 ACD     1      23.570  20.470  10.950  1.00  0.00            
ATOM     32  O8  ACD     1      27.070  22.260  11.660  1.00  0.00            
ATOM     33  C10 ACD     1      27.890  21.420  10.750  1.00  0.00            
ATOM     34  H16 ACD     1      27.480  21.590   9.740  1.00  0.00            
ATOM     35  C11 ACD     1      29.340  22.000  10.810  1.00  0.00            
ATOM     36  H17 ACD     1      29.710  22.050  11.840  1.00  0.00            
ATOM     37  O9  ACD     1      29.090  23.340  10.310  1.00  0.00            
ATOM     38  H18 ACD     1      28.570  23.810  10.970  1.00  0.00            
ATOM     39  C12 ACD     1      30.370  21.150  10.040  1.00  0.00            
ATOM     40  H19 ACD     1      30.140  21.270   8.980  1.00  0.00            
ATOM     41  O10 ACD     1      31.670  21.580  10.330  1.00  0.00            
ATOM     42  H20 ACD     1      31.790  21.300  11.250  1.00  0.00            
ATOM     43  C13 ACD     1      30.230  19.690  10.450  1.00  0.00            
ATOM     44  H21 ACD     1      30.940  19.120   9.850  1.00  0.00            
ATOM     45  O11 ACD     1      28.860  19.260  10.300  1.00  0.00            
ATOM     46  C14 ACD     1      27.890  19.920  11.090  1.00  0.00            
ATOM     47  H22 ACD     1      28.210  19.890  12.140  1.00  0.00            
ATOM     48  C15 ACD     1      26.530  19.230  10.940  1.00  0.00            
ATOM     49  H23 ACD     1      25.850  19.930  11.440  1.00  0.00            
ATOM     50  H24 ACD     1      26.220  19.110   9.900  1.00  0.00            
ATOM     51  O12 ACD     1      26.330  18.010  11.620  1.00  0.00            
ATOM     52  H25 ACD     1      27.110  17.480  11.450  1.00  0.00            
ATOM     53  O13 ACD     1      30.610  19.540  11.810  1.00  0.00            
ATOM     54  C16 ACD     1      31.730  18.690  12.120  1.00  0.00            
ATOM     55  H26 ACD     1      32.440  18.740  11.280  1.00  0.00            
ATOM     56  C17 ACD     1      32.310  19.390  13.340  1.00  0.00            
ATOM     57  H27 ACD     1      31.530  19.920  13.910  1.00  0.00            
ATOM     58  O14 ACD     1      33.200  20.420  12.830  1.00  0.00            
ATOM     59  H28 ACD     1      33.510  20.870  13.620  1.00  0.00            
ATOM     60  C18 ACD     1      33.040  18.430  14.330  1.00  0.00            
ATOM     61  H29 ACD     1      33.910  18.060  13.770  1.00  0.00            
ATOM     62  O15 ACD     1      33.390  19.030  15.560  1.00  0.00            
ATOM     63  H30 ACD     1      33.730  19.890  15.290  1.00  0.00            
ATOM     64  C19 ACD     1      32.170  17.230  14.620  1.00  0.00            
ATOM     65  H31 ACD     1      32.730  16.600  15.320  1.00  0.00            
ATOM     66  O16 ACD     1      31.980  16.600  13.380  1.00  0.00            
ATOM     67  C20 ACD     1      31.230  17.300  12.420  1.00  0.00            
ATOM     68  H32 ACD     1      30.190  17.350  12.770  1.00  0.00            
ATOM     69  C21 ACD     1      31.280  16.490  11.120  1.00  0.00            
ATOM     70  H33 ACD     1      30.670  15.610  11.320  1.00  0.00            
ATOM     71  H34 ACD     1      30.850  17.110  10.320  1.00  0.00            
ATOM     72  O17 ACD     1      32.570  16.260  10.630  1.00  0.00            
ATOM     73  H35 ACD     1      32.930  15.500  11.080  1.00  0.00            
ATOM     74  O18 ACD     1      30.950  17.610  15.160  1.00  0.00            
ATOM     75  C22 ACD     1      30.510  16.890  16.330  1.00  0.00            
ATOM     76  H36 ACD     1      31.040  15.930  16.460  1.00  0.00            
ATOM     77  C23 ACD     1      30.830  17.760  17.540  1.00  0.00            
ATOM     78  H37 ACD     1      30.480  18.790  17.370  1.00  0.00            
ATOM     79  O19 ACD     1      32.250  17.870  17.770  1.00  0.00            
ATOM     80  H38 ACD     1      32.720  18.020  16.950  1.00  0.00            
ATOM     81  C24 ACD     1      30.050  17.200  18.720  1.00  0.00            
ATOM     82  H39 ACD     1      30.350  16.190  19.030  1.00  0.00            
ATOM     83  O20 ACD     1      30.220  18.120  19.770  1.00  0.00            
ATOM     84  H40 ACD     1      31.140  18.420  19.780  1.00  0.00            
ATOM     85  C25 ACD     1      28.590  17.050  18.400  1.00  0.00            
ATOM     86  H41 ACD     1      28.020  16.670  19.240  1.00  0.00            
ATOM     87  O21 ACD     1      28.330  16.220  17.290  1.00  0.00            
ATOM     88  C26 ACD     1      29.030  16.690  16.100  1.00  0.00            
ATOM     89  H42 ACD     1      28.720  17.690  15.780  1.00  0.00            
ATOM     90  C27 ACD     1      28.710  15.680  15.050  1.00  0.00            
ATOM     91  H43 ACD     1      29.370  15.920  14.210  1.00  0.00            
ATOM     92  H44 ACD     1      29.000  14.700  15.460  1.00  0.00            
ATOM     93  O22 ACD     1      27.370  15.750  14.570  1.00  0.00            
ATOM     94  H45 ACD     1      27.160  14.950  14.090  1.00  0.00            
ATOM     95  O23 ACD     1      28.000  18.260  18.120  1.00  0.00            
ATOM     96  C28 ACD     1      26.900  18.640  18.910  1.00  0.00            
ATOM     97  H46 ACD     1      26.900  18.180  19.910  1.00  0.00            
ATOM     98  C29 ACD     1      25.580  18.360  18.110  1.00  0.00            
ATOM     99  H47 ACD     1      25.730  18.600  17.050  1.00  0.00            
ATOM    100  O24 ACD     1      24.450  18.970  18.800  1.00  0.00            
ATOM    101  C30 ACD     1      25.180  16.890  18.060  1.00  0.00            
ATOM    102  H48 ACD     1      24.200  16.910  17.560  1.00  0.00            
ATOM    103  H49 ACD     1      25.810  16.340  17.350  1.00  0.00            
ATOM    104  O25 ACD     1      25.030  16.330  19.350  1.00  0.00            
ATOM    105  H50 ACD     1      24.530  16.900  19.950  1.00  0.00            
ATOM    106  C31 ACD     1      27.030  20.140  19.200  1.00  0.00            
ATOM    107  H51 ACD     1      27.180  20.740  18.300  1.00  0.00            
ATOM    108  O26 ACD     1      28.190  20.200  20.020  1.00  0.00            
ATOM    109  H52 ACD     1      28.870  19.680  19.570  1.00  0.00            
ATOM    110  C32 ACD     1      25.770  20.600  19.980  1.00  0.00            
ATOM    111  H53 ACD     1      25.700  19.980  20.890  1.00  0.00            
ATOM    112  O27 ACD     1      25.770  22.000  20.310  1.00  0.00            
ATOM    113  H54 ACD     1      26.620  22.200  20.710  1.00  0.00            
ATOM    114  C33 ACD     1      24.580  20.350  19.000  1.00  0.00            
ATOM    115  H55 ACD     1      23.790  20.730  19.650  1.00  0.00            
ATOM    116  O28 ACD     1      24.680  21.130  17.790  1.00  0.00            
ATOM    117  C34 ACD     1      23.770  22.200  17.670  1.00  0.00            
ATOM    118  H56 ACD     1      23.180  22.350  18.580  1.00  0.00            
ATOM    119  C35 ACD     1      24.730  23.380  17.490  1.00  0.00            
ATOM    120  H57 ACD     1      25.560  23.050  16.860  1.00  0.00            
ATOM    121  O29 ACD     1      25.090  23.930  18.780  1.00  0.00            
ATOM    122  H58 ACD     1      25.300  23.180  19.340  1.00  0.00            
ATOM    123  C36 ACD     1      24.100  24.550  16.730  1.00  0.00            
ATOM    124  H59 ACD     1      23.440  25.110  17.420  1.00  0.00            
ATOM    125  O30 ACD     1      25.150  25.440  16.370  1.00  0.00            
ATOM    126  H60 ACD     1      25.520  25.720  17.200  1.00  0.00            
ATOM    127  C1  CV1     2      21.990  17.890  15.440  1.00  0.00            
ATOM    128  C2  CV1     2      22.520  18.480  14.120  1.00  0.00            
ATOM    129  N1  CV1     2      24.040  18.360  13.910  1.00  0.00            
ATOM    130  C3  CV1     2      24.530  16.930  14.160  1.00  0.00            
ATOM    131  C4  CV1     2      24.050  15.920  13.020  1.00  0.00            
ATOM    132  C5  CV1     2      24.740  19.380  14.780  1.00  0.00            
ATOM    133  C6  CV1     2      26.260  19.510  14.620  1.00  0.00            
ATOM    134  O1  CV1     2      26.760  20.650  15.280  1.00  0.00            
ATOM    135  C7  CV1     2      28.070  20.840  15.150  1.00  0.00            
ATOM    136  O2  CV1     2      28.760  20.120  14.450  1.00  0.00            
ATOM    137  C8  CV1     2      28.450  22.180  15.640  1.00  0.00            
ATOM    138  C9  CV1     2      29.310  22.040  16.880  1.00  0.00            
ATOM    139  C10 CV1     2      29.040  22.860  17.970  1.00  0.00            
ATOM    140  C11 CV1     2      29.880  23.060  19.090  1.00  0.00            
ATOM    141  C12 CV1     2      30.970  22.180  19.130  1.00  0.00            
ATOM    142  C13 CV1     2      31.330  21.390  18.010  1.00  0.00            
ATOM    143  C14 CV1     2      30.500  21.350  16.890  1.00  0.00            
ATOM    144  C15 CV1     2      29.150  23.150  14.740  1.00  0.00            
ATOM    145  C16 CV1     2      30.320  22.870  14.000  1.00  0.00            
ATOM    146  C17 CV1     2      31.030  23.880  13.380  1.00  0.00            
ATOM    147  C18 CV1     2      30.580  25.190  13.450  1.00  0.00            
ATOM    148  C19 CV1     2      29.450  25.490  14.170  1.00  0.00            
ATOM    149  C20 CV1     2      28.730  24.500  14.790  1.00  0.00            
ATOM    150  H1  CV1     2      20.940  18.100  15.680  1.00  0.00            
ATOM    151  H2  CV1     2      21.950  16.810  15.240  1.00  0.00            
ATOM    152  H3  CV1     2      22.690  18.090  16.250  1.00  0.00            
ATOM    153  H4  CV1     2      22.300  19.550  14.090  1.00  0.00            
ATOM    154  H5  CV1     2      21.990  17.960  13.320  1.00  0.00            
ATOM    155  H6  CV1     2      24.320  18.650  12.960  1.00  0.00            
ATOM    156  H7  CV1     2      24.240  16.530  15.140  1.00  0.00            
ATOM    157  H8  CV1     2      25.620  16.950  14.170  1.00  0.00            
ATOM    158  H9  CV1     2      24.470  14.910  13.150  1.00  0.00            
ATOM    159  H10 CV1     2      22.950  15.900  12.970  1.00  0.00            
ATOM    160  H11 CV1     2      24.400  16.270  12.040  1.00  0.00            
ATOM    161  H12 CV1     2      24.410  19.120  15.790  1.00  0.00            
ATOM    162  H13 CV1     2      24.380  20.390  14.610  1.00  0.00            
ATOM    163  H14 CV1     2      26.450  19.620  13.550  1.00  0.00            
ATOM    164  H15 CV1     2      26.650  18.560  14.990  1.00  0.00            
ATOM    165  H16 CV1     2      27.540  22.770  15.810  1.00  0.00            
ATOM    166  H17 CV1     2      28.100  23.390  17.850  1.00  0.00            
ATOM    167  H18 CV1     2      29.610  23.730  19.900  1.00  0.00            
ATOM    168  H19 CV1     2      31.700  22.240  19.930  1.00  0.00            
ATOM    169  H20 CV1     2      32.210  20.740  18.060  1.00  0.00            
ATOM    170  H21 CV1     2      30.810  20.800  16.000  1.00  0.00            
ATOM    171  H22 CV1     2      30.690  21.850  13.920  1.00  0.00            
ATOM    172  H23 CV1     2      31.990  23.750  12.900  1.00  0.00            
ATOM    173  H24 CV1     2      31.170  25.970  12.960  1.00  0.00            
ATOM    174  H25 CV1     2      29.260  26.550  14.290  1.00  0.00            
ATOM    175  H26 CV1     2      27.910  24.880  15.390  1.00  0.00            
TER
ENDMDL
MODEL        1
ATOM      1  H1  ACD     1      30.750   5.360  23.940  1.00  0.00            
ATOM      2  O1  ACD     1      31.350   5.930  24.420  1.00  0.00            
ATOM      3  C1  ACD     1      32.110   6.630  23.360  1.00  0.00            
ATOM      4  H2  ACD     1      31.560   7.560  23.200  1.00  0.00            
ATOM      5  H3  ACD     1      32.070   6.010  22.460  1.00  0.00            
ATOM      6  C2  ACD     1      33.510   6.890  23.830  1.00  0.00            
ATOM      7  H4  ACD     1      33.400   7.490  24.740  1.00  0.00            
ATOM      8  O2  ACD     1      34.230   5.740  24.090  1.00  0.00            
ATOM      9  C3  ACD     1      35.430   5.940  24.760  1.00  0.00            
ATOM     10  H5  ACD     1      35.800   4.920  24.890  1.00  0.00            
ATOM     11  O3  ACD     1      35.120   6.460  26.070  1.00  0.00            
ATOM     12  C4  ACD     1      35.870   5.920  27.130  1.00  0.00            
ATOM     13  H6  ACD     1      36.610   5.200  26.760  1.00  0.00            
ATOM     14  C5  ACD     1      36.560   7.100  27.780  1.00  0.00            
ATOM     15  H7  ACD     1      35.760   7.850  27.880  1.00  0.00            
ATOM     16  O4  ACD     1      37.600   7.790  27.040  1.00  0.00            
ATOM     17  H8  ACD     1      37.950   8.510  27.580  1.00  0.00            
ATOM     18  C6  ACD     1      36.920   6.780  29.250  1.00  0.00            
ATOM     19  H9  ACD     1      37.630   5.950  29.350  1.00  0.00            
ATOM     20  O5  ACD     1      37.340   8.040  29.830  1.00  0.00            
ATOM     21  H10 ACD     1      38.300   8.030  29.800  1.00  0.00            
ATOM     22  C7  ACD     1      35.660   6.250  29.990  1.00  0.00            
ATOM     23  H11 ACD     1      36.060   6.020  30.980  1.00  0.00            
ATOM     24  O6  ACD     1      35.370   5.080  29.330  1.00  0.00            
ATOM     25  C8  ACD     1      34.910   5.200  28.020  1.00  0.00            
ATOM     26  H12 ACD     1      34.000   5.810  27.950  1.00  0.00            
ATOM     27  C9  ACD     1      34.560   3.750  27.630  1.00  0.00            
ATOM     28  H13 ACD     1      34.420   3.820  26.550  1.00  0.00            
ATOM     29  H14 ACD     1      35.410   3.100  27.850  1.00  0.00            
ATOM     30  O7  ACD     1      33.340   3.250  28.200  1.00  0.00            
ATOM     31  H15 ACD     1      33.430   2.910  29.100  1.00  0.00            
ATOM     32  O8  ACD     1      34.590   7.230  29.930  1.00  0.00            
ATOM     33  C10 ACD     1      34.060   7.730  31.140  1.00  0.00            
ATOM     34  H16 ACD     1      34.510   7.070  31.890  1.00  0.00            
ATOM     35  C11 ACD     1      34.370   9.210  31.310  1.00  0.00            
ATOM     36  H17 ACD     1      34.120   9.690  30.350  1.00  0.00            
ATOM     37  O9  ACD     1      35.770   9.430  31.620  1.00  0.00            
ATOM     38  H18 ACD     1      36.260   8.900  30.980  1.00  0.00            
ATOM     39  C12 ACD     1      33.580   9.880  32.380  1.00  0.00            
ATOM     40  H19 ACD     1      33.940   9.470  33.330  1.00  0.00            
ATOM     41  O10 ACD     1      33.770  11.320  32.450  1.00  0.00            
ATOM     42  H20 ACD     1      34.690  11.440  32.700  1.00  0.00            
ATOM     43  C13 ACD     1      32.100   9.590  32.160  1.00  0.00            
ATOM     44  H21 ACD     1      31.510  10.030  32.970  1.00  0.00            
ATOM     45  O11 ACD     1      31.900   8.220  32.210  1.00  0.00            
ATOM     46  C14 ACD     1      32.530   7.520  31.140  1.00  0.00            
ATOM     47  H22 ACD     1      32.060   7.790  30.180  1.00  0.00            
ATOM     48  C15 ACD     1      32.110   6.130  31.240  1.00  0.00            
ATOM     49  H23 ACD     1      32.520   5.530  30.410  1.00  0.00            
ATOM     50  H24 ACD     1      32.520   5.750  32.180  1.00  0.00            
ATOM     51  O12 ACD     1      30.660   6.080  31.150  1.00  0.00            
ATOM     52  H25 ACD     1      30.390   6.740  31.800  1.00  0.00            
ATOM     53  O13 ACD     1      31.720  10.270  30.900  1.00  0.00            
ATOM     54  C16 ACD     1      30.550  11.020  30.890  1.00  0.00            
ATOM     55  H26 ACD     1      30.060  10.970  31.870  1.00  0.00            
ATOM     56  C17 ACD     1      30.990  12.460  30.660  1.00  0.00            
ATOM     57  H27 ACD     1      31.810  12.450  29.930  1.00  0.00            
ATOM     58  O14 ACD     1      31.670  13.070  31.780  1.00  0.00            
ATOM     59  H28 ACD     1      32.530  12.660  31.870  1.00  0.00            
ATOM     60  C18 ACD     1      29.850  13.330  30.240  1.00  0.00            
ATOM     61  H29 ACD     1      29.180  13.380  31.110  1.00  0.00            
ATOM     62  O15 ACD     1      30.270  14.670  29.930  1.00  0.00            
ATOM     63  H30 ACD     1      30.880  14.560  29.200  1.00  0.00            
ATOM     64  C19 ACD     1      29.070  12.760  29.140  1.00  0.00            
ATOM     65  H31 ACD     1      28.240  13.410  28.850  1.00  0.00            
ATOM     66  O16 ACD     1      28.580  11.440  29.560  1.00  0.00            
ATOM     67  C20 ACD     1      29.680  10.500  29.850  1.00  0.00            
ATOM     68  H32 ACD     1      30.300  10.410  28.940  1.00  0.00            
ATOM     69  C21 ACD     1      28.940   9.160  30.150  1.00  0.00            
ATOM     70  H33 ACD     1      29.690   8.430  30.490  1.00  0.00            
ATOM     71  H34 ACD     1      28.190   9.370  30.920  1.00  0.00            
ATOM     72  O17 ACD     1      28.240   8.700  28.970  1.00  0.00            
ATOM     73  H35 ACD     1      27.610   9.360  28.700  1.00  0.00            
ATOM     74  O18 ACD     1      29.960  12.540  28.020  1.00  0.00            
ATOM     75  C22 ACD     1      30.070  13.420  27.000  1.00  0.00            
ATOM     76  H36 ACD     1      29.470  14.340  27.120  1.00  0.00            
ATOM     77  C23 ACD     1      31.580  13.680  26.900  1.00  0.00            
ATOM     78  H37 ACD     1      32.130  12.740  26.750  1.00  0.00            
ATOM     79  O19 ACD     1      32.100  14.320  28.050  1.00  0.00            
ATOM     80  H38 ACD     1      33.020  14.440  27.780  1.00  0.00            
ATOM     81  C24 ACD     1      31.910  14.540  25.650  1.00  0.00            
ATOM     82  H39 ACD     1      31.510  15.550  25.820  1.00  0.00            
ATOM     83  O20 ACD     1      33.350  14.620  25.480  1.00  0.00            
ATOM     84  H40 ACD     1      33.570  13.790  25.030  1.00  0.00            
ATOM     85  C25 ACD     1      31.340  13.890  24.370  1.00  0.00            
ATOM     86  H41 ACD     1      31.490  14.530  23.490  1.00  0.00            
ATOM     87  O21 ACD     1      29.980  13.600  24.550  1.00  0.00            
ATOM     88  C26 ACD     1      29.600  12.740  25.660  1.00  0.00            
ATOM     89  H42 ACD     1      30.160  11.800  25.520  1.00  0.00            
ATOM     90  C27 ACD     1      28.120  12.590  25.620  1.00  0.00            
ATOM     91  H43 ACD     1      27.810  11.970  26.480  1.00  0.00            
ATOM     92  H44 ACD     1      27.710  13.580  25.850  1.00  0.00            
ATOM     93  O22 ACD     1      27.670  12.310  24.340  1.00  0.00            
ATOM     94  H45 ACD     1      28.180  12.910  23.790  1.00  0.00            
ATOM     95  O23 ACD     1      32.030  12.680  24.180  1.00  0.00            
ATOM     96  C28 ACD     1      32.340  12.180  22.860  1.00  0.00            
ATOM     97  H46 ACD     1      32.070  13.000  22.180  1.00  0.00            
ATOM     98  C29 ACD     1      31.570  10.900  22.550  1.00  0.00            
ATOM     99  H47 ACD     1      31.530  10.300  23.470  1.00  0.00            
ATOM    100  O24 ACD     1      32.180  10.110  21.490  1.00  0.00            
ATOM    101  C30 ACD     1      30.200  11.270  22.110  1.00  0.00            
ATOM    102  H48 ACD     1      29.940  12.100  22.780  1.00  0.00            
ATOM    103  H49 ACD     1      30.300  11.920  21.230  1.00  0.00            
ATOM    104  O25 ACD     1      29.280  10.160  22.180  1.00  0.00            
ATOM    105  H50 ACD     1      29.450   9.570  21.440  1.00  0.00            
ATOM    106  C31 ACD     1      33.850  12.050  22.750  1.00  0.00            
ATOM    107  H51 ACD     1      34.190  11.630  23.710  1.00  0.00            
ATOM    108  O26 ACD     1      34.500  13.280  22.570  1.00  0.00            
ATOM    109  H52 ACD     1      34.000  13.880  22.010  1.00  0.00            
ATOM    110  C32 ACD     1      34.280  11.150  21.620  1.00  0.00            
ATOM    111  H53 ACD     1      34.000  11.680  20.710  1.00  0.00            
ATOM    112  O27 ACD     1      35.710  10.880  21.680  1.00  0.00            
ATOM    113  H54 ACD     1      36.170  11.540  21.150  1.00  0.00            
ATOM    114  C33 ACD     1      33.520   9.810  21.630  1.00  0.00            
ATOM    115  H55 ACD     1      33.850   9.190  20.780  1.00  0.00            
ATOM    116  O28 ACD     1      33.740   9.100  22.910  1.00  0.00            
ATOM    117  C34 ACD     1      34.380   7.810  22.970  1.00  0.00            
ATOM    118  H56 ACD     1      34.360   7.410  21.950  1.00  0.00            
ATOM    119  C35 ACD     1      35.810   7.990  23.560  1.00  0.00            
ATOM    120  H57 ACD     1      35.660   8.630  24.440  1.00  0.00            
ATOM    121  O29 ACD     1      36.680   8.640  22.580  1.00  0.00            
ATOM    122  H58 ACD     1      36.320   9.520  22.460  1.00  0.00            
ATOM    123  C36 ACD     1      36.440   6.660  23.920  1.00  0.00            
ATOM    124  H59 ACD     1      36.580   6.100  22.990  1.00  0.00            
ATOM    125  O30 ACD     1      37.660   6.710  24.630  1.00  0.00            
ATOM    126  H60 ACD     1      37.520   7.070  25.510  1.00  0.00            
ATOM    127  C1  CV1     2      28.680   8.320  25.420  1.00  0.00            
ATOM    128  C2  CV1     2      29.930   8.770  26.120  1.00  0.00            
ATOM    129  N1  CV1     2      30.930   7.710  26.520  1.00  0.00            
ATOM    130  C3  CV1     2      30.140   6.750  27.380  1.00  0.00            
ATOM    131  C4  CV1     2      30.890   5.490  27.850  1.00  0.00            
ATOM    132  C5  CV1     2      31.960   8.230  27.460  1.00  0.00            
ATOM    133  C6  CV1     2      32.780   9.330  26.800  1.00  0.00            
ATOM    134  O1  CV1     2      33.840   9.830  27.660  1.00  0.00            
ATOM    135  C7  CV1     2      34.500  10.930  27.200  1.00  0.00            
ATOM    136  O2  CV1     2      34.120  11.580  26.240  1.00  0.00            
ATOM    137  C8  CV1     2      35.530  11.430  28.220  1.00  0.00            
ATOM    138  C9  CV1     2      36.950  11.090  27.640  1.00  0.00            
ATOM    139  C10 CV1     2      37.250  11.080  26.310  1.00  0.00            
ATOM    140  C11 CV1     2      38.510  10.790  25.840  1.00  0.00            
ATOM    141  C12 CV1     2      39.520  10.470  26.720  1.00  0.00            
ATOM    142  C13 CV1     2      39.250  10.650  28.110  1.00  0.00            
ATOM    143  C14 CV1     2      37.950  10.860  28.580  1.00  0.00            
ATOM    144  C15 CV1     2      35.360  12.890  28.580  1.00  0.00            
ATOM    145  C16 CV1     2      35.000  13.140  29.870  1.00  0.00            
ATOM    146  C17 CV1     2      34.700  14.480  30.290  1.00  0.00            
ATOM    147  C18 CV1     2      34.830  15.540  29.380  1.00  0.00            
ATOM    148  C19 CV1     2      35.300  15.290  28.090  1.00  0.00            
ATOM    149  C20 CV1     2      35.490  13.960  27.660  1.00  0.00            
ATOM    150  H1  CV1     2      28.030   7.710  26.070  1.00  0.00            
ATOM    151  H2  CV1     2      28.110   9.240  25.270  1.00  0.00            
ATOM    152  H3  CV1     2      28.810   7.730  24.500  1.00  0.00            
ATOM    153  H4  CV1     2      29.680   9.420  26.960  1.00  0.00            
ATOM    154  H5  CV1     2      30.410   9.400  25.370  1.00  0.00            
ATOM    155  H6  CV1     2      31.210   7.180  25.670  1.00  0.00            
ATOM    156  H7  CV1     2      29.400   6.360  26.680  1.00  0.00            
ATOM    157  H8  CV1     2      29.700   7.350  28.180  1.00  0.00            
ATOM    158  H9  CV1     2      31.330   4.960  26.990  1.00  0.00            
ATOM    159  H10 CV1     2      31.700   5.670  28.570  1.00  0.00            
ATOM    160  H11 CV1     2      30.220   4.780  28.350  1.00  0.00            
ATOM    161  H12 CV1     2      32.490   7.340  27.820  1.00  0.00            
ATOM    162  H13 CV1     2      31.460   8.720  28.290  1.00  0.00            
ATOM    163  H14 CV1     2      32.100  10.170  26.600  1.00  0.00            
ATOM    164  H15 CV1     2      33.160   8.990  25.830  1.00  0.00            
ATOM    165  H16 CV1     2      35.400  10.780  29.090  1.00  0.00            
ATOM    166  H17 CV1     2      36.510  11.470  25.610  1.00  0.00            
ATOM    167  H18 CV1     2      38.620  10.860  24.760  1.00  0.00            
ATOM    168  H19 CV1     2      40.530  10.260  26.380  1.00  0.00            
ATOM    169  H20 CV1     2      40.080  10.590  28.810  1.00  0.00            
ATOM    170  H21 CV1     2      37.670  10.860  29.630  1.00  0.00            
ATOM    171  H22 CV1     2      34.970  12.270  30.520  1.00  0.00            
ATOM    172  H23 CV1     2      34.490  14.660  31.340  1.00  0.00            
ATOM    173  H24 CV1     2      34.650  16.560  29.690  1.00  0.00            
ATOM    174  H25 CV1     2      35.620  16.040  27.380  1.00  0.00            
ATOM    175  H26 CV1     2      35.840  13.700  26.660  1.00  0.00            
TER
ENDMDL
MODEL        1
ATOM      1  H1  ACD     1      -3.540  29.790  30.340  1.00  0.00            
ATOM      2  O1  ACD     1      -3.250  29.090  29.750  1.00  0.00            
ATOM      3  C1  ACD     1      -2.590  29.860  28.710  1.00  0.00            
ATOM      4  H2  ACD     1      -1.830  30.530  29.120  1.00  0.00            
ATOM      5  H3  ACD     1      -3.360  30.520  28.280  1.00  0.00            
ATOM      6  C2  ACD     1      -1.990  28.980  27.610  1.00  0.00            
ATOM      7  H4  ACD     1      -1.270  28.310  28.100  1.00  0.00            
ATOM      8  O2  ACD     1      -3.070  28.200  26.960  1.00  0.00            
ATOM      9  C3  ACD     1      -2.570  27.340  25.940  1.00  0.00            
ATOM     10  H5  ACD     1      -3.400  26.840  25.420  1.00  0.00            
ATOM     11  O3  ACD     1      -1.620  26.390  26.450  1.00  0.00            
ATOM     12  C4  ACD     1      -2.150  25.080  26.580  1.00  0.00            
ATOM     13  H6  ACD     1      -3.250  25.130  26.550  1.00  0.00            
ATOM     14  C5  ACD     1      -1.590  24.330  25.380  1.00  0.00            
ATOM     15  H7  ACD     1      -0.510  24.530  25.390  1.00  0.00            
ATOM     16  O4  ACD     1      -2.160  24.880  24.150  1.00  0.00            
ATOM     17  H8  ACD     1      -1.850  25.780  24.050  1.00  0.00            
ATOM     18  C6  ACD     1      -1.800  22.830  25.490  1.00  0.00            
ATOM     19  H9  ACD     1      -2.870  22.620  25.370  1.00  0.00            
ATOM     20  O5  ACD     1      -0.960  22.080  24.560  1.00  0.00            
ATOM     21  H10 ACD     1      -0.110  22.000  25.010  1.00  0.00            
ATOM     22  C7  ACD     1      -1.570  22.230  26.910  1.00  0.00            
ATOM     23  H11 ACD     1      -1.800  21.160  26.940  1.00  0.00            
ATOM     24  O6  ACD     1      -2.270  23.010  27.860  1.00  0.00            
ATOM     25  C8  ACD     1      -1.790  24.390  27.870  1.00  0.00            
ATOM     26  H12 ACD     1      -0.700  24.460  27.990  1.00  0.00            
ATOM     27  C9  ACD     1      -2.580  25.080  29.000  1.00  0.00            
ATOM     28  H13 ACD     1      -2.390  26.160  29.070  1.00  0.00            
ATOM     29  H14 ACD     1      -3.670  24.940  28.950  1.00  0.00            
ATOM     30  O7  ACD     1      -2.100  24.550  30.240  1.00  0.00            
ATOM     31  H15 ACD     1      -2.560  23.700  30.280  1.00  0.00            
ATOM     32  O8  ACD     1      -0.130  22.340  27.220  1.00  0.00            
ATOM     33  C10 ACD     1       0.570  21.210  27.620  1.00  0.00            
ATOM     34  H16 ACD     1       0.000  20.310  27.360  1.00  0.00            
ATOM     35  C11 ACD     1       1.820  21.300  26.770  1.00  0.00            
ATOM     36  H17 ACD     1       2.170  22.330  26.660  1.00  0.00            
ATOM     37  O9  ACD     1       1.550  21.010  25.370  1.00  0.00            
ATOM     38  H18 ACD     1       2.400  21.230  24.970  1.00  0.00            
ATOM     39  C12 ACD     1       3.020  20.490  27.330  1.00  0.00            
ATOM     40  H19 ACD     1       2.910  19.440  27.030  1.00  0.00            
ATOM     41  O10 ACD     1       4.220  21.030  26.710  1.00  0.00            
ATOM     42  H20 ACD     1       4.600  21.540  27.430  1.00  0.00            
ATOM     43  C13 ACD     1       3.150  20.710  28.790  1.00  0.00            
ATOM     44  H21 ACD     1       3.880  20.050  29.260  1.00  0.00            
ATOM     45  O11 ACD     1       1.960  20.590  29.460  1.00  0.00            
ATOM     46  C14 ACD     1       0.840  21.400  29.090  1.00  0.00            
ATOM     47  H22 ACD     1       1.140  22.430  29.340  1.00  0.00            
ATOM     48  C15 ACD     1      -0.380  21.180  30.010  1.00  0.00            
ATOM     49  H23 ACD     1      -0.160  21.250  31.080  1.00  0.00            
ATOM     50  H24 ACD     1      -1.180  21.910  29.860  1.00  0.00            
ATOM     51  O12 ACD     1      -0.830  19.880  29.850  1.00  0.00            
ATOM     52  H25 ACD     1      -1.340  19.800  30.660  1.00  0.00            
ATOM     53  O13 ACD     1       3.690  22.050  29.030  1.00  0.00            
ATOM     54  C16 ACD     1       4.520  22.370  30.200  1.00  0.00            
ATOM     55  H26 ACD     1       4.830  21.470  30.750  1.00  0.00            
ATOM     56  C17 ACD     1       5.750  23.040  29.620  1.00  0.00            
ATOM     57  H27 ACD     1       5.350  23.950  29.150  1.00  0.00            
ATOM     58  O14 ACD     1       6.290  22.160  28.620  1.00  0.00            
ATOM     59  H28 ACD     1       6.680  21.390  29.050  1.00  0.00            
ATOM     60  C18 ACD     1       6.760  23.550  30.610  1.00  0.00            
ATOM     61  H29 ACD     1       7.150  22.700  31.180  1.00  0.00            
ATOM     62  O15 ACD     1       7.870  24.320  30.040  1.00  0.00            
ATOM     63  H30 ACD     1       8.420  23.850  29.400  1.00  0.00            
ATOM     64  C19 ACD     1       5.890  24.450  31.590  1.00  0.00            
ATOM     65  H31 ACD     1       6.440  24.840  32.450  1.00  0.00            
ATOM     66  O16 ACD     1       4.790  23.690  32.150  1.00  0.00            
ATOM     67  C20 ACD     1       3.830  23.230  31.220  1.00  0.00            
ATOM     68  H32 ACD     1       3.400  24.110  30.740  1.00  0.00            
ATOM     69  C21 ACD     1       2.760  22.540  31.980  1.00  0.00            
ATOM     70  H33 ACD     1       1.880  22.260  31.380  1.00  0.00            
ATOM     71  H34 ACD     1       3.170  21.590  32.350  1.00  0.00            
ATOM     72  O17 ACD     1       2.190  23.340  32.990  1.00  0.00            
ATOM     73  H35 ACD     1       2.980  23.760  33.320  1.00  0.00            
ATOM     74  O18 ACD     1       5.380  25.480  30.820  1.00  0.00            
ATOM     75  C22 ACD     1       5.500  26.910  31.340  1.00  0.00            
ATOM     76  H36 ACD     1       6.170  26.980  32.210  1.00  0.00            
ATOM     77  C23 ACD     1       6.040  27.670  30.130  1.00  0.00            
ATOM     78  H37 ACD     1       5.480  27.460  29.210  1.00  0.00            
ATOM     79  O19 ACD     1       7.420  27.390  30.000  1.00  0.00            
ATOM     80  H38 ACD     1       7.550  26.440  29.910  1.00  0.00            
ATOM     81  C24 ACD     1       5.940  29.140  30.440  1.00  0.00            
ATOM     82  H39 ACD     1       6.650  29.530  31.190  1.00  0.00            
ATOM     83  O20 ACD     1       6.280  29.940  29.290  1.00  0.00            
ATOM     84  H40 ACD     1       6.600  30.760  29.660  1.00  0.00            
ATOM     85  C25 ACD     1       4.570  29.570  30.730  1.00  0.00            
ATOM     86  H41 ACD     1       4.530  30.580  31.140  1.00  0.00            
ATOM     87  O21 ACD     1       4.210  28.840  31.870  1.00  0.00            
ATOM     88  C26 ACD     1       4.110  27.450  31.710  1.00  0.00            
ATOM     89  H42 ACD     1       3.360  27.180  30.960  1.00  0.00            
ATOM     90  C27 ACD     1       3.710  26.920  33.130  1.00  0.00            
ATOM     91  H43 ACD     1       3.640  25.820  33.090  1.00  0.00            
ATOM     92  H44 ACD     1       4.420  27.090  33.950  1.00  0.00            
ATOM     93  O22 ACD     1       2.410  27.480  33.580  1.00  0.00            
ATOM     94  H45 ACD     1       2.500  28.400  33.840  1.00  0.00            
ATOM     95  O23 ACD     1       3.600  29.410  29.640  1.00  0.00            
ATOM     96  C28 ACD     1       2.920  30.540  29.180  1.00  0.00            
ATOM     97  H46 ACD     1       3.400  31.490  29.440  1.00  0.00            
ATOM     98  C29 ACD     1       1.460  30.500  29.720  1.00  0.00            
ATOM     99  H47 ACD     1       1.010  29.500  29.600  1.00  0.00            
ATOM    100  O24 ACD     1       0.670  31.550  29.050  1.00  0.00            
ATOM    101  C30 ACD     1       1.430  30.770  31.220  1.00  0.00            
ATOM    102  H48 ACD     1       2.140  30.170  31.790  1.00  0.00            
ATOM    103  H49 ACD     1       1.750  31.810  31.370  1.00  0.00            
ATOM    104  O25 ACD     1       0.110  30.650  31.850  1.00  0.00            
ATOM    105  H50 ACD     1      -0.300  31.440  31.510  1.00  0.00            
ATOM    106  C31 ACD     1       2.940  30.390  27.680  1.00  0.00            
ATOM    107  H51 ACD     1       2.520  29.390  27.510  1.00  0.00            
ATOM    108  O26 ACD     1       4.310  30.380  27.220  1.00  0.00            
ATOM    109  H52 ACD     1       4.870  30.000  27.900  1.00  0.00            
ATOM    110  C32 ACD     1       2.020  31.400  27.030  1.00  0.00            
ATOM    111  H53 ACD     1       2.520  32.350  27.270  1.00  0.00            
ATOM    112  O27 ACD     1       1.920  31.250  25.610  1.00  0.00            
ATOM    113  H54 ACD     1       2.810  31.390  25.260  1.00  0.00            
ATOM    114  C33 ACD     1       0.560  31.420  27.610  1.00  0.00            
ATOM    115  H55 ACD     1      -0.110  32.230  27.300  1.00  0.00            
ATOM    116  O28 ACD     1       0.060  30.100  27.380  1.00  0.00            
ATOM    117  C34 ACD     1      -1.170  29.800  26.730  1.00  0.00            
ATOM    118  H56 ACD     1      -1.720  30.700  26.450  1.00  0.00            
ATOM    119  C35 ACD     1      -0.790  29.010  25.420  1.00  0.00            
ATOM    120  H57 ACD     1      -0.080  28.210  25.660  1.00  0.00            
ATOM    121  O29 ACD     1      -0.180  29.820  24.450  1.00  0.00            
ATOM    122  H58 ACD     1       0.570  30.230  24.880  1.00  0.00            
ATOM    123  C36 ACD     1      -1.910  28.260  24.870  1.00  0.00            
ATOM    124  H59 ACD     1      -2.650  28.910  24.390  1.00  0.00            
ATOM    125  O30 ACD     1      -1.500  27.510  23.710  1.00  0.00            
ATOM    126  H60 ACD     1      -0.560  27.700  23.640  1.00  0.00            
ATOM    127  C1  CV1     2      -2.160  27.660  32.650  1.00  0.00            
ATOM    128  C2  CV1     2      -0.630  27.370  32.310  1.00  0.00            
ATOM    129  N1  CV1     2      -0.450  25.860  32.110  1.00  0.00            
ATOM    130  C3  CV1     2      -0.250  25.200  33.480  1.00  0.00            
ATOM    131  C4  CV1     2      -1.080  23.890  33.680  1.00  0.00            
ATOM    132  C5  CV1     2       0.780  25.610  31.210  1.00  0.00            
ATOM    133  C6  CV1     2       0.750  26.270  29.840  1.00  0.00            
ATOM    134  O1  CV1     2       1.620  25.520  28.930  1.00  0.00            
ATOM    135  C7  CV1     2       1.960  26.230  27.840  1.00  0.00            
ATOM    136  O2  CV1     2       1.440  27.290  27.540  1.00  0.00            
ATOM    137  C8  CV1     2       2.710  25.470  26.770  1.00  0.00            
ATOM    138  C9  CV1     2       2.080  25.720  25.380  1.00  0.00            
ATOM    139  C10 CV1     2       1.720  24.600  24.640  1.00  0.00            
ATOM    140  C11 CV1     2       1.050  24.710  23.410  1.00  0.00            
ATOM    141  C12 CV1     2       0.950  26.050  22.870  1.00  0.00            
ATOM    142  C13 CV1     2       1.550  27.160  23.510  1.00  0.00            
ATOM    143  C14 CV1     2       2.060  26.990  24.790  1.00  0.00            
ATOM    144  C15 CV1     2       4.250  25.670  26.790  1.00  0.00            
ATOM    145  C16 CV1     2       5.090  24.560  26.670  1.00  0.00            
ATOM    146  C17 CV1     2       6.510  24.710  26.540  1.00  0.00            
ATOM    147  C18 CV1     2       7.020  26.020  26.620  1.00  0.00            
ATOM    148  C19 CV1     2       6.160  27.150  26.780  1.00  0.00            
ATOM    149  C20 CV1     2       4.820  26.940  26.880  1.00  0.00            
ATOM    150  H1  CV1     2      -2.840  27.270  31.890  1.00  0.00            
ATOM    151  H2  CV1     2      -2.440  27.220  33.610  1.00  0.00            
ATOM    152  H3  CV1     2      -2.370  28.730  32.720  1.00  0.00            
ATOM    153  H4  CV1     2       0.110  27.730  33.030  1.00  0.00            
ATOM    154  H5  CV1     2      -0.420  27.780  31.320  1.00  0.00            
ATOM    155  H6  CV1     2      -1.310  25.510  31.650  1.00  0.00            
ATOM    156  H7  CV1     2      -0.520  25.980  34.190  1.00  0.00            
ATOM    157  H8  CV1     2       0.820  25.060  33.580  1.00  0.00            
ATOM    158  H9  CV1     2      -0.870  23.600  34.720  1.00  0.00            
ATOM    159  H10 CV1     2      -2.160  24.050  33.650  1.00  0.00            
ATOM    160  H11 CV1     2      -0.940  23.000  33.050  1.00  0.00            
ATOM    161  H12 CV1     2       0.890  24.530  31.110  1.00  0.00            
ATOM    162  H13 CV1     2       1.650  25.950  31.770  1.00  0.00            
ATOM    163  H14 CV1     2       1.160  27.280  29.960  1.00  0.00            
ATOM    164  H15 CV1     2      -0.250  26.350  29.420  1.00  0.00            
ATOM    165  H16 CV1     2       2.550  24.430  27.060  1.00  0.00            
ATOM    166  H17 CV1     2       1.890  23.660  25.150  1.00  0.00            
ATOM    167  H18 CV1     2       0.560  23.920  22.860  1.00  0.00            
ATOM    168  H19 CV1     2       0.470  26.000  21.900  1.00  0.00            
ATOM    169  H20 CV1     2       1.550  28.120  23.000  1.00  0.00            
ATOM    170  H21 CV1     2       2.430  27.880  25.290  1.00  0.00            
ATOM    171  H22 CV1     2       4.710  23.550  26.610  1.00  0.00            
ATOM    172  H23 CV1     2       7.250  23.930  26.430  1.00  0.00            
ATOM    173  H24 CV1     2       8.090  26.120  26.440  1.00  0.00            
ATOM    174  H25 CV1     2       6.520  28.160  26.930  1.00  0.00            
ATOM    175  H26 CV1     2       4.170  27.810  26.940  1.00  0.00            
TER
ENDMDL
MODEL        1
ATOM      1  H1  ACD     1      30.400   4.010  24.080  1.00  0.00            
ATOM      2  O1  ACD     1      30.080   4.900  24.250  1.00  0.00            
ATOM      3  C1  ACD     1      30.330   5.560  23.060  1.00  0.00            
ATOM      4  H2  ACD     1      29.620   6.380  22.900  1.00  0.00            
ATOM      5  H3  ACD     1      30.180   4.830  22.250  1.00  0.00            
ATOM      6  C2  ACD     1      31.750   6.100  22.960  1.00  0.00            
ATOM      7  H4  ACD     1      31.970   6.720  23.840  1.00  0.00            
ATOM      8  O2  ACD     1      32.650   4.950  22.980  1.00  0.00            
ATOM      9  C3  ACD     1      33.980   5.220  22.690  1.00  0.00            
ATOM     10  H5  ACD     1      34.500   4.250  22.700  1.00  0.00            
ATOM     11  O3  ACD     1      34.380   6.040  23.780  1.00  0.00            
ATOM     12  C4  ACD     1      35.550   5.800  24.550  1.00  0.00            
ATOM     13  H6  ACD     1      36.230   5.210  23.920  1.00  0.00            
ATOM     14  C5  ACD     1      36.130   7.180  24.900  1.00  0.00            
ATOM     15  H7  ACD     1      35.350   7.830  25.310  1.00  0.00            
ATOM     16  O4  ACD     1      36.670   7.740  23.700  1.00  0.00            
ATOM     17  H8  ACD     1      36.910   8.670  23.740  1.00  0.00            
ATOM     18  C6  ACD     1      37.180   7.010  26.000  1.00  0.00            
ATOM     19  H9  ACD     1      37.920   6.270  25.680  1.00  0.00            
ATOM     20  O5  ACD     1      37.840   8.180  26.270  1.00  0.00            
ATOM     21  H10 ACD     1      38.680   8.130  25.810  1.00  0.00            
ATOM     22  C7  ACD     1      36.590   6.340  27.210  1.00  0.00            
ATOM     23  H11 ACD     1      37.420   6.340  27.920  1.00  0.00            
ATOM     24  O6  ACD     1      36.140   5.050  26.850  1.00  0.00            
ATOM     25  C8  ACD     1      35.120   4.970  25.750  1.00  0.00            
ATOM     26  H12 ACD     1      34.190   5.400  26.140  1.00  0.00            
ATOM     27  C9  ACD     1      34.960   3.460  25.420  1.00  0.00            
ATOM     28  H13 ACD     1      34.250   3.350  24.590  1.00  0.00            
ATOM     29  H14 ACD     1      35.820   2.890  25.030  1.00  0.00            
ATOM     30  O7  ACD     1      34.470   2.720  26.630  1.00  0.00            
ATOM     31  H15 ACD     1      35.000   3.100  27.340  1.00  0.00            
ATOM     32  O8  ACD     1      35.530   7.190  27.810  1.00  0.00            
ATOM     33  C10 ACD     1      35.670   7.420  29.200  1.00  0.00            
ATOM     34  H16 ACD     1      36.520   6.850  29.610  1.00  0.00            
ATOM     35  C11 ACD     1      35.920   8.860  29.290  1.00  0.00            
ATOM     36  H17 ACD     1      35.320   9.380  28.530  1.00  0.00            
ATOM     37  O9  ACD     1      37.290   9.160  28.740  1.00  0.00            
ATOM     38  H18 ACD     1      37.350   8.800  27.850  1.00  0.00            
ATOM     39  C12 ACD     1      35.580   9.550  30.670  1.00  0.00            
ATOM     40  H19 ACD     1      36.330   9.250  31.410  1.00  0.00            
ATOM     41  O10 ACD     1      35.500  10.970  30.640  1.00  0.00            
ATOM     42  H20 ACD     1      36.420  11.180  30.470  1.00  0.00            
ATOM     43  C13 ACD     1      34.210   8.990  31.040  1.00  0.00            
ATOM     44  H21 ACD     1      33.920   9.320  32.050  1.00  0.00            
ATOM     45  O11 ACD     1      34.240   7.540  31.130  1.00  0.00            
ATOM     46  C14 ACD     1      34.370   6.860  29.880  1.00  0.00            
ATOM     47  H22 ACD     1      33.540   7.150  29.220  1.00  0.00            
ATOM     48  C15 ACD     1      34.410   5.300  30.050  1.00  0.00            
ATOM     49  H23 ACD     1      34.580   4.830  29.080  1.00  0.00            
ATOM     50  H24 ACD     1      35.240   4.880  30.630  1.00  0.00            
ATOM     51  O12 ACD     1      33.140   4.720  30.500  1.00  0.00            
ATOM     52  H25 ACD     1      33.060   3.830  30.130  1.00  0.00            
ATOM     53  O13 ACD     1      33.100   9.380  30.170  1.00  0.00            
ATOM     54  C16 ACD     1      31.960  10.180  30.750  1.00  0.00            
ATOM     55  H26 ACD     1      31.990  10.120  31.850  1.00  0.00            
ATOM     56  C17 ACD     1      32.150  11.610  30.280  1.00  0.00            
ATOM     57  H27 ACD     1      32.420  11.680  29.210  1.00  0.00            
ATOM     58  O14 ACD     1      33.210  12.410  30.980  1.00  0.00            
ATOM     59  H28 ACD     1      34.060  12.000  30.800  1.00  0.00            
ATOM     60  C18 ACD     1      30.850  12.420  30.290  1.00  0.00            
ATOM     61  H29 ACD     1      30.520  12.620  31.320  1.00  0.00            
ATOM     62  O15 ACD     1      31.130  13.740  29.740  1.00  0.00            
ATOM     63  H30 ACD     1      31.300  13.620  28.800  1.00  0.00            
ATOM     64  C19 ACD     1      29.770  11.610  29.550  1.00  0.00            
ATOM     65  H31 ACD     1      28.830  12.180  29.550  1.00  0.00            
ATOM     66  O16 ACD     1      29.560  10.370  30.270  1.00  0.00            
ATOM     67  C20 ACD     1      30.740   9.530  30.230  1.00  0.00            
ATOM     68  H32 ACD     1      30.820   9.160  29.200  1.00  0.00            
ATOM     69  C21 ACD     1      30.490   8.230  31.050  1.00  0.00            
ATOM     70  H33 ACD     1      31.390   7.610  31.100  1.00  0.00            
ATOM     71  H34 ACD     1      30.310   8.290  32.140  1.00  0.00            
ATOM     72  O17 ACD     1      29.390   7.530  30.450  1.00  0.00            
ATOM     73  H35 ACD     1      28.650   8.130  30.470  1.00  0.00            
ATOM     74  O18 ACD     1      30.050  11.480  28.200  1.00  0.00            
ATOM     75  C22 ACD     1      29.270  12.350  27.270  1.00  0.00            
ATOM     76  H36 ACD     1      28.790  13.280  27.600  1.00  0.00            
ATOM     77  C23 ACD     1      30.440  12.640  26.340  1.00  0.00            
ATOM     78  H37 ACD     1      31.030  11.740  26.110  1.00  0.00            
ATOM     79  O19 ACD     1      31.290  13.700  26.920  1.00  0.00            
ATOM     80  H38 ACD     1      31.930  14.010  26.270  1.00  0.00            
ATOM     81  C24 ACD     1      29.950  13.220  24.970  1.00  0.00            
ATOM     82  H39 ACD     1      29.590  14.250  25.130  1.00  0.00            
ATOM     83  O20 ACD     1      30.980  13.290  24.030  1.00  0.00            
ATOM     84  H40 ACD     1      31.380  12.420  24.100  1.00  0.00            
ATOM     85  C25 ACD     1      28.930  12.320  24.380  1.00  0.00            
ATOM     86  H41 ACD     1      28.560  12.790  23.470  1.00  0.00            
ATOM     87  O21 ACD     1      27.790  12.010  25.300  1.00  0.00            
ATOM     88  C26 ACD     1      28.210  11.420  26.600  1.00  0.00            
ATOM     89  H42 ACD     1      28.750  10.490  26.380  1.00  0.00            
ATOM     90  C27 ACD     1      26.900  11.160  27.350  1.00  0.00            
ATOM     91  H43 ACD     1      27.100  10.970  28.410  1.00  0.00            
ATOM     92  H44 ACD     1      26.250  12.040  27.350  1.00  0.00            
ATOM     93  O22 ACD     1      26.090  10.090  26.830  1.00  0.00            
ATOM     94  H45 ACD     1      25.390   9.940  27.470  1.00  0.00            
ATOM     95  O23 ACD     1      29.480  11.060  24.020  1.00  0.00            
ATOM     96  C28 ACD     1      29.160  10.580  22.710  1.00  0.00            
ATOM     97  H46 ACD     1      28.340  11.180  22.300  1.00  0.00            
ATOM     98  C29 ACD     1      28.670   9.110  22.820  1.00  0.00            
ATOM     99  H47 ACD     1      29.280   8.570  23.550  1.00  0.00            
ATOM    100  O24 ACD     1      28.900   8.350  21.620  1.00  0.00            
ATOM    101  C30 ACD     1      27.180   9.050  23.220  1.00  0.00            
ATOM    102  H48 ACD     1      27.000   9.700  24.080  1.00  0.00            
ATOM    103  H49 ACD     1      26.600   9.470  22.390  1.00  0.00            
ATOM    104  O25 ACD     1      26.730   7.710  23.380  1.00  0.00            
ATOM    105  H50 ACD     1      25.930   7.840  23.900  1.00  0.00            
ATOM    106  C31 ACD     1      30.300  10.860  21.680  1.00  0.00            
ATOM    107  H51 ACD     1      31.210  10.580  22.220  1.00  0.00            
ATOM    108  O26 ACD     1      30.370  12.170  21.200  1.00  0.00            
ATOM    109  H52 ACD     1      30.600  12.740  21.940  1.00  0.00            
ATOM    110  C32 ACD     1      30.270   9.890  20.460  1.00  0.00            
ATOM    111  H53 ACD     1      29.300  10.010  19.950  1.00  0.00            
ATOM    112  O27 ACD     1      31.460   9.900  19.670  1.00  0.00            
ATOM    113  H54 ACD     1      31.370  10.610  19.020  1.00  0.00            
ATOM    114  C33 ACD     1      30.190   8.490  21.020  1.00  0.00            
ATOM    115  H55 ACD     1      30.200   7.690  20.280  1.00  0.00            
ATOM    116  O28 ACD     1      31.200   8.150  21.900  1.00  0.00            
ATOM    117  C34 ACD     1      31.900   6.940  21.680  1.00  0.00            
ATOM    118  H56 ACD     1      31.500   6.420  20.800  1.00  0.00            
ATOM    119  C35 ACD     1      33.360   7.290  21.360  1.00  0.00            
ATOM    120  H57 ACD     1      33.660   8.000  22.150  1.00  0.00            
ATOM    121  O29 ACD     1      33.440   7.940  20.080  1.00  0.00            
ATOM    122  H58 ACD     1      32.860   8.710  19.990  1.00  0.00            
ATOM    123  C36 ACD     1      34.250   6.020  21.410  1.00  0.00            
ATOM    124  H59 ACD     1      33.990   5.300  20.620  1.00  0.00            
ATOM    125  O30 ACD     1      35.610   6.380  21.370  1.00  0.00            
ATOM    126  H60 ACD     1      35.770   6.880  22.170  1.00  0.00            
ATOM    127  C1  CV1     2      27.710   6.830  26.640  1.00  0.00            
ATOM    128  C2  CV1     2      28.980   7.600  26.950  1.00  0.00            
ATOM    129  N1  CV1     2      30.220   6.860  26.650  1.00  0.00            
ATOM    130  C3  CV1     2      30.350   5.880  27.750  1.00  0.00            
ATOM    131  C4  CV1     2      31.470   4.870  27.490  1.00  0.00            
ATOM    132  C5  CV1     2      31.470   7.810  26.770  1.00  0.00            
ATOM    133  C6  CV1     2      31.670   9.030  25.820  1.00  0.00            
ATOM    134  O1  CV1     2      32.970   9.500  26.040  1.00  0.00            
ATOM    135  C7  CV1     2      33.420  10.470  25.240  1.00  0.00            
ATOM    136  O2  CV1     2      32.640  11.030  24.460  1.00  0.00            
ATOM    137  C8  CV1     2      34.710  11.060  25.580  1.00  0.00            
ATOM    138  C9  CV1     2      35.730  10.920  24.460  1.00  0.00            
ATOM    139  C10 CV1     2      35.440  10.480  23.180  1.00  0.00            
ATOM    140  C11 CV1     2      36.510  10.510  22.210  1.00  0.00            
ATOM    141  C12 CV1     2      37.830  10.760  22.550  1.00  0.00            
ATOM    142  C13 CV1     2      38.120  11.130  23.850  1.00  0.00            
ATOM    143  C14 CV1     2      37.090  11.240  24.810  1.00  0.00            
ATOM    144  C15 CV1     2      34.460  12.500  26.000  1.00  0.00            
ATOM    145  C16 CV1     2      34.550  12.850  27.380  1.00  0.00            
ATOM    146  C17 CV1     2      34.410  14.240  27.730  1.00  0.00            
ATOM    147  C18 CV1     2      34.130  15.170  26.720  1.00  0.00            
ATOM    148  C19 CV1     2      34.220  14.830  25.410  1.00  0.00            
ATOM    149  C20 CV1     2      34.310  13.510  25.050  1.00  0.00            
ATOM    150  H1  CV1     2      27.690   5.970  27.330  1.00  0.00            
ATOM    151  H2  CV1     2      26.780   7.380  26.820  1.00  0.00            
ATOM    152  H3  CV1     2      27.730   6.390  25.640  1.00  0.00            
ATOM    153  H4  CV1     2      28.980   7.710  28.030  1.00  0.00            
ATOM    154  H5  CV1     2      28.880   8.560  26.440  1.00  0.00            
ATOM    155  H6  CV1     2      30.180   6.380  25.740  1.00  0.00            
ATOM    156  H7  CV1     2      29.480   5.220  27.720  1.00  0.00            
ATOM    157  H8  CV1     2      30.470   6.410  28.690  1.00  0.00            
ATOM    158  H9  CV1     2      31.490   4.460  26.470  1.00  0.00            
ATOM    159  H10 CV1     2      32.450   5.340  27.660  1.00  0.00            
ATOM    160  H11 CV1     2      31.490   4.060  28.230  1.00  0.00            
ATOM    161  H12 CV1     2      32.320   7.120  26.700  1.00  0.00            
ATOM    162  H13 CV1     2      31.540   8.200  27.780  1.00  0.00            
ATOM    163  H14 CV1     2      30.900   9.740  26.150  1.00  0.00            
ATOM    164  H15 CV1     2      31.530   8.600  24.820  1.00  0.00            
ATOM    165  H16 CV1     2      35.060  10.500  26.460  1.00  0.00            
ATOM    166  H17 CV1     2      34.450  10.280  22.760  1.00  0.00            
ATOM    167  H18 CV1     2      36.210  10.230  21.200  1.00  0.00            
ATOM    168  H19 CV1     2      38.550  10.740  21.730  1.00  0.00            
ATOM    169  H20 CV1     2      39.150  11.330  24.130  1.00  0.00            
ATOM    170  H21 CV1     2      37.390  11.510  25.810  1.00  0.00            
ATOM    171  H22 CV1     2      34.820  12.090  28.100  1.00  0.00            
ATOM    172  H23 CV1     2      34.330  14.410  28.800  1.00  0.00            
ATOM    173  H24 CV1     2      33.920  16.190  27.010  1.00  0.00            
ATOM    174  H25 CV1     2      34.100  15.540  24.590  1.00  0.00            
ATOM    175  H26 CV1     2      34.200  13.210  24.010  1.00  0.00            
TER
ENDMDL
MODEL        1
ATOM      1  H1  ACD     1      20.010  20.340  25.490  1.00  0.00            
ATOM      2  O1  ACD     1      20.140  19.390  25.560  1.00  0.00            
ATOM      3  C1  ACD     1      20.590  19.090  26.890  1.00  0.00            
ATOM      4  H2  ACD     1      20.800  18.010  26.940  1.00  0.00            
ATOM      5  H3  ACD     1      19.870  19.300  27.700  1.00  0.00            
ATOM      6  C2  ACD     1      21.930  19.780  27.210  1.00  0.00            
ATOM      7  H4  ACD     1      22.520  19.620  26.290  1.00  0.00            
ATOM      8  O2  ACD     1      21.830  21.190  27.390  1.00  0.00            
ATOM      9  C3  ACD     1      23.080  21.840  27.720  1.00  0.00            
ATOM     10  H5  ACD     1      22.930  22.930  27.770  1.00  0.00            
ATOM     11  O3  ACD     1      24.010  21.680  26.680  1.00  0.00            
ATOM     12  C4  ACD     1      24.370  22.860  25.960  1.00  0.00            
ATOM     13  H6  ACD     1      23.850  23.760  26.300  1.00  0.00            
ATOM     14  C5  ACD     1      25.900  23.080  26.170  1.00  0.00            
ATOM     15  H7  ACD     1      26.560  22.250  25.900  1.00  0.00            
ATOM     16  O4  ACD     1      26.140  23.330  27.590  1.00  0.00            
ATOM     17  H8  ACD     1      27.100  23.320  27.620  1.00  0.00            
ATOM     18  C6  ACD     1      26.370  24.170  25.210  1.00  0.00            
ATOM     19  H9  ACD     1      25.970  25.130  25.560  1.00  0.00            
ATOM     20  O5  ACD     1      27.780  24.270  25.300  1.00  0.00            
ATOM     21  H10 ACD     1      28.100  23.750  24.560  1.00  0.00            
ATOM     22  C7  ACD     1      25.900  23.900  23.750  1.00  0.00            
ATOM     23  H11 ACD     1      26.170  24.800  23.190  1.00  0.00            
ATOM     24  O6  ACD     1      24.500  23.670  23.600  1.00  0.00            
ATOM     25  C8  ACD     1      23.880  22.630  24.460  1.00  0.00            
ATOM     26  H12 ACD     1      24.330  21.680  24.150  1.00  0.00            
ATOM     27  C9  ACD     1      22.370  22.570  24.430  1.00  0.00            
ATOM     28  H13 ACD     1      21.990  21.690  24.960  1.00  0.00            
ATOM     29  H14 ACD     1      21.930  23.550  24.630  1.00  0.00            
ATOM     30  O7  ACD     1      21.880  22.230  23.120  1.00  0.00            
ATOM     31  H15 ACD     1      20.930  22.310  23.010  1.00  0.00            
ATOM     32  O8  ACD     1      26.590  22.710  23.380  1.00  0.00            
ATOM     33  C10 ACD     1      27.000  22.530  22.010  1.00  0.00            
ATOM     34  H16 ACD     1      26.880  23.400  21.350  1.00  0.00            
ATOM     35  C11 ACD     1      28.470  22.190  22.160  1.00  0.00            
ATOM     36  H17 ACD     1      28.580  21.390  22.900  1.00  0.00            
ATOM     37  O9  ACD     1      29.230  23.310  22.680  1.00  0.00            
ATOM     38  H18 ACD     1      30.120  23.180  22.350  1.00  0.00            
ATOM     39  C12 ACD     1      29.080  21.670  20.830  1.00  0.00            
ATOM     40  H19 ACD     1      28.990  22.470  20.080  1.00  0.00            
ATOM     41  O10 ACD     1      30.380  21.090  21.000  1.00  0.00            
ATOM     42  H20 ACD     1      30.190  20.170  21.240  1.00  0.00            
ATOM     43  C13 ACD     1      28.190  20.510  20.320  1.00  0.00            
ATOM     44  H21 ACD     1      28.650  20.270  19.360  1.00  0.00            
ATOM     45  O11 ACD     1      26.860  21.020  20.130  1.00  0.00            
ATOM     46  C14 ACD     1      26.200  21.410  21.370  1.00  0.00            
ATOM     47  H22 ACD     1      26.200  20.590  22.090  1.00  0.00            
ATOM     48  C15 ACD     1      24.790  21.840  21.100  1.00  0.00            
ATOM     49  H23 ACD     1      24.310  22.120  22.040  1.00  0.00            
ATOM     50  H24 ACD     1      24.790  22.650  20.350  1.00  0.00            
ATOM     51  O12 ACD     1      24.020  20.730  20.650  1.00  0.00            
ATOM     52  H25 ACD     1      23.310  21.170  20.160  1.00  0.00            
ATOM     53  O13 ACD     1      28.190  19.440  21.250  1.00  0.00            
ATOM     54  C16 ACD     1      28.560  18.140  20.770  1.00  0.00            
ATOM     55  H26 ACD     1      29.030  18.240  19.780  1.00  0.00            
ATOM     56  C17 ACD     1      29.540  17.540  21.800  1.00  0.00            
ATOM     57  H27 ACD     1      29.070  17.630  22.790  1.00  0.00            
ATOM     58  O14 ACD     1      30.730  18.440  21.770  1.00  0.00            
ATOM     59  H28 ACD     1      31.250  18.220  22.560  1.00  0.00            
ATOM     60  C18 ACD     1      29.760  16.060  21.480  1.00  0.00            
ATOM     61  H29 ACD     1      30.290  15.990  20.520  1.00  0.00            
ATOM     62  O15 ACD     1      30.600  15.460  22.500  1.00  0.00            
ATOM     63  H30 ACD     1      29.920  15.290  23.160  1.00  0.00            
ATOM     64  C19 ACD     1      28.420  15.300  21.430  1.00  0.00            
ATOM     65  H31 ACD     1      28.680  14.250  21.300  1.00  0.00            
ATOM     66  O16 ACD     1      27.660  15.960  20.460  1.00  0.00            
ATOM     67  C20 ACD     1      27.310  17.300  20.760  1.00  0.00            
ATOM     68  H32 ACD     1      26.630  17.360  21.620  1.00  0.00            
ATOM     69  C21 ACD     1      26.290  17.650  19.590  1.00  0.00            
ATOM     70  H33 ACD     1      25.940  18.690  19.620  1.00  0.00            
ATOM     71  H34 ACD     1      26.840  17.490  18.650  1.00  0.00            
ATOM     72  O17 ACD     1      25.010  16.880  19.630  1.00  0.00            
ATOM     73  H35 ACD     1      25.120  16.000  19.260  1.00  0.00            
ATOM     74  O18 ACD     1      27.830  15.290  22.730  1.00  0.00            
ATOM     75  C22 ACD     1      27.290  14.100  23.320  1.00  0.00            
ATOM     76  H36 ACD     1      27.730  13.200  22.880  1.00  0.00            
ATOM     77  C23 ACD     1      27.860  14.070  24.710  1.00  0.00            
ATOM     78  H37 ACD     1      27.660  15.100  25.040  1.00  0.00            
ATOM     79  O19 ACD     1      29.270  13.780  24.680  1.00  0.00            
ATOM     80  H38 ACD     1      29.530  13.180  23.970  1.00  0.00            
ATOM     81  C24 ACD     1      27.040  13.130  25.570  1.00  0.00            
ATOM     82  H39 ACD     1      27.320  12.160  25.130  1.00  0.00            
ATOM     83  O20 ACD     1      27.420  13.180  26.930  1.00  0.00            
ATOM     84  H40 ACD     1      26.930  13.770  27.500  1.00  0.00            
ATOM     85  C25 ACD     1      25.530  13.430  25.500  1.00  0.00            
ATOM     86  H41 ACD     1      24.940  12.710  26.080  1.00  0.00            
ATOM     87  O21 ACD     1      25.080  13.260  24.140  1.00  0.00            
ATOM     88  C26 ACD     1      25.740  14.080  23.140  1.00  0.00            
ATOM     89  H42 ACD     1      25.510  15.140  23.330  1.00  0.00            
ATOM     90  C27 ACD     1      25.200  13.620  21.760  1.00  0.00            
ATOM     91  H43 ACD     1      24.100  13.650  21.800  1.00  0.00            
ATOM     92  H44 ACD     1      25.430  14.400  21.020  1.00  0.00            
ATOM     93  O22 ACD     1      25.610  12.310  21.440  1.00  0.00            
ATOM     94  H45 ACD     1      24.990  12.010  20.770  1.00  0.00            
ATOM     95  O23 ACD     1      25.270  14.800  25.980  1.00  0.00            
ATOM     96  C28 ACD     1      24.350  14.780  27.030  1.00  0.00            
ATOM     97  H46 ACD     1      24.080  13.760  27.360  1.00  0.00            
ATOM     98  C29 ACD     1      23.110  15.520  26.410  1.00  0.00            
ATOM     99  H47 ACD     1      23.440  16.450  25.940  1.00  0.00            
ATOM    100  O24 ACD     1      22.160  15.800  27.460  1.00  0.00            
ATOM    101  C30 ACD     1      22.300  14.740  25.320  1.00  0.00            
ATOM    102  H48 ACD     1      22.810  14.410  24.410  1.00  0.00            
ATOM    103  H49 ACD     1      21.950  13.870  25.890  1.00  0.00            
ATOM    104  O25 ACD     1      21.090  15.540  25.050  1.00  0.00            
ATOM    105  H50 ACD     1      20.940  15.900  25.930  1.00  0.00            
ATOM    106  C31 ACD     1      24.980  15.520  28.240  1.00  0.00            
ATOM    107  H51 ACD     1      25.340  16.450  27.790  1.00  0.00            
ATOM    108  O26 ACD     1      25.940  14.620  28.890  1.00  0.00            
ATOM    109  H52 ACD     1      25.810  14.650  29.840  1.00  0.00            
ATOM    110  C32 ACD     1      23.870  15.880  29.190  1.00  0.00            
ATOM    111  H53 ACD     1      23.420  14.930  29.530  1.00  0.00            
ATOM    112  O27 ACD     1      24.330  16.540  30.380  1.00  0.00            
ATOM    113  H54 ACD     1      24.350  17.500  30.300  1.00  0.00            
ATOM    114  C33 ACD     1      22.660  16.620  28.500  1.00  0.00            
ATOM    115  H55 ACD     1      21.820  16.810  29.170  1.00  0.00            
ATOM    116  O28 ACD     1      23.150  17.860  27.980  1.00  0.00            
ATOM    117  C34 ACD     1      22.620  19.100  28.450  1.00  0.00            
ATOM    118  H56 ACD     1      21.960  18.860  29.290  1.00  0.00            
ATOM    119  C35 ACD     1      23.880  19.870  28.890  1.00  0.00            
ATOM    120  H57 ACD     1      24.580  19.720  28.060  1.00  0.00            
ATOM    121  O29 ACD     1      24.530  19.270  30.020  1.00  0.00            
ATOM    122  H58 ACD     1      25.200  19.890  30.320  1.00  0.00            
ATOM    123  C36 ACD     1      23.560  21.420  29.080  1.00  0.00            
ATOM    124  H59 ACD     1      22.830  21.440  29.890  1.00  0.00            
ATOM    125  O30 ACD     1      24.730  22.130  29.500  1.00  0.00            
ATOM    126  H60 ACD     1      25.070  22.590  28.730  1.00  0.00            
ATOM    127  C1  CV1     2      19.990  19.080  21.580  1.00  0.00            
ATOM    128  C2  CV1     2      20.870  18.810  22.810  1.00  0.00            
ATOM    129  N1  CV1     2      22.370  18.740  22.400  1.00  0.00            
ATOM    130  C3  CV1     2      22.660  17.720  21.330  1.00  0.00            
ATOM    131  C4  CV1     2      22.180  16.270  21.570  1.00  0.00            
ATOM    132  C5  CV1     2      23.180  18.450  23.730  1.00  0.00            
ATOM    133  C6  CV1     2      24.690  18.360  23.670  1.00  0.00            
ATOM    134  O1  CV1     2      25.240  18.630  25.010  1.00  0.00            
ATOM    135  C7  CV1     2      26.550  18.600  25.120  1.00  0.00            
ATOM    136  O2  CV1     2      27.250  18.070  24.230  1.00  0.00            
ATOM    137  C8  CV1     2      27.130  18.970  26.500  1.00  0.00            
ATOM    138  C9  CV1     2      27.800  17.830  27.280  1.00  0.00            
ATOM    139  C10 CV1     2      27.490  17.630  28.630  1.00  0.00            
ATOM    140  C11 CV1     2      28.100  16.650  29.310  1.00  0.00            
ATOM    141  C12 CV1     2      29.020  15.820  28.710  1.00  0.00            
ATOM    142  C13 CV1     2      29.360  16.000  27.320  1.00  0.00            
ATOM    143  C14 CV1     2      28.800  17.080  26.660  1.00  0.00            
ATOM    144  C15 CV1     2      28.120  20.110  26.420  1.00  0.00            
ATOM    145  C16 CV1     2      28.470  20.800  27.610  1.00  0.00            
ATOM    146  C17 CV1     2      29.430  21.830  27.620  1.00  0.00            
ATOM    147  C18 CV1     2      30.080  22.160  26.450  1.00  0.00            
ATOM    148  C19 CV1     2      29.830  21.420  25.330  1.00  0.00            
ATOM    149  C20 CV1     2      28.780  20.430  25.290  1.00  0.00            
ATOM    150  H1  CV1     2      19.000  19.340  21.970  1.00  0.00            
ATOM    151  H2  CV1     2      20.150  19.920  20.890  1.00  0.00            
ATOM    152  H3  CV1     2      19.830  18.200  20.950  1.00  0.00            
ATOM    153  H4  CV1     2      20.580  17.890  23.320  1.00  0.00            
ATOM    154  H5  CV1     2      20.760  19.690  23.450  1.00  0.00            
ATOM    155  H6  CV1     2      22.680  19.620  21.950  1.00  0.00            
ATOM    156  H7  CV1     2      23.740  17.660  21.160  1.00  0.00            
ATOM    157  H8  CV1     2      22.200  18.000  20.380  1.00  0.00            
ATOM    158  H9  CV1     2      22.810  15.860  22.370  1.00  0.00            
ATOM    159  H10 CV1     2      21.130  16.170  21.850  1.00  0.00            
ATOM    160  H11 CV1     2      22.120  15.780  20.590  1.00  0.00            
ATOM    161  H12 CV1     2      22.680  17.580  24.150  1.00  0.00            
ATOM    162  H13 CV1     2      22.900  19.300  24.360  1.00  0.00            
ATOM    163  H14 CV1     2      25.020  19.040  22.880  1.00  0.00            
ATOM    164  H15 CV1     2      24.920  17.340  23.340  1.00  0.00            
ATOM    165  H16 CV1     2      26.380  19.340  27.210  1.00  0.00            
ATOM    166  H17 CV1     2      26.710  18.190  29.140  1.00  0.00            
ATOM    167  H18 CV1     2      27.830  16.320  30.300  1.00  0.00            
ATOM    168  H19 CV1     2      29.490  15.000  29.230  1.00  0.00            
ATOM    169  H20 CV1     2      30.050  15.360  26.780  1.00  0.00            
ATOM    170  H21 CV1     2      29.070  17.320  25.640  1.00  0.00            
ATOM    171  H22 CV1     2      28.060  20.500  28.570  1.00  0.00            
ATOM    172  H23 CV1     2      29.770  22.290  28.550  1.00  0.00            
ATOM    173  H24 CV1     2      30.920  22.850  26.450  1.00  0.00            
ATOM    174  H25 CV1     2      30.300  21.700  24.390  1.00  0.00            
ATOM    175  H26 CV1     2      28.670  19.960  24.320  1.00  0.00            
TER
ENDMDL
MODEL        1
ATOM      1  H1  ACD     1      37.060   5.040  29.690  1.00  0.00            
ATOM      2  O1  ACD     1      36.720   5.900  29.410  1.00  0.00            
ATOM      3  C1  ACD     1      37.500   6.370  28.370  1.00  0.00            
ATOM      4  H2  ACD     1      37.470   5.760  27.460  1.00  0.00            
ATOM      5  H3  ACD     1      38.550   6.380  28.710  1.00  0.00            
ATOM      6  C2  ACD     1      37.140   7.720  27.960  1.00  0.00            
ATOM      7  H4  ACD     1      36.080   7.860  28.200  1.00  0.00            
ATOM      8  O2  ACD     1      37.970   8.660  28.640  1.00  0.00            
ATOM      9  C3  ACD     1      37.590  10.020  28.550  1.00  0.00            
ATOM     10  H5  ACD     1      38.140  10.620  29.280  1.00  0.00            
ATOM     11  O3  ACD     1      36.140  10.280  28.710  1.00  0.00            
ATOM     12  C4  ACD     1      35.790  11.250  29.720  1.00  0.00            
ATOM     13  H6  ACD     1      36.640  11.830  30.110  1.00  0.00            
ATOM     14  C5  ACD     1      34.980  12.320  28.940  1.00  0.00            
ATOM     15  H7  ACD     1      34.330  11.820  28.220  1.00  0.00            
ATOM     16  O4  ACD     1      35.950  13.100  28.230  1.00  0.00            
ATOM     17  H8  ACD     1      36.530  12.470  27.780  1.00  0.00            
ATOM     18  C6  ACD     1      34.100  13.120  29.820  1.00  0.00            
ATOM     19  H9  ACD     1      34.840  13.750  30.320  1.00  0.00            
ATOM     20  O5  ACD     1      33.180  13.860  29.040  1.00  0.00            
ATOM     21  H10 ACD     1      33.730  14.550  28.660  1.00  0.00            
ATOM     22  C7  ACD     1      33.390  12.260  30.880  1.00  0.00            
ATOM     23  H11 ACD     1      32.930  12.990  31.550  1.00  0.00            
ATOM     24  O6  ACD     1      34.390  11.580  31.650  1.00  0.00            
ATOM     25  C8  ACD     1      35.040  10.530  30.840  1.00  0.00            
ATOM     26  H12 ACD     1      34.190   9.880  30.580  1.00  0.00            
ATOM     27  C9  ACD     1      35.940   9.710  31.700  1.00  0.00            
ATOM     28  H13 ACD     1      36.230   8.800  31.150  1.00  0.00            
ATOM     29  H14 ACD     1      36.790  10.360  31.960  1.00  0.00            
ATOM     30  O7  ACD     1      35.330   9.280  32.910  1.00  0.00            
ATOM     31  H15 ACD     1      34.950  10.110  33.230  1.00  0.00            
ATOM     32  O8  ACD     1      32.340  11.420  30.280  1.00  0.00            
ATOM     33  C10 ACD     1      31.040  11.520  30.750  1.00  0.00            
ATOM     34  H16 ACD     1      30.990  12.000  31.740  1.00  0.00            
ATOM     35  C11 ACD     1      30.230  12.220  29.710  1.00  0.00            
ATOM     36  H17 ACD     1      30.460  11.790  28.730  1.00  0.00            
ATOM     37  O9  ACD     1      30.560  13.640  29.750  1.00  0.00            
ATOM     38  H18 ACD     1      31.450  13.840  29.440  1.00  0.00            
ATOM     39  C12 ACD     1      28.670  12.070  30.030  1.00  0.00            
ATOM     40  H19 ACD     1      28.420  12.660  30.930  1.00  0.00            
ATOM     41  O10 ACD     1      27.920  12.600  28.930  1.00  0.00            
ATOM     42  H20 ACD     1      28.320  13.400  28.590  1.00  0.00            
ATOM     43  C13 ACD     1      28.300  10.600  30.210  1.00  0.00            
ATOM     44  H21 ACD     1      27.220  10.560  30.430  1.00  0.00            
ATOM     45  O11 ACD     1      29.110  10.020  31.270  1.00  0.00            
ATOM     46  C14 ACD     1      30.500  10.170  31.080  1.00  0.00            
ATOM     47  H22 ACD     1      30.690   9.500  30.230  1.00  0.00            
ATOM     48  C15 ACD     1      31.070   9.510  32.360  1.00  0.00            
ATOM     49  H23 ACD     1      32.160   9.480  32.360  1.00  0.00            
ATOM     50  H24 ACD     1      30.660  10.090  33.200  1.00  0.00            
ATOM     51  O12 ACD     1      30.700   8.110  32.520  1.00  0.00            
ATOM     52  H25 ACD     1      29.750   8.160  32.620  1.00  0.00            
ATOM     53  O13 ACD     1      28.610   9.850  29.040  1.00  0.00            
ATOM     54  C16 ACD     1      27.560   9.060  28.470  1.00  0.00            
ATOM     55  H26 ACD     1      26.610   9.390  28.900  1.00  0.00            
ATOM     56  C17 ACD     1      27.540   9.620  27.030  1.00  0.00            
ATOM     57  H27 ACD     1      28.550   9.740  26.620  1.00  0.00            
ATOM     58  O14 ACD     1      26.820  10.880  27.020  1.00  0.00            
ATOM     59  H28 ACD     1      27.410  11.410  27.560  1.00  0.00            
ATOM     60  C18 ACD     1      26.780   8.650  26.120  1.00  0.00            
ATOM     61  H29 ACD     1      25.760   8.530  26.500  1.00  0.00            
ATOM     62  O15 ACD     1      26.800   9.050  24.730  1.00  0.00            
ATOM     63  H30 ACD     1      26.270   9.860  24.750  1.00  0.00            
ATOM     64  C19 ACD     1      27.400   7.230  26.330  1.00  0.00            
ATOM     65  H31 ACD     1      26.820   6.670  25.590  1.00  0.00            
ATOM     66  O16 ACD     1      27.160   6.810  27.670  1.00  0.00            
ATOM     67  C20 ACD     1      27.920   7.560  28.650  1.00  0.00            
ATOM     68  H32 ACD     1      28.990   7.340  28.540  1.00  0.00            
ATOM     69  C21 ACD     1      27.520   7.020  29.960  1.00  0.00            
ATOM     70  H33 ACD     1      27.800   7.650  30.810  1.00  0.00            
ATOM     71  H34 ACD     1      26.420   6.990  29.920  1.00  0.00            
ATOM     72  O17 ACD     1      28.030   5.740  30.130  1.00  0.00            
ATOM     73  H35 ACD     1      27.630   5.190  29.450  1.00  0.00            
ATOM     74  O18 ACD     1      28.820   7.140  26.120  1.00  0.00            
ATOM     75  C22 ACD     1      29.280   6.210  25.180  1.00  0.00            
ATOM     76  H36 ACD     1      28.450   5.610  24.770  1.00  0.00            
ATOM     77  C23 ACD     1      29.830   7.020  23.990  1.00  0.00            
ATOM     78  H37 ACD     1      30.580   7.700  24.410  1.00  0.00            
ATOM     79  O19 ACD     1      28.830   7.780  23.280  1.00  0.00            
ATOM     80  H38 ACD     1      28.180   8.140  23.890  1.00  0.00            
ATOM     81  C24 ACD     1      30.680   6.150  23.100  1.00  0.00            
ATOM     82  H39 ACD     1      29.980   5.540  22.510  1.00  0.00            
ATOM     83  O20 ACD     1      31.400   6.990  22.200  1.00  0.00            
ATOM     84  H40 ACD     1      30.640   7.350  21.740  1.00  0.00            
ATOM     85  C25 ACD     1      31.530   5.120  23.810  1.00  0.00            
ATOM     86  H41 ACD     1      31.890   4.460  23.010  1.00  0.00            
ATOM     87  O21 ACD     1      30.720   4.380  24.660  1.00  0.00            
ATOM     88  C26 ACD     1      30.190   5.130  25.740  1.00  0.00            
ATOM     89  H42 ACD     1      30.970   5.660  26.300  1.00  0.00            
ATOM     90  C27 ACD     1      29.520   4.180  26.790  1.00  0.00            
ATOM     91  H43 ACD     1      28.860   4.870  27.330  1.00  0.00            
ATOM     92  H44 ACD     1      28.810   3.530  26.250  1.00  0.00            
ATOM     93  O22 ACD     1      30.510   3.420  27.520  1.00  0.00            
ATOM     94  H45 ACD     1      30.870   2.770  26.910  1.00  0.00            
ATOM     95  O23 ACD     1      32.640   5.820  24.460  1.00  0.00            
ATOM     96  C28 ACD     1      33.970   5.500  24.020  1.00  0.00            
ATOM     97  H46 ACD     1      33.940   4.810  23.170  1.00  0.00            
ATOM     98  C29 ACD     1      34.760   4.890  25.250  1.00  0.00            
ATOM     99  H47 ACD     1      34.370   5.290  26.190  1.00  0.00            
ATOM    100  O24 ACD     1      36.240   5.110  25.030  1.00  0.00            
ATOM    101  C30 ACD     1      34.430   3.390  25.320  1.00  0.00            
ATOM    102  H48 ACD     1      33.350   3.280  25.160  1.00  0.00            
ATOM    103  H49 ACD     1      34.850   2.860  24.470  1.00  0.00            
ATOM    104  O25 ACD     1      34.870   2.700  26.510  1.00  0.00            
ATOM    105  H50 ACD     1      34.570   1.800  26.390  1.00  0.00            
ATOM    106  C31 ACD     1      34.550   6.730  23.450  1.00  0.00            
ATOM    107  H51 ACD     1      34.240   7.550  24.110  1.00  0.00            
ATOM    108  O26 ACD     1      34.090   6.910  22.070  1.00  0.00            
ATOM    109  H52 ACD     1      33.170   7.170  22.080  1.00  0.00            
ATOM    110  C32 ACD     1      36.060   6.800  23.370  1.00  0.00            
ATOM    111  H53 ACD     1      36.430   6.070  22.640  1.00  0.00            
ATOM    112  O27 ACD     1      36.320   8.180  23.110  1.00  0.00            
ATOM    113  H54 ACD     1      35.990   8.440  22.250  1.00  0.00            
ATOM    114  C33 ACD     1      36.650   6.400  24.700  1.00  0.00            
ATOM    115  H55 ACD     1      37.740   6.390  24.790  1.00  0.00            
ATOM    116  O28 ACD     1      36.230   7.160  25.760  1.00  0.00            
ATOM    117  C34 ACD     1      37.230   7.980  26.480  1.00  0.00            
ATOM    118  H56 ACD     1      38.260   7.660  26.260  1.00  0.00            
ATOM    119  C35 ACD     1      37.140   9.410  26.130  1.00  0.00            
ATOM    120  H57 ACD     1      36.090   9.730  26.150  1.00  0.00            
ATOM    121  O29 ACD     1      37.620   9.560  24.800  1.00  0.00            
ATOM    122  H58 ACD     1      37.010   9.020  24.280  1.00  0.00            
ATOM    123  C36 ACD     1      37.950  10.340  27.120  1.00  0.00            
ATOM    124  H59 ACD     1      38.980  10.040  26.900  1.00  0.00            
ATOM    125  O30 ACD     1      37.700  11.770  26.830  1.00  0.00            
ATOM    126  H60 ACD     1      37.750  11.980  25.890  1.00  0.00            
ATOM    127  C1  CV1     2      31.040   4.690  30.900  1.00  0.00            
ATOM    128  C2  CV1     2      31.020   5.870  29.950  1.00  0.00            
ATOM    129  N1  CV1     2      32.280   6.330  29.360  1.00  0.00            
ATOM    130  C3  CV1     2      33.200   7.070  30.360  1.00  0.00            
ATOM    131  C4  CV1     2      34.100   6.130  31.210  1.00  0.00            
ATOM    132  C5  CV1     2      32.040   7.410  28.250  1.00  0.00            
ATOM    133  C6  CV1     2      33.180   7.790  27.420  1.00  0.00            
ATOM    134  O1  CV1     2      32.780   8.470  26.210  1.00  0.00            
ATOM    135  C7  CV1     2      32.160   9.630  26.280  1.00  0.00            
ATOM    136  O2  CV1     2      32.000  10.230  27.340  1.00  0.00            
ATOM    137  C8  CV1     2      32.090  10.180  24.900  1.00  0.00            
ATOM    138  C9  CV1     2      30.840  10.900  24.540  1.00  0.00            
ATOM    139  C10 CV1     2      30.410  10.770  23.190  1.00  0.00            
ATOM    140  C11 CV1     2      29.140  11.270  22.770  1.00  0.00            
ATOM    141  C12 CV1     2      28.430  12.030  23.670  1.00  0.00            
ATOM    142  C13 CV1     2      28.840  12.220  25.000  1.00  0.00            
ATOM    143  C14 CV1     2      30.130  11.680  25.440  1.00  0.00            
ATOM    144  C15 CV1     2      33.360  11.000  24.570  1.00  0.00            
ATOM    145  C16 CV1     2      34.100  10.760  23.440  1.00  0.00            
ATOM    146  C17 CV1     2      35.170  11.580  23.170  1.00  0.00            
ATOM    147  C18 CV1     2      35.620  12.660  24.020  1.00  0.00            
ATOM    148  C19 CV1     2      34.910  12.780  25.200  1.00  0.00            
ATOM    149  C20 CV1     2      33.740  12.040  25.400  1.00  0.00            
ATOM    150  H1  CV1     2      31.280   5.000  31.920  1.00  0.00            
ATOM    151  H2  CV1     2      30.060   4.300  31.200  1.00  0.00            
ATOM    152  H3  CV1     2      31.730   3.870  30.690  1.00  0.00            
ATOM    153  H4  CV1     2      30.580   6.640  30.590  1.00  0.00            
ATOM    154  H5  CV1     2      30.320   5.670  29.140  1.00  0.00            
ATOM    155  H6  CV1     2      32.780   5.560  28.880  1.00  0.00            
ATOM    156  H7  CV1     2      32.580   7.630  31.060  1.00  0.00            
ATOM    157  H8  CV1     2      33.820   7.820  29.870  1.00  0.00            
ATOM    158  H9  CV1     2      34.450   5.230  30.680  1.00  0.00            
ATOM    159  H10 CV1     2      34.940   6.770  31.500  1.00  0.00            
ATOM    160  H11 CV1     2      33.550   5.870  32.120  1.00  0.00            
ATOM    161  H12 CV1     2      31.830   8.350  28.750  1.00  0.00            
ATOM    162  H13 CV1     2      31.110   7.150  27.740  1.00  0.00            
ATOM    163  H14 CV1     2      33.750   6.920  27.070  1.00  0.00            
ATOM    164  H15 CV1     2      33.900   8.440  27.940  1.00  0.00            
ATOM    165  H16 CV1     2      32.040   9.260  24.300  1.00  0.00            
ATOM    166  H17 CV1     2      30.980  10.110  22.540  1.00  0.00            
ATOM    167  H18 CV1     2      28.830  10.990  21.770  1.00  0.00            
ATOM    168  H19 CV1     2      27.410  12.240  23.340  1.00  0.00            
ATOM    169  H20 CV1     2      28.250  12.690  25.780  1.00  0.00            
ATOM    170  H21 CV1     2      30.550  11.940  26.400  1.00  0.00            
ATOM    171  H22 CV1     2      33.770   9.950  22.790  1.00  0.00            
ATOM    172  H23 CV1     2      35.680  11.510  22.220  1.00  0.00            
ATOM    173  H24 CV1     2      36.350  13.400  23.710  1.00  0.00            
ATOM    174  H25 CV1     2      35.120  13.690  25.750  1.00  0.00            
ATOM    175  H26 CV1     2      33.170  12.280  26.300  1.00  0.00            
TER
ENDMDL
MODEL        1
ATOM      1  H1  ACD     1      38.620   4.340  30.790  1.00  0.00            
ATOM      2  O1  ACD     1      38.030   3.800  30.260  1.00  0.00            
ATOM      3  C1  ACD     1      38.220   4.130  28.820  1.00  0.00            
ATOM      4  H2  ACD     1      37.630   3.340  28.330  1.00  0.00            
ATOM      5  H3  ACD     1      39.260   4.180  28.480  1.00  0.00            
ATOM      6  C2  ACD     1      37.580   5.420  28.360  1.00  0.00            
ATOM      7  H4  ACD     1      36.560   5.530  28.750  1.00  0.00            
ATOM      8  O2  ACD     1      38.240   6.570  28.980  1.00  0.00            
ATOM      9  C3  ACD     1      37.970   7.890  28.480  1.00  0.00            
ATOM     10  H5  ACD     1      38.630   8.650  28.910  1.00  0.00            
ATOM     11  O3  ACD     1      36.640   8.250  28.890  1.00  0.00            
ATOM     12  C4  ACD     1      36.360   9.680  29.220  1.00  0.00            
ATOM     13  H6  ACD     1      37.090  10.390  28.810  1.00  0.00            
ATOM     14  C5  ACD     1      35.000  10.130  28.530  1.00  0.00            
ATOM     15  H7  ACD     1      34.360   9.290  28.830  1.00  0.00            
ATOM     16  O4  ACD     1      35.160  10.410  27.120  1.00  0.00            
ATOM     17  H8  ACD     1      35.650   9.680  26.740  1.00  0.00            
ATOM     18  C6  ACD     1      34.440  11.350  29.240  1.00  0.00            
ATOM     19  H9  ACD     1      35.070  12.220  28.990  1.00  0.00            
ATOM     20  O5  ACD     1      33.180  11.650  28.740  1.00  0.00            
ATOM     21  H10 ACD     1      33.140  11.380  27.820  1.00  0.00            
ATOM     22  C7  ACD     1      34.370  11.180  30.710  1.00  0.00            
ATOM     23  H11 ACD     1      33.860  12.020  31.190  1.00  0.00            
ATOM     24  O6  ACD     1      35.720  11.030  31.210  1.00  0.00            
ATOM     25  C8  ACD     1      36.360   9.790  30.770  1.00  0.00            
ATOM     26  H12 ACD     1      35.710   8.980  31.140  1.00  0.00            
ATOM     27  C9  ACD     1      37.630   9.560  31.560  1.00  0.00            
ATOM     28  H13 ACD     1      38.140   8.670  31.140  1.00  0.00            
ATOM     29  H14 ACD     1      38.300  10.420  31.450  1.00  0.00            
ATOM     30  O7  ACD     1      37.350   9.370  32.930  1.00  0.00            
ATOM     31  H15 ACD     1      36.800  10.120  33.160  1.00  0.00            
ATOM     32  O8  ACD     1      33.570  10.030  31.000  1.00  0.00            
ATOM     33  C10 ACD     1      32.510  10.160  31.910  1.00  0.00            
ATOM     34  H16 ACD     1      32.700  11.000  32.590  1.00  0.00            
ATOM     35  C11 ACD     1      31.280  10.460  31.030  1.00  0.00            
ATOM     36  H17 ACD     1      31.260   9.720  30.210  1.00  0.00            
ATOM     37  O9  ACD     1      31.350  11.760  30.470  1.00  0.00            
ATOM     38  H18 ACD     1      31.930  11.660  29.710  1.00  0.00            
ATOM     39  C12 ACD     1      30.040  10.240  31.860  1.00  0.00            
ATOM     40  H19 ACD     1      29.970  11.080  32.560  1.00  0.00            
ATOM     41  O10 ACD     1      28.910  10.370  31.050  1.00  0.00            
ATOM     42  H20 ACD     1      28.850  11.280  30.720  1.00  0.00            
ATOM     43  C13 ACD     1      30.070   8.900  32.530  1.00  0.00            
ATOM     44  H21 ACD     1      29.120   8.850  33.070  1.00  0.00            
ATOM     45  O11 ACD     1      31.200   8.840  33.350  1.00  0.00            
ATOM     46  C14 ACD     1      32.420   8.830  32.610  1.00  0.00            
ATOM     47  H22 ACD     1      32.490   8.010  31.880  1.00  0.00            
ATOM     48  C15 ACD     1      33.540   8.820  33.570  1.00  0.00            
ATOM     49  H23 ACD     1      34.470   9.080  33.050  1.00  0.00            
ATOM     50  H24 ACD     1      33.400   9.610  34.330  1.00  0.00            
ATOM     51  O12 ACD     1      33.640   7.530  34.120  1.00  0.00            
ATOM     52  H25 ACD     1      32.850   7.380  34.660  1.00  0.00            
ATOM     53  O13 ACD     1      30.150   7.810  31.530  1.00  0.00            
ATOM     54  C16 ACD     1      29.010   6.860  31.630  1.00  0.00            
ATOM     55  H26 ACD     1      28.360   7.140  32.480  1.00  0.00            
ATOM     56  C17 ACD     1      28.230   7.000  30.330  1.00  0.00            
ATOM     57  H27 ACD     1      28.940   7.210  29.520  1.00  0.00            
ATOM     58  O14 ACD     1      27.380   8.150  30.430  1.00  0.00            
ATOM     59  H28 ACD     1      27.870   8.980  30.380  1.00  0.00            
ATOM     60  C18 ACD     1      27.380   5.830  29.930  1.00  0.00            
ATOM     61  H29 ACD     1      26.480   5.860  30.540  1.00  0.00            
ATOM     62  O15 ACD     1      26.870   5.900  28.600  1.00  0.00            
ATOM     63  H30 ACD     1      26.140   6.520  28.530  1.00  0.00            
ATOM     64  C19 ACD     1      28.180   4.540  30.130  1.00  0.00            
ATOM     65  H31 ACD     1      27.560   3.730  29.720  1.00  0.00            
ATOM     66  O16 ACD     1      28.460   4.450  31.480  1.00  0.00            
ATOM     67  C20 ACD     1      29.440   5.450  31.910  1.00  0.00            
ATOM     68  H32 ACD     1      30.330   5.170  31.330  1.00  0.00            
ATOM     69  C21 ACD     1      29.740   5.250  33.330  1.00  0.00            
ATOM     70  H33 ACD     1      30.350   6.080  33.690  1.00  0.00            
ATOM     71  H34 ACD     1      28.790   5.300  33.880  1.00  0.00            
ATOM     72  O17 ACD     1      30.380   4.050  33.590  1.00  0.00            
ATOM     73  H35 ACD     1      29.830   3.290  33.380  1.00  0.00            
ATOM     74  O18 ACD     1      29.320   4.480  29.330  1.00  0.00            
ATOM     75  C22 ACD     1      29.570   3.290  28.520  1.00  0.00            
ATOM     76  H36 ACD     1      28.790   2.540  28.700  1.00  0.00            
ATOM     77  C23 ACD     1      29.590   3.760  27.080  1.00  0.00            
ATOM     78  H37 ACD     1      30.340   4.560  27.020  1.00  0.00            
ATOM     79  O19 ACD     1      28.300   4.370  26.750  1.00  0.00            
ATOM     80  H38 ACD     1      28.040   5.000  27.430  1.00  0.00            
ATOM     81  C24 ACD     1      29.980   2.670  26.140  1.00  0.00            
ATOM     82  H39 ACD     1      29.180   1.930  26.150  1.00  0.00            
ATOM     83  O20 ACD     1      30.210   3.210  24.790  1.00  0.00            
ATOM     84  H40 ACD     1      29.400   3.660  24.550  1.00  0.00            
ATOM     85  C25 ACD     1      31.330   2.000  26.620  1.00  0.00            
ATOM     86  H41 ACD     1      31.610   1.110  26.050  1.00  0.00            
ATOM     87  O21 ACD     1      31.170   1.630  27.950  1.00  0.00            
ATOM     88  C26 ACD     1      30.840   2.580  28.970  1.00  0.00            
ATOM     89  H42 ACD     1      31.720   3.240  29.030  1.00  0.00            
ATOM     90  C27 ACD     1      30.670   1.780  30.270  1.00  0.00            
ATOM     91  H43 ACD     1      30.580   2.360  31.200  1.00  0.00            
ATOM     92  H44 ACD     1      29.790   1.120  30.250  1.00  0.00            
ATOM     93  O22 ACD     1      31.670   0.810  30.450  1.00  0.00            
ATOM     94  H45 ACD     1      31.390   0.240  31.170  1.00  0.00            
ATOM     95  O23 ACD     1      32.460   2.980  26.610  1.00  0.00            
ATOM     96  C28 ACD     1      33.600   2.680  25.850  1.00  0.00            
ATOM     97  H46 ACD     1      33.550   1.810  25.170  1.00  0.00            
ATOM     98  C29 ACD     1      34.770   2.380  26.850  1.00  0.00            
ATOM     99  H47 ACD     1      34.670   3.090  27.680  1.00  0.00            
ATOM    100  O24 ACD     1      36.010   2.620  26.200  1.00  0.00            
ATOM    101  C30 ACD     1      34.760   0.940  27.400  1.00  0.00            
ATOM    102  H48 ACD     1      33.830   0.800  27.970  1.00  0.00            
ATOM    103  H49 ACD     1      34.680   0.250  26.550  1.00  0.00            
ATOM    104  O25 ACD     1      35.920   0.650  28.190  1.00  0.00            
ATOM    105  H50 ACD     1      36.620   0.540  27.540  1.00  0.00            
ATOM    106  C31 ACD     1      33.850   3.980  25.020  1.00  0.00            
ATOM    107  H51 ACD     1      33.760   4.800  25.750  1.00  0.00            
ATOM    108  O26 ACD     1      32.800   4.100  24.090  1.00  0.00            
ATOM    109  H52 ACD     1      32.020   4.020  24.640  1.00  0.00            
ATOM    110  C32 ACD     1      35.230   4.000  24.390  1.00  0.00            
ATOM    111  H53 ACD     1      35.380   3.240  23.620  1.00  0.00            
ATOM    112  O27 ACD     1      35.590   5.230  23.700  1.00  0.00            
ATOM    113  H54 ACD     1      34.810   5.390  23.160  1.00  0.00            
ATOM    114  C33 ACD     1      36.230   3.810  25.520  1.00  0.00            
ATOM    115  H55 ACD     1      37.180   3.850  24.980  1.00  0.00            
ATOM    116  O28 ACD     1      36.250   4.740  26.480  1.00  0.00            
ATOM    117  C34 ACD     1      37.440   5.440  26.820  1.00  0.00            
ATOM    118  H56 ACD     1      38.330   5.000  26.360  1.00  0.00            
ATOM    119  C35 ACD     1      37.250   6.820  26.320  1.00  0.00            
ATOM    120  H57 ACD     1      36.210   7.060  26.570  1.00  0.00            
ATOM    121  O29 ACD     1      37.350   6.890  24.890  1.00  0.00            
ATOM    122  H58 ACD     1      36.630   6.340  24.560  1.00  0.00            
ATOM    123  C36 ACD     1      38.160   7.850  27.000  1.00  0.00            
ATOM    124  H59 ACD     1      39.200   7.550  26.820  1.00  0.00            
ATOM    125  O30 ACD     1      37.840   9.110  26.500  1.00  0.00            
ATOM    126  H60 ACD     1      37.760   9.030  25.550  1.00  0.00            
ATOM    127  C1  CV1     2      33.530   3.210  32.760  1.00  0.00            
ATOM    128  C2  CV1     2      33.220   4.660  32.390  1.00  0.00            
ATOM    129  N1  CV1     2      33.930   5.110  31.170  1.00  0.00            
ATOM    130  C3  CV1     2      34.910   6.230  31.410  1.00  0.00            
ATOM    131  C4  CV1     2      36.090   5.900  32.330  1.00  0.00            
ATOM    132  C5  CV1     2      32.880   5.400  30.080  1.00  0.00            
ATOM    133  C6  CV1     2      33.420   5.780  28.690  1.00  0.00            
ATOM    134  O1  CV1     2      32.290   6.040  27.910  1.00  0.00            
ATOM    135  C7  CV1     2      31.770   7.330  27.990  1.00  0.00            
ATOM    136  O2  CV1     2      32.430   8.210  28.520  1.00  0.00            
ATOM    137  C8  CV1     2      30.720   7.480  26.990  1.00  0.00            
ATOM    138  C9  CV1     2      29.660   8.500  27.210  1.00  0.00            
ATOM    139  C10 CV1     2      28.310   8.160  27.000  1.00  0.00            
ATOM    140  C11 CV1     2      27.320   9.130  27.240  1.00  0.00            
ATOM    141  C12 CV1     2      27.710  10.450  27.710  1.00  0.00            
ATOM    142  C13 CV1     2      29.090  10.780  27.850  1.00  0.00            
ATOM    143  C14 CV1     2      30.100   9.740  27.550  1.00  0.00            
ATOM    144  C15 CV1     2      31.370   7.660  25.570  1.00  0.00            
ATOM    145  C16 CV1     2      30.800   6.920  24.500  1.00  0.00            
ATOM    146  C17 CV1     2      31.370   6.810  23.180  1.00  0.00            
ATOM    147  C18 CV1     2      32.520   7.580  23.000  1.00  0.00            
ATOM    148  C19 CV1     2      33.140   8.270  24.050  1.00  0.00            
ATOM    149  C20 CV1     2      32.560   8.360  25.330  1.00  0.00            
ATOM    150  H1  CV1     2      33.140   3.140  33.780  1.00  0.00            
ATOM    151  H2  CV1     2      32.960   2.480  32.180  1.00  0.00            
ATOM    152  H3  CV1     2      34.580   2.940  32.950  1.00  0.00            
ATOM    153  H4  CV1     2      33.590   5.350  33.150  1.00  0.00            
ATOM    154  H5  CV1     2      32.150   4.770  32.200  1.00  0.00            
ATOM    155  H6  CV1     2      34.480   4.270  30.940  1.00  0.00            
ATOM    156  H7  CV1     2      34.300   7.040  31.790  1.00  0.00            
ATOM    157  H8  CV1     2      35.290   6.480  30.420  1.00  0.00            
ATOM    158  H9  CV1     2      36.570   4.950  32.100  1.00  0.00            
ATOM    159  H10 CV1     2      36.800   6.710  32.120  1.00  0.00            
ATOM    160  H11 CV1     2      35.880   5.890  33.410  1.00  0.00            
ATOM    161  H12 CV1     2      32.350   6.270  30.490  1.00  0.00            
ATOM    162  H13 CV1     2      32.150   4.600  29.960  1.00  0.00            
ATOM    163  H14 CV1     2      33.890   4.890  28.250  1.00  0.00            
ATOM    164  H15 CV1     2      34.060   6.650  28.850  1.00  0.00            
ATOM    165  H16 CV1     2      30.120   6.570  27.090  1.00  0.00            
ATOM    166  H17 CV1     2      28.050   7.170  26.650  1.00  0.00            
ATOM    167  H18 CV1     2      26.260   8.900  27.140  1.00  0.00            
ATOM    168  H19 CV1     2      26.910  11.160  27.880  1.00  0.00            
ATOM    169  H20 CV1     2      29.330  11.830  27.970  1.00  0.00            
ATOM    170  H21 CV1     2      31.130  10.060  27.590  1.00  0.00            
ATOM    171  H22 CV1     2      29.840   6.460  24.710  1.00  0.00            
ATOM    172  H23 CV1     2      30.730   6.450  22.380  1.00  0.00            
ATOM    173  H24 CV1     2      32.880   7.690  21.980  1.00  0.00            
ATOM    174  H25 CV1     2      34.010   8.830  23.710  1.00  0.00            
ATOM    175  H26 CV1     2      33.100   8.960  26.060  1.00  0.00            
TER
ENDMDL
MODEL        1
ATOM      1  H1  ACD     1      19.860  12.600   9.270  1.00  0.00            
ATOM      2  O1  ACD     1      19.350  13.000   8.560  1.00  0.00            
ATOM      3  C1  ACD     1      20.290  13.880   7.930  1.00  0.00            
ATOM      4  H2  ACD     1      19.830  14.620   7.270  1.00  0.00            
ATOM      5  H3  ACD     1      21.000  13.310   7.330  1.00  0.00            
ATOM      6  C2  ACD     1      21.160  14.600   8.910  1.00  0.00            
ATOM      7  H4  ACD     1      20.640  15.200   9.670  1.00  0.00            
ATOM      8  O2  ACD     1      21.990  13.650   9.540  1.00  0.00            
ATOM      9  C3  ACD     1      22.930  14.150  10.480  1.00  0.00            
ATOM     10  H5  ACD     1      23.520  13.310  10.870  1.00  0.00            
ATOM     11  O3  ACD     1      22.230  14.780  11.570  1.00  0.00            
ATOM     12  C4  ACD     1      22.040  14.070  12.840  1.00  0.00            
ATOM     13  H6  ACD     1      22.400  13.050  12.640  1.00  0.00            
ATOM     14  C5  ACD     1      22.790  14.830  13.910  1.00  0.00            
ATOM     15  H7  ACD     1      22.360  15.820  13.700  1.00  0.00            
ATOM     16  O4  ACD     1      24.210  14.750  13.730  1.00  0.00            
ATOM     17  H8  ACD     1      24.660  15.340  14.340  1.00  0.00            
ATOM     18  C6  ACD     1      22.440  14.380  15.320  1.00  0.00            
ATOM     19  H9  ACD     1      22.960  13.420  15.440  1.00  0.00            
ATOM     20  O5  ACD     1      22.890  15.390  16.270  1.00  0.00            
ATOM     21  H10 ACD     1      22.320  16.150  16.080  1.00  0.00            
ATOM     22  C7  ACD     1      20.870  14.220  15.490  1.00  0.00            
ATOM     23  H11 ACD     1      20.640  13.670  16.410  1.00  0.00            
ATOM     24  O6  ACD     1      20.280  13.560  14.400  1.00  0.00            
ATOM     25  C8  ACD     1      20.610  13.970  13.090  1.00  0.00            
ATOM     26  H12 ACD     1      20.080  14.910  12.890  1.00  0.00            
ATOM     27  C9  ACD     1      20.020  12.940  12.160  1.00  0.00            
ATOM     28  H13 ACD     1      20.400  13.260  11.180  1.00  0.00            
ATOM     29  H14 ACD     1      20.390  11.910  12.270  1.00  0.00            
ATOM     30  O7  ACD     1      18.580  13.040  12.190  1.00  0.00            
ATOM     31  H15 ACD     1      18.240  12.530  12.920  1.00  0.00            
ATOM     32  O8  ACD     1      20.300  15.560  15.470  1.00  0.00            
ATOM     33  C10 ACD     1      19.400  15.960  16.390  1.00  0.00            
ATOM     34  H16 ACD     1      19.620  15.390  17.300  1.00  0.00            
ATOM     35  C11 ACD     1      19.630  17.490  16.640  1.00  0.00            
ATOM     36  H17 ACD     1      19.780  18.010  15.690  1.00  0.00            
ATOM     37  O9  ACD     1      20.750  17.630  17.480  1.00  0.00            
ATOM     38  H18 ACD     1      20.540  18.290  18.140  1.00  0.00            
ATOM     39  C12 ACD     1      18.370  18.190  17.300  1.00  0.00            
ATOM     40  H19 ACD     1      18.190  17.890  18.340  1.00  0.00            
ATOM     41  O10 ACD     1      18.380  19.580  17.080  1.00  0.00            
ATOM     42  H20 ACD     1      18.070  19.760  16.190  1.00  0.00            
ATOM     43  C13 ACD     1      17.110  17.700  16.580  1.00  0.00            
ATOM     44  H21 ACD     1      16.240  18.100  17.110  1.00  0.00            
ATOM     45  O11 ACD     1      17.020  16.290  16.560  1.00  0.00            
ATOM     46  C14 ACD     1      18.010  15.570  15.850  1.00  0.00            
ATOM     47  H22 ACD     1      17.870  15.910  14.810  1.00  0.00            
ATOM     48  C15 ACD     1      17.580  14.120  15.830  1.00  0.00            
ATOM     49  H23 ACD     1      16.490  14.110  15.770  1.00  0.00            
ATOM     50  H24 ACD     1      18.020  13.650  14.940  1.00  0.00            
ATOM     51  O12 ACD     1      17.840  13.370  17.050  1.00  0.00            
ATOM     52  H25 ACD     1      17.900  14.080  17.700  1.00  0.00            
ATOM     53  O13 ACD     1      17.210  18.220  15.280  1.00  0.00            
ATOM     54  C16 ACD     1      15.980  18.770  14.720  1.00  0.00            
ATOM     55  H26 ACD     1      15.100  18.780  15.370  1.00  0.00            
ATOM     56  C17 ACD     1      16.390  20.140  14.160  1.00  0.00            
ATOM     57  H27 ACD     1      17.300  19.930  13.570  1.00  0.00            
ATOM     58  O14 ACD     1      16.700  21.020  15.240  1.00  0.00            
ATOM     59  H28 ACD     1      15.900  21.030  15.780  1.00  0.00            
ATOM     60  C18 ACD     1      15.170  20.660  13.290  1.00  0.00            
ATOM     61  H29 ACD     1      14.260  20.770  13.900  1.00  0.00            
ATOM     62  O15 ACD     1      15.460  21.950  12.790  1.00  0.00            
ATOM     63  H30 ACD     1      15.720  22.530  13.510  1.00  0.00            
ATOM     64  C19 ACD     1      15.000  19.730  12.060  1.00  0.00            
ATOM     65  H31 ACD     1      14.100  20.110  11.570  1.00  0.00            
ATOM     66  O16 ACD     1      14.620  18.460  12.620  1.00  0.00            
ATOM     67  C20 ACD     1      15.610  17.930  13.470  1.00  0.00            
ATOM     68  H32 ACD     1      16.520  17.710  12.900  1.00  0.00            
ATOM     69  C21 ACD     1      14.960  16.590  13.830  1.00  0.00            
ATOM     70  H33 ACD     1      15.290  16.220  14.810  1.00  0.00            
ATOM     71  H34 ACD     1      13.880  16.780  13.840  1.00  0.00            
ATOM     72  O17 ACD     1      15.090  15.580  12.820  1.00  0.00            
ATOM     73  H35 ACD     1      14.730  14.740  13.120  1.00  0.00            
ATOM     74  O18 ACD     1      16.050  19.640  11.080  1.00  0.00            
ATOM     75  C22 ACD     1      15.680  20.110   9.720  1.00  0.00            
ATOM     76  H36 ACD     1      14.710  20.630   9.690  1.00  0.00            
ATOM     77  C23 ACD     1      16.710  21.150   9.270  1.00  0.00            
ATOM     78  H37 ACD     1      17.710  20.720   9.410  1.00  0.00            
ATOM     79  O19 ACD     1      16.600  22.370  10.030  1.00  0.00            
ATOM     80  H38 ACD     1      16.580  22.190  10.970  1.00  0.00            
ATOM     81  C24 ACD     1      16.680  21.310   7.760  1.00  0.00            
ATOM     82  H39 ACD     1      15.710  21.650   7.380  1.00  0.00            
ATOM     83  O20 ACD     1      17.670  22.170   7.160  1.00  0.00            
ATOM     84  H40 ACD     1      18.470  21.650   7.060  1.00  0.00            
ATOM     85  C25 ACD     1      16.800  19.910   7.080  1.00  0.00            
ATOM     86  H41 ACD     1      16.820  20.170   6.020  1.00  0.00            
ATOM     87  O21 ACD     1      15.610  19.160   7.470  1.00  0.00            
ATOM     88  C26 ACD     1      15.580  18.840   8.860  1.00  0.00            
ATOM     89  H42 ACD     1      16.420  18.200   9.170  1.00  0.00            
ATOM     90  C27 ACD     1      14.330  18.040   9.130  1.00  0.00            
ATOM     91  H43 ACD     1      13.470  18.680   9.360  1.00  0.00            
ATOM     92  H44 ACD     1      13.960  17.540   8.230  1.00  0.00            
ATOM     93  O22 ACD     1      14.570  17.030  10.070  1.00  0.00            
ATOM     94  H45 ACD     1      14.600  17.490  10.920  1.00  0.00            
ATOM     95  O23 ACD     1      17.980  19.210   7.460  1.00  0.00            
ATOM     96  C28 ACD     1      18.900  18.970   6.370  1.00  0.00            
ATOM     97  H46 ACD     1      18.700  19.540   5.460  1.00  0.00            
ATOM     98  C29 ACD     1      18.990  17.410   6.180  1.00  0.00            
ATOM     99  H47 ACD     1      18.740  16.930   7.140  1.00  0.00            
ATOM    100  O24 ACD     1      20.160  16.950   5.600  1.00  0.00            
ATOM    101  C30 ACD     1      17.910  17.060   5.240  1.00  0.00            
ATOM    102  H48 ACD     1      17.030  17.640   5.550  1.00  0.00            
ATOM    103  H49 ACD     1      18.230  17.360   4.230  1.00  0.00            
ATOM    104  O25 ACD     1      17.550  15.720   5.180  1.00  0.00            
ATOM    105  H50 ACD     1      16.900  15.660   4.480  1.00  0.00            
ATOM    106  C31 ACD     1      20.200  19.490   7.010  1.00  0.00            
ATOM    107  H51 ACD     1      20.220  19.260   8.080  1.00  0.00            
ATOM    108  O26 ACD     1      20.290  20.870   6.810  1.00  0.00            
ATOM    109  H52 ACD     1      20.230  21.120   5.890  1.00  0.00            
ATOM    110  C32 ACD     1      21.440  18.790   6.440  1.00  0.00            
ATOM    111  H53 ACD     1      21.530  19.170   5.410  1.00  0.00            
ATOM    112  O27 ACD     1      22.550  19.140   7.210  1.00  0.00            
ATOM    113  H54 ACD     1      22.790  18.290   7.610  1.00  0.00            
ATOM    114  C33 ACD     1      21.330  17.230   6.450  1.00  0.00            
ATOM    115  H55 ACD     1      22.190  16.700   6.030  1.00  0.00            
ATOM    116  O28 ACD     1      21.120  16.770   7.790  1.00  0.00            
ATOM    117  C34 ACD     1      22.030  15.630   8.210  1.00  0.00            
ATOM    118  H56 ACD     1      22.500  15.100   7.360  1.00  0.00            
ATOM    119  C35 ACD     1      22.950  16.230   9.180  1.00  0.00            
ATOM    120  H57 ACD     1      22.420  16.760   9.980  1.00  0.00            
ATOM    121  O29 ACD     1      23.860  17.110   8.480  1.00  0.00            
ATOM    122  H58 ACD     1      24.700  17.270   8.910  1.00  0.00            
ATOM    123  C36 ACD     1      23.850  15.100   9.730  1.00  0.00            
ATOM    124  H59 ACD     1      24.330  14.550   8.910  1.00  0.00            
ATOM    125  O30 ACD     1      24.880  15.580  10.630  1.00  0.00            
ATOM    126  H60 ACD     1      24.470  15.830  11.470  1.00  0.00            
ATOM    127  C1  CV1     2      15.450  15.080   7.510  1.00  0.00            
ATOM    128  C2  CV1     2      16.740  14.290   7.890  1.00  0.00            
ATOM    129  N1  CV1     2      17.180  14.390   9.330  1.00  0.00            
ATOM    130  C3  CV1     2      16.140  14.120  10.360  1.00  0.00            
ATOM    131  C4  CV1     2      15.480  12.720  10.450  1.00  0.00            
ATOM    132  C5  CV1     2      17.670  15.800   9.490  1.00  0.00            
ATOM    133  C6  CV1     2      18.270  16.240  10.910  1.00  0.00            
ATOM    134  O1  CV1     2      19.220  17.280  10.710  1.00  0.00            
ATOM    135  C7  CV1     2      19.750  17.910  11.850  1.00  0.00            
ATOM    136  O2  CV1     2      19.190  17.830  12.960  1.00  0.00            
ATOM    137  C8  CV1     2      20.740  18.940  11.420  1.00  0.00            
ATOM    138  C9  CV1     2      20.290  20.380  11.650  1.00  0.00            
ATOM    139  C10 CV1     2      20.420  21.360  10.590  1.00  0.00            
ATOM    140  C11 CV1     2      19.990  22.690  10.800  1.00  0.00            
ATOM    141  C12 CV1     2      19.480  23.090  12.090  1.00  0.00            
ATOM    142  C13 CV1     2      19.430  22.100  13.100  1.00  0.00            
ATOM    143  C14 CV1     2      19.790  20.770  12.880  1.00  0.00            
ATOM    144  C15 CV1     2      22.020  18.660  12.220  1.00  0.00            
ATOM    145  C16 CV1     2      22.050  18.430  13.570  1.00  0.00            
ATOM    146  C17 CV1     2      23.250  18.440  14.300  1.00  0.00            
ATOM    147  C18 CV1     2      24.450  18.560  13.630  1.00  0.00            
ATOM    148  C19 CV1     2      24.460  18.660  12.240  1.00  0.00            
ATOM    149  C20 CV1     2      23.230  18.690  11.550  1.00  0.00            
ATOM    150  H1  CV1     2      15.680  16.130   7.300  1.00  0.00            
ATOM    151  H2  CV1     2      15.010  14.830   6.530  1.00  0.00            
ATOM    152  H3  CV1     2      14.680  14.900   8.260  1.00  0.00            
ATOM    153  H4  CV1     2      17.590  14.570   7.260  1.00  0.00            
ATOM    154  H5  CV1     2      16.590  13.230   7.670  1.00  0.00            
ATOM    155  H6  CV1     2      17.970  13.730   9.380  1.00  0.00            
ATOM    156  H7  CV1     2      15.300  14.800  10.180  1.00  0.00            
ATOM    157  H8  CV1     2      16.520  14.370  11.360  1.00  0.00            
ATOM    158  H9  CV1     2      14.510  12.830  10.940  1.00  0.00            
ATOM    159  H10 CV1     2      15.260  12.370   9.430  1.00  0.00            
ATOM    160  H11 CV1     2      16.150  12.070  11.020  1.00  0.00            
ATOM    161  H12 CV1     2      16.890  16.490   9.160  1.00  0.00            
ATOM    162  H13 CV1     2      18.460  15.960   8.750  1.00  0.00            
ATOM    163  H14 CV1     2      18.770  15.340  11.290  1.00  0.00            
ATOM    164  H15 CV1     2      17.400  16.500  11.510  1.00  0.00            
ATOM    165  H16 CV1     2      20.980  18.760  10.360  1.00  0.00            
ATOM    166  H17 CV1     2      20.780  21.020   9.630  1.00  0.00            
ATOM    167  H18 CV1     2      20.030  23.410   9.990  1.00  0.00            
ATOM    168  H19 CV1     2      19.080  24.090  12.130  1.00  0.00            
ATOM    169  H20 CV1     2      18.870  22.380  13.980  1.00  0.00            
ATOM    170  H21 CV1     2      19.750  20.150  13.770  1.00  0.00            
ATOM    171  H22 CV1     2      21.150  18.390  14.190  1.00  0.00            
ATOM    172  H23 CV1     2      23.190  18.410  15.380  1.00  0.00            
ATOM    173  H24 CV1     2      25.420  18.650  14.100  1.00  0.00            
ATOM    174  H25 CV1     2      25.410  18.970  11.830  1.00  0.00            
ATOM    175  H26 CV1     2      23.170  19.050  10.530  1.00  0.00            
TER
ENDMDL
MODEL        1
ATOM      1  H1  ACD     1      39.290   8.850  29.190  1.00  0.00            
ATOM      2  O1  ACD     1      38.590   9.460  29.440  1.00  0.00            
ATOM      3  C1  ACD     1      38.420  10.310  28.280  1.00  0.00            
ATOM      4  H2  ACD     1      38.030   9.790  27.390  1.00  0.00            
ATOM      5  H3  ACD     1      39.350  10.850  28.090  1.00  0.00            
ATOM      6  C2  ACD     1      37.430  11.470  28.610  1.00  0.00            
ATOM      7  H4  ACD     1      36.590  11.020  29.150  1.00  0.00            
ATOM      8  O2  ACD     1      38.030  12.490  29.410  1.00  0.00            
ATOM      9  C3  ACD     1      37.140  13.460  29.840  1.00  0.00            
ATOM     10  H5  ACD     1      37.720  14.230  30.350  1.00  0.00            
ATOM     11  O3  ACD     1      36.090  12.930  30.610  1.00  0.00            
ATOM     12  C4  ACD     1      36.110  13.300  32.010  1.00  0.00            
ATOM     13  H6  ACD     1      36.740  14.170  32.250  1.00  0.00            
ATOM     14  C5  ACD     1      34.720  13.750  32.460  1.00  0.00            
ATOM     15  H7  ACD     1      34.020  13.020  32.030  1.00  0.00            
ATOM     16  O4  ACD     1      34.280  14.990  31.980  1.00  0.00            
ATOM     17  H8  ACD     1      34.070  14.890  31.050  1.00  0.00            
ATOM     18  C6  ACD     1      34.540  13.780  34.020  1.00  0.00            
ATOM     19  H9  ACD     1      35.270  14.510  34.370  1.00  0.00            
ATOM     20  O5  ACD     1      33.200  14.150  34.380  1.00  0.00            
ATOM     21  H10 ACD     1      33.040  15.000  33.950  1.00  0.00            
ATOM     22  C7  ACD     1      34.980  12.410  34.520  1.00  0.00            
ATOM     23  H11 ACD     1      34.930  12.430  35.620  1.00  0.00            
ATOM     24  O6  ACD     1      36.350  12.210  34.160  1.00  0.00            
ATOM     25  C8  ACD     1      36.600  12.040  32.770  1.00  0.00            
ATOM     26  H12 ACD     1      36.130  11.130  32.370  1.00  0.00            
ATOM     27  C9  ACD     1      38.080  11.830  32.670  1.00  0.00            
ATOM     28  H13 ACD     1      38.420  11.780  31.630  1.00  0.00            
ATOM     29  H14 ACD     1      38.630  12.580  33.260  1.00  0.00            
ATOM     30  O7  ACD     1      38.460  10.580  33.260  1.00  0.00            
ATOM     31  H15 ACD     1      38.220  10.580  34.190  1.00  0.00            
ATOM     32  O8  ACD     1      34.360  11.260  33.980  1.00  0.00            
ATOM     33  C10 ACD     1      33.480  10.520  34.800  1.00  0.00            
ATOM     34  H16 ACD     1      33.780  10.720  35.830  1.00  0.00            
ATOM     35  C11 ACD     1      32.000  10.880  34.560  1.00  0.00            
ATOM     36  H17 ACD     1      31.880  10.930  33.470  1.00  0.00            
ATOM     37  O9  ACD     1      31.710  12.140  35.190  1.00  0.00            
ATOM     38  H18 ACD     1      32.080  12.900  34.730  1.00  0.00            
ATOM     39  C12 ACD     1      31.060   9.780  35.170  1.00  0.00            
ATOM     40  H19 ACD     1      31.100   9.700  36.260  1.00  0.00            
ATOM     41  O10 ACD     1      29.740  10.070  34.720  1.00  0.00            
ATOM     42  H20 ACD     1      29.550   9.550  33.940  1.00  0.00            
ATOM     43  C13 ACD     1      31.430   8.410  34.710  1.00  0.00            
ATOM     44  H21 ACD     1      30.850   7.620  35.200  1.00  0.00            
ATOM     45  O11 ACD     1      32.740   8.220  35.170  1.00  0.00            
ATOM     46  C14 ACD     1      33.700   9.080  34.490  1.00  0.00            
ATOM     47  H22 ACD     1      33.650   9.020  33.400  1.00  0.00            
ATOM     48  C15 ACD     1      35.050   8.500  34.880  1.00  0.00            
ATOM     49  H23 ACD     1      35.850   8.950  34.280  1.00  0.00            
ATOM     50  H24 ACD     1      35.270   8.650  35.950  1.00  0.00            
ATOM     51  O12 ACD     1      35.230   7.120  34.520  1.00  0.00            
ATOM     52  H25 ACD     1      34.740   6.550  35.120  1.00  0.00            
ATOM     53  O13 ACD     1      31.260   8.290  33.300  1.00  0.00            
ATOM     54  C16 ACD     1      30.680   7.120  32.740  1.00  0.00            
ATOM     55  H26 ACD     1      30.120   6.520  33.470  1.00  0.00            
ATOM     56  C17 ACD     1      29.620   7.550  31.800  1.00  0.00            
ATOM     57  H27 ACD     1      30.050   8.280  31.100  1.00  0.00            
ATOM     58  O14 ACD     1      28.540   8.140  32.470  1.00  0.00            
ATOM     59  H28 ACD     1      27.870   8.400  31.830  1.00  0.00            
ATOM     60  C18 ACD     1      29.170   6.410  30.870  1.00  0.00            
ATOM     61  H29 ACD     1      28.600   5.650  31.420  1.00  0.00            
ATOM     62  O15 ACD     1      28.430   6.910  29.800  1.00  0.00            
ATOM     63  H30 ACD     1      27.900   7.640  30.140  1.00  0.00            
ATOM     64  C19 ACD     1      30.300   5.720  30.190  1.00  0.00            
ATOM     65  H31 ACD     1      29.860   4.920  29.580  1.00  0.00            
ATOM     66  O16 ACD     1      31.050   5.240  31.220  1.00  0.00            
ATOM     67  C20 ACD     1      31.690   6.190  32.060  1.00  0.00            
ATOM     68  H32 ACD     1      32.350   6.830  31.460  1.00  0.00            
ATOM     69  C21 ACD     1      32.460   5.490  33.200  1.00  0.00            
ATOM     70  H33 ACD     1      32.810   6.190  33.960  1.00  0.00            
ATOM     71  H34 ACD     1      31.750   4.830  33.720  1.00  0.00            
ATOM     72  O17 ACD     1      33.460   4.710  32.670  1.00  0.00            
ATOM     73  H35 ACD     1      33.860   4.110  33.300  1.00  0.00            
ATOM     74  O18 ACD     1      31.120   6.510  29.380  1.00  0.00            
ATOM     75  C22 ACD     1      31.560   5.950  28.170  1.00  0.00            
ATOM     76  H36 ACD     1      31.180   4.930  28.000  1.00  0.00            
ATOM     77  C23 ACD     1      31.060   6.850  27.030  1.00  0.00            
ATOM     78  H37 ACD     1      31.320   7.890  27.250  1.00  0.00            
ATOM     79  O19 ACD     1      29.620   6.700  26.980  1.00  0.00            
ATOM     80  H38 ACD     1      29.330   6.860  27.890  1.00  0.00            
ATOM     81  C24 ACD     1      31.630   6.560  25.630  1.00  0.00            
ATOM     82  H39 ACD     1      31.280   5.550  25.400  1.00  0.00            
ATOM     83  O20 ACD     1      31.380   7.500  24.540  1.00  0.00            
ATOM     84  H40 ACD     1      30.440   7.700  24.460  1.00  0.00            
ATOM     85  C25 ACD     1      33.160   6.510  25.780  1.00  0.00            
ATOM     86  H41 ACD     1      33.660   6.140  24.880  1.00  0.00            
ATOM     87  O21 ACD     1      33.540   5.550  26.750  1.00  0.00            
ATOM     88  C26 ACD     1      33.050   5.760  28.070  1.00  0.00            
ATOM     89  H42 ACD     1      33.430   6.700  28.480  1.00  0.00            
ATOM     90  C27 ACD     1      33.460   4.550  28.960  1.00  0.00            
ATOM     91  H43 ACD     1      33.130   4.630  30.000  1.00  0.00            
ATOM     92  H44 ACD     1      33.140   3.570  28.570  1.00  0.00            
ATOM     93  O22 ACD     1      34.880   4.470  29.020  1.00  0.00            
ATOM     94  H45 ACD     1      35.130   4.120  28.160  1.00  0.00            
ATOM     95  O23 ACD     1      33.700   7.830  26.120  1.00  0.00            
ATOM     96  C28 ACD     1      34.630   8.380  25.110  1.00  0.00            
ATOM     97  H46 ACD     1      34.520   7.890  24.140  1.00  0.00            
ATOM     98  C29 ACD     1      36.160   8.450  25.590  1.00  0.00            
ATOM     99  H47 ACD     1      36.150   8.500  26.680  1.00  0.00            
ATOM    100  O24 ACD     1      36.850   9.540  24.920  1.00  0.00            
ATOM    101  C30 ACD     1      36.820   7.150  25.310  1.00  0.00            
ATOM    102  H48 ACD     1      36.200   6.310  25.640  1.00  0.00            
ATOM    103  H49 ACD     1      37.060   7.090  24.240  1.00  0.00            
ATOM    104  O25 ACD     1      37.990   7.140  26.150  1.00  0.00            
ATOM    105  H50 ACD     1      38.270   6.240  25.960  1.00  0.00            
ATOM    106  C31 ACD     1      34.030   9.740  24.960  1.00  0.00            
ATOM    107  H51 ACD     1      33.740  10.090  25.960  1.00  0.00            
ATOM    108  O26 ACD     1      32.880   9.700  24.160  1.00  0.00            
ATOM    109  H52 ACD     1      32.400   8.990  24.600  1.00  0.00            
ATOM    110  C32 ACD     1      34.960  10.790  24.400  1.00  0.00            
ATOM    111  H53 ACD     1      35.300  10.570  23.380  1.00  0.00            
ATOM    112  O27 ACD     1      34.530  12.080  24.610  1.00  0.00            
ATOM    113  H54 ACD     1      33.600  12.050  24.380  1.00  0.00            
ATOM    114  C33 ACD     1      36.240  10.780  25.250  1.00  0.00            
ATOM    115  H55 ACD     1      36.920  11.500  24.780  1.00  0.00            
ATOM    116  O28 ACD     1      35.960  11.060  26.650  1.00  0.00            
ATOM    117  C34 ACD     1      36.780  11.990  27.340  1.00  0.00            
ATOM    118  H56 ACD     1      37.560  12.370  26.670  1.00  0.00            
ATOM    119  C35 ACD     1      35.880  13.180  27.600  1.00  0.00            
ATOM    120  H57 ACD     1      34.930  12.970  28.100  1.00  0.00            
ATOM    121  O29 ACD     1      35.540  13.800  26.360  1.00  0.00            
ATOM    122  H58 ACD     1      35.240  13.130  25.740  1.00  0.00            
ATOM    123  C36 ACD     1      36.680  14.130  28.490  1.00  0.00            
ATOM    124  H59 ACD     1      37.600  14.440  27.970  1.00  0.00            
ATOM    125  O30 ACD     1      35.960  15.320  28.840  1.00  0.00            
ATOM    126  H60 ACD     1      35.140  14.920  29.150  1.00  0.00            
ATOM    127  C1  CV1     2      37.390   4.290  31.250  1.00  0.00            
ATOM    128  C2  CV1     2      36.310   5.300  31.730  1.00  0.00            
ATOM    129  N1  CV1     2      36.470   6.700  31.190  1.00  0.00            
ATOM    130  C3  CV1     2      37.360   7.610  32.020  1.00  0.00            
ATOM    131  C4  CV1     2      38.720   7.130  32.380  1.00  0.00            
ATOM    132  C5  CV1     2      35.100   7.360  31.000  1.00  0.00            
ATOM    133  C6  CV1     2      34.940   8.660  30.180  1.00  0.00            
ATOM    134  O1  CV1     2      33.480   8.850  29.980  1.00  0.00            
ATOM    135  C7  CV1     2      33.100  10.040  29.330  1.00  0.00            
ATOM    136  O2  CV1     2      33.910  10.730  28.720  1.00  0.00            
ATOM    137  C8  CV1     2      31.610  10.220  29.300  1.00  0.00            
ATOM    138  C9  CV1     2      31.080  11.210  30.340  1.00  0.00            
ATOM    139  C10 CV1     2      29.750  11.080  30.850  1.00  0.00            
ATOM    140  C11 CV1     2      29.230  12.010  31.750  1.00  0.00            
ATOM    141  C12 CV1     2      30.090  13.070  32.110  1.00  0.00            
ATOM    142  C13 CV1     2      31.430  13.160  31.680  1.00  0.00            
ATOM    143  C14 CV1     2      31.920  12.270  30.760  1.00  0.00            
ATOM    144  C15 CV1     2      31.120  10.570  27.940  1.00  0.00            
ATOM    145  C16 CV1     2      29.940   9.990  27.470  1.00  0.00            
ATOM    146  C17 CV1     2      29.400  10.320  26.270  1.00  0.00            
ATOM    147  C18 CV1     2      30.020  11.300  25.440  1.00  0.00            
ATOM    148  C19 CV1     2      31.190  11.880  25.830  1.00  0.00            
ATOM    149  C20 CV1     2      31.710  11.570  27.090  1.00  0.00            
ATOM    150  H1  CV1     2      38.380   4.520  31.650  1.00  0.00            
ATOM    151  H2  CV1     2      37.090   3.290  31.590  1.00  0.00            
ATOM    152  H3  CV1     2      37.410   4.330  30.150  1.00  0.00            
ATOM    153  H4  CV1     2      36.440   5.460  32.800  1.00  0.00            
ATOM    154  H5  CV1     2      35.370   4.850  31.410  1.00  0.00            
ATOM    155  H6  CV1     2      36.950   6.630  30.280  1.00  0.00            
ATOM    156  H7  CV1     2      36.840   7.760  32.970  1.00  0.00            
ATOM    157  H8  CV1     2      37.430   8.540  31.450  1.00  0.00            
ATOM    158  H9  CV1     2      39.290   7.990  32.770  1.00  0.00            
ATOM    159  H10 CV1     2      38.720   6.380  33.180  1.00  0.00            
ATOM    160  H11 CV1     2      39.350   6.820  31.530  1.00  0.00            
ATOM    161  H12 CV1     2      34.780   7.620  32.010  1.00  0.00            
ATOM    162  H13 CV1     2      34.440   6.590  30.590  1.00  0.00            
ATOM    163  H14 CV1     2      35.520   8.580  29.250  1.00  0.00            
ATOM    164  H15 CV1     2      35.360   9.490  30.770  1.00  0.00            
ATOM    165  H16 CV1     2      31.270   9.210  29.550  1.00  0.00            
ATOM    166  H17 CV1     2      29.080  10.310  30.480  1.00  0.00            
ATOM    167  H18 CV1     2      28.310  11.790  32.280  1.00  0.00            
ATOM    168  H19 CV1     2      29.770  13.700  32.940  1.00  0.00            
ATOM    169  H20 CV1     2      32.070  13.960  32.030  1.00  0.00            
ATOM    170  H21 CV1     2      32.960  12.340  30.470  1.00  0.00            
ATOM    171  H22 CV1     2      29.470   9.190  28.040  1.00  0.00            
ATOM    172  H23 CV1     2      28.460   9.860  25.960  1.00  0.00            
ATOM    173  H24 CV1     2      29.610  11.570  24.470  1.00  0.00            
ATOM    174  H25 CV1     2      31.640  12.650  25.210  1.00  0.00            
ATOM    175  H26 CV1     2      32.610  12.100  27.390  1.00  0.00            
TER
ENDMDL
MODEL        1
ATOM      1  H1  ACD     1      39.500   7.740  27.910  1.00  0.00            
ATOM      2  O1  ACD     1      38.650   7.440  27.590  1.00  0.00            
ATOM      3  C1  ACD     1      38.460   8.180  26.380  1.00  0.00            
ATOM      4  H2  ACD     1      37.880   7.520  25.720  1.00  0.00            
ATOM      5  H3  ACD     1      39.380   8.400  25.830  1.00  0.00            
ATOM      6  C2  ACD     1      37.680   9.400  26.850  1.00  0.00            
ATOM      7  H4  ACD     1      36.870   9.030  27.500  1.00  0.00            
ATOM      8  O2  ACD     1      38.520  10.330  27.480  1.00  0.00            
ATOM      9  C3  ACD     1      37.870  11.400  28.060  1.00  0.00            
ATOM     10  H5  ACD     1      38.620  12.030  28.540  1.00  0.00            
ATOM     11  O3  ACD     1      36.960  10.930  28.990  1.00  0.00            
ATOM     12  C4  ACD     1      37.220  11.240  30.370  1.00  0.00            
ATOM     13  H6  ACD     1      38.110  11.880  30.430  1.00  0.00            
ATOM     14  C5  ACD     1      35.910  11.820  30.830  1.00  0.00            
ATOM     15  H7  ACD     1      35.150  11.110  30.490  1.00  0.00            
ATOM     16  O4  ACD     1      35.800  13.160  30.250  1.00  0.00            
ATOM     17  H8  ACD     1      35.770  13.100  29.290  1.00  0.00            
ATOM     18  C6  ACD     1      35.770  11.890  32.320  1.00  0.00            
ATOM     19  H9  ACD     1      36.510  12.610  32.690  1.00  0.00            
ATOM     20  O5  ACD     1      34.460  12.250  32.790  1.00  0.00            
ATOM     21  H10 ACD     1      34.140  13.000  32.280  1.00  0.00            
ATOM     22  C7  ACD     1      36.130  10.560  32.950  1.00  0.00            
ATOM     23  H11 ACD     1      36.250  10.600  34.030  1.00  0.00            
ATOM     24  O6  ACD     1      37.450  10.170  32.510  1.00  0.00            
ATOM     25  C8  ACD     1      37.490   9.920  31.110  1.00  0.00            
ATOM     26  H12 ACD     1      36.690   9.180  30.950  1.00  0.00            
ATOM     27  C9  ACD     1      38.800   9.290  30.770  1.00  0.00            
ATOM     28  H13 ACD     1      38.880   9.130  29.690  1.00  0.00            
ATOM     29  H14 ACD     1      39.570  10.020  31.040  1.00  0.00            
ATOM     30  O7  ACD     1      38.980   8.140  31.480  1.00  0.00            
ATOM     31  H15 ACD     1      38.780   8.410  32.380  1.00  0.00            
ATOM     32  O8  ACD     1      35.140   9.530  32.660  1.00  0.00            
ATOM     33  C10 ACD     1      34.600   8.840  33.790  1.00  0.00            
ATOM     34  H16 ACD     1      34.960   9.120  34.780  1.00  0.00            
ATOM     35  C11 ACD     1      33.110   9.260  33.850  1.00  0.00            
ATOM     36  H17 ACD     1      32.690   9.410  32.850  1.00  0.00            
ATOM     37  O9  ACD     1      33.030  10.550  34.510  1.00  0.00            
ATOM     38  H18 ACD     1      33.510  11.160  33.940  1.00  0.00            
ATOM     39  C12 ACD     1      32.280   8.270  34.550  1.00  0.00            
ATOM     40  H19 ACD     1      32.490   8.330  35.630  1.00  0.00            
ATOM     41  O10 ACD     1      30.940   8.520  34.400  1.00  0.00            
ATOM     42  H20 ACD     1      30.870   8.530  33.440  1.00  0.00            
ATOM     43  C13 ACD     1      32.510   6.870  34.040  1.00  0.00            
ATOM     44  H21 ACD     1      31.940   6.250  34.740  1.00  0.00            
ATOM     45  O11 ACD     1      33.870   6.540  34.250  1.00  0.00            
ATOM     46  C14 ACD     1      34.770   7.350  33.440  1.00  0.00            
ATOM     47  H22 ACD     1      34.680   7.080  32.380  1.00  0.00            
ATOM     48  C15 ACD     1      36.200   7.000  33.740  1.00  0.00            
ATOM     49  H23 ACD     1      36.890   7.650  33.180  1.00  0.00            
ATOM     50  H24 ACD     1      36.400   7.230  34.790  1.00  0.00            
ATOM     51  O12 ACD     1      36.460   5.600  33.640  1.00  0.00            
ATOM     52  H25 ACD     1      36.110   5.240  34.460  1.00  0.00            
ATOM     53  O13 ACD     1      32.220   6.630  32.670  1.00  0.00            
ATOM     54  C16 ACD     1      31.520   5.410  32.310  1.00  0.00            
ATOM     55  H26 ACD     1      31.230   4.900  33.240  1.00  0.00            
ATOM     56  C17 ACD     1      30.260   5.810  31.570  1.00  0.00            
ATOM     57  H27 ACD     1      30.590   6.570  30.850  1.00  0.00            
ATOM     58  O14 ACD     1      29.320   6.390  32.550  1.00  0.00            
ATOM     59  H28 ACD     1      29.240   5.770  33.280  1.00  0.00            
ATOM     60  C18 ACD     1      29.720   4.650  30.840  1.00  0.00            
ATOM     61  H29 ACD     1      29.310   3.990  31.610  1.00  0.00            
ATOM     62  O15 ACD     1      28.670   5.070  29.930  1.00  0.00            
ATOM     63  H30 ACD     1      27.960   5.530  30.400  1.00  0.00            
ATOM     64  C19 ACD     1      30.620   3.880  29.910  1.00  0.00            
ATOM     65  H31 ACD     1      30.020   3.090  29.430  1.00  0.00            
ATOM     66  O16 ACD     1      31.650   3.430  30.830  1.00  0.00            
ATOM     67  C20 ACD     1      32.410   4.490  31.470  1.00  0.00            
ATOM     68  H32 ACD     1      32.770   5.180  30.690  1.00  0.00            
ATOM     69  C21 ACD     1      33.560   3.910  32.280  1.00  0.00            
ATOM     70  H33 ACD     1      34.140   4.740  32.710  1.00  0.00            
ATOM     71  H34 ACD     1      33.190   3.240  33.070  1.00  0.00            
ATOM     72  O17 ACD     1      34.510   3.230  31.490  1.00  0.00            
ATOM     73  H35 ACD     1      34.050   2.530  31.020  1.00  0.00            
ATOM     74  O18 ACD     1      31.200   4.680  28.840  1.00  0.00            
ATOM     75  C22 ACD     1      31.050   4.240  27.440  1.00  0.00            
ATOM     76  H36 ACD     1      30.340   3.400  27.370  1.00  0.00            
ATOM     77  C23 ACD     1      30.540   5.420  26.630  1.00  0.00            
ATOM     78  H37 ACD     1      31.250   6.220  26.870  1.00  0.00            
ATOM     79  O19 ACD     1      29.180   5.720  27.010  1.00  0.00            
ATOM     80  H38 ACD     1      29.010   5.630  27.950  1.00  0.00            
ATOM     81  C24 ACD     1      30.700   5.190  25.110  1.00  0.00            
ATOM     82  H39 ACD     1      30.020   4.370  24.850  1.00  0.00            
ATOM     83  O20 ACD     1      30.350   6.240  24.240  1.00  0.00            
ATOM     84  H40 ACD     1      29.660   6.720  24.720  1.00  0.00            
ATOM     85  C25 ACD     1      32.180   4.770  24.850  1.00  0.00            
ATOM     86  H41 ACD     1      32.270   4.510  23.790  1.00  0.00            
ATOM     87  O21 ACD     1      32.420   3.570  25.510  1.00  0.00            
ATOM     88  C26 ACD     1      32.400   3.750  26.960  1.00  0.00            
ATOM     89  H42 ACD     1      33.130   4.520  27.230  1.00  0.00            
ATOM     90  C27 ACD     1      32.780   2.420  27.570  1.00  0.00            
ATOM     91  H43 ACD     1      32.730   2.480  28.670  1.00  0.00            
ATOM     92  H44 ACD     1      31.990   1.700  27.310  1.00  0.00            
ATOM     93  O22 ACD     1      34.080   1.970  27.160  1.00  0.00            
ATOM     94  H45 ACD     1      34.070   2.170  26.220  1.00  0.00            
ATOM     95  O23 ACD     1      33.010   5.890  25.240  1.00  0.00            
ATOM     96  C28 ACD     1      33.930   6.360  24.220  1.00  0.00            
ATOM     97  H46 ACD     1      33.960   5.770  23.300  1.00  0.00            
ATOM     98  C29 ACD     1      35.290   6.360  25.010  1.00  0.00            
ATOM     99  H47 ACD     1      35.150   6.890  25.960  1.00  0.00            
ATOM    100  O24 ACD     1      36.220   7.120  24.210  1.00  0.00            
ATOM    101  C30 ACD     1      35.750   4.890  25.290  1.00  0.00            
ATOM    102  H48 ACD     1      34.960   4.220  25.660  1.00  0.00            
ATOM    103  H49 ACD     1      36.000   4.510  24.290  1.00  0.00            
ATOM    104  O25 ACD     1      36.950   4.920  26.070  1.00  0.00            
ATOM    105  H50 ACD     1      37.670   5.390  25.630  1.00  0.00            
ATOM    106  C31 ACD     1      33.530   7.800  23.880  1.00  0.00            
ATOM    107  H51 ACD     1      33.320   8.180  24.890  1.00  0.00            
ATOM    108  O26 ACD     1      32.300   7.870  23.050  1.00  0.00            
ATOM    109  H52 ACD     1      31.590   7.400  23.500  1.00  0.00            
ATOM    110  C32 ACD     1      34.670   8.620  23.250  1.00  0.00            
ATOM    111  H53 ACD     1      34.730   8.160  22.250  1.00  0.00            
ATOM    112  O27 ACD     1      34.430  10.020  23.050  1.00  0.00            
ATOM    113  H54 ACD     1      34.750  10.430  23.860  1.00  0.00            
ATOM    114  C33 ACD     1      35.900   8.500  24.040  1.00  0.00            
ATOM    115  H55 ACD     1      36.730   8.950  23.480  1.00  0.00            
ATOM    116  O28 ACD     1      35.790   9.200  25.240  1.00  0.00            
ATOM    117  C34 ACD     1      36.870  10.000  25.710  1.00  0.00            
ATOM    118  H56 ACD     1      37.580  10.290  24.920  1.00  0.00            
ATOM    119  C35 ACD     1      36.120  11.250  26.170  1.00  0.00            
ATOM    120  H57 ACD     1      35.250  10.990  26.780  1.00  0.00            
ATOM    121  O29 ACD     1      35.550  12.030  25.070  1.00  0.00            
ATOM    122  H58 ACD     1      34.910  12.670  25.390  1.00  0.00            
ATOM    123  C36 ACD     1      37.070  12.130  27.020  1.00  0.00            
ATOM    124  H59 ACD     1      37.740  12.740  26.390  1.00  0.00            
ATOM    125  O30 ACD     1      36.400  13.220  27.630  1.00  0.00            
ATOM    126  H60 ACD     1      36.240  13.800  26.880  1.00  0.00            
ATOM    127  C1  CV1     2      37.500   2.590  28.190  1.00  0.00            
ATOM    128  C2  CV1     2      36.500   3.440  29.080  1.00  0.00            
ATOM    129  N1  CV1     2      36.710   4.940  28.920  1.00  0.00            
ATOM    130  C3  CV1     2      37.650   5.440  30.000  1.00  0.00            
ATOM    131  C4  CV1     2      39.120   5.170  29.720  1.00  0.00            
ATOM    132  C5  CV1     2      35.330   5.530  29.070  1.00  0.00            
ATOM    133  C6  CV1     2      35.070   7.040  28.920  1.00  0.00            
ATOM    134  O1  CV1     2      33.650   7.320  29.040  1.00  0.00            
ATOM    135  C7  CV1     2      33.270   8.600  28.830  1.00  0.00            
ATOM    136  O2  CV1     2      34.110   9.550  28.780  1.00  0.00            
ATOM    137  C8  CV1     2      31.750   8.760  28.740  1.00  0.00            
ATOM    138  C9  CV1     2      31.160   9.620  29.850  1.00  0.00            
ATOM    139  C10 CV1     2      30.090   9.220  30.630  1.00  0.00            
ATOM    140  C11 CV1     2      29.800   9.870  31.840  1.00  0.00            
ATOM    141  C12 CV1     2      30.390  11.140  32.120  1.00  0.00            
ATOM    142  C13 CV1     2      31.370  11.690  31.190  1.00  0.00            
ATOM    143  C14 CV1     2      31.780  10.840  30.160  1.00  0.00            
ATOM    144  C15 CV1     2      31.320   9.220  27.350  1.00  0.00            
ATOM    145  C16 CV1     2      30.080   8.790  26.880  1.00  0.00            
ATOM    146  C17 CV1     2      29.510   9.300  25.670  1.00  0.00            
ATOM    147  C18 CV1     2      30.350  10.150  24.920  1.00  0.00            
ATOM    148  C19 CV1     2      31.600  10.610  25.390  1.00  0.00            
ATOM    149  C20 CV1     2      32.010  10.190  26.640  1.00  0.00            
ATOM    150  H1  CV1     2      38.530   2.970  28.200  1.00  0.00            
ATOM    151  H2  CV1     2      37.700   1.590  28.580  1.00  0.00            
ATOM    152  H3  CV1     2      37.180   2.630  27.140  1.00  0.00            
ATOM    153  H4  CV1     2      36.570   3.120  30.120  1.00  0.00            
ATOM    154  H5  CV1     2      35.480   3.270  28.740  1.00  0.00            
ATOM    155  H6  CV1     2      37.060   5.120  27.970  1.00  0.00            
ATOM    156  H7  CV1     2      37.380   5.080  30.990  1.00  0.00            
ATOM    157  H8  CV1     2      37.410   6.510  29.970  1.00  0.00            
ATOM    158  H9  CV1     2      39.280   4.100  29.950  1.00  0.00            
ATOM    159  H10 CV1     2      39.540   5.430  28.740  1.00  0.00            
ATOM    160  H11 CV1     2      39.690   5.720  30.480  1.00  0.00            
ATOM    161  H12 CV1     2      34.930   5.280  30.060  1.00  0.00            
ATOM    162  H13 CV1     2      34.660   5.130  28.300  1.00  0.00            
ATOM    163  H14 CV1     2      35.500   7.320  27.950  1.00  0.00            
ATOM    164  H15 CV1     2      35.610   7.590  29.690  1.00  0.00            
ATOM    165  H16 CV1     2      31.400   7.720  28.720  1.00  0.00            
ATOM    166  H17 CV1     2      29.550   8.300  30.430  1.00  0.00            
ATOM    167  H18 CV1     2      29.030   9.430  32.460  1.00  0.00            
ATOM    168  H19 CV1     2      30.180  11.670  33.040  1.00  0.00            
ATOM    169  H20 CV1     2      31.780  12.640  31.520  1.00  0.00            
ATOM    170  H21 CV1     2      32.570  11.180  29.500  1.00  0.00            
ATOM    171  H22 CV1     2      29.570   8.090  27.540  1.00  0.00            
ATOM    172  H23 CV1     2      28.590   8.890  25.270  1.00  0.00            
ATOM    173  H24 CV1     2      29.990  10.590  23.990  1.00  0.00            
ATOM    174  H25 CV1     2      32.200  11.270  24.770  1.00  0.00            
ATOM    175  H26 CV1     2      32.940  10.620  27.010  1.00  0.00            
TER
ENDMDL
MODEL        1
ATOM      1  H1  ACD     1      38.900   6.360  23.820  1.00  0.00            
ATOM      2  O1  ACD     1      38.430   5.540  23.650  1.00  0.00            
ATOM      3  C1  ACD     1      37.250   6.040  23.080  1.00  0.00            
ATOM      4  H2  ACD     1      36.500   5.250  22.920  1.00  0.00            
ATOM      5  H3  ACD     1      37.480   6.660  22.210  1.00  0.00            
ATOM      6  C2  ACD     1      36.600   7.030  24.080  1.00  0.00            
ATOM      7  H4  ACD     1      36.250   6.430  24.920  1.00  0.00            
ATOM      8  O2  ACD     1      37.650   7.900  24.540  1.00  0.00            
ATOM      9  C3  ACD     1      37.270   8.920  25.420  1.00  0.00            
ATOM     10  H5  ACD     1      38.200   9.430  25.670  1.00  0.00            
ATOM     11  O3  ACD     1      36.600   8.320  26.510  1.00  0.00            
ATOM     12  C4  ACD     1      37.330   8.350  27.700  1.00  0.00            
ATOM     13  H6  ACD     1      38.160   9.040  27.520  1.00  0.00            
ATOM     14  C5  ACD     1      36.320   9.000  28.740  1.00  0.00            
ATOM     15  H7  ACD     1      35.390   8.410  28.810  1.00  0.00            
ATOM     16  O4  ACD     1      35.970  10.380  28.390  1.00  0.00            
ATOM     17  H8  ACD     1      35.880  10.570  27.450  1.00  0.00            
ATOM     18  C6  ACD     1      36.860   8.970  30.180  1.00  0.00            
ATOM     19  H9  ACD     1      37.770   9.580  30.150  1.00  0.00            
ATOM     20  O5  ACD     1      35.920   9.480  31.150  1.00  0.00            
ATOM     21  H10 ACD     1      35.570  10.260  30.730  1.00  0.00            
ATOM     22  C7  ACD     1      37.280   7.580  30.540  1.00  0.00            
ATOM     23  H11 ACD     1      37.780   7.550  31.510  1.00  0.00            
ATOM     24  O6  ACD     1      38.220   7.120  29.560  1.00  0.00            
ATOM     25  C8  ACD     1      37.750   6.980  28.200  1.00  0.00            
ATOM     26  H12 ACD     1      36.920   6.270  28.130  1.00  0.00            
ATOM     27  C9  ACD     1      38.920   6.490  27.320  1.00  0.00            
ATOM     28  H13 ACD     1      38.460   6.420  26.330  1.00  0.00            
ATOM     29  H14 ACD     1      39.690   7.270  27.170  1.00  0.00            
ATOM     30  O7  ACD     1      39.470   5.190  27.770  1.00  0.00            
ATOM     31  H15 ACD     1      39.780   5.230  28.670  1.00  0.00            
ATOM     32  O8  ACD     1      36.120   6.720  30.670  1.00  0.00            
ATOM     33  C10 ACD     1      35.910   5.890  31.820  1.00  0.00            
ATOM     34  H16 ACD     1      36.660   5.990  32.620  1.00  0.00            
ATOM     35  C11 ACD     1      34.500   6.290  32.340  1.00  0.00            
ATOM     36  H17 ACD     1      33.770   6.500  31.540  1.00  0.00            
ATOM     37  O9  ACD     1      34.680   7.520  33.060  1.00  0.00            
ATOM     38  H18 ACD     1      34.820   8.260  32.470  1.00  0.00            
ATOM     39  C12 ACD     1      33.770   5.210  33.190  1.00  0.00            
ATOM     40  H19 ACD     1      34.270   5.100  34.160  1.00  0.00            
ATOM     41  O10 ACD     1      32.430   5.520  33.430  1.00  0.00            
ATOM     42  H20 ACD     1      31.890   5.170  32.710  1.00  0.00            
ATOM     43  C13 ACD     1      33.930   3.880  32.530  1.00  0.00            
ATOM     44  H21 ACD     1      33.570   3.180  33.290  1.00  0.00            
ATOM     45  O11 ACD     1      35.350   3.550  32.250  1.00  0.00            
ATOM     46  C14 ACD     1      35.970   4.430  31.270  1.00  0.00            
ATOM     47  H22 ACD     1      35.410   4.300  30.340  1.00  0.00            
ATOM     48  C15 ACD     1      37.410   4.100  31.150  1.00  0.00            
ATOM     49  H23 ACD     1      37.770   4.710  30.320  1.00  0.00            
ATOM     50  H24 ACD     1      37.960   4.340  32.070  1.00  0.00            
ATOM     51  O12 ACD     1      37.500   2.720  30.690  1.00  0.00            
ATOM     52  H25 ACD     1      38.360   2.520  31.060  1.00  0.00            
ATOM     53  O13 ACD     1      33.150   3.800  31.370  1.00  0.00            
ATOM     54  C16 ACD     1      32.130   2.810  31.290  1.00  0.00            
ATOM     55  H26 ACD     1      31.770   2.390  32.230  1.00  0.00            
ATOM     56  C17 ACD     1      30.870   3.660  30.890  1.00  0.00            
ATOM     57  H27 ACD     1      31.130   4.290  30.030  1.00  0.00            
ATOM     58  O14 ACD     1      30.350   4.580  31.890  1.00  0.00            
ATOM     59  H28 ACD     1      29.660   4.150  32.410  1.00  0.00            
ATOM     60  C18 ACD     1      29.820   2.670  30.470  1.00  0.00            
ATOM     61  H29 ACD     1      29.640   2.040  31.350  1.00  0.00            
ATOM     62  O15 ACD     1      28.600   3.350  30.070  1.00  0.00            
ATOM     63  H30 ACD     1      28.580   4.180  30.560  1.00  0.00            
ATOM     64  C19 ACD     1      30.290   1.810  29.310  1.00  0.00            
ATOM     65  H31 ACD     1      29.510   1.130  28.960  1.00  0.00            
ATOM     66  O16 ACD     1      31.330   0.980  29.810  1.00  0.00            
ATOM     67  C20 ACD     1      32.440   1.700  30.340  1.00  0.00            
ATOM     68  H32 ACD     1      32.800   2.170  29.420  1.00  0.00            
ATOM     69  C21 ACD     1      33.290   0.670  31.040  1.00  0.00            
ATOM     70  H33 ACD     1      34.120   1.260  31.440  1.00  0.00            
ATOM     71  H34 ACD     1      32.760   0.120  31.830  1.00  0.00            
ATOM     72  O17 ACD     1      33.850  -0.220  30.030  1.00  0.00            
ATOM     73  H35 ACD     1      33.150  -0.630  29.530  1.00  0.00            
ATOM     74  O18 ACD     1      30.680   2.690  28.220  1.00  0.00            
ATOM     75  C22 ACD     1      30.160   2.380  26.950  1.00  0.00            
ATOM     76  H36 ACD     1      29.440   1.550  26.950  1.00  0.00            
ATOM     77  C23 ACD     1      29.460   3.680  26.480  1.00  0.00            
ATOM     78  H37 ACD     1      30.110   4.540  26.710  1.00  0.00            
ATOM     79  O19 ACD     1      28.230   3.870  27.250  1.00  0.00            
ATOM     80  H38 ACD     1      28.350   3.760  28.190  1.00  0.00            
ATOM     81  C24 ACD     1      29.220   3.690  25.000  1.00  0.00            
ATOM     82  H39 ACD     1      28.450   2.950  24.740  1.00  0.00            
ATOM     83  O20 ACD     1      28.800   5.000  24.540  1.00  0.00            
ATOM     84  H40 ACD     1      28.120   5.330  25.140  1.00  0.00            
ATOM     85  C25 ACD     1      30.400   3.230  24.220  1.00  0.00            
ATOM     86  H41 ACD     1      30.060   3.190  23.170  1.00  0.00            
ATOM     87  O21 ACD     1      30.910   2.020  24.660  1.00  0.00            
ATOM     88  C26 ACD     1      31.330   2.000  26.020  1.00  0.00            
ATOM     89  H42 ACD     1      31.990   2.840  26.240  1.00  0.00            
ATOM     90  C27 ACD     1      32.080   0.680  26.350  1.00  0.00            
ATOM     91  H43 ACD     1      32.260   0.560  27.430  1.00  0.00            
ATOM     92  H44 ACD     1      31.530  -0.250  26.170  1.00  0.00            
ATOM     93  O22 ACD     1      33.340   0.690  25.780  1.00  0.00            
ATOM     94  H45 ACD     1      33.140   0.470  24.870  1.00  0.00            
ATOM     95  O23 ACD     1      31.430   4.240  24.290  1.00  0.00            
ATOM     96  C28 ACD     1      32.070   4.640  23.070  1.00  0.00            
ATOM     97  H46 ACD     1      31.750   4.080  22.180  1.00  0.00            
ATOM     98  C29 ACD     1      33.620   4.580  23.330  1.00  0.00            
ATOM     99  H47 ACD     1      33.790   5.040  24.320  1.00  0.00            
ATOM    100  O24 ACD     1      34.370   5.180  22.200  1.00  0.00            
ATOM    101  C30 ACD     1      34.000   3.110  23.460  1.00  0.00            
ATOM    102  H48 ACD     1      33.350   2.600  24.180  1.00  0.00            
ATOM    103  H49 ACD     1      33.700   2.600  22.540  1.00  0.00            
ATOM    104  O25 ACD     1      35.350   2.990  23.880  1.00  0.00            
ATOM    105  H50 ACD     1      35.710   2.110  23.750  1.00  0.00            
ATOM    106  C31 ACD     1      31.730   6.060  22.880  1.00  0.00            
ATOM    107  H51 ACD     1      31.930   6.550  23.840  1.00  0.00            
ATOM    108  O26 ACD     1      30.320   6.250  22.640  1.00  0.00            
ATOM    109  H52 ACD     1      29.910   5.800  23.390  1.00  0.00            
ATOM    110  C32 ACD     1      32.580   6.730  21.830  1.00  0.00            
ATOM    111  H53 ACD     1      32.170   6.460  20.840  1.00  0.00            
ATOM    112  O27 ACD     1      32.410   8.110  21.920  1.00  0.00            
ATOM    113  H54 ACD     1      33.090   8.230  22.590  1.00  0.00            
ATOM    114  C33 ACD     1      34.100   6.470  22.020  1.00  0.00            
ATOM    115  H55 ACD     1      34.620   6.830  21.130  1.00  0.00            
ATOM    116  O28 ACD     1      34.380   7.210  23.180  1.00  0.00            
ATOM    117  C34 ACD     1      35.530   7.890  23.350  1.00  0.00            
ATOM    118  H56 ACD     1      35.860   8.180  22.350  1.00  0.00            
ATOM    119  C35 ACD     1      35.120   9.080  24.200  1.00  0.00            
ATOM    120  H57 ACD     1      34.540   8.790  25.080  1.00  0.00            
ATOM    121  O29 ACD     1      34.200   9.910  23.380  1.00  0.00            
ATOM    122  H58 ACD     1      33.710  10.540  23.910  1.00  0.00            
ATOM    123  C36 ACD     1      36.330   9.880  24.690  1.00  0.00            
ATOM    124  H59 ACD     1      36.940  10.380  23.930  1.00  0.00            
ATOM    125  O30 ACD     1      35.860  10.830  25.630  1.00  0.00            
ATOM    126  H60 ACD     1      35.190  11.410  25.260  1.00  0.00            
ATOM    127  C1  CV1     2      36.740  -0.410  27.460  1.00  0.00            
ATOM    128  C2  CV1     2      35.630   0.650  27.820  1.00  0.00            
ATOM    129  N1  CV1     2      35.810   1.990  27.120  1.00  0.00            
ATOM    130  C3  CV1     2      37.160   2.620  27.420  1.00  0.00            
ATOM    131  C4  CV1     2      38.130   2.640  26.200  1.00  0.00            
ATOM    132  C5  CV1     2      34.570   2.910  27.500  1.00  0.00            
ATOM    133  C6  CV1     2      34.590   4.360  27.020  1.00  0.00            
ATOM    134  O1  CV1     2      33.440   5.000  27.580  1.00  0.00            
ATOM    135  C7  CV1     2      33.280   6.320  27.440  1.00  0.00            
ATOM    136  O2  CV1     2      33.960   6.970  26.680  1.00  0.00            
ATOM    137  C8  CV1     2      31.930   6.780  27.880  1.00  0.00            
ATOM    138  C9  CV1     2      32.020   7.750  29.060  1.00  0.00            
ATOM    139  C10 CV1     2      31.700   7.310  30.340  1.00  0.00            
ATOM    140  C11 CV1     2      31.800   8.140  31.410  1.00  0.00            
ATOM    141  C12 CV1     2      32.170   9.440  31.300  1.00  0.00            
ATOM    142  C13 CV1     2      32.450  10.030  29.970  1.00  0.00            
ATOM    143  C14 CV1     2      32.490   9.080  28.900  1.00  0.00            
ATOM    144  C15 CV1     2      30.990   7.390  26.840  1.00  0.00            
ATOM    145  C16 CV1     2      29.640   7.300  27.260  1.00  0.00            
ATOM    146  C17 CV1     2      28.630   7.800  26.480  1.00  0.00            
ATOM    147  C18 CV1     2      28.950   8.470  25.310  1.00  0.00            
ATOM    148  C19 CV1     2      30.290   8.690  24.910  1.00  0.00            
ATOM    149  C20 CV1     2      31.310   8.140  25.680  1.00  0.00            
ATOM    150  H1  CV1     2      36.930  -0.490  26.380  1.00  0.00            
ATOM    151  H2  CV1     2      37.700  -0.140  27.920  1.00  0.00            
ATOM    152  H3  CV1     2      36.560  -1.390  27.910  1.00  0.00            
ATOM    153  H4  CV1     2      35.580   0.820  28.900  1.00  0.00            
ATOM    154  H5  CV1     2      34.660   0.330  27.440  1.00  0.00            
ATOM    155  H6  CV1     2      35.730   1.750  26.120  1.00  0.00            
ATOM    156  H7  CV1     2      37.600   2.160  28.310  1.00  0.00            
ATOM    157  H8  CV1     2      36.890   3.620  27.770  1.00  0.00            
ATOM    158  H9  CV1     2      37.910   3.520  25.580  1.00  0.00            
ATOM    159  H10 CV1     2      39.200   2.620  26.430  1.00  0.00            
ATOM    160  H11 CV1     2      37.940   1.770  25.550  1.00  0.00            
ATOM    161  H12 CV1     2      34.490   2.930  28.590  1.00  0.00            
ATOM    162  H13 CV1     2      33.690   2.430  27.080  1.00  0.00            
ATOM    163  H14 CV1     2      34.630   4.420  25.930  1.00  0.00            
ATOM    164  H15 CV1     2      35.540   4.810  27.330  1.00  0.00            
ATOM    165  H16 CV1     2      31.490   5.840  28.240  1.00  0.00            
ATOM    166  H17 CV1     2      31.360   6.290  30.510  1.00  0.00            
ATOM    167  H18 CV1     2      31.530   7.780  32.400  1.00  0.00            
ATOM    168  H19 CV1     2      32.300  10.030  32.200  1.00  0.00            
ATOM    169  H20 CV1     2      32.820  11.030  29.780  1.00  0.00            
ATOM    170  H21 CV1     2      32.940   9.300  27.940  1.00  0.00            
ATOM    171  H22 CV1     2      29.340   6.740  28.130  1.00  0.00            
ATOM    172  H23 CV1     2      27.640   7.630  26.880  1.00  0.00            
ATOM    173  H24 CV1     2      28.120   8.800  24.690  1.00  0.00            
ATOM    174  H25 CV1     2      30.450   9.140  23.930  1.00  0.00            
ATOM    175  H26 CV1     2      32.350   8.330  25.400  1.00  0.00            
TER
ENDMDL
MODEL        1
ATOM      1  H1  ACD     1      23.010  14.940  27.310  1.00  0.00            
ATOM      2  O1  ACD     1      23.040  14.520  26.440  1.00  0.00            
ATOM      3  C1  ACD     1      24.150  13.680  26.580  1.00  0.00            
ATOM      4  H2  ACD     1      24.220  12.990  25.730  1.00  0.00            
ATOM      5  H3  ACD     1      23.980  13.100  27.490  1.00  0.00            
ATOM      6  C2  ACD     1      25.440  14.490  26.650  1.00  0.00            
ATOM      7  H4  ACD     1      25.500  15.170  25.780  1.00  0.00            
ATOM      8  O2  ACD     1      25.580  15.150  27.930  1.00  0.00            
ATOM      9  C3  ACD     1      26.690  15.960  28.220  1.00  0.00            
ATOM     10  H5  ACD     1      26.460  16.460  29.170  1.00  0.00            
ATOM     11  O3  ACD     1      26.880  16.860  27.150  1.00  0.00            
ATOM     12  C4  ACD     1      26.820  18.230  27.410  1.00  0.00            
ATOM     13  H6  ACD     1      26.640  18.480  28.460  1.00  0.00            
ATOM     14  C5  ACD     1      28.140  18.880  26.990  1.00  0.00            
ATOM     15  H7  ACD     1      28.410  18.550  25.990  1.00  0.00            
ATOM     16  O4  ACD     1      29.060  18.520  27.930  1.00  0.00            
ATOM     17  H8  ACD     1      29.120  17.570  28.070  1.00  0.00            
ATOM     18  C6  ACD     1      28.050  20.380  26.780  1.00  0.00            
ATOM     19  H9  ACD     1      27.980  20.850  27.760  1.00  0.00            
ATOM     20  O5  ACD     1      29.180  20.820  26.090  1.00  0.00            
ATOM     21  H10 ACD     1      29.830  20.150  26.320  1.00  0.00            
ATOM     22  C7  ACD     1      26.850  20.780  25.880  1.00  0.00            
ATOM     23  H11 ACD     1      26.820  21.870  25.820  1.00  0.00            
ATOM     24  O6  ACD     1      25.690  20.180  26.440  1.00  0.00            
ATOM     25  C8  ACD     1      25.720  18.760  26.500  1.00  0.00            
ATOM     26  H12 ACD     1      25.820  18.330  25.500  1.00  0.00            
ATOM     27  C9  ACD     1      24.450  18.220  27.040  1.00  0.00            
ATOM     28  H13 ACD     1      24.390  17.120  27.150  1.00  0.00            
ATOM     29  H14 ACD     1      24.180  18.680  28.000  1.00  0.00            
ATOM     30  O7  ACD     1      23.280  18.480  26.310  1.00  0.00            
ATOM     31  H15 ACD     1      22.530  18.140  26.810  1.00  0.00            
ATOM     32  O8  ACD     1      26.920  20.260  24.550  1.00  0.00            
ATOM     33  C10 ACD     1      26.800  21.290  23.490  1.00  0.00            
ATOM     34  H16 ACD     1      26.580  22.280  23.920  1.00  0.00            
ATOM     35  C11 ACD     1      28.090  21.370  22.680  1.00  0.00            
ATOM     36  H17 ACD     1      28.620  20.430  22.490  1.00  0.00            
ATOM     37  O9  ACD     1      29.070  22.040  23.360  1.00  0.00            
ATOM     38  H18 ACD     1      29.330  21.410  24.040  1.00  0.00            
ATOM     39  C12 ACD     1      27.900  21.900  21.290  1.00  0.00            
ATOM     40  H19 ACD     1      27.830  23.000  21.340  1.00  0.00            
ATOM     41  O10 ACD     1      29.030  21.690  20.430  1.00  0.00            
ATOM     42  H20 ACD     1      28.860  20.840  20.020  1.00  0.00            
ATOM     43  C13 ACD     1      26.730  21.320  20.530  1.00  0.00            
ATOM     44  H21 ACD     1      26.600  21.890  19.610  1.00  0.00            
ATOM     45  O11 ACD     1      25.560  21.460  21.380  1.00  0.00            
ATOM     46  C14 ACD     1      25.600  20.830  22.630  1.00  0.00            
ATOM     47  H22 ACD     1      25.650  19.750  22.440  1.00  0.00            
ATOM     48  C15 ACD     1      24.240  21.080  23.360  1.00  0.00            
ATOM     49  H23 ACD     1      24.290  20.460  24.260  1.00  0.00            
ATOM     50  H24 ACD     1      24.070  22.140  23.590  1.00  0.00            
ATOM     51  O12 ACD     1      23.170  20.430  22.580  1.00  0.00            
ATOM     52  H25 ACD     1      22.450  20.480  23.210  1.00  0.00            
ATOM     53  O13 ACD     1      27.030  19.970  20.230  1.00  0.00            
ATOM     54  C16 ACD     1      26.940  19.600  18.840  1.00  0.00            
ATOM     55  H26 ACD     1      26.860  20.480  18.190  1.00  0.00            
ATOM     56  C17 ACD     1      28.140  18.710  18.530  1.00  0.00            
ATOM     57  H27 ACD     1      28.170  18.020  19.390  1.00  0.00            
ATOM     58  O14 ACD     1      29.350  19.370  18.440  1.00  0.00            
ATOM     59  H28 ACD     1      30.160  18.860  18.370  1.00  0.00            
ATOM     60  C18 ACD     1      27.860  17.830  17.360  1.00  0.00            
ATOM     61  H29 ACD     1      27.810  18.550  16.530  1.00  0.00            
ATOM     62  O15 ACD     1      28.920  16.860  17.130  1.00  0.00            
ATOM     63  H30 ACD     1      29.650  17.360  16.760  1.00  0.00            
ATOM     64  C19 ACD     1      26.550  17.080  17.380  1.00  0.00            
ATOM     65  H31 ACD     1      26.260  16.570  16.450  1.00  0.00            
ATOM     66  O16 ACD     1      25.520  18.060  17.460  1.00  0.00            
ATOM     67  C20 ACD     1      25.530  18.890  18.640  1.00  0.00            
ATOM     68  H32 ACD     1      25.390  18.130  19.420  1.00  0.00            
ATOM     69  C21 ACD     1      24.410  19.810  18.520  1.00  0.00            
ATOM     70  H33 ACD     1      23.480  19.250  18.430  1.00  0.00            
ATOM     71  H34 ACD     1      24.230  20.510  19.350  1.00  0.00            
ATOM     72  O17 ACD     1      24.540  20.500  17.270  1.00  0.00            
ATOM     73  H35 ACD     1      24.850  19.780  16.720  1.00  0.00            
ATOM     74  O18 ACD     1      26.460  16.220  18.430  1.00  0.00            
ATOM     75  C22 ACD     1      26.100  14.850  18.150  1.00  0.00            
ATOM     76  H36 ACD     1      25.890  14.740  17.080  1.00  0.00            
ATOM     77  C23 ACD     1      27.360  13.990  18.450  1.00  0.00            
ATOM     78  H37 ACD     1      27.730  14.430  19.390  1.00  0.00            
ATOM     79  O19 ACD     1      28.280  14.200  17.380  1.00  0.00            
ATOM     80  H38 ACD     1      28.550  15.130  17.310  1.00  0.00            
ATOM     81  C24 ACD     1      27.080  12.560  18.640  1.00  0.00            
ATOM     82  H39 ACD     1      26.690  12.230  17.660  1.00  0.00            
ATOM     83  O20 ACD     1      28.190  11.850  19.090  1.00  0.00            
ATOM     84  H40 ACD     1      28.610  12.230  19.860  1.00  0.00            
ATOM     85  C25 ACD     1      25.880  12.320  19.530  1.00  0.00            
ATOM     86  H41 ACD     1      25.670  11.240  19.550  1.00  0.00            
ATOM     87  O21 ACD     1      24.720  12.960  18.990  1.00  0.00            
ATOM     88  C26 ACD     1      24.820  14.370  18.940  1.00  0.00            
ATOM     89  H42 ACD     1      24.830  14.700  19.990  1.00  0.00            
ATOM     90  C27 ACD     1      23.640  15.130  18.350  1.00  0.00            
ATOM     91  H43 ACD     1      23.860  16.200  18.480  1.00  0.00            
ATOM     92  H44 ACD     1      23.520  14.900  17.280  1.00  0.00            
ATOM     93  O22 ACD     1      22.480  14.660  19.090  1.00  0.00            
ATOM     94  H45 ACD     1      21.800  15.340  19.060  1.00  0.00            
ATOM     95  O23 ACD     1      26.050  12.800  20.930  1.00  0.00            
ATOM     96  C28 ACD     1      26.530  11.910  21.960  1.00  0.00            
ATOM     97  H46 ACD     1      26.700  10.860  21.690  1.00  0.00            
ATOM     98  C29 ACD     1      25.400  11.770  23.030  1.00  0.00            
ATOM     99  H47 ACD     1      25.050  12.770  23.320  1.00  0.00            
ATOM    100  O24 ACD     1      25.890  11.180  24.250  1.00  0.00            
ATOM    101  C30 ACD     1      24.120  11.050  22.520  1.00  0.00            
ATOM    102  H48 ACD     1      23.420  10.960  23.370  1.00  0.00            
ATOM    103  H49 ACD     1      23.610  11.600  21.720  1.00  0.00            
ATOM    104  O25 ACD     1      24.440   9.680  22.190  1.00  0.00            
ATOM    105  H50 ACD     1      24.660   9.180  22.980  1.00  0.00            
ATOM    106  C31 ACD     1      27.840  12.400  22.490  1.00  0.00            
ATOM    107  H51 ACD     1      27.770  13.490  22.540  1.00  0.00            
ATOM    108  O26 ACD     1      28.900  12.020  21.600  1.00  0.00            
ATOM    109  H52 ACD     1      29.670  12.180  22.140  1.00  0.00            
ATOM    110  C32 ACD     1      28.230  11.760  23.800  1.00  0.00            
ATOM    111  H53 ACD     1      28.350  10.680  23.630  1.00  0.00            
ATOM    112  O27 ACD     1      29.430  12.280  24.330  1.00  0.00            
ATOM    113  H54 ACD     1      29.190  12.630  25.190  1.00  0.00            
ATOM    114  C33 ACD     1      27.040  11.860  24.790  1.00  0.00            
ATOM    115  H55 ACD     1      27.330  11.330  25.710  1.00  0.00            
ATOM    116  O28 ACD     1      26.760  13.230  25.200  1.00  0.00            
ATOM    117  C34 ACD     1      26.670  13.560  26.580  1.00  0.00            
ATOM    118  H56 ACD     1      26.560  12.700  27.250  1.00  0.00            
ATOM    119  C35 ACD     1      27.990  14.230  26.900  1.00  0.00            
ATOM    120  H57 ACD     1      28.430  14.810  26.080  1.00  0.00            
ATOM    121  O29 ACD     1      28.910  13.120  26.970  1.00  0.00            
ATOM    122  H58 ACD     1      29.850  13.340  27.020  1.00  0.00            
ATOM    123  C36 ACD     1      27.930  15.010  28.280  1.00  0.00            
ATOM    124  H59 ACD     1      27.890  14.340  29.140  1.00  0.00            
ATOM    125  O30 ACD     1      29.130  15.810  28.370  1.00  0.00            
ATOM    126  H60 ACD     1      29.810  15.170  28.130  1.00  0.00            
ATOM    127  C1  CV1     2      20.810  16.670  23.510  1.00  0.00            
ATOM    128  C2  CV1     2      22.370  16.530  23.720  1.00  0.00            
ATOM    129  N1  CV1     2      23.030  15.890  22.500  1.00  0.00            
ATOM    130  C3  CV1     2      22.360  14.560  22.120  1.00  0.00            
ATOM    131  C4  CV1     2      22.050  13.520  23.220  1.00  0.00            
ATOM    132  C5  CV1     2      24.420  15.620  23.020  1.00  0.00            
ATOM    133  C6  CV1     2      25.430  16.740  22.780  1.00  0.00            
ATOM    134  O1  CV1     2      26.730  16.210  23.120  1.00  0.00            
ATOM    135  C7  CV1     2      27.880  16.910  22.940  1.00  0.00            
ATOM    136  O2  CV1     2      27.890  17.950  22.240  1.00  0.00            
ATOM    137  C8  CV1     2      29.150  16.190  23.380  1.00  0.00            
ATOM    138  C9  CV1     2      29.920  15.390  22.350  1.00  0.00            
ATOM    139  C10 CV1     2      29.620  15.490  20.960  1.00  0.00            
ATOM    140  C11 CV1     2      30.430  14.910  19.980  1.00  0.00            
ATOM    141  C12 CV1     2      31.520  14.150  20.450  1.00  0.00            
ATOM    142  C13 CV1     2      31.840  14.050  21.800  1.00  0.00            
ATOM    143  C14 CV1     2      30.970  14.560  22.770  1.00  0.00            
ATOM    144  C15 CV1     2      30.120  17.080  24.120  1.00  0.00            
ATOM    145  C16 CV1     2      30.580  16.780  25.460  1.00  0.00            
ATOM    146  C17 CV1     2      31.490  17.570  26.130  1.00  0.00            
ATOM    147  C18 CV1     2      31.990  18.720  25.480  1.00  0.00            
ATOM    148  C19 CV1     2      31.490  19.170  24.210  1.00  0.00            
ATOM    149  C20 CV1     2      30.650  18.240  23.510  1.00  0.00            
ATOM    150  H1  CV1     2      20.520  17.090  22.540  1.00  0.00            
ATOM    151  H2  CV1     2      20.360  15.670  23.610  1.00  0.00            
ATOM    152  H3  CV1     2      20.360  17.330  24.260  1.00  0.00            
ATOM    153  H4  CV1     2      22.520  15.820  24.540  1.00  0.00            
ATOM    154  H5  CV1     2      22.870  17.470  23.930  1.00  0.00            
ATOM    155  H6  CV1     2      23.090  16.480  21.660  1.00  0.00            
ATOM    156  H7  CV1     2      22.910  14.060  21.330  1.00  0.00            
ATOM    157  H8  CV1     2      21.410  14.920  21.720  1.00  0.00            
ATOM    158  H9  CV1     2      21.720  12.640  22.650  1.00  0.00            
ATOM    159  H10 CV1     2      22.920  13.270  23.840  1.00  0.00            
ATOM    160  H11 CV1     2      21.300  13.810  23.960  1.00  0.00            
ATOM    161  H12 CV1     2      24.770  14.820  22.380  1.00  0.00            
ATOM    162  H13 CV1     2      24.370  15.290  24.060  1.00  0.00            
ATOM    163  H14 CV1     2      25.280  17.600  23.440  1.00  0.00            
ATOM    164  H15 CV1     2      25.210  16.970  21.730  1.00  0.00            
ATOM    165  H16 CV1     2      28.800  15.460  24.120  1.00  0.00            
ATOM    166  H17 CV1     2      28.740  16.030  20.630  1.00  0.00            
ATOM    167  H18 CV1     2      30.270  14.930  18.910  1.00  0.00            
ATOM    168  H19 CV1     2      32.130  13.780  19.640  1.00  0.00            
ATOM    169  H20 CV1     2      32.720  13.470  22.070  1.00  0.00            
ATOM    170  H21 CV1     2      31.180  14.280  23.800  1.00  0.00            
ATOM    171  H22 CV1     2      30.190  15.900  25.980  1.00  0.00            
ATOM    172  H23 CV1     2      31.650  17.350  27.180  1.00  0.00            
ATOM    173  H24 CV1     2      32.700  19.290  26.080  1.00  0.00            
ATOM    174  H25 CV1     2      31.940  20.050  23.770  1.00  0.00            
ATOM    175  H26 CV1     2      30.400  18.510  22.490  1.00  0.00            
TER
ENDMDL
MODEL        1
ATOM      1  H1  ACD     1      24.160  15.770  17.340  1.00  0.00            
ATOM      2  O1  ACD     1      24.960  15.240  17.360  1.00  0.00            
ATOM      3  C1  ACD     1      24.660  13.950  16.740  1.00  0.00            
ATOM      4  H2  ACD     1      25.510  13.250  16.700  1.00  0.00            
ATOM      5  H3  ACD     1      24.360  14.190  15.710  1.00  0.00            
ATOM      6  C2  ACD     1      23.650  13.250  17.700  1.00  0.00            
ATOM      7  H4  ACD     1      24.110  13.240  18.700  1.00  0.00            
ATOM      8  O2  ACD     1      22.590  14.150  17.800  1.00  0.00            
ATOM      9  C3  ACD     1      21.450  13.630  18.430  1.00  0.00            
ATOM     10  H5  ACD     1      20.650  14.360  18.300  1.00  0.00            
ATOM     11  O3  ACD     1      21.770  13.380  19.830  1.00  0.00            
ATOM     12  C4  ACD     1      21.370  14.450  20.670  1.00  0.00            
ATOM     13  H6  ACD     1      20.860  15.260  20.130  1.00  0.00            
ATOM     14  C5  ACD     1      20.380  13.810  21.590  1.00  0.00            
ATOM     15  H7  ACD     1      20.830  12.900  22.010  1.00  0.00            
ATOM     16  O4  ACD     1      19.200  13.310  20.880  1.00  0.00            
ATOM     17  H8  ACD     1      18.860  13.950  20.250  1.00  0.00            
ATOM     18  C6  ACD     1      20.070  14.760  22.790  1.00  0.00            
ATOM     19  H9  ACD     1      19.570  15.670  22.430  1.00  0.00            
ATOM     20  O5  ACD     1      19.310  14.070  23.810  1.00  0.00            
ATOM     21  H10 ACD     1      20.010  13.640  24.310  1.00  0.00            
ATOM     22  C7  ACD     1      21.360  15.270  23.470  1.00  0.00            
ATOM     23  H11 ACD     1      21.080  16.070  24.160  1.00  0.00            
ATOM     24  O6  ACD     1      22.120  15.910  22.520  1.00  0.00            
ATOM     25  C8  ACD     1      22.600  15.080  21.420  1.00  0.00            
ATOM     26  H12 ACD     1      23.250  14.330  21.890  1.00  0.00            
ATOM     27  C9  ACD     1      23.480  16.060  20.520  1.00  0.00            
ATOM     28  H13 ACD     1      24.080  16.540  21.300  1.00  0.00            
ATOM     29  H14 ACD     1      24.220  15.620  19.830  1.00  0.00            
ATOM     30  O7  ACD     1      22.730  17.110  19.850  1.00  0.00            
ATOM     31  H15 ACD     1      22.510  17.760  20.520  1.00  0.00            
ATOM     32  O8  ACD     1      22.010  14.140  23.990  1.00  0.00            
ATOM     33  C10 ACD     1      22.530  14.010  25.330  1.00  0.00            
ATOM     34  H16 ACD     1      21.890  14.650  25.940  1.00  0.00            
ATOM     35  C11 ACD     1      22.280  12.530  25.690  1.00  0.00            
ATOM     36  H17 ACD     1      22.630  11.840  24.910  1.00  0.00            
ATOM     37  O9  ACD     1      20.810  12.340  25.870  1.00  0.00            
ATOM     38  H18 ACD     1      20.610  11.450  26.170  1.00  0.00            
ATOM     39  C12 ACD     1      22.970  12.160  27.000  1.00  0.00            
ATOM     40  H19 ACD     1      22.450  12.600  27.860  1.00  0.00            
ATOM     41  O10 ACD     1      23.240  10.750  27.150  1.00  0.00            
ATOM     42  H20 ACD     1      24.190  10.610  27.170  1.00  0.00            
ATOM     43  C13 ACD     1      24.440  12.690  27.000  1.00  0.00            
ATOM     44  H21 ACD     1      24.770  12.690  28.040  1.00  0.00            
ATOM     45  O11 ACD     1      24.450  14.090  26.700  1.00  0.00            
ATOM     46  C14 ACD     1      23.960  14.540  25.460  1.00  0.00            
ATOM     47  H22 ACD     1      24.450  14.130  24.570  1.00  0.00            
ATOM     48  C15 ACD     1      23.990  16.070  25.410  1.00  0.00            
ATOM     49  H23 ACD     1      23.150  16.440  24.800  1.00  0.00            
ATOM     50  H24 ACD     1      23.750  16.530  26.380  1.00  0.00            
ATOM     51  O12 ACD     1      25.230  16.570  24.910  1.00  0.00            
ATOM     52  H25 ACD     1      25.050  17.500  24.760  1.00  0.00            
ATOM     53  O13 ACD     1      25.210  11.960  26.130  1.00  0.00            
ATOM     54  C16 ACD     1      26.560  11.640  26.460  1.00  0.00            
ATOM     55  H26 ACD     1      26.830  11.800  27.520  1.00  0.00            
ATOM     56  C17 ACD     1      26.640  10.140  26.170  1.00  0.00            
ATOM     57  H27 ACD     1      26.220   9.970  25.160  1.00  0.00            
ATOM     58  O14 ACD     1      25.990   9.330  27.200  1.00  0.00            
ATOM     59  H28 ACD     1      26.110   8.410  26.950  1.00  0.00            
ATOM     60  C18 ACD     1      28.090   9.620  26.020  1.00  0.00            
ATOM     61  H29 ACD     1      28.560   9.600  27.020  1.00  0.00            
ATOM     62  O15 ACD     1      28.080   8.290  25.560  1.00  0.00            
ATOM     63  H30 ACD     1      28.070   8.320  24.600  1.00  0.00            
ATOM     64  C19 ACD     1      28.850  10.500  25.050  1.00  0.00            
ATOM     65  H31 ACD     1      29.900  10.190  25.060  1.00  0.00            
ATOM     66  O16 ACD     1      28.840  11.850  25.500  1.00  0.00            
ATOM     67  C20 ACD     1      27.480  12.390  25.520  1.00  0.00            
ATOM     68  H32 ACD     1      27.040  12.380  24.510  1.00  0.00            
ATOM     69  C21 ACD     1      27.710  13.850  25.880  1.00  0.00            
ATOM     70  H33 ACD     1      28.510  14.090  25.180  1.00  0.00            
ATOM     71  H34 ACD     1      26.740  14.340  25.750  1.00  0.00            
ATOM     72  O17 ACD     1      28.240  14.060  27.230  1.00  0.00            
ATOM     73  H35 ACD     1      29.160  13.780  27.130  1.00  0.00            
ATOM     74  O18 ACD     1      28.380  10.440  23.740  1.00  0.00            
ATOM     75  C22 ACD     1      29.330  10.140  22.660  1.00  0.00            
ATOM     76  H36 ACD     1      30.250   9.870  23.190  1.00  0.00            
ATOM     77  C23 ACD     1      28.850   8.900  21.910  1.00  0.00            
ATOM     78  H37 ACD     1      27.780   9.050  21.770  1.00  0.00            
ATOM     79  O19 ACD     1      29.020   7.660  22.730  1.00  0.00            
ATOM     80  H38 ACD     1      28.590   6.920  22.280  1.00  0.00            
ATOM     81  C24 ACD     1      29.460   8.750  20.530  1.00  0.00            
ATOM     82  H39 ACD     1      30.550   8.620  20.590  1.00  0.00            
ATOM     83  O20 ACD     1      29.030   7.570  19.770  1.00  0.00            
ATOM     84  H40 ACD     1      29.590   6.860  20.110  1.00  0.00            
ATOM     85  C25 ACD     1      29.270  10.010  19.680  1.00  0.00            
ATOM     86  H41 ACD     1      29.890   9.890  18.790  1.00  0.00            
ATOM     87  O21 ACD     1      29.900  11.150  20.420  1.00  0.00            
ATOM     88  C26 ACD     1      29.430  11.420  21.750  1.00  0.00            
ATOM     89  H42 ACD     1      28.450  11.910  21.650  1.00  0.00            
ATOM     90  C27 ACD     1      30.400  12.390  22.360  1.00  0.00            
ATOM     91  H43 ACD     1      30.360  12.380  23.460  1.00  0.00            
ATOM     92  H44 ACD     1      31.440  12.190  22.070  1.00  0.00            
ATOM     93  O22 ACD     1      30.010  13.670  21.830  1.00  0.00            
ATOM     94  H45 ACD     1      30.700  14.200  22.230  1.00  0.00            
ATOM     95  O23 ACD     1      27.880  10.270  19.340  1.00  0.00            
ATOM     96  C28 ACD     1      27.390   9.880  18.070  1.00  0.00            
ATOM     97  H46 ACD     1      28.050   9.210  17.490  1.00  0.00            
ATOM     98  C29 ACD     1      27.090  11.140  17.250  1.00  0.00            
ATOM     99  H47 ACD     1      26.500  11.810  17.880  1.00  0.00            
ATOM    100  O24 ACD     1      26.260  10.740  16.120  1.00  0.00            
ATOM    101  C30 ACD     1      28.320  11.760  16.610  1.00  0.00            
ATOM    102  H48 ACD     1      29.120  11.980  17.330  1.00  0.00            
ATOM    103  H49 ACD     1      28.770  11.110  15.850  1.00  0.00            
ATOM    104  O25 ACD     1      27.940  13.010  15.960  1.00  0.00            
ATOM    105  H50 ACD     1      27.180  12.760  15.430  1.00  0.00            
ATOM    106  C31 ACD     1      26.120   9.070  18.420  1.00  0.00            
ATOM    107  H51 ACD     1      25.420   9.600  19.080  1.00  0.00            
ATOM    108  O26 ACD     1      26.470   7.830  19.050  1.00  0.00            
ATOM    109  H52 ACD     1      27.410   7.790  19.260  1.00  0.00            
ATOM    110  C32 ACD     1      25.320   8.840  17.120  1.00  0.00            
ATOM    111  H53 ACD     1      25.870   8.220  16.400  1.00  0.00            
ATOM    112  O27 ACD     1      24.070   8.150  17.340  1.00  0.00            
ATOM    113  H54 ACD     1      23.520   8.860  17.690  1.00  0.00            
ATOM    114  C33 ACD     1      25.040  10.210  16.520  1.00  0.00            
ATOM    115  H55 ACD     1      24.280  10.180  15.740  1.00  0.00            
ATOM    116  O28 ACD     1      24.410  11.000  17.490  1.00  0.00            
ATOM    117  C34 ACD     1      23.310  11.860  17.160  1.00  0.00            
ATOM    118  H56 ACD     1      23.160  11.930  16.070  1.00  0.00            
ATOM    119  C35 ACD     1      22.080  11.270  17.820  1.00  0.00            
ATOM    120  H57 ACD     1      22.230  11.080  18.890  1.00  0.00            
ATOM    121  O29 ACD     1      21.800  10.170  17.020  1.00  0.00            
ATOM    122  H58 ACD     1      20.850  10.130  16.920  1.00  0.00            
ATOM    123  C36 ACD     1      20.960  12.340  17.660  1.00  0.00            
ATOM    124  H59 ACD     1      20.760  12.480  16.590  1.00  0.00            
ATOM    125  O30 ACD     1      19.700  11.910  18.330  1.00  0.00            
ATOM    126  H60 ACD     1      19.910  11.680  19.240  1.00  0.00            
ATOM    127  C1  CV1     2      27.580  16.290  22.160  1.00  0.00            
ATOM    128  C2  CV1     2      27.010  15.810  20.810  1.00  0.00            
ATOM    129  N1  CV1     2      27.710  14.610  20.220  1.00  0.00            
ATOM    130  C3  CV1     2      28.160  14.920  18.760  1.00  0.00            
ATOM    131  C4  CV1     2      29.160  16.090  18.620  1.00  0.00            
ATOM    132  C5  CV1     2      26.810  13.360  20.210  1.00  0.00            
ATOM    133  C6  CV1     2      26.100  12.950  21.510  1.00  0.00            
ATOM    134  O1  CV1     2      25.630  11.620  21.290  1.00  0.00            
ATOM    135  C7  CV1     2      24.970  11.000  22.230  1.00  0.00            
ATOM    136  O2  CV1     2      24.890  11.550  23.350  1.00  0.00            
ATOM    137  C8  CV1     2      24.640   9.580  21.850  1.00  0.00            
ATOM    138  C9  CV1     2      24.670   8.560  22.950  1.00  0.00            
ATOM    139  C10 CV1     2      25.460   7.420  22.790  1.00  0.00            
ATOM    140  C11 CV1     2      25.650   6.500  23.800  1.00  0.00            
ATOM    141  C12 CV1     2      25.050   6.610  25.070  1.00  0.00            
ATOM    142  C13 CV1     2      24.300   7.780  25.330  1.00  0.00            
ATOM    143  C14 CV1     2      24.120   8.760  24.230  1.00  0.00            
ATOM    144  C15 CV1     2      23.250   9.560  21.170  1.00  0.00            
ATOM    145  C16 CV1     2      22.200  10.430  21.570  1.00  0.00            
ATOM    146  C17 CV1     2      20.900  10.200  21.020  1.00  0.00            
ATOM    147  C18 CV1     2      20.670   9.160  20.120  1.00  0.00            
ATOM    148  C19 CV1     2      21.730   8.430  19.650  1.00  0.00            
ATOM    149  C20 CV1     2      22.970   8.610  20.200  1.00  0.00            
ATOM    150  H1  CV1     2      26.990  17.090  22.620  1.00  0.00            
ATOM    151  H2  CV1     2      27.670  15.500  22.930  1.00  0.00            
ATOM    152  H3  CV1     2      28.570  16.740  22.070  1.00  0.00            
ATOM    153  H4  CV1     2      27.060  16.670  20.150  1.00  0.00            
ATOM    154  H5  CV1     2      25.940  15.620  20.920  1.00  0.00            
ATOM    155  H6  CV1     2      28.580  14.540  20.770  1.00  0.00            
ATOM    156  H7  CV1     2      27.270  15.080  18.150  1.00  0.00            
ATOM    157  H8  CV1     2      28.630  13.980  18.470  1.00  0.00            
ATOM    158  H9  CV1     2      29.500  16.160  17.580  1.00  0.00            
ATOM    159  H10 CV1     2      28.640  17.040  18.750  1.00  0.00            
ATOM    160  H11 CV1     2      29.930  16.060  19.410  1.00  0.00            
ATOM    161  H12 CV1     2      27.500  12.560  19.960  1.00  0.00            
ATOM    162  H13 CV1     2      26.050  13.600  19.460  1.00  0.00            
ATOM    163  H14 CV1     2      25.330  13.640  21.870  1.00  0.00            
ATOM    164  H15 CV1     2      26.770  12.820  22.370  1.00  0.00            
ATOM    165  H16 CV1     2      25.430   9.270  21.160  1.00  0.00            
ATOM    166  H17 CV1     2      26.040   7.240  21.880  1.00  0.00            
ATOM    167  H18 CV1     2      26.330   5.650  23.680  1.00  0.00            
ATOM    168  H19 CV1     2      25.240   5.880  25.850  1.00  0.00            
ATOM    169  H20 CV1     2      23.850   7.980  26.300  1.00  0.00            
ATOM    170  H21 CV1     2      23.480   9.610  24.430  1.00  0.00            
ATOM    171  H22 CV1     2      22.390  11.230  22.290  1.00  0.00            
ATOM    172  H23 CV1     2      20.100  10.910  21.230  1.00  0.00            
ATOM    173  H24 CV1     2      19.690   8.970  19.700  1.00  0.00            
ATOM    174  H25 CV1     2      21.590   7.620  18.940  1.00  0.00            
ATOM    175  H26 CV1     2      23.750   7.910  19.890  1.00  0.00            
TER
ENDMDL
MODEL        1
ATOM      1  H1  ACD     1      25.550  15.710  21.270  1.00  0.00            
ATOM      2  O1  ACD     1      25.070  16.250  21.900  1.00  0.00            
ATOM      3  C1  ACD     1      25.600  15.960  23.220  1.00  0.00            
ATOM      4  H2  ACD     1      26.680  16.160  23.250  1.00  0.00            
ATOM      5  H3  ACD     1      25.460  14.890  23.390  1.00  0.00            
ATOM      6  C2  ACD     1      24.920  16.880  24.290  1.00  0.00            
ATOM      7  H4  ACD     1      24.800  17.890  23.870  1.00  0.00            
ATOM      8  O2  ACD     1      23.570  16.260  24.490  1.00  0.00            
ATOM      9  C3  ACD     1      22.970  16.490  25.670  1.00  0.00            
ATOM     10  H5  ACD     1      22.130  15.780  25.670  1.00  0.00            
ATOM     11  O3  ACD     1      22.500  17.830  25.750  1.00  0.00            
ATOM     12  C4  ACD     1      21.190  18.070  26.370  1.00  0.00            
ATOM     13  H6  ACD     1      20.810  17.220  26.930  1.00  0.00            
ATOM     14  C5  ACD     1      21.420  19.180  27.390  1.00  0.00            
ATOM     15  H7  ACD     1      22.080  19.930  26.920  1.00  0.00            
ATOM     16  O4  ACD     1      22.090  18.650  28.550  1.00  0.00            
ATOM     17  H8  ACD     1      22.340  19.370  29.130  1.00  0.00            
ATOM     18  C6  ACD     1      20.210  19.930  27.840  1.00  0.00            
ATOM     19  H9  ACD     1      19.490  19.250  28.300  1.00  0.00            
ATOM     20  O5  ACD     1      20.600  21.080  28.570  1.00  0.00            
ATOM     21  H10 ACD     1      20.610  20.720  29.460  1.00  0.00            
ATOM     22  C7  ACD     1      19.390  20.340  26.670  1.00  0.00            
ATOM     23  H11 ACD     1      18.450  20.830  26.950  1.00  0.00            
ATOM     24  O6  ACD     1      19.110  19.260  25.900  1.00  0.00            
ATOM     25  C8  ACD     1      20.190  18.510  25.280  1.00  0.00            
ATOM     26  H12 ACD     1      20.780  19.140  24.610  1.00  0.00            
ATOM     27  C9  ACD     1      19.610  17.380  24.450  1.00  0.00            
ATOM     28  H13 ACD     1      20.390  17.050  23.760  1.00  0.00            
ATOM     29  H14 ACD     1      19.460  16.540  25.140  1.00  0.00            
ATOM     30  O7  ACD     1      18.470  17.800  23.720  1.00  0.00            
ATOM     31  H15 ACD     1      17.890  18.260  24.330  1.00  0.00            
ATOM     32  O8  ACD     1      20.190  21.270  25.860  1.00  0.00            
ATOM     33  C10 ACD     1      19.610  22.430  25.380  1.00  0.00            
ATOM     34  H16 ACD     1      18.530  22.460  25.550  1.00  0.00            
ATOM     35  C11 ACD     1      20.110  23.580  26.270  1.00  0.00            
ATOM     36  H17 ACD     1      21.200  23.700  26.340  1.00  0.00            
ATOM     37  O9  ACD     1      19.700  23.350  27.560  1.00  0.00            
ATOM     38  H18 ACD     1      20.070  22.510  27.860  1.00  0.00            
ATOM     39  C12 ACD     1      19.650  24.870  25.620  1.00  0.00            
ATOM     40  H19 ACD     1      18.560  24.870  25.760  1.00  0.00            
ATOM     41  O10 ACD     1      20.260  26.030  26.260  1.00  0.00            
ATOM     42  H20 ACD     1      20.970  26.380  25.720  1.00  0.00            
ATOM     43  C13 ACD     1      19.920  24.920  24.120  1.00  0.00            
ATOM     44  H21 ACD     1      19.510  25.850  23.710  1.00  0.00            
ATOM     45  O11 ACD     1      19.470  23.800  23.350  1.00  0.00            
ATOM     46  C14 ACD     1      19.890  22.520  23.860  1.00  0.00            
ATOM     47  H22 ACD     1      20.970  22.550  23.690  1.00  0.00            
ATOM     48  C15 ACD     1      19.140  21.440  23.230  1.00  0.00            
ATOM     49  H23 ACD     1      19.390  20.480  23.690  1.00  0.00            
ATOM     50  H24 ACD     1      18.050  21.530  23.350  1.00  0.00            
ATOM     51  O12 ACD     1      19.500  21.450  21.850  1.00  0.00            
ATOM     52  H25 ACD     1      18.840  20.880  21.440  1.00  0.00            
ATOM     53  O13 ACD     1      21.310  24.950  24.080  1.00  0.00            
ATOM     54  C16 ACD     1      21.890  25.770  23.100  1.00  0.00            
ATOM     55  H26 ACD     1      21.140  26.420  22.650  1.00  0.00            
ATOM     56  C17 ACD     1      22.800  26.640  23.910  1.00  0.00            
ATOM     57  H27 ACD     1      23.340  25.960  24.580  1.00  0.00            
ATOM     58  O14 ACD     1      22.040  27.570  24.700  1.00  0.00            
ATOM     59  H28 ACD     1      22.590  28.160  25.220  1.00  0.00            
ATOM     60  C18 ACD     1      23.870  27.340  23.060  1.00  0.00            
ATOM     61  H29 ACD     1      23.360  28.170  22.540  1.00  0.00            
ATOM     62  O15 ACD     1      24.930  27.790  23.890  1.00  0.00            
ATOM     63  H30 ACD     1      25.560  27.070  23.810  1.00  0.00            
ATOM     64  C19 ACD     1      24.550  26.310  22.070  1.00  0.00            
ATOM     65  H31 ACD     1      25.170  26.960  21.440  1.00  0.00            
ATOM     66  O16 ACD     1      23.530  25.720  21.280  1.00  0.00            
ATOM     67  C20 ACD     1      22.610  24.910  22.030  1.00  0.00            
ATOM     68  H32 ACD     1      23.320  24.170  22.440  1.00  0.00            
ATOM     69  C21 ACD     1      21.720  24.190  21.080  1.00  0.00            
ATOM     70  H33 ACD     1      21.130  23.530  21.720  1.00  0.00            
ATOM     71  H34 ACD     1      20.990  24.900  20.650  1.00  0.00            
ATOM     72  O17 ACD     1      22.510  23.490  20.140  1.00  0.00            
ATOM     73  H35 ACD     1      23.210  24.090  19.860  1.00  0.00            
ATOM     74  O18 ACD     1      25.340  25.440  22.800  1.00  0.00            
ATOM     75  C22 ACD     1      26.650  24.980  22.370  1.00  0.00            
ATOM     76  H36 ACD     1      27.180  25.660  21.700  1.00  0.00            
ATOM     77  C23 ACD     1      27.370  24.930  23.690  1.00  0.00            
ATOM     78  H37 ACD     1      26.640  24.390  24.310  1.00  0.00            
ATOM     79  O19 ACD     1      27.540  26.190  24.370  1.00  0.00            
ATOM     80  H38 ACD     1      28.100  26.730  23.810  1.00  0.00            
ATOM     81  C24 ACD     1      28.720  24.180  23.550  1.00  0.00            
ATOM     82  H39 ACD     1      29.290  24.860  22.900  1.00  0.00            
ATOM     83  O20 ACD     1      29.330  23.970  24.730  1.00  0.00            
ATOM     84  H40 ACD     1      28.860  23.330  25.270  1.00  0.00            
ATOM     85  C25 ACD     1      28.600  22.830  22.920  1.00  0.00            
ATOM     86  H41 ACD     1      29.600  22.430  22.740  1.00  0.00            
ATOM     87  O21 ACD     1      27.930  23.060  21.620  1.00  0.00            
ATOM     88  C26 ACD     1      26.630  23.690  21.650  1.00  0.00            
ATOM     89  H42 ACD     1      25.880  22.990  22.060  1.00  0.00            
ATOM     90  C27 ACD     1      26.270  23.830  20.140  1.00  0.00            
ATOM     91  H43 ACD     1      25.270  24.260  20.040  1.00  0.00            
ATOM     92  H44 ACD     1      26.950  24.480  19.580  1.00  0.00            
ATOM     93  O22 ACD     1      26.190  22.560  19.480  1.00  0.00            
ATOM     94  H45 ACD     1      26.980  22.060  19.690  1.00  0.00            
ATOM     95  O23 ACD     1      27.860  21.900  23.740  1.00  0.00            
ATOM     96  C28 ACD     1      28.260  20.550  23.740  1.00  0.00            
ATOM     97  H46 ACD     1      29.070  20.430  23.000  1.00  0.00            
ATOM     98  C29 ACD     1      27.060  19.670  23.410  1.00  0.00            
ATOM     99  H47 ACD     1      26.190  19.730  24.060  1.00  0.00            
ATOM    100  O24 ACD     1      27.570  18.310  23.390  1.00  0.00            
ATOM    101  C30 ACD     1      26.630  19.960  22.010  1.00  0.00            
ATOM    102  H48 ACD     1      26.390  21.020  21.850  1.00  0.00            
ATOM    103  H49 ACD     1      27.440  19.760  21.290  1.00  0.00            
ATOM    104  O25 ACD     1      25.500  19.260  21.600  1.00  0.00            
ATOM    105  H50 ACD     1      25.670  18.350  21.850  1.00  0.00            
ATOM    106  C31 ACD     1      28.690  20.260  25.100  1.00  0.00            
ATOM    107  H51 ACD     1      27.880  20.500  25.790  1.00  0.00            
ATOM    108  O26 ACD     1      29.810  21.070  25.550  1.00  0.00            
ATOM    109  H52 ACD     1      30.400  21.230  24.820  1.00  0.00            
ATOM    110  C32 ACD     1      28.990  18.690  25.200  1.00  0.00            
ATOM    111  H53 ACD     1      29.900  18.490  24.620  1.00  0.00            
ATOM    112  O27 ACD     1      29.340  18.240  26.540  1.00  0.00            
ATOM    113  H54 ACD     1      30.300  18.230  26.600  1.00  0.00            
ATOM    114  C33 ACD     1      27.860  17.910  24.680  1.00  0.00            
ATOM    115  H55 ACD     1      28.210  16.880  24.560  1.00  0.00            
ATOM    116  O28 ACD     1      26.690  17.940  25.610  1.00  0.00            
ATOM    117  C34 ACD     1      25.790  16.850  25.550  1.00  0.00            
ATOM    118  H56 ACD     1      26.330  15.890  25.520  1.00  0.00            
ATOM    119  C35 ACD     1      24.980  16.900  26.850  1.00  0.00            
ATOM    120  H57 ACD     1      24.600  17.930  26.920  1.00  0.00            
ATOM    121  O29 ACD     1      25.830  16.640  27.950  1.00  0.00            
ATOM    122  H58 ACD     1      25.560  17.040  28.780  1.00  0.00            
ATOM    123  C36 ACD     1      23.760  15.970  26.820  1.00  0.00            
ATOM    124  H59 ACD     1      24.040  14.920  26.710  1.00  0.00            
ATOM    125  O30 ACD     1      22.890  16.060  27.930  1.00  0.00            
ATOM    126  H60 ACD     1      22.690  16.990  28.040  1.00  0.00            
ATOM    127  C1  CV1     2      22.100  19.900  19.060  1.00  0.00            
ATOM    128  C2  CV1     2      21.840  20.280  20.500  1.00  0.00            
ATOM    129  N1  CV1     2      22.720  19.420  21.460  1.00  0.00            
ATOM    130  C3  CV1     2      22.450  17.860  21.290  1.00  0.00            
ATOM    131  C4  CV1     2      21.000  17.320  21.330  1.00  0.00            
ATOM    132  C5  CV1     2      22.550  19.800  22.920  1.00  0.00            
ATOM    133  C6  CV1     2      23.370  21.040  23.320  1.00  0.00            
ATOM    134  O1  CV1     2      23.120  21.400  24.710  1.00  0.00            
ATOM    135  C7  CV1     2      24.040  22.250  25.250  1.00  0.00            
ATOM    136  O2  CV1     2      24.970  22.770  24.620  1.00  0.00            
ATOM    137  C8  CV1     2      23.990  22.370  26.680  1.00  0.00            
ATOM    138  C9  CV1     2      25.300  21.810  27.210  1.00  0.00            
ATOM    139  C10 CV1     2      25.400  20.480  27.610  1.00  0.00            
ATOM    140  C11 CV1     2      26.560  20.000  28.150  1.00  0.00            
ATOM    141  C12 CV1     2      27.630  20.830  28.430  1.00  0.00            
ATOM    142  C13 CV1     2      27.590  22.130  27.940  1.00  0.00            
ATOM    143  C14 CV1     2      26.380  22.660  27.420  1.00  0.00            
ATOM    144  C15 CV1     2      23.740  23.810  27.150  1.00  0.00            
ATOM    145  C16 CV1     2      24.390  24.990  26.700  1.00  0.00            
ATOM    146  C17 CV1     2      24.090  26.260  27.310  1.00  0.00            
ATOM    147  C18 CV1     2      23.150  26.330  28.370  1.00  0.00            
ATOM    148  C19 CV1     2      22.470  25.170  28.830  1.00  0.00            
ATOM    149  C20 CV1     2      22.880  23.970  28.270  1.00  0.00            
ATOM    150  H1  CV1     2      21.550  20.680  18.510  1.00  0.00            
ATOM    151  H2  CV1     2      23.170  19.990  18.860  1.00  0.00            
ATOM    152  H3  CV1     2      21.750  18.890  18.800  1.00  0.00            
ATOM    153  H4  CV1     2      20.770  20.230  20.740  1.00  0.00            
ATOM    154  H5  CV1     2      22.120  21.320  20.630  1.00  0.00            
ATOM    155  H6  CV1     2      23.720  19.470  21.230  1.00  0.00            
ATOM    156  H7  CV1     2      23.160  17.310  21.900  1.00  0.00            
ATOM    157  H8  CV1     2      22.730  17.720  20.240  1.00  0.00            
ATOM    158  H9  CV1     2      20.930  16.370  21.880  1.00  0.00            
ATOM    159  H10 CV1     2      20.300  18.020  21.800  1.00  0.00            
ATOM    160  H11 CV1     2      20.620  17.190  20.310  1.00  0.00            
ATOM    161  H12 CV1     2      22.910  19.010  23.580  1.00  0.00            
ATOM    162  H13 CV1     2      21.490  19.920  23.110  1.00  0.00            
ATOM    163  H14 CV1     2      23.140  21.940  22.730  1.00  0.00            
ATOM    164  H15 CV1     2      24.460  20.940  23.300  1.00  0.00            
ATOM    165  H16 CV1     2      23.150  21.750  27.040  1.00  0.00            
ATOM    166  H17 CV1     2      24.520  19.850  27.570  1.00  0.00            
ATOM    167  H18 CV1     2      26.620  19.000  28.580  1.00  0.00            
ATOM    168  H19 CV1     2      28.550  20.390  28.800  1.00  0.00            
ATOM    169  H20 CV1     2      28.500  22.720  27.920  1.00  0.00            
ATOM    170  H21 CV1     2      26.450  23.680  27.050  1.00  0.00            
ATOM    171  H22 CV1     2      25.040  24.870  25.840  1.00  0.00            
ATOM    172  H23 CV1     2      24.530  27.180  26.950  1.00  0.00            
ATOM    173  H24 CV1     2      22.770  27.280  28.720  1.00  0.00            
ATOM    174  H25 CV1     2      21.590  25.140  29.470  1.00  0.00            
ATOM    175  H26 CV1     2      22.350  23.090  28.610  1.00  0.00            
TER
ENDMDL
MODEL        1
ATOM      1  H1  ACD     1      18.920  27.600  22.020  1.00  0.00            
ATOM      2  O1  ACD     1      19.050  28.540  21.910  1.00  0.00            
ATOM      3  C1  ACD     1      19.900  28.850  20.800  1.00  0.00            
ATOM      4  H2  ACD     1      19.810  29.940  20.680  1.00  0.00            
ATOM      5  H3  ACD     1      19.540  28.260  19.940  1.00  0.00            
ATOM      6  C2  ACD     1      21.370  28.640  21.140  1.00  0.00            
ATOM      7  H4  ACD     1      21.750  29.320  21.920  1.00  0.00            
ATOM      8  O2  ACD     1      21.530  27.270  21.530  1.00  0.00            
ATOM      9  C3  ACD     1      22.800  26.810  21.940  1.00  0.00            
ATOM     10  H5  ACD     1      22.670  25.780  22.310  1.00  0.00            
ATOM     11  O3  ACD     1      23.360  27.590  23.040  1.00  0.00            
ATOM     12  C4  ACD     1      23.630  26.990  24.280  1.00  0.00            
ATOM     13  H6  ACD     1      23.540  25.900  24.290  1.00  0.00            
ATOM     14  C5  ACD     1      25.090  27.260  24.660  1.00  0.00            
ATOM     15  H7  ACD     1      25.300  28.330  24.540  1.00  0.00            
ATOM     16  O4  ACD     1      25.960  26.400  23.840  1.00  0.00            
ATOM     17  H8  ACD     1      25.720  26.570  22.930  1.00  0.00            
ATOM     18  C6  ACD     1      25.380  26.950  26.150  1.00  0.00            
ATOM     19  H9  ACD     1      25.170  25.880  26.290  1.00  0.00            
ATOM     20  O5  ACD     1      26.700  27.310  26.500  1.00  0.00            
ATOM     21  H10 ACD     1      27.230  26.800  25.870  1.00  0.00            
ATOM     22  C7  ACD     1      24.430  27.760  26.980  1.00  0.00            
ATOM     23  H11 ACD     1      24.670  27.520  28.020  1.00  0.00            
ATOM     24  O6  ACD     1      23.100  27.310  26.640  1.00  0.00            
ATOM     25  C8  ACD     1      22.710  27.640  25.280  1.00  0.00            
ATOM     26  H12 ACD     1      22.810  28.710  25.060  1.00  0.00            
ATOM     27  C9  ACD     1      21.270  27.220  25.010  1.00  0.00            
ATOM     28  H13 ACD     1      20.990  27.350  23.950  1.00  0.00            
ATOM     29  H14 ACD     1      21.130  26.160  25.230  1.00  0.00            
ATOM     30  O7  ACD     1      20.430  28.130  25.780  1.00  0.00            
ATOM     31  H15 ACD     1      20.670  27.970  26.690  1.00  0.00            
ATOM     32  O8  ACD     1      24.550  29.100  26.700  1.00  0.00            
ATOM     33  C10 ACD     1      25.010  29.860  27.860  1.00  0.00            
ATOM     34  H16 ACD     1      25.320  29.310  28.760  1.00  0.00            
ATOM     35  C11 ACD     1      26.270  30.610  27.430  1.00  0.00            
ATOM     36  H17 ACD     1      26.060  31.090  26.460  1.00  0.00            
ATOM     37  O9  ACD     1      27.410  29.690  27.370  1.00  0.00            
ATOM     38  H18 ACD     1      27.090  28.900  26.930  1.00  0.00            
ATOM     39  C12 ACD     1      26.640  31.730  28.420  1.00  0.00            
ATOM     40  H19 ACD     1      26.990  31.410  29.410  1.00  0.00            
ATOM     41  O10 ACD     1      27.690  32.660  28.030  1.00  0.00            
ATOM     42  H20 ACD     1      27.310  33.530  27.860  1.00  0.00            
ATOM     43  C13 ACD     1      25.470  32.610  28.740  1.00  0.00            
ATOM     44  H21 ACD     1      25.740  33.320  29.530  1.00  0.00            
ATOM     45  O11 ACD     1      24.500  31.810  29.300  1.00  0.00            
ATOM     46  C14 ACD     1      23.980  30.870  28.270  1.00  0.00            
ATOM     47  H22 ACD     1      23.510  31.420  27.450  1.00  0.00            
ATOM     48  C15 ACD     1      22.760  30.190  28.990  1.00  0.00            
ATOM     49  H23 ACD     1      22.480  29.390  28.290  1.00  0.00            
ATOM     50  H24 ACD     1      23.210  29.680  29.850  1.00  0.00            
ATOM     51  O12 ACD     1      21.670  31.080  29.220  1.00  0.00            
ATOM     52  H25 ACD     1      21.820  31.580  30.030  1.00  0.00            
ATOM     53  O13 ACD     1      25.040  33.270  27.570  1.00  0.00            
ATOM     54  C16 ACD     1      24.670  34.730  27.660  1.00  0.00            
ATOM     55  H26 ACD     1      24.950  35.150  28.640  1.00  0.00            
ATOM     56  C17 ACD     1      25.660  35.440  26.690  1.00  0.00            
ATOM     57  H27 ACD     1      25.650  34.770  25.820  1.00  0.00            
ATOM     58  O14 ACD     1      26.920  35.520  27.280  1.00  0.00            
ATOM     59  H28 ACD     1      27.460  36.160  26.810  1.00  0.00            
ATOM     60  C18 ACD     1      25.090  36.800  26.160  1.00  0.00            
ATOM     61  H29 ACD     1      25.110  37.390  27.090  1.00  0.00            
ATOM     62  O15 ACD     1      25.870  37.400  25.150  1.00  0.00            
ATOM     63  H30 ACD     1      25.350  37.400  24.350  1.00  0.00            
ATOM     64  C19 ACD     1      23.660  36.700  25.710  1.00  0.00            
ATOM     65  H31 ACD     1      23.430  37.720  25.390  1.00  0.00            
ATOM     66  O16 ACD     1      22.870  36.200  26.770  1.00  0.00            
ATOM     67  C20 ACD     1      23.170  34.930  27.330  1.00  0.00            
ATOM     68  H32 ACD     1      22.810  34.140  26.660  1.00  0.00            
ATOM     69  C21 ACD     1      22.360  34.750  28.620  1.00  0.00            
ATOM     70  H33 ACD     1      22.440  33.690  28.880  1.00  0.00            
ATOM     71  H34 ACD     1      22.580  35.400  29.480  1.00  0.00            
ATOM     72  O17 ACD     1      21.010  34.940  28.350  1.00  0.00            
ATOM     73  H35 ACD     1      21.080  35.650  27.710  1.00  0.00            
ATOM     74  O18 ACD     1      23.560  35.790  24.560  1.00  0.00            
ATOM     75  C22 ACD     1      22.840  36.340  23.440  1.00  0.00            
ATOM     76  H36 ACD     1      22.340  37.280  23.680  1.00  0.00            
ATOM     77  C23 ACD     1      23.800  36.500  22.320  1.00  0.00            
ATOM     78  H37 ACD     1      24.280  35.510  22.330  1.00  0.00            
ATOM     79  O19 ACD     1      24.730  37.530  22.650  1.00  0.00            
ATOM     80  H38 ACD     1      25.310  37.790  21.930  1.00  0.00            
ATOM     81  C24 ACD     1      23.120  36.710  20.940  1.00  0.00            
ATOM     82  H39 ACD     1      22.690  37.720  20.920  1.00  0.00            
ATOM     83  O20 ACD     1      24.080  36.600  19.880  1.00  0.00            
ATOM     84  H40 ACD     1      23.790  37.180  19.180  1.00  0.00            
ATOM     85  C25 ACD     1      21.980  35.680  20.760  1.00  0.00            
ATOM     86  H41 ACD     1      21.490  35.850  19.800  1.00  0.00            
ATOM     87  O21 ACD     1      21.090  35.770  21.860  1.00  0.00            
ATOM     88  C26 ACD     1      21.710  35.370  23.080  1.00  0.00            
ATOM     89  H42 ACD     1      22.120  34.360  22.970  1.00  0.00            
ATOM     90  C27 ACD     1      20.580  35.360  24.060  1.00  0.00            
ATOM     91  H43 ACD     1      20.940  35.500  25.090  1.00  0.00            
ATOM     92  H44 ACD     1      20.050  36.290  23.820  1.00  0.00            
ATOM     93  O22 ACD     1      19.650  34.300  24.070  1.00  0.00            
ATOM     94  H45 ACD     1      19.220  34.430  23.220  1.00  0.00            
ATOM     95  O23 ACD     1      22.510  34.310  20.610  1.00  0.00            
ATOM     96  C28 ACD     1      22.070  33.610  19.410  1.00  0.00            
ATOM     97  H46 ACD     1      22.040  34.290  18.550  1.00  0.00            
ATOM     98  C29 ACD     1      20.910  32.750  19.760  1.00  0.00            
ATOM     99  H47 ACD     1      21.000  32.270  20.740  1.00  0.00            
ATOM    100  O24 ACD     1      20.800  31.690  18.780  1.00  0.00            
ATOM    101  C30 ACD     1      19.690  33.580  19.640  1.00  0.00            
ATOM    102  H48 ACD     1      19.750  34.340  20.430  1.00  0.00            
ATOM    103  H49 ACD     1      19.790  34.190  18.730  1.00  0.00            
ATOM    104  O25 ACD     1      18.490  32.870  19.680  1.00  0.00            
ATOM    105  H50 ACD     1      18.600  32.130  19.070  1.00  0.00            
ATOM    106  C31 ACD     1      23.300  32.850  19.020  1.00  0.00            
ATOM    107  H51 ACD     1      23.700  32.330  19.900  1.00  0.00            
ATOM    108  O26 ACD     1      24.220  33.760  18.520  1.00  0.00            
ATOM    109  H52 ACD     1      24.080  34.520  19.090  1.00  0.00            
ATOM    110  C32 ACD     1      23.100  31.690  18.050  1.00  0.00            
ATOM    111  H53 ACD     1      22.810  32.080  17.060  1.00  0.00            
ATOM    112  O27 ACD     1      24.290  30.930  17.970  1.00  0.00            
ATOM    113  H54 ACD     1      25.020  31.430  17.580  1.00  0.00            
ATOM    114  C33 ACD     1      21.970  30.900  18.510  1.00  0.00            
ATOM    115  H55 ACD     1      21.740  30.090  17.810  1.00  0.00            
ATOM    116  O28 ACD     1      22.280  30.240  19.730  1.00  0.00            
ATOM    117  C34 ACD     1      22.160  28.840  19.920  1.00  0.00            
ATOM    118  H56 ACD     1      21.550  28.410  19.110  1.00  0.00            
ATOM    119  C35 ACD     1      23.530  28.250  20.020  1.00  0.00            
ATOM    120  H57 ACD     1      24.050  28.970  20.670  1.00  0.00            
ATOM    121  O29 ACD     1      24.220  28.090  18.790  1.00  0.00            
ATOM    122  H58 ACD     1      24.350  28.970  18.440  1.00  0.00            
ATOM    123  C36 ACD     1      23.610  26.870  20.660  1.00  0.00            
ATOM    124  H59 ACD     1      23.150  26.100  20.020  1.00  0.00            
ATOM    125  O30 ACD     1      25.030  26.480  20.840  1.00  0.00            
ATOM    126  H60 ACD     1      25.370  26.760  19.990  1.00  0.00            
ATOM    127  C1  CV1     2      18.850  31.940  26.790  1.00  0.00            
ATOM    128  C2  CV1     2      18.990  30.870  25.650  1.00  0.00            
ATOM    129  N1  CV1     2      19.200  31.560  24.230  1.00  0.00            
ATOM    130  C3  CV1     2      18.040  31.410  23.260  1.00  0.00            
ATOM    131  C4  CV1     2      16.640  31.630  23.880  1.00  0.00            
ATOM    132  C5  CV1     2      20.560  31.150  23.590  1.00  0.00            
ATOM    133  C6  CV1     2      21.840  31.870  24.130  1.00  0.00            
ATOM    134  O1  CV1     2      22.990  31.810  23.160  1.00  0.00            
ATOM    135  C7  CV1     2      24.180  32.250  23.620  1.00  0.00            
ATOM    136  O2  CV1     2      24.330  32.510  24.760  1.00  0.00            
ATOM    137  C8  CV1     2      25.210  32.360  22.560  1.00  0.00            
ATOM    138  C9  CV1     2      26.200  33.480  22.690  1.00  0.00            
ATOM    139  C10 CV1     2      27.030  33.480  23.820  1.00  0.00            
ATOM    140  C11 CV1     2      28.040  34.440  23.930  1.00  0.00            
ATOM    141  C12 CV1     2      28.250  35.360  22.860  1.00  0.00            
ATOM    142  C13 CV1     2      27.510  35.280  21.660  1.00  0.00            
ATOM    143  C14 CV1     2      26.520  34.260  21.560  1.00  0.00            
ATOM    144  C15 CV1     2      25.950  31.070  22.310  1.00  0.00            
ATOM    145  C16 CV1     2      26.520  30.290  23.350  1.00  0.00            
ATOM    146  C17 CV1     2      27.310  29.150  23.110  1.00  0.00            
ATOM    147  C18 CV1     2      27.600  28.730  21.820  1.00  0.00            
ATOM    148  C19 CV1     2      27.000  29.490  20.800  1.00  0.00            
ATOM    149  C20 CV1     2      26.230  30.660  20.980  1.00  0.00            
ATOM    150  H1  CV1     2      17.800  32.250  26.690  1.00  0.00            
ATOM    151  H2  CV1     2      18.980  31.410  27.740  1.00  0.00            
ATOM    152  H3  CV1     2      19.580  32.750  26.690  1.00  0.00            
ATOM    153  H4  CV1     2      18.090  30.260  25.560  1.00  0.00
[truncated: 1,677,721 more chars]
