# Supplementary material for: Achieving Chemical Accuracy in Cyclodextrin Host–Guest Binding via Integrative Atomistic Modelling
Source: Adv Sci (Weinh). 2025 Dec 14;13(10):e19782. doi: 10.1002/advs.202519782 (PMC12915143; doi:10.1002/advs.202519782)
Supplement: Supplementary file 1 — Supporting Information [file ADVS-13-e19782-s003.zip › all_poses/ACD.CV4.pdb]

MODEL        1
ATOM      1  H1  ACD     1      17.860  21.220  15.950  1.00  0.00            
ATOM      2  O1  ACD     1      18.190  20.520  16.530  1.00  0.00            
ATOM      3  C1  ACD     1      18.270  19.240  15.820  1.00  0.00            
ATOM      4  H2  ACD     1      19.020  19.170  15.020  1.00  0.00            
ATOM      5  H3  ACD     1      17.280  18.970  15.430  1.00  0.00            
ATOM      6  C2  ACD     1      18.480  18.010  16.820  1.00  0.00            
ATOM      7  H4  ACD     1      19.220  18.340  17.560  1.00  0.00            
ATOM      8  O2  ACD     1      17.240  17.850  17.480  1.00  0.00            
ATOM      9  C3  ACD     1      17.020  16.690  18.300  1.00  0.00            
ATOM     10  H5  ACD     1      16.000  16.860  18.660  1.00  0.00            
ATOM     11  O3  ACD     1      17.970  16.750  19.350  1.00  0.00            
ATOM     12  C4  ACD     1      17.510  16.200  20.630  1.00  0.00            
ATOM     13  H6  ACD     1      16.520  15.740  20.530  1.00  0.00            
ATOM     14  C5  ACD     1      18.440  15.060  21.000  1.00  0.00            
ATOM     15  H7  ACD     1      19.450  15.470  20.980  1.00  0.00            
ATOM     16  O4  ACD     1      18.380  13.920  20.150  1.00  0.00            
ATOM     17  H8  ACD     1      18.910  13.310  20.660  1.00  0.00            
ATOM     18  C6  ACD     1      18.180  14.650  22.440  1.00  0.00            
ATOM     19  H9  ACD     1      17.170  14.240  22.420  1.00  0.00            
ATOM     20  O5  ACD     1      19.110  13.590  22.810  1.00  0.00            
ATOM     21  H10 ACD     1      19.860  14.050  23.200  1.00  0.00            
ATOM     22  C7  ACD     1      18.330  15.840  23.340  1.00  0.00            
ATOM     23  H11 ACD     1      18.180  15.560  24.390  1.00  0.00            
ATOM     24  O6  ACD     1      17.340  16.780  22.940  1.00  0.00            
ATOM     25  C8  ACD     1      17.450  17.290  21.620  1.00  0.00            
ATOM     26  H12 ACD     1      18.430  17.770  21.610  1.00  0.00            
ATOM     27  C9  ACD     1      16.250  18.360  21.410  1.00  0.00            
ATOM     28  H13 ACD     1      16.370  19.210  22.090  1.00  0.00            
ATOM     29  H14 ACD     1      16.470  18.810  20.430  1.00  0.00            
ATOM     30  O7  ACD     1      14.970  17.740  21.560  1.00  0.00            
ATOM     31  H15 ACD     1      14.960  17.230  22.380  1.00  0.00            
ATOM     32  O8  ACD     1      19.660  16.380  23.200  1.00  0.00            
ATOM     33  C10 ACD     1      20.170  16.890  24.530  1.00  0.00            
ATOM     34  H16 ACD     1      19.450  16.860  25.350  1.00  0.00            
ATOM     35  C11 ACD     1      21.230  15.980  25.080  1.00  0.00            
ATOM     36  H17 ACD     1      21.800  15.740  24.170  1.00  0.00            
ATOM     37  O9  ACD     1      20.610  14.730  25.560  1.00  0.00            
ATOM     38  H18 ACD     1      21.240  14.020  25.480  1.00  0.00            
ATOM     39  C12 ACD     1      22.100  16.620  26.200  1.00  0.00            
ATOM     40  H19 ACD     1      21.420  16.700  27.060  1.00  0.00            
ATOM     41  O10 ACD     1      23.200  15.730  26.560  1.00  0.00            
ATOM     42  H20 ACD     1      23.550  16.120  27.370  1.00  0.00            
ATOM     43  C13 ACD     1      22.630  18.000  25.750  1.00  0.00            
ATOM     44  H21 ACD     1      23.230  18.560  26.480  1.00  0.00            
ATOM     45  O11 ACD     1      21.580  18.830  25.400  1.00  0.00            
ATOM     46  C14 ACD     1      20.700  18.350  24.360  1.00  0.00            
ATOM     47  H22 ACD     1      21.170  18.370  23.370  1.00  0.00            
ATOM     48  C15 ACD     1      19.570  19.390  24.300  1.00  0.00            
ATOM     49  H23 ACD     1      19.990  20.390  24.450  1.00  0.00            
ATOM     50  H24 ACD     1      19.140  19.330  23.290  1.00  0.00            
ATOM     51  O12 ACD     1      18.510  19.200  25.280  1.00  0.00            
ATOM     52  H25 ACD     1      18.750  19.730  26.040  1.00  0.00            
ATOM     53  O13 ACD     1      23.300  17.740  24.510  1.00  0.00            
ATOM     54  C16 ACD     1      24.700  17.970  24.340  1.00  0.00            
ATOM     55  H26 ACD     1      25.200  18.230  25.290  1.00  0.00            
ATOM     56  C17 ACD     1      25.380  16.670  23.890  1.00  0.00            
ATOM     57  H27 ACD     1      24.780  16.230  23.070  1.00  0.00            
ATOM     58  O14 ACD     1      25.480  15.720  24.960  1.00  0.00            
ATOM     59  H28 ACD     1      24.690  15.700  25.520  1.00  0.00            
ATOM     60  C18 ACD     1      26.750  16.980  23.220  1.00  0.00            
ATOM     61  H29 ACD     1      27.370  17.200  24.110  1.00  0.00            
ATOM     62  O15 ACD     1      27.310  15.860  22.510  1.00  0.00            
ATOM     63  H30 ACD     1      27.100  16.070  21.590  1.00  0.00            
ATOM     64  C19 ACD     1      26.690  18.090  22.260  1.00  0.00            
ATOM     65  H31 ACD     1      27.690  18.330  21.900  1.00  0.00            
ATOM     66  O16 ACD     1      26.210  19.190  23.020  1.00  0.00            
ATOM     67  C20 ACD     1      24.820  19.190  23.430  1.00  0.00            
ATOM     68  H32 ACD     1      24.200  18.940  22.560  1.00  0.00            
ATOM     69  C21 ACD     1      24.560  20.460  24.110  1.00  0.00            
ATOM     70  H33 ACD     1      24.490  21.270  23.370  1.00  0.00            
ATOM     71  H34 ACD     1      23.600  20.410  24.640  1.00  0.00            
ATOM     72  O17 ACD     1      25.550  20.850  25.020  1.00  0.00            
ATOM     73  H35 ACD     1      26.230  21.260  24.470  1.00  0.00            
ATOM     74  O18 ACD     1      25.840  17.750  21.180  1.00  0.00            
ATOM     75  C22 ACD     1      26.290  18.080  19.910  1.00  0.00            
ATOM     76  H36 ACD     1      27.350  18.350  19.970  1.00  0.00            
ATOM     77  C23 ACD     1      26.270  16.850  18.950  1.00  0.00            
ATOM     78  H37 ACD     1      25.240  16.490  18.960  1.00  0.00            
ATOM     79  O19 ACD     1      27.100  15.780  19.470  1.00  0.00            
ATOM     80  H38 ACD     1      26.770  14.960  19.100  1.00  0.00            
ATOM     81  C24 ACD     1      26.600  17.160  17.550  1.00  0.00            
ATOM     82  H39 ACD     1      27.570  17.670  17.530  1.00  0.00            
ATOM     83  O20 ACD     1      26.620  16.000  16.690  1.00  0.00            
ATOM     84  H40 ACD     1      25.710  15.690  16.680  1.00  0.00            
ATOM     85  C25 ACD     1      25.590  18.180  17.040  1.00  0.00            
ATOM     86  H41 ACD     1      25.950  18.360  16.020  1.00  0.00            
ATOM     87  O21 ACD     1      25.600  19.330  17.830  1.00  0.00            
ATOM     88  C26 ACD     1      25.360  19.100  19.280  1.00  0.00            
ATOM     89  H42 ACD     1      24.290  18.870  19.390  1.00  0.00            
ATOM     90  C27 ACD     1      25.500  20.500  20.010  1.00  0.00            
ATOM     91  H43 ACD     1      24.820  21.260  19.610  1.00  0.00            
ATOM     92  H44 ACD     1      25.060  20.270  20.990  1.00  0.00            
ATOM     93  O22 ACD     1      26.870  20.900  20.110  1.00  0.00            
ATOM     94  H45 ACD     1      27.220  21.010  19.220  1.00  0.00            
ATOM     95  O23 ACD     1      24.280  17.600  16.960  1.00  0.00            
ATOM     96  C28 ACD     1      23.570  17.700  15.780  1.00  0.00            
ATOM     97  H46 ACD     1      24.040  18.200  14.930  1.00  0.00            
ATOM     98  C29 ACD     1      22.370  18.550  16.140  1.00  0.00            
ATOM     99  H47 ACD     1      21.930  18.280  17.120  1.00  0.00            
ATOM    100  O24 ACD     1      21.440  18.610  15.070  1.00  0.00            
ATOM    101  C30 ACD     1      22.790  20.040  16.310  1.00  0.00            
ATOM    102  H48 ACD     1      21.820  20.520  16.450  1.00  0.00            
ATOM    103  H49 ACD     1      23.420  20.160  17.200  1.00  0.00            
ATOM    104  O25 ACD     1      23.390  20.670  15.240  1.00  0.00            
ATOM    105  H50 ACD     1      22.760  20.550  14.530  1.00  0.00            
ATOM    106  C31 ACD     1      23.200  16.320  15.280  1.00  0.00            
ATOM    107  H51 ACD     1      22.950  15.680  16.130  1.00  0.00            
ATOM    108  O26 ACD     1      24.330  15.790  14.660  1.00  0.00            
ATOM    109  H52 ACD     1      24.010  15.140  14.020  1.00  0.00            
ATOM    110  C32 ACD     1      22.080  16.480  14.170  1.00  0.00            
ATOM    111  H53 ACD     1      22.440  17.000  13.270  1.00  0.00            
ATOM    112  O27 ACD     1      21.660  15.110  13.950  1.00  0.00            
ATOM    113  H54 ACD     1      21.000  15.100  13.250  1.00  0.00            
ATOM    114  C33 ACD     1      20.900  17.290  14.730  1.00  0.00            
ATOM    115  H55 ACD     1      20.130  17.370  13.960  1.00  0.00            
ATOM    116  O28 ACD     1      20.310  16.620  15.860  1.00  0.00            
ATOM    117  C34 ACD     1      18.910  16.700  16.120  1.00  0.00            
ATOM    118  H56 ACD     1      18.360  16.650  15.170  1.00  0.00            
ATOM    119  C35 ACD     1      18.490  15.440  16.890  1.00  0.00            
ATOM    120  H57 ACD     1      19.230  15.360  17.700  1.00  0.00            
ATOM    121  O29 ACD     1      18.820  14.240  16.160  1.00  0.00            
ATOM    122  H58 ACD     1      18.320  14.170  15.340  1.00  0.00            
ATOM    123  C36 ACD     1      17.060  15.500  17.440  1.00  0.00            
ATOM    124  H59 ACD     1      16.370  15.640  16.600  1.00  0.00            
ATOM    125  O30 ACD     1      16.790  14.290  18.060  1.00  0.00            
ATOM    126  H60 ACD     1      17.580  14.010  18.540  1.00  0.00            
ATOM    127  C1  CV4     2      16.600  22.530  19.930  1.00  0.00            
ATOM    128  C2  CV4     2      18.130  22.650  19.590  1.00  0.00            
ATOM    129  N1  CV4     2      19.040  22.180  20.660  1.00  0.00            
ATOM    130  C3  CV4     2      19.580  20.720  20.480  1.00  0.00            
ATOM    131  C4  CV4     2      20.640  20.450  19.460  1.00  0.00            
ATOM    132  O1  CV4     2      20.930  19.060  19.470  1.00  0.00            
ATOM    133  C5  CV4     2      21.710  18.560  20.500  1.00  0.00            
ATOM    134  C6  CV4     2      22.010  17.060  20.330  1.00  0.00            
ATOM    135  C7  CV4     2      22.450  16.300  21.400  1.00  0.00            
ATOM    136  C8  CV4     2      22.490  14.900  21.310  1.00  0.00            
ATOM    137  C9  CV4     2      22.140  14.280  20.100  1.00  0.00            
ATOM    138  N2  CV4     2      22.410  12.940  19.920  1.00  0.00            
ATOM    139  C10 CV4     2      21.710  15.020  19.040  1.00  0.00            
ATOM    140  C11 CV4     2      21.590  16.400  19.190  1.00  0.00            
ATOM    141  O2  CV4     2      22.190  19.270  21.430  1.00  0.00            
ATOM    142  C12 CV4     2      20.150  23.230  20.860  1.00  0.00            
ATOM    143  C13 CV4     2      21.100  22.960  22.070  1.00  0.00            
ATOM    144  H1  CV4     2      16.340  21.590  20.440  1.00  0.00            
ATOM    145  H2  CV4     2      16.460  23.370  20.630  1.00  0.00            
ATOM    146  H3  CV4     2      16.030  22.660  19.000  1.00  0.00            
ATOM    147  H4  CV4     2      18.440  23.660  19.300  1.00  0.00            
ATOM    148  H5  CV4     2      18.420  22.010  18.760  1.00  0.00            
ATOM    149  H6  CV4     2      18.500  22.190  21.530  1.00  0.00            
ATOM    150  H7  CV4     2      18.650  20.200  20.250  1.00  0.00            
ATOM    151  H8  CV4     2      20.030  20.390  21.410  1.00  0.00            
ATOM    152  H9  CV4     2      21.560  21.000  19.700  1.00  0.00            
ATOM    153  H10 CV4     2      20.300  20.870  18.500  1.00  0.00            
ATOM    154  H11 CV4     2      22.770  16.720  22.340  1.00  0.00            
ATOM    155  H12 CV4     2      22.950  14.270  22.060  1.00  0.00            
ATOM    156  H13 CV4     2      22.920  12.740  19.070  1.00  0.00            
ATOM    157  H14 CV4     2      22.960  12.560  20.670  1.00  0.00            
ATOM    158  H15 CV4     2      21.450  14.610  18.070  1.00  0.00            
ATOM    159  H16 CV4     2      21.280  16.990  18.330  1.00  0.00            
ATOM    160  H17 CV4     2      19.710  24.230  20.870  1.00  0.00            
ATOM    161  H18 CV4     2      20.720  23.230  19.940  1.00  0.00            
ATOM    162  H19 CV4     2      21.440  23.910  22.500  1.00  0.00            
ATOM    163  H20 CV4     2      20.550  22.450  22.880  1.00  0.00            
ATOM    164  H21 CV4     2      21.990  22.370  21.840  1.00  0.00            
TER
ENDMDL
MODEL        1
ATOM      1  H1  ACD     1      11.900  20.030  17.680  1.00  0.00            
ATOM      2  O1  ACD     1      12.230  19.350  18.270  1.00  0.00            
ATOM      3  C1  ACD     1      12.270  18.170  17.500  1.00  0.00            
ATOM      4  H2  ACD     1      12.530  18.430  16.470  1.00  0.00            
ATOM      5  H3  ACD     1      11.260  17.740  17.520  1.00  0.00            
ATOM      6  C2  ACD     1      13.270  17.220  18.140  1.00  0.00            
ATOM      7  H4  ACD     1      14.210  17.770  18.290  1.00  0.00            
ATOM      8  O2  ACD     1      12.700  16.790  19.350  1.00  0.00            
ATOM      9  C3  ACD     1      13.480  15.830  20.050  1.00  0.00            
ATOM     10  H5  ACD     1      13.120  15.690  21.070  1.00  0.00            
ATOM     11  O3  ACD     1      14.890  16.190  20.230  1.00  0.00            
ATOM     12  C4  ACD     1      15.430  16.170  21.510  1.00  0.00            
ATOM     13  H6  ACD     1      14.770  15.520  22.100  1.00  0.00            
ATOM     14  C5  ACD     1      16.730  15.440  21.410  1.00  0.00            
ATOM     15  H7  ACD     1      17.400  15.960  20.710  1.00  0.00            
ATOM     16  O4  ACD     1      16.490  14.060  20.990  1.00  0.00            
ATOM     17  H8  ACD     1      17.290  13.530  21.130  1.00  0.00            
ATOM     18  C6  ACD     1      17.510  15.460  22.790  1.00  0.00            
ATOM     19  H9  ACD     1      17.010  14.810  23.530  1.00  0.00            
ATOM     20  O5  ACD     1      18.880  15.020  22.700  1.00  0.00            
ATOM     21  H10 ACD     1      19.390  15.830  22.590  1.00  0.00            
ATOM     22  C7  ACD     1      17.530  16.890  23.320  1.00  0.00            
ATOM     23  H11 ACD     1      17.910  16.970  24.340  1.00  0.00            
ATOM     24  O6  ACD     1      16.220  17.440  23.350  1.00  0.00            
ATOM     25  C8  ACD     1      15.590  17.540  22.080  1.00  0.00            
ATOM     26  H12 ACD     1      16.260  18.110  21.430  1.00  0.00            
ATOM     27  C9  ACD     1      14.250  18.260  22.030  1.00  0.00            
ATOM     28  H13 ACD     1      14.550  19.250  22.410  1.00  0.00            
ATOM     29  H14 ACD     1      13.830  18.400  21.020  1.00  0.00            
ATOM     30  O7  ACD     1      13.240  17.630  22.790  1.00  0.00            
ATOM     31  H15 ACD     1      12.360  17.690  22.420  1.00  0.00            
ATOM     32  O8  ACD     1      18.440  17.550  22.480  1.00  0.00            
ATOM     33  C10 ACD     1      19.370  18.410  23.070  1.00  0.00            
ATOM     34  H16 ACD     1      19.310  18.330  24.170  1.00  0.00            
ATOM     35  C11 ACD     1      20.690  17.920  22.650  1.00  0.00            
ATOM     36  H17 ACD     1      20.730  17.820  21.560  1.00  0.00            
ATOM     37  O9  ACD     1      21.110  16.630  23.240  1.00  0.00            
ATOM     38  H18 ACD     1      21.900  16.300  22.800  1.00  0.00            
ATOM     39  C12 ACD     1      21.800  19.000  23.070  1.00  0.00            
ATOM     40  H19 ACD     1      22.000  19.110  24.140  1.00  0.00            
ATOM     41  O10 ACD     1      22.980  18.560  22.500  1.00  0.00            
ATOM     42  H20 ACD     1      23.160  18.740  21.580  1.00  0.00            
ATOM     43  C13 ACD     1      21.450  20.360  22.470  1.00  0.00            
ATOM     44  H21 ACD     1      22.260  21.010  22.820  1.00  0.00            
ATOM     45  O11 ACD     1      20.230  20.720  23.040  1.00  0.00            
ATOM     46  C14 ACD     1      19.120  19.900  22.670  1.00  0.00            
ATOM     47  H22 ACD     1      19.020  19.920  21.580  1.00  0.00            
ATOM     48  C15 ACD     1      17.870  20.510  23.150  1.00  0.00            
ATOM     49  H23 ACD     1      17.880  21.510  22.710  1.00  0.00            
ATOM     50  H24 ACD     1      17.010  20.030  22.660  1.00  0.00            
ATOM     51  O12 ACD     1      17.660  20.400  24.610  1.00  0.00            
ATOM     52  H25 ACD     1      18.270  20.920  25.140  1.00  0.00            
ATOM     53  O13 ACD     1      21.460  20.200  21.060  1.00  0.00            
ATOM     54  C16 ACD     1      22.000  21.260  20.240  1.00  0.00            
ATOM     55  H26 ACD     1      22.710  21.950  20.720  1.00  0.00            
ATOM     56  C17 ACD     1      22.850  20.550  19.140  1.00  0.00            
ATOM     57  H27 ACD     1      22.170  19.740  18.850  1.00  0.00            
ATOM     58  O14 ACD     1      24.060  20.030  19.720  1.00  0.00            
ATOM     59  H28 ACD     1      24.390  19.380  19.100  1.00  0.00            
ATOM     60  C18 ACD     1      23.120  21.370  17.830  1.00  0.00            
ATOM     61  H29 ACD     1      23.830  22.200  17.950  1.00  0.00            
ATOM     62  O15 ACD     1      23.640  20.520  16.750  1.00  0.00            
ATOM     63  H30 ACD     1      22.920  19.880  16.650  1.00  0.00            
ATOM     64  C19 ACD     1      21.840  22.000  17.380  1.00  0.00            
ATOM     65  H31 ACD     1      22.020  22.540  16.440  1.00  0.00            
ATOM     66  O16 ACD     1      21.420  22.830  18.480  1.00  0.00            
ATOM     67  C20 ACD     1      20.930  22.170  19.660  1.00  0.00            
ATOM     68  H32 ACD     1      20.030  21.640  19.330  1.00  0.00            
ATOM     69  C21 ACD     1      20.560  23.240  20.670  1.00  0.00            
ATOM     70  H33 ACD     1      19.920  23.940  20.130  1.00  0.00            
ATOM     71  H34 ACD     1      19.980  22.850  21.510  1.00  0.00            
ATOM     72  O17 ACD     1      21.680  24.050  21.080  1.00  0.00            
ATOM     73  H35 ACD     1      22.190  24.360  20.330  1.00  0.00            
ATOM     74  O18 ACD     1      20.770  21.040  17.110  1.00  0.00            
ATOM     75  C22 ACD     1      20.580  20.530  15.830  1.00  0.00            
ATOM     76  H36 ACD     1      21.320  21.030  15.190  1.00  0.00            
ATOM     77  C23 ACD     1      20.750  18.960  15.780  1.00  0.00            
ATOM     78  H37 ACD     1      19.960  18.440  16.340  1.00  0.00            
ATOM     79  O19 ACD     1      22.040  18.530  16.180  1.00  0.00            
ATOM     80  H38 ACD     1      22.180  17.580  16.200  1.00  0.00            
ATOM     81  C24 ACD     1      20.470  18.570  14.310  1.00  0.00            
ATOM     82  H39 ACD     1      21.140  19.150  13.660  1.00  0.00            
ATOM     83  O20 ACD     1      20.470  17.160  14.100  1.00  0.00            
ATOM     84  H40 ACD     1      19.650  16.760  14.400  1.00  0.00            
ATOM     85  C25 ACD     1      19.070  19.000  13.960  1.00  0.00            
ATOM     86  H41 ACD     1      18.800  18.710  12.930  1.00  0.00            
ATOM     87  O21 ACD     1      18.970  20.450  14.080  1.00  0.00            
ATOM     88  C26 ACD     1      19.190  21.010  15.400  1.00  0.00            
ATOM     89  H42 ACD     1      18.490  20.590  16.140  1.00  0.00            
ATOM     90  C27 ACD     1      19.010  22.510  15.350  1.00  0.00            
ATOM     91  H43 ACD     1      17.960  22.680  15.060  1.00  0.00            
ATOM     92  H44 ACD     1      19.180  22.930  16.350  1.00  0.00            
ATOM     93  O22 ACD     1      19.900  23.080  14.420  1.00  0.00            
ATOM     94  H45 ACD     1      19.930  22.520  13.640  1.00  0.00            
ATOM     95  O23 ACD     1      18.190  18.430  14.880  1.00  0.00            
ATOM     96  C28 ACD     1      16.900  18.010  14.400  1.00  0.00            
ATOM     97  H46 ACD     1      16.730  18.260  13.340  1.00  0.00            
ATOM     98  C29 ACD     1      15.770  18.680  15.180  1.00  0.00            
ATOM     99  H47 ACD     1      15.820  18.500  16.260  1.00  0.00            
ATOM    100  O24 ACD     1      14.530  18.080  14.760  1.00  0.00            
ATOM    101  C30 ACD     1      15.630  20.230  15.100  1.00  0.00            
ATOM    102  H48 ACD     1      14.730  20.670  15.540  1.00  0.00            
ATOM    103  H49 ACD     1      16.440  20.780  15.600  1.00  0.00            
ATOM    104  O25 ACD     1      15.600  20.670  13.730  1.00  0.00            
ATOM    105  H50 ACD     1      15.060  20.050  13.230  1.00  0.00            
ATOM    106  C31 ACD     1      16.880  16.500  14.470  1.00  0.00            
ATOM    107  H51 ACD     1      17.160  16.170  15.470  1.00  0.00            
ATOM    108  O26 ACD     1      17.960  15.880  13.670  1.00  0.00            
ATOM    109  H52 ACD     1      18.050  14.930  13.790  1.00  0.00            
ATOM    110  C32 ACD     1      15.490  16.000  14.070  1.00  0.00            
ATOM    111  H53 ACD     1      15.370  16.250  13.010  1.00  0.00            
ATOM    112  O27 ACD     1      15.320  14.620  14.220  1.00  0.00            
ATOM    113  H54 ACD     1      14.860  14.590  15.060  1.00  0.00            
ATOM    114  C33 ACD     1      14.450  16.700  14.950  1.00  0.00            
ATOM    115  H55 ACD     1      13.430  16.460  14.610  1.00  0.00            
ATOM    116  O28 ACD     1      14.670  16.460  16.310  1.00  0.00            
ATOM    117  C34 ACD     1      13.610  16.090  17.150  1.00  0.00            
ATOM    118  H56 ACD     1      12.730  15.850  16.540  1.00  0.00            
ATOM    119  C35 ACD     1      14.090  14.890  17.860  1.00  0.00            
ATOM    120  H57 ACD     1      15.140  15.130  18.080  1.00  0.00            
ATOM    121  O29 ACD     1      14.060  13.800  16.920  1.00  0.00            
ATOM    122  H58 ACD     1      14.140  13.030  17.470  1.00  0.00            
ATOM    123  C36 ACD     1      13.370  14.570  19.160  1.00  0.00            
ATOM    124  H59 ACD     1      12.310  14.350  19.020  1.00  0.00            
ATOM    125  O30 ACD     1      13.960  13.420  19.840  1.00  0.00            
ATOM    126  H60 ACD     1      14.690  13.850  20.290  1.00  0.00            
ATOM    127  C1  CV4     2      11.840  23.440  19.480  1.00  0.00            
ATOM    128  C2  CV4     2      12.880  22.320  19.320  1.00  0.00            
ATOM    129  N1  CV4     2      13.960  22.180  20.360  1.00  0.00            
ATOM    130  C3  CV4     2      14.940  21.010  19.900  1.00  0.00            
ATOM    131  C4  CV4     2      15.310  20.940  18.440  1.00  0.00            
ATOM    132  O1  CV4     2      16.230  19.840  18.190  1.00  0.00            
ATOM    133  C5  CV4     2      17.380  19.660  18.840  1.00  0.00            
ATOM    134  C6  CV4     2      18.070  18.350  18.610  1.00  0.00            
ATOM    135  C7  CV4     2      19.480  18.320  18.950  1.00  0.00            
ATOM    136  C8  CV4     2      20.180  17.110  18.880  1.00  0.00            
ATOM    137  C9  CV4     2      19.530  15.880  18.490  1.00  0.00            
ATOM    138  N2  CV4     2      20.190  14.680  18.700  1.00  0.00            
ATOM    139  C10 CV4     2      18.240  15.960  17.980  1.00  0.00            
ATOM    140  C11 CV4     2      17.480  17.170  18.080  1.00  0.00            
ATOM    141  O2  CV4     2      17.810  20.510  19.570  1.00  0.00            
ATOM    142  C12 CV4     2      14.620  23.560  20.470  1.00  0.00            
ATOM    143  C13 CV4     2      16.040  23.480  21.160  1.00  0.00            
ATOM    144  H1  CV4     2      12.330  24.420  19.480  1.00  0.00            
ATOM    145  H2  CV4     2      11.080  23.410  18.700  1.00  0.00            
ATOM    146  H3  CV4     2      11.320  23.310  20.440  1.00  0.00            
ATOM    147  H4  CV4     2      13.400  22.290  18.360  1.00  0.00            
ATOM    148  H5  CV4     2      12.280  21.410  19.280  1.00  0.00            
ATOM    149  H6  CV4     2      13.620  21.900  21.290  1.00  0.00            
ATOM    150  H7  CV4     2      14.540  20.070  20.280  1.00  0.00            
ATOM    151  H8  CV4     2      15.920  21.230  20.330  1.00  0.00            
ATOM    152  H9  CV4     2      15.710  21.910  18.130  1.00  0.00            
ATOM    153  H10 CV4     2      14.430  20.830  17.790  1.00  0.00            
ATOM    154  H11 CV4     2      19.950  19.230  19.310  1.00  0.00            
ATOM    155  H12 CV4     2      21.160  16.970  19.310  1.00  0.00            
ATOM    156  H13 CV4     2      19.830  13.830  18.280  1.00  0.00            
ATOM    157  H14 CV4     2      20.830  14.580  19.480  1.00  0.00            
ATOM    158  H15 CV4     2      17.680  15.080  17.680  1.00  0.00            
ATOM    159  H16 CV4     2      16.450  17.250  17.750  1.00  0.00            
ATOM    160  H17 CV4     2      13.960  24.120  21.140  1.00  0.00            
ATOM    161  H18 CV4     2      14.510  24.090  19.530  1.00  0.00            
ATOM    162  H19 CV4     2      16.820  23.010  20.550  1.00  0.00            
ATOM    163  H20 CV4     2      16.480  24.440  21.480  1.00  0.00            
ATOM    164  H21 CV4     2      15.980  22.810  22.020  1.00  0.00            
TER
ENDMDL
MODEL        1
ATOM      1  H1  ACD     1      12.800  17.970  17.440  1.00  0.00            
ATOM      2  O1  ACD     1      13.660  17.700  17.110  1.00  0.00            
ATOM      3  C1  ACD     1      13.700  17.800  15.700  1.00  0.00            
ATOM      4  H2  ACD     1      14.110  18.760  15.360  1.00  0.00            
ATOM      5  H3  ACD     1      12.710  17.660  15.240  1.00  0.00            
ATOM      6  C2  ACD     1      14.610  16.680  15.090  1.00  0.00            
ATOM      7  H4  ACD     1      15.460  16.390  15.720  1.00  0.00            
ATOM      8  O2  ACD     1      13.670  15.560  14.990  1.00  0.00            
ATOM      9  C3  ACD     1      14.030  14.400  14.200  1.00  0.00            
ATOM     10  H5  ACD     1      13.110  13.810  14.180  1.00  0.00            
ATOM     11  O3  ACD     1      15.180  13.680  14.680  1.00  0.00            
ATOM     12  C4  ACD     1      15.310  12.250  14.330  1.00  0.00            
ATOM     13  H6  ACD     1      14.670  11.990  13.470  1.00  0.00            
ATOM     14  C5  ACD     1      16.740  12.000  13.820  1.00  0.00            
ATOM     15  H7  ACD     1      17.410  12.550  14.490  1.00  0.00            
ATOM     16  O4  ACD     1      16.900  12.830  12.590  1.00  0.00            
ATOM     17  H8  ACD     1      17.750  12.830  12.140  1.00  0.00            
ATOM     18  C6  ACD     1      17.070  10.530  13.720  1.00  0.00            
ATOM     19  H9  ACD     1      16.340  10.070  13.030  1.00  0.00            
ATOM     20  O5  ACD     1      18.430  10.370  13.350  1.00  0.00            
ATOM     21  H10 ACD     1      18.680  11.100  12.780  1.00  0.00            
ATOM     22  C7  ACD     1      16.860   9.920  15.080  1.00  0.00            
ATOM     23  H11 ACD     1      16.960   8.830  15.090  1.00  0.00            
ATOM     24  O6  ACD     1      15.520  10.100  15.470  1.00  0.00            
ATOM     25  C8  ACD     1      15.090  11.430  15.610  1.00  0.00            
ATOM     26  H12 ACD     1      15.620  11.990  16.390  1.00  0.00            
ATOM     27  C9  ACD     1      13.590  11.400  16.020  1.00  0.00            
ATOM     28  H13 ACD     1      13.150  12.390  15.830  1.00  0.00            
ATOM     29  H14 ACD     1      13.120  10.610  15.420  1.00  0.00            
ATOM     30  O7  ACD     1      13.360  11.060  17.370  1.00  0.00            
ATOM     31  H15 ACD     1      13.770  10.190  17.420  1.00  0.00            
ATOM     32  O8  ACD     1      17.810  10.440  16.050  1.00  0.00            
ATOM     33  C10 ACD     1      18.640   9.470  16.750  1.00  0.00            
ATOM     34  H16 ACD     1      18.080   8.520  16.770  1.00  0.00            
ATOM     35  C11 ACD     1      19.970   9.360  16.050  1.00  0.00            
ATOM     36  H17 ACD     1      20.420  10.350  15.890  1.00  0.00            
ATOM     37  O9  ACD     1      19.940   8.620  14.780  1.00  0.00            
ATOM     38  H18 ACD     1      19.380   9.160  14.210  1.00  0.00            
ATOM     39  C12 ACD     1      20.940   8.660  16.990  1.00  0.00            
ATOM     40  H19 ACD     1      20.550   7.710  17.350  1.00  0.00            
ATOM     41  O10 ACD     1      22.170   8.490  16.250  1.00  0.00            
ATOM     42  H20 ACD     1      21.960   7.790  15.630  1.00  0.00            
ATOM     43  C13 ACD     1      21.140   9.500  18.280  1.00  0.00            
ATOM     44  H21 ACD     1      21.820   8.920  18.900  1.00  0.00            
ATOM     45  O11 ACD     1      19.910   9.500  18.920  1.00  0.00            
ATOM     46  C14 ACD     1      18.790  10.040  18.190  1.00  0.00            
ATOM     47  H22 ACD     1      18.870  11.110  17.990  1.00  0.00            
ATOM     48  C15 ACD     1      17.550   9.800  19.010  1.00  0.00            
ATOM     49  H23 ACD     1      16.600   9.980  18.480  1.00  0.00            
ATOM     50  H24 ACD     1      17.550   8.720  19.160  1.00  0.00            
ATOM     51  O12 ACD     1      17.510  10.580  20.210  1.00  0.00            
ATOM     52  H25 ACD     1      16.860  10.180  20.790  1.00  0.00            
ATOM     53  O13 ACD     1      21.500  10.830  18.020  1.00  0.00            
ATOM     54  C16 ACD     1      22.590  11.490  18.720  1.00  0.00            
ATOM     55  H26 ACD     1      23.120  10.690  19.250  1.00  0.00            
ATOM     56  C17 ACD     1      23.560  12.090  17.660  1.00  0.00            
ATOM     57  H27 ACD     1      22.930  12.410  16.820  1.00  0.00            
ATOM     58  O14 ACD     1      24.430  11.080  17.140  1.00  0.00            
ATOM     59  H28 ACD     1      25.130  11.520  16.650  1.00  0.00            
ATOM     60  C18 ACD     1      24.380  13.220  18.290  1.00  0.00            
ATOM     61  H29 ACD     1      25.060  12.780  19.030  1.00  0.00            
ATOM     62  O15 ACD     1      25.180  13.950  17.320  1.00  0.00            
ATOM     63  H30 ACD     1      24.600  14.630  16.980  1.00  0.00            
ATOM     64  C19 ACD     1      23.450  14.230  18.930  1.00  0.00            
ATOM     65  H31 ACD     1      23.980  15.010  19.480  1.00  0.00            
ATOM     66  O16 ACD     1      22.730  13.450  19.950  1.00  0.00            
ATOM     67  C20 ACD     1      21.840  12.420  19.640  1.00  0.00            
ATOM     68  H32 ACD     1      20.910  12.770  19.180  1.00  0.00            
ATOM     69  C21 ACD     1      21.500  11.740  20.990  1.00  0.00            
ATOM     70  H33 ACD     1      20.870  12.400  21.610  1.00  0.00            
ATOM     71  H34 ACD     1      20.980  10.780  20.830  1.00  0.00            
ATOM     72  O17 ACD     1      22.730  11.410  21.670  1.00  0.00            
ATOM     73  H35 ACD     1      23.280  12.200  21.630  1.00  0.00            
ATOM     74  O18 ACD     1      22.510  14.840  18.060  1.00  0.00            
ATOM     75  C22 ACD     1      22.330  16.280  18.130  1.00  0.00            
ATOM     76  H36 ACD     1      22.950  16.750  18.910  1.00  0.00            
ATOM     77  C23 ACD     1      22.650  16.790  16.730  1.00  0.00            
ATOM     78  H37 ACD     1      22.020  16.220  16.040  1.00  0.00            
ATOM     79  O19 ACD     1      24.120  16.500  16.470  1.00  0.00            
ATOM     80  H38 ACD     1      24.250  16.790  15.560  1.00  0.00            
ATOM     81  C24 ACD     1      22.330  18.350  16.690  1.00  0.00            
ATOM     82  H39 ACD     1      23.140  18.790  17.280  1.00  0.00            
ATOM     83  O20 ACD     1      22.350  18.960  15.400  1.00  0.00            
ATOM     84  H40 ACD     1      23.120  18.700  14.890  1.00  0.00            
ATOM     85  C25 ACD     1      20.930  18.700  17.210  1.00  0.00            
ATOM     86  H41 ACD     1      21.020  19.790  17.190  1.00  0.00            
ATOM     87  O21 ACD     1      20.870  18.210  18.570  1.00  0.00            
ATOM     88  C26 ACD     1      20.930  16.740  18.640  1.00  0.00            
ATOM     89  H42 ACD     1      20.160  16.320  18.000  1.00  0.00            
ATOM     90  C27 ACD     1      20.620  16.330  20.080  1.00  0.00            
ATOM     91  H43 ACD     1      19.620  16.620  20.430  1.00  0.00            
ATOM     92  H44 ACD     1      20.810  15.250  20.120  1.00  0.00            
ATOM     93  O22 ACD     1      21.520  16.900  21.060  1.00  0.00            
ATOM     94  H45 ACD     1      22.120  17.500  20.620  1.00  0.00            
ATOM     95  O23 ACD     1      19.930  18.090  16.370  1.00  0.00            
ATOM     96  C28 ACD     1      18.860  18.960  15.980  1.00  0.00            
ATOM     97  H46 ACD     1      18.940  19.940  16.470  1.00  0.00            
ATOM     98  C29 ACD     1      17.580  18.210  16.410  1.00  0.00            
ATOM     99  H47 ACD     1      17.630  17.180  16.030  1.00  0.00            
ATOM    100  O24 ACD     1      16.530  18.840  15.800  1.00  0.00            
ATOM    101  C30 ACD     1      17.370  18.190  17.940  1.00  0.00            
ATOM    102  H48 ACD     1      16.370  17.820  18.200  1.00  0.00            
ATOM    103  H49 ACD     1      18.150  17.490  18.270  1.00  0.00            
ATOM    104  O25 ACD     1      17.530  19.450  18.480  1.00  0.00            
ATOM    105  H50 ACD     1      16.690  19.850  18.250  1.00  0.00            
ATOM    106  C31 ACD     1      18.950  19.150  14.480  1.00  0.00            
ATOM    107  H51 ACD     1      18.890  18.150  14.020  1.00  0.00            
ATOM    108  O26 ACD     1      20.060  19.970  14.140  1.00  0.00            
ATOM    109  H52 ACD     1      20.820  19.580  14.590  1.00  0.00            
ATOM    110  C32 ACD     1      17.660  19.770  13.960  1.00  0.00            
ATOM    111  H53 ACD     1      17.600  20.790  14.370  1.00  0.00            
ATOM    112  O27 ACD     1      17.550  20.000  12.610  1.00  0.00            
ATOM    113  H54 ACD     1      17.600  19.110  12.240  1.00  0.00            
ATOM    114  C33 ACD     1      16.430  18.940  14.430  1.00  0.00            
ATOM    115  H55 ACD     1      15.480  19.430  14.190  1.00  0.00            
ATOM    116  O28 ACD     1      16.400  17.720  13.790  1.00  0.00            
ATOM    117  C34 ACD     1      15.110  17.100  13.720  1.00  0.00            
ATOM    118  H56 ACD     1      14.360  17.740  13.240  1.00  0.00            
ATOM    119  C35 ACD     1      15.360  15.970  12.780  1.00  0.00            
ATOM    120  H57 ACD     1      16.220  15.350  13.060  1.00  0.00            
ATOM    121  O29 ACD     1      15.270  16.490  11.380  1.00  0.00            
ATOM    122  H58 ACD     1      15.210  15.760  10.760  1.00  0.00            
ATOM    123  C36 ACD     1      14.210  14.960  12.780  1.00  0.00            
ATOM    124  H59 ACD     1      13.330  15.540  12.500  1.00  0.00            
ATOM    125  O30 ACD     1      14.430  13.840  11.910  1.00  0.00            
ATOM    126  H60 ACD     1      15.290  13.460  12.120  1.00  0.00            
ATOM    127  C1  CV4     2      11.340  15.060  17.700  1.00  0.00            
ATOM    128  C2  CV4     2      12.240  14.030  18.570  1.00  0.00            
ATOM    129  N1  CV4     2      13.660  14.300  19.050  1.00  0.00            
ATOM    130  C3  CV4     2      14.730  14.460  17.990  1.00  0.00            
ATOM    131  C4  CV4     2      16.140  13.930  18.350  1.00  0.00            
ATOM    132  O1  CV4     2      16.890  14.270  17.140  1.00  0.00            
ATOM    133  C5  CV4     2      18.240  14.120  17.220  1.00  0.00            
ATOM    134  C6  CV4     2      19.030  14.240  15.920  1.00  0.00            
ATOM    135  C7  CV4     2      20.330  13.650  16.010  1.00  0.00            
ATOM    136  C8  CV4     2      21.080  13.690  14.870  1.00  0.00            
ATOM    137  C9  CV4     2      20.660  14.330  13.720  1.00  0.00            
ATOM    138  N2  CV4     2      21.400  14.150  12.570  1.00  0.00            
ATOM    139  C10 CV4     2      19.410  14.870  13.590  1.00  0.00            
ATOM    140  C11 CV4     2      18.530  14.840  14.730  1.00  0.00            
ATOM    141  O2  CV4     2      18.860  13.960  18.280  1.00  0.00            
ATOM    142  C12 CV4     2      13.740  15.590  19.790  1.00  0.00            
ATOM    143  C13 CV4     2      12.680  15.670  20.940  1.00  0.00            
ATOM    144  H1  CV4     2      10.580  14.550  17.090  1.00  0.00            
ATOM    145  H2  CV4     2      10.960  15.830  18.370  1.00  0.00            
ATOM    146  H3  CV4     2      12.050  15.550  17.030  1.00  0.00            
ATOM    147  H4  CV4     2      12.300  13.140  17.940  1.00  0.00            
ATOM    148  H5  CV4     2      11.650  13.680  19.420  1.00  0.00            
ATOM    149  H6  CV4     2      13.870  13.480  19.640  1.00  0.00            
ATOM    150  H7  CV4     2      14.790  15.520  17.760  1.00  0.00            
ATOM    151  H8  CV4     2      14.390  14.030  17.050  1.00  0.00            
ATOM    152  H9  CV4     2      16.060  12.850  18.490  1.00  0.00            
ATOM    153  H10 CV4     2      16.510  14.330  19.310  1.00  0.00            
ATOM    154  H11 CV4     2      20.760  13.230  16.910  1.00  0.00            
ATOM    155  H12 CV4     2      22.080  13.260  14.870  1.00  0.00            
ATOM    156  H13 CV4     2      22.320  13.840  12.870  1.00  0.00            
ATOM    157  H14 CV4     2      21.500  14.990  12.010  1.00  0.00            
ATOM    158  H15 CV4     2      18.950  15.150  12.650  1.00  0.00            
ATOM    159  H16 CV4     2      17.580  15.350  14.750  1.00  0.00            
ATOM    160  H17 CV4     2      13.710  16.450  19.110  1.00  0.00            
ATOM    161  H18 CV4     2      14.700  15.620  20.290  1.00  0.00            
ATOM    162  H19 CV4     2      12.640  14.730  21.500  1.00  0.00            
ATOM    163  H20 CV4     2      13.030  16.470  21.600  1.00  0.00            
ATOM    164  H21 CV4     2      11.640  15.890  20.650  1.00  0.00            
TER
ENDMDL
MODEL        1
ATOM      1  H1  ACD     1      12.590  23.980  19.140  1.00  0.00            
ATOM      2  O1  ACD     1      13.140  23.360  19.630  1.00  0.00            
ATOM      3  C1  ACD     1      13.450  22.310  18.710  1.00  0.00            
ATOM      4  H2  ACD     1      13.890  22.780  17.820  1.00  0.00            
ATOM      5  H3  ACD     1      12.580  21.720  18.400  1.00  0.00            
ATOM      6  C2  ACD     1      14.440  21.350  19.360  1.00  0.00            
ATOM      7  H4  ACD     1      15.250  22.010  19.710  1.00  0.00            
ATOM      8  O2  ACD     1      13.710  20.720  20.450  1.00  0.00            
ATOM      9  C3  ACD     1      14.550  19.950  21.240  1.00  0.00            
ATOM     10  H5  ACD     1      14.020  19.760  22.180  1.00  0.00            
ATOM     11  O3  ACD     1      15.800  20.650  21.610  1.00  0.00            
ATOM     12  C4  ACD     1      15.860  20.940  23.060  1.00  0.00            
ATOM     13  H6  ACD     1      14.950  20.740  23.630  1.00  0.00            
ATOM     14  C5  ACD     1      16.830  19.980  23.740  1.00  0.00            
ATOM     15  H7  ACD     1      17.730  19.920  23.110  1.00  0.00            
ATOM     16  O4  ACD     1      16.270  18.660  23.860  1.00  0.00            
ATOM     17  H8  ACD     1      16.980  18.170  24.280  1.00  0.00            
ATOM     18  C6  ACD     1      17.270  20.450  25.100  1.00  0.00            
ATOM     19  H9  ACD     1      16.330  20.400  25.660  1.00  0.00            
ATOM     20  O5  ACD     1      18.370  19.750  25.700  1.00  0.00            
ATOM     21  H10 ACD     1      19.010  19.660  24.990  1.00  0.00            
ATOM     22  C7  ACD     1      17.810  21.860  24.980  1.00  0.00            
ATOM     23  H11 ACD     1      18.170  22.180  25.960  1.00  0.00            
ATOM     24  O6  ACD     1      16.770  22.720  24.580  1.00  0.00            
ATOM     25  C8  ACD     1      16.270  22.450  23.260  1.00  0.00            
ATOM     26  H12 ACD     1      17.070  22.670  22.540  1.00  0.00            
ATOM     27  C9  ACD     1      15.230  23.430  22.840  1.00  0.00            
ATOM     28  H13 ACD     1      15.610  24.410  23.150  1.00  0.00            
ATOM     29  H14 ACD     1      15.160  23.360  21.750  1.00  0.00            
ATOM     30  O7  ACD     1      13.970  23.140  23.480  1.00  0.00            
ATOM     31  H15 ACD     1      13.450  23.910  23.240  1.00  0.00            
ATOM     32  O8  ACD     1      19.010  21.830  24.130  1.00  0.00            
ATOM     33  C10 ACD     1      20.120  22.660  24.500  1.00  0.00            
ATOM     34  H16 ACD     1      20.270  23.080  25.500  1.00  0.00            
ATOM     35  C11 ACD     1      21.390  21.810  24.070  1.00  0.00            
ATOM     36  H17 ACD     1      21.110  21.370  23.100  1.00  0.00            
ATOM     37  O9  ACD     1      21.500  20.790  25.150  1.00  0.00            
ATOM     38  H18 ACD     1      22.050  21.190  25.830  1.00  0.00            
ATOM     39  C12 ACD     1      22.610  22.710  23.990  1.00  0.00            
ATOM     40  H19 ACD     1      22.820  23.170  24.960  1.00  0.00            
ATOM     41  O10 ACD     1      23.780  21.950  23.590  1.00  0.00            
ATOM     42  H20 ACD     1      23.360  21.610  22.790  1.00  0.00            
ATOM     43  C13 ACD     1      22.320  23.860  23.030  1.00  0.00            
ATOM     44  H21 ACD     1      23.160  24.540  22.840  1.00  0.00            
ATOM     45  O11 ACD     1      21.210  24.640  23.460  1.00  0.00            
ATOM     46  C14 ACD     1      19.970  23.960  23.700  1.00  0.00            
ATOM     47  H22 ACD     1      19.560  23.840  22.690  1.00  0.00            
ATOM     48  C15 ACD     1      19.070  24.890  24.480  1.00  0.00            
ATOM     49  H23 ACD     1      18.800  25.650  23.730  1.00  0.00            
ATOM     50  H24 ACD     1      18.170  24.440  24.900  1.00  0.00            
ATOM     51  O12 ACD     1      19.690  25.530  25.520  1.00  0.00            
ATOM     52  H25 ACD     1      19.010  26.190  25.680  1.00  0.00            
ATOM     53  O13 ACD     1      21.990  23.270  21.780  1.00  0.00            
ATOM     54  C16 ACD     1      22.890  23.280  20.760  1.00  0.00            
ATOM     55  H26 ACD     1      23.920  23.440  21.110  1.00  0.00            
ATOM     56  C17 ACD     1      22.790  21.930  20.080  1.00  0.00            
ATOM     57  H27 ACD     1      21.750  21.750  19.790  1.00  0.00            
ATOM     58  O14 ACD     1      23.180  20.940  21.090  1.00  0.00            
ATOM     59  H28 ACD     1      23.070  20.050  20.730  1.00  0.00            
ATOM     60  C18 ACD     1      23.710  21.890  18.810  1.00  0.00            
ATOM     61  H29 ACD     1      24.770  22.050  19.060  1.00  0.00            
ATOM     62  O15 ACD     1      23.720  20.550  18.220  1.00  0.00            
ATOM     63  H30 ACD     1      23.470  20.660  17.300  1.00  0.00            
ATOM     64  C19 ACD     1      23.120  22.970  17.860  1.00  0.00            
ATOM     65  H31 ACD     1      23.720  23.050  16.950  1.00  0.00            
ATOM     66  O16 ACD     1      23.240  24.220  18.520  1.00  0.00            
ATOM     67  C20 ACD     1      22.460  24.360  19.730  1.00  0.00            
ATOM     68  H32 ACD     1      21.400  24.160  19.530  1.00  0.00            
ATOM     69  C21 ACD     1      22.680  25.790  20.180  1.00  0.00            
ATOM     70  H33 ACD     1      22.250  26.450  19.420  1.00  0.00            
ATOM     71  H34 ACD     1      21.940  25.930  20.990  1.00  0.00            
ATOM     72  O17 ACD     1      23.930  26.170  20.790  1.00  0.00            
ATOM     73  H35 ACD     1      24.690  25.830  20.300  1.00  0.00            
ATOM     74  O18 ACD     1      21.810  22.650  17.590  1.00  0.00            
ATOM     75  C22 ACD     1      21.570  22.700  16.220  1.00  0.00            
ATOM     76  H36 ACD     1      22.360  23.140  15.590  1.00  0.00            
ATOM     77  C23 ACD     1      21.490  21.330  15.530  1.00  0.00            
ATOM     78  H37 ACD     1      20.770  20.720  16.080  1.00  0.00            
ATOM     79  O19 ACD     1      22.780  20.690  15.400  1.00  0.00            
ATOM     80  H38 ACD     1      22.740  19.760  15.170  1.00  0.00            
ATOM     81  C24 ACD     1      20.810  21.420  14.150  1.00  0.00            
ATOM     82  H39 ACD     1      21.410  21.840  13.330  1.00  0.00            
ATOM     83  O20 ACD     1      20.350  20.110  13.710  1.00  0.00            
ATOM     84  H40 ACD     1      19.420  20.080  13.950  1.00  0.00            
ATOM     85  C25 ACD     1      19.590  22.330  14.290  1.00  0.00            
ATOM     86  H41 ACD     1      19.200  22.380  13.270  1.00  0.00            
ATOM     87  O21 ACD     1      19.940  23.670  14.730  1.00  0.00            
ATOM     88  C26 ACD     1      20.380  23.630  16.120  1.00  0.00            
ATOM     89  H42 ACD     1      19.540  23.330  16.760  1.00  0.00            
ATOM     90  C27 ACD     1      20.660  25.030  16.620  1.00  0.00            
ATOM     91  H43 ACD     1      19.750  25.630  16.480  1.00  0.00            
ATOM     92  H44 ACD     1      20.820  25.070  17.700  1.00  0.00            
ATOM     93  O22 ACD     1      21.800  25.610  15.920  1.00  0.00            
ATOM     94  H45 ACD     1      21.620  25.400  15.000  1.00  0.00            
ATOM     95  O23 ACD     1      18.710  21.730  15.170  1.00  0.00            
ATOM     96  C28 ACD     1      17.400  21.700  14.800  1.00  0.00            
ATOM     97  H46 ACD     1      17.320  21.910  13.730  1.00  0.00            
ATOM     98  C29 ACD     1      16.450  22.730  15.550  1.00  0.00            
ATOM     99  H47 ACD     1      16.880  22.840  16.550  1.00  0.00            
ATOM    100  O24 ACD     1      15.140  22.230  15.650  1.00  0.00            
ATOM    101  C30 ACD     1      16.450  24.040  14.850  1.00  0.00            
ATOM    102  H48 ACD     1      15.880  24.650  15.550  1.00  0.00            
ATOM    103  H49 ACD     1      17.470  24.440  14.820  1.00  0.00            
ATOM    104  O25 ACD     1      15.830  24.080  13.600  1.00  0.00            
ATOM    105  H50 ACD     1      14.910  23.820  13.640  1.00  0.00            
ATOM    106  C31 ACD     1      17.060  20.250  15.000  1.00  0.00            
ATOM    107  H51 ACD     1      17.370  20.080  16.040  1.00  0.00            
ATOM    108  O26 ACD     1      17.810  19.320  14.180  1.00  0.00            
ATOM    109  H52 ACD     1      17.580  18.420  14.440  1.00  0.00            
ATOM    110  C32 ACD     1      15.580  19.920  15.120  1.00  0.00            
ATOM    111  H53 ACD     1      15.130  20.050  14.130  1.00  0.00            
ATOM    112  O27 ACD     1      15.330  18.610  15.560  1.00  0.00            
ATOM    113  H54 ACD     1      15.650  18.590  16.470  1.00  0.00            
ATOM    114  C33 ACD     1      14.970  20.920  16.130  1.00  0.00            
ATOM    115  H55 ACD     1      13.900  20.860  16.360  1.00  0.00            
ATOM    116  O28 ACD     1      15.670  20.720  17.410  1.00  0.00            
ATOM    117  C34 ACD     1      14.860  20.220  18.470  1.00  0.00            
ATOM    118  H56 ACD     1      13.940  19.820  18.030  1.00  0.00            
ATOM    119  C35 ACD     1      15.680  19.150  19.130  1.00  0.00            
ATOM    120  H57 ACD     1      16.620  19.630  19.430  1.00  0.00            
ATOM    121  O29 ACD     1      15.930  17.920  18.410  1.00  0.00            
ATOM    122  H58 ACD     1      16.450  17.400  19.030  1.00  0.00            
ATOM    123  C36 ACD     1      14.910  18.710  20.420  1.00  0.00            
ATOM    124  H59 ACD     1      13.970  18.200  20.170  1.00  0.00            
ATOM    125  O30 ACD     1      15.690  17.820  21.160  1.00  0.00            
ATOM    126  H60 ACD     1      15.810  18.250  22.010  1.00  0.00            
ATOM    127  C1  CV4     2      13.850  26.510  17.050  1.00  0.00            
ATOM    128  C2  CV4     2      14.890  27.330  17.860  1.00  0.00            
ATOM    129  N1  CV4     2      15.330  26.820  19.230  1.00  0.00            
ATOM    130  C3  CV4     2      16.090  25.470  19.150  1.00  0.00            
ATOM    131  C4  CV4     2      17.440  25.390  18.380  1.00  0.00            
ATOM    132  O1  CV4     2      17.940  24.010  18.480  1.00  0.00            
ATOM    133  C5  CV4     2      18.190  23.430  19.710  1.00  0.00            
ATOM    134  C6  CV4     2      18.870  22.080  19.680  1.00  0.00            
ATOM    135  C7  CV4     2      19.190  21.430  20.860  1.00  0.00            
ATOM    136  C8  CV4     2      19.600  20.060  20.870  1.00  0.00            
ATOM    137  C9  CV4     2      19.770  19.350  19.670  1.00  0.00            
ATOM    138  N2  CV4     2      20.170  18.030  19.600  1.00  0.00            
ATOM    139  C10 CV4     2      19.370  20.010  18.500  1.00  0.00            
ATOM    140  C11 CV4     2      19.000  21.370  18.440  1.00  0.00            
ATOM    141  O2  CV4     2      17.930  23.990  20.730  1.00  0.00            
ATOM    142  C12 CV4     2      16.200  27.930  19.880  1.00  0.00            
ATOM    143  C13 CV4     2      16.960  27.560  21.160  1.00  0.00            
ATOM    144  H1  CV4     2      12.980  26.240  17.670  1.00  0.00            
ATOM    145  H2  CV4     2      13.320  27.130  16.320  1.00  0.00            
ATOM    146  H3  CV4     2      14.240  25.620  16.550  1.00  0.00            
ATOM    147  H4  CV4     2      14.480  28.310  18.100  1.00  0.00            
ATOM    148  H5  CV4     2      15.790  27.410  17.260  1.00  0.00            
ATOM    149  H6  CV4     2      14.530  26.710  19.870  1.00  0.00            
ATOM    150  H7  CV4     2      15.490  24.690  18.670  1.00  0.00            
ATOM    151  H8  CV4     2      16.200  25.160  20.190  1.00  0.00            
ATOM    152  H9  CV4     2      18.190  26.110  18.740  1.00  0.00            
ATOM    153  H10 CV4     2      17.310  25.740  17.350  1.00  0.00            
ATOM    154  H11 CV4     2      19.100  21.960  21.800  1.00  0.00            
ATOM    155  H12 CV4     2      19.990  19.560  21.750  1.00  0.00            
ATOM    156  H13 CV4     2      19.740  17.400  18.940  1.00  0.00            
ATOM    157  H14 CV4     2      20.200  17.600  20.510  1.00  0.00            
ATOM    158  H15 CV4     2      19.360  19.450  17.570  1.00  0.00            
ATOM    159  H16 CV4     2      18.530  21.820  17.570  1.00  0.00            
ATOM    160  H17 CV4     2      15.520  28.740  20.170  1.00  0.00            
ATOM    161  H18 CV4     2      16.860  28.380  19.140  1.00  0.00            
ATOM    162  H19 CV4     2      17.580  26.660  21.050  1.00  0.00            
ATOM    163  H20 CV4     2      17.570  28.360  21.590  1.00  0.00            
ATOM    164  H21 CV4     2      16.300  27.210  21.970  1.00  0.00            
TER
ENDMDL
MODEL        1
ATOM      1  H1  ACD     1      20.040  16.710  16.970  1.00  0.00            
ATOM      2  O1  ACD     1      20.960  16.970  16.880  1.00  0.00            
ATOM      3  C1  ACD     1      21.280  16.940  15.450  1.00  0.00            
ATOM      4  H2  ACD     1      22.240  17.460  15.310  1.00  0.00            
ATOM      5  H3  ACD     1      20.510  17.380  14.800  1.00  0.00            
ATOM      6  C2  ACD     1      21.430  15.540  14.900  1.00  0.00            
ATOM      7  H4  ACD     1      22.100  14.990  15.570  1.00  0.00            
ATOM      8  O2  ACD     1      20.140  14.920  14.850  1.00  0.00            
ATOM      9  C3  ACD     1      19.940  13.590  14.350  1.00  0.00            
ATOM     10  H5  ACD     1      18.890  13.280  14.410  1.00  0.00            
ATOM     11  O3  ACD     1      20.790  12.680  14.940  1.00  0.00            
ATOM     12  C4  ACD     1      20.320  12.010  16.050  1.00  0.00            
ATOM     13  H6  ACD     1      19.220  12.040  15.960  1.00  0.00            
ATOM     14  C5  ACD     1      20.650  10.570  15.860  1.00  0.00            
ATOM     15  H7  ACD     1      21.730  10.590  15.670  1.00  0.00            
ATOM     16  O4  ACD     1      20.010   9.950  14.720  1.00  0.00            
ATOM     17  H8  ACD     1      20.070   9.010  14.930  1.00  0.00            
ATOM     18  C6  ACD     1      20.430   9.740  17.070  1.00  0.00            
ATOM     19  H9  ACD     1      19.350   9.770  17.270  1.00  0.00            
ATOM     20  O5  ACD     1      20.830   8.420  16.770  1.00  0.00            
ATOM     21  H10 ACD     1      21.770   8.600  16.670  1.00  0.00            
ATOM     22  C7  ACD     1      21.280  10.320  18.220  1.00  0.00            
ATOM     23  H11 ACD     1      21.080   9.810  19.170  1.00  0.00            
ATOM     24  O6  ACD     1      20.670  11.550  18.400  1.00  0.00            
ATOM     25  C8  ACD     1      20.800  12.520  17.390  1.00  0.00            
ATOM     26  H12 ACD     1      21.810  12.940  17.240  1.00  0.00            
ATOM     27  C9  ACD     1      19.840  13.680  17.770  1.00  0.00            
ATOM     28  H13 ACD     1      19.730  14.390  16.940  1.00  0.00            
ATOM     29  H14 ACD     1      18.860  13.240  17.990  1.00  0.00            
ATOM     30  O7  ACD     1      20.450  14.380  18.840  1.00  0.00            
ATOM     31  H15 ACD     1      19.800  15.060  19.050  1.00  0.00            
ATOM     32  O8  ACD     1      22.670  10.480  17.970  1.00  0.00            
ATOM     33  C10 ACD     1      23.570   9.400  18.280  1.00  0.00            
ATOM     34  H16 ACD     1      23.000   8.560  18.690  1.00  0.00            
ATOM     35  C11 ACD     1      24.350   9.010  16.980  1.00  0.00            
ATOM     36  H17 ACD     1      24.880   9.880  16.580  1.00  0.00            
ATOM     37  O9  ACD     1      23.480   8.450  16.090  1.00  0.00            
ATOM     38  H18 ACD     1      23.950   7.920  15.450  1.00  0.00            
ATOM     39  C12 ACD     1      25.370   7.950  17.260  1.00  0.00            
ATOM     40  H19 ACD     1      24.790   7.070  17.550  1.00  0.00            
ATOM     41  O10 ACD     1      26.180   7.610  16.110  1.00  0.00            
ATOM     42  H20 ACD     1      26.910   8.240  16.140  1.00  0.00            
ATOM     43  C13 ACD     1      26.260   8.400  18.380  1.00  0.00            
ATOM     44  H21 ACD     1      27.000   7.630  18.600  1.00  0.00            
ATOM     45  O11 ACD     1      25.490   8.680  19.540  1.00  0.00            
ATOM     46  C14 ACD     1      24.550   9.800  19.340  1.00  0.00            
ATOM     47  H22 ACD     1      25.060  10.670  18.910  1.00  0.00            
ATOM     48  C15 ACD     1      23.830  10.230  20.640  1.00  0.00            
ATOM     49  H23 ACD     1      24.600  10.490  21.380  1.00  0.00            
ATOM     50  H24 ACD     1      23.300  11.160  20.440  1.00  0.00            
ATOM     51  O12 ACD     1      22.920   9.180  21.090  1.00  0.00            
ATOM     52  H25 ACD     1      22.620   9.460  21.960  1.00  0.00            
ATOM     53  O13 ACD     1      27.030   9.550  17.940  1.00  0.00            
ATOM     54  C16 ACD     1      28.300   9.720  18.520  1.00  0.00            
ATOM     55  H26 ACD     1      28.470   8.970  19.300  1.00  0.00            
ATOM     56  C17 ACD     1      29.320   9.580  17.400  1.00  0.00            
ATOM     57  H27 ACD     1      28.870  10.180  16.600  1.00  0.00            
ATOM     58  O14 ACD     1      29.480   8.280  16.820  1.00  0.00            
ATOM     59  H28 ACD     1      29.940   7.680  17.410  1.00  0.00            
ATOM     60  C18 ACD     1      30.670  10.280  17.590  1.00  0.00            
ATOM     61  H29 ACD     1      31.200   9.580  18.250  1.00  0.00            
ATOM     62  O15 ACD     1      31.420  10.440  16.400  1.00  0.00            
ATOM     63  H30 ACD     1      30.880  11.070  15.920  1.00  0.00            
ATOM     64  C19 ACD     1      30.460  11.680  18.190  1.00  0.00            
ATOM     65  H31 ACD     1      31.450  12.110  18.360  1.00  0.00            
ATOM     66  O16 ACD     1      29.740  11.520  19.410  1.00  0.00            
ATOM     67  C20 ACD     1      28.390  11.080  19.270  1.00  0.00            
ATOM     68  H32 ACD     1      27.760  11.770  18.710  1.00  0.00            
ATOM     69  C21 ACD     1      27.780  10.940  20.690  1.00  0.00            
ATOM     70  H33 ACD     1      26.850  10.370  20.610  1.00  0.00            
ATOM     71  H34 ACD     1      28.510  10.380  21.290  1.00  0.00            
ATOM     72  O17 ACD     1      27.410  12.230  21.120  1.00  0.00            
ATOM     73  H35 ACD     1      27.550  12.220  22.070  1.00  0.00            
ATOM     74  O18 ACD     1      29.780  12.550  17.250  1.00  0.00            
ATOM     75  C22 ACD     1      30.210  13.890  16.990  1.00  0.00            
ATOM     76  H36 ACD     1      31.240  14.050  17.320  1.00  0.00            
ATOM     77  C23 ACD     1      29.960  14.080  15.450  1.00  0.00            
ATOM     78  H37 ACD     1      28.960  13.700  15.200  1.00  0.00            
ATOM     79  O19 ACD     1      31.010  13.220  14.800  1.00  0.00            
ATOM     80  H38 ACD     1      31.780  13.760  14.620  1.00  0.00            
ATOM     81  C24 ACD     1      29.930  15.570  15.010  1.00  0.00            
ATOM     82  H39 ACD     1      30.940  15.940  15.230  1.00  0.00            
ATOM     83  O20 ACD     1      29.830  15.630  13.570  1.00  0.00            
ATOM     84  H40 ACD     1      29.130  15.010  13.350  1.00  0.00            
ATOM     85  C25 ACD     1      28.900  16.310  15.840  1.00  0.00            
ATOM     86  H41 ACD     1      28.820  17.390  15.650  1.00  0.00            
ATOM     87  O21 ACD     1      29.230  16.260  17.200  1.00  0.00            
ATOM     88  C26 ACD     1      29.300  14.900  17.830  1.00  0.00            
ATOM     89  H42 ACD     1      28.300  14.450  17.780  1.00  0.00            
ATOM     90  C27 ACD     1      29.670  14.970  19.260  1.00  0.00            
ATOM     91  H43 ACD     1      28.930  15.550  19.830  1.00  0.00            
ATOM     92  H44 ACD     1      29.660  13.960  19.710  1.00  0.00            
ATOM     93  O22 ACD     1      31.010  15.520  19.350  1.00  0.00            
ATOM     94  H45 ACD     1      31.290  15.540  20.270  1.00  0.00            
ATOM     95  O23 ACD     1      27.620  15.740  15.520  1.00  0.00            
ATOM     96  C28 ACD     1      26.930  16.350  14.390  1.00  0.00            
ATOM     97  H46 ACD     1      27.540  17.030  13.780  1.00  0.00            
ATOM     98  C29 ACD     1      25.680  17.090  14.820  1.00  0.00            
ATOM     99  H47 ACD     1      25.050  16.400  15.400  1.00  0.00            
ATOM    100  O24 ACD     1      24.910  17.500  13.700  1.00  0.00            
ATOM    101  C30 ACD     1      25.860  18.390  15.590  1.00  0.00            
ATOM    102  H48 ACD     1      24.880  18.880  15.730  1.00  0.00            
ATOM    103  H49 ACD     1      26.180  18.140  16.610  1.00  0.00            
ATOM    104  O25 ACD     1      26.780  19.380  15.020  1.00  0.00            
ATOM    105  H50 ACD     1      26.360  19.780  14.250  1.00  0.00            
ATOM    106  C31 ACD     1      26.460  15.170  13.450  1.00  0.00            
ATOM    107  H51 ACD     1      25.800  14.510  14.030  1.00  0.00            
ATOM    108  O26 ACD     1      27.540  14.330  13.010  1.00  0.00            
ATOM    109  H52 ACD     1      27.060  13.630  12.570  1.00  0.00            
ATOM    110  C32 ACD     1      25.490  15.690  12.350  1.00  0.00            
ATOM    111  H53 ACD     1      26.120  16.440  11.840  1.00  0.00            
ATOM    112  O27 ACD     1      25.110  14.500  11.570  1.00  0.00            
ATOM    113  H54 ACD     1      24.200  14.330  11.830  1.00  0.00            
ATOM    114  C33 ACD     1      24.300  16.400  12.960  1.00  0.00            
ATOM    115  H55 ACD     1      23.600  16.790  12.210  1.00  0.00            
ATOM    116  O28 ACD     1      23.530  15.570  13.810  1.00  0.00            
ATOM    117  C34 ACD     1      22.120  15.480  13.560  1.00  0.00            
ATOM    118  H56 ACD     1      21.790  16.330  12.950  1.00  0.00            
ATOM    119  C35 ACD     1      21.780  14.130  12.650  1.00  0.00            
ATOM    120  H57 ACD     1      22.410  13.380  13.140  1.00  0.00            
ATOM    121  O29 ACD     1      22.140  14.290  11.240  1.00  0.00            
ATOM    122  H58 ACD     1      22.130  13.400  10.880  1.00  0.00            
ATOM    123  C36 ACD     1      20.370  13.610  12.900  1.00  0.00            
ATOM    124  H59 ACD     1      19.700  14.290  12.370  1.00  0.00            
ATOM    125  O30 ACD     1      20.240  12.340  12.430  1.00  0.00            
ATOM    126  H60 ACD     1      20.470  11.840  13.220  1.00  0.00            
ATOM    127  C1  CV4     2      21.790  17.450  21.690  1.00  0.00            
ATOM    128  C2  CV4     2      22.250  16.570  20.540  1.00  0.00            
ATOM    129  N1  CV4     2      23.680  16.070  20.690  1.00  0.00            
ATOM    130  C3  CV4     2      23.970  15.000  19.540  1.00  0.00            
ATOM    131  C4  CV4     2      23.890  15.330  18.070  1.00  0.00            
ATOM    132  O1  CV4     2      24.030  14.140  17.320  1.00  0.00            
ATOM    133  C5  CV4     2      25.240  13.430  17.330  1.00  0.00            
ATOM    134  C6  CV4     2      25.340  12.530  16.110  1.00  0.00            
ATOM    135  C7  CV4     2      26.580  11.920  15.800  1.00  0.00            
ATOM    136  C8  CV4     2      26.690  11.200  14.560  1.00  0.00            
ATOM    137  C9  CV4     2      25.590  10.860  13.790  1.00  0.00            
ATOM    138  N2  CV4     2      25.800   9.970  12.720  1.00  0.00            
ATOM    139  C10 CV4     2      24.350  11.400  14.140  1.00  0.00            
ATOM    140  C11 CV4     2      24.270  12.260  15.260  1.00  0.00            
ATOM    141  O2  CV4     2      26.190  13.610  18.120  1.00  0.00            
ATOM    142  C12 CV4     2      24.760  17.110  20.700  1.00  0.00            
ATOM    143  C13 CV4     2      26.140  16.670  21.140  1.00  0.00            
ATOM    144  H1  CV4     2      20.750  17.780  21.560  1.00  0.00            
ATOM    145  H2  CV4     2      21.780  16.980  22.680  1.00  0.00            
ATOM    146  H3  CV4     2      22.480  18.300  21.820  1.00  0.00            
ATOM    147  H4  CV4     2      22.080  17.080  19.590  1.00  0.00            
ATOM    148  H5  CV4     2      21.720  15.620  20.490  1.00  0.00            
ATOM    149  H6  CV4     2      23.700  15.660  21.630  1.00  0.00            
ATOM    150  H7  CV4     2      23.360  14.100  19.680  1.00  0.00            
ATOM    151  H8  CV4     2      25.000  14.790  19.840  1.00  0.00            
ATOM    152  H9  CV4     2      24.710  16.040  17.840  1.00  0.00            
ATOM    153  H10 CV4     2      23.010  15.900  17.750  1.00  0.00            
ATOM    154  H11 CV4     2      27.440  12.120  16.430  1.00  0.00            
ATOM    155  H12 CV4     2      27.690  10.920  14.250  1.00  0.00            
ATOM    156  H13 CV4     2      26.630   9.400  12.810  1.00  0.00            
ATOM    157  H14 CV4     2      24.960   9.640  12.270  1.00  0.00            
ATOM    158  H15 CV4     2      23.490  11.200  13.510  1.00  0.00            
ATOM    159  H16 CV4     2      23.340  12.770  15.510  1.00  0.00            
ATOM    160  H17 CV4     2      24.420  17.920  21.350  1.00  0.00            
ATOM    161  H18 CV4     2      24.930  17.410  19.660  1.00  0.00            
ATOM    162  H19 CV4     2      26.530  15.970  20.380  1.00  0.00            
ATOM    163  H20 CV4     2      26.810  17.540  21.230  1.00  0.00            
ATOM    164  H21 CV4     2      26.040  16.070  22.050  1.00  0.00            
TER
ENDMDL
MODEL        1
ATOM      1  H1  ACD     1      20.180  19.520  25.190  1.00  0.00            
ATOM      2  O1  ACD     1      20.230  18.990  24.390  1.00  0.00            
ATOM      3  C1  ACD     1      18.900  18.440  24.180  1.00  0.00            
ATOM      4  H2  ACD     1      18.200  19.280  24.050  1.00  0.00            
ATOM      5  H3  ACD     1      18.550  17.910  25.070  1.00  0.00            
ATOM      6  C2  ACD     1      18.670  17.400  22.990  1.00  0.00            
ATOM      7  H4  ACD     1      19.010  17.730  22.000  1.00  0.00            
ATOM      8  O2  ACD     1      19.490  16.240  23.260  1.00  0.00            
ATOM      9  C3  ACD     1      19.380  15.000  22.530  1.00  0.00            
ATOM     10  H5  ACD     1      20.150  14.360  22.980  1.00  0.00            
ATOM     11  O3  ACD     1      19.610  15.120  21.140  1.00  0.00            
ATOM     12  C4  ACD     1      20.810  14.630  20.520  1.00  0.00            
ATOM     13  H6  ACD     1      21.420  14.180  21.310  1.00  0.00            
ATOM     14  C5  ACD     1      20.420  13.670  19.460  1.00  0.00            
ATOM     15  H7  ACD     1      19.840  14.250  18.730  1.00  0.00            
ATOM     16  O4  ACD     1      19.600  12.630  20.030  1.00  0.00            
ATOM     17  H8  ACD     1      19.690  11.750  19.650  1.00  0.00            
ATOM     18  C6  ACD     1      21.650  13.160  18.710  1.00  0.00            
ATOM     19  H9  ACD     1      22.260  12.610  19.440  1.00  0.00            
ATOM     20  O5  ACD     1      21.390  12.330  17.590  1.00  0.00            
ATOM     21  H10 ACD     1      21.210  12.970  16.890  1.00  0.00            
ATOM     22  C7  ACD     1      22.620  14.270  18.290  1.00  0.00            
ATOM     23  H11 ACD     1      23.600  13.830  18.060  1.00  0.00            
ATOM     24  O6  ACD     1      22.790  15.170  19.320  1.00  0.00            
ATOM     25  C8  ACD     1      21.600  15.710  19.920  1.00  0.00            
ATOM     26  H12 ACD     1      21.000  16.160  19.110  1.00  0.00            
ATOM     27  C9  ACD     1      21.920  16.790  20.940  1.00  0.00            
ATOM     28  H13 ACD     1      20.960  17.240  21.220  1.00  0.00            
ATOM     29  H14 ACD     1      22.470  16.310  21.760  1.00  0.00            
ATOM     30  O7  ACD     1      22.760  17.870  20.530  1.00  0.00            
ATOM     31  H15 ACD     1      23.610  17.520  20.240  1.00  0.00            
ATOM     32  O8  ACD     1      22.040  14.990  17.190  1.00  0.00            
ATOM     33  C10 ACD     1      22.830  15.400  16.140  1.00  0.00            
ATOM     34  H16 ACD     1      23.680  14.740  15.910  1.00  0.00            
ATOM     35  C11 ACD     1      21.900  15.260  15.000  1.00  0.00            
ATOM     36  H17 ACD     1      21.030  15.860  15.280  1.00  0.00            
ATOM     37  O9  ACD     1      21.410  13.910  14.780  1.00  0.00            
ATOM     38  H18 ACD     1      20.600  13.880  14.260  1.00  0.00            
ATOM     39  C12 ACD     1      22.290  15.900  13.710  1.00  0.00            
ATOM     40  H19 ACD     1      23.180  15.320  13.420  1.00  0.00            
ATOM     41  O10 ACD     1      21.260  15.830  12.750  1.00  0.00            
ATOM     42  H20 ACD     1      20.780  16.660  12.790  1.00  0.00            
ATOM     43  C13 ACD     1      22.650  17.340  13.950  1.00  0.00            
ATOM     44  H21 ACD     1      23.070  17.760  13.030  1.00  0.00            
ATOM     45  O11 ACD     1      23.650  17.360  14.970  1.00  0.00            
ATOM     46  C14 ACD     1      23.330  16.840  16.300  1.00  0.00            
ATOM     47  H22 ACD     1      22.500  17.400  16.750  1.00  0.00            
ATOM     48  C15 ACD     1      24.530  17.110  17.170  1.00  0.00            
ATOM     49  H23 ACD     1      24.970  18.100  16.990  1.00  0.00            
ATOM     50  H24 ACD     1      24.190  17.230  18.210  1.00  0.00            
ATOM     51  O12 ACD     1      25.600  16.200  16.950  1.00  0.00            
ATOM     52  H25 ACD     1      26.120  16.590  16.230  1.00  0.00            
ATOM     53  O13 ACD     1      21.530  18.140  14.360  1.00  0.00            
ATOM     54  C16 ACD     1      21.380  19.390  13.810  1.00  0.00            
ATOM     55  H26 ACD     1      22.010  19.650  12.950  1.00  0.00            
ATOM     56  C17 ACD     1      19.920  19.240  13.340  1.00  0.00            
ATOM     57  H27 ACD     1      19.380  18.830  14.200  1.00  0.00            
ATOM     58  O14 ACD     1      19.780  18.280  12.290  1.00  0.00            
ATOM     59  H28 ACD     1      18.850  18.040  12.200  1.00  0.00            
ATOM     60  C18 ACD     1      19.340  20.600  13.120  1.00  0.00            
ATOM     61  H29 ACD     1      19.920  21.220  12.430  1.00  0.00            
ATOM     62  O15 ACD     1      17.920  20.520  12.730  1.00  0.00            
ATOM     63  H30 ACD     1      17.400  20.040  13.390  1.00  0.00            
ATOM     64  C19 ACD     1      19.400  21.350  14.430  1.00  0.00            
ATOM     65  H31 ACD     1      18.950  22.340  14.330  1.00  0.00            
ATOM     66  O16 ACD     1      20.790  21.610  14.680  1.00  0.00            
ATOM     67  C20 ACD     1      21.580  20.460  14.940  1.00  0.00            
ATOM     68  H32 ACD     1      21.250  20.040  15.890  1.00  0.00            
ATOM     69  C21 ACD     1      23.040  20.820  15.170  1.00  0.00            
ATOM     70  H33 ACD     1      23.090  21.550  15.990  1.00  0.00            
ATOM     71  H34 ACD     1      23.560  19.930  15.550  1.00  0.00            
ATOM     72  O17 ACD     1      23.750  21.250  14.070  1.00  0.00            
ATOM     73  H35 ACD     1      23.840  22.190  14.230  1.00  0.00            
ATOM     74  O18 ACD     1      18.660  20.660  15.500  1.00  0.00            
ATOM     75  C22 ACD     1      17.390  21.060  15.840  1.00  0.00            
ATOM     76  H36 ACD     1      17.020  21.800  15.110  1.00  0.00            
ATOM     77  C23 ACD     1      16.550  19.740  15.830  1.00  0.00            
ATOM     78  H37 ACD     1      16.960  19.010  16.530  1.00  0.00            
ATOM     79  O19 ACD     1      16.510  19.230  14.480  1.00  0.00            
ATOM     80  H38 ACD     1      16.070  18.390  14.510  1.00  0.00            
ATOM     81  C24 ACD     1      15.160  20.120  16.270  1.00  0.00            
ATOM     82  H39 ACD     1      14.790  20.800  15.490  1.00  0.00            
ATOM     83  O20 ACD     1      14.280  19.090  16.460  1.00  0.00            
ATOM     84  H40 ACD     1      14.220  18.560  15.660  1.00  0.00            
ATOM     85  C25 ACD     1      15.280  20.800  17.640  1.00  0.00            
ATOM     86  H41 ACD     1      14.240  21.050  17.870  1.00  0.00            
ATOM     87  O21 ACD     1      16.040  21.950  17.550  1.00  0.00            
ATOM     88  C26 ACD     1      17.400  21.720  17.240  1.00  0.00            
ATOM     89  H42 ACD     1      17.830  21.040  17.980  1.00  0.00            
ATOM     90  C27 ACD     1      18.320  22.950  17.260  1.00  0.00            
ATOM     91  H43 ACD     1      19.400  22.810  17.260  1.00  0.00            
ATOM     92  H44 ACD     1      18.060  23.710  16.520  1.00  0.00            
ATOM     93  O22 ACD     1      18.090  23.650  18.500  1.00  0.00            
ATOM     94  H45 ACD     1      17.170  23.660  18.780  1.00  0.00            
ATOM     95  O23 ACD     1      15.790  19.960  18.640  1.00  0.00            
ATOM     96  C28 ACD     1      15.120  19.830  19.850  1.00  0.00            
ATOM     97  H46 ACD     1      14.260  20.510  19.860  1.00  0.00            
ATOM     98  C29 ACD     1      16.060  20.210  20.970  1.00  0.00            
ATOM     99  H47 ACD     1      17.060  19.810  20.740  1.00  0.00            
ATOM    100  O24 ACD     1      15.660  19.820  22.320  1.00  0.00            
ATOM    101  C30 ACD     1      16.130  21.720  21.120  1.00  0.00            
ATOM    102  H48 ACD     1      16.440  22.040  20.110  1.00  0.00            
ATOM    103  H49 ACD     1      15.140  22.150  21.300  1.00  0.00            
ATOM    104  O25 ACD     1      17.070  22.190  22.170  1.00  0.00            
ATOM    105  H50 ACD     1      16.780  21.840  23.020  1.00  0.00            
ATOM    106  C31 ACD     1      14.630  18.420  19.840  1.00  0.00            
ATOM    107  H51 ACD     1      15.310  17.620  19.510  1.00  0.00            
ATOM    108  O26 ACD     1      13.550  18.330  18.990  1.00  0.00            
ATOM    109  H52 ACD     1      13.900  18.430  18.100  1.00  0.00            
ATOM    110  C32 ACD     1      14.250  18.070  21.320  1.00  0.00            
ATOM    111  H53 ACD     1      13.370  18.690  21.540  1.00  0.00            
ATOM    112  O27 ACD     1      13.930  16.640  21.250  1.00  0.00            
ATOM    113  H54 ACD     1      14.630  16.220  21.740  1.00  0.00            
ATOM    114  C33 ACD     1      15.410  18.440  22.340  1.00  0.00            
ATOM    115  H55 ACD     1      15.160  18.140  23.360  1.00  0.00            
ATOM    116  O28 ACD     1      16.570  17.690  21.950  1.00  0.00            
ATOM    117  C34 ACD     1      17.180  16.920  22.950  1.00  0.00            
ATOM    118  H56 ACD     1      16.790  17.070  23.970  1.00  0.00            
ATOM    119  C35 ACD     1      16.950  15.510  22.470  1.00  0.00            
ATOM    120  H57 ACD     1      17.110  15.570  21.380  1.00  0.00            
ATOM    121  O29 ACD     1      15.590  15.150  22.570  1.00  0.00            
ATOM    122  H58 ACD     1      15.450  14.540  23.300  1.00  0.00            
ATOM    123  C36 ACD     1      18.030  14.440  22.830  1.00  0.00            
ATOM    124  H59 ACD     1      17.990  14.230  23.910  1.00  0.00            
ATOM    125  O30 ACD     1      17.810  13.260  22.100  1.00  0.00            
ATOM    126  H60 ACD     1      18.580  13.190  21.540  1.00  0.00            
ATOM    127  C1  CV4     2      19.710  24.450  22.020  1.00  0.00            
ATOM    128  C2  CV4     2      20.660  24.320  20.850  1.00  0.00            
ATOM    129  N1  CV4     2      21.100  22.900  20.450  1.00  0.00            
ATOM    130  C3  CV4     2      19.890  21.840  20.390  1.00  0.00            
ATOM    131  C4  CV4     2      20.350  20.480  20.950  1.00  0.00            
ATOM    132  O1  CV4     2      19.680  19.420  20.320  1.00  0.00            
ATOM    133  C5  CV4     2      19.920  19.180  18.980  1.00  0.00            
ATOM    134  C6  CV4     2      19.130  18.020  18.330  1.00  0.00            
ATOM    135  C7  CV4     2      19.370  17.630  16.980  1.00  0.00            
ATOM    136  C8  CV4     2      18.640  16.600  16.420  1.00  0.00            
ATOM    137  C9  CV4     2      17.720  15.910  17.200  1.00  0.00            
ATOM    138  N2  CV4     2      16.940  14.940  16.690  1.00  0.00            
ATOM    139  C10 CV4     2      17.490  16.270  18.530  1.00  0.00            
ATOM    140  C11 CV4     2      18.190  17.310  19.100  1.00  0.00            
ATOM    141  O2  CV4     2      20.710  19.880  18.330  1.00  0.00            
ATOM    142  C12 CV4     2      21.600  23.050  19.000  1.00  0.00            
ATOM    143  C13 CV4     2      22.890  23.910  18.800  1.00  0.00            
ATOM    144  H1  CV4     2      19.450  25.470  22.350  1.00  0.00            
ATOM    145  H2  CV4     2      18.730  23.990  21.830  1.00  0.00            
ATOM    146  H3  CV4     2      20.150  23.880  22.850  1.00  0.00            
ATOM    147  H4  CV4     2      21.530  24.890  21.150  1.00  0.00            
ATOM    148  H5  CV4     2      20.230  24.740  19.940  1.00  0.00            
ATOM    149  H6  CV4     2      21.830  22.630  21.130  1.00  0.00            
ATOM    150  H7  CV4     2      19.640  21.670  19.340  1.00  0.00            
ATOM    151  H8  CV4     2      19.070  22.280  20.960  1.00  0.00            
ATOM    152  H9  CV4     2      20.080  20.390  22.010  1.00  0.00            
ATOM    153  H10 CV4     2      21.410  20.290  20.740  1.00  0.00            
ATOM    154  H11 CV4     2      20.030  18.180  16.320  1.00  0.00            
ATOM    155  H12 CV4     2      18.850  16.380  15.380  1.00  0.00            
ATOM    156  H13 CV4     2      16.970  14.860  15.680  1.00  0.00            
ATOM    157  H14 CV4     2      15.980  14.920  17.030  1.00  0.00            
ATOM    158  H15 CV4     2      16.790  15.660  19.090  1.00  0.00            
ATOM    159  H16 CV4     2      17.850  17.670  20.070  1.00  0.00            
ATOM    160  H17 CV4     2      20.760  23.610  18.590  1.00  0.00            
ATOM    161  H18 CV4     2      21.640  22.030  18.610  1.00  0.00            
ATOM    162  H19 CV4     2      23.160  24.020  17.740  1.00  0.00            
ATOM    163  H20 CV4     2      22.690  24.950  19.100  1.00  0.00            
ATOM    164  H21 CV4     2      23.760  23.530  19.340  1.00  0.00            
TER
ENDMDL
MODEL        1
ATOM      1  H1  ACD     1      17.550  24.850  22.280  1.00  0.00            
ATOM      2  O1  ACD     1      17.570  25.560  21.640  1.00  0.00            
ATOM      3  C1  ACD     1      17.130  24.980  20.480  1.00  0.00            
ATOM      4  H2  ACD     1      17.120  25.720  19.670  1.00  0.00            
ATOM      5  H3  ACD     1      16.070  24.690  20.580  1.00  0.00            
ATOM      6  C2  ACD     1      17.900  23.800  20.180  1.00  0.00            
ATOM      7  H4  ACD     1      18.970  23.900  20.390  1.00  0.00            
ATOM      8  O2  ACD     1      17.310  22.830  21.060  1.00  0.00            
ATOM      9  C3  ACD     1      17.730  21.530  20.900  1.00  0.00            
ATOM     10  H5  ACD     1      17.100  20.990  21.610  1.00  0.00            
ATOM     11  O3  ACD     1      19.110  21.490  21.310  1.00  0.00            
ATOM     12  C4  ACD     1      19.440  20.160  21.730  1.00  0.00            
ATOM     13  H6  ACD     1      18.550  19.510  21.710  1.00  0.00            
ATOM     14  C5  ACD     1      20.540  19.650  20.830  1.00  0.00            
ATOM     15  H7  ACD     1      21.260  20.470  20.680  1.00  0.00            
ATOM     16  O4  ACD     1      20.160  19.070  19.590  1.00  0.00            
ATOM     17  H8  ACD     1      20.970  18.760  19.190  1.00  0.00            
ATOM     18  C6  ACD     1      21.290  18.520  21.510  1.00  0.00            
ATOM     19  H9  ACD     1      20.550  17.720  21.560  1.00  0.00            
ATOM     20  O5  ACD     1      22.400  18.020  20.740  1.00  0.00            
ATOM     21  H10 ACD     1      23.160  18.290  21.250  1.00  0.00            
ATOM     22  C7  ACD     1      21.830  18.930  22.900  1.00  0.00            
ATOM     23  H11 ACD     1      22.310  18.060  23.380  1.00  0.00            
ATOM     24  O6  ACD     1      20.660  19.250  23.660  1.00  0.00            
ATOM     25  C8  ACD     1      19.830  20.380  23.190  1.00  0.00            
ATOM     26  H12 ACD     1      20.500  21.240  23.130  1.00  0.00            
ATOM     27  C9  ACD     1      18.620  20.640  24.010  1.00  0.00            
ATOM     28  H13 ACD     1      17.740  21.060  23.490  1.00  0.00            
ATOM     29  H14 ACD     1      18.240  19.720  24.470  1.00  0.00            
ATOM     30  O7  ACD     1      18.980  21.460  25.120  1.00  0.00            
ATOM     31  H15 ACD     1      19.500  20.940  25.730  1.00  0.00            
ATOM     32  O8  ACD     1      22.760  19.990  22.760  1.00  0.00            
ATOM     33  C10 ACD     1      23.910  19.800  23.500  1.00  0.00            
ATOM     34  H16 ACD     1      23.740  19.000  24.230  1.00  0.00            
ATOM     35  C11 ACD     1      25.100  19.370  22.630  1.00  0.00            
ATOM     36  H17 ACD     1      25.170  20.170  21.880  1.00  0.00            
ATOM     37  O9  ACD     1      24.890  18.090  21.970  1.00  0.00            
ATOM     38  H18 ACD     1      25.660  17.620  21.640  1.00  0.00            
ATOM     39  C12 ACD     1      26.390  19.330  23.470  1.00  0.00            
ATOM     40  H19 ACD     1      26.330  18.620  24.300  1.00  0.00            
ATOM     41  O10 ACD     1      27.510  19.030  22.620  1.00  0.00            
ATOM     42  H20 ACD     1      27.470  18.080  22.470  1.00  0.00            
ATOM     43  C13 ACD     1      26.590  20.690  24.040  1.00  0.00            
ATOM     44  H21 ACD     1      27.520  20.690  24.620  1.00  0.00            
ATOM     45  O11 ACD     1      25.520  20.900  24.940  1.00  0.00            
ATOM     46  C14 ACD     1      24.190  20.980  24.400  1.00  0.00            
ATOM     47  H22 ACD     1      24.080  21.950  23.900  1.00  0.00            
ATOM     48  C15 ACD     1      23.140  20.990  25.470  1.00  0.00            
ATOM     49  H23 ACD     1      22.090  21.100  25.170  1.00  0.00            
ATOM     50  H24 ACD     1      23.340  20.120  26.110  1.00  0.00            
ATOM     51  O12 ACD     1      23.440  22.190  26.140  1.00  0.00            
ATOM     52  H25 ACD     1      24.340  22.090  26.450  1.00  0.00            
ATOM     53  O13 ACD     1      26.470  21.770  23.060  1.00  0.00            
ATOM     54  C16 ACD     1      27.510  22.680  22.800  1.00  0.00            
ATOM     55  H26 ACD     1      28.340  22.570  23.510  1.00  0.00            
ATOM     56  C17 ACD     1      27.980  22.400  21.320  1.00  0.00            
ATOM     57  H27 ACD     1      27.130  22.250  20.640  1.00  0.00            
ATOM     58  O14 ACD     1      28.760  21.220  21.300  1.00  0.00            
ATOM     59  H28 ACD     1      28.320  20.470  21.720  1.00  0.00            
ATOM     60  C18 ACD     1      28.750  23.590  20.800  1.00  0.00            
ATOM     61  H29 ACD     1      29.650  23.590  21.430  1.00  0.00            
ATOM     62  O15 ACD     1      29.170  23.440  19.400  1.00  0.00            
ATOM     63  H30 ACD     1      28.430  23.430  18.790  1.00  0.00            
ATOM     64  C19 ACD     1      28.000  24.920  20.950  1.00  0.00            
ATOM     65  H31 ACD     1      28.610  25.750  20.580  1.00  0.00            
ATOM     66  O16 ACD     1      27.830  25.060  22.340  1.00  0.00            
ATOM     67  C20 ACD     1      26.930  24.090  22.950  1.00  0.00            
ATOM     68  H32 ACD     1      25.950  24.110  22.460  1.00  0.00            
ATOM     69  C21 ACD     1      26.700  24.450  24.370  1.00  0.00            
ATOM     70  H33 ACD     1      26.360  23.510  24.820  1.00  0.00            
ATOM     71  H34 ACD     1      27.650  24.750  24.840  1.00  0.00            
ATOM     72  O17 ACD     1      25.750  25.570  24.510  1.00  0.00            
ATOM     73  H35 ACD     1      25.730  25.890  25.420  1.00  0.00            
ATOM     74  O18 ACD     1      26.720  24.820  20.400  1.00  0.00            
ATOM     75  C22 ACD     1      26.290  25.670  19.320  1.00  0.00            
ATOM     76  H36 ACD     1      27.120  26.360  19.100  1.00  0.00            
ATOM     77  C23 ACD     1      25.800  24.880  18.140  1.00  0.00            
ATOM     78  H37 ACD     1      24.920  24.270  18.390  1.00  0.00            
ATOM     79  O19 ACD     1      26.930  24.010  17.740  1.00  0.00            
ATOM     80  H38 ACD     1      26.830  23.710  16.840  1.00  0.00            
ATOM     81  C24 ACD     1      25.340  25.870  17.000  1.00  0.00            
ATOM     82  H39 ACD     1      26.140  26.600  16.830  1.00  0.00            
ATOM     83  O20 ACD     1      24.900  25.220  15.820  1.00  0.00            
ATOM     84  H40 ACD     1      23.970  25.270  16.040  1.00  0.00            
ATOM     85  C25 ACD     1      24.130  26.600  17.650  1.00  0.00            
ATOM     86  H41 ACD     1      23.870  27.380  16.930  1.00  0.00            
ATOM     87  O21 ACD     1      24.520  27.240  18.810  1.00  0.00            
ATOM     88  C26 ACD     1      25.090  26.440  19.810  1.00  0.00            
ATOM     89  H42 ACD     1      24.340  25.720  20.140  1.00  0.00            
ATOM     90  C27 ACD     1      25.390  27.320  21.000  1.00  0.00            
ATOM     91  H43 ACD     1      25.570  26.720  21.900  1.00  0.00            
ATOM     92  H44 ACD     1      26.240  27.960  20.730  1.00  0.00            
ATOM     93  O22 ACD     1      24.220  28.100  21.250  1.00  0.00            
ATOM     94  H45 ACD     1      24.120  28.680  20.490  1.00  0.00            
ATOM     95  O23 ACD     1      23.050  25.700  17.920  1.00  0.00            
ATOM     96  C28 ACD     1      21.690  26.290  17.700  1.00  0.00            
ATOM     97  H46 ACD     1      21.800  27.290  17.260  1.00  0.00            
ATOM     98  C29 ACD     1      20.830  26.090  18.940  1.00  0.00            
ATOM     99  H47 ACD     1      20.930  25.060  19.280  1.00  0.00            
ATOM    100  O24 ACD     1      19.440  26.080  18.690  1.00  0.00            
ATOM    101  C30 ACD     1      21.240  27.050  20.030  1.00  0.00            
ATOM    102  H48 ACD     1      20.620  26.790  20.900  1.00  0.00            
ATOM    103  H49 ACD     1      22.310  26.870  20.190  1.00  0.00            
ATOM    104  O25 ACD     1      21.030  28.400  19.600  1.00  0.00            
ATOM    105  H50 ACD     1      20.160  28.570  19.210  1.00  0.00            
ATOM    106  C31 ACD     1      21.190  25.490  16.520  1.00  0.00            
ATOM    107  H51 ACD     1      21.290  24.410  16.690  1.00  0.00            
ATOM    108  O26 ACD     1      21.930  25.880  15.290  1.00  0.00            
ATOM    109  H52 ACD     1      21.430  25.570  14.530  1.00  0.00            
ATOM    110  C32 ACD     1      19.700  25.640  16.340  1.00  0.00            
ATOM    111  H53 ACD     1      19.580  26.670  15.980  1.00  0.00            
ATOM    112  O27 ACD     1      19.190  24.800  15.300  1.00  0.00            
ATOM    113  H54 ACD     1      18.770  24.050  15.740  1.00  0.00            
ATOM    114  C33 ACD     1      18.860  25.450  17.550  1.00  0.00            
ATOM    115  H55 ACD     1      17.840  25.820  17.430  1.00  0.00            
ATOM    116  O28 ACD     1      18.760  24.070  17.820  1.00  0.00            
ATOM    117  C34 ACD     1      17.740  23.460  18.640  1.00  0.00            
ATOM    118  H56 ACD     1      16.720  23.630  18.290  1.00  0.00            
ATOM    119  C35 ACD     1      17.970  21.970  18.360  1.00  0.00            
ATOM    120  H57 ACD     1      19.050  21.760  18.290  1.00  0.00            
ATOM    121  O29 ACD     1      17.430  21.620  17.060  1.00  0.00            
ATOM    122  H58 ACD     1      18.140  21.650  16.410  1.00  0.00            
ATOM    123  C36 ACD     1      17.390  21.100  19.470  1.00  0.00            
ATOM    124  H59 ACD     1      16.290  21.140  19.430  1.00  0.00            
ATOM    125  O30 ACD     1      17.590  19.700  19.270  1.00  0.00            
ATOM    126  H60 ACD     1      18.550  19.720  19.280  1.00  0.00            
ATOM    127  C1  CV4     2      20.050  26.570  23.640  1.00  0.00            
ATOM    128  C2  CV4     2      21.070  26.820  24.760  1.00  0.00            
ATOM    129  N1  CV4     2      22.590  26.940  24.320  1.00  0.00            
ATOM    130  C3  CV4     2      23.050  25.960  23.260  1.00  0.00            
ATOM    131  C4  CV4     2      22.860  24.500  23.670  1.00  0.00            
ATOM    132  O1  CV4     2      23.170  23.710  22.500  1.00  0.00            
ATOM    133  C5  CV4     2      22.340  23.520  21.400  1.00  0.00            
ATOM    134  C6  CV4     2      22.980  22.850  20.210  1.00  0.00            
ATOM    135  C7  CV4     2      24.250  22.280  20.240  1.00  0.00            
ATOM    136  C8  CV4     2      24.660  21.400  19.270  1.00  0.00            
ATOM    137  C9  CV4     2      23.820  21.060  18.180  1.00  0.00            
ATOM    138  N2  CV4     2      24.120  20.050  17.230  1.00  0.00            
ATOM    139  C10 CV4     2      22.640  21.740  18.070  1.00  0.00            
ATOM    140  C11 CV4     2      22.180  22.620  19.090  1.00  0.00            
ATOM    141  O2  CV4     2      21.190  23.980  21.460  1.00  0.00            
ATOM    142  C12 CV4     2      22.920  28.440  23.970  1.00  0.00            
ATOM    143  C13 CV4     2      22.620  29.550  25.060  1.00  0.00            
ATOM    144  H1  CV4     2      20.220  27.350  22.890  1.00  0.00            
ATOM    145  H2  CV4     2      20.190  25.570  23.200  1.00  0.00            
ATOM    146  H3  CV4     2      19.040  26.720  24.030  1.00  0.00            
ATOM    147  H4  CV4     2      21.110  26.150  25.620  1.00  0.00            
ATOM    148  H5  CV4     2      20.720  27.740  25.210  1.00  0.00            
ATOM    149  H6  CV4     2      23.220  26.740  25.110  1.00  0.00            
ATOM    150  H7  CV4     2      24.120  26.050  23.090  1.00  0.00            
ATOM    151  H8  CV4     2      22.500  26.160  22.340  1.00  0.00            
ATOM    152  H9  CV4     2      21.830  24.310  24.020  1.00  0.00            
ATOM    153  H10 CV4     2      23.580  24.160  24.420  1.00  0.00            
ATOM    154  H11 CV4     2      24.880  22.580  21.080  1.00  0.00            
ATOM    155  H12 CV4     2      25.670  20.990  19.300  1.00  0.00            
ATOM    156  H13 CV4     2      23.350  19.760  16.650  1.00  0.00            
ATOM    157  H14 CV4     2      24.790  19.340  17.510  1.00  0.00            
ATOM    158  H15 CV4     2      21.880  21.500  17.340  1.00  0.00            
ATOM    159  H16 CV4     2      21.120  22.850  19.000  1.00  0.00            
ATOM    160  H17 CV4     2      22.290  28.570  23.090  1.00  0.00            
ATOM    161  H18 CV4     2      23.980  28.440  23.730  1.00  0.00            
ATOM    162  H19 CV4     2      21.580  29.640  25.380  1.00  0.00            
ATOM    163  H20 CV4     2      23.200  29.300  25.960  1.00  0.00            
ATOM    164  H21 CV4     2      22.970  30.570  24.860  1.00  0.00            
TER
ENDMDL
MODEL        1
ATOM      1  H1  ACD     1      18.320  27.330  26.230  1.00  0.00            
ATOM      2  O1  ACD     1      18.680  27.200  25.340  1.00  0.00            
ATOM      3  C1  ACD     1      19.110  25.840  25.440  1.00  0.00            
ATOM      4  H2  ACD     1      19.610  25.690  26.400  1.00  0.00            
ATOM      5  H3  ACD     1      19.850  25.740  24.640  1.00  0.00            
ATOM      6  C2  ACD     1      17.990  24.780  25.450  1.00  0.00            
ATOM      7  H4  ACD     1      18.580  23.850  25.440  1.00  0.00            
ATOM      8  O2  ACD     1      17.260  24.910  26.700  1.00  0.00            
ATOM      9  C3  ACD     1      16.050  24.140  26.900  1.00  0.00            
ATOM     10  H5  ACD     1      15.580  24.470  27.820  1.00  0.00            
ATOM     11  O3  ACD     1      16.510  22.800  27.140  1.00  0.00            
ATOM     12  C4  ACD     1      16.320  22.310  28.520  1.00  0.00            
ATOM     13  H6  ACD     1      15.850  23.030  29.200  1.00  0.00            
ATOM     14  C5  ACD     1      15.410  21.090  28.480  1.00  0.00            
ATOM     15  H7  ACD     1      15.840  20.280  27.880  1.00  0.00            
ATOM     16  O4  ACD     1      14.110  21.560  28.100  1.00  0.00            
ATOM     17  H8  ACD     1      13.560  20.790  27.950  1.00  0.00            
ATOM     18  C6  ACD     1      15.300  20.480  29.890  1.00  0.00            
ATOM     19  H9  ACD     1      14.710  21.140  30.540  1.00  0.00            
ATOM     20  O5  ACD     1      14.600  19.200  29.820  1.00  0.00            
ATOM     21  H10 ACD     1      15.130  18.650  29.250  1.00  0.00            
ATOM     22  C7  ACD     1      16.690  20.260  30.490  1.00  0.00            
ATOM     23  H11 ACD     1      16.690  19.870  31.510  1.00  0.00            
ATOM     24  O6  ACD     1      17.350  21.530  30.440  1.00  0.00            
ATOM     25  C8  ACD     1      17.670  22.000  29.160  1.00  0.00            
ATOM     26  H12 ACD     1      18.130  21.150  28.630  1.00  0.00            
ATOM     27  C9  ACD     1      18.720  23.110  29.260  1.00  0.00            
ATOM     28  H13 ACD     1      18.900  23.620  28.300  1.00  0.00            
ATOM     29  H14 ACD     1      18.350  23.800  30.030  1.00  0.00            
ATOM     30  O7  ACD     1      19.990  22.690  29.710  1.00  0.00            
ATOM     31  H15 ACD     1      19.940  21.850  30.180  1.00  0.00            
ATOM     32  O8  ACD     1      17.320  19.310  29.600  1.00  0.00            
ATOM     33  C10 ACD     1      18.080  18.210  30.110  1.00  0.00            
ATOM     34  H16 ACD     1      17.760  18.040  31.150  1.00  0.00            
ATOM     35  C11 ACD     1      17.630  16.960  29.270  1.00  0.00            
ATOM     36  H17 ACD     1      17.430  17.390  28.280  1.00  0.00            
ATOM     37  O9  ACD     1      16.420  16.380  29.750  1.00  0.00            
ATOM     38  H18 ACD     1      16.350  15.610  29.180  1.00  0.00            
ATOM     39  C12 ACD     1      18.790  15.950  29.130  1.00  0.00            
ATOM     40  H19 ACD     1      18.930  15.370  30.050  1.00  0.00            
ATOM     41  O10 ACD     1      18.360  15.030  28.160  1.00  0.00            
ATOM     42  H20 ACD     1      18.350  15.440  27.290  1.00  0.00            
ATOM     43  C13 ACD     1      20.130  16.560  28.770  1.00  0.00            
ATOM     44  H21 ACD     1      20.920  15.800  28.780  1.00  0.00            
ATOM     45  O11 ACD     1      20.370  17.490  29.910  1.00  0.00            
ATOM     46  C14 ACD     1      19.550  18.570  30.180  1.00  0.00            
ATOM     47  H22 ACD     1      19.730  19.280  29.350  1.00  0.00            
ATOM     48  C15 ACD     1      19.960  19.220  31.530  1.00  0.00            
ATOM     49  H23 ACD     1      19.060  19.620  32.010  1.00  0.00            
ATOM     50  H24 ACD     1      20.380  18.400  32.130  1.00  0.00            
ATOM     51  O12 ACD     1      20.900  20.290  31.490  1.00  0.00            
ATOM     52  H25 ACD     1      21.110  20.580  32.380  1.00  0.00            
ATOM     53  O13 ACD     1      20.150  17.230  27.520  1.00  0.00            
ATOM     54  C16 ACD     1      20.470  16.460  26.340  1.00  0.00            
ATOM     55  H26 ACD     1      20.650  15.400  26.510  1.00  0.00            
ATOM     56  C17 ACD     1      19.330  16.590  25.330  1.00  0.00            
ATOM     57  H27 ACD     1      19.130  17.640  25.100  1.00  0.00            
ATOM     58  O14 ACD     1      18.120  16.000  25.900  1.00  0.00            
ATOM     59  H28 ACD     1      17.480  16.120  25.200  1.00  0.00            
ATOM     60  C18 ACD     1      19.730  16.040  23.930  1.00  0.00            
ATOM     61  H29 ACD     1      20.000  14.980  23.960  1.00  0.00            
ATOM     62  O15 ACD     1      18.710  16.200  23.000  1.00  0.00            
ATOM     63  H30 ACD     1      19.060  16.800  22.340  1.00  0.00            
ATOM     64  C19 ACD     1      20.970  16.800  23.470  1.00  0.00            
ATOM     65  H31 ACD     1      21.400  16.370  22.560  1.00  0.00            
ATOM     66  O16 ACD     1      21.990  16.580  24.480  1.00  0.00            
ATOM     67  C20 ACD     1      21.640  17.170  25.730  1.00  0.00            
ATOM     68  H32 ACD     1      21.450  18.250  25.730  1.00  0.00            
ATOM     69  C21 ACD     1      22.830  16.920  26.610  1.00  0.00            
ATOM     70  H33 ACD     1      22.680  17.420  27.580  1.00  0.00            
ATOM     71  H34 ACD     1      22.950  15.850  26.800  1.00  0.00            
ATOM     72  O17 ACD     1      24.020  17.360  26.040  1.00  0.00            
ATOM     73  H35 ACD     1      24.100  16.880  25.210  1.00  0.00            
ATOM     74  O18 ACD     1      20.630  18.180  23.220  1.00  0.00            
ATOM     75  C22 ACD     1      21.450  18.790  22.180  1.00  0.00            
ATOM     76  H36 ACD     1      22.250  18.100  21.890  1.00  0.00            
ATOM     77  C23 ACD     1      20.490  18.970  20.990  1.00  0.00            
ATOM     78  H37 ACD     1      19.520  19.350  21.370  1.00  0.00            
ATOM     79  O19 ACD     1      20.210  17.680  20.240  1.00  0.00            
ATOM     80  H38 ACD     1      19.760  17.800  19.390  1.00  0.00            
ATOM     81  C24 ACD     1      21.080  19.980  20.020  1.00  0.00            
ATOM     82  H39 ACD     1      21.960  19.390  19.720  1.00  0.00            
ATOM     83  O20 ACD     1      20.190  20.310  18.850  1.00  0.00            
ATOM     84  H40 ACD     1      19.320  20.440  19.230  1.00  0.00            
ATOM     85  C25 ACD     1      21.420  21.260  20.710  1.00  0.00            
ATOM     86  H41 ACD     1      21.880  21.970  20.010  1.00  0.00            
ATOM     87  O21 ACD     1      22.490  20.900  21.650  1.00  0.00            
ATOM     88  C26 ACD     1      21.970  20.050  22.740  1.00  0.00            
ATOM     89  H42 ACD     1      21.100  20.500  23.230  1.00  0.00            
ATOM     90  C27 ACD     1      23.090  19.950  23.790  1.00  0.00            
ATOM     91  H43 ACD     1      23.380  20.980  24.010  1.00  0.00            
ATOM     92  H44 ACD     1      22.580  19.500  24.650  1.00  0.00            
ATOM     93  O22 ACD     1      24.160  19.140  23.310  1.00  0.00            
ATOM     94  H45 ACD     1      24.660  19.710  22.730  1.00  0.00            
ATOM     95  O23 ACD     1      20.280  21.880  21.330  1.00  0.00            
ATOM     96  C28 ACD     1      19.900  23.280  20.980  1.00  0.00            
ATOM     97  H46 ACD     1      20.410  23.660  20.090  1.00  0.00            
ATOM     98  C29 ACD     1      20.420  24.210  22.120  1.00  0.00            
ATOM     99  H47 ACD     1      20.190  23.610  23.010  1.00  0.00            
ATOM    100  O24 ACD     1      19.650  25.410  22.110  1.00  0.00            
ATOM    101  C30 ACD     1      21.920  24.510  21.990  1.00  0.00            
ATOM    102  H48 ACD     1      22.510  23.590  22.040  1.00  0.00            
ATOM    103  H49 ACD     1      22.040  24.940  20.990  1.00  0.00            
ATOM    104  O25 ACD     1      22.250  25.330  23.040  1.00  0.00            
ATOM    105  H50 ACD     1      21.700  26.120  22.940  1.00  0.00            
ATOM    106  C31 ACD     1      18.410  23.300  20.620  1.00  0.00            
ATOM    107  H51 ACD     1      17.920  22.640  21.340  1.00  0.00            
ATOM    108  O26 ACD     1      18.280  22.920  19.230  1.00  0.00            
ATOM    109  H52 ACD     1      17.360  23.030  18.970  1.00  0.00            
ATOM    110  C32 ACD     1      17.780  24.660  20.760  1.00  0.00            
ATOM    111  H53 ACD     1      18.080  25.280  19.900  1.00  0.00            
ATOM    112  O27 ACD     1      16.380  24.750  20.750  1.00  0.00            
ATOM    113  H54 ACD     1      16.060  24.440  21.600  1.00  0.00            
ATOM    114  C33 ACD     1      18.240  25.340  22.100  1.00  0.00            
ATOM    115  H55 ACD     1      17.800  26.330  22.220  1.00  0.00            
ATOM    116  O28 ACD     1      17.860  24.390  23.100  1.00  0.00            
ATOM    117  C34 ACD     1      17.060  24.810  24.220  1.00  0.00            
ATOM    118  H56 ACD     1      16.670  25.840  24.150  1.00  0.00            
ATOM    119  C35 ACD     1      15.760  23.970  24.350  1.00  0.00            
ATOM    120  H57 ACD     1      15.990  22.900  24.280  1.00  0.00            
ATOM    121  O29 ACD     1      14.840  24.390  23.280  1.00  0.00            
ATOM    122  H58 ACD     1      14.010  23.940  23.440  1.00  0.00            
ATOM    123  C36 ACD     1      15.040  24.150  25.720  1.00  0.00            
ATOM    124  H59 ACD     1      14.630  25.160  25.610  1.00  0.00            
ATOM    125  O30 ACD     1      14.020  23.150  25.800  1.00  0.00            
ATOM    126  H60 ACD     1      14.160  22.540  26.530  1.00  0.00            
ATOM    127  C1  CV4     2      23.730  18.120  30.230  1.00  0.00            
ATOM    128  C2  CV4     2      24.430  19.570  30.080  1.00  0.00            
ATOM    129  N1  CV4     2      24.080  20.360  28.780  1.00  0.00            
ATOM    130  C3  CV4     2      22.570  20.390  28.500  1.00  0.00            
ATOM    131  C4  CV4     2      22.050  21.310  27.330  1.00  0.00            
ATOM    132  O1  CV4     2      20.820  20.730  26.910  1.00  0.00            
ATOM    133  C5  CV4     2      20.270  21.270  25.780  1.00  0.00            
ATOM    134  C6  CV4     2      18.940  20.660  25.370  1.00  0.00            
ATOM    135  C7  CV4     2      18.270  21.140  24.180  1.00  0.00            
ATOM    136  C8  CV4     2      17.090  20.570  23.670  1.00  0.00            
ATOM    137  C9  CV4     2      16.520  19.500  24.380  1.00  0.00            
ATOM    138  N2  CV4     2      15.380  18.930  23.950  1.00  0.00            
ATOM    139  C10 CV4     2      17.090  19.100  25.610  1.00  0.00            
ATOM    140  C11 CV4     2      18.290  19.700  26.130  1.00  0.00            
ATOM    141  O2  CV4     2      20.790  22.200  25.180  1.00  0.00            
ATOM    142  C12 CV4     2      24.570  21.780  28.990  1.00  0.00            
ATOM    143  C13 CV4     2      23.830  22.610  30.120  1.00  0.00            
ATOM    144  H1  CV4     2      23.840  17.810  31.270  1.00  0.00            
ATOM    145  H2  CV4     2      22.670  18.240  29.980  1.00  0.00            
ATOM    146  H3  CV4     2      24.210  17.420  29.530  1.00  0.00            
ATOM    147  H4  CV4     2      25.520  19.510  30.140  1.00  0.00            
ATOM    148  H5  CV4     2      24.140  20.130  30.970  1.00  0.00            
ATOM    149  H6  CV4     2      24.530  19.920  27.970  1.00  0.00            
ATOM    150  H7  CV4     2      22.040  20.610  29.430  1.00  0.00            
ATOM    151  H8  CV4     2      22.160  19.410  28.260  1.00  0.00            
ATOM    152  H9  CV4     2      22.810  21.350  26.530  1.00  0.00            
ATOM    153  H10 CV4     2      21.940  22.330  27.710  1.00  0.00            
ATOM    154  H11 CV4     2      18.710  21.880  23.510  1.00  0.00            
ATOM    155  H12 CV4     2      16.720  20.780  22.670  1.00  0.00            
ATOM    156  H13 CV4     2      14.720  19.360  23.310  1.00  0.00            
ATOM    157  H14 CV4     2      15.130  17.980  24.210  1.00  0.00            
ATOM    158  H15 CV4     2      16.590  18.390  26.260  1.00  0.00            
ATOM    159  H16 CV4     2      18.610  19.510  27.150  1.00  0.00            
ATOM    160  H17 CV4     2      24.480  22.250  28.020  1.00  0.00            
ATOM    161  H18 CV4     2      25.640  21.700  29.170  1.00  0.00            
ATOM    162  H19 CV4     2      24.250  23.630  30.110  1.00  0.00            
ATOM    163  H20 CV4     2      22.750  22.680  29.950  1.00  0.00            
ATOM    164  H21 CV4     2      23.960  22.160  31.110  1.00  0.00            
TER
ENDMDL
MODEL        1
ATOM      1  H1  ACD     1      21.580  27.790  27.210  1.00  0.00            
ATOM      2  O1  ACD     1      20.680  27.470  27.350  1.00  0.00            
ATOM      3  C1  ACD     1      20.630  26.050  27.460  1.00  0.00            
ATOM      4  H2  ACD     1      21.240  25.680  28.290  1.00  0.00            
ATOM      5  H3  ACD     1      21.180  25.600  26.630  1.00  0.00            
ATOM      6  C2  ACD     1      19.190  25.470  27.540  1.00  0.00            
ATOM      7  H4  ACD     1      19.190  24.370  27.570  1.00  0.00            
ATOM      8  O2  ACD     1      18.650  25.930  28.790  1.00  0.00            
ATOM      9  C3  ACD     1      17.280  25.660  29.020  1.00  0.00            
ATOM     10  H5  ACD     1      16.910  26.190  29.910  1.00  0.00            
ATOM     11  O3  ACD     1      17.150  24.230  29.090  1.00  0.00            
ATOM     12  C4  ACD     1      16.710  23.700  30.370  1.00  0.00            
ATOM     13  H6  ACD     1      16.600  24.580  31.030  1.00  0.00            
ATOM     14  C5  ACD     1      15.310  23.140  30.200  1.00  0.00            
ATOM     15  H7  ACD     1      15.380  22.350  29.430  1.00  0.00            
ATOM     16  O4  ACD     1      14.370  24.110  29.720  1.00  0.00            
ATOM     17  H8  ACD     1      14.800  24.830  29.250  1.00  0.00            
ATOM     18  C6  ACD     1      14.950  22.370  31.430  1.00  0.00            
ATOM     19  H9  ACD     1      14.790  23.080  32.250  1.00  0.00            
ATOM     20  O5  ACD     1      13.750  21.660  31.260  1.00  0.00            
ATOM     21  H10 ACD     1      13.020  22.270  31.150  1.00  0.00            
ATOM     22  C7  ACD     1      16.070  21.340  31.800  1.00  0.00            
ATOM     23  H11 ACD     1      15.920  20.850  32.770  1.00  0.00            
ATOM     24  O6  ACD     1      17.320  21.980  31.960  1.00  0.00            
ATOM     25  C8  ACD     1      17.850  22.740  30.860  1.00  0.00            
ATOM     26  H12 ACD     1      18.130  22.100  30.010  1.00  0.00            
ATOM     27  C9  ACD     1      19.140  23.490  31.210  1.00  0.00            
ATOM     28  H13 ACD     1      19.340  24.260  30.450  1.00  0.00            
ATOM     29  H14 ACD     1      18.900  24.020  32.140  1.00  0.00            
ATOM     30  O7  ACD     1      20.240  22.680  31.450  1.00  0.00            
ATOM     31  H15 ACD     1      19.960  21.780  31.630  1.00  0.00            
ATOM     32  O8  ACD     1      16.210  20.270  30.790  1.00  0.00            
ATOM     33  C10 ACD     1      16.820  19.040  31.180  1.00  0.00            
ATOM     34  H16 ACD     1      16.510  18.790  32.200  1.00  0.00            
ATOM     35  C11 ACD     1      16.210  17.990  30.270  1.00  0.00            
ATOM     36  H17 ACD     1      16.190  18.420  29.260  1.00  0.00            
ATOM     37  O9  ACD     1      14.920  17.520  30.660  1.00  0.00            
ATOM     38  H18 ACD     1      14.740  16.820  30.020  1.00  0.00            
ATOM     39  C12 ACD     1      17.160  16.820  30.060  1.00  0.00            
ATOM     40  H19 ACD     1      17.180  16.290  31.030  1.00  0.00            
ATOM     41  O10 ACD     1      16.720  15.860  29.070  1.00  0.00            
ATOM     42  H20 ACD     1      16.500  16.350  28.270  1.00  0.00            
ATOM     43  C13 ACD     1      18.560  17.250  29.670  1.00  0.00            
ATOM     44  H21 ACD     1      19.270  16.420  29.550  1.00  0.00            
ATOM     45  O11 ACD     1      19.100  17.990  30.750  1.00  0.00            
ATOM     46  C14 ACD     1      18.400  19.180  31.200  1.00  0.00            
ATOM     47  H22 ACD     1      18.700  20.000  30.530  1.00  0.00            
ATOM     48  C15 ACD     1      18.870  19.390  32.620  1.00  0.00            
ATOM     49  H23 ACD     1      18.160  20.000  33.190  1.00  0.00            
ATOM     50  H24 ACD     1      18.940  18.410  33.100  1.00  0.00            
ATOM     51  O12 ACD     1      20.150  20.090  32.770  1.00  0.00            
ATOM     52  H25 ACD     1      20.330  20.150  33.710  1.00  0.00            
ATOM     53  O13 ACD     1      18.530  18.020  28.460  1.00  0.00            
ATOM     54  C16 ACD     1      18.670  17.340  27.230  1.00  0.00            
ATOM     55  H26 ACD     1      18.690  16.250  27.390  1.00  0.00            
ATOM     56  C17 ACD     1      17.540  17.730  26.270  1.00  0.00            
ATOM     57  H27 ACD     1      17.690  18.820  26.210  1.00  0.00            
ATOM     58  O14 ACD     1      16.330  17.330  26.920  1.00  0.00            
ATOM     59  H28 ACD     1      15.650  17.780  26.420  1.00  0.00            
ATOM     60  C18 ACD     1      17.700  17.170  24.800  1.00  0.00            
ATOM     61  H29 ACD     1      17.590  16.080  24.820  1.00  0.00            
ATOM     62  O15 ACD     1      16.770  17.760  23.820  1.00  0.00            
ATOM     63  H30 ACD     1      17.280  18.160  23.110  1.00  0.00            
ATOM     64  C19 ACD     1      19.160  17.410  24.350  1.00  0.00            
ATOM     65  H31 ACD     1      19.350  16.820  23.450  1.00  0.00            
ATOM     66  O16 ACD     1      20.130  16.910  25.340  1.00  0.00            
ATOM     67  C20 ACD     1      20.050  17.650  26.590  1.00  0.00            
ATOM     68  H32 ACD     1      20.160  18.720  26.370  1.00  0.00            
ATOM     69  C21 ACD     1      21.210  17.050  27.400  1.00  0.00            
ATOM     70  H33 ACD     1      21.080  17.190  28.480  1.00  0.00            
ATOM     71  H34 ACD     1      21.380  16.010  27.100  1.00  0.00            
ATOM     72  O17 ACD     1      22.370  17.710  26.960  1.00  0.00            
ATOM     73  H35 ACD     1      22.730  17.220  26.210  1.00  0.00            
ATOM     74  O18 ACD     1      19.320  18.870  24.080  1.00  0.00            
ATOM     75  C22 ACD     1      19.840  19.300  22.780  1.00  0.00            
ATOM     76  H36 ACD     1      20.120  18.360  22.300  1.00  0.00            
ATOM     77  C23 ACD     1      18.650  19.890  21.960  1.00  0.00            
ATOM     78  H37 ACD     1      18.120  20.680  22.500  1.00  0.00            
ATOM     79  O19 ACD     1      17.700  18.840  21.590  1.00  0.00            
ATOM     80  H38 ACD     1      17.220  19.090  20.800  1.00  0.00            
ATOM     81  C24 ACD     1      19.140  20.640  20.740  1.00  0.00            
ATOM     82  H39 ACD     1      19.630  19.870  20.130  1.00  0.00            
ATOM     83  O20 ACD     1      18.100  21.230  19.970  1.00  0.00            
ATOM     84  H40 ACD     1      18.320  21.050  19.050  1.00  0.00            
ATOM     85  C25 ACD     1      20.110  21.750  21.210  1.00  0.00            
ATOM     86  H41 ACD     1      20.480  22.200  20.280  1.00  0.00            
ATOM     87  O21 ACD     1      21.160  21.150  21.910  1.00  0.00            
ATOM     88  C26 ACD     1      20.860  20.360  23.060  1.00  0.00            
ATOM     89  H42 ACD     1      20.530  21.070  23.830  1.00  0.00            
ATOM     90  C27 ACD     1      22.150  19.670  23.540  1.00  0.00            
ATOM     91  H43 ACD     1      22.910  20.460  23.500  1.00  0.00            
ATOM     92  H44 ACD     1      22.060  19.390  24.600  1.00  0.00            
ATOM     93  O22 ACD     1      22.630  18.480  22.840  1.00  0.00            
ATOM     94  H45 ACD     1      23.040  18.790  22.020  1.00  0.00            
ATOM     95  O23 ACD     1      19.380  22.760  21.950  1.00  0.00            
ATOM     96  C28 ACD     1      19.980  24.120  22.110  1.00  0.00            
ATOM     97  H46 ACD     1      20.510  24.320  21.170  1.00  0.00            
ATOM     98  C29 ACD     1      20.930  24.080  23.370  1.00  0.00            
ATOM     99  H47 ACD     1      20.660  23.210  23.990  1.00  0.00            
ATOM    100  O24 ACD     1      20.980  25.320  24.050  1.00  0.00            
ATOM    101  C30 ACD     1      22.360  23.880  22.930  1.00  0.00            
ATOM    102  H48 ACD     1      22.370  23.160  22.100  1.00  0.00            
ATOM    103  H49 ACD     1      22.700  24.800  22.440  1.00  0.00            
ATOM    104  O25 ACD     1      23.280  23.470  23.900  1.00  0.00            
ATOM    105  H50 ACD     1      23.470  24.300  24.350  1.00  0.00            
ATOM    106  C31 ACD     1      18.790  25.070  22.330  1.00  0.00            
ATOM    107  H51 ACD     1      18.040  24.560  22.950  1.00  0.00            
ATOM    108  O26 ACD     1      18.220  25.420  21.080  1.00  0.00            
ATOM    109  H52 ACD     1      17.750  26.260  21.170  1.00  0.00            
ATOM    110  C32 ACD     1      19.100  26.320  23.060  1.00  0.00            
ATOM    111  H53 ACD     1      19.870  26.740  22.410  1.00  0.00            
ATOM    112  O27 ACD     1      17.930  27.110  23.320  1.00  0.00            
ATOM    113  H54 ACD     1      17.380  26.640  23.960  1.00  0.00            
ATOM    114  C33 ACD     1      19.730  25.990  24.410  1.00  0.00            
ATOM    115  H55 ACD     1      19.910  26.920  24.950  1.00  0.00            
ATOM    116  O28 ACD     1      18.750  25.200  25.170  1.00  0.00            
ATOM    117  C34 ACD     1      18.360  25.870  26.350  1.00  0.00            
ATOM    118  H56 ACD     1      18.460  26.960  26.290  1.00  0.00            
ATOM    119  C35 ACD     1      16.910  25.550  26.530  1.00  0.00            
ATOM    120  H57 ACD     1      16.700  24.470  26.480  1.00  0.00            
ATOM    121  O29 ACD     1      16.220  26.200  25.440  1.00  0.00            
ATOM    122  H58 ACD     1      15.310  25.900  25.520  1.00  0.00            
ATOM    123  C36 ACD     1      16.460  26.190  27.820  1.00  0.00            
ATOM    124  H59 ACD     1      16.700  27.250  27.670  1.00  0.00            
ATOM    125  O30 ACD     1      15.130  25.940  28.100  1.00  0.00            
ATOM    126  H60 ACD     1      14.580  26.220  27.360  1.00  0.00            
ATOM    127  C1  CV4     2      23.380  16.950  30.870  1.00  0.00            
ATOM    128  C2  CV4     2      22.350  18.030  30.630  1.00  0.00            
ATOM    129  N1  CV4     2      22.590  19.090  29.510  1.00  0.00            
ATOM    130  C3  CV4     2      21.230  19.820  29.340  1.00  0.00            
ATOM    131  C4  CV4     2      21.220  20.800  28.220  1.00  0.00            
ATOM    132  O1  CV4     2      19.830  20.940  27.920  1.00  0.00            
ATOM    133  C5  CV4     2      19.520  21.690  26.820  1.00  0.00            
ATOM    134  C6  CV4     2      18.060  21.640  26.530  1.00  0.00            
ATOM    135  C7  CV4     2      17.630  22.170  25.280  1.00  0.00            
ATOM    136  C8  CV4     2      16.240  22.130  24.960  1.00  0.00            
ATOM    137  C9  CV4     2      15.280  21.400  25.760  1.00  0.00            
ATOM    138  N2  CV4     2      14.000  21.310  25.430  1.00  0.00            
ATOM    139  C10 CV4     2      15.730  20.850  26.960  1.00  0.00            
ATOM    140  C11 CV4     2      17.080  21.000  27.370  1.00  0.00            
ATOM    141  O2  CV4     2      20.370  22.300  26.190  1.00  0.00            
ATOM    142  C12 CV4     2      23.670  20.170  29.810  1.00  0.00            
ATOM    143  C13 CV4     2      23.500  21.040  31.080  1.00  0.00            
ATOM    144  H1  CV4     2      24.330  17.260  31.330  1.00  0.00            
ATOM    145  H2  CV4     2      23.030  16.180  31.580  1.00  0.00            
ATOM    146  H3  CV4     2      23.660  16.370  29.980  1.00  0.00            
ATOM    147  H4  CV4     2      22.140  18.600  31.530  1.00  0.00            
ATOM    148  H5  CV4     2      21.420  17.520  30.350  1.00  0.00            
ATOM    149  H6  CV4     2      22.840  18.630  28.620  1.00  0.00            
ATOM    150  H7  CV4     2      21.010  20.340  30.270  1.00  0.00            
ATOM    151  H8  CV4     2      20.510  19.000  29.310  1.00  0.00            
ATOM    152  H9  CV4     2      21.780  20.370  27.380  1.00  0.00            
ATOM    153  H10 CV4     2      21.540  21.830  28.420  1.00  0.00            
ATOM    154  H11 CV4     2      18.280  22.780  24.660  1.00  0.00            
ATOM    155  H12 CV4     2      15.860  22.550  24.040  1.00  0.00            
ATOM    156  H13 CV4     2      13.700  21.630  24.520  1.00  0.00            
ATOM    157  H14 CV4     2      13.340  21.190  26.190  1.00  0.00            
ATOM    158  H15 CV4     2      15.030  20.380  27.640  1.00  0.00            
ATOM    159  H16 CV4     2      17.420  20.610  28.330  1.00  0.00            
ATOM    160  H17 CV4     2      23.660  20.890  29.000  1.00  0.00            
ATOM    161  H18 CV4     2      24.600  19.600  29.810  1.00  0.00            
ATOM    162  H19 CV4     2      22.610  21.690  31.090  1.00  0.00            
ATOM    163  H20 CV4     2      23.550  20.350  31.930  1.00  0.00            
ATOM    164  H21 CV4     2      24.370  21.700  31.190  1.00  0.00            
TER
ENDMDL
MODEL        1
ATOM      1  H1  ACD     1      21.610  18.700  10.320  1.00  0.00            
ATOM      2  O1  ACD     1      21.230  17.840  10.120  1.00  0.00            
ATOM      3  C1  ACD     1      19.930  17.810  10.650  1.00  0.00            
ATOM      4  H2  ACD     1      19.550  18.840  10.520  1.00  0.00            
ATOM      5  H3  ACD     1      19.910  17.560  11.720  1.00  0.00            
ATOM      6  C2  ACD     1      19.090  16.810   9.900  1.00  0.00            
ATOM      7  H4  ACD     1      18.070  16.950  10.270  1.00  0.00            
ATOM      8  O2  ACD     1      18.980  17.180   8.550  1.00  0.00            
ATOM      9  C3  ACD     1      18.060  16.450   7.660  1.00  0.00            
ATOM     10  H5  ACD     1      18.060  16.920   6.670  1.00  0.00            
ATOM     11  O3  ACD     1      16.720  16.520   8.170  1.00  0.00            
ATOM     12  C4  ACD     1      15.790  17.500   7.660  1.00  0.00            
ATOM     13  H6  ACD     1      16.000  17.630   6.590  1.00  0.00            
ATOM     14  C5  ACD     1      14.420  16.930   7.910  1.00  0.00            
ATOM     15  H7  ACD     1      14.600  16.460   8.890  1.00  0.00            
ATOM     16  O4  ACD     1      14.110  15.980   6.840  1.00  0.00            
ATOM     17  H8  ACD     1      14.720  15.250   6.920  1.00  0.00            
ATOM     18  C6  ACD     1      13.240  17.970   8.100  1.00  0.00            
ATOM     19  H9  ACD     1      12.970  18.390   7.120  1.00  0.00            
ATOM     20  O5  ACD     1      12.160  17.220   8.620  1.00  0.00            
ATOM     21  H10 ACD     1      11.360  17.690   8.380  1.00  0.00            
ATOM     22  C7  ACD     1      13.710  19.030   9.120  1.00  0.00            
ATOM     23  H11 ACD     1      12.990  19.850   9.220  1.00  0.00            
ATOM     24  O6  ACD     1      14.910  19.620   8.590  1.00  0.00            
ATOM     25  C8  ACD     1      16.020  18.870   8.280  1.00  0.00            
ATOM     26  H12 ACD     1      16.430  18.650   9.270  1.00  0.00            
ATOM     27  C9  ACD     1      16.940  19.780   7.430  1.00  0.00            
ATOM     28  H13 ACD     1      16.900  20.700   8.020  1.00  0.00            
ATOM     29  H14 ACD     1      17.920  19.330   7.250  1.00  0.00            
ATOM     30  O7  ACD     1      16.270  20.080   6.210  1.00  0.00            
ATOM     31  H15 ACD     1      15.360  20.340   6.390  1.00  0.00            
ATOM     32  O8  ACD     1      14.020  18.480  10.410  1.00  0.00            
ATOM     33  C10 ACD     1      13.090  18.930  11.410  1.00  0.00            
ATOM     34  H16 ACD     1      12.130  19.180  10.930  1.00  0.00            
ATOM     35  C11 ACD     1      12.810  17.690  12.270  1.00  0.00            
ATOM     36  H17 ACD     1      13.760  17.270  12.620  1.00  0.00            
ATOM     37  O9  ACD     1      11.970  16.900  11.450  1.00  0.00            
ATOM     38  H18 ACD     1      12.270  16.900  10.540  1.00  0.00            
ATOM     39  C12 ACD     1      11.890  18.000  13.410  1.00  0.00            
ATOM     40  H19 ACD     1      10.950  18.370  12.980  1.00  0.00            
ATOM     41  O10 ACD     1      11.450  16.920  14.160  1.00  0.00            
ATOM     42  H20 ACD     1      11.210  16.210  13.550  1.00  0.00            
ATOM     43  C13 ACD     1      12.460  19.150  14.200  1.00  0.00            
ATOM     44  H21 ACD     1      11.660  19.470  14.870  1.00  0.00            
ATOM     45  O11 ACD     1      12.740  20.260  13.330  1.00  0.00            
ATOM     46  C14 ACD     1      13.670  20.040  12.280  1.00  0.00            
ATOM     47  H22 ACD     1      14.680  19.830  12.680  1.00  0.00            
ATOM     48  C15 ACD     1      13.830  21.350  11.560  1.00  0.00            
ATOM     49  H23 ACD     1      14.280  21.090  10.590  1.00  0.00            
ATOM     50  H24 ACD     1      12.820  21.750  11.390  1.00  0.00            
ATOM     51  O12 ACD     1      14.680  22.330  12.190  1.00  0.00            
ATOM     52  H25 ACD     1      14.090  22.780  12.810  1.00  0.00            
ATOM     53  O13 ACD     1      13.710  18.880  14.870  1.00  0.00            
ATOM     54  C16 ACD     1      13.720  19.080  16.310  1.00  0.00            
ATOM     55  H26 ACD     1      13.010  19.850  16.630  1.00  0.00            
ATOM     56  C17 ACD     1      13.460  17.720  16.950  1.00  0.00            
ATOM     57  H27 ACD     1      14.110  17.030  16.390  1.00  0.00            
ATOM     58  O14 ACD     1      12.140  17.230  16.750  1.00  0.00            
ATOM     59  H28 ACD     1      11.900  17.020  15.840  1.00  0.00            
ATOM     60  C18 ACD     1      14.030  17.650  18.380  1.00  0.00            
ATOM     61  H29 ACD     1      13.280  18.110  19.030  1.00  0.00            
ATOM     62  O15 ACD     1      14.020  16.300  18.770  1.00  0.00            
ATOM     63  H30 ACD     1      13.080  16.090  18.850  1.00  0.00            
ATOM     64  C19 ACD     1      15.400  18.230  18.570  1.00  0.00            
ATOM     65  H31 ACD     1      15.710  18.110  19.620  1.00  0.00            
ATOM     66  O16 ACD     1      15.410  19.540  18.120  1.00  0.00            
ATOM     67  C20 ACD     1      15.130  19.570  16.660  1.00  0.00            
ATOM     68  H32 ACD     1      15.890  19.020  16.100  1.00  0.00            
ATOM     69  C21 ACD     1      15.130  21.120  16.320  1.00  0.00            
ATOM     70  H33 ACD     1      14.740  21.250  15.300  1.00  0.00            
ATOM     71  H34 ACD     1      14.320  21.540  16.930  1.00  0.00            
ATOM     72  O17 ACD     1      16.340  21.770  16.450  1.00  0.00            
ATOM     73  H35 ACD     1      16.650  21.670  17.350  1.00  0.00            
ATOM     74  O18 ACD     1      16.340  17.510  17.760  1.00  0.00            
ATOM     75  C22 ACD     1      17.490  16.810  18.220  1.00  0.00            
ATOM     76  H36 ACD     1      17.660  17.020  19.290  1.00  0.00            
ATOM     77  C23 ACD     1      17.180  15.330  18.080  1.00  0.00            
ATOM     78  H37 ACD     1      16.920  15.120  17.030  1.00  0.00            
ATOM     79  O19 ACD     1      16.200  14.850  18.980  1.00  0.00            
ATOM     80  H38 ACD     1      15.400  15.380  18.880  1.00  0.00            
ATOM     81  C24 ACD     1      18.470  14.600  18.300  1.00  0.00            
ATOM     82  H39 ACD     1      19.010  14.650  19.250  1.00  0.00            
ATOM     83  O20 ACD     1      18.320  13.270  18.020  1.00  0.00            
ATOM     84  H40 ACD     1      18.630  13.030  17.140  1.00  0.00            
ATOM     85  C25 ACD     1      19.490  15.190  17.260  1.00  0.00            
ATOM     86  H41 ACD     1      20.440  14.670  17.400  1.00  0.00            
ATOM     87  O21 ACD     1      19.840  16.530  17.560  1.00  0.00            
ATOM     88  C26 ACD     1      18.770  17.410  17.670  1.00  0.00            
ATOM     89  H42 ACD     1      18.590  17.770  16.650  1.00  0.00            
ATOM     90  C27 ACD     1      19.110  18.650  18.450  1.00  0.00            
ATOM     91  H43 ACD     1      18.250  19.160  18.890  1.00  0.00            
ATOM     92  H44 ACD     1      19.730  18.400  19.320  1.00  0.00            
ATOM     93  O22 ACD     1      19.910  19.530  17.640  1.00  0.00            
ATOM     94  H45 ACD     1      19.320  19.840  16.950  1.00  0.00            
ATOM     95  O23 ACD     1      18.990  15.150  15.930  1.00  0.00            
ATOM     96  C28 ACD     1      19.950  14.790  14.970  1.00  0.00            
ATOM     97  H46 ACD     1      20.920  14.480  15.400  1.00  0.00            
ATOM     98  C29 ACD     1      20.360  15.920  14.050  1.00  0.00            
ATOM     99  H47 ACD     1      19.500  16.420  13.600  1.00  0.00            
ATOM    100  O24 ACD     1      21.140  15.340  13.000  1.00  0.00            
ATOM    101  C30 ACD     1      21.330  17.000  14.660  1.00  0.00            
ATOM    102  H48 ACD     1      20.730  17.550  15.400  1.00  0.00            
ATOM    103  H49 ACD     1      22.190  16.510  15.130  1.00  0.00            
ATOM    104  O25 ACD     1      21.700  17.950  13.620  1.00  0.00            
ATOM    105  H50 ACD     1      21.930  18.760  14.090  1.00  0.00            
ATOM    106  C31 ACD     1      19.380  13.620  14.200  1.00  0.00            
ATOM    107  H51 ACD     1      18.360  13.860  13.880  1.00  0.00            
ATOM    108  O26 ACD     1      19.270  12.560  15.140  1.00  0.00            
ATOM    109  H52 ACD     1      18.450  12.130  14.910  1.00  0.00            
ATOM    110  C32 ACD     1      20.190  13.290  12.940  1.00  0.00            
ATOM    111  H53 ACD     1      21.100  12.860  13.360  1.00  0.00            
ATOM    112  O27 ACD     1      19.670  12.360  12.000  1.00  0.00            
ATOM    113  H54 ACD     1      19.380  12.830  11.210  1.00  0.00            
ATOM    114  C33 ACD     1      20.540  14.520  12.050  1.00  0.00            
ATOM    115  H55 ACD     1      21.340  14.210  11.380  1.00  0.00            
ATOM    116  O28 ACD     1      19.400  14.980  11.470  1.00  0.00            
ATOM    117  C34 ACD     1      19.530  15.320  10.040  1.00  0.00            
ATOM    118  H56 ACD     1      20.580  15.290   9.730  1.00  0.00            
ATOM    119  C35 ACD     1      18.570  14.510   9.230  1.00  0.00            
ATOM    120  H57 ACD     1      17.600  14.650   9.710  1.00  0.00            
ATOM    121  O29 ACD     1      18.930  13.130   9.280  1.00  0.00            
ATOM    122  H58 ACD     1      18.480  12.650   8.580  1.00  0.00            
ATOM    123  C36 ACD     1      18.540  15.060   7.770  1.00  0.00            
ATOM    124  H59 ACD     1      19.600  15.100   7.490  1.00  0.00            
ATOM    125  O30 ACD     1      17.760  14.270   6.900  1.00  0.00            
ATOM    126  H60 ACD     1      16.950  14.160   7.410  1.00  0.00            
ATOM    127  C1  CV4     2      16.070  23.630   9.150  1.00  0.00            
ATOM    128  C2  CV4     2      17.440  23.620   9.690  1.00  0.00            
ATOM    129  N1  CV4     2      17.740  22.830  10.930  1.00  0.00            
ATOM    130  C3  CV4     2      17.500  21.300  10.750  1.00  0.00            
ATOM    131  C4  CV4     2      17.550  20.500  11.990  1.00  0.00            
ATOM    132  O1  CV4     2      16.910  19.210  11.850  1.00  0.00            
ATOM    133  C5  CV4     2      16.900  18.380  12.920  1.00  0.00            
ATOM    134  C6  CV4     2      16.210  17.070  12.800  1.00  0.00            
ATOM    135  C7  CV4     2      15.790  16.540  11.610  1.00  0.00            
ATOM    136  C8  CV4     2      15.360  15.200  11.540  1.00  0.00            
ATOM    137  C9  CV4     2      15.410  14.440  12.710  1.00  0.00            
ATOM    138  N2  CV4     2      15.180  13.130  12.580  1.00  0.00            
ATOM    139  C10 CV4     2      15.890  14.960  13.830  1.00  0.00            
ATOM    140  C11 CV4     2      16.200  16.270  13.920  1.00  0.00            
ATOM    141  O2  CV4     2      17.460  18.640  13.920  1.00  0.00            
ATOM    142  C12 CV4     2      19.160  23.060  11.490  1.00  0.00            
ATOM    143  C13 CV4     2      19.680  24.480  11.770  1.00  0.00            
ATOM    144  H1  CV4     2      16.040  24.230   8.230  1.00  0.00            
ATOM    145  H2  CV4     2      15.830  22.580   8.960  1.00  0.00            
ATOM    146  H3  CV4     2      15.410  24.080   9.910  1.00  0.00            
ATOM    147  H4  CV4     2      17.710  24.670   9.820  1.00  0.00            
ATOM    148  H5  CV4     2      18.080  23.260   8.880  1.00  0.00            
ATOM    149  H6  CV4     2      17.110  23.200  11.660  1.00  0.00            
ATOM    150  H7  CV4     2      18.190  20.920  10.000  1.00  0.00            
ATOM    151  H8  CV4     2      16.540  21.230  10.250  1.00  0.00            
ATOM    152  H9  CV4     2      16.980  21.040  12.760  1.00  0.00            
ATOM    153  H10 CV4     2      18.570  20.390  12.370  1.00  0.00            
ATOM    154  H11 CV4     2      15.750  17.170  10.730  1.00  0.00            
ATOM    155  H12 CV4     2      14.850  14.710  10.720  1.00  0.00            
ATOM    156  H13 CV4     2      14.900  12.670  13.450  1.00  0.00            
ATOM    157  H14 CV4     2      14.640  13.010  11.730  1.00  0.00            
ATOM    158  H15 CV4     2      16.060  14.310  14.690  1.00  0.00            
ATOM    159  H16 CV4     2      16.750  16.540  14.820  1.00  0.00            
ATOM    160  H17 CV4     2      19.830  22.450  10.890  1.00  0.00            
ATOM    161  H18 CV4     2      19.110  22.750  12.530  1.00  0.00            
ATOM    162  H19 CV4     2      18.940  25.020  12.380  1.00  0.00            
ATOM    163  H20 CV4     2      20.640  24.410  12.290  1.00  0.00            
ATOM    164  H21 CV4     2      19.770  25.060  10.840  1.00  0.00            
TER
ENDMDL
MODEL        1
ATOM      1  H1  ACD     1      28.610  19.510  22.080  1.00  0.00            
ATOM      2  O1  ACD     1      28.470  19.920  21.220  1.00  0.00            
ATOM      3  C1  ACD     1      27.300  20.780  21.400  1.00  0.00            
ATOM      4  H2  ACD     1      27.000  21.070  20.390  1.00  0.00            
ATOM      5  H3  ACD     1      27.440  21.690  21.990  1.00  0.00            
ATOM      6  C2  ACD     1      26.170  19.980  22.040  1.00  0.00            
ATOM      7  H4  ACD     1      25.870  19.220  21.310  1.00  0.00            
ATOM      8  O2  ACD     1      26.650  19.420  23.250  1.00  0.00            
ATOM      9  C3  ACD     1      25.790  18.480  23.940  1.00  0.00            
ATOM     10  H5  ACD     1      26.320  18.030  24.780  1.00  0.00            
ATOM     11  O3  ACD     1      25.280  17.540  23.010  1.00  0.00            
ATOM     12  C4  ACD     1      25.430  16.140  23.310  1.00  0.00            
ATOM     13  H6  ACD     1      26.180  15.970  24.100  1.00  0.00            
ATOM     14  C5  ACD     1      24.070  15.410  23.580  1.00  0.00            
ATOM     15  H7  ACD     1      23.360  15.850  22.870  1.00  0.00            
ATOM     16  O4  ACD     1      23.640  15.630  24.890  1.00  0.00            
ATOM     17  H8  ACD     1      23.440  16.570  24.900  1.00  0.00            
ATOM     18  C6  ACD     1      24.130  13.890  23.210  1.00  0.00            
ATOM     19  H9  ACD     1      24.780  13.370  23.930  1.00  0.00            
ATOM     20  O5  ACD     1      22.780  13.330  23.160  1.00  0.00            
ATOM     21  H10 ACD     1      22.320  13.760  23.880  1.00  0.00            
ATOM     22  C7  ACD     1      24.770  13.660  21.890  1.00  0.00            
ATOM     23  H11 ACD     1      24.860  12.590  21.700  1.00  0.00            
ATOM     24  O6  ACD     1      26.010  14.320  21.870  1.00  0.00            
ATOM     25  C8  ACD     1      26.090  15.700  22.000  1.00  0.00            
ATOM     26  H12 ACD     1      25.520  16.020  21.120  1.00  0.00            
ATOM     27  C9  ACD     1      27.580  16.190  21.950  1.00  0.00            
ATOM     28  H13 ACD     1      27.640  17.260  21.740  1.00  0.00            
ATOM     29  H14 ACD     1      28.130  16.030  22.880  1.00  0.00            
ATOM     30  O7  ACD     1      28.210  15.500  20.860  1.00  0.00            
ATOM     31  H15 ACD     1      28.050  14.550  20.940  1.00  0.00            
ATOM     32  O8  ACD     1      23.970  14.320  20.860  1.00  0.00            
ATOM     33  C10 ACD     1      23.400  13.680  19.680  1.00  0.00            
ATOM     34  H16 ACD     1      23.510  12.580  19.650  1.00  0.00            
ATOM     35  C11 ACD     1      21.860  14.020  19.680  1.00  0.00            
ATOM     36  H17 ACD     1      21.610  15.090  19.700  1.00  0.00            
ATOM     37  O9  ACD     1      21.290  13.310  20.810  1.00  0.00            
ATOM     38  H18 ACD     1      21.850  13.390  21.590  1.00  0.00            
ATOM     39  C12 ACD     1      21.280  13.480  18.360  1.00  0.00            
ATOM     40  H19 ACD     1      21.600  12.440  18.290  1.00  0.00            
ATOM     41  O10 ACD     1      19.900  13.670  18.220  1.00  0.00            
ATOM     42  H20 ACD     1      19.810  14.420  17.620  1.00  0.00            
ATOM     43  C13 ACD     1      22.020  14.090  17.170  1.00  0.00            
ATOM     44  H21 ACD     1      21.600  13.680  16.240  1.00  0.00            
ATOM     45  O11 ACD     1      23.450  13.790  17.240  1.00  0.00            
ATOM     46  C14 ACD     1      24.080  14.260  18.430  1.00  0.00            
ATOM     47  H22 ACD     1      24.150  15.350  18.450  1.00  0.00            
ATOM     48  C15 ACD     1      25.510  13.760  18.460  1.00  0.00            
ATOM     49  H23 ACD     1      26.050  14.100  19.360  1.00  0.00            
ATOM     50  H24 ACD     1      25.550  12.660  18.450  1.00  0.00            
ATOM     51  O12 ACD     1      26.170  14.250  17.340  1.00  0.00            
ATOM     52  H25 ACD     1      25.710  13.860  16.590  1.00  0.00            
ATOM     53  O13 ACD     1      21.840  15.500  16.990  1.00  0.00            
ATOM     54  C16 ACD     1      21.330  16.030  15.780  1.00  0.00            
ATOM     55  H26 ACD     1      21.090  15.150  15.160  1.00  0.00            
ATOM     56  C17 ACD     1      20.080  16.740  16.140  1.00  0.00            
ATOM     57  H27 ACD     1      20.400  17.320  17.010  1.00  0.00            
ATOM     58  O14 ACD     1      19.000  15.830  16.590  1.00  0.00            
ATOM     59  H28 ACD     1      18.160  16.280  16.720  1.00  0.00            
ATOM     60  C18 ACD     1      19.630  17.660  14.990  1.00  0.00            
ATOM     61  H29 ACD     1      19.260  17.020  14.180  1.00  0.00            
ATOM     62  O15 ACD     1      18.590  18.600  15.350  1.00  0.00            
ATOM     63  H30 ACD     1      19.110  19.400  15.390  1.00  0.00            
ATOM     64  C19 ACD     1      20.800  18.510  14.540  1.00  0.00            
ATOM     65  H31 ACD     1      20.490  19.070  13.650  1.00  0.00            
ATOM     66  O16 ACD     1      21.880  17.650  14.180  1.00  0.00            
ATOM     67  C20 ACD     1      22.420  16.840  15.240  1.00  0.00            
ATOM     68  H32 ACD     1      22.690  17.460  16.110  1.00  0.00            
ATOM     69  C21 ACD     1      23.710  16.020  14.750  1.00  0.00            
ATOM     70  H33 ACD     1      24.190  15.560  15.620  1.00  0.00            
ATOM     71  H34 ACD     1      23.410  15.260  14.020  1.00  0.00            
ATOM     72  O17 ACD     1      24.650  17.010  14.240  1.00  0.00            
ATOM     73  H35 ACD     1      25.450  16.500  14.110  1.00  0.00            
ATOM     74  O18 ACD     1      21.070  19.550  15.570  1.00  0.00            
ATOM     75  C22 ACD     1      21.500  20.750  15.020  1.00  0.00            
ATOM     76  H36 ACD     1      21.150  20.800  13.980  1.00  0.00            
ATOM     77  C23 ACD     1      20.740  21.780  15.740  1.00  0.00            
ATOM     78  H37 ACD     1      20.780  21.440  16.780  1.00  0.00            
ATOM     79  O19 ACD     1      19.360  21.760  15.230  1.00  0.00            
ATOM     80  H38 ACD     1      18.780  21.910  15.980  1.00  0.00            
ATOM     81  C24 ACD     1      21.380  23.210  15.810  1.00  0.00            
ATOM     82  H39 ACD     1      21.250  23.580  14.790  1.00  0.00            
ATOM     83  O20 ACD     1      20.690  24.140  16.630  1.00  0.00            
ATOM     84  H40 ACD     1      20.710  23.790  17.530  1.00  0.00            
ATOM     85  C25 ACD     1      22.820  23.130  16.270  1.00  0.00            
ATOM     86  H41 ACD     1      23.300  24.110  16.240  1.00  0.00            
ATOM     87  O21 ACD     1      23.460  22.290  15.290  1.00  0.00            
ATOM     88  C26 ACD     1      23.010  20.930  15.210  1.00  0.00            
ATOM     89  H42 ACD     1      23.360  20.440  16.130  1.00  0.00            
ATOM     90  C27 ACD     1      23.810  20.380  14.030  1.00  0.00            
ATOM     91  H43 ACD     1      23.420  19.390  13.750  1.00  0.00            
ATOM     92  H44 ACD     1      23.670  21.010  13.140  1.00  0.00            
ATOM     93  O22 ACD     1      25.250  20.250  14.300  1.00  0.00            
ATOM     94  H45 ACD     1      25.350  19.350  14.650  1.00  0.00            
ATOM     95  O23 ACD     1      22.950  22.590  17.560  1.00  0.00            
ATOM     96  C28 ACD     1      23.590  23.290  18.540  1.00  0.00            
ATOM     97  H46 ACD     1      23.900  24.280  18.200  1.00  0.00            
ATOM     98  C29 ACD     1      24.860  22.500  18.750  1.00  0.00            
ATOM     99  H47 ACD     1      24.660  21.430  18.870  1.00  0.00            
ATOM    100  O24 ACD     1      25.460  22.990  19.950  1.00  0.00            
ATOM    101  C30 ACD     1      25.810  22.560  17.600  1.00  0.00            
ATOM    102  H48 ACD     1      25.410  22.240  16.630  1.00  0.00            
ATOM    103  H49 ACD     1      26.040  23.620  17.440  1.00  0.00            
ATOM    104  O25 ACD     1      27.100  21.920  17.920  1.00  0.00            
ATOM    105  H50 ACD     1      27.490  22.460  18.610  1.00  0.00            
ATOM    106  C31 ACD     1      22.680  23.340  19.810  1.00  0.00            
ATOM    107  H51 ACD     1      22.410  22.310  20.070  1.00  0.00            
ATOM    108  O26 ACD     1      21.620  24.270  19.750  1.00  0.00            
ATOM    109  H52 ACD     1      21.140  24.240  20.590  1.00  0.00            
ATOM    110  C32 ACD     1      23.480  23.750  21.030  1.00  0.00            
ATOM    111  H53 ACD     1      23.810  24.780  20.840  1.00  0.00            
ATOM    112  O27 ACD     1      22.690  23.630  22.190  1.00  0.00            
ATOM    113  H54 ACD     1      22.760  22.730  22.500  1.00  0.00            
ATOM    114  C33 ACD     1      24.750  22.870  21.150  1.00  0.00            
ATOM    115  H55 ACD     1      25.310  23.120  22.060  1.00  0.00            
ATOM    116  O28 ACD     1      24.370  21.510  21.410  1.00  0.00            
ATOM    117  C34 ACD     1      25.080  20.900  22.490  1.00  0.00            
ATOM    118  H56 ACD     1      25.430  21.610  23.240  1.00  0.00            
ATOM    119  C35 ACD     1      24.040  20.080  23.230  1.00  0.00            
ATOM    120  H57 ACD     1      23.620  19.310  22.570  1.00  0.00            
ATOM    121  O29 ACD     1      23.100  21.030  23.770  1.00  0.00            
ATOM    122  H58 ACD     1      22.260  20.890  23.320  1.00  0.00            
ATOM    123  C36 ACD     1      24.640  19.290  24.420  1.00  0.00            
ATOM    124  H59 ACD     1      24.900  20.000  25.210  1.00  0.00            
ATOM    125  O30 ACD     1      23.650  18.430  25.090  1.00  0.00            
ATOM    126  H60 ACD     1      22.800  18.850  24.890  1.00  0.00            
ATOM    127  C1  CV4     2      30.660  18.850  18.800  1.00  0.00            
ATOM    128  C2  CV4     2      29.670  19.750  17.990  1.00  0.00            
ATOM    129  N1  CV4     2      28.580  18.870  17.500  1.00  0.00            
ATOM    130  C3  CV4     2      27.460  18.700  18.500  1.00  0.00            
ATOM    131  C4  CV4     2      26.510  17.480  18.260  1.00  0.00            
ATOM    132  O1  CV4     2      25.400  17.590  19.210  1.00  0.00            
ATOM    133  C5  CV4     2      24.350  18.470  18.740  1.00  0.00            
ATOM    134  C6  CV4     2      22.950  18.240  19.350  1.00  0.00            
ATOM    135  C7  CV4     2      21.790  18.880  18.840  1.00  0.00            
ATOM    136  C8  CV4     2      20.520  18.590  19.380  1.00  0.00            
ATOM    137  C9  CV4     2      20.430  17.750  20.460  1.00  0.00            
ATOM    138  N2  CV4     2      19.240  17.620  21.070  1.00  0.00            
ATOM    139  C10 CV4     2      21.560  17.150  21.020  1.00  0.00            
ATOM    140  C11 CV4     2      22.830  17.410  20.430  1.00  0.00            
ATOM    141  O2  CV4     2      24.480  19.090  17.710  1.00  0.00            
ATOM    142  C12 CV4     2      28.060  19.540  16.180  1.00  0.00            
ATOM    143  C13 CV4     2      28.130  18.780  14.810  1.00  0.00            
ATOM    144  H1  CV4     2      31.550  19.430  19.050  1.00  0.00            
ATOM    145  H2  CV4     2      30.140  18.430  19.670  1.00  0.00            
ATOM    146  H3  CV4     2      30.900  17.940  18.240  1.00  0.00            
ATOM    147  H4  CV4     2      30.160  20.140  17.100  1.00  0.00            
ATOM    148  H5  CV4     2      29.230  20.530  18.620  1.00  0.00            
ATOM    149  H6  CV4     2      29.000  17.950  17.300  1.00  0.00            
ATOM    150  H7  CV4     2      26.860  19.610  18.640  1.00  0.00            
ATOM    151  H8  CV4     2      28.010  18.510  19.420  1.00  0.00            
ATOM    152  H9  CV4     2      27.030  16.550  18.530  1.00  0.00            
ATOM    153  H10 CV4     2      26.190  17.570  17.210  1.00  0.00            
ATOM    154  H11 CV4     2      21.850  19.580  18.010  1.00  0.00            
ATOM    155  H12 CV4     2      19.650  19.090  18.970  1.00  0.00            
ATOM    156  H13 CV4     2      19.090  16.950  21.820  1.00  0.00            
ATOM    157  H14 CV4     2      18.520  18.310  20.880  1.00  0.00            
ATOM    158  H15 CV4     2      21.460  16.380  21.780  1.00  0.00            
ATOM    159  H16 CV4     2      23.700  16.940  20.880  1.00  0.00            
ATOM    160  H17 CV4     2      28.650  20.440  16.010  1.00  0.00            
ATOM    161  H18 CV4     2      27.000  19.770  16.350  1.00  0.00            
ATOM    162  H19 CV4     2      29.200  18.560  14.670  1.00  0.00            
ATOM    163  H20 CV4     2      27.510  17.880  14.710  1.00  0.00            
ATOM    164  H21 CV4     2      27.770  19.540  14.100  1.00  0.00            
TER
ENDMDL
MODEL        1
ATOM      1  H1  ACD     1       4.870  15.790  22.340  1.00  0.00            
ATOM      2  O1  ACD     1       4.930  16.520  21.710  1.00  0.00            
ATOM      3  C1  ACD     1       3.600  17.140  21.810  1.00  0.00            
ATOM      4  H2  ACD     1       3.670  18.090  21.270  1.00  0.00            
ATOM      5  H3  ACD     1       3.290  17.400  22.830  1.00  0.00            
ATOM      6  C2  ACD     1       2.510  16.270  21.190  1.00  0.00            
ATOM      7  H4  ACD     1       2.710  15.960  20.150  1.00  0.00            
ATOM      8  O2  ACD     1       2.420  15.120  22.030  1.00  0.00            
ATOM      9  C3  ACD     1       1.300  14.310  21.820  1.00  0.00            
ATOM     10  H5  ACD     1       1.410  13.480  22.530  1.00  0.00            
ATOM     11  O3  ACD     1       1.330  13.800  20.510  1.00  0.00            
ATOM     12  C4  ACD     1       1.490  12.420  20.260  1.00  0.00            
ATOM     13  H6  ACD     1       1.150  11.780  21.080  1.00  0.00            
ATOM     14  C5  ACD     1       0.530  12.160  19.150  1.00  0.00            
ATOM     15  H7  ACD     1       0.610  12.950  18.390  1.00  0.00            
ATOM     16  O4  ACD     1      -0.840  12.130  19.600  1.00  0.00            
ATOM     17  H8  ACD     1      -1.410  12.190  18.830  1.00  0.00            
ATOM     18  C6  ACD     1       0.840  10.860  18.390  1.00  0.00            
ATOM     19  H9  ACD     1       0.500   9.990  18.960  1.00  0.00            
ATOM     20  O5  ACD     1       0.150  10.710  17.110  1.00  0.00            
ATOM     21  H10 ACD     1       0.630  11.230  16.450  1.00  0.00            
ATOM     22  C7  ACD     1       2.300  10.720  18.040  1.00  0.00            
ATOM     23  H11 ACD     1       2.510   9.780  17.530  1.00  0.00            
ATOM     24  O6  ACD     1       3.010  10.800  19.310  1.00  0.00            
ATOM     25  C8  ACD     1       2.910  12.050  19.970  1.00  0.00            
ATOM     26  H12 ACD     1       3.310  12.820  19.300  1.00  0.00            
ATOM     27  C9  ACD     1       3.790  12.170  21.190  1.00  0.00            
ATOM     28  H13 ACD     1       4.740  11.700  20.900  1.00  0.00            
ATOM     29  H14 ACD     1       3.940  13.220  21.480  1.00  0.00            
ATOM     30  O7  ACD     1       3.310  11.560  22.340  1.00  0.00            
ATOM     31  H15 ACD     1       4.150  11.340  22.750  1.00  0.00            
ATOM     32  O8  ACD     1       2.750  11.810  17.210  1.00  0.00            
ATOM     33  C10 ACD     1       3.400  11.440  15.990  1.00  0.00            
ATOM     34  H16 ACD     1       3.510  10.350  15.930  1.00  0.00            
ATOM     35  C11 ACD     1       2.590  12.010  14.790  1.00  0.00            
ATOM     36  H17 ACD     1       2.290  13.040  15.040  1.00  0.00            
ATOM     37  O9  ACD     1       1.310  11.300  14.680  1.00  0.00            
ATOM     38  H18 ACD     1       0.620  11.900  14.370  1.00  0.00            
ATOM     39  C12 ACD     1       3.280  11.840  13.430  1.00  0.00            
ATOM     40  H19 ACD     1       3.400  10.760  13.240  1.00  0.00            
ATOM     41  O10 ACD     1       2.480  12.540  12.450  1.00  0.00            
ATOM     42  H20 ACD     1       1.690  12.010  12.300  1.00  0.00            
ATOM     43  C13 ACD     1       4.620  12.500  13.560  1.00  0.00            
ATOM     44  H21 ACD     1       5.240  12.420  12.650  1.00  0.00            
ATOM     45  O11 ACD     1       5.330  12.000  14.710  1.00  0.00            
ATOM     46  C14 ACD     1       4.730  12.190  15.910  1.00  0.00            
ATOM     47  H22 ACD     1       4.500  13.260  16.010  1.00  0.00            
ATOM     48  C15 ACD     1       5.590  11.750  17.040  1.00  0.00            
ATOM     49  H23 ACD     1       6.420  12.480  17.050  1.00  0.00            
ATOM     50  H24 ACD     1       5.200  11.970  18.040  1.00  0.00            
ATOM     51  O12 ACD     1       6.070  10.340  17.000  1.00  0.00            
ATOM     52  H25 ACD     1       5.350   9.750  16.770  1.00  0.00            
ATOM     53  O13 ACD     1       4.480  13.910  13.670  1.00  0.00            
ATOM     54  C16 ACD     1       5.240  14.730  12.820  1.00  0.00            
ATOM     55  H26 ACD     1       5.830  14.190  12.070  1.00  0.00            
ATOM     56  C17 ACD     1       4.260  15.610  12.110  1.00  0.00            
ATOM     57  H27 ACD     1       3.590  15.990  12.890  1.00  0.00            
ATOM     58  O14 ACD     1       3.540  14.750  11.180  1.00  0.00            
ATOM     59  H28 ACD     1       3.080  14.090  11.710  1.00  0.00            
ATOM     60  C18 ACD     1       4.910  16.810  11.410  1.00  0.00            
ATOM     61  H29 ACD     1       5.640  16.460  10.670  1.00  0.00            
ATOM     62  O15 ACD     1       3.970  17.710  10.760  1.00  0.00            
ATOM     63  H30 ACD     1       3.420  18.060  11.470  1.00  0.00            
ATOM     64  C19 ACD     1       5.740  17.540  12.480  1.00  0.00            
ATOM     65  H31 ACD     1       6.170  18.370  11.910  1.00  0.00            
ATOM     66  O16 ACD     1       6.750  16.680  12.970  1.00  0.00            
ATOM     67  C20 ACD     1       6.250  15.490  13.670  1.00  0.00            
ATOM     68  H32 ACD     1       5.680  15.790  14.560  1.00  0.00            
ATOM     69  C21 ACD     1       7.490  14.660  14.020  1.00  0.00            
ATOM     70  H33 ACD     1       7.270  13.640  14.350  1.00  0.00            
ATOM     71  H34 ACD     1       8.140  14.660  13.140  1.00  0.00            
ATOM     72  O17 ACD     1       8.200  15.340  15.060  1.00  0.00            
ATOM     73  H35 ACD     1       8.900  14.720  15.290  1.00  0.00            
ATOM     74  O18 ACD     1       4.900  17.990  13.570  1.00  0.00            
ATOM     75  C22 ACD     1       4.470  19.330  13.640  1.00  0.00            
ATOM     76  H36 ACD     1       4.840  19.840  12.740  1.00  0.00            
ATOM     77  C23 ACD     1       2.990  19.300  13.690  1.00  0.00            
ATOM     78  H37 ACD     1       2.770  18.520  14.440  1.00  0.00            
ATOM     79  O19 ACD     1       2.460  18.950  12.410  1.00  0.00            
ATOM     80  H38 ACD     1       1.710  19.500  12.160  1.00  0.00            
ATOM     81  C24 ACD     1       2.420  20.690  14.120  1.00  0.00            
ATOM     82  H39 ACD     1       2.590  21.500  13.400  1.00  0.00            
ATOM     83  O20 ACD     1       0.980  20.560  14.350  1.00  0.00            
ATOM     84  H40 ACD     1       0.820  20.270  15.250  1.00  0.00            
ATOM     85  C25 ACD     1       3.030  21.100  15.440  1.00  0.00            
ATOM     86  H41 ACD     1       2.660  22.110  15.630  1.00  0.00            
ATOM     87  O21 ACD     1       4.450  21.190  15.190  1.00  0.00            
ATOM     88  C26 ACD     1       5.080  19.920  14.920  1.00  0.00            
ATOM     89  H42 ACD     1       4.820  19.210  15.720  1.00  0.00            
ATOM     90  C27 ACD     1       6.590  20.040  14.810  1.00  0.00            
ATOM     91  H43 ACD     1       6.950  20.490  15.740  1.00  0.00            
ATOM     92  H44 ACD     1       7.070  19.050  14.850  1.00  0.00            
ATOM     93  O22 ACD     1       7.140  20.690  13.720  1.00  0.00            
ATOM     94  H45 ACD     1       7.790  20.060  13.400  1.00  0.00            
ATOM     95  O23 ACD     1       2.720  20.080  16.430  1.00  0.00            
ATOM     96  C28 ACD     1       2.070  20.330  17.590  1.00  0.00            
ATOM     97  H46 ACD     1       2.000  21.400  17.800  1.00  0.00            
ATOM     98  C29 ACD     1       2.920  19.770  18.710  1.00  0.00            
ATOM     99  H47 ACD     1       3.000  18.690  18.510  1.00  0.00            
ATOM    100  O24 ACD     1       2.270  20.010  19.970  1.00  0.00            
ATOM    101  C30 ACD     1       4.280  20.440  18.780  1.00  0.00            
ATOM    102  H48 ACD     1       4.730  20.430  17.780  1.00  0.00            
ATOM    103  H49 ACD     1       4.170  21.520  18.970  1.00  0.00            
ATOM    104  O25 ACD     1       5.090  19.880  19.820  1.00  0.00            
ATOM    105  H50 ACD     1       4.620  20.130  20.620  1.00  0.00            
ATOM    106  C31 ACD     1       0.720  19.650  17.690  1.00  0.00            
ATOM    107  H51 ACD     1       0.920  18.580  17.530  1.00  0.00            
ATOM    108  O26 ACD     1      -0.330  20.080  16.760  1.00  0.00            
ATOM    109  H52 ACD     1      -0.840  19.310  16.500  1.00  0.00            
ATOM    110  C32 ACD     1       0.140  19.830  19.050  1.00  0.00            
ATOM    111  H53 ACD     1      -0.020  20.900  19.250  1.00  0.00            
ATOM    112  O27 ACD     1      -1.040  19.100  19.190  1.00  0.00            
ATOM    113  H54 ACD     1      -1.680  19.450  18.560  1.00  0.00            
ATOM    114  C33 ACD     1       1.060  19.320  20.110  1.00  0.00            
ATOM    115  H55 ACD     1       0.600  19.620  21.050  1.00  0.00            
ATOM    116  O28 ACD     1       1.290  17.910  19.970  1.00  0.00            
ATOM    117  C34 ACD     1       1.260  17.100  21.190  1.00  0.00            
ATOM    118  H56 ACD     1       1.210  17.790  22.050  1.00  0.00            
ATOM    119  C35 ACD     1      -0.040  16.300  21.140  1.00  0.00            
ATOM    120  H57 ACD     1      -0.100  16.030  20.080  1.00  0.00            
ATOM    121  O29 ACD     1      -1.190  17.160  21.450  1.00  0.00            
ATOM    122  H58 ACD     1      -1.390  17.650  20.650  1.00  0.00            
ATOM    123  C36 ACD     1      -0.010  15.070  22.040  1.00  0.00            
ATOM    124  H59 ACD     1      -0.120  15.400  23.080  1.00  0.00            
ATOM    125  O30 ACD     1      -1.050  14.150  21.860  1.00  0.00            
ATOM    126  H60 ACD     1      -0.900  13.710  21.020  1.00  0.00            
ATOM    127  C1  CV4     2      10.710  17.290  19.270  1.00  0.00            
ATOM    128  C2  CV4     2       9.220  17.640  19.030  1.00  0.00            
ATOM    129  N1  CV4     2       8.140  16.770  19.700  1.00  0.00            
ATOM    130  C3  CV4     2       6.810  17.060  19.040  1.00  0.00            
ATOM    131  C4  CV4     2       6.540  16.710  17.480  1.00  0.00            
ATOM    132  O1  CV4     2       5.100  16.700  17.120  1.00  0.00            
ATOM    133  C5  CV4     2       4.110  15.870  17.590  1.00  0.00            
ATOM    134  C6  CV4     2       2.750  15.920  16.910  1.00  0.00            
ATOM    135  C7  CV4     2       1.580  15.470  17.550  1.00  0.00            
ATOM    136  C8  CV4     2       0.410  15.340  16.770  1.00  0.00            
ATOM    137  C9  CV4     2       0.380  15.730  15.460  1.00  0.00            
ATOM    138  N2  CV4     2      -0.810  15.740  14.810  1.00  0.00            
ATOM    139  C10 CV4     2       1.560  16.140  14.830  1.00  0.00            
ATOM    140  C11 CV4     2       2.730  16.210  15.560  1.00  0.00            
ATOM    141  O2  CV4     2       4.360  15.070  18.490  1.00  0.00            
ATOM    142  C12 CV4     2       8.550  15.270  19.600  1.00  0.00            
ATOM    143  C13 CV4     2       7.490  14.360  20.270  1.00  0.00            
ATOM    144  H1  CV4     2      11.100  16.390  18.770  1.00  0.00            
ATOM    145  H2  CV4     2      11.340  18.120  18.920  1.00  0.00            
ATOM    146  H3  CV4     2      10.920  17.190  20.340  1.00  0.00            
ATOM    147  H4  CV4     2       8.990  17.570  17.960  1.00  0.00            
ATOM    148  H5  CV4     2       8.970  18.660  19.320  1.00  0.00            
ATOM    149  H6  CV4     2       8.050  17.120  20.660  1.00  0.00            
ATOM    150  H7  CV4     2       6.610  18.100  19.310  1.00  0.00            
ATOM    151  H8  CV4     2       6.110  16.430  19.590  1.00  0.00            
ATOM    152  H9  CV4     2       6.870  15.700  17.190  1.00  0.00            
ATOM    153  H10 CV4     2       6.970  17.440  16.780  1.00  0.00            
ATOM    154  H11 CV4     2       1.540  15.250  18.610  1.00  0.00            
ATOM    155  H12 CV4     2      -0.480  14.850  17.150  1.00  0.00            
ATOM    156  H13 CV4     2      -1.560  16.220  15.290  1.00  0.00            
ATOM    157  H14 CV4     2      -0.720  16.020  13.840  1.00  0.00            
ATOM    158  H15 CV4     2       1.560  16.390  13.770  1.00  0.00            
ATOM    159  H16 CV4     2       3.640  16.530  15.070  1.00  0.00            
ATOM    160  H17 CV4     2       9.470  15.150  20.170  1.00  0.00            
ATOM    161  H18 CV4     2       8.790  14.960  18.580  1.00  0.00            
ATOM    162  H19 CV4     2       7.200  14.530  21.310  1.00  0.00            
ATOM    163  H20 CV4     2       6.480  14.380  19.840  1.00  0.00            
ATOM    164  H21 CV4     2       7.770  13.310  20.120  1.00  0.00            
TER
ENDMDL
MODEL        1
ATOM      1  H1  ACD     1      20.120  16.730  11.500  1.00  0.00            
ATOM      2  O1  ACD     1      20.650  17.050  10.770  1.00  0.00            
ATOM      3  C1  ACD     1      21.110  15.970  10.050  1.00  0.00            
ATOM      4  H2  ACD     1      21.500  16.480   9.150  1.00  0.00            
ATOM      5  H3  ACD     1      20.220  15.400   9.780  1.00  0.00            
ATOM      6  C2  ACD     1      22.210  15.190  10.780  1.00  0.00            
ATOM      7  H4  ACD     1      22.920  15.880  11.240  1.00  0.00            
ATOM      8  O2  ACD     1      21.600  14.470  11.800  1.00  0.00            
ATOM      9  C3  ACD     1      22.600  13.900  12.670  1.00  0.00            
ATOM     10  H5  ACD     1      22.060  13.260  13.390  1.00  0.00            
ATOM     11  O3  ACD     1      23.450  14.850  13.200  1.00  0.00            
ATOM     12  C4  ACD     1      23.210  15.380  14.500  1.00  0.00            
ATOM     13  H6  ACD     1      22.540  14.700  15.050  1.00  0.00            
ATOM     14  C5  ACD     1      24.570  15.440  15.230  1.00  0.00            
ATOM     15  H7  ACD     1      25.260  15.810  14.460  1.00  0.00            
ATOM     16  O4  ACD     1      24.870  14.100  15.560  1.00  0.00            
ATOM     17  H8  ACD     1      25.780  13.920  15.810  1.00  0.00            
ATOM     18  C6  ACD     1      24.650  16.370  16.430  1.00  0.00            
ATOM     19  H9  ACD     1      23.890  16.070  17.160  1.00  0.00            
ATOM     20  O5  ACD     1      25.970  16.500  16.880  1.00  0.00            
ATOM     21  H10 ACD     1      26.360  17.030  16.180  1.00  0.00            
ATOM     22  C7  ACD     1      24.180  17.760  15.920  1.00  0.00            
ATOM     23  H11 ACD     1      24.170  18.490  16.740  1.00  0.00            
ATOM     24  O6  ACD     1      22.810  17.620  15.550  1.00  0.00            
ATOM     25  C8  ACD     1      22.620  16.810  14.320  1.00  0.00            
ATOM     26  H12 ACD     1      23.190  17.350  13.550  1.00  0.00            
ATOM     27  C9  ACD     1      21.170  16.710  14.040  1.00  0.00            
ATOM     28  H13 ACD     1      20.810  17.680  13.680  1.00  0.00            
ATOM     29  H14 ACD     1      20.880  15.990  13.250  1.00  0.00            
ATOM     30  O7  ACD     1      20.540  16.430  15.210  1.00  0.00            
ATOM     31  H15 ACD     1      20.810  17.080  15.860  1.00  0.00            
ATOM     32  O8  ACD     1      25.040  18.250  14.900  1.00  0.00            
ATOM     33  C10 ACD     1      25.680  19.520  15.110  1.00  0.00            
ATOM     34  H16 ACD     1      25.590  19.820  16.160  1.00  0.00            
ATOM     35  C11 ACD     1      27.190  19.290  14.770  1.00  0.00            
ATOM     36  H17 ACD     1      27.390  18.640  13.900  1.00  0.00            
ATOM     37  O9  ACD     1      27.630  18.540  15.890  1.00  0.00            
ATOM     38  H18 ACD     1      27.820  19.150  16.610  1.00  0.00            
ATOM     39  C12 ACD     1      27.980  20.600  14.510  1.00  0.00            
ATOM     40  H19 ACD     1      28.100  21.090  15.480  1.00  0.00            
ATOM     41  O10 ACD     1      29.240  20.400  13.970  1.00  0.00            
ATOM     42  H20 ACD     1      29.670  19.970  14.710  1.00  0.00            
ATOM     43  C13 ACD     1      27.210  21.560  13.580  1.00  0.00            
ATOM     44  H21 ACD     1      27.730  22.520  13.720  1.00  0.00            
ATOM     45  O11 ACD     1      25.880  21.730  14.090  1.00  0.00            
ATOM     46  C14 ACD     1      25.100  20.530  14.170  1.00  0.00            
ATOM     47  H22 ACD     1      25.030  19.990  13.210  1.00  0.00            
ATOM     48  C15 ACD     1      23.620  20.950  14.540  1.00  0.00            
ATOM     49  H23 ACD     1      23.230  21.590  13.740  1.00  0.00            
ATOM     50  H24 ACD     1      22.980  20.060  14.500  1.00  0.00            
ATOM     51  O12 ACD     1      23.510  21.580  15.870  1.00  0.00            
ATOM     52  H25 ACD     1      24.040  22.380  15.990  1.00  0.00            
ATOM     53  O13 ACD     1      27.310  21.130  12.220  1.00  0.00            
ATOM     54  C16 ACD     1      27.800  22.070  11.180  1.00  0.00            
ATOM     55  H26 ACD     1      28.230  23.000  11.560  1.00  0.00            
ATOM     56  C17 ACD     1      28.840  21.280  10.320  1.00  0.00            
ATOM     57  H27 ACD     1      28.390  20.310  10.040  1.00  0.00            
ATOM     58  O14 ACD     1      30.000  21.150  11.150  1.00  0.00            
ATOM     59  H28 ACD     1      29.730  21.140  12.070  1.00  0.00            
ATOM     60  C18 ACD     1      29.230  22.010   8.980  1.00  0.00            
ATOM     61  H29 ACD     1      29.730  22.950   9.230  1.00  0.00            
ATOM     62  O15 ACD     1      30.100  21.130   8.210  1.00  0.00            
ATOM     63  H30 ACD     1      29.500  20.620   7.650  1.00  0.00            
ATOM     64  C19 ACD     1      27.990  22.310   8.210  1.00  0.00            
ATOM     65  H31 ACD     1      28.260  22.950   7.360  1.00  0.00            
ATOM     66  O16 ACD     1      27.150  23.120   9.090  1.00  0.00            
ATOM     67  C20 ACD     1      26.650  22.420  10.260  1.00  0.00            
ATOM     68  H32 ACD     1      25.990  21.540  10.210  1.00  0.00            
ATOM     69  C21 ACD     1      25.720  23.460  10.890  1.00  0.00            
ATOM     70  H33 ACD     1      25.620  23.420  11.980  1.00  0.00            
ATOM     71  H34 ACD     1      26.110  24.480  10.800  1.00  0.00            
ATOM     72  O17 ACD     1      24.490  23.330  10.230  1.00  0.00            
ATOM     73  H35 ACD     1      23.890  23.740  10.860  1.00  0.00            
ATOM     74  O18 ACD     1      27.440  21.050   7.850  1.00  0.00            
ATOM     75  C22 ACD     1      27.050  20.900   6.460  1.00  0.00            
ATOM     76  H36 ACD     1      27.490  21.610   5.750  1.00  0.00            
ATOM     77  C23 ACD     1      27.630  19.530   6.110  1.00  0.00            
ATOM     78  H37 ACD     1      27.440  18.740   6.840  1.00  0.00            
ATOM     79  O19 ACD     1      29.010  19.760   5.830  1.00  0.00            
ATOM     80  H38 ACD     1      29.400  19.110   5.250  1.00  0.00            
ATOM     81  C24 ACD     1      26.860  19.110   4.850  1.00  0.00            
ATOM     82  H39 ACD     1      27.000  19.910   4.110  1.00  0.00            
ATOM     83  O20 ACD     1      27.330  17.930   4.270  1.00  0.00            
ATOM     84  H40 ACD     1      27.060  17.210   4.840  1.00  0.00            
ATOM     85  C25 ACD     1      25.370  18.940   5.170  1.00  0.00            
ATOM     86  H41 ACD     1      24.840  18.390   4.390  1.00  0.00            
ATOM     87  O21 ACD     1      24.930  20.300   5.360  1.00  0.00            
ATOM     88  C26 ACD     1      25.490  21.010   6.460  1.00  0.00            
ATOM     89  H42 ACD     1      25.030  20.680   7.400  1.00  0.00            
ATOM     90  C27 ACD     1      25.010  22.440   6.590  1.00  0.00            
ATOM     91  H43 ACD     1      23.920  22.440   6.500  1.00  0.00            
ATOM     92  H44 ACD     1      25.210  22.810   7.600  1.00  0.00            
ATOM     93  O22 ACD     1      25.720  23.290   5.700  1.00  0.00            
ATOM     94  H45 ACD     1      25.030  23.820   5.280  1.00  0.00            
ATOM     95  O23 ACD     1      25.080  18.190   6.350  1.00  0.00            
ATOM     96  C28 ACD     1      24.430  16.960   6.200  1.00  0.00            
ATOM     97  H46 ACD     1      24.350  16.740   5.130  1.00  0.00            
ATOM     98  C29 ACD     1      23.060  16.900   6.840  1.00  0.00            
ATOM     99  H47 ACD     1      23.020  17.420   7.810  1.00  0.00            
ATOM    100  O24 ACD     1      22.550  15.560   6.980  1.00  0.00            
ATOM    101  C30 ACD     1      22.150  17.640   5.930  1.00  0.00            
ATOM    102  H48 ACD     1      22.470  18.680   5.860  1.00  0.00            
ATOM    103  H49 ACD     1      22.180  17.180   4.930  1.00  0.00            
ATOM    104  O25 ACD     1      20.790  17.680   6.510  1.00  0.00            
ATOM    105  H50 ACD     1      20.420  16.810   6.700  1.00  0.00            
ATOM    106  C31 ACD     1      25.360  15.820   6.620  1.00  0.00            
ATOM    107  H51 ACD     1      25.610  16.100   7.650  1.00  0.00            
ATOM    108  O26 ACD     1      26.570  15.740   5.790  1.00  0.00            
ATOM    109  H52 ACD     1      27.300  15.440   6.350  1.00  0.00            
ATOM    110  C32 ACD     1      24.620  14.540   6.780  1.00  0.00            
ATOM    111  H53 ACD     1      24.360  14.210   5.770  1.00  0.00            
ATOM    112  O27 ACD     1      25.470  13.400   7.200  1.00  0.00            
ATOM    113  H54 ACD     1      26.160  13.310   6.530  1.00  0.00            
ATOM    114  C33 ACD     1      23.370  14.660   7.550  1.00  0.00            
ATOM    115  H55 ACD     1      22.910  13.670   7.550  1.00  0.00            
ATOM    116  O28 ACD     1      23.600  15.020   8.880  1.00  0.00            
ATOM    117  C34 ACD     1      22.850  14.250   9.810  1.00  0.00            
ATOM    118  H56 ACD     1      22.130  13.580   9.340  1.00  0.00            
ATOM    119  C35 ACD     1      24.010  13.570  10.630  1.00  0.00            
ATOM    120  H57 ACD     1      24.750  14.360  10.830  1.00  0.00            
ATOM    121  O29 ACD     1      24.620  12.520   9.800  1.00  0.00            
ATOM    122  H58 ACD     1      25.020  12.950   9.040  1.00  0.00            
ATOM    123  C36 ACD     1      23.510  12.970  11.960  1.00  0.00            
ATOM    124  H59 ACD     1      23.050  11.990  11.800  1.00  0.00            
ATOM    125  O30 ACD     1      24.640  12.600  12.820  1.00  0.00            
ATOM    126  H60 ACD     1      24.570  13.220  13.550  1.00  0.00            
ATOM    127  C1  CV4     2      20.770  21.210   6.740  1.00  0.00            
ATOM    128  C2  CV4     2      20.270  21.580   8.140  1.00  0.00            
ATOM    129  N1  CV4     2      20.310  20.520   9.230  1.00  0.00            
ATOM    130  C3  CV4     2      21.590  19.720   9.130  1.00  0.00            
ATOM    131  C4  CV4     2      22.920  20.570   9.550  1.00  0.00            
ATOM    132  O1  CV4     2      24.040  19.660   9.560  1.00  0.00            
ATOM    133  C5  CV4     2      24.130  18.700  10.530  1.00  0.00            
ATOM    134  C6  CV4     2      25.420  17.960  10.410  1.00  0.00            
ATOM    135  C7  CV4     2      25.630  16.820  11.270  1.00  0.00            
ATOM    136  C8  CV4     2      26.870  16.170  11.160  1.00  0.00            
ATOM    137  C9  CV4     2      27.830  16.590  10.200  1.00  0.00            
ATOM    138  N2  CV4     2      29.000  15.900  10.030  1.00  0.00            
ATOM    139  C10 CV4     2      27.640  17.760   9.530  1.00  0.00            
ATOM    140  C11 CV4     2      26.400  18.380   9.530  1.00  0.00            
ATOM    141  O2  CV4     2      23.190  18.400  11.270  1.00  0.00            
ATOM    142  C12 CV4     2      20.070  21.210  10.620  1.00  0.00            
ATOM    143  C13 CV4     2      20.160  20.200  11.850  1.00  0.00            
ATOM    144  H1  CV4     2      20.220  20.290   6.500  1.00  0.00            
ATOM    145  H2  CV4     2      20.610  21.920   5.930  1.00  0.00            
ATOM    146  H3  CV4     2      21.820  20.880   6.700  1.00  0.00            
ATOM    147  H4  CV4     2      19.250  21.950   8.030  1.00  0.00            
ATOM    148  H5  CV4     2      20.850  22.450   8.460  1.00  0.00            
ATOM    149  H6  CV4     2      19.580  19.800   9.060  1.00  0.00            
ATOM    150  H7  CV4     2      21.640  19.300   8.120  1.00  0.00            
ATOM    151  H8  CV4     2      21.510  18.860   9.780  1.00  0.00            
ATOM    152  H9  CV4     2      22.820  21.060  10.530  1.00  0.00            
ATOM    153  H10 CV4     2      23.140  21.350   8.800  1.00  0.00            
ATOM    154  H11 CV4     2      24.830  16.460  11.920  1.00  0.00            
ATOM    155  H12 CV4     2      27.050  15.260  11.730  1.00  0.00            
ATOM    156  H13 CV4     2      29.780  16.540   9.900  1.00  0.00            
ATOM    157  H14 CV4     2      29.290  15.140  10.630  1.00  0.00            
ATOM    158  H15 CV4     2      28.410  18.220   8.910  1.00  0.00            
ATOM    159  H16 CV4     2      26.210  19.300   8.990  1.00  0.00            
ATOM    160  H17 CV4     2      19.010  21.460  10.680  1.00  0.00            
ATOM    161  H18 CV4     2      20.700  22.090  10.690  1.00  0.00            
ATOM    162  H19 CV4     2      19.470  19.350  11.740  1.00  0.00            
ATOM    163  H20 CV4     2      21.140  19.810  12.130  1.00  0.00            
ATOM    164  H21 CV4     2      19.810  20.760  12.730  1.00  0.00            
TER
ENDMDL
MODEL        1
ATOM      1  H1  ACD     1      20.370  23.100  26.820  1.00  0.00            
ATOM      2  O1  ACD     1      19.420  23.000  26.690  1.00  0.00            
ATOM      3  C1  ACD     1      19.140  21.900  27.530  1.00  0.00            
ATOM      4  H2  ACD     1      19.650  22.000  28.500  1.00  0.00            
ATOM      5  H3  ACD     1      19.590  20.980  27.120  1.00  0.00            
ATOM      6  C2  ACD     1      17.660  21.630  27.710  1.00  0.00            
ATOM      7  H4  ACD     1      17.610  20.680  28.260  1.00  0.00            
ATOM      8  O2  ACD     1      17.120  22.530  28.710  1.00  0.00            
ATOM      9  C3  ACD     1      15.760  22.410  28.960  1.00  0.00            
ATOM     10  H5  ACD     1      15.410  23.240  29.590  1.00  0.00            
ATOM     11  O3  ACD     1      15.350  21.200  29.580  1.00  0.00            
ATOM     12  C4  ACD     1      15.170  21.310  30.950  1.00  0.00            
ATOM     13  H6  ACD     1      15.520  22.290  31.300  1.00  0.00            
ATOM     14  C5  ACD     1      13.700  21.000  31.370  1.00  0.00            
ATOM     15  H7  ACD     1      13.500  19.980  31.010  1.00  0.00            
ATOM     16  O4  ACD     1      12.850  21.950  30.710  1.00  0.00            
ATOM     17  H8  ACD     1      13.110  22.260  29.830  1.00  0.00            
ATOM     18  C6  ACD     1      13.600  21.130  32.850  1.00  0.00            
ATOM     19  H9  ACD     1      13.900  22.170  33.060  1.00  0.00            
ATOM     20  O5  ACD     1      12.300  20.940  33.370  1.00  0.00            
ATOM     21  H10 ACD     1      11.870  20.180  32.950  1.00  0.00            
ATOM     22  C7  ACD     1      14.570  20.190  33.570  1.00  0.00            
ATOM     23  H11 ACD     1      14.520  20.300  34.660  1.00  0.00            
ATOM     24  O6  ACD     1      15.900  20.490  33.130  1.00  0.00            
ATOM     25  C8  ACD     1      16.230  20.450  31.700  1.00  0.00            
ATOM     26  H12 ACD     1      16.190  19.440  31.280  1.00  0.00            
ATOM     27  C9  ACD     1      17.680  20.820  31.550  1.00  0.00            
ATOM     28  H13 ACD     1      17.970  21.230  30.580  1.00  0.00            
ATOM     29  H14 ACD     1      18.030  21.620  32.220  1.00  0.00            
ATOM     30  O7  ACD     1      18.590  19.740  31.800  1.00  0.00            
ATOM     31  H15 ACD     1      18.310  18.980  31.290  1.00  0.00            
ATOM     32  O8  ACD     1      14.260  18.810  33.180  1.00  0.00            
ATOM     33  C10 ACD     1      14.600  17.670  33.970  1.00  0.00            
ATOM     34  H16 ACD     1      14.410  17.780  35.050  1.00  0.00            
ATOM     35  C11 ACD     1      13.520  16.690  33.690  1.00  0.00            
ATOM     36  H17 ACD     1      13.210  16.760  32.640  1.00  0.00            
ATOM     37  O9  ACD     1      12.360  17.060  34.500  1.00  0.00            
ATOM     38  H18 ACD     1      11.660  17.160  33.850  1.00  0.00            
ATOM     39  C12 ACD     1      13.910  15.260  33.960  1.00  0.00            
ATOM     40  H19 ACD     1      14.080  15.150  35.040  1.00  0.00            
ATOM     41  O10 ACD     1      13.000  14.340  33.450  1.00  0.00            
ATOM     42  H20 ACD     1      12.960  14.620  32.530  1.00  0.00            
ATOM     43  C13 ACD     1      15.240  14.900  33.280  1.00  0.00            
ATOM     44  H21 ACD     1      15.500  13.890  33.630  1.00  0.00            
ATOM     45  O11 ACD     1      16.150  15.720  33.910  1.00  0.00            
ATOM     46  C14 ACD     1      16.040  17.200  33.760  1.00  0.00            
ATOM     47  H22 ACD     1      16.310  17.500  32.740  1.00  0.00            
ATOM     48  C15 ACD     1      16.930  18.020  34.690  1.00  0.00            
ATOM     49  H23 ACD     1      16.640  19.080  34.670  1.00  0.00            
ATOM     50  H24 ACD     1      16.820  17.640  35.720  1.00  0.00            
ATOM     51  O12 ACD     1      18.330  17.820  34.310  1.00  0.00            
ATOM     52  H25 ACD     1      18.900  18.410  34.820  1.00  0.00            
ATOM     53  O13 ACD     1      15.200  15.140  31.920  1.00  0.00            
ATOM     54  C16 ACD     1      15.030  13.930  31.120  1.00  0.00            
ATOM     55  H26 ACD     1      14.650  13.030  31.620  1.00  0.00            
ATOM     56  C17 ACD     1      13.940  14.160  30.110  1.00  0.00            
ATOM     57  H27 ACD     1      14.160  15.110  29.600  1.00  0.00            
ATOM     58  O14 ACD     1      12.620  14.260  30.700  1.00  0.00            
ATOM     59  H28 ACD     1      11.990  14.440  30.000  1.00  0.00            
ATOM     60  C18 ACD     1      13.850  13.020  29.070  1.00  0.00            
ATOM     61  H29 ACD     1      13.620  12.070  29.560  1.00  0.00            
ATOM     62  O15 ACD     1      12.800  13.280  28.130  1.00  0.00            
ATOM     63  H30 ACD     1      13.090  13.870  27.420  1.00  0.00            
ATOM     64  C19 ACD     1      15.150  12.900  28.370  1.00  0.00            
ATOM     65  H31 ACD     1      15.120  12.100  27.630  1.00  0.00            
ATOM     66  O16 ACD     1      16.170  12.550  29.320  1.00  0.00            
ATOM     67  C20 ACD     1      16.350  13.610  30.350  1.00  0.00            
ATOM     68  H32 ACD     1      16.720  14.490  29.810  1.00  0.00            
ATOM     69  C21 ACD     1      17.520  13.160  31.260  1.00  0.00            
ATOM     70  H33 ACD     1      17.460  13.560  32.280  1.00  0.00            
ATOM     71  H34 ACD     1      17.460  12.070  31.280  1.00  0.00            
ATOM     72  O17 ACD     1      18.780  13.420  30.720  1.00  0.00            
ATOM     73  H35 ACD     1      19.100  12.570  30.430  1.00  0.00            
ATOM     74  O18 ACD     1      15.440  14.170  27.740  1.00  0.00            
ATOM     75  C22 ACD     1      15.860  14.170  26.410  1.00  0.00            
ATOM     76  H36 ACD     1      16.060  13.130  26.130  1.00  0.00            
ATOM     77  C23 ACD     1      14.760  14.690  25.500  1.00  0.00            
ATOM     78  H37 ACD     1      14.650  15.760  25.690  1.00  0.00            
ATOM     79  O19 ACD     1      13.580  13.920  25.560  1.00  0.00            
ATOM     80  H38 ACD     1      13.690  13.090  25.090  1.00  0.00            
ATOM     81  C24 ACD     1      15.240  14.770  24.050  1.00  0.00            
ATOM     82  H39 ACD     1      15.480  13.720  23.810  1.00  0.00            
ATOM     83  O20 ACD     1      14.320  15.380  23.080  1.00  0.00            
ATOM     84  H40 ACD     1      14.380  16.330  23.240  1.00  0.00            
ATOM     85  C25 ACD     1      16.500  15.550  23.960  1.00  0.00            
ATOM     86  H41 ACD     1      16.830  15.400  22.930  1.00  0.00            
ATOM     87  O21 ACD     1      17.500  15.000  24.840  1.00  0.00            
ATOM     88  C26 ACD     1      17.140  15.000  26.220  1.00  0.00            
ATOM     89  H42 ACD     1      16.960  16.030  26.540  1.00  0.00            
ATOM     90  C27 ACD     1      18.300  14.490  27.000  1.00  0.00            
ATOM     91  H43 ACD     1      19.200  15.100  26.840  1.00  0.00            
ATOM     92  H44 ACD     1      18.130  14.740  28.050  1.00  0.00            
ATOM     93  O22 ACD     1      18.590  13.140  26.710  1.00  0.00            
ATOM     94  H45 ACD     1      18.990  13.220  25.840  1.00  0.00            
ATOM     95  O23 ACD     1      16.280  16.970  24.270  1.00  0.00            
ATOM     96  C28 ACD     1      17.110  17.950  23.590  1.00  0.00            
ATOM     97  H46 ACD     1      17.460  17.600  22.610  1.00  0.00            
ATOM     98  C29 ACD     1      18.300  18.150  24.510  1.00  0.00            
ATOM     99  H47 ACD     1      18.110  17.960  25.570  1.00  0.00            
ATOM    100  O24 ACD     1      18.870  19.510  24.440  1.00  0.00            
ATOM    101  C30 ACD     1      19.530  17.290  24.020  1.00  0.00            
ATOM    102  H48 ACD     1      19.160  16.320  23.680  1.00  0.00            
ATOM    103  H49 ACD     1      19.920  17.830  23.140  1.00  0.00            
ATOM    104  O25 ACD     1      20.600  17.040  24.950  1.00  0.00            
ATOM    105  H50 ACD     1      21.210  16.530  24.410  1.00  0.00            
ATOM    106  C31 ACD     1      16.200  19.160  23.260  1.00  0.00            
ATOM    107  H51 ACD     1      15.390  19.240  24.000  1.00  0.00            
ATOM    108  O26 ACD     1      15.540  19.130  22.060  1.00  0.00            
ATOM    109  H52 ACD     1      14.620  19.370  22.230  1.00  0.00            
ATOM    110  C32 ACD     1      17.110  20.420  23.200  1.00  0.00            
ATOM    111  H53 ACD     1      17.730  20.340  22.300  1.00  0.00            
ATOM    112  O27 ACD     1      16.270  21.580  23.140  1.00  0.00            
ATOM    113  H54 ACD     1      15.860  21.730  24.000  1.00  0.00            
ATOM    114  C33 ACD     1      17.950  20.500  24.520  1.00  0.00            
ATOM    115  H55 ACD     1      18.530  21.430  24.550  1.00  0.00            
ATOM    116  O28 ACD     1      17.150  20.420  25.700  1.00  0.00            
ATOM    117  C34 ACD     1      16.910  21.670  26.400  1.00  0.00            
ATOM    118  H56 ACD     1      17.280  22.560  25.870  1.00  0.00            
ATOM    119  C35 ACD     1      15.410  21.780  26.640  1.00  0.00            
ATOM    120  H57 ACD     1      14.970  20.830  26.960  1.00  0.00            
ATOM    121  O29 ACD     1      14.840  22.220  25.290  1.00  0.00            
ATOM    122  H58 ACD     1      13.880  22.230  25.330  1.00  0.00            
ATOM    123  C36 ACD     1      15.050  22.760  27.690  1.00  0.00            
ATOM    124  H59 ACD     1      15.410  23.740  27.380  1.00  0.00            
ATOM    125  O30 ACD     1      13.700  22.830  28.050  1.00  0.00            
ATOM    126  H60 ACD     1      13.140  22.960  27.280  1.00  0.00            
ATOM    127  C1  CV4     2      19.840  14.270  33.890  1.00  0.00            
ATOM    128  C2  CV4     2      20.750  15.360  33.400  1.00  0.00            
ATOM    129  N1  CV4     2      20.670  15.760  32.020  1.00  0.00            
ATOM    130  C3  CV4     2      19.340  16.350  31.680  1.00  0.00            
ATOM    131  C4  CV4     2      19.140  16.660  30.230  1.00  0.00            
ATOM    132  O1  CV4     2      17.870  17.290  30.240  1.00  0.00            
ATOM    133  C5  CV4     2      17.390  17.610  28.980  1.00  0.00            
ATOM    134  C6  CV4     2      15.940  17.950  29.010  1.00  0.00            
ATOM    135  C7  CV4     2      15.420  18.430  27.760  1.00  0.00            
ATOM    136  C8  CV4     2      14.040  18.550  27.520  1.00  0.00            
ATOM    137  C9  CV4     2      13.130  18.210  28.550  1.00  0.00            
ATOM    138  N2  CV4     2      11.850  18.450  28.310  1.00  0.00            
ATOM    139  C10 CV4     2      13.650  17.850  29.790  1.00  0.00            
ATOM    140  C11 CV4     2      15.000  17.630  30.030  1.00  0.00            
ATOM    141  O2  CV4     2      18.130  17.660  27.980  1.00  0.00            
ATOM    142  C12 CV4     2      21.860  16.660  31.700  1.00  0.00            
ATOM    143  C13 CV4     2      22.000  17.950  32.590  1.00  0.00            
ATOM    144  H1  CV4     2      19.940  13.350  33.300  1.00  0.00            
ATOM    145  H2  CV4     2      20.090  14.070  34.940  1.00  0.00            
ATOM    146  H3  CV4     2      18.790  14.570  33.850  1.00  0.00            
ATOM    147  H4  CV4     2      21.770  15.030  33.590  1.00  0.00            
ATOM    148  H5  CV4     2      20.560  16.250  34.000  1.00  0.00            
ATOM    149  H6  CV4     2      20.870  14.860  31.560  1.00  0.00            
ATOM    150  H7  CV4     2      19.350  17.360  32.100  1.00  0.00            
ATOM    151  H8  CV4     2      18.520  15.820  32.170  1.00  0.00            
ATOM    152  H9  CV4     2      19.220  15.740  29.640  1.00  0.00            
ATOM    153  H10 CV4     2      19.900  17.340  29.830  1.00  0.00            
ATOM    154  H11 CV4     2      16.060  18.640  26.910  1.00  0.00            
ATOM    155  H12 CV4     2      13.670  18.820  26.540  1.00  0.00            
ATOM    156  H13 CV4     2      11.670  19.120  27.570  1.00  0.00            
ATOM    157  H14 CV4     2      11.220  18.720  29.050  1.00  0.00            
ATOM    158  H15 CV4     2      13.010  17.560  30.620  1.00  0.00            
ATOM    159  H16 CV4     2      15.360  17.130  30.920  1.00  0.00            
ATOM    160  H17 CV4     2      21.710  16.920  30.650  1.00  0.00            
ATOM    161  H18 CV4     2      22.760  16.030  31.710  1.00  0.00            
ATOM    162  H19 CV4     2      22.410  17.710  33.580  1.00  0.00            
ATOM    163  H20 CV4     2      22.730  18.660  32.180  1.00  0.00            
ATOM    164  H21 CV4     2      21.090  18.530  32.800  1.00  0.00            
TER
ENDMDL
MODEL        1
ATOM      1  H1  ACD     1      21.560  12.070   9.470  1.00  0.00            
ATOM      2  O1  ACD     1      21.720  12.460   8.600  1.00  0.00            
ATOM      3  C1  ACD     1      23.010  12.050   8.310  1.00  0.00            
ATOM      4  H2  ACD     1      23.480  12.790   7.660  1.00  0.00            
ATOM      5  H3  ACD     1      23.020  11.020   7.920  1.00  0.00            
ATOM      6  C2  ACD     1      23.800  12.030   9.600  1.00  0.00            
ATOM      7  H4  ACD     1      23.660  13.030  10.030  1.00  0.00            
ATOM      8  O2  ACD     1      23.190  11.020  10.460  1.00  0.00            
ATOM      9  C3  ACD     1      23.610  10.980  11.840  1.00  0.00            
ATOM     10  H5  ACD     1      23.050  10.180  12.350  1.00  0.00            
ATOM     11  O3  ACD     1      23.370  12.260  12.310  1.00  0.00            
ATOM     12  C4  ACD     1      22.390  12.390  13.370  1.00  0.00            
ATOM     13  H6  ACD     1      21.960  11.420  13.650  1.00  0.00            
ATOM     14  C5  ACD     1      23.080  12.890  14.610  1.00  0.00            
ATOM     15  H7  ACD     1      23.660  13.720  14.200  1.00  0.00            
ATOM     16  O4  ACD     1      23.990  11.950  15.120  1.00  0.00            
ATOM     17  H8  ACD     1      24.420  11.370  14.490  1.00  0.00            
ATOM     18  C6  ACD     1      22.190  13.510  15.660  1.00  0.00            
ATOM     19  H9  ACD     1      21.570  12.770  16.180  1.00  0.00            
ATOM     20  O5  ACD     1      22.960  14.180  16.690  1.00  0.00            
ATOM     21  H10 ACD     1      23.110  14.970  16.160  1.00  0.00            
ATOM     22  C7  ACD     1      21.260  14.550  15.030  1.00  0.00            
ATOM     23  H11 ACD     1      20.610  15.070  15.740  1.00  0.00            
ATOM     24  O6  ACD     1      20.540  13.910  14.050  1.00  0.00            
ATOM     25  C8  ACD     1      21.290  13.380  12.870  1.00  0.00            
ATOM     26  H12 ACD     1      21.730  14.090  12.160  1.00  0.00            
ATOM     27  C9  ACD     1      20.230  12.730  12.040  1.00  0.00            
ATOM     28  H13 ACD     1      19.620  13.500  11.550  1.00  0.00            
ATOM     29  H14 ACD     1      20.700  12.100  11.280  1.00  0.00            
ATOM     30  O7  ACD     1      19.410  11.900  12.850  1.00  0.00            
ATOM     31  H15 ACD     1      19.200  12.490  13.570  1.00  0.00            
ATOM     32  O8  ACD     1      22.150  15.530  14.440  1.00  0.00            
ATOM     33  C10 ACD     1      21.700  16.890  14.520  1.00  0.00            
ATOM     34  H16 ACD     1      20.790  17.010  15.120  1.00  0.00            
ATOM     35  C11 ACD     1      22.870  17.640  15.180  1.00  0.00            
ATOM     36  H17 ACD     1      23.780  17.350  14.640  1.00  0.00            
ATOM     37  O9  ACD     1      23.010  17.190  16.560  1.00  0.00            
ATOM     38  H18 ACD     1      22.310  17.500  17.140  1.00  0.00            
ATOM     39  C12 ACD     1      22.620  19.110  15.130  1.00  0.00            
ATOM     40  H19 ACD     1      21.770  19.450  15.740  1.00  0.00            
ATOM     41  O10 ACD     1      23.810  19.830  15.610  1.00  0.00            
ATOM     42  H20 ACD     1      24.420  19.620  14.900  1.00  0.00            
ATOM     43  C13 ACD     1      22.310  19.590  13.670  1.00  0.00            
ATOM     44  H21 ACD     1      22.040  20.640  13.850  1.00  0.00            
ATOM     45  O11 ACD     1      21.230  18.830  13.080  1.00  0.00            
ATOM     46  C14 ACD     1      21.440  17.410  13.140  1.00  0.00            
ATOM     47  H22 ACD     1      22.300  17.120  12.530  1.00  0.00            
ATOM     48  C15 ACD     1      20.240  16.780  12.370  1.00  0.00            
ATOM     49  H23 ACD     1      20.310  17.140  11.330  1.00  0.00            
ATOM     50  H24 ACD     1      20.470  15.710  12.340  1.00  0.00            
ATOM     51  O12 ACD     1      18.910  16.930  12.780  1.00  0.00            
ATOM     52  H25 ACD     1      18.650  17.800  12.440  1.00  0.00            
ATOM     53  O13 ACD     1      23.460  19.360  12.870  1.00  0.00            
ATOM     54  C16 ACD     1      24.190  20.520  12.410  1.00  0.00            
ATOM     55  H26 ACD     1      24.120  21.370  13.100  1.00  0.00            
ATOM     56  C17 ACD     1      25.640  19.970  12.440  1.00  0.00            
ATOM     57  H27 ACD     1      25.600  19.020  11.880  1.00  0.00            
ATOM     58  O14 ACD     1      25.960  19.810  13.830  1.00  0.00            
ATOM     59  H28 ACD     1      26.800  19.340  13.880  1.00  0.00            
ATOM     60  C18 ACD     1      26.520  20.980  11.680  1.00  0.00            
ATOM     61  H29 ACD     1      26.340  21.880  12.280  1.00  0.00            
ATOM     62  O15 ACD     1      27.900  20.550  11.800  1.00  0.00            
ATOM     63  H30 ACD     1      28.140  20.350  10.890  1.00  0.00            
ATOM     64  C19 ACD     1      26.010  21.160  10.270  1.00  0.00            
ATOM     65  H31 ACD     1      26.680  21.860   9.760  1.00  0.00            
ATOM     66  O16 ACD     1      24.680  21.740  10.340  1.00  0.00            
ATOM     67  C20 ACD     1      23.720  20.890  11.030  1.00  0.00            
ATOM     68  H32 ACD     1      23.580  19.990  10.420  1.00  0.00            
ATOM     69  C21 ACD     1      22.430  21.630  11.110  1.00  0.00            
ATOM     70  H33 ACD     1      21.810  21.250  11.930  1.00  0.00            
ATOM     71  H34 ACD     1      22.810  22.630  11.370  1.00  0.00            
ATOM     72  O17 ACD     1      21.760  21.630   9.850  1.00  0.00            
ATOM     73  H35 ACD     1      21.810  22.510   9.450  1.00  0.00            
ATOM     74  O18 ACD     1      25.960  19.940   9.510  1.00  0.00            
ATOM     75  C22 ACD     1      26.370  20.020   8.140  1.00  0.00            
ATOM     76  H36 ACD     1      26.530  21.060   7.820  1.00  0.00            
ATOM     77  C23 ACD     1      27.740  19.310   7.980  1.00  0.00            
ATOM     78  H37 ACD     1      27.900  18.450   8.640  1.00  0.00            
ATOM     79  O19 ACD     1      28.690  20.320   8.310  1.00  0.00            
ATOM     80  H38 ACD     1      29.400  19.950   8.840  1.00  0.00            
ATOM     81  C24 ACD     1      27.960  18.590   6.650  1.00  0.00            
ATOM     82  H39 ACD     1      28.090  19.310   5.830  1.00  0.00            
ATOM     83  O20 ACD     1      29.120  17.740   6.530  1.00  0.00            
ATOM     84  H40 ACD     1      29.050  17.070   7.220  1.00  0.00            
ATOM     85  C25 ACD     1      26.790  17.740   6.250  1.00  0.00            
ATOM     86  H41 ACD     1      26.950  17.360   5.230  1.00  0.00            
ATOM     87  O21 ACD     1      25.740  18.650   6.060  1.00  0.00            
ATOM     88  C26 ACD     1      25.270  19.360   7.300  1.00  0.00            
ATOM     89  H42 ACD     1      24.900  18.530   7.900  1.00  0.00            
ATOM     90  C27 ACD     1      24.130  20.320   6.980  1.00  0.00            
ATOM     91  H43 ACD     1      23.400  19.940   6.250  1.00  0.00            
ATOM     92  H44 ACD     1      23.410  20.510   7.790  1.00  0.00            
ATOM     93  O22 ACD     1      24.600  21.610   6.490  1.00  0.00            
ATOM     94  H45 ACD     1      24.480  22.290   7.160  1.00  0.00            
ATOM     95  O23 ACD     1      26.520  16.760   7.250  1.00  0.00            
ATOM     96  C28 ACD     1      26.960  15.440   6.920  1.00  0.00            
ATOM     97  H46 ACD     1      27.630  15.350   6.050  1.00  0.00            
ATOM     98  C29 ACD     1      25.630  14.590   6.680  1.00  0.00            
ATOM     99  H47 ACD     1      25.010  14.680   7.580  1.00  0.00            
ATOM    100  O24 ACD     1      26.050  13.180   6.590  1.00  0.00            
ATOM    101  C30 ACD     1      25.030  14.980   5.360  1.00  0.00            
ATOM    102  H48 ACD     1      24.750  16.040   5.450  1.00  0.00            
ATOM    103  H49 ACD     1      25.730  14.790   4.540  1.00  0.00            
ATOM    104  O25 ACD     1      23.910  14.080   5.090  1.00  0.00            
ATOM    105  H50 ACD     1      24.190  13.180   5.290  1.00  0.00            
ATOM    106  C31 ACD     1      27.750  14.910   8.130  1.00  0.00            
ATOM    107  H51 ACD     1      27.060  14.930   8.980  1.00  0.00            
ATOM    108  O26 ACD     1      28.920  15.690   8.380  1.00  0.00            
ATOM    109  H52 ACD     1      29.290  15.330   9.190  1.00  0.00            
ATOM    110  C32 ACD     1      28.050  13.440   7.930  1.00  0.00            
ATOM    111  H53 ACD     1      28.580  13.470   6.960  1.00  0.00            
ATOM    112  O27 ACD     1      28.900  12.850   8.980  1.00  0.00            
ATOM    113  H54 ACD     1      29.490  12.180   8.630  1.00  0.00            
ATOM    114  C33 ACD     1      26.710  12.680   7.760  1.00  0.00            
ATOM    115  H55 ACD     1      26.890  11.610   7.630  1.00  0.00            
ATOM    116  O28 ACD     1      25.930  12.870   8.950  1.00  0.00            
ATOM    117  C34 ACD     1      25.320  11.720   9.580  1.00  0.00            
ATOM    118  H56 ACD     1      25.510  10.790   9.020  1.00  0.00            
ATOM    119  C35 ACD     1      25.890  11.680  11.030  1.00  0.00            
ATOM    120  H57 ACD     1      25.740  12.640  11.530  1.00  0.00            
ATOM    121  O29 ACD     1      27.290  11.390  11.030  1.00  0.00            
ATOM    122  H58 ACD     1      27.660  12.050  10.450  1.00  0.00            
ATOM    123  C36 ACD     1      25.080  10.640  11.810  1.00  0.00            
ATOM    124  H59 ACD     1      25.290   9.700  11.280  1.00  0.00            
ATOM    125  O30 ACD     1      25.570  10.570  13.120  1.00  0.00            
ATOM    126  H60 ACD     1      26.500  10.310  13.040  1.00  0.00            
ATOM    127  C1  CV4     2      21.170  16.960   4.390  1.00  0.00            
ATOM    128  C2  CV4     2      20.250  16.860   5.570  1.00  0.00            
ATOM    129  N1  CV4     2      20.290  15.720   6.560  1.00  0.00            
ATOM    130  C3  CV4     2      21.610  15.700   7.350  1.00  0.00            
ATOM    131  C4  CV4     2      22.030  17.060   7.970  1.00  0.00            
ATOM    132  O1  CV4     2      23.270  16.850   8.760  1.00  0.00            
ATOM    133  C5  CV4     2      23.320  16.050   9.900  1.00  0.00            
ATOM    134  C6  CV4     2      24.640  16.080  10.680  1.00  0.00            
ATOM    135  C7  CV4     2      24.680  15.470  11.970  1.00  0.00            
ATOM    136  C8  CV4     2      25.910  15.360  12.650  1.00  0.00            
ATOM    137  C9  CV4     2      27.060  15.890  12.120  1.00  0.00            
ATOM    138  N2  CV4     2      28.200  15.800  12.860  1.00  0.00            
ATOM    139  C10 CV4     2      27.020  16.680  10.940  1.00  0.00            
ATOM    140  C11 CV4     2      25.820  16.690  10.240  1.00  0.00            
ATOM    141  O2  CV4     2      22.410  15.320  10.200  1.00  0.00            
ATOM    142  C12 CV4     2      19.070  15.860   7.490  1.00  0.00            
ATOM    143  C13 CV4     2      19.030  15.020   8.780  1.00  0.00            
ATOM    144  H1  CV4     2      22.220  17.080   4.650  1.00  0.00            
ATOM    145  H2  CV4     2      21.090  16.060   3.770  1.00  0.00            
ATOM    146  H3  CV4     2      20.860  17.820   3.790  1.00  0.00            
ATOM    147  H4  CV4     2      19.210  16.750   5.240  1.00  0.00            
ATOM    148  H5  CV4     2      20.360  17.770   6.150  1.00  0.00            
ATOM    149  H6  CV4     2      20.200  14.810   6.090  1.00  0.00            
ATOM    150  H7  CV4     2      22.450  15.460   6.700  1.00  0.00            
ATOM    151  H8  CV4     2      21.330  14.980   8.110  1.00  0.00            
ATOM    152  H9  CV4     2      21.300  17.430   8.700  1.00  0.00            
ATOM    153  H10 CV4     2      22.290  17.820   7.240  1.00  0.00            
ATOM    154  H11 CV4     2      23.790  15.020  12.410  1.00  0.00            
ATOM    155  H12 CV4     2      25.960  15.000  13.680  1.00  0.00            
ATOM    156  H13 CV4     2      29.010  16.190  12.400  1.00  0.00            
ATOM    157  H14 CV4     2      28.300  14.910  13.350  1.00  0.00            
ATOM    158  H15 CV4     2      27.880  17.210  10.520  1.00  0.00            
ATOM    159  H16 CV4     2      25.810  17.320   9.370  1.00  0.00            
ATOM    160  H17 CV4     2      18.180  15.590   6.920  1.00  0.00            
ATOM    161  H18 CV4     2      18.940  16.890   7.840  1.00  0.00            
ATOM    162  H19 CV4     2      19.900  15.250   9.400  1.00  0.00            
ATOM    163  H20 CV4     2      18.210  15.420   9.380  1.00  0.00            
ATOM    164  H21 CV4     2      18.980  13.970   8.460  1.00  0.00            
TER
ENDMDL
MODEL        1
ATOM      1  H1  ACD     1      12.760  21.720  32.110  1.00  0.00            
ATOM      2  O1  ACD     1      13.420  21.540  31.430  1.00  0.00            
ATOM      3  C1  ACD     1      13.980  20.300  31.870  1.00  0.00            
ATOM      4  H2  ACD     1      14.500  20.450  32.830  1.00  0.00            
ATOM      5  H3  ACD     1      14.760  19.910  31.210  1.00  0.00            
ATOM      6  C2  ACD     1      12.950  19.190  32.120  1.00  0.00            
ATOM      7  H4  ACD     1      13.440  18.290  32.520  1.00  0.00            
ATOM      8  O2  ACD     1      12.070  19.610  33.080  1.00  0.00            
ATOM      9  C3  ACD     1      11.100  18.760  33.590  1.00  0.00            
ATOM     10  H5  ACD     1      10.480  19.320  34.300  1.00  0.00            
ATOM     11  O3  ACD     1      11.790  17.650  34.220  1.00  0.00            
ATOM     12  C4  ACD     1      11.890  17.440  35.640  1.00  0.00            
ATOM     13  H6  ACD     1      11.380  18.320  36.050  1.00  0.00            
ATOM     14  C5  ACD     1      11.000  16.260  35.960  1.00  0.00            
ATOM     15  H7  ACD     1      11.300  15.550  35.180  1.00  0.00            
ATOM     16  O4  ACD     1       9.570  16.580  35.720  1.00  0.00            
ATOM     17  H8  ACD     1       9.520  16.600  34.760  1.00  0.00            
ATOM     18  C6  ACD     1      11.270  15.750  37.410  1.00  0.00            
ATOM     19  H9  ACD     1      10.710  16.400  38.090  1.00  0.00            
ATOM     20  O5  ACD     1      10.660  14.440  37.600  1.00  0.00            
ATOM     21  H10 ACD     1      11.280  13.760  37.320  1.00  0.00            
ATOM     22  C7  ACD     1      12.800  15.590  37.580  1.00  0.00            
ATOM     23  H11 ACD     1      12.940  15.380  38.650  1.00  0.00            
ATOM     24  O6  ACD     1      13.510  16.810  37.360  1.00  0.00            
ATOM     25  C8  ACD     1      13.380  17.370  36.070  1.00  0.00            
ATOM     26  H12 ACD     1      13.870  16.680  35.380  1.00  0.00            
ATOM     27  C9  ACD     1      14.050  18.750  36.000  1.00  0.00            
ATOM     28  H13 ACD     1      14.070  19.040  34.950  1.00  0.00            
ATOM     29  H14 ACD     1      13.470  19.410  36.660  1.00  0.00            
ATOM     30  O7  ACD     1      15.410  18.690  36.430  1.00  0.00            
ATOM     31  H15 ACD     1      15.480  18.390  37.330  1.00  0.00            
ATOM     32  O8  ACD     1      13.350  14.580  36.780  1.00  0.00            
ATOM     33  C10 ACD     1      14.270  13.690  37.380  1.00  0.00            
ATOM     34  H16 ACD     1      13.880  13.440  38.370  1.00  0.00            
ATOM     35  C11 ACD     1      14.230  12.480  36.520  1.00  0.00            
ATOM     36  H17 ACD     1      14.200  12.850  35.490  1.00  0.00            
ATOM     37  O9  ACD     1      13.020  11.630  36.780  1.00  0.00            
ATOM     38  H18 ACD     1      13.000  11.370  37.710  1.00  0.00            
ATOM     39  C12 ACD     1      15.500  11.630  36.700  1.00  0.00            
ATOM     40  H19 ACD     1      15.670  11.330  37.740  1.00  0.00            
ATOM     41  O10 ACD     1      15.360  10.480  35.860  1.00  0.00            
ATOM     42  H20 ACD     1      14.950  10.760  35.040  1.00  0.00            
ATOM     43  C13 ACD     1      16.630  12.480  36.170  1.00  0.00            
ATOM     44  H21 ACD     1      17.620  12.000  36.200  1.00  0.00            
ATOM     45  O11 ACD     1      16.770  13.500  37.090  1.00  0.00            
ATOM     46  C14 ACD     1      15.640  14.390  37.330  1.00  0.00            
ATOM     47  H22 ACD     1      15.620  15.160  36.550  1.00  0.00            
ATOM     48  C15 ACD     1      15.980  14.940  38.750  1.00  0.00            
ATOM     49  H23 ACD     1      15.390  15.790  39.120  1.00  0.00            
ATOM     50  H24 ACD     1      15.890  14.090  39.450  1.00  0.00            
ATOM     51  O12 ACD     1      17.330  15.420  38.820  1.00  0.00            
ATOM     52  H25 ACD     1      17.860  14.630  38.670  1.00  0.00            
ATOM     53  O13 ACD     1      16.350  13.000  34.870  1.00  0.00            
ATOM     54  C16 ACD     1      16.720  12.210  33.710  1.00  0.00            
ATOM     55  H26 ACD     1      17.010  11.190  34.000  1.00  0.00            
ATOM     56  C17 ACD     1      15.570  12.010  32.670  1.00  0.00            
ATOM     57  H27 ACD     1      15.160  12.980  32.370  1.00  0.00            
ATOM     58  O14 ACD     1      14.590  11.220  33.300  1.00  0.00            
ATOM     59  H28 ACD     1      13.900  11.180  32.640  1.00  0.00            
ATOM     60  C18 ACD     1      16.010  11.330  31.370  1.00  0.00            
ATOM     61  H29 ACD     1      16.330  10.330  31.670  1.00  0.00            
ATOM     62  O15 ACD     1      15.030  11.220  30.400  1.00  0.00            
ATOM     63  H30 ACD     1      15.250  11.820  29.690  1.00  0.00            
ATOM     64  C19 ACD     1      17.210  12.090  30.810  1.00  0.00            
ATOM     65  H31 ACD     1      17.520  11.550  29.910  1.00  0.00            
ATOM     66  O16 ACD     1      18.250  12.110  31.790  1.00  0.00            
ATOM     67  C20 ACD     1      17.900  12.820  33.060  1.00  0.00            
ATOM     68  H32 ACD     1      17.750  13.880  32.820  1.00  0.00            
ATOM     69  C21 ACD     1      19.190  12.810  33.950  1.00  0.00            
ATOM     70  H33 ACD     1      18.960  13.370  34.870  1.00  0.00            
ATOM     71  H34 ACD     1      19.420  11.800  34.310  1.00  0.00            
ATOM     72  O17 ACD     1      20.360  13.360  33.310  1.00  0.00            
ATOM     73  H35 ACD     1      21.100  12.760  33.420  1.00  0.00            
ATOM     74  O18 ACD     1      16.840  13.440  30.560  1.00  0.00            
ATOM     75  C22 ACD     1      17.210  13.910  29.290  1.00  0.00            
ATOM     76  H36 ACD     1      18.060  13.360  28.860  1.00  0.00            
ATOM     77  C23 ACD     1      16.020  13.900  28.330  1.00  0.00            
ATOM     78  H37 ACD     1      15.160  14.480  28.690  1.00  0.00            
ATOM     79  O19 ACD     1      15.530  12.540  28.010  1.00  0.00            
ATOM     80  H38 ACD     1      14.720  12.550  27.500  1.00  0.00            
ATOM     81  C24 ACD     1      16.350  14.550  26.960  1.00  0.00            
ATOM     82  H39 ACD     1      17.150  14.020  26.440  1.00  0.00            
ATOM     83  O20 ACD     1      15.070  14.630  26.160  1.00  0.00            
ATOM     84  H40 ACD     1      15.090  13.840  25.620  1.00  0.00            
ATOM     85  C25 ACD     1      16.730  16.030  27.330  1.00  0.00            
ATOM     86  H41 ACD     1      17.020  16.630  26.460  1.00  0.00            
ATOM     87  O21 ACD     1      17.840  15.960  28.190  1.00  0.00            
ATOM     88  C26 ACD     1      17.640  15.340  29.420  1.00  0.00            
ATOM     89  H42 ACD     1      16.880  15.910  29.980  1.00  0.00            
ATOM     90  C27 ACD     1      18.940  15.540  30.220  1.00  0.00            
ATOM     91  H43 ACD     1      18.930  16.630  30.350  1.00  0.00            
ATOM     92  H44 ACD     1      18.880  14.990  31.170  1.00  0.00            
ATOM     93  O22 ACD     1      20.160  15.130  29.490  1.00  0.00            
ATOM     94  H45 ACD     1      20.210  15.800  28.800  1.00  0.00            
ATOM     95  O23 ACD     1      15.620  16.660  27.990  1.00  0.00            
ATOM     96  C28 ACD     1      15.030  17.810  27.500  1.00  0.00            
ATOM     97  H46 ACD     1      15.590  18.090  26.600  1.00  0.00            
ATOM     98  C29 ACD     1      15.240  18.840  28.600  1.00  0.00            
ATOM     99  H47 ACD     1      15.370  18.320  29.550  1.00  0.00            
ATOM    100  O24 ACD     1      14.260  19.910  28.540  1.00  0.00            
ATOM    101  C30 ACD     1      16.530  19.620  28.330  1.00  0.00            
ATOM    102  H48 ACD     1      17.270  18.820  28.190  1.00  0.00            
ATOM    103  H49 ACD     1      16.360  20.200  27.410  1.00  0.00            
ATOM    104  O25 ACD     1      17.030  20.340  29.400  1.00  0.00            
ATOM    105  H50 ACD     1      16.630  21.210  29.500  1.00  0.00            
ATOM    106  C31 ACD     1      13.580  17.430  27.170  1.00  0.00            
ATOM    107  H51 ACD     1      13.270  16.690  27.920  1.00  0.00            
ATOM    108  O26 ACD     1      13.390  16.760  25.900  1.00  0.00            
ATOM    109  H52 ACD     1      13.770  15.880  25.940  1.00  0.00            
ATOM    110  C32 ACD     1      12.560  18.600  27.380  1.00  0.00            
ATOM    111  H53 ACD     1      12.470  19.270  26.520  1.00  0.00            
ATOM    112  O27 ACD     1      11.250  17.990  27.560  1.00  0.00            
ATOM    113  H54 ACD     1      11.120  17.420  26.800  1.00  0.00            
ATOM    114  C33 ACD     1      12.980  19.430  28.620  1.00  0.00            
ATOM    115  H55 ACD     1      12.280  20.270  28.730  1.00  0.00            
ATOM    116  O28 ACD     1      12.940  18.540  29.790  1.00  0.00            
ATOM    117  C34 ACD     1      12.090  18.950  30.850  1.00  0.00            
ATOM    118  H56 ACD     1      11.520  19.850  30.590  1.00  0.00            
ATOM    119  C35 ACD     1      11.040  17.860  31.210  1.00  0.00            
ATOM    120  H57 ACD     1      11.660  17.010  31.510  1.00  0.00            
ATOM    121  O29 ACD     1      10.180  17.440  30.060  1.00  0.00            
ATOM    122  H58 ACD     1      10.750  17.390  29.290  1.00  0.00            
ATOM    123  C36 ACD     1      10.160  18.230  32.440  1.00  0.00            
ATOM    124  H59 ACD     1       9.400  18.980  32.190  1.00  0.00            
ATOM    125  O30 ACD     1       9.490  17.090  32.870  1.00  0.00            
ATOM    126  H60 ACD     1       9.250  16.590  32.080  1.00  0.00            
ATOM    127  C1  CV4     2      21.440  15.410  36.730  1.00  0.00            
ATOM    128  C2  CV4     2      19.950  15.620  36.690  1.00  0.00            
ATOM    129  N1  CV4     2      19.440  16.520  35.550  1.00  0.00            
ATOM    130  C3  CV4     2      17.920  16.270  35.290  1.00  0.00            
ATOM    131  C4  CV4     2      17.440  16.790  33.990  1.00  0.00            
ATOM    132  O1  CV4     2      16.200  16.100  33.660  1.00  0.00            
ATOM    133  C5  CV4     2      15.530  16.440  32.450  1.00  0.00            
ATOM    134  C6  CV4     2      14.290  15.560  32.150  1.00  0.00            
ATOM    135  C7  CV4     2      13.660  15.630  30.870  1.00  0.00            
ATOM    136  C8  CV4     2      12.480  14.940  30.680  1.00  0.00            
ATOM    137  C9  CV4     2      11.980  14.090  31.650  1.00  0.00            
ATOM    138  N2  CV4     2      10.820  13.440  31.300  1.00  0.00            
ATOM    139  C10 CV4     2      12.580  13.990  32.890  1.00  0.00            
ATOM    140  C11 CV4     2      13.680  14.800  33.140  1.00  0.00            
ATOM    141  O2  CV4     2      15.960  17.310  31.700  1.00  0.00            
ATOM    142  C12 CV4     2      19.670  18.040  35.630  1.00  0.00            
ATOM    143  C13 CV4     2      19.380  18.770  37.040  1.00  0.00            
ATOM    144  H1  CV4     2      21.890  16.370  37.040  1.00  0.00            
ATOM    145  H2  CV4     2      21.770  14.720  37.520  1.00  0.00            
ATOM    146  H3  CV4     2      21.820  15.070  35.760  1.00  0.00            
ATOM    147  H4  CV4     2      19.600  16.070  37.620  1.00  0.00            
ATOM    148  H5  CV4     2      19.590  14.600  36.570  1.00  0.00            
ATOM    149  H6  CV4     2      19.980  16.230  34.720  1.00  0.00            
ATOM    150  H7  CV4     2      17.300  16.640  36.110  1.00  0.00            
ATOM    151  H8  CV4     2      17.680  15.210  35.290  1.00  0.00            
ATOM    152  H9  CV4     2      18.130  16.420  33.230  1.00  0.00            
ATOM    153  H10 CV4     2      17.330  17.880  33.930  1.00  0.00            
ATOM    154  H11 CV4     2      14.050  16.190  30.020  1.00  0.00            
ATOM    155  H12 CV4     2      11.990  15.020  29.710  1.00  0.00            
ATOM    156  H13 CV4     2      10.660  13.450  30.300  1.00  0.00            
ATOM    157  H14 CV4     2      10.380  12.750  31.900  1.00  0.00            
ATOM    158  H15 CV4     2      12.110  13.350  33.630  1.00  0.00            
ATOM    159  H16 CV4     2      13.980  14.820  34.180  1.00  0.00            
ATOM    160  H17 CV4     2      19.130  18.580  34.870  1.00  0.00            
ATOM    161  H18 CV4     2      20.700  18.120  35.290  1.00  0.00            
ATOM    162  H19 CV4     2      20.300  18.570  37.610  1.00  0.00            
ATOM    163  H20 CV4     2      19.250  19.850  36.980  1.00  0.00            
ATOM    164  H21 CV4     2      18.500  18.230  37.400  1.00  0.00            
TER
ENDMDL
MODEL        1
ATOM      1  H1  ACD     1      12.510  15.660  23.450  1.00  0.00            
ATOM      2  O1  ACD     1      13.080  15.600  22.680  1.00  0.00            
ATOM      3  C1  ACD     1      13.670  14.290  22.770  1.00  0.00            
ATOM      4  H2  ACD     1      14.300  14.070  21.910  1.00  0.00            
ATOM      5  H3  ACD     1      12.900  13.510  22.750  1.00  0.00            
ATOM      6  C2  ACD     1      14.480  14.080  24.070  1.00  0.00            
ATOM      7  H4  ACD     1      15.400  14.670  23.980  1.00  0.00            
ATOM      8  O2  ACD     1      13.720  14.460  25.260  1.00  0.00            
ATOM      9  C3  ACD     1      14.350  14.170  26.530  1.00  0.00            
ATOM     10  H5  ACD     1      13.680  14.450  27.350  1.00  0.00            
ATOM     11  O3  ACD     1      15.650  14.750  26.730  1.00  0.00            
ATOM     12  C4  ACD     1      15.750  15.960  27.480  1.00  0.00            
ATOM     13  H6  ACD     1      14.910  16.090  28.170  1.00  0.00            
ATOM     14  C5  ACD     1      17.000  15.980  28.320  1.00  0.00            
ATOM     15  H7  ACD     1      17.830  15.590  27.720  1.00  0.00            
ATOM     16  O4  ACD     1      16.800  15.140  29.490  1.00  0.00            
ATOM     17  H8  ACD     1      17.070  14.230  29.340  1.00  0.00            
ATOM     18  C6  ACD     1      17.330  17.360  28.770  1.00  0.00            
ATOM     19  H9  ACD     1      16.520  17.730  29.410  1.00  0.00            
ATOM     20  O5  ACD     1      18.650  17.390  29.370  1.00  0.00            
ATOM     21  H10 ACD     1      19.390  17.060  28.850  1.00  0.00            
ATOM     22  C7  ACD     1      17.430  18.220  27.530  1.00  0.00            
ATOM     23  H11 ACD     1      17.610  19.240  27.890  1.00  0.00            
ATOM     24  O6  ACD     1      16.110  18.330  26.940  1.00  0.00            
ATOM     25  C8  ACD     1      15.510  17.090  26.460  1.00  0.00            
ATOM     26  H12 ACD     1      16.040  16.870  25.530  1.00  0.00            
ATOM     27  C9  ACD     1      14.040  17.410  26.140  1.00  0.00            
ATOM     28  H13 ACD     1      13.410  16.530  25.970  1.00  0.00            
ATOM     29  H14 ACD     1      13.600  17.930  27.000  1.00  0.00            
ATOM     30  O7  ACD     1      14.050  18.290  25.070  1.00  0.00            
ATOM     31  H15 ACD     1      14.170  19.200  25.350  1.00  0.00            
ATOM     32  O8  ACD     1      18.330  17.740  26.450  1.00  0.00            
ATOM     33  C10 ACD     1      19.750  18.000  26.550  1.00  0.00            
ATOM     34  H16 ACD     1      20.060  18.550  27.450  1.00  0.00            
ATOM     35  C11 ACD     1      20.620  16.720  26.590  1.00  0.00            
ATOM     36  H17 ACD     1      20.330  15.970  25.850  1.00  0.00            
ATOM     37  O9  ACD     1      20.640  16.170  27.960  1.00  0.00            
ATOM     38  H18 ACD     1      21.300  15.470  27.900  1.00  0.00            
ATOM     39  C12 ACD     1      22.070  17.100  26.350  1.00  0.00            
ATOM     40  H19 ACD     1      22.500  17.710  27.160  1.00  0.00            
ATOM     41  O10 ACD     1      22.770  15.870  26.380  1.00  0.00            
ATOM     42  H20 ACD     1      23.200  15.850  25.530  1.00  0.00            
ATOM     43  C13 ACD     1      22.340  17.750  25.020  1.00  0.00            
ATOM     44  H21 ACD     1      23.410  17.960  24.890  1.00  0.00            
ATOM     45  O11 ACD     1      21.610  18.990  24.970  1.00  0.00            
ATOM     46  C14 ACD     1      20.150  18.890  25.310  1.00  0.00            
ATOM     47  H22 ACD     1      19.750  18.370  24.440  1.00  0.00            
ATOM     48  C15 ACD     1      19.570  20.330  25.450  1.00  0.00            
ATOM     49  H23 ACD     1      19.520  20.770  24.450  1.00  0.00            
ATOM     50  H24 ACD     1      18.510  20.280  25.740  1.00  0.00            
ATOM     51  O12 ACD     1      20.140  21.220  26.370  1.00  0.00            
ATOM     52  H25 ACD     1      20.910  21.680  26.030  1.00  0.00            
ATOM     53  O13 ACD     1      21.990  16.950  23.900  1.00  0.00            
ATOM     54  C16 ACD     1      22.810  17.010  22.770  1.00  0.00            
ATOM     55  H26 ACD     1      23.490  17.870  22.830  1.00  0.00            
ATOM     56  C17 ACD     1      23.560  15.690  22.710  1.00  0.00            
ATOM     57  H27 ACD     1      22.800  14.910  22.750  1.00  0.00            
ATOM     58  O14 ACD     1      24.390  15.410  23.850  1.00  0.00            
ATOM     59  H28 ACD     1      24.910  14.620  23.730  1.00  0.00            
ATOM     60  C18 ACD     1      24.270  15.660  21.410  1.00  0.00            
ATOM     61  H29 ACD     1      24.960  16.510  21.370  1.00  0.00            
ATOM     62  O15 ACD     1      24.940  14.360  21.160  1.00  0.00            
ATOM     63  H30 ACD     1      25.740  14.330  21.690  1.00  0.00            
ATOM     64  C19 ACD     1      23.300  15.950  20.220  1.00  0.00            
ATOM     65  H31 ACD     1      23.790  16.080  19.250  1.00  0.00            
ATOM     66  O16 ACD     1      22.700  17.190  20.520  1.00  0.00            
ATOM     67  C20 ACD     1      21.840  17.290  21.600  1.00  0.00            
ATOM     68  H32 ACD     1      21.010  16.570  21.510  1.00  0.00            
ATOM     69  C21 ACD     1      21.310  18.710  21.630  1.00  0.00            
ATOM     70  H33 ACD     1      20.790  18.810  22.590  1.00  0.00            
ATOM     71  H34 ACD     1      22.210  19.350  21.600  1.00  0.00            
ATOM     72  O17 ACD     1      20.490  18.910  20.520  1.00  0.00            
ATOM     73  H35 ACD     1      20.970  18.750  19.710  1.00  0.00            
ATOM     74  O18 ACD     1      22.360  14.810  20.250  1.00  0.00            
ATOM     75  C22 ACD     1      21.760  14.250  19.090  1.00  0.00            
ATOM     76  H36 ACD     1      22.350  14.250  18.170  1.00  0.00            
ATOM     77  C23 ACD     1      21.640  12.800  19.630  1.00  0.00            
ATOM     78  H37 ACD     1      21.180  12.770  20.630  1.00  0.00            
ATOM     79  O19 ACD     1      22.970  12.190  19.760  1.00  0.00            
ATOM     80  H38 ACD     1      23.550  12.840  20.140  1.00  0.00            
ATOM     81  C24 ACD     1      20.670  11.950  18.790  1.00  0.00            
ATOM     82  H39 ACD     1      21.000  12.000  17.740  1.00  0.00            
ATOM     83  O20 ACD     1      20.540  10.550  19.310  1.00  0.00            
ATOM     84  H40 ACD     1      20.690  10.600  20.260  1.00  0.00            
ATOM     85  C25 ACD     1      19.270  12.720  18.810  1.00  0.00            
ATOM     86  H41 ACD     1      18.600  12.130  18.180  1.00  0.00            
ATOM     87  O21 ACD     1      19.460  13.940  18.200  1.00  0.00            
ATOM     88  C26 ACD     1      20.350  14.850  18.840  1.00  0.00            
ATOM     89  H42 ACD     1      19.910  15.150  19.790  1.00  0.00            
ATOM     90  C27 ACD     1      20.330  16.050  18.030  1.00  0.00            
ATOM     91  H43 ACD     1      19.310  16.280  17.700  1.00  0.00            
ATOM     92  H44 ACD     1      20.590  16.960  18.580  1.00  0.00            
ATOM     93  O22 ACD     1      21.100  15.870  16.820  1.00  0.00            
ATOM     94  H45 ACD     1      20.740  15.180  16.250  1.00  0.00            
ATOM     95  O23 ACD     1      18.630  12.950  20.140  1.00  0.00            
ATOM     96  C28 ACD     1      17.870  11.790  20.520  1.00  0.00            
ATOM     97  H46 ACD     1      18.090  10.990  19.800  1.00  0.00            
ATOM     98  C29 ACD     1      16.410  12.220  20.370  1.00  0.00            
ATOM     99  H47 ACD     1      16.280  13.230  20.790  1.00  0.00            
ATOM    100  O24 ACD     1      15.590  11.300  21.090  1.00  0.00            
ATOM    101  C30 ACD     1      15.840  12.190  19.000  1.00  0.00            
ATOM    102  H48 ACD     1      14.780  12.460  19.050  1.00  0.00            
ATOM    103  H49 ACD     1      16.330  13.020  18.480  1.00  0.00            
ATOM    104  O25 ACD     1      16.040  10.880  18.380  1.00  0.00            
ATOM    105  H50 ACD     1      15.680  10.920  17.490  1.00  0.00            
ATOM    106  C31 ACD     1      18.350  11.480  21.910  1.00  0.00            
ATOM    107  H51 ACD     1      18.260  12.450  22.400  1.00  0.00            
ATOM    108  O26 ACD     1      19.690  10.940  21.940  1.00  0.00            
ATOM    109  H52 ACD     1      19.880  10.880  22.880  1.00  0.00            
ATOM    110  C32 ACD     1      17.330  10.540  22.550  1.00  0.00            
ATOM    111  H53 ACD     1      17.250   9.670  21.880  1.00  0.00            
ATOM    112  O27 ACD     1      17.660  10.170  23.900  1.00  0.00            
ATOM    113  H54 ACD     1      18.440   9.610  23.910  1.00  0.00            
ATOM    114  C33 ACD     1      15.910  11.120  22.490  1.00  0.00            
ATOM    115  H55 ACD     1      15.220  10.420  22.970  1.00  0.00            
ATOM    116  O28 ACD     1      15.880  12.340  23.160  1.00  0.00            
ATOM    117  C34 ACD     1      14.910  12.610  24.130  1.00  0.00            
ATOM    118  H56 ACD     1      14.090  11.910  23.910  1.00  0.00            
ATOM    119  C35 ACD     1      15.440  12.110  25.580  1.00  0.00            
ATOM    120  H57 ACD     1      16.430  12.580  25.680  1.00  0.00            
ATOM    121  O29 ACD     1      15.650  10.730  25.670  1.00  0.00            
ATOM    122  H58 ACD     1      16.360  10.530  25.050  1.00  0.00            
ATOM    123  C36 ACD     1      14.470  12.670  26.630  1.00  0.00            
ATOM    124  H59 ACD     1      13.440  12.310  26.530  1.00  0.00            
ATOM    125  O30 ACD     1      14.950  12.400  27.940  1.00  0.00            
ATOM    126  H60 ACD     1      15.840  12.770  28.000  1.00  0.00            
ATOM    127  C1  CV4     2      16.300  21.230  23.760  1.00  0.00            
ATOM    128  C2  CV4     2      15.890  20.730  22.370  1.00  0.00            
ATOM    129  N1  CV4     2      17.060  20.090  21.620  1.00  0.00            
ATOM    130  C3  CV4     2      17.640  18.910  22.380  1.00  0.00            
ATOM    131  C4  CV4     2      16.720  17.770  22.770  1.00  0.00            
ATOM    132  O1  CV4     2      17.430  16.730  23.440  1.00  0.00            
ATOM    133  C5  CV4     2      18.200  15.920  22.730  1.00  0.00            
ATOM    134  C6  CV4     2      18.880  14.850  23.520  1.00  0.00            
ATOM    135  C7  CV4     2      19.950  14.100  22.990  1.00  0.00            
ATOM    136  C8  CV4     2      20.470  13.060  23.770  1.00  0.00            
ATOM    137  C9  CV4     2      19.940  12.750  25.060  1.00  0.00            
ATOM    138  N2  CV4     2      20.450  11.780  25.850  1.00  0.00            
ATOM    139  C10 CV4     2      18.880  13.490  25.540  1.00  0.00            
ATOM    140  C11 CV4     2      18.370  14.600  24.820  1.00  0.00            
ATOM    141  O2  CV4     2      18.290  15.960  21.470  1.00  0.00            
ATOM    142  C12 CV4     2      16.510  19.730  20.230  1.00  0.00            
ATOM    143  C13 CV4     2      17.550  19.480  19.110  1.00  0.00            
ATOM    144  H1  CV4     2      16.420  20.300  24.330  1.00  0.00            
ATOM    145  H2  CV4     2      17.190  21.850  23.870  1.00  0.00            
ATOM    146  H3  CV4     2      15.520  21.840  24.240  1.00  0.00            
ATOM    147  H4  CV4     2      15.550  21.560  21.750  1.00  0.00            
ATOM    148  H5  CV4     2      15.050  20.050  22.450  1.00  0.00            
ATOM    149  H6  CV4     2      17.770  20.820  21.500  1.00  0.00            
ATOM    150  H7  CV4     2      18.190  19.300  23.240  1.00  0.00            
ATOM    151  H8  CV4     2      18.420  18.500  21.750  1.00  0.00            
ATOM    152  H9  CV4     2      16.210  17.400  21.870  1.00  0.00            
ATOM    153  H10 CV4     2      15.960  18.120  23.480  1.00  0.00            
ATOM    154  H11 CV4     2      20.240  14.310  21.960  1.00  0.00            
ATOM    155  H12 CV4     2      21.370  12.550  23.450  1.00  0.00            
ATOM    156  H13 CV4     2      19.800  11.170  26.320  1.00  0.00            
ATOM    157  H14 CV4     2      21.260  11.300  25.480  1.00  0.00            
ATOM    158  H15 CV4     2      18.500  13.290  26.530  1.00  0.00            
ATOM    159  H16 CV4     2      17.610  15.240  25.250  1.00  0.00            
ATOM    160  H17 CV4     2      15.860  20.590  20.050  1.00  0.00            
ATOM    161  H18 CV4     2      15.810  18.940  20.490  1.00  0.00            
ATOM    162  H19 CV4     2      18.440  20.100  19.240  1.00  0.00            
ATOM    163  H20 CV4     2      17.880  18.450  19.270  1.00  0.00            
ATOM    164  H21 CV4     2      17.220  19.460  18.060  1.00  0.00            
TER
ENDMDL
MODEL        1
ATOM      1  H1  ACD     1      25.100   6.940  18.390  1.00  0.00            
ATOM      2  O1  ACD     1      25.160   7.880  18.580  1.00  0.00            
ATOM      3  C1  ACD     1      26.500   8.220  18.840  1.00  0.00            
ATOM      4  H2  ACD     1      26.560   9.320  18.860  1.00  0.00            
ATOM      5  H3  ACD     1      27.100   7.760  18.050  1.00  0.00            
ATOM      6  C2  ACD     1      26.980   7.620  20.140  1.00  0.00            
ATOM      7  H4  ACD     1      26.200   7.810  20.880  1.00  0.00            
ATOM      8  O2  ACD     1      26.970   6.230  20.130  1.00  0.00            
ATOM      9  C3  ACD     1      27.580   5.560  21.270  1.00  0.00            
ATOM     10  H5  ACD     1      27.500   4.480  21.170  1.00  0.00            
ATOM     11  O3  ACD     1      26.800   5.980  22.390  1.00  0.00            
ATOM     12  C4  ACD     1      26.120   5.080  23.190  1.00  0.00            
ATOM     13  H6  ACD     1      26.370   4.040  22.980  1.00  0.00            
ATOM     14  C5  ACD     1      26.610   5.350  24.620  1.00  0.00            
ATOM     15  H7  ACD     1      26.540   6.420  24.880  1.00  0.00            
ATOM     16  O4  ACD     1      27.950   4.900  24.760  1.00  0.00            
ATOM     17  H8  ACD     1      28.330   5.200  23.930  1.00  0.00            
ATOM     18  C6  ACD     1      25.730   4.810  25.730  1.00  0.00            
ATOM     19  H9  ACD     1      25.760   3.720  25.560  1.00  0.00            
ATOM     20  O5  ACD     1      26.110   5.140  27.070  1.00  0.00            
ATOM     21  H10 ACD     1      25.910   6.070  27.210  1.00  0.00            
ATOM     22  C7  ACD     1      24.270   5.290  25.420  1.00  0.00            
ATOM     23  H11 ACD     1      23.500   4.850  26.060  1.00  0.00            
ATOM     24  O6  ACD     1      23.950   4.770  24.100  1.00  0.00            
ATOM     25  C8  ACD     1      24.600   5.350  22.990  1.00  0.00            
ATOM     26  H12 ACD     1      24.440   6.430  22.920  1.00  0.00            
ATOM     27  C9  ACD     1      24.160   4.870  21.690  1.00  0.00            
ATOM     28  H13 ACD     1      24.810   5.070  20.830  1.00  0.00            
ATOM     29  H14 ACD     1      24.080   3.790  21.850  1.00  0.00            
ATOM     30  O7  ACD     1      22.800   5.180  21.380  1.00  0.00            
ATOM     31  H15 ACD     1      22.230   4.540  21.830  1.00  0.00            
ATOM     32  O8  ACD     1      24.270   6.750  25.420  1.00  0.00            
ATOM     33  C10 ACD     1      23.400   7.310  26.430  1.00  0.00            
ATOM     34  H16 ACD     1      22.970   6.480  27.000  1.00  0.00            
ATOM     35  C11 ACD     1      24.270   8.240  27.220  1.00  0.00            
ATOM     36  H17 ACD     1      24.710   8.960  26.520  1.00  0.00            
ATOM     37  O9  ACD     1      25.430   7.630  27.800  1.00  0.00            
ATOM     38  H18 ACD     1      26.180   8.240  27.790  1.00  0.00            
ATOM     39  C12 ACD     1      23.500   9.000  28.310  1.00  0.00            
ATOM     40  H19 ACD     1      23.080   8.240  28.980  1.00  0.00            
ATOM     41  O10 ACD     1      24.300   9.930  28.980  1.00  0.00            
ATOM     42  H20 ACD     1      24.000  10.800  28.680  1.00  0.00            
ATOM     43  C13 ACD     1      22.350   9.730  27.650  1.00  0.00            
ATOM     44  H21 ACD     1      21.730  10.230  28.410  1.00  0.00            
ATOM     45  O11 ACD     1      21.590   8.720  26.930  1.00  0.00            
ATOM     46  C14 ACD     1      22.260   8.130  25.890  1.00  0.00            
ATOM     47  H22 ACD     1      22.740   8.850  25.210  1.00  0.00            
ATOM     48  C15 ACD     1      21.320   7.320  24.990  1.00  0.00            
ATOM     49  H23 ACD     1      21.970   6.850  24.250  1.00  0.00            
ATOM     50  H24 ACD     1      20.930   6.420  25.490  1.00  0.00            
ATOM     51  O12 ACD     1      20.340   8.050  24.390  1.00  0.00            
ATOM     52  H25 ACD     1      20.000   8.460  25.200  1.00  0.00            
ATOM     53  O13 ACD     1      22.800  10.660  26.700  1.00  0.00            
ATOM     54  C16 ACD     1      22.170  11.990  26.730  1.00  0.00            
ATOM     55  H26 ACD     1      21.290  11.890  27.380  1.00  0.00            
ATOM     56  C17 ACD     1      23.170  12.900  27.300  1.00  0.00            
ATOM     57  H27 ACD     1      24.110  12.560  26.850  1.00  0.00            
ATOM     58  O14 ACD     1      23.160  12.690  28.740  1.00  0.00            
ATOM     59  H28 ACD     1      23.610  13.410  29.190  1.00  0.00            
ATOM     60  C18 ACD     1      23.030  14.440  26.960  1.00  0.00            
ATOM     61  H29 ACD     1      22.190  14.870  27.520  1.00  0.00            
ATOM     62  O15 ACD     1      24.270  14.980  27.300  1.00  0.00            
ATOM     63  H30 ACD     1      24.560  15.380  26.480  1.00  0.00            
ATOM     64  C19 ACD     1      22.790  14.630  25.560  1.00  0.00            
ATOM     65  H31 ACD     1      22.520  15.690  25.450  1.00  0.00            
ATOM     66  O16 ACD     1      21.720  13.730  25.140  1.00  0.00            
ATOM     67  C20 ACD     1      21.890  12.380  25.240  1.00  0.00            
ATOM     68  H32 ACD     1      22.740  12.050  24.630  1.00  0.00            
ATOM     69  C21 ACD     1      20.640  11.750  24.670  1.00  0.00            
ATOM     70  H33 ACD     1      20.500  12.240  23.700  1.00  0.00            
ATOM     71  H34 ACD     1      20.930  10.730  24.410  1.00  0.00            
ATOM     72  O17 ACD     1      19.480  11.900  25.520  1.00  0.00            
ATOM     73  H35 ACD     1      19.190  12.810  25.390  1.00  0.00            
ATOM     74  O18 ACD     1      23.960  14.190  24.830  1.00  0.00            
ATOM     75  C22 ACD     1      24.480  15.060  23.870  1.00  0.00            
ATOM     76  H36 ACD     1      24.070  16.080  23.880  1.00  0.00            
ATOM     77  C23 ACD     1      25.950  15.180  24.270  1.00  0.00            
ATOM     78  H37 ACD     1      26.410  14.220  24.510  1.00  0.00            
ATOM     79  O19 ACD     1      26.000  16.120  25.420  1.00  0.00            
ATOM     80  H38 ACD     1      26.920  16.060  25.700  1.00  0.00            
ATOM     81  C24 ACD     1      26.820  15.700  23.140  1.00  0.00            
ATOM     82  H39 ACD     1      26.770  16.790  22.990  1.00  0.00            
ATOM     83  O20 ACD     1      28.200  15.460  23.510  1.00  0.00            
ATOM     84  H40 ACD     1      28.310  14.560  23.190  1.00  0.00            
ATOM     85  C25 ACD     1      26.600  15.010  21.810  1.00  0.00            
ATOM     86  H41 ACD     1      27.110  15.570  21.020  1.00  0.00            
ATOM     87  O21 ACD     1      25.170  15.150  21.570  1.00  0.00            
ATOM     88  C26 ACD     1      24.410  14.380  22.480  1.00  0.00            
ATOM     89  H42 ACD     1      24.890  13.400  22.550  1.00  0.00            
ATOM     90  C27 ACD     1      23.040  14.280  21.860  1.00  0.00            
ATOM     91  H43 ACD     1      22.320  14.050  22.660  1.00  0.00            
ATOM     92  H44 ACD     1      22.760  15.280  21.500  1.00  0.00            
ATOM     93  O22 ACD     1      23.060  13.210  20.810  1.00  0.00            
ATOM     94  H45 ACD     1      23.380  12.400  21.220  1.00  0.00            
ATOM     95  O23 ACD     1      27.000  13.660  21.880  1.00  0.00            
ATOM     96  C28 ACD     1      27.880  13.100  20.940  1.00  0.00            
ATOM     97  H46 ACD     1      28.310  13.950  20.400  1.00  0.00            
ATOM     98  C29 ACD     1      27.050  12.120  20.050  1.00  0.00            
ATOM     99  H47 ACD     1      26.450  11.420  20.630  1.00  0.00            
ATOM    100  O24 ACD     1      27.940  11.290  19.340  1.00  0.00            
ATOM    101  C30 ACD     1      26.190  12.890  19.040  1.00  0.00            
ATOM    102  H48 ACD     1      25.490  13.540  19.570  1.00  0.00            
ATOM    103  H49 ACD     1      26.870  13.530  18.470  1.00  0.00            
ATOM    104  O25 ACD     1      25.490  11.910  18.210  1.00  0.00            
ATOM    105  H50 ACD     1      26.180  11.370  17.810  1.00  0.00            
ATOM    106  C31 ACD     1      28.920  12.310  21.790  1.00  0.00            
ATOM    107  H51 ACD     1      28.350  11.570  22.360  1.00  0.00            
ATOM    108  O26 ACD     1      29.620  13.110  22.770  1.00  0.00            
ATOM    109  H52 ACD     1      30.330  13.620  22.360  1.00  0.00            
ATOM    110  C32 ACD     1      29.780  11.530  20.860  1.00  0.00            
ATOM    111  H53 ACD     1      30.230  12.260  20.170  1.00  0.00            
ATOM    112  O27 ACD     1      30.700  10.810  21.600  1.00  0.00            
ATOM    113  H54 ACD     1      31.350  11.480  21.800  1.00  0.00            
ATOM    114  C33 ACD     1      28.890  10.560  20.050  1.00  0.00            
ATOM    115  H55 ACD     1      29.450  10.140  19.210  1.00  0.00            
ATOM    116  O28 ACD     1      28.310   9.550  20.760  1.00  0.00            
ATOM    117  C34 ACD     1      28.450   8.180  20.430  1.00  0.00            
ATOM    118  H56 ACD     1      29.080   7.970  19.560  1.00  0.00            
ATOM    119  C35 ACD     1      29.030   7.520  21.670  1.00  0.00            
ATOM    120  H57 ACD     1      28.460   7.820  22.560  1.00  0.00            
ATOM    121  O29 ACD     1      30.480   7.810  21.720  1.00  0.00            
ATOM    122  H58 ACD     1      30.610   8.750  21.850  1.00  0.00            
ATOM    123  C36 ACD     1      28.990   6.020  21.430  1.00  0.00            
ATOM    124  H59 ACD     1      29.480   5.840  20.460  1.00  0.00            
ATOM    125  O30 ACD     1      29.590   5.430  22.550  1.00  0.00            
ATOM    126  H60 ACD     1      30.390   5.930  22.760  1.00  0.00            
ATOM    127  C1  CV4     2      18.900   9.430  19.350  1.00  0.00            
ATOM    128  C2  CV4     2      20.090   9.490  20.290  1.00  0.00            
ATOM    129  N1  CV4     2      20.610   8.150  20.780  1.00  0.00            
ATOM    130  C3  CV4     2      21.830   8.410  21.690  1.00  0.00            
ATOM    131  C4  CV4     2      23.140   8.580  20.940  1.00  0.00            
ATOM    132  O1  CV4     2      24.060   8.900  22.000  1.00  0.00            
ATOM    133  C5  CV4     2      24.190  10.110  22.620  1.00  0.00            
ATOM    134  C6  CV4     2      25.280  10.070  23.630  1.00  0.00            
ATOM    135  C7  CV4     2      26.170   8.970  23.650  1.00  0.00            
ATOM    136  C8  CV4     2      27.220   9.010  24.560  1.00  0.00            
ATOM    137  C9  CV4     2      27.420  10.070  25.390  1.00  0.00            
ATOM    138  N2  CV4     2      28.440  10.020  26.260  1.00  0.00            
ATOM    139  C10 CV4     2      26.610  11.160  25.350  1.00  0.00            
ATOM    140  C11 CV4     2      25.520  11.190  24.450  1.00  0.00            
ATOM    141  O2  CV4     2      23.490  11.060  22.500  1.00  0.00            
ATOM    142  C12 CV4     2      19.470   7.470  21.590  1.00  0.00            
ATOM    143  C13 CV4     2      19.530   5.970  21.920  1.00  0.00            
ATOM    144  H1  CV4     2      17.970   9.160  19.870  1.00  0.00            
ATOM    145  H2  CV4     2      18.560  10.370  18.900  1.00  0.00            
ATOM    146  H3  CV4     2      19.100   8.850  18.440  1.00  0.00            
ATOM    147  H4  CV4     2      19.810  10.010  21.210  1.00  0.00            
ATOM    148  H5  CV4     2      20.890  10.070  19.830  1.00  0.00            
ATOM    149  H6  CV4     2      20.870   7.610  19.940  1.00  0.00            
ATOM    150  H7  CV4     2      21.910   7.560  22.370  1.00  0.00            
ATOM    151  H8  CV4     2      21.640   9.230  22.390  1.00  0.00            
ATOM    152  H9  CV4     2      23.130   9.320  20.130  1.00  0.00            
ATOM    153  H10 CV4     2      23.470   7.610  20.540  1.00  0.00            
ATOM    154  H11 CV4     2      26.160   8.200  22.880  1.00  0.00            
ATOM    155  H12 CV4     2      27.990   8.240  24.590  1.00  0.00            
ATOM    156  H13 CV4     2      29.190   9.340  26.170  1.00  0.00            
ATOM    157  H14 CV4     2      28.700  10.970  26.450  1.00  0.00            
ATOM    158  H15 CV4     2      26.850  12.010  25.980  1.00  0.00            
ATOM    159  H16 CV4     2      24.890  12.060  24.330  1.00  0.00            
ATOM    160  H17 CV4     2      18.540   7.680  21.060  1.00  0.00            
ATOM    161  H18 CV4     2      19.380   8.110  22.470  1.00  0.00            
ATOM    162  H19 CV4     2      19.900   5.460  21.020  1.00  0.00            
ATOM    163  H20 CV4     2      20.250   5.710  22.700  1.00  0.00            
ATOM    164  H21 CV4     2      18.510   5.610  22.120  1.00  0.00            
TER
ENDMDL
MODEL        1
ATOM      1  H1  ACD     1      10.510   5.370  22.580  1.00  0.00            
ATOM      2  O1  ACD     1      11.300   5.900  22.730  1.00  0.00            
ATOM      3  C1  ACD     1      11.460   6.470  21.480  1.00  0.00            
ATOM      4  H2  ACD     1      11.800   5.750  20.720  1.00  0.00            
ATOM      5  H3  ACD     1      12.190   7.280  21.510  1.00  0.00            
ATOM      6  C2  ACD     1      10.100   6.960  20.880  1.00  0.00            
ATOM      7  H4  ACD     1      10.190   7.410  19.890  1.00  0.00            
ATOM      8  O2  ACD     1       9.420   5.750  20.780  1.00  0.00            
ATOM      9  C3  ACD     1       7.990   5.700  20.630  1.00  0.00            
ATOM     10  H5  ACD     1       7.700   4.650  20.540  1.00  0.00            
ATOM     11  O3  ACD     1       7.620   6.420  19.430  1.00  0.00            
ATOM     12  C4  ACD     1       6.420   6.140  18.720  1.00  0.00            
ATOM     13  H6  ACD     1       5.910   5.270  19.150  1.00  0.00            
ATOM     14  C5  ACD     1       5.510   7.290  18.750  1.00  0.00            
ATOM     15  H7  ACD     1       6.180   8.130  18.580  1.00  0.00            
ATOM     16  O4  ACD     1       4.890   7.530  19.990  1.00  0.00            
ATOM     17  H8  ACD     1       4.080   8.010  19.800  1.00  0.00            
ATOM     18  C6  ACD     1       4.360   7.230  17.700  1.00  0.00            
ATOM     19  H9  ACD     1       3.640   6.460  18.000  1.00  0.00            
ATOM     20  O5  ACD     1       3.690   8.510  17.600  1.00  0.00            
ATOM     21  H10 ACD     1       3.820   8.780  16.680  1.00  0.00            
ATOM     22  C7  ACD     1       4.900   6.830  16.320  1.00  0.00            
ATOM     23  H11 ACD     1       4.160   6.490  15.590  1.00  0.00            
ATOM     24  O6  ACD     1       5.690   5.650  16.470  1.00  0.00            
ATOM     25  C8  ACD     1       6.820   5.630  17.330  1.00  0.00            
ATOM     26  H12 ACD     1       7.560   6.300  16.880  1.00  0.00            
ATOM     27  C9  ACD     1       7.390   4.210  17.450  1.00  0.00            
ATOM     28  H13 ACD     1       8.110   4.160  18.270  1.00  0.00            
ATOM     29  H14 ACD     1       6.520   3.580  17.670  1.00  0.00            
ATOM     30  O7  ACD     1       8.040   3.710  16.240  1.00  0.00            
ATOM     31  H15 ACD     1       7.330   3.490  15.630  1.00  0.00            
ATOM     32  O8  ACD     1       5.630   7.940  15.780  1.00  0.00            
ATOM     33  C10 ACD     1       5.260   8.350  14.440  1.00  0.00            
ATOM     34  H16 ACD     1       4.490   7.700  14.030  1.00  0.00            
ATOM     35  C11 ACD     1       4.640   9.690  14.540  1.00  0.00            
ATOM     36  H17 ACD     1       5.360  10.350  15.040  1.00  0.00            
ATOM     37  O9  ACD     1       3.390   9.670  15.130  1.00  0.00            
ATOM     38  H18 ACD     1       3.050  10.560  14.970  1.00  0.00            
ATOM     39  C12 ACD     1       4.590  10.290  13.140  1.00  0.00            
ATOM     40  H19 ACD     1       3.810   9.690  12.660  1.00  0.00            
ATOM     41  O10 ACD     1       4.300  11.670  13.240  1.00  0.00            
ATOM     42  H20 ACD     1       5.020  12.190  12.870  1.00  0.00            
ATOM     43  C13 ACD     1       5.920  10.330  12.470  1.00  0.00            
ATOM     44  H21 ACD     1       5.740  10.720  11.460  1.00  0.00            
ATOM     45  O11 ACD     1       6.330   8.980  12.300  1.00  0.00            
ATOM     46  C14 ACD     1       6.470   8.250  13.520  1.00  0.00            
ATOM     47  H22 ACD     1       7.270   8.730  14.100  1.00  0.00            
ATOM     48  C15 ACD     1       6.740   6.830  13.170  1.00  0.00            
ATOM     49  H23 ACD     1       6.600   6.260  14.090  1.00  0.00            
ATOM     50  H24 ACD     1       6.050   6.420  12.420  1.00  0.00            
ATOM     51  O12 ACD     1       8.080   6.670  12.540  1.00  0.00            
ATOM     52  H25 ACD     1       7.940   7.010  11.650  1.00  0.00            
ATOM     53  O13 ACD     1       6.940  10.980  13.170  1.00  0.00            
ATOM     54  C16 ACD     1       7.990  11.620  12.330  1.00  0.00            
ATOM     55  H26 ACD     1       7.670  11.540  11.280  1.00  0.00            
ATOM     56  C17 ACD     1       7.840  13.130  12.690  1.00  0.00            
ATOM     57  H27 ACD     1       7.760  13.300  13.770  1.00  0.00            
ATOM     58  O14 ACD     1       6.680  13.720  12.150  1.00  0.00            
ATOM     59  H28 ACD     1       6.480  14.540  12.600  1.00  0.00            
ATOM     60  C18 ACD     1       9.160  13.820  12.310  1.00  0.00            
ATOM     61  H29 ACD     1       9.250  13.990  11.230  1.00  0.00            
ATOM     62  O15 ACD     1       9.210  15.120  12.850  1.00  0.00            
ATOM     63  H30 ACD     1       9.300  15.020  13.810  1.00  0.00            
ATOM     64  C19 ACD     1      10.380  13.160  12.850  1.00  0.00            
ATOM     65  H31 ACD     1      11.320  13.670  12.620  1.00  0.00            
ATOM     66  O16 ACD     1      10.390  11.910  12.130  1.00  0.00            
ATOM     67  C20 ACD     1       9.380  11.040  12.580  1.00  0.00            
ATOM     68  H32 ACD     1       9.530  10.860  13.660  1.00  0.00            
ATOM     69  C21 ACD     1       9.520   9.740  11.900  1.00  0.00            
ATOM     70  H33 ACD     1      10.540   9.440  12.190  1.00  0.00            
ATOM     71  H34 ACD     1       8.900   8.890  12.220  1.00  0.00            
ATOM     72  O17 ACD     1       9.450   9.870  10.460  1.00  0.00            
ATOM     73  H35 ACD     1       9.220   8.960  10.250  1.00  0.00            
ATOM     74  O18 ACD     1      10.250  13.000  14.280  1.00  0.00            
ATOM     75  C22 ACD     1      11.140  13.530  15.210  1.00  0.00            
ATOM     76  H36 ACD     1      11.730  14.340  14.760  1.00  0.00            
ATOM     77  C23 ACD     1      10.360  14.230  16.310  1.00  0.00            
ATOM     78  H37 ACD     1       9.540  13.570  16.620  1.00  0.00            
ATOM     79  O19 ACD     1       9.640  15.350  15.740  1.00  0.00            
ATOM     80  H38 ACD     1       8.960  15.660  16.350  1.00  0.00            
ATOM     81  C24 ACD     1      11.410  14.580  17.350  1.00  0.00            
ATOM     82  H39 ACD     1      12.080  15.390  17.060  1.00  0.00            
ATOM     83  O20 ACD     1      10.760  15.100  18.490  1.00  0.00            
ATOM     84  H40 ACD     1      10.330  14.330  18.880  1.00  0.00            
ATOM     85  C25 ACD     1      12.080  13.300  17.930  1.00  0.00            
ATOM     86  H41 ACD     1      12.810  13.710  18.630  1.00  0.00            
ATOM     87  O21 ACD     1      12.800  12.770  16.840  1.00  0.00            
ATOM     88  C26 ACD     1      11.990  12.370  15.730  1.00  0.00            
ATOM     89  H42 ACD     1      11.340  11.530  16.000  1.00  0.00            
ATOM     90  C27 ACD     1      12.870  11.780  14.690  1.00  0.00            
ATOM     91  H43 ACD     1      12.200  11.420  13.890  1.00  0.00            
ATOM     92  H44 ACD     1      13.400  12.650  14.270  1.00  0.00            
ATOM     93  O22 ACD     1      13.750  10.690  14.980  1.00  0.00            
ATOM     94  H45 ACD     1      14.340  10.960  15.680  1.00  0.00            
ATOM     95  O23 ACD     1      11.060  12.380  18.480  1.00  0.00            
ATOM     96  C28 ACD     1      11.500  11.770  19.720  1.00  0.00            
ATOM     97  H46 ACD     1      12.480  12.090  20.110  1.00  0.00            
ATOM     98  C29 ACD     1      11.710  10.200  19.560  1.00  0.00            
ATOM     99  H47 ACD     1      10.800   9.730  19.160  1.00  0.00            
ATOM    100  O24 ACD     1      11.890   9.660  20.860  1.00  0.00            
ATOM    101  C30 ACD     1      12.950   9.920  18.740  1.00  0.00            
ATOM    102  H48 ACD     1      12.750  10.170  17.690  1.00  0.00            
ATOM    103  H49 ACD     1      13.670  10.600  19.200  1.00  0.00            
ATOM    104  O25 ACD     1      13.420   8.580  18.840  1.00  0.00            
ATOM    105  H50 ACD     1      14.200   8.580  19.400  1.00  0.00            
ATOM    106  C31 ACD     1      10.390  12.050  20.730  1.00  0.00            
ATOM    107  H51 ACD     1       9.470  11.620  20.310  1.00  0.00            
ATOM    108  O26 ACD     1      10.130  13.440  20.870  1.00  0.00            
ATOM    109  H52 ACD     1       9.200  13.630  21.030  1.00  0.00            
ATOM    110  C32 ACD     1      10.710  11.390  22.030  1.00  0.00            
ATOM    111  H53 ACD     1      11.650  11.840  22.380  1.00  0.00            
ATOM    112  O27 ACD     1       9.630  11.650  22.970  1.00  0.00            
ATOM    113  H54 ACD     1       9.320  10.790  23.280  1.00  0.00            
ATOM    114  C33 ACD     1      10.890   9.920  21.890  1.00  0.00            
ATOM    115  H55 ACD     1      11.240   9.540  22.850  1.00  0.00            
ATOM    116  O28 ACD     1       9.620   9.370  21.560  1.00  0.00            
ATOM    117  C34 ACD     1       9.430   7.960  21.930  1.00  0.00            
ATOM    118  H56 ACD     1       9.780   7.810  22.960  1.00  0.00            
ATOM    119  C35 ACD     1       7.870   7.860  21.990  1.00  0.00            
ATOM    120  H57 ACD     1       7.390   8.420  21.190  1.00  0.00            
ATOM    121  O29 ACD     1       7.430   8.540  23.240  1.00  0.00            
ATOM    122  H58 ACD     1       6.480   8.390  23.280  1.00  0.00            
ATOM    123  C36 ACD     1       7.420   6.380  21.910  1.00  0.00            
ATOM    124  H59 ACD     1       7.880   5.820  22.730  1.00  0.00            
ATOM    125  O30 ACD     1       6.030   6.130  22.040  1.00  0.00            
ATOM    126  H60 ACD     1       5.640   6.780  21.450  1.00  0.00            
ATOM    127  C1  CV4     2      14.040   5.420  16.580  1.00  0.00            
ATOM    128  C2  CV4     2      13.630   6.670  15.780  1.00  0.00            
ATOM    129  N1  CV4     2      12.120   6.580  15.600  1.00  0.00            
ATOM    130  C3  CV4     2      11.480   7.130  16.820  1.00  0.00            
ATOM    131  C4  CV4     2      10.030   6.730  17.000  1.00  0.00            
ATOM    132  O1  CV4     2       9.360   7.970  17.430  1.00  0.00            
ATOM    133  C5  CV4     2       9.180   9.110  16.710  1.00  0.00            
ATOM    134  C6  CV4     2       8.310  10.110  17.470  1.00  0.00            
ATOM    135  C7  CV4     2       7.870   9.830  18.730  1.00  0.00            
ATOM    136  C8  CV4     2       7.120  10.790  19.410  1.00  0.00            
ATOM    137  C9  CV4     2       6.760  12.040  18.780  1.00  0.00            
ATOM    138  N2  CV4     2       5.890  12.860  19.440  1.00  0.00            
ATOM    139  C10 CV4     2       7.110  12.310  17.450  1.00  0.00            
ATOM    140  C11 CV4     2       7.880  11.290  16.830  1.00  0.00            
ATOM    141  O2  CV4     2       9.600   9.290  15.590  1.00  0.00            
ATOM    142  C12 CV4     2      11.820   7.420  14.340  1.00  0.00            
ATOM    143  C13 CV4     2      11.770   6.640  12.970  1.00  0.00            
ATOM    144  H1  CV4     2      13.760   5.530  17.640  1.00  0.00            
ATOM    145  H2  CV4     2      13.470   4.540  16.260  1.00  0.00            
ATOM    146  H3  CV4     2      15.110   5.200  16.560  1.00  0.00            
ATOM    147  H4  CV4     2      14.150   6.660  14.820  1.00  0.00            
ATOM    148  H5  CV4     2      13.940   7.620  16.210  1.00  0.00            
ATOM    149  H6  CV4     2      11.820   5.620  15.370  1.00  0.00            
ATOM    150  H7  CV4     2      11.610   8.210  16.750  1.00  0.00            
ATOM    151  H8  CV4     2      12.060   6.800  17.690  1.00  0.00            
ATOM    152  H9  CV4     2       9.890   5.990  17.790  1.00  0.00            
ATOM    153  H10 CV4     2       9.710   6.350  16.020  1.00  0.00            
ATOM    154  H11 CV4     2       8.320   9.040  19.330  1.00  0.00            
ATOM    155  H12 CV4     2       6.900  10.550  20.440  1.00  0.00            
ATOM    156  H13 CV4     2       5.710  12.690  20.420  1.00  0.00            
ATOM    157  H14 CV4     2       5.500  13.670  18.980  1.00  0.00            
ATOM    158  H15 CV4     2       6.730  13.200  16.970  1.00  0.00            
ATOM    159  H16 CV4     2       8.080  11.340  15.760  1.00  0.00            
ATOM    160  H17 CV4     2      12.500   8.270  14.390  1.00  0.00            
ATOM    161  H18 CV4     2      10.810   7.810  14.440  1.00  0.00            
ATOM    162  H19 CV4     2      12.600   5.920  12.920  1.00  0.00            
ATOM    163  H20 CV4     2      10.940   5.930  13.000  1.00  0.00            
ATOM    164  H21 CV4     2      11.570   7.290  12.110  1.00  0.00            
TER
ENDMDL
MODEL        1
ATOM      1  H1  ACD     1      28.020  17.720  26.050  1.00  0.00            
ATOM      2  O1  ACD     1      28.480  18.420  25.580  1.00  0.00            
ATOM      3  C1  ACD     1      28.100  18.480  24.250  1.00  0.00            
ATOM      4  H2  ACD     1      28.710  19.230  23.730  1.00  0.00            
ATOM      5  H3  ACD     1      27.020  18.660  24.220  1.00  0.00            
ATOM      6  C2  ACD     1      28.320  17.170  23.510  1.00  0.00            
ATOM      7  H4  ACD     1      29.380  16.890  23.570  1.00  0.00            
ATOM      8  O2  ACD     1      27.650  16.130  24.160  1.00  0.00            
ATOM      9  C3  ACD     1      27.550  14.830  23.550  1.00  0.00            
ATOM     10  H5  ACD     1      26.960  14.210  24.230  1.00  0.00            
ATOM     11  O3  ACD     1      28.880  14.310  23.410  1.00  0.00            
ATOM     12  C4  ACD     1      29.090  13.000  24.010  1.00  0.00            
ATOM     13  H6  ACD     1      28.140  12.650  24.430  1.00  0.00            
ATOM     14  C5  ACD     1      29.710  12.110  22.950  1.00  0.00            
ATOM     15  H7  ACD     1      30.630  12.550  22.540  1.00  0.00            
ATOM     16  O4  ACD     1      28.930  11.750  21.750  1.00  0.00            
ATOM     17  H8  ACD     1      29.540  11.120  21.360  1.00  0.00            
ATOM     18  C6  ACD     1      30.120  10.820  23.630  1.00  0.00            
ATOM     19  H9  ACD     1      29.160  10.400  23.950  1.00  0.00            
ATOM     20  O5  ACD     1      30.860   9.920  22.760  1.00  0.00            
ATOM     21  H10 ACD     1      31.760  10.250  22.810  1.00  0.00            
ATOM     22  C7  ACD     1      31.000  11.050  24.790  1.00  0.00            
ATOM     23  H11 ACD     1      31.210  10.080  25.260  1.00  0.00            
ATOM     24  O6  ACD     1      30.420  11.910  25.710  1.00  0.00            
ATOM     25  C8  ACD     1      30.040  13.160  25.140  1.00  0.00            
ATOM     26  H12 ACD     1      30.980  13.630  24.840  1.00  0.00            
ATOM     27  C9  ACD     1      29.380  14.020  26.240  1.00  0.00            
ATOM     28  H13 ACD     1      29.220  15.050  25.880  1.00  0.00            
ATOM     29  H14 ACD     1      28.400  13.640  26.560  1.00  0.00            
ATOM     30  O7  ACD     1      30.200  14.050  27.430  1.00  0.00            
ATOM     31  H15 ACD     1      30.330  13.130  27.660  1.00  0.00            
ATOM     32  O8  ACD     1      32.300  11.460  24.240  1.00  0.00            
ATOM     33  C10 ACD     1      33.500  11.070  24.830  1.00  0.00            
ATOM     34  H16 ACD     1      33.380  10.230  25.520  1.00  0.00            
ATOM     35  C11 ACD     1      34.410  10.660  23.610  1.00  0.00            
ATOM     36  H17 ACD     1      34.250  11.480  22.900  1.00  0.00            
ATOM     37  O9  ACD     1      33.940   9.390  22.990  1.00  0.00            
ATOM     38  H18 ACD     1      34.480   9.190  22.220  1.00  0.00            
ATOM     39  C12 ACD     1      35.910  10.710  24.010  1.00  0.00            
ATOM     40  H19 ACD     1      36.160   9.980  24.780  1.00  0.00            
ATOM     41  O10 ACD     1      36.780  10.550  22.870  1.00  0.00            
ATOM     42  H20 ACD     1      36.750  11.370  22.380  1.00  0.00            
ATOM     43  C13 ACD     1      36.270  12.030  24.600  1.00  0.00            
ATOM     44  H21 ACD     1      37.350  12.040  24.770  1.00  0.00            
ATOM     45  O11 ACD     1      35.500  12.180  25.780  1.00  0.00            
ATOM     46  C14 ACD     1      34.080  12.320  25.500  1.00  0.00            
ATOM     47  H22 ACD     1      33.860  13.210  24.900  1.00  0.00            
ATOM     48  C15 ACD     1      33.340  12.610  26.790  1.00  0.00            
ATOM     49  H23 ACD     1      32.340  13.010  26.610  1.00  0.00            
ATOM     50  H24 ACD     1      33.180  11.640  27.290  1.00  0.00            
ATOM     51  O12 ACD     1      33.970  13.560  27.630  1.00  0.00            
ATOM     52  H25 ACD     1      33.440  14.360  27.700  1.00  0.00            
ATOM     53  O13 ACD     1      36.060  13.060  23.650  1.00  0.00            
ATOM     54  C16 ACD     1      37.060  14.060  23.490  1.00  0.00            
ATOM     55  H26 ACD     1      38.060  13.700  23.780  1.00  0.00            
ATOM     56  C17 ACD     1      37.210  14.220  21.980  1.00  0.00            
ATOM     57  H27 ACD     1      36.210  14.380  21.560  1.00  0.00            
ATOM     58  O14 ACD     1      37.700  12.960  21.440  1.00  0.00            
ATOM     59  H28 ACD     1      37.270  12.850  20.590  1.00  0.00            
ATOM     60  C18 ACD     1      38.050  15.450  21.680  1.00  0.00            
ATOM     61  H29 ACD     1      38.990  15.450  22.250  1.00  0.00            
ATOM     62  O15 ACD     1      38.160  15.830  20.310  1.00  0.00            
ATOM     63  H30 ACD     1      37.260  15.760  20.000  1.00  0.00            
ATOM     64  C19 ACD     1      37.410  16.650  22.330  1.00  0.00            
ATOM     65  H31 ACD     1      37.940  17.560  22.040  1.00  0.00            
ATOM     66  O16 ACD     1      37.410  16.410  23.720  1.00  0.00            
ATOM     67  C20 ACD     1      36.670  15.310  24.260  1.00  0.00            
ATOM     68  H32 ACD     1      35.600  15.550  24.120  1.00  0.00            
ATOM     69  C21 ACD     1      36.990  15.220  25.760  1.00  0.00            
ATOM     70  H33 ACD     1      36.950  16.220  26.220  1.00  0.00            
ATOM     71  H34 ACD     1      36.180  14.720  26.300  1.00  0.00            
ATOM     72  O17 ACD     1      38.280  14.760  26.150  1.00  0.00            
ATOM     73  H35 ACD     1      38.580  15.270  26.910  1.00  0.00            
ATOM     74  O18 ACD     1      36.000  16.710  21.970  1.00  0.00            
ATOM     75  C22 ACD     1      35.690  17.480  20.790  1.00  0.00            
ATOM     76  H36 ACD     1      36.560  17.790  20.200  1.00  0.00            
ATOM     77  C23 ACD     1      34.840  16.590  19.900  1.00  0.00            
ATOM     78  H37 ACD     1      33.970  16.180  20.440  1.00  0.00            
ATOM     79  O19 ACD     1      35.700  15.580  19.390  1.00  0.00            
ATOM     80  H38 ACD     1      35.200  14.990  18.820  1.00  0.00            
ATOM     81  C24 ACD     1      34.300  17.480  18.740  1.00  0.00            
ATOM     82  H39 ACD     1      35.120  17.710  18.050  1.00  0.00            
ATOM     83  O20 ACD     1      33.340  16.800  17.910  1.00  0.00            
ATOM     84  H40 ACD     1      33.700  15.930  17.720  1.00  0.00            
ATOM     85  C25 ACD     1      33.630  18.800  19.240  1.00  0.00            
ATOM     86  H41 ACD     1      33.390  19.430  18.380  1.00  0.00            
ATOM     87  O21 ACD     1      34.500  19.500  20.130  1.00  0.00            
ATOM     88  C26 ACD     1      34.990  18.770  21.270  1.00  0.00            
ATOM     89  H42 ACD     1      34.200  18.500  21.990  1.00  0.00            
ATOM     90  C27 ACD     1      35.860  19.710  22.050  1.00  0.00            
ATOM     91  H43 ACD     1      36.450  19.200  22.830  1.00  0.00            
ATOM     92  H44 ACD     1      36.650  20.060  21.370  1.00  0.00            
ATOM     93  O22 ACD     1      35.250  20.780  22.770  1.00  0.00            
ATOM     94  H45 ACD     1      36.020  21.260  23.080  1.00  0.00            
ATOM     95  O23 ACD     1      32.410  18.440  19.980  1.00  0.00            
ATOM     96  C28 ACD     1      31.400  19.460  19.870  1.00  0.00            
ATOM     97  H46 ACD     1      31.770  20.290  19.260  1.00  0.00            
ATOM     98  C29 ACD     1      30.970  19.890  21.300  1.00  0.00            
ATOM     99  H47 ACD     1      31.170  19.070  22.000  1.00  0.00            
ATOM    100  O24 ACD     1      29.520  20.210  21.410  1.00  0.00            
ATOM    101  C30 ACD     1      31.740  21.090  21.770  1.00  0.00            
ATOM    102  H48 ACD     1      32.800  20.790  21.750  1.00  0.00            
ATOM    103  H49 ACD     1      31.490  21.910  21.090  1.00  0.00            
ATOM    104  O25 ACD     1      31.470  21.450  23.090  1.00  0.00            
ATOM    105  H50 ACD     1      30.580  21.810  23.100  1.00  0.00            
ATOM    106  C31 ACD     1      30.270  18.800  19.040  1.00  0.00            
ATOM    107  H51 ACD     1      30.390  17.730  19.260  1.00  0.00            
ATOM    108  O26 ACD     1      30.590  18.990  17.690  1.00  0.00            
ATOM    109  H52 ACD     1      31.170  18.310  17.350  1.00  0.00            
ATOM    110  C32 ACD     1      28.860  19.260  19.380  1.00  0.00            
ATOM    111  H53 ACD     1      28.780  20.250  18.920  1.00  0.00            
ATOM    112  O27 ACD     1      28.000  18.430  18.700  1.00  0.00            
ATOM    113  H54 ACD     1      28.310  18.440  17.790  1.00  0.00            
ATOM    114  C33 ACD     1      28.690  19.220  20.890  1.00  0.00            
ATOM    115  H55 ACD     1      27.680  19.480  21.210  1.00  0.00            
ATOM    116  O28 ACD     1      29.000  17.970  21.430  1.00  0.00            
ATOM    117  C34 ACD     1      27.800  17.370  22.090  1.00  0.00            
ATOM    118  H56 ACD     1      26.780  17.790  22.040  1.00  0.00            
ATOM    119  C35 ACD     1      27.670  16.010  21.410  1.00  0.00            
ATOM    120  H57 ACD     1      28.640  15.510  21.290  1.00  0.00            
ATOM    121  O29 ACD     1      27.090  16.140  20.100  1.00  0.00            
ATOM    122  H58 ACD     1      27.320  17.010  19.770  1.00  0.00            
ATOM    123  C36 ACD     1      26.870  15.030  22.260  1.00  0.00            
ATOM    124  H59 ACD     1      25.850  15.370  22.460  1.00  0.00            
ATOM    125  O30 ACD     1      26.760  13.730  21.650  1.00  0.00            
ATOM    126  H60 ACD     1      27.630  13.410  21.440  1.00  0.00            
ATOM    127  C1  CV4     2      32.670  21.330  27.420  1.00  0.00            
ATOM    128  C2  CV4     2      32.480  20.310  26.250  1.00  0.00            
ATOM    129  N1  CV4     2      33.600  19.340  25.940  1.00  0.00            
ATOM    130  C3  CV4     2      33.290  18.480  24.710  1.00  0.00            
ATOM    131  C4  CV4     2      31.900  17.770  24.720  1.00  0.00            
ATOM    132  O1  CV4     2      31.730  16.990  23.500  1.00  0.00            
ATOM    133  C5  CV4     2      32.450  15.800  23.450  1.00  0.00            
ATOM    134  C6  CV4     2      32.290  15.030  22.190  1.00  0.00            
ATOM    135  C7  CV4     2      33.260  14.040  21.880  1.00  0.00            
ATOM    136  C8  CV4     2      33.220  13.440  20.630  1.00  0.00            
ATOM    137  C9  CV4     2      32.240  13.740  19.740  1.00  0.00            
ATOM    138  N2  CV4     2      32.230  13.070  18.550  1.00  0.00            
ATOM    139  C10 CV4     2      31.330  14.730  20.050  1.00  0.00            
ATOM    140  C11 CV4     2      31.360  15.390  21.240  1.00  0.00            
ATOM    141  O2  CV4     2      33.150  15.500  24.410  1.00  0.00            
ATOM    142  C12 CV4     2      34.980  20.030  25.780  1.00  0.00            
ATOM    143  C13 CV4     2      36.170  19.090  25.570  1.00  0.00            
ATOM    144  H1  CV4     2      33.510  21.970  27.130  1.00  0.00            
ATOM    145  H2  CV4     2      31.770  21.930  27.610  1.00  0.00            
ATOM    146  H3  CV4     2      32.910  20.870  28.390  1.00  0.00            
ATOM    147  H4  CV4     2      32.320  20.870  25.330  1.00  0.00            
ATOM    148  H5  CV4     2      31.540  19.760  26.370  1.00  0.00            
ATOM    149  H6  CV4     2      33.700  18.670  26.710  1.00  0.00            
ATOM    150  H7  CV4     2      34.100  17.770  24.520  1.00  0.00            
ATOM    151  H8  CV4     2      33.270  19.220  23.910  1.00  0.00            
ATOM    152  H9  CV4     2      31.160  18.570  24.570  1.00  0.00            
ATOM    153  H10 CV4     2      31.800  17.280  25.690  1.00  0.00            
ATOM    154  H11 CV4     2      34.040  13.850  22.610  1.00  0.00            
ATOM    155  H12 CV4     2      33.940  12.740  20.210  1.00  0.00            
ATOM    156  H13 CV4     2      32.580  12.140  18.760  1.00  0.00            
ATOM    157  H14 CV4     2      31.310  13.060  18.120  1.00  0.00            
ATOM    158  H15 CV4     2      30.520  14.990  19.370  1.00  0.00            
ATOM    159  H16 CV4     2      30.800  16.310  21.380  1.00  0.00            
ATOM    160  H17 CV4     2      35.200  20.770  26.550  1.00  0.00            
ATOM    161  H18 CV4     2      34.850  20.580  24.850  1.00  0.00            
ATOM    162  H19 CV4     2      36.060  18.400  24.730  1.00  0.00            
ATOM    163  H20 CV4     2      37.110  19.630  25.410  1.00  0.00            
ATOM    164  H21 CV4     2      36.400  18.530  26.480  1.00  0.00            
TER
ENDMDL
MODEL        1
ATOM      1  H1  ACD     1      23.440  10.380  17.380  1.00  0.00            
ATOM      2  O1  ACD     1      23.920  10.780  18.110  1.00  0.00            
ATOM      3  C1  ACD     1      22.960  11.110  19.120  1.00  0.00            
ATOM      4  H2  ACD     1      22.270  10.320  19.430  1.00  0.00            
ATOM      5  H3  ACD     1      22.300  11.880  18.690  1.00  0.00            
ATOM      6  C2  ACD     1      23.650  11.540  20.360  1.00  0.00            
ATOM      7  H4  ACD     1      22.910  11.680  21.150  1.00  0.00            
ATOM      8  O2  ACD     1      24.560  10.520  20.710  1.00  0.00            
ATOM      9  C3  ACD     1      25.160  10.730  21.910  1.00  0.00            
ATOM     10  H5  ACD     1      25.770   9.840  22.130  1.00  0.00            
ATOM     11  O3  ACD     1      24.270  10.790  23.030  1.00  0.00            
ATOM     12  C4  ACD     1      24.260   9.660  23.920  1.00  0.00            
ATOM     13  H6  ACD     1      24.440   8.760  23.320  1.00  0.00            
ATOM     14  C5  ACD     1      25.390  10.020  25.010  1.00  0.00            
ATOM     15  H7  ACD     1      25.350  11.080  25.290  1.00  0.00            
ATOM     16  O4  ACD     1      26.720   9.700  24.420  1.00  0.00            
ATOM     17  H8  ACD     1      27.280   9.330  25.110  1.00  0.00            
ATOM     18  C6  ACD     1      25.220   9.230  26.280  1.00  0.00            
ATOM     19  H9  ACD     1      25.460   8.180  26.080  1.00  0.00            
ATOM     20  O5  ACD     1      26.180   9.670  27.260  1.00  0.00            
ATOM     21  H10 ACD     1      25.850   9.240  28.050  1.00  0.00            
ATOM     22  C7  ACD     1      23.870   9.300  26.800  1.00  0.00            
ATOM     23  H11 ACD     1      23.700   8.610  27.630  1.00  0.00            
ATOM     24  O6  ACD     1      22.960   8.940  25.790  1.00  0.00            
ATOM     25  C8  ACD     1      22.940   9.610  24.570  1.00  0.00            
ATOM     26  H12 ACD     1      22.640  10.660  24.710  1.00  0.00            
ATOM     27  C9  ACD     1      21.960   8.880  23.720  1.00  0.00            
ATOM     28  H13 ACD     1      22.080   9.300  22.720  1.00  0.00            
ATOM     29  H14 ACD     1      22.240   7.820  23.760  1.00  0.00            
ATOM     30  O7  ACD     1      20.630   9.220  24.160  1.00  0.00            
ATOM     31  H15 ACD     1      20.390   9.180  25.090  1.00  0.00            
ATOM     32  O8  ACD     1      23.660  10.640  27.230  1.00  0.00            
ATOM     33  C10 ACD     1      22.750  10.900  28.280  1.00  0.00            
ATOM     34  H16 ACD     1      22.770   9.990  28.900  1.00  0.00            
ATOM     35  C11 ACD     1      23.400  12.010  29.050  1.00  0.00            
ATOM     36  H17 ACD     1      23.920  12.720  28.390  1.00  0.00            
ATOM     37  O9  ACD     1      24.360  11.500  29.990  1.00  0.00            
ATOM     38  H18 ACD     1      23.950  11.150  30.790  1.00  0.00            
ATOM     39  C12 ACD     1      22.390  12.850  29.930  1.00  0.00            
ATOM     40  H19 ACD     1      21.890  12.200  30.670  1.00  0.00            
ATOM     41  O10 ACD     1      22.990  14.070  30.510  1.00  0.00            
ATOM     42  H20 ACD     1      23.460  13.620  31.220  1.00  0.00            
ATOM     43  C13 ACD     1      21.310  13.310  28.980  1.00  0.00            
ATOM     44  H21 ACD     1      20.590  13.910  29.560  1.00  0.00            
ATOM     45  O11 ACD     1      20.590  12.200  28.530  1.00  0.00            
ATOM     46  C14 ACD     1      21.340  11.280  27.730  1.00  0.00            
ATOM     47  H22 ACD     1      21.480  11.710  26.730  1.00  0.00            
ATOM     48  C15 ACD     1      20.490  10.040  27.560  1.00  0.00            
ATOM     49  H23 ACD     1      21.110   9.210  27.210  1.00  0.00            
ATOM     50  H24 ACD     1      19.870   9.790  28.430  1.00  0.00            
ATOM     51  O12 ACD     1      19.490  10.370  26.560  1.00  0.00            
ATOM     52  H25 ACD     1      18.810   9.700  26.480  1.00  0.00            
ATOM     53  O13 ACD     1      21.770  14.070  27.910  1.00  0.00            
ATOM     54  C16 ACD     1      21.420  15.420  27.890  1.00  0.00            
ATOM     55  H26 ACD     1      20.990  15.790  28.820  1.00  0.00            
ATOM     56  C17 ACD     1      22.790  16.170  27.640  1.00  0.00            
ATOM     57  H27 ACD     1      23.240  15.740  26.730  1.00  0.00            
ATOM     58  O14 ACD     1      23.580  16.010  28.780  1.00  0.00            
ATOM     59  H28 ACD     1      23.160  15.370  29.370  1.00  0.00            
ATOM     60  C18 ACD     1      22.440  17.650  27.340  1.00  0.00            
ATOM     61  H29 ACD     1      22.150  18.100  28.300  1.00  0.00            
ATOM     62  O15 ACD     1      23.560  18.280  26.790  1.00  0.00            
ATOM     63  H30 ACD     1      24.270  17.960  27.350  1.00  0.00            
ATOM     64  C19 ACD     1      21.250  17.860  26.390  1.00  0.00            
ATOM     65  H31 ACD     1      20.790  18.850  26.460  1.00  0.00            
ATOM     66  O16 ACD     1      20.140  17.090  26.830  1.00  0.00            
ATOM     67  C20 ACD     1      20.460  15.660  26.790  1.00  0.00            
ATOM     68  H32 ACD     1      20.840  15.360  25.810  1.00  0.00            
ATOM     69  C21 ACD     1      19.160  14.930  27.050  1.00  0.00            
ATOM     70  H33 ACD     1      19.230  13.830  27.090  1.00  0.00            
ATOM     71  H34 ACD     1      18.770  15.350  27.990  1.00  0.00            
ATOM     72  O17 ACD     1      18.140  15.240  26.100  1.00  0.00            
ATOM     73  H35 ACD     1      18.050  16.180  26.320  1.00  0.00            
ATOM     74  O18 ACD     1      21.520  17.550  25.070  1.00  0.00            
ATOM     75  C22 ACD     1      21.290  18.520  24.050  1.00  0.00            
ATOM     76  H36 ACD     1      20.560  19.230  24.470  1.00  0.00            
ATOM     77  C23 ACD     1      22.660  19.140  23.660  1.00  0.00            
ATOM     78  H37 ACD     1      23.350  18.290  23.580  1.00  0.00            
ATOM     79  O19 ACD     1      23.280  19.920  24.700  1.00  0.00            
ATOM     80  H38 ACD     1      23.430  19.330  25.440  1.00  0.00            
ATOM     81  C24 ACD     1      22.690  19.920  22.340  1.00  0.00            
ATOM     82  H39 ACD     1      22.220  20.880  22.570  1.00  0.00            
ATOM     83  O20 ACD     1      24.030  20.100  21.820  1.00  0.00            
ATOM     84  H40 ACD     1      24.240  19.280  21.350  1.00  0.00            
ATOM     85  C25 ACD     1      21.900  19.150  21.320  1.00  0.00            
ATOM     86  H41 ACD     1      21.920  19.860  20.490  1.00  0.00            
ATOM     87  O21 ACD     1      20.550  18.780  21.750  1.00  0.00            
ATOM     88  C26 ACD     1      20.500  17.820  22.850  1.00  0.00            
ATOM     89  H42 ACD     1      20.980  16.870  22.570  1.00  0.00            
ATOM     90  C27 ACD     1      19.120  17.500  23.260  1.00  0.00            
ATOM     91  H43 ACD     1      19.190  16.840  24.140  1.00  0.00            
ATOM     92  H44 ACD     1      18.420  18.320  23.460  1.00  0.00            
ATOM     93  O22 ACD     1      18.480  16.680  22.320  1.00  0.00            
ATOM     94  H45 ACD     1      18.240  17.200  21.550  1.00  0.00            
ATOM     95  O23 ACD     1      22.740  18.010  20.930  1.00  0.00            
ATOM     96  C28 ACD     1      22.780  17.420  19.650  1.00  0.00            
ATOM     97  H46 ACD     1      22.740  18.150  18.840  1.00  0.00            
ATOM     98  C29 ACD     1      21.710  16.390  19.470  1.00  0.00            
ATOM     99  H47 ACD     1      21.470  15.930  20.440  1.00  0.00            
ATOM    100  O24 ACD     1      22.110  15.290  18.570  1.00  0.00            
ATOM    101  C30 ACD     1      20.370  17.030  18.930  1.00  0.00            
ATOM    102  H48 ACD     1      19.710  16.210  18.630  1.00  0.00            
ATOM    103  H49 ACD     1      19.900  17.610  19.740  1.00  0.00            
ATOM    104  O25 ACD     1      20.530  17.880  17.720  1.00  0.00            
ATOM    105  H50 ACD     1      21.010  17.500  16.990  1.00  0.00            
ATOM    106  C31 ACD     1      24.190  16.810  19.730  1.00  0.00            
ATOM    107  H51 ACD     1      24.230  16.250  20.670  1.00  0.00            
ATOM    108  O26 ACD     1      25.130  17.880  19.730  1.00  0.00            
ATOM    109  H52 ACD     1      25.690  17.720  18.960  1.00  0.00            
ATOM    110  C32 ACD     1      24.410  15.810  18.630  1.00  0.00            
ATOM    111  H53 ACD     1      24.280  16.430  17.740  1.00  0.00            
ATOM    112  O27 ACD     1      25.740  15.250  18.650  1.00  0.00            
ATOM    113  H54 ACD     1      25.990  15.020  19.550  1.00  0.00            
ATOM    114  C33 ACD     1      23.340  14.640  18.750  1.00  0.00            
ATOM    115  H55 ACD     1      23.520  13.950  17.920  1.00  0.00            
ATOM    116  O28 ACD     1      23.370  13.960  20.010  1.00  0.00            
ATOM    117  C34 ACD     1      24.350  12.870  20.190  1.00  0.00            
ATOM    118  H56 ACD     1      25.120  12.810  19.410  1.00  0.00            
ATOM    119  C35 ACD     1      25.090  13.190  21.390  1.00  0.00            
ATOM    120  H57 ACD     1      24.370  13.410  22.200  1.00  0.00            
ATOM    121  O29 ACD     1      25.990  14.310  21.160  1.00  0.00            
ATOM    122  H58 ACD     1      26.270  14.440  22.060  1.00  0.00            
ATOM    123  C36 ACD     1      25.890  12.010  21.800  1.00  0.00            
ATOM    124  H59 ACD     1      26.510  11.980  20.900  1.00  0.00            
ATOM    125  O30 ACD     1      26.770  12.270  22.910  1.00  0.00            
ATOM    126  H60 ACD     1      26.920  11.450  23.380  1.00  0.00            
ATOM    127  C1  CV4     2      16.650  10.730  22.560  1.00  0.00            
ATOM    128  C2  CV4     2      18.210  10.750  22.760  1.00  0.00            
ATOM    129  N1  CV4     2      18.890  11.820  21.850  1.00  0.00            
ATOM    130  C3  CV4     2      20.310  12.180  22.410  1.00  0.00            
ATOM    131  C4  CV4     2      20.360  12.940  23.800  1.00  0.00            
ATOM    132  O1  CV4     2      21.720  13.070  24.130  1.00  0.00            
ATOM    133  C5  CV4     2      22.460  14.080  23.550  1.00  0.00            
ATOM    134  C6  CV4     2      23.620  14.480  24.310  1.00  0.00            
ATOM    135  C7  CV4     2      24.040  13.820  25.480  1.00  0.00            
ATOM    136  C8  CV4     2      25.310  14.120  26.060  1.00  0.00            
ATOM    137  C9  CV4     2      26.120  15.110  25.470  1.00  0.00            
ATOM    138  N2  CV4     2      27.380  15.240  25.920  1.00  0.00            
ATOM    139  C10 CV4     2      25.700  15.720  24.250  1.00  0.00            
ATOM    140  C11 CV4     2      24.390  15.540  23.750  1.00  0.00            
ATOM    141  O2  CV4     2      22.140  14.680  22.520  1.00  0.00            
ATOM    142  C12 CV4     2      18.910  11.420  20.390  1.00  0.00            
ATOM    143  C13 CV4     2      19.300  12.590  19.420  1.00  0.00            
ATOM    144  H1  CV4     2      16.260  11.760  22.460  1.00  0.00            
ATOM    145  H2  CV4     2      16.370  10.180  21.650  1.00  0.00            
ATOM    146  H3  CV4     2      16.120  10.220  23.370  1.00  0.00            
ATOM    147  H4  CV4     2      18.780   9.820  22.710  1.00  0.00            
ATOM    148  H5  CV4     2      18.480  11.020  23.780  1.00  0.00            
ATOM    149  H6  CV4     2      18.300  12.660  21.930  1.00  0.00            
ATOM    150  H7  CV4     2      20.770  12.860  21.690  1.00  0.00            
ATOM    151  H8  CV4     2      20.970  11.330  22.550  1.00  0.00            
ATOM    152  H9  CV4     2      19.810  12.550  24.650  1.00  0.00            
ATOM    153  H10 CV4     2      19.970  13.960  23.690  1.00  0.00            
ATOM    154  H11 CV4     2      23.410  13.070  25.960  1.00  0.00            
ATOM    155  H12 CV4     2      25.800  13.570  26.850  1.00  0.00            
ATOM    156  H13 CV4     2      28.060  15.410  25.200  1.00  0.00            
ATOM    157  H14 CV4     2      27.670  14.830  26.800  1.00  0.00            
ATOM    158  H15 CV4     2      26.400  16.360  23.720  1.00  0.00            
ATOM    159  H16 CV4     2      24.060  16.070  22.860  1.00  0.00            
ATOM    160  H17 CV4     2      17.900  11.040  20.210  1.00  0.00            
ATOM    161  H18 CV4     2      19.690  10.660  20.320  1.00  0.00            
ATOM    162  H19 CV4     2      19.170  12.270  18.380  1.00  0.00            
ATOM    163  H20 CV4     2      18.620  13.420  19.620  1.00  0.00            
ATOM    164  H21 CV4     2      20.340  12.910  19.600  1.00  0.00            
TER
ENDMDL
MODEL        1
ATOM      1  H1  ACD     1      12.630   5.790  10.770  1.00  0.00            
ATOM      2  O1  ACD     1      12.910   4.880  10.630  1.00  0.00            
ATOM      3  C1  ACD     1      14.010   4.860   9.740  1.00  0.00            
ATOM      4  H2  ACD     1      13.800   5.440   8.820  1.00  0.00            
ATOM      5  H3  ACD     1      14.050   3.850   9.320  1.00  0.00            
ATOM      6  C2  ACD     1      15.310   5.480  10.280  1.00  0.00            
ATOM      7  H4  ACD     1      15.080   6.020  11.210  1.00  0.00            
ATOM      8  O2  ACD     1      16.120   4.410  10.650  1.00  0.00            
ATOM      9  C3  ACD     1      17.420   4.680  11.110  1.00  0.00            
ATOM     10  H5  ACD     1      17.930   3.730  11.270  1.00  0.00            
ATOM     11  O3  ACD     1      17.280   5.520  12.250  1.00  0.00            
ATOM     12  C4  ACD     1      18.220   5.280  13.330  1.00  0.00            
ATOM     13  H6  ACD     1      18.930   4.490  13.030  1.00  0.00            
ATOM     14  C5  ACD     1      19.040   6.520  13.750  1.00  0.00            
ATOM     15  H7  ACD     1      18.500   7.470  13.930  1.00  0.00            
ATOM     16  O4  ACD     1      20.020   6.810  12.760  1.00  0.00            
ATOM     17  H8  ACD     1      20.410   7.620  13.100  1.00  0.00            
ATOM     18  C6  ACD     1      19.730   6.320  15.110  1.00  0.00            
ATOM     19  H9  ACD     1      20.570   5.620  15.000  1.00  0.00            
ATOM     20  O5  ACD     1      20.300   7.520  15.710  1.00  0.00            
ATOM     21  H10 ACD     1      19.550   7.990  16.090  1.00  0.00            
ATOM     22  C7  ACD     1      18.700   5.890  16.150  1.00  0.00            
ATOM     23  H11 ACD     1      19.200   5.670  17.100  1.00  0.00            
ATOM     24  O6  ACD     1      18.140   4.670  15.660  1.00  0.00            
ATOM     25  C8  ACD     1      17.300   4.810  14.440  1.00  0.00            
ATOM     26  H12 ACD     1      16.580   5.630  14.530  1.00  0.00            
ATOM     27  C9  ACD     1      16.580   3.510  14.130  1.00  0.00            
ATOM     28  H13 ACD     1      15.900   3.350  14.970  1.00  0.00            
ATOM     29  H14 ACD     1      16.010   3.720  13.210  1.00  0.00            
ATOM     30  O7  ACD     1      17.540   2.390  14.000  1.00  0.00            
ATOM     31  H15 ACD     1      17.040   1.580  14.080  1.00  0.00            
ATOM     32  O8  ACD     1      17.660   6.820  16.500  1.00  0.00            
ATOM     33  C10 ACD     1      17.320   7.130  17.810  1.00  0.00            
ATOM     34  H16 ACD     1      17.830   6.470  18.520  1.00  0.00            
ATOM     35  C11 ACD     1      17.840   8.630  18.020  1.00  0.00            
ATOM     36  H17 ACD     1      17.400   9.310  17.280  1.00  0.00            
ATOM     37  O9  ACD     1      19.340   8.770  18.040  1.00  0.00            
ATOM     38  H18 ACD     1      19.400   9.710  18.230  1.00  0.00            
ATOM     39  C12 ACD     1      17.310   9.050  19.380  1.00  0.00            
ATOM     40  H19 ACD     1      17.770   8.420  20.150  1.00  0.00            
ATOM     41  O10 ACD     1      17.620  10.450  19.640  1.00  0.00            
ATOM     42  H20 ACD     1      17.080  10.960  19.030  1.00  0.00            
ATOM     43  C13 ACD     1      15.800   8.900  19.500  1.00  0.00            
ATOM     44  H21 ACD     1      15.440   9.210  20.490  1.00  0.00            
ATOM     45  O11 ACD     1      15.380   7.570  19.360  1.00  0.00            
ATOM     46  C14 ACD     1      15.800   6.970  18.050  1.00  0.00            
ATOM     47  H22 ACD     1      15.280   7.520  17.250  1.00  0.00            
ATOM     48  C15 ACD     1      15.350   5.550  17.900  1.00  0.00            
ATOM     49  H23 ACD     1      14.250   5.440  17.910  1.00  0.00            
ATOM     50  H24 ACD     1      15.800   5.230  16.950  1.00  0.00            
ATOM     51  O12 ACD     1      15.960   4.690  18.920  1.00  0.00            
ATOM     52  H25 ACD     1      16.900   4.830  19.070  1.00  0.00            
ATOM     53  O13 ACD     1      15.170   9.700  18.470  1.00  0.00            
ATOM     54  C16 ACD     1      14.180  10.690  18.710  1.00  0.00            
ATOM     55  H26 ACD     1      13.930  10.940  19.750  1.00  0.00            
ATOM     56  C17 ACD     1      14.690  11.940  18.030  1.00  0.00            
ATOM     57  H27 ACD     1      15.000  11.630  17.030  1.00  0.00            
ATOM     58  O14 ACD     1      15.810  12.520  18.720  1.00  0.00            
ATOM     59  H28 ACD     1      15.460  12.830  19.560  1.00  0.00            
ATOM     60  C18 ACD     1      13.570  12.890  17.760  1.00  0.00            
ATOM     61  H29 ACD     1      13.220  13.250  18.730  1.00  0.00            
ATOM     62  O15 ACD     1      13.940  14.020  17.000  1.00  0.00            
ATOM     63  H30 ACD     1      14.450  14.560  17.610  1.00  0.00            
ATOM     64  C19 ACD     1      12.380  12.260  16.990  1.00  0.00            
ATOM     65  H31 ACD     1      11.530  12.960  16.980  1.00  0.00            
ATOM     66  O16 ACD     1      11.920  11.200  17.820  1.00  0.00            
ATOM     67  C20 ACD     1      12.860  10.080  18.110  1.00  0.00            
ATOM     68  H32 ACD     1      13.040   9.580  17.150  1.00  0.00            
ATOM     69  C21 ACD     1      12.290   9.190  19.140  1.00  0.00            
ATOM     70  H33 ACD     1      13.020   8.410  19.400  1.00  0.00            
ATOM     71  H34 ACD     1      12.130   9.810  20.030  1.00  0.00            
ATOM     72  O17 ACD     1      11.050   8.670  18.720  1.00  0.00            
ATOM     73  H35 ACD     1      10.460   8.820  19.460  1.00  0.00            
ATOM     74  O18 ACD     1      12.740  11.680  15.740  1.00  0.00            
ATOM     75  C22 ACD     1      12.040  12.160  14.510  1.00  0.00            
ATOM     76  H36 ACD     1      11.320  12.960  14.730  1.00  0.00            
ATOM     77  C23 ACD     1      13.180  12.760  13.680  1.00  0.00            
ATOM     78  H37 ACD     1      13.940  11.980  13.600  1.00  0.00            
ATOM     79  O19 ACD     1      13.760  13.910  14.270  1.00  0.00            
ATOM     80  H38 ACD     1      13.620  13.890  15.220  1.00  0.00            
ATOM     81  C24 ACD     1      12.670  13.050  12.300  1.00  0.00            
ATOM     82  H39 ACD     1      11.930  13.850  12.400  1.00  0.00            
ATOM     83  O20 ACD     1      13.760  13.450  11.450  1.00  0.00            
ATOM     84  H40 ACD     1      14.020  14.290  11.840  1.00  0.00            
ATOM     85  C25 ACD     1      11.980  11.850  11.600  1.00  0.00            
ATOM     86  H41 ACD     1      11.500  12.150  10.660  1.00  0.00            
ATOM     87  O21 ACD     1      10.930  11.430  12.490  1.00  0.00            
ATOM     88  C26 ACD     1      11.340  11.000  13.780  1.00  0.00            
ATOM     89  H42 ACD     1      12.020  10.140  13.710  1.00  0.00            
ATOM     90  C27 ACD     1      10.090  10.500  14.560  1.00  0.00            
ATOM     91  H43 ACD     1      10.330  10.390  15.620  1.00  0.00            
ATOM     92  H44 ACD     1       9.270  11.220  14.450  1.00  0.00            
ATOM     93  O22 ACD     1       9.670   9.200  14.130  1.00  0.00            
ATOM     94  H45 ACD     1       9.250   9.270  13.260  1.00  0.00            
ATOM     95  O23 ACD     1      12.910  10.780  11.410  1.00  0.00            
ATOM     96  C28 ACD     1      12.750  10.010  10.210  1.00  0.00            
ATOM     97  H46 ACD     1      11.830  10.260   9.670  1.00  0.00            
ATOM     98  C29 ACD     1      12.680   8.510  10.610  1.00  0.00            
ATOM     99  H47 ACD     1      13.350   8.360  11.470  1.00  0.00            
ATOM    100  O24 ACD     1      13.000   7.700   9.460  1.00  0.00            
ATOM    101  C30 ACD     1      11.270   8.200  11.080  1.00  0.00            
ATOM    102  H48 ACD     1      10.980   8.930  11.850  1.00  0.00            
ATOM    103  H49 ACD     1      10.610   8.160  10.200  1.00  0.00            
ATOM    104  O25 ACD     1      11.210   6.960  11.690  1.00  0.00            
ATOM    105  H50 ACD     1      10.310   6.870  12.030  1.00  0.00            
ATOM    106  C31 ACD     1      14.000  10.380   9.330  1.00  0.00            
ATOM    107  H51 ACD     1      14.800  10.220  10.070  1.00  0.00            
ATOM    108  O26 ACD     1      14.060  11.760   8.950  1.00  0.00            
ATOM    109  H52 ACD     1      13.580  12.280   9.600  1.00  0.00            
ATOM    110  C32 ACD     1      14.100   9.410   8.110  1.00  0.00            
ATOM    111  H53 ACD     1      13.180   9.490   7.520  1.00  0.00            
ATOM    112  O27 ACD     1      15.280   9.660   7.310  1.00  0.00            
ATOM    113  H54 ACD     1      16.110   9.740   7.780  1.00  0.00            
ATOM    114  C33 ACD     1      14.210   8.010   8.710  1.00  0.00            
ATOM    115  H55 ACD     1      14.240   7.300   7.880  1.00  0.00            
ATOM    116  O28 ACD     1      15.440   7.780   9.420  1.00  0.00            
ATOM    117  C34 ACD     1      15.950   6.470   9.300  1.00  0.00            
ATOM    118  H56 ACD     1      15.890   6.210   8.230  1.00  0.00            
ATOM    119  C35 ACD     1      17.430   6.690   9.710  1.00  0.00            
ATOM    120  H57 ACD     1      17.580   7.360  10.570  1.00  0.00            
ATOM    121  O29 ACD     1      18.180   7.230   8.620  1.00  0.00            
ATOM    122  H58 ACD     1      18.190   6.700   7.820  1.00  0.00            
ATOM    123  C36 ACD     1      18.170   5.360   9.990  1.00  0.00            
ATOM    124  H59 ACD     1      18.110   4.710   9.100  1.00  0.00            
ATOM    125  O30 ACD     1      19.540   5.490  10.360  1.00  0.00            
ATOM    126  H60 ACD     1      19.390   6.060  11.120  1.00  0.00            
ATOM    127  C1  CV4     2       8.220   6.310  16.170  1.00  0.00            
ATOM    128  C2  CV4     2       9.760   6.340  16.350  1.00  0.00            
ATOM    129  N1  CV4     2      10.550   5.950  15.190  1.00  0.00            
ATOM    130  C3  CV4     2      11.710   6.890  14.980  1.00  0.00            
ATOM    131  C4  CV4     2      13.030   6.860  15.830  1.00  0.00            
ATOM    132  O1  CV4     2      13.920   7.890  15.370  1.00  0.00            
ATOM    133  C5  CV4     2      14.570   7.810  14.160  1.00  0.00            
ATOM    134  C6  CV4     2      15.670   8.800  13.920  1.00  0.00            
ATOM    135  C7  CV4     2      15.920   9.850  14.770  1.00  0.00            
ATOM    136  C8  CV4     2      16.990  10.770  14.550  1.00  0.00            
ATOM    137  C9  CV4     2      17.730  10.630  13.430  1.00  0.00            
ATOM    138  N2  CV4     2      18.660  11.650  13.150  1.00  0.00            
ATOM    139  C10 CV4     2      17.510   9.600  12.480  1.00  0.00            
ATOM    140  C11 CV4     2      16.400   8.700  12.710  1.00  0.00            
ATOM    141  O2  CV4     2      14.340   6.890  13.400  1.00  0.00            
ATOM    142  C12 CV4     2      11.160   4.510  15.340  1.00  0.00            
ATOM    143  C13 CV4     2      12.040   4.100  14.080  1.00  0.00            
ATOM    144  H1  CV4     2       7.880   5.350  15.760  1.00  0.00            
ATOM    145  H2  CV4     2       7.740   6.410  17.150  1.00  0.00            
ATOM    146  H3  CV4     2       7.980   7.160  15.530  1.00  0.00            
ATOM    147  H4  CV4     2       9.910   5.630  17.160  1.00  0.00            
ATOM    148  H5  CV4     2      10.100   7.310  16.720  1.00  0.00            
ATOM    149  H6  CV4     2       9.880   5.850  14.410  1.00  0.00            
ATOM    150  H7  CV4     2      11.290   7.890  14.970  1.00  0.00            
ATOM    151  H8  CV4     2      12.060   6.580  13.990  1.00  0.00            
ATOM    152  H9  CV4     2      13.520   5.880  15.830  1.00  0.00            
ATOM    153  H10 CV4     2      12.800   7.060  16.880  1.00  0.00            
ATOM    154  H11 CV4     2      15.450   9.810  15.740  1.00  0.00            
ATOM    155  H12 CV4     2      17.100  11.660  15.160  1.00  0.00            
ATOM    156  H13 CV4     2      19.270  11.660  12.340  1.00  0.00            
ATOM    157  H14 CV4     2      18.850  12.310  13.890  1.00  0.00            
ATOM    158  H15 CV4     2      18.080   9.570  11.550  1.00  0.00            
ATOM    159  H16 CV4     2      16.160   7.930  11.990  1.00  0.00            
ATOM    160  H17 CV4     2      10.380   3.750  15.450  1.00  0.00            
ATOM    161  H18 CV4     2      11.870   4.630  16.150  1.00  0.00            
ATOM    162  H19 CV4     2      11.420   4.090  13.180  1.00  0.00            
ATOM    163  H20 CV4     2      12.950   4.720  14.000  1.00  0.00            
ATOM    164  H21 CV4     2      12.420   3.080  14.180  1.00  0.00            
TER
ENDMDL
MODEL        1
ATOM      1  H1  ACD     1      10.950   3.420  11.740  1.00  0.00            
ATOM      2  O1  ACD     1      10.920   2.530  11.370  1.00  0.00            
ATOM      3  C1  ACD     1      11.530   2.680  10.170  1.00  0.00            
ATOM      4  H2  ACD     1      11.100   3.510   9.600  1.00  0.00            
ATOM      5  H3  ACD     1      11.250   1.870   9.490  1.00  0.00            
ATOM      6  C2  ACD     1      13.100   2.660  10.320  1.00  0.00            
ATOM      7  H4  ACD     1      13.460   3.140  11.230  1.00  0.00            
ATOM      8  O2  ACD     1      13.470   1.300  10.230  1.00  0.00            
ATOM      9  C3  ACD     1      14.790   1.000   9.850  1.00  0.00            
ATOM     10  H5  ACD     1      15.110  -0.050   9.770  1.00  0.00            
ATOM     11  O3  ACD     1      15.680   1.580  10.810  1.00  0.00            
ATOM     12  C4  ACD     1      16.750   0.800  11.310  1.00  0.00            
ATOM     13  H6  ACD     1      16.950  -0.040  10.630  1.00  0.00            
ATOM     14  C5  ACD     1      17.950   1.660  11.120  1.00  0.00            
ATOM     15  H7  ACD     1      17.770   2.680  11.510  1.00  0.00            
ATOM     16  O4  ACD     1      18.400   1.620   9.800  1.00  0.00            
ATOM     17  H8  ACD     1      18.890   2.420   9.620  1.00  0.00            
ATOM     18  C6  ACD     1      19.100   1.170  12.000  1.00  0.00            
ATOM     19  H9  ACD     1      19.470   0.210  11.610  1.00  0.00            
ATOM     20  O5  ACD     1      20.170   2.130  11.850  1.00  0.00            
ATOM     21  H10 ACD     1      20.240   2.400  12.770  1.00  0.00            
ATOM     22  C7  ACD     1      18.660   1.030  13.460  1.00  0.00            
ATOM     23  H11 ACD     1      19.520   0.640  14.020  1.00  0.00            
ATOM     24  O6  ACD     1      17.630   0.120  13.580  1.00  0.00            
ATOM     25  C8  ACD     1      16.460   0.500  12.790  1.00  0.00            
ATOM     26  H12 ACD     1      16.100   1.400  13.300  1.00  0.00            
ATOM     27  C9  ACD     1      15.280  -0.470  12.980  1.00  0.00            
ATOM     28  H13 ACD     1      15.210  -0.660  14.060  1.00  0.00            
ATOM     29  H14 ACD     1      14.360  -0.020  12.590  1.00  0.00            
ATOM     30  O7  ACD     1      15.390  -1.700  12.310  1.00  0.00            
ATOM     31  H15 ACD     1      14.710  -2.290  12.660  1.00  0.00            
ATOM     32  O8  ACD     1      18.360   2.330  13.900  1.00  0.00            
ATOM     33  C10 ACD     1      18.730   2.630  15.220  1.00  0.00            
ATOM     34  H16 ACD     1      19.290   1.780  15.620  1.00  0.00            
ATOM     35  C11 ACD     1      19.670   3.800  15.010  1.00  0.00            
ATOM     36  H17 ACD     1      19.140   4.590  14.460  1.00  0.00            
ATOM     37  O9  ACD     1      20.860   3.270  14.330  1.00  0.00            
ATOM     38  H18 ACD     1      21.480   3.900  13.960  1.00  0.00            
ATOM     39  C12 ACD     1      20.140   4.350  16.400  1.00  0.00            
ATOM     40  H19 ACD     1      20.880   3.720  16.910  1.00  0.00            
ATOM     41  O10 ACD     1      20.800   5.590  16.260  1.00  0.00            
ATOM     42  H20 ACD     1      20.180   6.320  16.410  1.00  0.00            
ATOM     43  C13 ACD     1      18.900   4.560  17.310  1.00  0.00            
ATOM     44  H21 ACD     1      19.210   4.710  18.340  1.00  0.00            
ATOM     45  O11 ACD     1      18.090   3.400  17.370  1.00  0.00            
ATOM     46  C14 ACD     1      17.580   2.940  16.140  1.00  0.00            
ATOM     47  H22 ACD     1      16.930   3.710  15.710  1.00  0.00            
ATOM     48  C15 ACD     1      16.700   1.750  16.440  1.00  0.00            
ATOM     49  H23 ACD     1      15.930   2.080  17.150  1.00  0.00            
ATOM     50  H24 ACD     1      16.190   1.430  15.520  1.00  0.00            
ATOM     51  O12 ACD     1      17.410   0.670  17.100  1.00  0.00            
ATOM     52  H25 ACD     1      17.890   1.030  17.860  1.00  0.00            
ATOM     53  O13 ACD     1      18.160   5.640  16.790  1.00  0.00            
ATOM     54  C16 ACD     1      17.800   6.580  17.760  1.00  0.00            
ATOM     55  H26 ACD     1      18.390   6.470  18.670  1.00  0.00            
ATOM     56  C17 ACD     1      18.230   7.950  17.160  1.00  0.00            
ATOM     57  H27 ACD     1      17.960   7.830  16.100  1.00  0.00            
ATOM     58  O14 ACD     1      19.640   8.230  17.090  1.00  0.00            
ATOM     59  H28 ACD     1      19.950   9.040  16.690  1.00  0.00            
ATOM     60  C18 ACD     1      17.420   9.120  17.690  1.00  0.00            
ATOM     61  H29 ACD     1      17.660   9.280  18.750  1.00  0.00            
ATOM     62  O15 ACD     1      17.650  10.300  16.940  1.00  0.00            
ATOM     63  H30 ACD     1      17.140  11.000  17.360  1.00  0.00            
ATOM     64  C19 ACD     1      15.940   8.810  17.630  1.00  0.00            
ATOM     65  H31 ACD     1      15.330   9.630  18.010  1.00  0.00            
ATOM     66  O16 ACD     1      15.730   7.750  18.530  1.00  0.00            
ATOM     67  C20 ACD     1      16.330   6.450  18.100  1.00  0.00            
ATOM     68  H32 ACD     1      15.820   6.170  17.160  1.00  0.00            
ATOM     69  C21 ACD     1      16.040   5.350  19.170  1.00  0.00            
ATOM     70  H33 ACD     1      16.570   4.440  18.880  1.00  0.00            
ATOM     71  H34 ACD     1      16.550   5.730  20.060  1.00  0.00            
ATOM     72  O17 ACD     1      14.670   5.130  19.280  1.00  0.00            
ATOM     73  H35 ACD     1      14.220   5.980  19.280  1.00  0.00            
ATOM     74  O18 ACD     1      15.540   8.410  16.290  1.00  0.00            
ATOM     75  C22 ACD     1      14.780   9.420  15.570  1.00  0.00            
ATOM     76  H36 ACD     1      14.600  10.340  16.140  1.00  0.00            
ATOM     77  C23 ACD     1      15.550   9.690  14.300  1.00  0.00            
ATOM     78  H37 ACD     1      15.710   8.750  13.760  1.00  0.00            
ATOM     79  O19 ACD     1      16.720  10.510  14.420  1.00  0.00            
ATOM     80  H38 ACD     1      17.360  10.200  15.060  1.00  0.00            
ATOM     81  C24 ACD     1      14.570  10.320  13.300  1.00  0.00            
ATOM     82  H39 ACD     1      14.250  11.280  13.720  1.00  0.00            
ATOM     83  O20 ACD     1      15.360  10.550  12.150  1.00  0.00            
ATOM     84  H40 ACD     1      16.170  10.770  12.630  1.00  0.00            
ATOM     85  C25 ACD     1      13.360   9.460  12.950  1.00  0.00            
ATOM     86  H41 ACD     1      12.740   9.900  12.170  1.00  0.00            
ATOM     87  O21 ACD     1      12.680   9.300  14.180  1.00  0.00            
ATOM     88  C26 ACD     1      13.400   8.710  15.260  1.00  0.00            
ATOM     89  H42 ACD     1      13.560   7.660  15.020  1.00  0.00            
ATOM     90  C27 ACD     1      12.510   8.730  16.520  1.00  0.00            
ATOM     91  H43 ACD     1      13.040   8.420  17.430  1.00  0.00            
ATOM     92  H44 ACD     1      12.290   9.790  16.660  1.00  0.00            
ATOM     93  O22 ACD     1      11.390   7.910  16.390  1.00  0.00            
ATOM     94  H45 ACD     1      10.750   8.100  17.090  1.00  0.00            
ATOM     95  O23 ACD     1      13.670   8.150  12.470  1.00  0.00            
ATOM     96  C28 ACD     1      12.980   7.660  11.280  1.00  0.00            
ATOM     97  H46 ACD     1      12.120   8.260  10.960  1.00  0.00            
ATOM     98  C29 ACD     1      12.440   6.230  11.570  1.00  0.00            
ATOM     99  H47 ACD     1      13.240   5.530  11.850  1.00  0.00            
ATOM    100  O24 ACD     1      11.850   5.760  10.380  1.00  0.00            
ATOM    101  C30 ACD     1      11.390   6.290  12.630  1.00  0.00            
ATOM    102  H48 ACD     1      11.790   6.610  13.600  1.00  0.00            
ATOM    103  H49 ACD     1      10.660   7.090  12.420  1.00  0.00            
ATOM    104  O25 ACD     1      10.650   5.060  12.870  1.00  0.00            
ATOM    105  H50 ACD     1      10.120   5.170  13.670  1.00  0.00            
ATOM    106  C31 ACD     1      13.990   7.700  10.080  1.00  0.00            
ATOM    107  H51 ACD     1      14.780   7.020  10.420  1.00  0.00            
ATOM    108  O26 ACD     1      14.490   9.040   9.860  1.00  0.00            
ATOM    109  H52 ACD     1      14.690   9.340  10.750  1.00  0.00            
ATOM    110  C32 ACD     1      13.260   7.020   8.890  1.00  0.00            
ATOM    111  H53 ACD     1      12.360   7.510   8.490  1.00  0.00            
ATOM    112  O27 ACD     1      14.220   6.930   7.840  1.00  0.00            
ATOM    113  H54 ACD     1      15.070   6.620   8.160  1.00  0.00            
ATOM    114  C33 ACD     1      12.750   5.650   9.250  1.00  0.00            
ATOM    115  H55 ACD     1      12.190   5.270   8.390  1.00  0.00            
ATOM    116  O28 ACD     1      13.790   4.730   9.540  1.00  0.00            
ATOM    117  C34 ACD     1      13.600   3.390   9.110  1.00  0.00            
ATOM    118  H56 ACD     1      12.830   3.320   8.330  1.00  0.00            
ATOM    119  C35 ACD     1      14.960   3.000   8.480  1.00  0.00            
ATOM    120  H57 ACD     1      15.800   3.300   9.110  1.00  0.00            
ATOM    121  O29 ACD     1      15.110   3.650   7.270  1.00  0.00            
ATOM    122  H58 ACD     1      14.290   3.720   6.770  1.00  0.00            
ATOM    123  C36 ACD     1      15.040   1.510   8.430  1.00  0.00            
ATOM    124  H59 ACD     1      14.260   1.220   7.720  1.00  0.00            
ATOM    125  O30 ACD     1      16.420   1.180   8.010  1.00  0.00            
ATOM    126  H60 ACD     1      16.950   1.080   8.810  1.00  0.00            
ATOM    127  C1  CV4     2      10.650   5.250  18.430  1.00  0.00            
ATOM    128  C2  CV4     2      11.390   4.040  17.820  1.00  0.00            
ATOM    129  N1  CV4     2      11.380   3.840  16.280  1.00  0.00            
ATOM    130  C3  CV4     2      12.470   4.710  15.550  1.00  0.00            
ATOM    131  C4  CV4     2      13.890   4.280  16.050  1.00  0.00            
ATOM    132  O1  CV4     2      14.850   4.900  15.210  1.00  0.00            
ATOM    133  C5  CV4     2      15.050   4.440  13.930  1.00  0.00            
ATOM    134  C6  CV4     2      16.060   5.250  13.150  1.00  0.00            
ATOM    135  C7  CV4     2      16.700   6.290  13.790  1.00  0.00            
ATOM    136  C8  CV4     2      17.670   6.990  12.950  1.00  0.00            
ATOM    137  C9  CV4     2      17.760   6.830  11.540  1.00  0.00            
ATOM    138  N2  CV4     2      18.530   7.670  10.770  1.00  0.00            
ATOM    139  C10 CV4     2      17.090   5.780  10.980  1.00  0.00            
ATOM    140  C11 CV4     2      16.250   4.990  11.790  1.00  0.00            
ATOM    141  O2  CV4     2      14.420   3.560  13.430  1.00  0.00            
ATOM    142  C12 CV4     2      11.490   2.390  16.070  1.00  0.00            
ATOM    143  C13 CV4     2      11.270   2.030  14.600  1.00  0.00            
ATOM    144  H1  CV4     2      10.660   5.160  19.520  1.00  0.00            
ATOM    145  H2  CV4     2      11.130   6.190  18.160  1.00  0.00            
ATOM    146  H3  CV4     2       9.570   5.250  18.220  1.00  0.00            
ATOM    147  H4  CV4     2      10.910   3.130  18.170  1.00  0.00            
ATOM    148  H5  CV4     2      12.410   3.950  18.210  1.00  0.00            
ATOM    149  H6  CV4     2      10.410   4.100  16.040  1.00  0.00            
ATOM    150  H7  CV4     2      12.320   5.780  15.700  1.00  0.00            
ATOM    151  H8  CV4     2      12.510   4.540  14.470  1.00  0.00            
ATOM    152  H9  CV4     2      14.080   3.200  16.120  1.00  0.00            
ATOM    153  H10 CV4     2      14.100   4.660  17.060  1.00  0.00            
ATOM    154  H11 CV4     2      16.770   6.440  14.860  1.00  0.00            
ATOM    155  H12 CV4     2      18.430   7.630  13.390  1.00  0.00            
ATOM    156  H13 CV4     2      18.460   7.410   9.800  1.00  0.00            
ATOM    157  H14 CV4     2      18.510   8.650  11.020  1.00  0.00            
ATOM    158  H15 CV4     2      17.200   5.610   9.920  1.00  0.00            
ATOM    159  H16 CV4     2      15.630   4.220  11.350  1.00  0.00            
ATOM    160  H17 CV4     2      10.610   1.980  16.560  1.00  0.00            
ATOM    161  H18 CV4     2      12.460   2.000  16.410  1.00  0.00            
ATOM    162  H19 CV4     2      12.140   2.160  13.950  1.00  0.00            
ATOM    163  H20 CV4     2      11.100   0.950  14.530  1.00  0.00            
ATOM    164  H21 CV4     2      10.340   2.530  14.280  1.00  0.00            
TER
ENDMDL
MODEL        1
ATOM      1  H1  ACD     1      19.180   8.760  10.100  1.00  0.00            
ATOM      2  O1  ACD     1      20.130   8.890  10.120  1.00  0.00            
ATOM      3  C1  ACD     1      20.600   8.930   8.760  1.00  0.00            
ATOM      4  H2  ACD     1      21.670   9.140   8.870  1.00  0.00            
ATOM      5  H3  ACD     1      20.070   9.720   8.200  1.00  0.00            
ATOM      6  C2  ACD     1      20.250   7.630   8.000  1.00  0.00            
ATOM      7  H4  ACD     1      20.490   6.810   8.670  1.00  0.00            
ATOM      8  O2  ACD     1      18.810   7.650   7.920  1.00  0.00            
ATOM      9  C3  ACD     1      18.370   6.420   7.560  1.00  0.00            
ATOM     10  H5  ACD     1      17.280   6.420   7.610  1.00  0.00            
ATOM     11  O3  ACD     1      18.870   5.410   8.450  1.00  0.00            
ATOM     12  C4  ACD     1      17.920   4.800   9.300  1.00  0.00            
ATOM     13  H6  ACD     1      16.920   5.240   9.160  1.00  0.00            
ATOM     14  C5  ACD     1      17.990   3.340   8.840  1.00  0.00            
ATOM     15  H7  ACD     1      18.990   2.970   8.560  1.00  0.00            
ATOM     16  O4  ACD     1      17.080   3.180   7.750  1.00  0.00            
ATOM     17  H8  ACD     1      17.390   3.640   6.970  1.00  0.00            
ATOM     18  C6  ACD     1      17.620   2.280   9.960  1.00  0.00            
ATOM     19  H9  ACD     1      16.580   2.470  10.230  1.00  0.00            
ATOM     20  O5  ACD     1      17.710   0.920   9.670  1.00  0.00            
ATOM     21  H10 ACD     1      18.650   0.710   9.650  1.00  0.00            
ATOM     22  C7  ACD     1      18.530   2.560  11.110  1.00  0.00            
ATOM     23  H11 ACD     1      18.370   1.900  11.970  1.00  0.00            
ATOM     24  O6  ACD     1      18.190   3.800  11.570  1.00  0.00            
ATOM     25  C8  ACD     1      18.430   4.890  10.720  1.00  0.00            
ATOM     26  H12 ACD     1      19.520   5.060  10.700  1.00  0.00            
ATOM     27  C9  ACD     1      17.910   6.160  11.390  1.00  0.00            
ATOM     28  H13 ACD     1      17.710   6.980  10.680  1.00  0.00            
ATOM     29  H14 ACD     1      16.900   6.020  11.800  1.00  0.00            
ATOM     30  O7  ACD     1      18.740   6.500  12.430  1.00  0.00            
ATOM     31  H15 ACD     1      18.620   5.780  13.060  1.00  0.00            
ATOM     32  O8  ACD     1      19.900   2.410  10.720  1.00  0.00            
ATOM     33  C10 ACD     1      20.730   1.590  11.580  1.00  0.00            
ATOM     34  H16 ACD     1      20.110   0.930  12.200  1.00  0.00            
ATOM     35  C11 ACD     1      21.390   0.630  10.560  1.00  0.00            
ATOM     36  H17 ACD     1      21.850   1.280   9.800  1.00  0.00            
ATOM     37  O9  ACD     1      20.320  -0.280  10.100  1.00  0.00            
ATOM     38  H18 ACD     1      20.770  -0.840   9.460  1.00  0.00            
ATOM     39  C12 ACD     1      22.600  -0.150  11.120  1.00  0.00            
ATOM     40  H19 ACD     1      22.150  -0.890  11.790  1.00  0.00            
ATOM     41  O10 ACD     1      23.480  -0.690  10.120  1.00  0.00            
ATOM     42  H20 ACD     1      24.270  -0.150  10.060  1.00  0.00            
ATOM     43  C13 ACD     1      23.500   0.720  11.970  1.00  0.00            
ATOM     44  H21 ACD     1      24.170   0.040  12.510  1.00  0.00            
ATOM     45  O11 ACD     1      22.750   1.430  12.900  1.00  0.00            
ATOM     46  C14 ACD     1      21.750   2.340  12.380  1.00  0.00            
ATOM     47  H22 ACD     1      22.170   3.000  11.610  1.00  0.00            
ATOM     48  C15 ACD     1      21.120   3.180  13.460  1.00  0.00            
ATOM     49  H23 ACD     1      20.440   3.870  12.940  1.00  0.00            
ATOM     50  H24 ACD     1      20.410   2.490  13.940  1.00  0.00            
ATOM     51  O12 ACD     1      22.010   3.840  14.330  1.00  0.00            
ATOM     52  H25 ACD     1      22.320   3.130  14.900  1.00  0.00            
ATOM     53  O13 ACD     1      24.340   1.670  11.280  1.00  0.00            
ATOM     54  C16 ACD     1      25.790   1.650  11.370  1.00  0.00            
ATOM     55  H26 ACD     1      26.100   0.940  12.140  1.00  0.00            
ATOM     56  C17 ACD     1      26.510   1.110  10.130  1.00  0.00            
ATOM     57  H27 ACD     1      26.160   1.660   9.260  1.00  0.00            
ATOM     58  O14 ACD     1      26.210  -0.220   9.900  1.00  0.00            
ATOM     59  H28 ACD     1      26.770  -0.510   9.180  1.00  0.00            
ATOM     60  C18 ACD     1      27.960   1.300  10.350  1.00  0.00            
ATOM     61  H29 ACD     1      28.340   0.730  11.200  1.00  0.00            
ATOM     62  O15 ACD     1      28.730   0.820   9.230  1.00  0.00            
ATOM     63  H30 ACD     1      29.370   1.490   8.980  1.00  0.00            
ATOM     64  C19 ACD     1      28.360   2.750  10.660  1.00  0.00            
ATOM     65  H31 ACD     1      29.420   2.830  10.910  1.00  0.00            
ATOM     66  O16 ACD     1      27.640   3.080  11.880  1.00  0.00            
ATOM     67  C20 ACD     1      26.280   3.070  11.740  1.00  0.00            
ATOM     68  H32 ACD     1      25.970   3.760  10.950  1.00  0.00            
ATOM     69  C21 ACD     1      25.730   3.700  12.970  1.00  0.00            
ATOM     70  H33 ACD     1      26.290   4.630  13.130  1.00  0.00            
ATOM     71  H34 ACD     1      24.700   4.020  12.750  1.00  0.00            
ATOM     72  O17 ACD     1      25.830   2.960  14.180  1.00  0.00            
ATOM     73  H35 ACD     1      25.460   3.570  14.820  1.00  0.00            
ATOM     74  O18 ACD     1      27.980   3.540   9.560  1.00  0.00            
ATOM     75  C22 ACD     1      28.570   4.760   9.350  1.00  0.00            
ATOM     76  H36 ACD     1      29.650   4.700   9.520  1.00  0.00            
ATOM     77  C23 ACD     1      28.340   5.090   7.890  1.00  0.00            
ATOM     78  H37 ACD     1      27.310   4.900   7.550  1.00  0.00            
ATOM     79  O19 ACD     1      29.310   4.280   7.130  1.00  0.00            
ATOM     80  H38 ACD     1      29.350   4.440   6.190  1.00  0.00            
ATOM     81  C24 ACD     1      28.730   6.520   7.480  1.00  0.00            
ATOM     82  H39 ACD     1      29.740   6.860   7.720  1.00  0.00            
ATOM     83  O20 ACD     1      28.550   6.710   6.120  1.00  0.00            
ATOM     84  H40 ACD     1      27.590   6.710   6.030  1.00  0.00            
ATOM     85  C25 ACD     1      27.730   7.390   8.230  1.00  0.00            
ATOM     86  H41 ACD     1      27.800   8.470   8.060  1.00  0.00            
ATOM     87  O21 ACD     1      27.950   7.200   9.660  1.00  0.00            
ATOM     88  C26 ACD     1      28.080   5.860  10.230  1.00  0.00            
ATOM     89  H42 ACD     1      27.030   5.640  10.470  1.00  0.00            
ATOM     90  C27 ACD     1      28.850   6.050  11.580  1.00  0.00            
ATOM     91  H43 ACD     1      28.490   6.980  12.030  1.00  0.00            
ATOM     92  H44 ACD     1      28.420   5.290  12.240  1.00  0.00            
ATOM     93  O22 ACD     1      30.260   5.930  11.560  1.00  0.00            
ATOM     94  H45 ACD     1      30.640   6.720  11.160  1.00  0.00            
ATOM     95  O23 ACD     1      26.380   6.940   8.050  1.00  0.00            
ATOM     96  C28 ACD     1      25.540   7.770   7.260  1.00  0.00            
ATOM     97  H46 ACD     1      26.220   8.540   6.880  1.00  0.00            
ATOM     98  C29 ACD     1      24.410   8.400   8.070  1.00  0.00            
ATOM     99  H47 ACD     1      23.770   7.640   8.530  1.00  0.00            
ATOM    100  O24 ACD     1      23.620   9.240   7.230  1.00  0.00            
ATOM    101  C30 ACD     1      24.970   9.300   9.200  1.00  0.00            
ATOM    102  H48 ACD     1      25.720   8.730   9.760  1.00  0.00            
ATOM    103  H49 ACD     1      25.470  10.170   8.770  1.00  0.00            
ATOM    104  O25 ACD     1      24.120   9.800  10.160  1.00  0.00            
ATOM    105  H50 ACD     1      23.660  10.530   9.740  1.00  0.00            
ATOM    106  C31 ACD     1      24.940   7.030   6.050  1.00  0.00            
ATOM    107  H51 ACD     1      24.230   6.270   6.390  1.00  0.00            
ATOM    108  O26 ACD     1      25.960   6.520   5.220  1.00  0.00            
ATOM    109  H52 ACD     1      25.610   5.790   4.690  1.00  0.00            
ATOM    110  C32 ACD     1      24.090   8.020   5.240  1.00  0.00            
ATOM    111  H53 ACD     1      24.590   8.960   4.960  1.00  0.00            
ATOM    112  O27 ACD     1      23.430   7.410   4.130  1.00  0.00            
ATOM    113  H54 ACD     1      22.680   6.940   4.490  1.00  0.00            
ATOM    114  C33 ACD     1      22.990   8.530   6.190  1.00  0.00            
ATOM    115  H55 ACD     1      22.240   9.180   5.720  1.00  0.00            
ATOM    116  O28 ACD     1      22.310   7.370   6.670  1.00  0.00            
ATOM    117  C34 ACD     1      20.850   7.450   6.610  1.00  0.00            
ATOM    118  H56 ACD     1      20.430   8.310   6.060  1.00  0.00            
ATOM    119  C35 ACD     1      20.300   6.140   6.070  1.00  0.00            
ATOM    120  H57 ACD     1      20.590   5.230   6.620  1.00  0.00            
ATOM    121  O29 ACD     1      20.700   5.940   4.670  1.00  0.00            
ATOM    122  H58 ACD     1      20.070   6.470   4.170  1.00  0.00            
ATOM    123  C36 ACD     1      18.770   6.060   6.180  1.00  0.00            
ATOM    124  H59 ACD     1      18.300   6.820   5.550  1.00  0.00            
ATOM    125  O30 ACD     1      18.260   4.810   5.840  1.00  0.00            
ATOM    126  H60 ACD     1      18.360   4.740   4.880  1.00  0.00            
ATOM    127  C1  CV4     2      20.940   6.880  15.110  1.00  0.00            
ATOM    128  C2  CV4     2      21.870   8.000  14.630  1.00  0.00            
ATOM    129  N1  CV4     2      23.260   7.630  14.140  1.00  0.00            
ATOM    130  C3  CV4     2      23.170   6.590  13.020  1.00  0.00            
ATOM    131  C4  CV4     2      22.370   6.890  11.730  1.00  0.00            
ATOM    132  O1  CV4     2      22.380   5.790  10.770  1.00  0.00            
ATOM    133  C5  CV4     2      23.520   5.410  10.160  1.00  0.00            
ATOM    134  C6  CV4     2      23.340   4.430   9.130  1.00  0.00            
ATOM    135  C7  CV4     2      22.070   3.950   8.730  1.00  0.00            
ATOM    136  C8  CV4     2      21.960   3.040   7.600  1.00  0.00            
ATOM    137  C9  CV4     2      23.110   2.600   6.980  1.00  0.00            
ATOM    138  N2  CV4     2      23.110   1.790   5.830  1.00  0.00            
ATOM    139  C10 CV4     2      24.350   2.990   7.490  1.00  0.00            
ATOM    140  C11 CV4     2      24.520   3.880   8.550  1.00  0.00            
ATOM    141  O2  CV4     2      24.640   5.790  10.540  1.00  0.00            
ATOM    142  C12 CV4     2      23.980   8.900  13.770  1.00  0.00            
ATOM    143  C13 CV4     2      25.400   8.850  13.080  1.00  0.00            
ATOM    144  H1  CV4     2      20.810   6.010  14.450  1.00  0.00            
ATOM    145  H2  CV4     2      21.320   6.490  16.060  1.00  0.00            
ATOM    146  H3  CV4     2      19.980   7.370  15.280  1.00  0.00            
ATOM    147  H4  CV4     2      22.050   8.810  15.350  1.00  0.00            
ATOM    148  H5  CV4     2      21.350   8.440  13.770  1.00  0.00            
ATOM    149  H6  CV4     2      23.680   7.150  14.950  1.00  0.00            
ATOM    150  H7  CV4     2      22.600   5.770  13.460  1.00  0.00            
ATOM    151  H8  CV4     2      24.210   6.350  12.790  1.00  0.00            
ATOM    152  H9  CV4     2      22.650   7.800  11.180  1.00  0.00            
ATOM    153  H10 CV4     2      21.350   7.140  12.040  1.00  0.00            
ATOM    154  H11 CV4     2      21.140   4.220   9.220  1.00  0.00            
ATOM    155  H12 CV4     2      20.970   2.770   7.230  1.00  0.00            
ATOM    156  H13 CV4     2      23.860   1.840   5.150  1.00  0.00            
ATOM    157  H14 CV4     2      22.180   1.690   5.460  1.00  0.00            
ATOM    158  H15 CV4     2      25.200   2.560   6.980  1.00  0.00            
ATOM    159  H16 CV4     2      25.550   4.080   8.860  1.00  0.00            
ATOM    160  H17 CV4     2      24.230   9.360  14.730  1.00  0.00            
ATOM    161  H18 CV4     2      23.340   9.560  13.180  1.00  0.00            
ATOM    162  H19 CV4     2      25.280   8.160  12.240  1.00  0.00            
ATOM    163  H20 CV4     2      25.760   9.850  12.800  1.00  0.00            
ATOM    164  H21 CV4     2      26.120   8.400  13.780  1.00  0.00            
TER
ENDMDL
MODEL        1
ATOM      1  H1  ACD     1      12.450  15.850  17.590  1.00  0.00            
ATOM      2  O1  ACD     1      11.990  15.020  17.440  1.00  0.00            
ATOM      3  C1  ACD     1      10.660  15.440  17.030  1.00  0.00            
ATOM      4  H2  ACD     1      10.220  14.690  16.360  1.00  0.00            
ATOM      5  H3  ACD     1      10.750  16.410  16.540  1.00  0.00            
ATOM      6  C2  ACD     1       9.740  15.650  18.250  1.00  0.00            
ATOM      7  H4  ACD     1       9.910  14.810  18.940  1.00  0.00            
ATOM      8  O2  ACD     1      10.010  16.930  18.910  1.00  0.00            
ATOM      9  C3  ACD     1       8.980  17.410  19.730  1.00  0.00            
ATOM     10  H5  ACD     1       9.320  18.410  20.030  1.00  0.00            
ATOM     11  O3  ACD     1       8.940  16.570  20.890  1.00  0.00            
ATOM     12  C4  ACD     1       9.200  17.280  22.030  1.00  0.00            
ATOM     13  H6  ACD     1       8.970  18.340  21.910  1.00  0.00            
ATOM     14  C5  ACD     1       8.150  16.800  23.050  1.00  0.00            
ATOM     15  H7  ACD     1       8.170  15.700  23.100  1.00  0.00            
ATOM     16  O4  ACD     1       6.810  17.260  22.710  1.00  0.00            
ATOM     17  H8  ACD     1       6.220  16.930  23.390  1.00  0.00            
ATOM     18  C6  ACD     1       8.470  17.180  24.500  1.00  0.00            
ATOM     19  H9  ACD     1       8.370  18.280  24.560  1.00  0.00            
ATOM     20  O5  ACD     1       7.540  16.570  25.460  1.00  0.00            
ATOM     21  H10 ACD     1       8.180  16.060  25.960  1.00  0.00            
ATOM     22  C7  ACD     1       9.880  16.940  24.900  1.00  0.00            
ATOM     23  H11 ACD     1      10.000  17.450  25.860  1.00  0.00            
ATOM     24  O6  ACD     1      10.760  17.450  23.910  1.00  0.00            
ATOM     25  C8  ACD     1      10.590  16.990  22.540  1.00  0.00            
ATOM     26  H12 ACD     1      10.790  15.910  22.490  1.00  0.00            
ATOM     27  C9  ACD     1      11.710  17.630  21.760  1.00  0.00            
ATOM     28  H13 ACD     1      11.600  17.380  20.690  1.00  0.00            
ATOM     29  H14 ACD     1      11.660  18.720  21.830  1.00  0.00            
ATOM     30  O7  ACD     1      13.000  17.190  22.200  1.00  0.00            
ATOM     31  H15 ACD     1      13.490  17.040  21.390  1.00  0.00            
ATOM     32  O8  ACD     1      10.090  15.570  25.040  1.00  0.00            
ATOM     33  C10 ACD     1      10.820  15.180  26.210  1.00  0.00            
ATOM     34  H16 ACD     1      11.090  16.090  26.770  1.00  0.00            
ATOM     35  C11 ACD     1       9.920  14.330  27.090  1.00  0.00            
ATOM     36  H17 ACD     1       9.430  13.580  26.470  1.00  0.00            
ATOM     37  O9  ACD     1       8.930  15.230  27.640  1.00  0.00            
ATOM     38  H18 ACD     1       8.770  14.840  28.510  1.00  0.00            
ATOM     39  C12 ACD     1      10.680  13.680  28.190  1.00  0.00            
ATOM     40  H19 ACD     1      11.240  14.420  28.780  1.00  0.00            
ATOM     41  O10 ACD     1       9.790  13.000  29.040  1.00  0.00            
ATOM     42  H20 ACD     1      10.100  12.150  29.370  1.00  0.00            
ATOM     43  C13 ACD     1      11.820  12.800  27.700  1.00  0.00            
ATOM     44  H21 ACD     1      12.520  12.550  28.510  1.00  0.00            
ATOM     45  O11 ACD     1      12.660  13.620  26.860  1.00  0.00            
ATOM     46  C14 ACD     1      12.060  14.330  25.730  1.00  0.00            
ATOM     47  H22 ACD     1      11.600  13.510  25.160  1.00  0.00            
ATOM     48  C15 ACD     1      13.150  14.950  24.950  1.00  0.00            
ATOM     49  H23 ACD     1      12.710  15.730  24.320  1.00  0.00            
ATOM     50  H24 ACD     1      13.790  15.500  25.650  1.00  0.00            
ATOM     51  O12 ACD     1      13.930  14.040  24.120  1.00  0.00            
ATOM     52  H25 ACD     1      13.240  13.500  23.720  1.00  0.00            
ATOM     53  O13 ACD     1      11.290  11.730  27.030  1.00  0.00            
ATOM     54  C16 ACD     1      12.000  10.510  26.560  1.00  0.00            
ATOM     55  H26 ACD     1      12.540  10.080  27.410  1.00  0.00            
ATOM     56  C17 ACD     1      10.950   9.390  26.310  1.00  0.00            
ATOM     57  H27 ACD     1      10.100   9.860  25.790  1.00  0.00            
ATOM     58  O14 ACD     1      10.490   9.020  27.640  1.00  0.00            
ATOM     59  H28 ACD     1       9.910   8.270  27.550  1.00  0.00            
ATOM     60  C18 ACD     1      11.450   8.160  25.540  1.00  0.00            
ATOM     61  H29 ACD     1      12.080   7.430  26.060  1.00  0.00            
ATOM     62  O15 ACD     1      10.280   7.390  25.000  1.00  0.00            
ATOM     63  H30 ACD     1       9.680   7.970  24.540  1.00  0.00            
ATOM     64  C19 ACD     1      12.200   8.720  24.320  1.00  0.00            
ATOM     65  H31 ACD     1      12.600   7.910  23.700  1.00  0.00            
ATOM     66  O16 ACD     1      13.320   9.500  24.670  1.00  0.00            
ATOM     67  C20 ACD     1      13.060  10.710  25.420  1.00  0.00            
ATOM     68  H32 ACD     1      12.700  11.470  24.730  1.00  0.00            
ATOM     69  C21 ACD     1      14.410  11.190  26.000  1.00  0.00            
ATOM     70  H33 ACD     1      15.030  11.520  25.160  1.00  0.00            
ATOM     71  H34 ACD     1      14.240  12.060  26.650  1.00  0.00            
ATOM     72  O17 ACD     1      15.020  10.140  26.790  1.00  0.00            
ATOM     73  H35 ACD     1      14.970   9.360  26.220  1.00  0.00            
ATOM     74  O18 ACD     1      11.330   9.610  23.630  1.00  0.00            
ATOM     75  C22 ACD     1      10.790   8.950  22.430  1.00  0.00            
ATOM     76  H36 ACD     1      10.740   7.860  22.530  1.00  0.00            
ATOM     77  C23 ACD     1       9.280   9.340  22.310  1.00  0.00            
ATOM     78  H37 ACD     1       9.190  10.410  22.100  1.00  0.00            
ATOM     79  O19 ACD     1       8.580   8.910  23.500  1.00  0.00            
ATOM     80  H38 ACD     1       7.650   9.150  23.460  1.00  0.00            
ATOM     81  C24 ACD     1       8.750   8.590  21.130  1.00  0.00            
ATOM     82  H39 ACD     1       8.850   7.520  21.370  1.00  0.00            
ATOM     83  O20 ACD     1       7.400   8.820  20.870  1.00  0.00            
ATOM     84  H40 ACD     1       7.380   9.570  20.270  1.00  0.00            
ATOM     85  C25 ACD     1       9.520   8.930  19.870  1.00  0.00            
ATOM     86  H41 ACD     1       9.110   8.340  19.040  1.00  0.00            
ATOM     87  O21 ACD     1      10.900   8.650  20.090  1.00  0.00            
ATOM     88  C26 ACD     1      11.450   9.370  21.130  1.00  0.00            
ATOM     89  H42 ACD     1      11.300  10.450  20.980  1.00  0.00            
ATOM     90  C27 ACD     1      12.930   9.220  21.130  1.00  0.00            
ATOM     91  H43 ACD     1      13.460   9.860  21.860  1.00  0.00            
ATOM     92  H44 ACD     1      13.090   8.170  21.420  1.00  0.00            
ATOM     93  O22 ACD     1      13.480   9.560  19.860  1.00  0.00            
ATOM     94  H45 ACD     1      14.400   9.470  20.110  1.00  0.00            
ATOM     95  O23 ACD     1       9.350  10.340  19.490  1.00  0.00            
ATOM     96  C28 ACD     1       8.950  10.750  18.220  1.00  0.00            
ATOM     97  H46 ACD     1       8.810   9.840  17.630  1.00  0.00            
ATOM     98  C29 ACD     1       9.910  11.840  17.690  1.00  0.00            
ATOM     99  H47 ACD     1      10.110  12.480  18.570  1.00  0.00            
ATOM    100  O24 ACD     1       9.330  12.710  16.700  1.00  0.00            
ATOM    101  C30 ACD     1      11.250  11.270  17.240  1.00  0.00            
ATOM    102  H48 ACD     1      11.690  11.060  18.220  1.00  0.00            
ATOM    103  H49 ACD     1      11.120  10.320  16.710  1.00  0.00            
ATOM    104  O25 ACD     1      12.020  12.230  16.480  1.00  0.00            
ATOM    105  H50 ACD     1      11.240  12.680  16.150  1.00  0.00            
ATOM    106  C31 ACD     1       7.480  11.310  18.360  1.00  0.00            
ATOM    107  H51 ACD     1       7.690  11.990  19.200  1.00  0.00            
ATOM    108  O26 ACD     1       6.580  10.360  18.750  1.00  0.00            
ATOM    109  H52 ACD     1       5.690  10.550  18.440  1.00  0.00            
ATOM    110  C32 ACD     1       7.110  12.050  17.120  1.00  0.00            
ATOM    111  H53 ACD     1       7.240  11.340  16.290  1.00  0.00            
ATOM    112  O27 ACD     1       5.760  12.470  17.130  1.00  0.00            
ATOM    113  H54 ACD     1       5.660  13.100  17.850  1.00  0.00            
ATOM    114  C33 ACD     1       7.970  13.230  16.980  1.00  0.00            
ATOM    115  H55 ACD     1       7.720  13.840  16.110  1.00  0.00            
ATOM    116  O28 ACD     1       7.880  14.120  18.060  1.00  0.00            
ATOM    117  C34 ACD     1       8.290  15.500  17.770  1.00  0.00            
ATOM    118  H56 ACD     1       8.280  15.790  16.710  1.00  0.00            
ATOM    119  C35 ACD     1       7.150  16.250  18.530  1.00  0.00            
ATOM    120  H57 ACD     1       6.860  15.650  19.400  1.00  0.00            
ATOM    121  O29 ACD     1       5.960  16.340  17.730  1.00  0.00            
ATOM    122  H58 ACD     1       5.430  15.610  18.060  1.00  0.00            
ATOM    123  C36 ACD     1       7.710  17.540  18.950  1.00  0.00            
ATOM    124  H59 ACD     1       7.880  18.170  18.060  1.00  0.00            
ATOM    125  O30 ACD     1       6.800  18.140  19.880  1.00  0.00            
ATOM    126  H60 ACD     1       6.890  17.570  20.650  1.00  0.00            
ATOM    127  C1  CV4     2      16.390  11.950  17.630  1.00  0.00            
ATOM    128  C2  CV4     2      14.970  11.940  18.400  1.00  0.00            
ATOM    129  N1  CV4     2      14.410  13.220  18.920  1.00  0.00            
ATOM    130  C3  CV4     2      13.000  13.010  19.530  1.00  0.00            
ATOM    131  C4  CV4     2      12.450  14.080  20.430  1.00  0.00            
ATOM    132  O1  CV4     2      11.160  13.760  20.970  1.00  0.00            
ATOM    133  C5  CV4     2      10.960  13.130  22.140  1.00  0.00            
ATOM    134  C6  CV4     2       9.590  12.920  22.610  1.00  0.00            
ATOM    135  C7  CV4     2       9.320  12.400  23.890  1.00  0.00            
ATOM    136  C8  CV4     2       8.000  12.030  24.260  1.00  0.00            
ATOM    137  C9  CV4     2       6.970  12.260  23.370  1.00  0.00            
ATOM    138  N2  CV4     2       5.760  11.740  23.600  1.00  0.00            
ATOM    139  C10 CV4     2       7.180  12.880  22.120  1.00  0.00            
ATOM    140  C11 CV4     2       8.500  13.200  21.760  1.00  0.00            
ATOM    141  O2  CV4     2      11.840  12.840  22.920  1.00  0.00            
ATOM    142  C12 CV4     2      15.350  13.860  19.940  1.00  0.00            
ATOM    143  C13 CV4     2      15.620  13.080  21.260  1.00  0.00            
ATOM    144  H1  CV4     2      16.440  11.000  17.090  1.00  0.00            
ATOM    145  H2  CV4     2      16.410  12.800  16.930  1.00  0.00            
ATOM    146  H3  CV4     2      17.280  12.100  18.250  1.00  0.00            
ATOM    147  H4  CV4     2      15.060  11.130  19.130  1.00  0.00            
ATOM    148  H5  CV4     2      14.230  11.590  17.690  1.00  0.00            
ATOM    149  H6  CV4     2      14.290  13.880  18.140  1.00  0.00            
ATOM    150  H7  CV4     2      12.880  12.040  20.030  1.00  0.00            
ATOM    151  H8  CV4     2      12.360  12.970  18.650  1.00  0.00            
ATOM    152  H9  CV4     2      12.300  15.020  19.870  1.00  0.00            
ATOM    153  H10 CV4     2      13.090  14.380  21.270  1.00  0.00            
ATOM    154  H11 CV4     2      10.140  12.160  24.560  1.00  0.00            
ATOM    155  H12 CV4     2       7.900  11.430  25.160  1.00  0.00            
ATOM    156  H13 CV4     2       4.960  11.910  23.000  1.00  0.00            
ATOM    157  H14 CV4     2       5.720  10.830  24.040  1.00  0.00            
ATOM    158  H15 CV4     2       6.390  12.980  21.380  1.00  0.00            
ATOM    159  H16 CV4     2       8.660  13.700  20.810  1.00  0.00            
ATOM    160  H17 CV4     2      15.070  14.870  20.240  1.00  0.00            
ATOM    161  H18 CV4     2      16.340  13.970  19.480  1.00  0.00            
ATOM    162  H19 CV4     2      16.340  13.510  21.960  1.00  0.00            
ATOM    163  H20 CV4     2      14.720  12.990  21.880  1.00  0.00            
ATOM    164  H21 CV4     2      15.930  12.050  21.030  1.00  0.00            
TER
ENDMDL
MODEL        1
ATOM      1  H1  ACD     1      21.480  19.320  31.170  1.00  0.00            
ATOM      2  O1  ACD     1      20.560  19.610  31.120  1.00  0.00            
ATOM      3  C1  ACD     1      19.970  18.740  30.200  1.00  0.00            
ATOM      4  H2  ACD     1      18.880  18.810  30.260  1.00  0.00            
ATOM      5  H3  ACD     1      20.120  17.660  30.320  1.00  0.00            
ATOM      6  C2  ACD     1      20.280  19.020  28.760  1.00  0.00            
ATOM      7  H4  ACD     1      19.990  20.050  28.540  1.00  0.00            
ATOM      8  O2  ACD     1      21.670  18.910  28.540  1.00  0.00            
ATOM      9  C3  ACD     1      22.160  19.150  27.290  1.00  0.00            
ATOM     10  H5  ACD     1      23.260  19.150  27.270  1.00  0.00            
ATOM     11  O3  ACD     1      21.790  20.440  26.980  1.00  0.00            
ATOM     12  C4  ACD     1      22.790  21.370  26.770  1.00  0.00            
ATOM     13  H6  ACD     1      23.810  20.980  26.950  1.00  0.00            
ATOM     14  C5  ACD     1      22.720  21.860  25.370  1.00  0.00            
ATOM     15  H7  ACD     1      21.720  22.290  25.270  1.00  0.00            
ATOM     16  O4  ACD     1      22.810  20.720  24.470  1.00  0.00            
ATOM     17  H8  ACD     1      22.330  20.010  24.910  1.00  0.00            
ATOM     18  C6  ACD     1      23.670  23.030  25.080  1.00  0.00            
ATOM     19  H9  ACD     1      24.720  22.780  25.260  1.00  0.00            
ATOM     20  O5  ACD     1      23.500  23.540  23.770  1.00  0.00            
ATOM     21  H10 ACD     1      23.450  22.750  23.220  1.00  0.00            
ATOM     22  C7  ACD     1      23.340  24.160  26.090  1.00  0.00            
ATOM     23  H11 ACD     1      23.970  25.050  26.020  1.00  0.00            
ATOM     24  O6  ACD     1      23.530  23.620  27.380  1.00  0.00            
ATOM     25  C8  ACD     1      22.660  22.530  27.780  1.00  0.00            
ATOM     26  H12 ACD     1      21.650  22.930  27.880  1.00  0.00            
ATOM     27  C9  ACD     1      23.220  22.160  29.130  1.00  0.00            
ATOM     28  H13 ACD     1      22.750  21.240  29.500  1.00  0.00            
ATOM     29  H14 ACD     1      24.310  22.020  29.040  1.00  0.00            
ATOM     30  O7  ACD     1      22.960  23.120  30.130  1.00  0.00            
ATOM     31  H15 ACD     1      22.240  22.920  30.740  1.00  0.00            
ATOM     32  O8  ACD     1      21.980  24.570  26.030  1.00  0.00            
ATOM     33  C10 ACD     1      21.670  25.990  25.900  1.00  0.00            
ATOM     34  H16 ACD     1      22.580  26.550  26.150  1.00  0.00            
ATOM     35  C11 ACD     1      21.370  26.190  24.420  1.00  0.00            
ATOM     36  H17 ACD     1      20.720  25.380  24.080  1.00  0.00            
ATOM     37  O9  ACD     1      22.570  26.050  23.680  1.00  0.00            
ATOM     38  H18 ACD     1      22.870  25.150  23.790  1.00  0.00            
ATOM     39  C12 ACD     1      20.490  27.400  24.240  1.00  0.00            
ATOM     40  H19 ACD     1      21.140  28.260  24.410  1.00  0.00            
ATOM     41  O10 ACD     1      19.920  27.400  22.940  1.00  0.00            
ATOM     42  H20 ACD     1      19.240  26.730  22.840  1.00  0.00            
ATOM     43  C13 ACD     1      19.330  27.450  25.190  1.00  0.00            
ATOM     44  H21 ACD     1      18.680  28.310  24.990  1.00  0.00            
ATOM     45  O11 ACD     1      19.810  27.550  26.580  1.00  0.00            
ATOM     46  C14 ACD     1      20.590  26.390  26.940  1.00  0.00            
ATOM     47  H22 ACD     1      19.940  25.510  27.040  1.00  0.00            
ATOM     48  C15 ACD     1      21.230  26.610  28.300  1.00  0.00            
ATOM     49  H23 ACD     1      21.810  25.720  28.600  1.00  0.00            
ATOM     50  H24 ACD     1      21.930  27.450  28.360  1.00  0.00            
ATOM     51  O12 ACD     1      20.330  26.810  29.340  1.00  0.00            
ATOM     52  H25 ACD     1      19.840  27.610  29.130  1.00  0.00            
ATOM     53  O13 ACD     1      18.540  26.250  25.200  1.00  0.00            
ATOM     54  C16 ACD     1      17.110  26.400  25.050  1.00  0.00            
ATOM     55  H26 ACD     1      16.960  27.460  24.820  1.00  0.00            
ATOM     56  C17 ACD     1      16.800  25.630  23.750  1.00  0.00            
ATOM     57  H27 ACD     1      17.200  24.630  23.990  1.00  0.00            
ATOM     58  O14 ACD     1      17.450  26.230  22.560  1.00  0.00            
ATOM     59  H28 ACD     1      17.520  25.580  21.860  1.00  0.00            
ATOM     60  C18 ACD     1      15.270  25.640  23.490  1.00  0.00            
ATOM     61  H29 ACD     1      15.030  26.710  23.410  1.00  0.00            
ATOM     62  O15 ACD     1      14.750  24.890  22.370  1.00  0.00            
ATOM     63  H30 ACD     1      14.620  23.970  22.630  1.00  0.00            
ATOM     64  C19 ACD     1      14.610  25.110  24.740  1.00  0.00            
ATOM     65  H31 ACD     1      13.520  25.150  24.600  1.00  0.00            
ATOM     66  O16 ACD     1      14.860  25.890  25.920  1.00  0.00            
ATOM     67  C20 ACD     1      16.290  25.880  26.200  1.00  0.00            
ATOM     68  H32 ACD     1      16.570  24.840  26.430  1.00  0.00            
ATOM     69  C21 ACD     1      16.670  26.720  27.400  1.00  0.00            
ATOM     70  H33 ACD     1      17.730  26.650  27.680  1.00  0.00            
ATOM     71  H34 ACD     1      16.460  27.770  27.170  1.00  0.00            
ATOM     72  O17 ACD     1      15.880  26.220  28.490  1.00  0.00            
ATOM     73  H35 ACD     1      15.170  26.860  28.590  1.00  0.00            
ATOM     74  O18 ACD     1      14.960  23.740  24.850  1.00  0.00            
ATOM     75  C22 ACD     1      13.910  22.800  25.410  1.00  0.00            
ATOM     76  H36 ACD     1      12.980  23.350  25.580  1.00  0.00            
ATOM     77  C23 ACD     1      13.790  21.700  24.330  1.00  0.00            
ATOM     78  H37 ACD     1      14.780  21.230  24.200  1.00  0.00            
ATOM     79  O19 ACD     1      13.380  22.260  23.090  1.00  0.00            
ATOM     80  H38 ACD     1      12.430  22.360  23.140  1.00  0.00            
ATOM     81  C24 ACD     1      12.870  20.610  24.870  1.00  0.00            
ATOM     82  H39 ACD     1      11.860  21.030  24.890  1.00  0.00            
ATOM     83  O20 ACD     1      12.780  19.490  24.000  1.00  0.00            
ATOM     84  H40 ACD     1      13.660  19.090  23.940  1.00  0.00            
ATOM     85  C25 ACD     1      13.220  20.140  26.250  1.00  0.00            
ATOM     86  H41 ACD     1      12.350  19.520  26.510  1.00  0.00            
ATOM     87  O21 ACD     1      13.310  21.200  27.210  1.00  0.00            
ATOM     88  C26 ACD     1      14.320  22.190  26.780  1.00  0.00            
ATOM     89  H42 ACD     1      15.260  21.680  26.560  1.00  0.00            
ATOM     90  C27 ACD     1      14.610  23.180  27.870  1.00  0.00            
ATOM     91  H43 ACD     1      14.720  22.720  28.850  1.00  0.00            
ATOM     92  H44 ACD     1      15.630  23.490  27.600  1.00  0.00            
ATOM     93  O22 ACD     1      13.770  24.340  27.910  1.00  0.00            
ATOM     94  H45 ACD     1      14.330  25.110  27.820  1.00  0.00            
ATOM     95  O23 ACD     1      14.450  19.330  26.200  1.00  0.00            
ATOM     96  C28 ACD     1      14.740  18.380  27.220  1.00  0.00            
ATOM     97  H46 ACD     1      13.870  17.750  27.460  1.00  0.00            
ATOM     98  C29 ACD     1      15.400  18.990  28.430  1.00  0.00            
ATOM     99  H47 ACD     1      16.050  19.810  28.080  1.00  0.00            
ATOM    100  O24 ACD     1      16.140  17.920  29.130  1.00  0.00            
ATOM    101  C30 ACD     1      14.380  19.450  29.470  1.00  0.00            
ATOM    102  H48 ACD     1      13.490  19.830  28.950  1.00  0.00            
ATOM    103  H49 ACD     1      14.040  18.550  29.990  1.00  0.00            
ATOM    104  O25 ACD     1      14.880  20.360  30.460  1.00  0.00            
ATOM    105  H50 ACD     1      14.240  20.360  31.180  1.00  0.00            
ATOM    106  C31 ACD     1      15.690  17.450  26.400  1.00  0.00            
ATOM    107  H51 ACD     1      16.420  18.050  25.840  1.00  0.00            
ATOM    108  O26 ACD     1      14.850  16.720  25.500  1.00  0.00            
ATOM    109  H52 ACD     1      14.820  17.190  24.660  1.00  0.00            
ATOM    110  C32 ACD     1      16.500  16.540  27.290  1.00  0.00            
ATOM    111  H53 ACD     1      15.870  15.780  27.780  1.00  0.00            
ATOM    112  O27 ACD     1      17.440  15.850  26.540  1.00  0.00            
ATOM    113  H54 ACD     1      16.930  15.280  25.970  1.00  0.00            
ATOM    114  C33 ACD     1      17.200  17.320  28.370  1.00  0.00            
ATOM    115  H55 ACD     1      17.720  16.650  29.060  1.00  0.00            
ATOM    116  O28 ACD     1      18.150  18.270  27.890  1.00  0.00            
ATOM    117  C34 ACD     1      19.510  18.000  27.880  1.00  0.00            
ATOM    118  H56 ACD     1      19.670  16.980  28.250  1.00  0.00            
ATOM    119  C35 ACD     1      20.000  18.140  26.460  1.00  0.00            
ATOM    120  H57 ACD     1      19.660  19.150  26.160  1.00  0.00            
ATOM    121  O29 ACD     1      19.540  17.100  25.640  1.00  0.00            
ATOM    122  H58 ACD     1      18.690  16.800  25.960  1.00  0.00            
ATOM    123  C36 ACD     1      21.530  18.140  26.380  1.00  0.00            
ATOM    124  H59 ACD     1      21.840  17.170  26.790  1.00  0.00            
ATOM    125  O30 ACD     1      21.990  18.350  25.020  1.00  0.00            
ATOM    126  H60 ACD     1      21.470  17.770  24.470  1.00  0.00            
ATOM    127  C1  CV4     2      15.550  24.150  31.440  1.00  0.00            
ATOM    128  C2  CV4     2      16.810  24.990  31.570  1.00  0.00            
ATOM    129  N1  CV4     2      18.100  24.340  31.260  1.00  0.00            
ATOM    130  C3  CV4     2      18.220  24.090  29.760  1.00  0.00            
ATOM    131  C4  CV4     2      19.450  23.370  29.280  1.00  0.00            
ATOM    132  O1  CV4     2      19.230  23.260  27.820  1.00  0.00            
ATOM    133  C5  CV4     2      18.350  22.290  27.430  1.00  0.00            
ATOM    134  C6  CV4     2      18.420  21.910  26.000  1.00  0.00            
ATOM    135  C7  CV4     2      17.740  20.720  25.610  1.00  0.00            
ATOM    136  C8  CV4     2      17.820  20.300  24.270  1.00  0.00            
ATOM    137  C9  CV4     2      18.590  21.060  23.340  1.00  0.00            
ATOM    138  N2  CV4     2      18.780  20.580  22.100  1.00  0.00            
ATOM    139  C10 CV4     2      19.190  22.230  23.720  1.00  0.00            
ATOM    140  C11 CV4     2      19.070  22.710  25.040  1.00  0.00            
ATOM    141  O2  CV4     2      17.610  21.750  28.210  1.00  0.00            
ATOM    142  C12 CV4     2      19.220  25.220  31.820  1.00  0.00            
ATOM    143  C13 CV4     2      19.240  25.670  33.250  1.00  0.00            
ATOM    144  H1  CV4     2      15.070  24.310  30.470  1.00  0.00            
ATOM    145  H2  CV4     2      15.820  23.090  31.490  1.00  0.00            
ATOM    146  H3  CV4     2      14.950  24.240  32.350  1.00  0.00            
ATOM    147  H4  CV4     2      16.860  25.360  32.600  1.00  0.00            
ATOM    148  H5  CV4     2      16.670  25.910  31.010  1.00  0.00            
ATOM    149  H6  CV4     2      18.050  23.440  31.750  1.00  0.00            
ATOM    150  H7  CV4     2      18.180  25.090  29.320  1.00  0.00            
ATOM    151  H8  CV4     2      17.390  23.420  29.540  1.00  0.00            
ATOM    152  H9  CV4     2      19.580  22.390  29.740  1.00  0.00            
ATOM    153  H10 CV4     2      20.360  23.920  29.550  1.00  0.00            
ATOM    154  H11 CV4     2      17.290  20.080  26.370  1.00  0.00            
ATOM    155  H12 CV4     2      17.340  19.440  23.820  1.00  0.00            
ATOM    156  H13 CV4     2      19.690  20.760  21.680  1.00  0.00            
ATOM    157  H14 CV4     2      18.770  19.570  22.080  1.00  0.00            
ATOM    158  H15 CV4     2      19.680  22.890  23.020  1.00  0.00            
ATOM    159  H16 CV4     2      19.530  23.640  25.350  1.00  0.00            
ATOM    160  H17 CV4     2      19.070  26.190  31.330  1.00  0.00            
ATOM    161  H18 CV4     2      20.130  24.730  31.470  1.00  0.00            
ATOM    162  H19 CV4     2      19.320  24.850  33.980  1.00  0.00            
ATOM    163  H20 CV4     2      20.140  26.280  33.380  1.00  0.00            
ATOM    164  H21 CV4     2      18.470  26.440  33.350  1.00  0.00            
TER
ENDMDL
MODEL        1
ATOM      1  H1  ACD     1       5.060  13.180  29.630  1.00  0.00            
ATOM      2  O1  ACD     1       4.870  13.490  30.520  1.00  0.00            
ATOM      3  C1  ACD     1       4.700  14.890  30.390  1.00  0.00            
ATOM      4  H2  ACD     1       5.630  15.430  30.580  1.00  0.00            
ATOM      5  H3  ACD     1       4.080  15.280  31.210  1.00  0.00            
ATOM      6  C2  ACD     1       4.030  15.240  29.100  1.00  0.00            
ATOM      7  H4  ACD     1       4.590  14.700  28.320  1.00  0.00            
ATOM      8  O2  ACD     1       2.670  14.790  29.250  1.00  0.00            
ATOM      9  C3  ACD     1       1.830  15.040  28.100  1.00  0.00            
ATOM     10  H5  ACD     1       0.870  14.540  28.230  1.00  0.00            
ATOM     11  O3  ACD     1       2.460  14.520  26.940  1.00  0.00            
ATOM     12  C4  ACD     1       2.040  13.260  26.390  1.00  0.00            
ATOM     13  H6  ACD     1       0.990  13.030  26.600  1.00  0.00            
ATOM     14  C5  ACD     1       2.120  13.460  24.930  1.00  0.00            
ATOM     15  H7  ACD     1       3.050  13.970  24.650  1.00  0.00            
ATOM     16  O4  ACD     1       1.040  14.300  24.570  1.00  0.00            
ATOM     17  H8  ACD     1       0.230  14.030  25.010  1.00  0.00            
ATOM     18  C6  ACD     1       2.020  12.140  24.180  1.00  0.00            
ATOM     19  H9  ACD     1       1.070  11.600  24.330  1.00  0.00            
ATOM     20  O5  ACD     1       2.250  12.250  22.770  1.00  0.00            
ATOM     21  H10 ACD     1       3.110  12.630  22.560  1.00  0.00            
ATOM     22  C7  ACD     1       3.160  11.320  24.730  1.00  0.00            
ATOM     23  H11 ACD     1       3.270  10.370  24.200  1.00  0.00            
ATOM     24  O6  ACD     1       2.870  10.990  26.060  1.00  0.00            
ATOM     25  C8  ACD     1       2.900  12.060  26.970  1.00  0.00            
ATOM     26  H12 ACD     1       3.910  12.370  27.260  1.00  0.00            
ATOM     27  C9  ACD     1       2.350  11.630  28.250  1.00  0.00            
ATOM     28  H13 ACD     1       2.100  12.470  28.910  1.00  0.00            
ATOM     29  H14 ACD     1       1.420  11.070  28.050  1.00  0.00            
ATOM     30  O7  ACD     1       3.260  10.710  28.890  1.00  0.00            
ATOM     31  H15 ACD     1       3.630  10.140  28.210  1.00  0.00            
ATOM     32  O8  ACD     1       4.420  11.930  24.680  1.00  0.00            
ATOM     33  C10 ACD     1       5.280  11.510  23.630  1.00  0.00            
ATOM     34  H16 ACD     1       4.730  10.880  22.920  1.00  0.00            
ATOM     35  C11 ACD     1       5.830  12.740  22.860  1.00  0.00            
ATOM     36  H17 ACD     1       6.390  13.410  23.520  1.00  0.00            
ATOM     37  O9  ACD     1       4.640  13.350  22.290  1.00  0.00            
ATOM     38  H18 ACD     1       5.010  14.070  21.780  1.00  0.00            
ATOM     39  C12 ACD     1       6.700  12.070  21.830  1.00  0.00            
ATOM     40  H19 ACD     1       6.070  11.380  21.260  1.00  0.00            
ATOM     41  O10 ACD     1       7.220  13.070  20.970  1.00  0.00            
ATOM     42  H20 ACD     1       6.730  12.960  20.150  1.00  0.00            
ATOM     43  C13 ACD     1       7.920  11.390  22.470  1.00  0.00            
ATOM     44  H21 ACD     1       8.580  10.970  21.710  1.00  0.00            
ATOM     45  O11 ACD     1       7.330  10.350  23.300  1.00  0.00            
ATOM     46  C14 ACD     1       6.390  10.730  24.310  1.00  0.00            
ATOM     47  H22 ACD     1       6.890  11.460  24.960  1.00  0.00            
ATOM     48  C15 ACD     1       6.060   9.490  25.080  1.00  0.00            
ATOM     49  H23 ACD     1       5.250   9.770  25.770  1.00  0.00            
ATOM     50  H24 ACD     1       5.690   8.830  24.280  1.00  0.00            
ATOM     51  O12 ACD     1       7.130   8.880  25.770  1.00  0.00            
ATOM     52  H25 ACD     1       7.700   8.600  25.050  1.00  0.00            
ATOM     53  O13 ACD     1       8.620  12.310  23.340  1.00  0.00            
ATOM     54  C16 ACD     1      10.000  12.510  23.120  1.00  0.00            
ATOM     55  H26 ACD     1      10.440  11.880  22.340  1.00  0.00            
ATOM     56  C17 ACD     1      10.180  13.900  22.650  1.00  0.00            
ATOM     57  H27 ACD     1       9.730  14.590  23.380  1.00  0.00            
ATOM     58  O14 ACD     1       9.700  14.090  21.290  1.00  0.00            
ATOM     59  H28 ACD     1       8.840  13.680  21.210  1.00  0.00            
ATOM     60  C18 ACD     1      11.700  14.250  22.640  1.00  0.00            
ATOM     61  H29 ACD     1      12.230  13.500  22.050  1.00  0.00            
ATOM     62  O15 ACD     1      11.920  15.650  22.250  1.00  0.00            
ATOM     63  H30 ACD     1      11.910  15.570  21.290  1.00  0.00            
ATOM     64  C19 ACD     1      12.200  14.130  24.080  1.00  0.00            
ATOM     65  H31 ACD     1      13.230  14.480  24.190  1.00  0.00            
ATOM     66  O16 ACD     1      12.140  12.740  24.530  1.00  0.00            
ATOM     67  C20 ACD     1      10.780  12.230  24.440  1.00  0.00            
ATOM     68  H32 ACD     1      10.240  12.770  25.230  1.00  0.00            
ATOM     69  C21 ACD     1      10.880  10.790  24.900  1.00  0.00            
ATOM     70  H33 ACD     1       9.890  10.350  25.050  1.00  0.00            
ATOM     71  H34 ACD     1      11.390  10.250  24.080  1.00  0.00            
ATOM     72  O17 ACD     1      11.580  10.730  26.120  1.00  0.00            
ATOM     73  H35 ACD     1      12.060  11.560  26.080  1.00  0.00            
ATOM     74  O18 ACD     1      11.390  14.990  24.910  1.00  0.00            
ATOM     75  C22 ACD     1      11.990  16.020  25.630  1.00  0.00            
ATOM     76  H36 ACD     1      13.080  16.060  25.510  1.00  0.00            
ATOM     77  C23 ACD     1      11.390  17.260  25.040  1.00  0.00            
ATOM     78  H37 ACD     1      10.390  16.980  24.710  1.00  0.00            
ATOM     79  O19 ACD     1      12.200  17.700  23.970  1.00  0.00            
ATOM     80  H38 ACD     1      12.030  17.070  23.270  1.00  0.00            
ATOM     81  C24 ACD     1      11.320  18.340  26.160  1.00  0.00            
ATOM     82  H39 ACD     1      12.380  18.550  26.320  1.00  0.00            
ATOM     83  O20 ACD     1      10.640  19.500  25.710  1.00  0.00            
ATOM     84  H40 ACD     1      10.950  19.880  24.880  1.00  0.00            
ATOM     85  C25 ACD     1      10.900  17.830  27.530  1.00  0.00            
ATOM     86  H41 ACD     1      11.010  18.600  28.300  1.00  0.00            
ATOM     87  O21 ACD     1      11.760  16.810  28.000  1.00  0.00            
ATOM     88  C26 ACD     1      11.710  15.650  27.170  1.00  0.00            
ATOM     89  H42 ACD     1      10.690  15.230  27.120  1.00  0.00            
ATOM     90  C27 ACD     1      12.560  14.430  27.630  1.00  0.00            
ATOM     91  H43 ACD     1      12.600  13.640  26.860  1.00  0.00            
ATOM     92  H44 ACD     1      13.610  14.730  27.760  1.00  0.00            
ATOM     93  O22 ACD     1      12.020  13.820  28.730  1.00  0.00            
ATOM     94  H45 ACD     1      12.180  14.400  29.490  1.00  0.00            
ATOM     95  O23 ACD     1       9.530  17.330  27.490  1.00  0.00            
ATOM     96  C28 ACD     1       8.580  17.940  28.420  1.00  0.00            
ATOM     97  H46 ACD     1       9.080  18.640  29.110  1.00  0.00            
ATOM     98  C29 ACD     1       7.950  16.960  29.390  1.00  0.00            
ATOM     99  H47 ACD     1       7.520  16.030  29.010  1.00  0.00            
ATOM    100  O24 ACD     1       6.970  17.700  30.110  1.00  0.00            
ATOM    101  C30 ACD     1       9.040  16.530  30.340  1.00  0.00            
ATOM    102  H48 ACD     1       9.840  16.120  29.710  1.00  0.00            
ATOM    103  H49 ACD     1       9.370  17.360  30.970  1.00  0.00            
ATOM    104  O25 ACD     1       8.680  15.430  31.220  1.00  0.00            
ATOM    105  H50 ACD     1       7.810  15.680  31.560  1.00  0.00            
ATOM    106  C31 ACD     1       7.630  18.760  27.600  1.00  0.00            
ATOM    107  H51 ACD     1       7.190  18.010  26.920  1.00  0.00            
ATOM    108  O26 ACD     1       8.270  19.820  26.790  1.00  0.00            
ATOM    109  H52 ACD     1       9.030  19.490  26.290  1.00  0.00            
ATOM    110  C32 ACD     1       6.480  19.330  28.500  1.00  0.00            
ATOM    111  H53 ACD     1       6.790  20.170  29.130  1.00  0.00            
ATOM    112  O27 ACD     1       5.420  19.790  27.670  1.00  0.00            
ATOM    113  H54 ACD     1       5.870  20.430  27.110  1.00  0.00            
ATOM    114  C33 ACD     1       5.870  18.210  29.330  1.00  0.00            
ATOM    115  H55 ACD     1       5.080  18.510  30.030  1.00  0.00            
ATOM    116  O28 ACD     1       5.340  17.140  28.580  1.00  0.00            
ATOM    117  C34 ACD     1       4.000  16.740  28.850  1.00  0.00            
ATOM    118  H56 ACD     1       3.500  17.120  29.750  1.00  0.00            
ATOM    119  C35 ACD     1       3.100  17.150  27.630  1.00  0.00            
ATOM    120  H57 ACD     1       3.600  16.720  26.760  1.00  0.00            
ATOM    121  O29 ACD     1       3.010  18.610  27.570  1.00  0.00            
ATOM    122  H58 ACD     1       3.880  19.000  27.720  1.00  0.00            
ATOM    123  C36 ACD     1       1.650  16.500  27.820  1.00  0.00            
ATOM    124  H59 ACD     1       1.090  16.950  28.650  1.00  0.00            
ATOM    125  O30 ACD     1       0.820  16.750  26.650  1.00  0.00            
ATOM    126  H60 ACD     1       1.040  16.070  26.010  1.00  0.00            
ATOM    127  C1  CV4     2       7.030   9.080  29.300  1.00  0.00            
ATOM    128  C2  CV4     2       8.450   9.490  29.760  1.00  0.00            
ATOM    129  N1  CV4     2       9.300  10.080  28.690  1.00  0.00            
ATOM    130  C3  CV4     2       8.790  11.290  28.000  1.00  0.00            
ATOM    131  C4  CV4     2       8.900  12.670  28.740  1.00  0.00            
ATOM    132  O1  CV4     2       8.540  13.560  27.690  1.00  0.00            
ATOM    133  C5  CV4     2       7.210  13.720  27.420  1.00  0.00            
ATOM    134  C6  CV4     2       6.880  14.520  26.170  1.00  0.00            
ATOM    135  C7  CV4     2       5.560  14.630  25.760  1.00  0.00            
ATOM    136  C8  CV4     2       5.200  15.500  24.730  1.00  0.00            
ATOM    137  C9  CV4     2       6.230  16.260  24.090  1.00  0.00            
ATOM    138  N2  CV4     2       5.920  17.120  23.060  1.00  0.00            
ATOM    139  C10 CV4     2       7.540  16.140  24.420  1.00  0.00            
ATOM    140  C11 CV4     2       7.880  15.290  25.530  1.00  0.00            
ATOM    141  O2  CV4     2       6.360  13.130  28.100  1.00  0.00            
ATOM    142  C12 CV4     2      10.670  10.260  29.240  1.00  0.00            
ATOM    143  C13 CV4     2      11.230   9.090  30.040  1.00  0.00            
ATOM    144  H1  CV4     2       6.460   8.740  30.180  1.00  0.00            
ATOM    145  H2  CV4     2       6.340   9.890  29.030  1.00  0.00            
ATOM    146  H3  CV4     2       7.090   8.290  28.550  1.00  0.00            
ATOM    147  H4  CV4     2       8.900   8.550  30.090  1.00  0.00            
ATOM    148  H5  CV4     2       8.370  10.200  30.580  1.00  0.00            
ATOM    149  H6  CV4     2       9.330   9.350  27.960  1.00  0.00            
ATOM    150  H7  CV4     2       7.770  11.090  27.660  1.00  0.00            
ATOM    151  H8  CV4     2       9.310  11.250  27.040  1.00  0.00            
ATOM    152  H9  CV4     2       9.910  12.860  29.100  1.00  0.00            
ATOM    153  H10 CV4     2       8.210  12.650  29.590  1.00  0.00            
ATOM    154  H11 CV4     2       4.780  14.040  26.220  1.00  0.00            
ATOM    155  H12 CV4     2       4.160  15.570  24.440  1.00  0.00            
ATOM    156  H13 CV4     2       5.030  16.830  22.680  1.00  0.00            
ATOM    157  H14 CV4     2       6.670  17.180  22.390  1.00  0.00            
ATOM    158  H15 CV4     2       8.260  16.780  23.900  1.00  0.00            
ATOM    159  H16 CV4     2       8.900  15.370  25.870  1.00  0.00            
ATOM    160  H17 CV4     2      10.650  11.130  29.900  1.00  0.00            
ATOM    161  H18 CV4     2      11.290  10.410  28.360  1.00  0.00            
ATOM    162  H19 CV4     2      12.320   9.170  30.200  1.00  0.00            
ATOM    163  H20 CV4     2      10.700   8.910  30.980  1.00  0.00            
ATOM    164  H21 CV4     2      11.130   8.120  29.540  1.00  0.00            
TER
ENDMDL
MODEL        1
ATOM      1  H1  ACD     1      31.780  15.310  13.480  1.00  0.00            
ATOM      2  O1  ACD     1      31.230  15.800  14.100  1.00  0.00            
ATOM      3  C1  ACD     1      30.320  16.610  13.320  1.00  0.00            
ATOM      4  H2  ACD     1      29.390  16.790  13.870  1.00  0.00            
ATOM      5  H3  ACD     1      30.050  15.980  12.460  1.00  0.00            
ATOM      6  C2  ACD     1      30.960  17.890  12.850  1.00  0.00            
ATOM      7  H4  ACD     1      31.270  18.490  13.710  1.00  0.00            
ATOM      8  O2  ACD     1      32.070  17.520  12.020  1.00  0.00            
ATOM      9  C3  ACD     1      32.780  18.600  11.450  1.00  0.00            
ATOM     10  H5  ACD     1      33.530  18.180  10.770  1.00  0.00            
ATOM     11  O3  ACD     1      33.370  19.520  12.380  1.00  0.00            
ATOM     12  C4  ACD     1      34.710  19.310  12.770  1.00  0.00            
ATOM     13  H6  ACD     1      35.300  19.010  11.900  1.00  0.00            
ATOM     14  C5  ACD     1      35.180  20.750  13.080  1.00  0.00            
ATOM     15  H7  ACD     1      34.410  21.390  13.530  1.00  0.00            
ATOM     16  O4  ACD     1      35.350  21.310  11.800  1.00  0.00            
ATOM     17  H8  ACD     1      34.930  22.170  11.670  1.00  0.00            
ATOM     18  C6  ACD     1      36.430  20.830  13.920  1.00  0.00            
ATOM     19  H9  ACD     1      37.320  20.480  13.390  1.00  0.00            
ATOM     20  O5  ACD     1      36.680  22.220  14.360  1.00  0.00            
ATOM     21  H10 ACD     1      35.940  22.520  14.890  1.00  0.00            
ATOM     22  C7  ACD     1      36.080  19.950  15.140  1.00  0.00            
ATOM     23  H11 ACD     1      36.860  19.930  15.910  1.00  0.00            
ATOM     24  O6  ACD     1      35.940  18.610  14.800  1.00  0.00            
ATOM     25  C8  ACD     1      34.800  18.360  13.960  1.00  0.00            
ATOM     26  H12 ACD     1      33.900  18.360  14.590  1.00  0.00            
ATOM     27  C9  ACD     1      34.930  16.880  13.610  1.00  0.00            
ATOM     28  H13 ACD     1      35.070  16.300  14.530  1.00  0.00            
ATOM     29  H14 ACD     1      33.930  16.630  13.220  1.00  0.00            
ATOM     30  O7  ACD     1      35.940  16.670  12.560  1.00  0.00            
ATOM     31  H15 ACD     1      35.880  15.750  12.290  1.00  0.00            
ATOM     32  O8  ACD     1      34.880  20.330  15.800  1.00  0.00            
ATOM     33  C10 ACD     1      34.980  21.170  16.940  1.00  0.00            
ATOM     34  H16 ACD     1      36.000  21.550  17.040  1.00  0.00            
ATOM     35  C11 ACD     1      34.060  22.360  16.920  1.00  0.00            
ATOM     36  H17 ACD     1      33.010  22.040  16.930  1.00  0.00            
ATOM     37  O9  ACD     1      34.480  23.050  15.700  1.00  0.00            
ATOM     38  H18 ACD     1      34.620  23.970  15.940  1.00  0.00            
ATOM     39  C12 ACD     1      34.300  23.230  18.220  1.00  0.00            
ATOM     40  H19 ACD     1      35.380  23.450  18.230  1.00  0.00            
ATOM     41  O10 ACD     1      33.530  24.390  18.170  1.00  0.00            
ATOM     42  H20 ACD     1      32.640  24.320  18.520  1.00  0.00            
ATOM     43  C13 ACD     1      33.850  22.360  19.340  1.00  0.00            
ATOM     44  H21 ACD     1      34.060  22.870  20.290  1.00  0.00            
ATOM     45  O11 ACD     1      34.640  21.200  19.360  1.00  0.00            
ATOM     46  C14 ACD     1      34.650  20.400  18.220  1.00  0.00            
ATOM     47  H22 ACD     1      33.610  20.100  18.050  1.00  0.00            
ATOM     48  C15 ACD     1      35.570  19.190  18.540  1.00  0.00            
ATOM     49  H23 ACD     1      35.620  18.460  17.730  1.00  0.00            
ATOM     50  H24 ACD     1      36.560  19.610  18.750  1.00  0.00            
ATOM     51  O12 ACD     1      35.180  18.540  19.740  1.00  0.00            
ATOM     52  H25 ACD     1      34.960  19.220  20.380  1.00  0.00            
ATOM     53  O13 ACD     1      32.440  22.090  19.310  1.00  0.00            
ATOM     54  C16 ACD     1      31.630  22.530  20.410  1.00  0.00            
ATOM     55  H26 ACD     1      32.180  22.880  21.280  1.00  0.00            
ATOM     56  C17 ACD     1      30.530  23.560  19.890  1.00  0.00            
ATOM     57  H27 ACD     1      30.160  23.240  18.920  1.00  0.00            
ATOM     58  O14 ACD     1      31.130  24.890  19.650  1.00  0.00            
ATOM     59  H28 ACD     1      30.500  25.600  19.490  1.00  0.00            
ATOM     60  C18 ACD     1      29.370  23.770  20.870  1.00  0.00            
ATOM     61  H29 ACD     1      29.850  24.060  21.820  1.00  0.00            
ATOM     62  O15 ACD     1      28.530  24.690  20.270  1.00  0.00            
ATOM     63  H30 ACD     1      28.050  24.360  19.500  1.00  0.00            
ATOM     64  C19 ACD     1      28.770  22.340  21.070  1.00  0.00            
ATOM     65  H31 ACD     1      27.890  22.340  21.710  1.00  0.00            
ATOM     66  O16 ACD     1      29.730  21.450  21.660  1.00  0.00            
ATOM     67  C20 ACD     1      30.950  21.190  20.850  1.00  0.00            
ATOM     68  H32 ACD     1      30.660  20.750  19.890  1.00  0.00            
ATOM     69  C21 ACD     1      31.850  20.330  21.580  1.00  0.00            
ATOM     70  H33 ACD     1      32.820  20.200  21.070  1.00  0.00            
ATOM     71  H34 ACD     1      31.990  20.920  22.500  1.00  0.00            
ATOM     72  O17 ACD     1      31.220  19.090  21.930  1.00  0.00            
ATOM     73  H35 ACD     1      31.910  18.430  22.010  1.00  0.00            
ATOM     74  O18 ACD     1      28.420  21.780  19.750  1.00  0.00            
ATOM     75  C22 ACD     1      27.140  21.160  19.600  1.00  0.00            
ATOM     76  H36 ACD     1      26.700  21.050  20.590  1.00  0.00            
ATOM     77  C23 ACD     1      26.250  22.030  18.680  1.00  0.00            
ATOM     78  H37 ACD     1      26.850  22.280  17.800  1.00  0.00            
ATOM     79  O19 ACD     1      25.800  23.200  19.390  1.00  0.00            
ATOM     80  H38 ACD     1      25.560  22.940  20.280  1.00  0.00            
ATOM     81  C24 ACD     1      25.030  21.230  18.070  1.00  0.00            
ATOM     82  H39 ACD     1      24.330  21.010  18.880  1.00  0.00            
ATOM     83  O20 ACD     1      24.290  21.980  17.080  1.00  0.00            
ATOM     84  H40 ACD     1      24.850  22.050  16.300  1.00  0.00            
ATOM     85  C25 ACD     1      25.570  19.930  17.500  1.00  0.00            
ATOM     86  H41 ACD     1      24.700  19.360  17.170  1.00  0.00            
ATOM     87  O21 ACD     1      26.080  19.180  18.590  1.00  0.00            
ATOM     88  C26 ACD     1      27.320  19.720  19.210  1.00  0.00            
ATOM     89  H42 ACD     1      28.030  19.730  18.370  1.00  0.00            
ATOM     90  C27 ACD     1      27.720  18.770  20.320  1.00  0.00            
ATOM     91  H43 ACD     1      28.050  17.810  19.920  1.00  0.00            
ATOM     92  H44 ACD     1      28.650  19.090  20.800  1.00  0.00            
ATOM     93  O22 ACD     1      26.680  18.560  21.270  1.00  0.00            
ATOM     94  H45 ACD     1      26.010  17.940  20.970  1.00  0.00            
ATOM     95  O23 ACD     1      26.460  20.160  16.500  1.00  0.00            
ATOM     96  C28 ACD     1      26.330  19.540  15.240  1.00  0.00            
ATOM     97  H46 ACD     1      25.270  19.290  15.110  1.00  0.00            
ATOM     98  C29 ACD     1      27.170  18.320  15.090  1.00  0.00            
ATOM     99  H47 ACD     1      28.230  18.470  15.320  1.00  0.00            
ATOM    100  O24 ACD     1      27.190  17.850  13.750  1.00  0.00            
ATOM    101  C30 ACD     1      26.610  17.170  15.940  1.00  0.00            
ATOM    102  H48 ACD     1      26.750  17.440  16.990  1.00  0.00            
ATOM    103  H49 ACD     1      25.530  17.110  15.820  1.00  0.00            
ATOM    104  O25 ACD     1      27.340  15.960  15.730  1.00  0.00            
ATOM    105  H50 ACD     1      27.410  15.940  14.770  1.00  0.00            
ATOM    106  C31 ACD     1      26.720  20.630  14.250  1.00  0.00            
ATOM    107  H51 ACD     1      27.770  20.890  14.440  1.00  0.00            
ATOM    108  O26 ACD     1      25.750  21.670  14.370  1.00  0.00            
ATOM    109  H52 ACD     1      24.910  21.340  14.040  1.00  0.00            
ATOM    110  C32 ACD     1      26.770  20.070  12.810  1.00  0.00            
ATOM    111  H53 ACD     1      25.730  19.760  12.600  1.00  0.00            
ATOM    112  O27 ACD     1      27.240  21.020  11.840  1.00  0.00            
ATOM    113  H54 ACD     1      26.770  21.850  11.920  1.00  0.00            
ATOM    114  C33 ACD     1      27.640  18.790  12.800  1.00  0.00            
ATOM    115  H55 ACD     1      27.630  18.330  11.810  1.00  0.00            
ATOM    116  O28 ACD     1      29.000  19.140  13.120  1.00  0.00            
ATOM    117  C34 ACD     1      29.910  18.740  12.110  1.00  0.00            
ATOM    118  H56 ACD     1      29.420  18.180  11.300  1.00  0.00            
ATOM    119  C35 ACD     1      30.640  19.980  11.460  1.00  0.00            
ATOM    120  H57 ACD     1      31.000  20.740  12.160  1.00  0.00            
ATOM    121  O29 ACD     1      29.810  20.710  10.610  1.00  0.00            
ATOM    122  H58 ACD     1      28.960  20.890  11.020  1.00  0.00            
ATOM    123  C36 ACD     1      31.840  19.480  10.590  1.00  0.00            
ATOM    124  H59 ACD     1      31.460  18.980   9.690  1.00  0.00            
ATOM    125  O30 ACD     1      32.620  20.540  10.110  1.00  0.00            
ATOM    126  H60 ACD     1      33.050  20.730  10.950  1.00  0.00            
ATOM    127  C1  CV4     2      31.800  13.720  19.520  1.00  0.00            
ATOM    128  C2  CV4     2      31.410  14.880  18.610  1.00  0.00            
ATOM    129  N1  CV4     2      30.000  15.430  18.780  1.00  0.00            
ATOM    130  C3  CV4     2      29.910  16.760  18.020  1.00  0.00            
ATOM    131  C4  CV4     2      30.610  17.900  18.790  1.00  0.00            
ATOM    132  O1  CV4     2      30.310  19.090  18.060  1.00  0.00            
ATOM    133  C5  CV4     2      31.000  19.350  16.960  1.00  0.00            
ATOM    134  C6  CV4     2      30.660  20.640  16.180  1.00  0.00            
ATOM    135  C7  CV4     2      31.450  20.960  15.040  1.00  0.00            
ATOM    136  C8  CV4     2      31.150  22.190  14.340  1.00  0.00            
ATOM    137  C9  CV4     2      30.150  23.020  14.750  1.00  0.00            
ATOM    138  N2  CV4     2      29.790  24.070  13.910  1.00  0.00            
ATOM    139  C10 CV4     2      29.330  22.670  15.770  1.00  0.00            
ATOM    140  C11 CV4     2      29.600  21.460  16.480  1.00  0.00            
ATOM    141  O2  CV4     2      31.960  18.680  16.580  1.00  0.00            
ATOM    142  C12 CV4     2      28.980  14.450  18.400  1.00  0.00            
ATOM    143  C13 CV4     2      27.570  14.600  19.040  1.00  0.00            
ATOM    144  H1  CV4     2      31.530  12.760  19.060  1.00  0.00            
ATOM    145  H2  CV4     2      32.870  13.590  19.710  1.00  0.00            
ATOM    146  H3  CV4     2      31.360  13.850  20.520  1.00  0.00            
ATOM    147  H4  CV4     2      31.600  14.520  17.600  1.00  0.00            
ATOM    148  H5  CV4     2      32.170  15.650  18.780  1.00  0.00            
ATOM    149  H6  CV4     2      29.930  15.570  19.800  1.00  0.00            
ATOM    150  H7  CV4     2      28.860  17.010  17.890  1.00  0.00            
ATOM    151  H8  CV4     2      30.230  16.530  17.010  1.00  0.00            
ATOM    152  H9  CV4     2      31.700  17.810  18.860  1.00  0.00            
ATOM    153  H10 CV4     2      30.300  18.020  19.840  1.00  0.00            
ATOM    154  H11 CV4     2      32.280  20.340  14.720  1.00  0.00            
ATOM    155  H12 CV4     2      31.890  22.490  13.600  1.00  0.00            
ATOM    156  H13 CV4     2      29.900  23.840  12.930  1.00  0.00            
ATOM    157  H14 CV4     2      28.840  24.280  14.170  1.00  0.00            
ATOM    158  H15 CV4     2      28.580  23.370  16.130  1.00  0.00            
ATOM    159  H16 CV4     2      28.930  21.220  17.310  1.00  0.00            
ATOM    160  H17 CV4     2      29.400  13.520  18.800  1.00  0.00            
ATOM    161  H18 CV4     2      28.900  14.420  17.310  1.00  0.00            
ATOM    162  H19 CV4     2      26.920  15.180  18.380  1.00  0.00            
ATOM    163  H20 CV4     2      27.040  13.650  19.200  1.00  0.00            
ATOM    164  H21 CV4     2      27.550  15.210  19.950  1.00  0.00            
TER
ENDMDL
MODEL        1
ATOM      1  H1  ACD     1      13.930  15.870  18.350  1.00  0.00            
ATOM      2  O1  ACD     1      14.400  15.040  18.200  1.00  0.00            
ATOM      3  C1  ACD     1      14.510  14.440  19.530  1.00  0.00            
ATOM      4  H2  ACD     1      14.930  15.160  20.240  1.00  0.00            
ATOM      5  H3  ACD     1      15.170  13.560  19.520  1.00  0.00            
ATOM      6  C2  ACD     1      13.070  14.240  19.920  1.00  0.00            
ATOM      7  H4  ACD     1      13.150  13.700  20.880  1.00  0.00            
ATOM      8  O2  ACD     1      12.460  15.510  20.210  1.00  0.00            
ATOM      9  C3  ACD     1      11.200  15.510  20.750  1.00  0.00            
ATOM     10  H5  ACD     1      10.840  16.480  21.090  1.00  0.00            
ATOM     11  O3  ACD     1      11.080  14.610  21.860  1.00  0.00            
ATOM     12  C4  ACD     1      11.100  15.040  23.230  1.00  0.00            
ATOM     13  H6  ACD     1      10.800  16.090  23.300  1.00  0.00            
ATOM     14  C5  ACD     1      10.120  14.070  23.900  1.00  0.00            
ATOM     15  H7  ACD     1      10.470  13.030  23.840  1.00  0.00            
ATOM     16  O4  ACD     1       8.780  14.320  23.380  1.00  0.00            
ATOM     17  H8  ACD     1       8.170  13.890  23.990  1.00  0.00            
ATOM     18  C6  ACD     1      10.110  14.420  25.410  1.00  0.00            
ATOM     19  H9  ACD     1       9.840  15.480  25.420  1.00  0.00            
ATOM     20  O5  ACD     1       9.150  13.590  26.060  1.00  0.00            
ATOM     21  H10 ACD     1       9.620  12.880  26.500  1.00  0.00            
ATOM     22  C7  ACD     1      11.530  14.240  25.950  1.00  0.00            
ATOM     23  H11 ACD     1      11.450  14.690  26.950  1.00  0.00            
ATOM     24  O6  ACD     1      12.440  15.080  25.260  1.00  0.00            
ATOM     25  C8  ACD     1      12.540  14.920  23.850  1.00  0.00            
ATOM     26  H12 ACD     1      12.930  13.890  23.790  1.00  0.00            
ATOM     27  C9  ACD     1      13.600  15.810  23.330  1.00  0.00            
ATOM     28  H13 ACD     1      13.640  15.890  22.240  1.00  0.00            
ATOM     29  H14 ACD     1      13.320  16.820  23.650  1.00  0.00            
ATOM     30  O7  ACD     1      14.890  15.390  23.910  1.00  0.00            
ATOM     31  H15 ACD     1      14.940  15.790  24.780  1.00  0.00            
ATOM     32  O8  ACD     1      11.850  12.920  26.020  1.00  0.00            
ATOM     33  C10 ACD     1      12.330  12.310  27.220  1.00  0.00            
ATOM     34  H16 ACD     1      12.250  13.030  28.050  1.00  0.00            
ATOM     35  C11 ACD     1      11.540  11.070  27.590  1.00  0.00            
ATOM     36  H17 ACD     1      11.570  10.390  26.730  1.00  0.00            
ATOM     37  O9  ACD     1      10.160  11.370  27.810  1.00  0.00            
ATOM     38  H18 ACD     1       9.760  10.490  27.830  1.00  0.00            
ATOM     39  C12 ACD     1      12.250  10.300  28.740  1.00  0.00            
ATOM     40  H19 ACD     1      12.200  10.960  29.620  1.00  0.00            
ATOM     41  O10 ACD     1      11.640   9.050  29.090  1.00  0.00            
ATOM     42  H20 ACD     1      12.100   8.330  28.650  1.00  0.00            
ATOM     43  C13 ACD     1      13.710  10.060  28.440  1.00  0.00            
ATOM     44  H21 ACD     1      14.150   9.660  29.360  1.00  0.00            
ATOM     45  O11 ACD     1      14.350  11.290  28.220  1.00  0.00            
ATOM     46  C14 ACD     1      13.850  12.030  27.050  1.00  0.00            
ATOM     47  H22 ACD     1      13.970  11.420  26.150  1.00  0.00            
ATOM     48  C15 ACD     1      14.570  13.400  26.900  1.00  0.00            
ATOM     49  H23 ACD     1      14.610  13.730  25.860  1.00  0.00            
ATOM     50  H24 ACD     1      14.260  14.100  27.690  1.00  0.00            
ATOM     51  O12 ACD     1      15.970  13.150  27.140  1.00  0.00            
ATOM     52  H25 ACD     1      16.300  13.990  27.470  1.00  0.00            
ATOM     53  O13 ACD     1      13.870   9.260  27.330  1.00  0.00            
ATOM     54  C16 ACD     1      14.760   8.140  27.450  1.00  0.00            
ATOM     55  H26 ACD     1      15.080   8.030  28.500  1.00  0.00            
ATOM     56  C17 ACD     1      13.930   7.000  26.900  1.00  0.00            
ATOM     57  H27 ACD     1      13.440   7.360  25.990  1.00  0.00            
ATOM     58  O14 ACD     1      12.880   6.660  27.840  1.00  0.00            
ATOM     59  H28 ACD     1      13.290   6.100  28.510  1.00  0.00            
ATOM     60  C18 ACD     1      14.840   5.810  26.510  1.00  0.00            
ATOM     61  H29 ACD     1      15.300   5.480  27.460  1.00  0.00            
ATOM     62  O15 ACD     1      14.150   4.740  25.990  1.00  0.00            
ATOM     63  H30 ACD     1      13.700   5.050  25.200  1.00  0.00            
ATOM     64  C19 ACD     1      15.910   6.300  25.580  1.00  0.00            
ATOM     65  H31 ACD     1      16.650   5.590  25.200  1.00  0.00            
ATOM     66  O16 ACD     1      16.660   7.240  26.270  1.00  0.00            
ATOM     67  C20 ACD     1      15.960   8.430  26.620  1.00  0.00            
ATOM     68  H32 ACD     1      15.710   8.990  25.710  1.00  0.00            
ATOM     69  C21 ACD     1      16.970   9.340  27.360  1.00  0.00            
ATOM     70  H33 ACD     1      16.490  10.190  27.880  1.00  0.00            
ATOM     71  H34 ACD     1      17.330   8.670  28.150  1.00  0.00            
ATOM     72  O17 ACD     1      17.950   9.850  26.440  1.00  0.00            
ATOM     73  H35 ACD     1      18.550   9.160  26.170  1.00  0.00            
ATOM     74  O18 ACD     1      15.400   6.950  24.420  1.00  0.00            
ATOM     75  C22 ACD     1      15.040   6.230  23.230  1.00  0.00            
ATOM     76  H36 ACD     1      15.210   5.150  23.230  1.00  0.00            
ATOM     77  C23 ACD     1      13.590   6.460  22.840  1.00  0.00            
ATOM     78  H37 ACD     1      13.400   7.540  22.800  1.00  0.00            
ATOM     79  O19 ACD     1      12.730   5.810  23.780  1.00  0.00            
ATOM     80  H38 ACD     1      11.920   6.260  23.520  1.00  0.00            
ATOM     81  C24 ACD     1      13.230   5.960  21.450  1.00  0.00            
ATOM     82  H39 ACD     1      13.260   4.880  21.280  1.00  0.00            
ATOM     83  O20 ACD     1      11.890   6.350  21.140  1.00  0.00            
ATOM     84  H40 ACD     1      11.160   6.030  21.670  1.00  0.00            
ATOM     85  C25 ACD     1      14.170   6.670  20.490  1.00  0.00            
ATOM     86  H41 ACD     1      13.890   6.280  19.510  1.00  0.00            
ATOM     87  O21 ACD     1      15.540   6.310  20.760  1.00  0.00            
ATOM     88  C26 ACD     1      15.970   6.790  22.110  1.00  0.00            
ATOM     89  H42 ACD     1      15.900   7.890  22.130  1.00  0.00            
ATOM     90  C27 ACD     1      17.420   6.370  22.250  1.00  0.00            
ATOM     91  H43 ACD     1      18.010   6.680  21.380  1.00  0.00            
ATOM     92  H44 ACD     1      17.910   6.990  23.020  1.00  0.00            
ATOM     93  O22 ACD     1      17.550   5.010  22.690  1.00  0.00            
ATOM     94  H45 ACD     1      17.090   4.420  22.080  1.00  0.00            
ATOM     95  O23 ACD     1      14.050   8.080  20.490  1.00  0.00            
ATOM     96  C28 ACD     1      13.880   8.700  19.220  1.00  0.00            
ATOM     97  H46 ACD     1      14.180   7.990  18.440  1.00  0.00            
ATOM     98  C29 ACD     1      14.750   9.980  19.160  1.00  0.00            
ATOM     99  H47 ACD     1      14.790  10.640  20.030  1.00  0.00            
ATOM    100  O24 ACD     1      14.270  10.810  18.030  1.00  0.00            
ATOM    101  C30 ACD     1      16.230   9.720  18.930  1.00  0.00            
ATOM    102  H48 ACD     1      16.550   9.030  19.730  1.00  0.00            
ATOM    103  H49 ACD     1      16.290   9.110  18.020  1.00  0.00            
ATOM    104  O25 ACD     1      17.050  10.870  18.780  1.00  0.00            
ATOM    105  H50 ACD     1      16.630  11.430  18.130  1.00  0.00            
ATOM    106  C31 ACD     1      12.390   9.000  19.020  1.00  0.00            
ATOM    107  H51 ACD     1      12.060   9.550  19.900  1.00  0.00            
ATOM    108  O26 ACD     1      11.630   7.810  18.910  1.00  0.00            
ATOM    109  H52 ACD     1      11.730   7.280  19.700  1.00  0.00            
ATOM    110  C32 ACD     1      12.090   9.910  17.820  1.00  0.00            
ATOM    111  H53 ACD     1      12.420   9.470  16.870  1.00  0.00            
ATOM    112  O27 ACD     1      10.740  10.320  17.850  1.00  0.00            
ATOM    113  H54 ACD     1      10.320   9.790  18.530  1.00  0.00            
ATOM    114  C33 ACD     1      12.940  11.250  17.960  1.00  0.00            
ATOM    115  H55 ACD     1      12.930  11.910  17.090  1.00  0.00            
ATOM    116  O28 ACD     1      12.570  12.050  19.120  1.00  0.00            
ATOM    117  C34 ACD     1      12.170  13.450  18.970  1.00  0.00            
ATOM    118  H56 ACD     1      12.530  13.720  17.970  1.00  0.00            
ATOM    119  C35 ACD     1      10.690  13.600  19.160  1.00  0.00            
ATOM    120  H57 ACD     1      10.400  13.010  20.030  1.00  0.00            
ATOM    121  O29 ACD     1      10.030  13.090  18.000  1.00  0.00            
ATOM    122  H58 ACD     1      10.460  12.260  17.770  1.00  0.00            
ATOM    123  C36 ACD     1      10.220  15.020  19.570  1.00  0.00            
ATOM    124  H59 ACD     1      10.270  15.700  18.710  1.00  0.00            
ATOM    125  O30 ACD     1       8.930  15.000  20.090  1.00  0.00            
ATOM    126  H60 ACD     1       8.350  14.560  19.470  1.00  0.00            
ATOM    127  C1  CV4     2      19.530  14.890  24.980  1.00  0.00            
ATOM    128  C2  CV4     2      18.200  14.070  24.730  1.00  0.00            
ATOM    129  N1  CV4     2      18.390  12.800  24.000  1.00  0.00            
ATOM    130  C3  CV4     2      16.970  12.150  24.080  1.00  0.00            
ATOM    131  C4  CV4     2      16.820  10.810  23.320  1.00  0.00            
ATOM    132  O1  CV4     2      15.430  10.480  23.370  1.00  0.00            
ATOM    133  C5  CV4     2      14.420  11.200  22.810  1.00  0.00            
ATOM    134  C6  CV4     2      13.050  10.700  23.020  1.00  0.00            
ATOM    135  C7  CV4     2      11.920  11.180  22.290  1.00  0.00            
ATOM    136  C8  CV4     2      10.640  10.680  22.490  1.00  0.00            
ATOM    137  C9  CV4     2      10.440   9.810  23.510  1.00  0.00            
ATOM    138  N2  CV4     2       9.140   9.370  23.730  1.00  0.00            
ATOM    139  C10 CV4     2      11.520   9.310  24.230  1.00  0.00            
ATOM    140  C11 CV4     2      12.830   9.740  23.960  1.00  0.00            
ATOM    141  O2  CV4     2      14.640  12.120  22.050  1.00  0.00            
ATOM    142  C12 CV4     2      18.810  13.080  22.540  1.00  0.00            
ATOM    143  C13 CV4     2      17.810  13.800  21.650  1.00  0.00            
ATOM    144  H1  CV4     2      19.470  15.820  25.560  1.00  0.00            
ATOM    145  H2  CV4     2      20.340  14.190  25.230  1.00  0.00            
ATOM    146  H3  CV4     2      19.800  15.310  24.000  1.00  0.00            
ATOM    147  H4  CV4     2      17.650  14.780  24.110  1.00  0.00            
ATOM    148  H5  CV4     2      17.720  13.900  25.700  1.00  0.00            
ATOM    149  H6  CV4     2      19.100  12.240  24.480  1.00  0.00            
ATOM    150  H7  CV4     2      16.210  12.740  23.570  1.00  0.00            
ATOM    151  H8  CV4     2      16.780  12.020  25.140  1.00  0.00            
ATOM    152  H9  CV4     2      17.510  10.060  23.750  1.00  0.00            
ATOM    153  H10 CV4     2      17.150  10.880  22.280  1.00  0.00            
ATOM    154  H11 CV4     2      12.060  12.030  21.630  1.00  0.00            
ATOM    155  H12 CV4     2       9.760  11.060  21.980  1.00  0.00            
ATOM    156  H13 CV4     2       8.500   9.640  23.000  1.00  0.00            
ATOM    157  H14 CV4     2       8.950   8.580  24.330  1.00  0.00            
ATOM    158  H15 CV4     2      11.290   8.610  25.020  1.00  0.00            
ATOM    159  H16 CV4     2      13.560   9.320  24.660  1.00  0.00            
ATOM    160  H17 CV4     2      18.960  12.090  22.120  1.00  0.00            
ATOM    161  H18 CV4     2      19.780  13.580  22.570  1.00  0.00            
ATOM    162  H19 CV4     2      18.210  13.800  20.630  1.00  0.00            
ATOM    163  H20 CV4     2      16.820  13.320  21.630  1.00  0.00            
ATOM    164  H21 CV4     2      17.660  14.850  21.940  1.00  0.00            
TER
ENDMDL
MODEL        1
ATOM      1  H1  ACD     1      23.280   9.980  16.790  1.00  0.00            
ATOM      2  O1  ACD     1      23.030  10.560  17.520  1.00  0.00            
ATOM      3  C1  ACD     1      22.850   9.780  18.720  1.00  0.00            
ATOM      4  H2  ACD     1      22.000   9.100  18.550  1.00  0.00            
ATOM      5  H3  ACD     1      22.430  10.450  19.480  1.00  0.00            
ATOM      6  C2  ACD     1      24.110   9.050  19.160  1.00  0.00            
ATOM      7  H4  ACD     1      23.930   8.670  20.180  1.00  0.00            
ATOM      8  O2  ACD     1      24.310   7.820  18.460  1.00  0.00            
ATOM      9  C3  ACD     1      25.440   7.030  18.720  1.00  0.00            
ATOM     10  H5  ACD     1      25.370   6.170  18.030  1.00  0.00            
ATOM     11  O3  ACD     1      25.420   6.660  20.190  1.00  0.00            
ATOM     12  C4  ACD     1      25.540   5.290  20.490  1.00  0.00            
ATOM     13  H6  ACD     1      25.640   4.630  19.620  1.00  0.00            
ATOM     14  C5  ACD     1      26.680   5.170  21.540  1.00  0.00            
ATOM     15  H7  ACD     1      26.600   5.830  22.410  1.00  0.00            
ATOM     16  O4  ACD     1      27.970   5.420  20.980  1.00  0.00            
ATOM     17  H8  ACD     1      28.620   4.870  21.440  1.00  0.00            
ATOM     18  C6  ACD     1      26.780   3.820  22.270  1.00  0.00            
ATOM     19  H9  ACD     1      27.040   3.090  21.490  1.00  0.00            
ATOM     20  O5  ACD     1      27.710   3.870  23.330  1.00  0.00            
ATOM     21  H10 ACD     1      27.200   4.450  23.900  1.00  0.00            
ATOM     22  C7  ACD     1      25.380   3.520  22.880  1.00  0.00            
ATOM     23  H11 ACD     1      25.410   2.500  23.260  1.00  0.00            
ATOM     24  O6  ACD     1      24.390   3.590  21.760  1.00  0.00            
ATOM     25  C8  ACD     1      24.210   4.900  21.210  1.00  0.00            
ATOM     26  H12 ACD     1      23.830   5.560  22.000  1.00  0.00            
ATOM     27  C9  ACD     1      23.200   4.850  20.180  1.00  0.00            
ATOM     28  H13 ACD     1      22.260   4.580  20.680  1.00  0.00            
ATOM     29  H14 ACD     1      23.070   5.870  19.820  1.00  0.00            
ATOM     30  O7  ACD     1      23.520   3.930  19.110  1.00  0.00            
ATOM     31  H15 ACD     1      23.850   3.080  19.410  1.00  0.00            
ATOM     32  O8  ACD     1      24.950   4.340  23.960  1.00  0.00            
ATOM     33  C10 ACD     1      24.140   3.680  24.940  1.00  0.00            
ATOM     34  H16 ACD     1      23.840   2.700  24.550  1.00  0.00            
ATOM     35  C11 ACD     1      25.070   3.490  26.170  1.00  0.00            
ATOM     36  H17 ACD     1      25.510   4.480  26.320  1.00  0.00            
ATOM     37  O9  ACD     1      26.140   2.560  25.900  1.00  0.00            
ATOM     38  H18 ACD     1      25.760   1.680  26.020  1.00  0.00            
ATOM     39  C12 ACD     1      24.220   3.040  27.360  1.00  0.00            
ATOM     40  H19 ACD     1      23.700   2.100  27.140  1.00  0.00            
ATOM     41  O10 ACD     1      24.990   2.720  28.580  1.00  0.00            
ATOM     42  H20 ACD     1      24.420   2.330  29.250  1.00  0.00            
ATOM     43  C13 ACD     1      23.140   4.090  27.570  1.00  0.00            
ATOM     44  H21 ACD     1      22.570   3.820  28.470  1.00  0.00            
ATOM     45  O11 ACD     1      22.270   4.020  26.420  1.00  0.00            
ATOM     46  C14 ACD     1      22.810   4.440  25.140  1.00  0.00            
ATOM     47  H22 ACD     1      22.940   5.530  25.140  1.00  0.00            
ATOM     48  C15 ACD     1      21.800   4.140  24.170  1.00  0.00            
ATOM     49  H23 ACD     1      22.300   4.520  23.270  1.00  0.00            
ATOM     50  H24 ACD     1      21.650   3.060  24.020  1.00  0.00            
ATOM     51  O12 ACD     1      20.600   4.910  24.340  1.00  0.00            
ATOM     52  H25 ACD     1      20.480   5.090  25.270  1.00  0.00            
ATOM     53  O13 ACD     1      23.670   5.400  27.690  1.00  0.00            
ATOM     54  C16 ACD     1      23.140   6.130  28.790  1.00  0.00            
ATOM     55  H26 ACD     1      22.700   5.370  29.450  1.00  0.00            
ATOM     56  C17 ACD     1      24.380   6.730  29.380  1.00  0.00            
ATOM     57  H27 ACD     1      24.970   7.060  28.510  1.00  0.00            
ATOM     58  O14 ACD     1      25.120   5.740  30.160  1.00  0.00            
ATOM     59  H28 ACD     1      24.580   5.540  30.930  1.00  0.00            
ATOM     60  C18 ACD     1      24.090   7.990  30.160  1.00  0.00            
ATOM     61  H29 ACD     1      23.630   7.720  31.120  1.00  0.00            
ATOM     62  O15 ACD     1      25.270   8.720  30.520  1.00  0.00            
ATOM     63  H30 ACD     1      25.700   9.110  29.750  1.00  0.00            
ATOM     64  C19 ACD     1      23.120   8.940  29.440  1.00  0.00            
ATOM     65  H31 ACD     1      22.940   9.890  29.940  1.00  0.00            
ATOM     66  O16 ACD     1      21.910   8.230  29.250  1.00  0.00            
ATOM     67  C20 ACD     1      22.060   7.100  28.350  1.00  0.00            
ATOM     68  H32 ACD     1      22.190   7.460  27.320  1.00  0.00            
ATOM     69  C21 ACD     1      20.670   6.500  28.330  1.00  0.00            
ATOM     70  H33 ACD     1      20.750   5.630  27.680  1.00  0.00            
ATOM     71  H34 ACD     1      20.330   6.150  29.310  1.00  0.00            
ATOM     72  O17 ACD     1      19.740   7.520  27.720  1.00  0.00            
ATOM     73  H35 ACD     1      19.550   7.930  28.560  1.00  0.00            
ATOM     74  O18 ACD     1      23.670   9.340  28.160  1.00  0.00            
ATOM     75  C22 ACD     1      23.810  10.690  27.730  1.00  0.00            
ATOM     76  H36 ACD     1      23.530  11.430  28.480  1.00  0.00            
ATOM     77  C23 ACD     1      25.280  10.940  27.250  1.00  0.00            
ATOM     78  H37 ACD     1      25.480  10.330  26.360  1.00  0.00            
ATOM     79  O19 ACD     1      26.160  10.710  28.370  1.00  0.00            
ATOM     80  H38 ACD     1      27.070  10.570  28.080  1.00  0.00            
ATOM     81  C24 ACD     1      25.420  12.400  26.800  1.00  0.00            
ATOM     82  H39 ACD     1      25.140  12.970  27.690  1.00  0.00            
ATOM     83  O20 ACD     1      26.660  12.760  26.370  1.00  0.00            
ATOM     84  H40 ACD     1      27.300  12.890  27.080  1.00  0.00            
ATOM     85  C25 ACD     1      24.430  12.760  25.680  1.00  0.00            
ATOM     86  H41 ACD     1      24.450  13.830  25.440  1.00  0.00            
ATOM     87  O21 ACD     1      23.130  12.440  26.190  1.00  0.00            
ATOM     88  C26 ACD     1      22.900  11.040  26.550  1.00  0.00            
ATOM     89  H42 ACD     1      23.230  10.330  25.780  1.00  0.00            
ATOM     90  C27 ACD     1      21.390  10.790  27.020  1.00  0.00            
ATOM     91  H43 ACD     1      21.300   9.990  27.760  1.00  0.00            
ATOM     92  H44 ACD     1      20.890  11.660  27.450  1.00  0.00            
ATOM     93  O22 ACD     1      20.660  10.350  25.890  1.00  0.00            
ATOM     94  H45 ACD     1      20.960   9.460  25.670  1.00  0.00            
ATOM     95  O23 ACD     1      24.790  11.940  24.520  1.00  0.00            
ATOM     96  C28 ACD     1      24.820  12.620  23.260  1.00  0.00            
ATOM     97  H46 ACD     1      24.670  13.700  23.370  1.00  0.00            
ATOM     98  C29 ACD     1      23.700  12.100  22.410  1.00  0.00            
ATOM     99  H47 ACD     1      23.730  11.010  22.580  1.00  0.00            
ATOM    100  O24 ACD     1      23.890  12.420  20.980  1.00  0.00            
ATOM    101  C30 ACD     1      22.310  12.710  22.830  1.00  0.00            
ATOM    102  H48 ACD     1      22.050  12.410  23.860  1.00  0.00            
ATOM    103  H49 ACD     1      22.420  13.790  22.690  1.00  0.00            
ATOM    104  O25 ACD     1      21.270  12.170  22.020  1.00  0.00            
ATOM    105  H50 ACD     1      21.560  12.460  21.150  1.00  0.00            
ATOM    106  C31 ACD     1      26.200  12.280  22.700  1.00  0.00            
ATOM    107  H51 ACD     1      26.320  11.190  22.680  1.00  0.00            
ATOM    108  O26 ACD     1      27.290  12.810  23.470  1.00  0.00            
ATOM    109  H52 ACD     1      27.080  12.710  24.410  1.00  0.00            
ATOM    110  C32 ACD     1      26.260  12.680  21.210  1.00  0.00            
ATOM    111  H53 ACD     1      26.140  13.760  21.040  1.00  0.00            
ATOM    112  O27 ACD     1      27.540  12.320  20.580  1.00  0.00            
ATOM    113  H54 ACD     1      27.460  11.520  20.050  1.00  0.00            
ATOM    114  C33 ACD     1      25.090  12.040  20.420  1.00  0.00            
ATOM    115  H55 ACD     1      24.990  12.290  19.360  1.00  0.00            
ATOM    116  O28 ACD     1      25.200  10.600  20.470  1.00  0.00            
ATOM    117  C34 ACD     1      25.300   9.910  19.240  1.00  0.00            
ATOM    118  H56 ACD     1      25.240  10.520  18.330  1.00  0.00            
ATOM    119  C35 ACD     1      26.630   9.130  19.330  1.00  0.00            
ATOM    120  H57 ACD     1      26.660   8.760  20.360  1.00  0.00            
ATOM    121  O29 ACD     1      27.780   9.990  19.090  1.00  0.00            
ATOM    122  H58 ACD     1      28.590   9.800  19.560  1.00  0.00            
ATOM    123  C36 ACD     1      26.670   7.900  18.400  1.00  0.00            
ATOM    124  H59 ACD     1      26.820   8.200  17.350  1.00  0.00            
ATOM    125  O30 ACD     1      27.790   7.060  18.710  1.00  0.00            
ATOM    126  H60 ACD     1      27.590   6.760  19.600  1.00  0.00            
ATOM    127  C1  CV4     2      17.630   7.990  19.180  1.00  0.00            
ATOM    128  C2  CV4     2      18.970   8.030  19.880  1.00  0.00            
ATOM    129  N1  CV4     2      19.060   7.450  21.230  1.00  0.00            
ATOM    130  C3  CV4     2      20.550   7.400  21.670  1.00  0.00            
ATOM    131  C4  CV4     2      21.240   8.740  22.090  1.00  0.00            
ATOM    132  O1  CV4     2      22.580   8.420  22.410  1.00  0.00            
ATOM    133  C5  CV4     2      22.900   8.210  23.730  1.00  0.00            
ATOM    134  C6  CV4     2      24.410   8.200  24.000  1.00  0.00            
ATOM    135  C7  CV4     2      25.340   8.630  23.070  1.00  0.00            
ATOM    136  C8  CV4     2      26.780   8.600  23.330  1.00  0.00            
ATOM    137  C9  CV4     2      27.230   8.030  24.500  1.00  0.00            
ATOM    138  N2  CV4     2      28.550   7.910  24.730  1.00  0.00            
ATOM    139  C10 CV4     2      26.240   7.690  25.460  1.00  0.00            
ATOM    140  C11 CV4     2      24.850   7.810  25.260  1.00  0.00            
ATOM    141  O2  CV4     2      22.070   8.240  24.630  1.00  0.00            
ATOM    142  C12 CV4     2      18.240   8.360  22.150  1.00  0.00            
ATOM    143  C13 CV4     2      18.240   7.970  23.660  1.00  0.00            
ATOM    144  H1  CV4     2      17.400   6.920  19.100  1.00  0.00            
ATOM    145  H2  CV4     2      16.880   8.470  19.820  1.00  0.00            
ATOM    146  H3  CV4     2      17.710   8.480  18.210  1.00  0.00            
ATOM    147  H4  CV4     2      19.390   9.040  19.940  1.00  0.00            
ATOM    148  H5  CV4     2      19.690   7.550  19.230  1.00  0.00            
ATOM    149  H6  CV4     2      18.700   6.490  21.360  1.00  0.00            
ATOM    150  H7  CV4     2      21.100   6.970  20.830  1.00  0.00            
ATOM    151  H8  CV4     2      20.590   6.750  22.540  1.00  0.00            
ATOM    152  H9  CV4     2      20.610   9.160  22.880  1.00  0.00            
ATOM    153  H10 CV4     2      21.360   9.490  21.290  1.00  0.00            
ATOM    154  H11 CV4     2      25.040   8.890  22.060  1.00  0.00            
ATOM    155  H12 CV4     2      27.610   8.820  22.670  1.00  0.00            
ATOM    156  H13 CV4     2      28.890   8.160  25.650  1.00  0.00            
ATOM    157  H14 CV4     2      29.150   8.020  23.920  1.00  0.00            
ATOM    158  H15 CV4     2      26.530   7.120  26.340  1.00  0.00            
ATOM    159  H16 CV4     2      24.160   7.680  26.080  1.00  0.00            
ATOM    160  H17 CV4     2      17.230   8.280  21.750  1.00  0.00            
ATOM    161  H18 CV4     2      18.600   9.390  22.140  1.00  0.00            
ATOM    162  H19 CV4     2      18.060   8.900  24.220  1.00  0.00            
ATOM    163  H20 CV4     2      17.500   7.230  23.970  1.00  0.00            
ATOM    164  H21 CV4     2      19.230   7.710  24.060  1.00  0.00            
TER
ENDMDL
MODEL        1
ATOM      1  H1  ACD     1      28.380  10.040  18.780  1.00  0.00            
ATOM      2  O1  ACD     1      28.300  11.000  18.750  1.00  0.00            
ATOM      3  C1  ACD     1      28.570  11.460  17.440  1.00  0.00            
ATOM      4  H2  ACD     1      27.650  11.440  16.830  1.00  0.00            
ATOM      5  H3  ACD     1      29.280  10.780  16.970  1.00  0.00            
ATOM      6  C2  ACD     1      29.240  12.830  17.470  1.00  0.00            
ATOM      7  H4  ACD     1      28.560  13.510  18.000  1.00  0.00            
ATOM      8  O2  ACD     1      30.540  12.670  18.190  1.00  0.00            
ATOM      9  C3  ACD     1      31.130  13.950  18.260  1.00  0.00            
ATOM     10  H5  ACD     1      32.030  13.890  18.880  1.00  0.00            
ATOM     11  O3  ACD     1      30.210  14.930  18.760  1.00  0.00            
ATOM     12  C4  ACD     1      30.500  15.610  20.050  1.00  0.00            
ATOM     13  H6  ACD     1      31.500  15.250  20.320  1.00  0.00            
ATOM     14  C5  ACD     1      30.540  17.090  19.710  1.00  0.00            
ATOM     15  H7  ACD     1      29.780  17.390  18.980  1.00  0.00            
ATOM     16  O4  ACD     1      31.830  17.360  19.120  1.00  0.00            
ATOM     17  H8  ACD     1      31.920  16.760  18.370  1.00  0.00            
ATOM     18  C6  ACD     1      30.340  17.930  20.980  1.00  0.00            
ATOM     19  H9  ACD     1      31.260  17.700  21.540  1.00  0.00            
ATOM     20  O5  ACD     1      30.210  19.310  20.670  1.00  0.00            
ATOM     21  H10 ACD     1      29.380  19.520  20.240  1.00  0.00            
ATOM     22  C7  ACD     1      29.120  17.500  21.710  1.00  0.00            
ATOM     23  H11 ACD     1      29.080  18.250  22.510  1.00  0.00            
ATOM     24  O6  ACD     1      29.370  16.170  22.170  1.00  0.00            
ATOM     25  C8  ACD     1      29.450  15.230  21.070  1.00  0.00            
ATOM     26  H12 ACD     1      28.470  15.260  20.590  1.00  0.00            
ATOM     27  C9  ACD     1      29.640  13.790  21.550  1.00  0.00            
ATOM     28  H13 ACD     1      28.790  13.520  22.200  1.00  0.00            
ATOM     29  H14 ACD     1      29.590  13.150  20.660  1.00  0.00            
ATOM     30  O7  ACD     1      30.860  13.520  22.300  1.00  0.00            
ATOM     31  H15 ACD     1      31.640  13.720  21.770  1.00  0.00            
ATOM     32  O8  ACD     1      27.990  17.490  20.800  1.00  0.00            
ATOM     33  C10 ACD     1      26.910  18.390  21.090  1.00  0.00            
ATOM     34  H16 ACD     1      27.080  19.080  21.930  1.00  0.00            
ATOM     35  C11 ACD     1      26.700  19.170  19.830  1.00  0.00            
ATOM     36  H17 ACD     1      26.540  18.530  18.950  1.00  0.00            
ATOM     37  O9  ACD     1      27.840  19.930  19.600  1.00  0.00            
ATOM     38  H18 ACD     1      27.550  20.560  18.930  1.00  0.00            
ATOM     39  C12 ACD     1      25.440  19.960  19.980  1.00  0.00            
ATOM     40  H19 ACD     1      25.580  20.560  20.880  1.00  0.00            
ATOM     41  O10 ACD     1      25.190  20.700  18.830  1.00  0.00            
ATOM     42  H20 ACD     1      24.730  20.170  18.180  1.00  0.00            
ATOM     43  C13 ACD     1      24.310  19.020  20.180  1.00  0.00            
ATOM     44  H21 ACD     1      23.340  19.520  20.300  1.00  0.00            
ATOM     45  O11 ACD     1      24.530  18.390  21.440  1.00  0.00            
ATOM     46  C14 ACD     1      25.690  17.580  21.530  1.00  0.00            
ATOM     47  H22 ACD     1      25.650  16.700  20.880  1.00  0.00            
ATOM     48  C15 ACD     1      25.860  17.310  23.020  1.00  0.00            
ATOM     49  H23 ACD     1      26.870  16.970  23.280  1.00  0.00            
ATOM     50  H24 ACD     1      25.740  18.290  23.500  1.00  0.00            
ATOM     51  O12 ACD     1      24.910  16.480  23.620  1.00  0.00            
ATOM     52  H25 ACD     1      24.090  16.920  23.390  1.00  0.00            
ATOM     53  O13 ACD     1      24.140  18.160  19.060  1.00  0.00            
ATOM     54  C16 ACD     1      22.800  17.830  18.740  1.00  0.00            
ATOM     55  H26 ACD     1      22.180  18.360  19.480  1.00  0.00            
ATOM     56  C17 ACD     1      22.520  18.440  17.350  1.00  0.00            
ATOM     57  H27 ACD     1      23.270  18.040  16.650  1.00  0.00            
ATOM     58  O14 ACD     1      22.780  19.790  17.400  1.00  0.00            
ATOM     59  H28 ACD     1      21.940  20.230  17.580  1.00  0.00            
ATOM     60  C18 ACD     1      21.130  18.070  16.930  1.00  0.00            
ATOM     61  H29 ACD     1      20.450  18.650  17.570  1.00  0.00            
ATOM     62  O15 ACD     1      20.900  18.440  15.620  1.00  0.00            
ATOM     63  H30 ACD     1      20.620  17.610  15.220  1.00  0.00            
ATOM     64  C19 ACD     1      20.910  16.540  16.960  1.00  0.00            
ATOM     65  H31 ACD     1      19.850  16.290  16.860  1.00  0.00            
ATOM     66  O16 ACD     1      21.330  16.060  18.260  1.00  0.00            
ATOM     67  C20 ACD     1      22.600  16.310  18.760  1.00  0.00            
ATOM     68  H32 ACD     1      23.320  15.730  18.160  1.00  0.00            
ATOM     69  C21 ACD     1      22.570  15.740  20.160  1.00  0.00            
ATOM     70  H33 ACD     1      23.530  15.930  20.640  1.00  0.00            
ATOM     71  H34 ACD     1      21.810  16.310  20.710  1.00  0.00            
ATOM     72  O17 ACD     1      22.340  14.380  20.260  1.00  0.00            
ATOM     73  H35 ACD     1      22.560  14.240  21.180  1.00  0.00            
ATOM     74  O18 ACD     1      21.690  15.920  15.910  1.00  0.00            
ATOM     75  C22 ACD     1      21.200  14.800  15.240  1.00  0.00            
ATOM     76  H36 ACD     1      20.110  14.730  15.120  1.00  0.00            
ATOM     77  C23 ACD     1      21.780  14.980  13.770  1.00  0.00            
ATOM     78  H37 ACD     1      22.770  15.410  13.930  1.00  0.00            
ATOM     79  O19 ACD     1      20.840  15.770  13.000  1.00  0.00            
ATOM     80  H38 ACD     1      20.020  15.350  12.760  1.00  0.00            
ATOM     81  C24 ACD     1      21.940  13.640  13.130  1.00  0.00            
ATOM     82  H39 ACD     1      20.940  13.200  13.010  1.00  0.00            
ATOM     83  O20 ACD     1      22.710  13.720  11.940  1.00  0.00            
ATOM     84  H40 ACD     1      23.560  14.050  12.240  1.00  0.00            
ATOM     85  C25 ACD     1      22.620  12.660  14.010  1.00  0.00            
ATOM     86  H41 ACD     1      22.700  11.630  13.660  1.00  0.00            
ATOM     87  O21 ACD     1      21.850  12.470  15.120  1.00  0.00            
ATOM     88  C26 ACD     1      21.620  13.560  15.990  1.00  0.00            
ATOM     89  H42 ACD     1      22.600  13.800  16.420  1.00  0.00            
ATOM     90  C27 ACD     1      20.590  13.180  17.070  1.00  0.00            
ATOM     91  H43 ACD     1      20.910  12.390  17.760  1.00  0.00            
ATOM     92  H44 ACD     1      20.420  13.980  17.790  1.00  0.00            
ATOM     93  O22 ACD     1      19.350  12.910  16.580  1.00  0.00            
ATOM     94  H45 ACD     1      19.360  12.030  16.200  1.00  0.00            
ATOM     95  O23 ACD     1      23.900  13.100  14.460  1.00  0.00            
ATOM     96  C28 ACD     1      25.060  12.750  13.700  1.00  0.00            
ATOM     97  H46 ACD     1      24.880  12.240  12.750  1.00  0.00            
ATOM     98  C29 ACD     1      25.880  11.810  14.600  1.00  0.00            
ATOM     99  H47 ACD     1      25.890  12.170  15.630  1.00  0.00            
ATOM    100  O24 ACD     1      27.260  11.750  14.110  1.00  0.00            
ATOM    101  C30 ACD     1      25.330  10.370  14.570  1.00  0.00            
ATOM    102  H48 ACD     1      24.240  10.500  14.640  1.00  0.00            
ATOM    103  H49 ACD     1      25.520   9.890  13.600  1.00  0.00            
ATOM    104  O25 ACD     1      25.930   9.620  15.610  1.00  0.00            
ATOM    105  H50 ACD     1      26.630   9.120  15.190  1.00  0.00            
ATOM    106  C31 ACD     1      25.820  14.040  13.390  1.00  0.00            
ATOM    107  H51 ACD     1      25.880  14.510  14.390  1.00  0.00            
ATOM    108  O26 ACD     1      25.070  14.790  12.410  1.00  0.00            
ATOM    109  H52 ACD     1      25.500  15.650  12.300  1.00  0.00            
ATOM    110  C32 ACD     1      27.290  13.850  13.070  1.00  0.00            
ATOM    111  H53 ACD     1      27.300  13.470  12.040  1.00  0.00            
ATOM    112  O27 ACD     1      28.000  15.100  13.080  1.00  0.00            
ATOM    113  H54 ACD     1      28.260  15.310  13.980  1.00  0.00            
ATOM    114  C33 ACD     1      28.010  12.970  14.060  1.00  0.00            
ATOM    115  H55 ACD     1      29.010  12.750  13.680  1.00  0.00            
ATOM    116  O28 ACD     1      28.160  13.530  15.380  1.00  0.00            
ATOM    117  C34 ACD     1      29.480  13.320  16.010  1.00  0.00            
ATOM    118  H56 ACD     1      30.050  12.530  15.520  1.00  0.00            
ATOM    119  C35 ACD     1      30.320  14.560  15.910  1.00  0.00            
ATOM    120  H57 ACD     1      29.750  15.450  16.200  1.00  0.00            
ATOM    121  O29 ACD     1      30.780  14.760  14.530  1.00  0.00            
ATOM    122  H58 ACD     1      31.120  15.650  14.460  1.00  0.00            
ATOM    123  C36 ACD     1      31.500  14.500  16.880  1.00  0.00            
ATOM    124  H59 ACD     1      32.210  13.820  16.400  1.00  0.00            
ATOM    125  O30 ACD     1      32.150  15.750  17.050  1.00  0.00            
ATOM    126  H60 ACD     1      32.680  15.880  16.260  1.00  0.00            
ATOM    127  C1  CV4     2      25.210   8.150  20.530  1.00  0.00            
ATOM    128  C2  CV4     2      25.440   9.420  19.680  1.00  0.00            
ATOM    129  N1  CV4     2      24.180   9.910  18.980  1.00  0.00            
ATOM    130  C3  CV4     2      24.520  11.200  18.180  1.00  0.00            
ATOM    131  C4  CV4     2      24.920  12.390  19.030  1.00  0.00            
ATOM    132  O1  CV4     2      25.220  13.460  18.040  1.00  0.00            
ATOM    133  C5  CV4     2      25.850  14.640  18.520  1.00  0.00
[truncated: 1,547,319 more chars]
