# Supplementary material for: Achieving Chemical Accuracy in Cyclodextrin Host–Guest Binding via Integrative Atomistic Modelling
Source: Adv Sci (Weinh). 2025 Dec 14;13(10):e19782. doi: 10.1002/advs.202519782 (PMC12915143; doi:10.1002/advs.202519782)
Supplement: Supplementary file 1 — Supporting Information [file ADVS-13-e19782-s003.zip › all_poses/ACD.CX6.pdb]

MODEL        1
ATOM      1  H1  ACD     1      24.070  34.170  17.580  1.00  0.00            
ATOM      2  O1  ACD     1      24.670  33.680  17.020  1.00  0.00            
ATOM      3  C1  ACD     1      24.550  32.310  17.490  1.00  0.00            
ATOM      4  H2  ACD     1      24.760  32.250  18.570  1.00  0.00            
ATOM      5  H3  ACD     1      25.290  31.680  16.970  1.00  0.00            
ATOM      6  C2  ACD     1      23.230  31.730  17.220  1.00  0.00            
ATOM      7  H4  ACD     1      23.390  30.660  17.410  1.00  0.00            
ATOM      8  O2  ACD     1      22.260  32.220  18.170  1.00  0.00            
ATOM      9  C3  ACD     1      20.930  31.790  17.930  1.00  0.00            
ATOM     10  H5  ACD     1      20.340  32.240  18.730  1.00  0.00            
ATOM     11  O3  ACD     1      20.790  30.320  17.980  1.00  0.00            
ATOM     12  C4  ACD     1      20.100  29.880  19.180  1.00  0.00            
ATOM     13  H6  ACD     1      19.580  30.700  19.700  1.00  0.00            
ATOM     14  C5  ACD     1      19.110  28.840  18.680  1.00  0.00            
ATOM     15  H7  ACD     1      19.710  28.100  18.140  1.00  0.00            
ATOM     16  O4  ACD     1      18.150  29.490  17.860  1.00  0.00            
ATOM     17  H8  ACD     1      18.660  29.960  17.200  1.00  0.00            
ATOM     18  C6  ACD     1      18.480  28.020  19.840  1.00  0.00            
ATOM     19  H9  ACD     1      17.920  28.720  20.470  1.00  0.00            
ATOM     20  O5  ACD     1      17.590  27.040  19.260  1.00  0.00            
ATOM     21  H10 ACD     1      17.280  27.410  18.430  1.00  0.00            
ATOM     22  C7  ACD     1      19.630  27.440  20.670  1.00  0.00            
ATOM     23  H11 ACD     1      19.130  26.930  21.500  1.00  0.00            
ATOM     24  O6  ACD     1      20.430  28.490  21.190  1.00  0.00            
ATOM     25  C8  ACD     1      21.150  29.240  20.130  1.00  0.00            
ATOM     26  H12 ACD     1      21.750  28.660  19.410  1.00  0.00            
ATOM     27  C9  ACD     1      22.040  30.220  20.880  1.00  0.00            
ATOM     28  H13 ACD     1      22.710  29.640  21.520  1.00  0.00            
ATOM     29  H14 ACD     1      22.720  30.650  20.140  1.00  0.00            
ATOM     30  O7  ACD     1      21.220  31.190  21.610  1.00  0.00            
ATOM     31  H15 ACD     1      20.330  30.830  21.670  1.00  0.00            
ATOM     32  O8  ACD     1      20.460  26.580  19.970  1.00  0.00            
ATOM     33  C10 ACD     1      20.640  25.290  20.520  1.00  0.00            
ATOM     34  H16 ACD     1      20.080  25.240  21.460  1.00  0.00            
ATOM     35  C11 ACD     1      19.990  24.270  19.620  1.00  0.00            
ATOM     36  H17 ACD     1      20.190  24.460  18.560  1.00  0.00            
ATOM     37  O9  ACD     1      18.590  24.360  19.880  1.00  0.00            
ATOM     38  H18 ACD     1      18.310  25.260  19.680  1.00  0.00            
ATOM     39  C12 ACD     1      20.530  22.790  19.900  1.00  0.00            
ATOM     40  H19 ACD     1      20.140  22.490  20.890  1.00  0.00            
ATOM     41  O10 ACD     1      20.030  21.790  18.900  1.00  0.00            
ATOM     42  H20 ACD     1      19.150  21.510  19.170  1.00  0.00            
ATOM     43  C13 ACD     1      22.080  22.810  19.870  1.00  0.00            
ATOM     44  H21 ACD     1      22.490  21.810  20.080  1.00  0.00            
ATOM     45  O11 ACD     1      22.470  23.650  20.910  1.00  0.00            
ATOM     46  C14 ACD     1      22.170  25.050  20.690  1.00  0.00            
ATOM     47  H22 ACD     1      22.570  25.300  19.700  1.00  0.00            
ATOM     48  C15 ACD     1      22.710  25.870  21.800  1.00  0.00            
ATOM     49  H23 ACD     1      23.800  25.720  21.790  1.00  0.00            
ATOM     50  H24 ACD     1      22.570  26.950  21.650  1.00  0.00            
ATOM     51  O12 ACD     1      22.200  25.490  23.060  1.00  0.00            
ATOM     52  H25 ACD     1      22.330  26.280  23.610  1.00  0.00            
ATOM     53  O13 ACD     1      22.590  23.290  18.610  1.00  0.00            
ATOM     54  C16 ACD     1      23.270  22.390  17.700  1.00  0.00            
ATOM     55  H26 ACD     1      23.110  21.400  18.140  1.00  0.00            
ATOM     56  C17 ACD     1      22.580  22.440  16.340  1.00  0.00            
ATOM     57  H27 ACD     1      22.260  23.460  16.100  1.00  0.00            
ATOM     58  O14 ACD     1      21.400  21.640  16.390  1.00  0.00            
ATOM     59  H28 ACD     1      20.890  21.960  17.140  1.00  0.00            
ATOM     60  C18 ACD     1      23.460  21.870  15.240  1.00  0.00            
ATOM     61  H29 ACD     1      23.620  20.800  15.430  1.00  0.00            
ATOM     62  O15 ACD     1      22.870  22.120  14.030  1.00  0.00            
ATOM     63  H30 ACD     1      21.920  22.100  14.150  1.00  0.00            
ATOM     64  C19 ACD     1      24.860  22.470  15.160  1.00  0.00            
ATOM     65  H31 ACD     1      25.460  22.100  14.330  1.00  0.00            
ATOM     66  O16 ACD     1      25.430  22.160  16.430  1.00  0.00            
ATOM     67  C20 ACD     1      24.760  22.770  17.600  1.00  0.00            
ATOM     68  H32 ACD     1      24.950  23.850  17.540  1.00  0.00            
ATOM     69  C21 ACD     1      25.490  22.440  18.950  1.00  0.00            
ATOM     70  H33 ACD     1      26.530  22.800  18.900  1.00  0.00            
ATOM     71  H34 ACD     1      24.980  23.020  19.730  1.00  0.00            
ATOM     72  O17 ACD     1      25.560  21.050  19.300  1.00  0.00            
ATOM     73  H35 ACD     1      26.240  21.020  19.990  1.00  0.00            
ATOM     74  O18 ACD     1      24.760  23.870  14.980  1.00  0.00            
ATOM     75  C22 ACD     1      25.470  24.510  13.990  1.00  0.00            
ATOM     76  H36 ACD     1      26.010  23.770  13.380  1.00  0.00            
ATOM     77  C23 ACD     1      24.470  25.090  13.090  1.00  0.00            
ATOM     78  H37 ACD     1      23.830  25.740  13.690  1.00  0.00            
ATOM     79  O19 ACD     1      23.650  24.090  12.410  1.00  0.00            
ATOM     80  H38 ACD     1      23.280  23.600  13.150  1.00  0.00            
ATOM     81  C24 ACD     1      25.240  25.830  12.000  1.00  0.00            
ATOM     82  H39 ACD     1      25.900  25.120  11.480  1.00  0.00            
ATOM     83  O20 ACD     1      24.320  26.410  11.090  1.00  0.00            
ATOM     84  H40 ACD     1      23.600  25.810  10.890  1.00  0.00            
ATOM     85  C25 ACD     1      26.100  26.900  12.700  1.00  0.00            
ATOM     86  H41 ACD     1      26.710  27.400  11.940  1.00  0.00            
ATOM     87  O21 ACD     1      26.990  26.350  13.670  1.00  0.00            
ATOM     88  C26 ACD     1      26.370  25.610  14.720  1.00  0.00            
ATOM     89  H42 ACD     1      25.780  26.370  15.250  1.00  0.00            
ATOM     90  C27 ACD     1      27.380  25.010  15.660  1.00  0.00            
ATOM     91  H43 ACD     1      26.850  24.420  16.420  1.00  0.00            
ATOM     92  H44 ACD     1      28.050  24.380  15.060  1.00  0.00            
ATOM     93  O22 ACD     1      28.020  26.090  16.300  1.00  0.00            
ATOM     94  H45 ACD     1      28.470  25.730  17.070  1.00  0.00            
ATOM     95  O23 ACD     1      25.180  27.830  13.260  1.00  0.00            
ATOM     96  C28 ACD     1      25.490  29.160  12.980  1.00  0.00            
ATOM     97  H46 ACD     1      26.160  29.150  12.110  1.00  0.00            
ATOM     98  C29 ACD     1      25.890  29.900  14.280  1.00  0.00            
ATOM     99  H47 ACD     1      25.280  29.450  15.060  1.00  0.00            
ATOM    100  O24 ACD     1      25.750  31.290  14.120  1.00  0.00            
ATOM    101  C30 ACD     1      27.310  29.600  14.510  1.00  0.00            
ATOM    102  H48 ACD     1      27.460  28.530  14.690  1.00  0.00            
ATOM    103  H49 ACD     1      27.920  29.770  13.610  1.00  0.00            
ATOM    104  O25 ACD     1      27.770  30.180  15.780  1.00  0.00            
ATOM    105  H50 ACD     1      27.510  31.100  15.730  1.00  0.00            
ATOM    106  C31 ACD     1      24.190  29.690  12.420  1.00  0.00            
ATOM    107  H51 ACD     1      23.310  29.330  12.960  1.00  0.00            
ATOM    108  O26 ACD     1      24.010  29.160  11.110  1.00  0.00            
ATOM    109  H52 ACD     1      24.350  28.260  11.070  1.00  0.00            
ATOM    110  C32 ACD     1      24.120  31.160  12.460  1.00  0.00            
ATOM    111  H53 ACD     1      24.970  31.550  11.890  1.00  0.00            
ATOM    112  O27 ACD     1      22.870  31.530  11.970  1.00  0.00            
ATOM    113  H54 ACD     1      22.770  31.040  11.150  1.00  0.00            
ATOM    114  C33 ACD     1      24.390  31.680  13.870  1.00  0.00            
ATOM    115  H55 ACD     1      24.400  32.770  13.820  1.00  0.00            
ATOM    116  O28 ACD     1      23.520  31.120  14.860  1.00  0.00            
ATOM    117  C34 ACD     1      22.700  31.920  15.730  1.00  0.00            
ATOM    118  H56 ACD     1      22.890  32.950  15.390  1.00  0.00            
ATOM    119  C35 ACD     1      21.290  31.590  15.470  1.00  0.00            
ATOM    120  H57 ACD     1      21.180  30.500  15.530  1.00  0.00            
ATOM    121  O29 ACD     1      20.910  32.070  14.080  1.00  0.00            
ATOM    122  H58 ACD     1      21.510  31.700  13.440  1.00  0.00            
ATOM    123  C36 ACD     1      20.420  32.300  16.550  1.00  0.00            
ATOM    124  H59 ACD     1      20.630  33.370  16.540  1.00  0.00            
ATOM    125  O30 ACD     1      19.010  31.980  16.310  1.00  0.00            
ATOM    126  H60 ACD     1      18.800  32.170  15.400  1.00  0.00            
ATOM    127  C1  CX6     2      14.480  21.010  17.130  1.00  0.00            
ATOM    128  C2  CX6     2      15.200  21.680  18.390  1.00  0.00            
ATOM    129  O1  CX6     2      16.350  22.400  17.930  1.00  0.00            
ATOM    130  C3  CX6     2      16.270  23.620  17.400  1.00  0.00            
ATOM    131  N1  CX6     2      15.370  24.470  17.790  1.00  0.00            
ATOM    132  C4  CX6     2      15.800  25.570  17.050  1.00  0.00            
ATOM    133  C5  CX6     2      15.230  26.800  17.200  1.00  0.00            
ATOM    134  C6  CX6     2      15.780  27.900  16.510  1.00  0.00            
ATOM    135  C7  CX6     2      16.960  27.790  15.770  1.00  0.00            
ATOM    136  C8  CX6     2      17.620  26.540  15.680  1.00  0.00            
ATOM    137  C9  CX6     2      18.870  26.290  14.880  1.00  0.00            
ATOM    138  O2  CX6     2      18.890  26.190  13.690  1.00  0.00            
ATOM    139  O3  CX6     2      19.930  26.300  15.650  1.00  0.00            
ATOM    140  C10 CX6     2      21.140  26.150  14.940  1.00  0.00            
ATOM    141  C11 CX6     2      21.580  27.440  14.210  1.00  0.00            
ATOM    142  O4  CX6     2      22.090  25.810  15.920  1.00  0.00            
ATOM    143  C12 CX6     2      22.490  26.710  16.880  1.00  0.00            
ATOM    144  O5  CX6     2      21.960  27.750  17.180  1.00  0.00            
ATOM    145  O6  CX6     2      23.680  26.320  17.360  1.00  0.00            
ATOM    146  C13 CX6     2      24.310  27.070  18.400  1.00  0.00            
ATOM    147  C14 CX6     2      25.260  26.040  19.120  1.00  0.00            
ATOM    148  C15 CX6     2      26.210  26.640  20.150  1.00  0.00            
ATOM    149  C16 CX6     2      26.880  27.970  19.660  1.00  0.00            
ATOM    150  C17 CX6     2      25.930  28.880  18.960  1.00  0.00            
ATOM    151  C18 CX6     2      25.190  28.210  17.830  1.00  0.00            
ATOM    152  C19 CX6     2      16.980  25.440  16.370  1.00  0.00            
ATOM    153  N2  CX6     2      17.290  24.090  16.520  1.00  0.00            
ATOM    154  C20 CX6     2      18.320  23.230  15.840  1.00  0.00            
ATOM    155  C21 CX6     2      17.660  22.230  14.900  1.00  0.00            
ATOM    156  C22 CX6     2      16.910  22.680  13.800  1.00  0.00            
ATOM    157  C23 CX6     2      16.410  21.800  12.800  1.00  0.00            
ATOM    158  C24 CX6     2      16.460  20.410  13.050  1.00  0.00            
ATOM    159  C25 CX6     2      15.900  19.410  12.030  1.00  0.00            
ATOM    160  C26 CX6     2      15.000  18.420  12.570  1.00  0.00            
ATOM    161  C27 CX6     2      14.410  17.450  11.740  1.00  0.00            
ATOM    162  C28 CX6     2      14.780  17.430  10.350  1.00  0.00            
ATOM    163  C29 CX6     2      15.690  18.360   9.890  1.00  0.00            
ATOM    164  C30 CX6     2      16.240  19.360  10.670  1.00  0.00            
ATOM    165  C31 CX6     2      17.110  20.380  10.110  1.00  0.00            
ATOM    166  N3  CX6     2      16.690  20.990   8.970  1.00  0.00            
ATOM    167  N4  CX6     2      17.640  21.740   8.490  1.00  0.00            
ATOM    168  N5  CX6     2      18.630  21.510   9.420  1.00  0.00            
ATOM    169  N6  CX6     2      18.320  20.640  10.460  1.00  0.00            
ATOM    170  C32 CX6     2      17.260  19.920  14.150  1.00  0.00            
ATOM    171  C33 CX6     2      17.870  20.820  15.090  1.00  0.00            
ATOM    172  H1  CX6     2      15.240  20.590  16.450  1.00  0.00            
ATOM    173  H2  CX6     2      13.750  20.200  17.280  1.00  0.00            
ATOM    174  H3  CX6     2      13.940  21.760  16.540  1.00  0.00            
ATOM    175  H4  CX6     2      15.540  20.880  19.060  1.00  0.00            
ATOM    176  H5  CX6     2      14.460  22.310  18.910  1.00  0.00            
ATOM    177  H6  CX6     2      14.370  26.810  17.860  1.00  0.00            
ATOM    178  H7  CX6     2      15.330  28.890  16.440  1.00  0.00            
ATOM    179  H8  CX6     2      17.280  28.650  15.200  1.00  0.00            
ATOM    180  H9  CX6     2      21.120  25.310  14.240  1.00  0.00            
ATOM    181  H10 CX6     2      22.680  27.470  14.140  1.00  0.00            
ATOM    182  H11 CX6     2      21.270  27.450  13.160  1.00  0.00            
ATOM    183  H12 CX6     2      21.330  28.360  14.750  1.00  0.00            
ATOM    184  H13 CX6     2      23.630  27.520  19.130  1.00  0.00            
ATOM    185  H14 CX6     2      25.840  25.650  18.280  1.00  0.00            
ATOM    186  H15 CX6     2      24.680  25.240  19.600  1.00  0.00            
ATOM    187  H16 CX6     2      27.050  25.960  20.340  1.00  0.00            
ATOM    188  H17 CX6     2      25.680  26.720  21.110  1.00  0.00            
ATOM    189  H18 CX6     2      27.660  27.740  18.940  1.00  0.00            
ATOM    190  H19 CX6     2      27.340  28.560  20.460  1.00  0.00            
ATOM    191  H20 CX6     2      26.420  29.710  18.440  1.00  0.00            
ATOM    192  H21 CX6     2      25.210  29.320  19.660  1.00  0.00            
ATOM    193  H22 CX6     2      24.470  28.920  17.390  1.00  0.00            
ATOM    194  H23 CX6     2      25.980  27.940  17.120  1.00  0.00            
ATOM    195  H24 CX6     2      18.940  22.790  16.630  1.00  0.00            
ATOM    196  H25 CX6     2      18.970  23.850  15.220  1.00  0.00            
ATOM    197  H26 CX6     2      16.790  23.750  13.710  1.00  0.00            
ATOM    198  H27 CX6     2      15.850  22.230  11.970  1.00  0.00            
ATOM    199  H28 CX6     2      14.820  18.470  13.640  1.00  0.00            
ATOM    200  H29 CX6     2      13.840  16.660  12.210  1.00  0.00            
ATOM    201  H30 CX6     2      14.430  16.680   9.640  1.00  0.00            
ATOM    202  H31 CX6     2      15.900  18.390   8.820  1.00  0.00            
ATOM    203  H32 CX6     2      19.520  21.970   9.380  1.00  0.00            
ATOM    204  H33 CX6     2      17.340  18.840  14.120  1.00  0.00            
ATOM    205  H34 CX6     2      18.500  20.520  15.920  1.00  0.00            
TER
ENDMDL
MODEL        1
ATOM      1  H1  ACD     1      20.970  33.820  17.990  1.00  0.00            
ATOM      2  O1  ACD     1      20.320  33.230  17.610  1.00  0.00            
ATOM      3  C1  ACD     1      20.800  31.950  17.910  1.00  0.00            
ATOM      4  H2  ACD     1      21.180  31.960  18.940  1.00  0.00            
ATOM      5  H3  ACD     1      21.680  31.720  17.290  1.00  0.00            
ATOM      6  C2  ACD     1      19.770  30.870  17.870  1.00  0.00            
ATOM      7  H4  ACD     1      20.230  29.910  18.110  1.00  0.00            
ATOM      8  O2  ACD     1      18.730  31.210  18.730  1.00  0.00            
ATOM      9  C3  ACD     1      17.550  30.390  18.700  1.00  0.00            
ATOM     10  H5  ACD     1      16.780  30.780  19.380  1.00  0.00            
ATOM     11  O3  ACD     1      18.040  29.140  19.120  1.00  0.00            
ATOM     12  C4  ACD     1      17.750  28.770  20.460  1.00  0.00            
ATOM     13  H6  ACD     1      17.520  29.660  21.060  1.00  0.00            
ATOM     14  C5  ACD     1      16.540  27.770  20.270  1.00  0.00            
ATOM     15  H7  ACD     1      16.780  27.070  19.460  1.00  0.00            
ATOM     16  O4  ACD     1      15.330  28.570  19.980  1.00  0.00            
ATOM     17  H8  ACD     1      15.400  28.980  19.110  1.00  0.00            
ATOM     18  C6  ACD     1      16.380  27.070  21.600  1.00  0.00            
ATOM     19  H9  ACD     1      16.260  27.840  22.380  1.00  0.00            
ATOM     20  O5  ACD     1      15.400  26.070  21.590  1.00  0.00            
ATOM     21  H10 ACD     1      14.690  26.530  21.130  1.00  0.00            
ATOM     22  C7  ACD     1      17.690  26.410  21.940  1.00  0.00            
ATOM     23  H11 ACD     1      17.480  25.800  22.830  1.00  0.00            
ATOM     24  O6  ACD     1      18.710  27.370  22.240  1.00  0.00            
ATOM     25  C8  ACD     1      18.980  28.200  21.090  1.00  0.00            
ATOM     26  H12 ACD     1      19.430  27.520  20.350  1.00  0.00            
ATOM     27  C9  ACD     1      19.870  29.260  21.660  1.00  0.00            
ATOM     28  H13 ACD     1      20.840  28.770  21.810  1.00  0.00            
ATOM     29  H14 ACD     1      20.020  30.070  20.940  1.00  0.00            
ATOM     30  O7  ACD     1      19.300  29.760  22.900  1.00  0.00            
ATOM     31  H15 ACD     1      19.410  29.130  23.620  1.00  0.00            
ATOM     32  O8  ACD     1      18.160  25.540  20.910  1.00  0.00            
ATOM     33  C10 ACD     1      18.410  24.170  21.310  1.00  0.00            
ATOM     34  H16 ACD     1      17.850  23.950  22.230  1.00  0.00            
ATOM     35  C11 ACD     1      17.810  23.420  20.220  1.00  0.00            
ATOM     36  H17 ACD     1      18.150  23.810  19.250  1.00  0.00            
ATOM     37  O9  ACD     1      16.360  23.500  20.280  1.00  0.00            
ATOM     38  H18 ACD     1      16.160  24.440  20.320  1.00  0.00            
ATOM     39  C12 ACD     1      18.190  21.890  20.300  1.00  0.00            
ATOM     40  H19 ACD     1      17.910  21.570  21.310  1.00  0.00            
ATOM     41  O10 ACD     1      17.480  21.100  19.310  1.00  0.00            
ATOM     42  H20 ACD     1      16.720  21.650  19.100  1.00  0.00            
ATOM     43  C13 ACD     1      19.730  21.770  20.150  1.00  0.00            
ATOM     44  H21 ACD     1      19.980  20.720  20.330  1.00  0.00            
ATOM     45  O11 ACD     1      20.210  22.510  21.300  1.00  0.00            
ATOM     46  C14 ACD     1      19.880  23.960  21.330  1.00  0.00            
ATOM     47  H22 ACD     1      20.420  24.500  20.550  1.00  0.00            
ATOM     48  C15 ACD     1      20.410  24.400  22.630  1.00  0.00            
ATOM     49  H23 ACD     1      21.500  24.360  22.530  1.00  0.00            
ATOM     50  H24 ACD     1      20.160  25.450  22.830  1.00  0.00            
ATOM     51  O12 ACD     1      19.880  23.670  23.720  1.00  0.00            
ATOM     52  H25 ACD     1      20.210  22.780  23.580  1.00  0.00            
ATOM     53  O13 ACD     1      20.120  22.350  18.930  1.00  0.00            
ATOM     54  C16 ACD     1      21.010  21.510  18.130  1.00  0.00            
ATOM     55  H26 ACD     1      21.440  20.710  18.750  1.00  0.00            
ATOM     56  C17 ACD     1      20.120  21.050  16.970  1.00  0.00            
ATOM     57  H27 ACD     1      19.670  21.940  16.500  1.00  0.00            
ATOM     58  O14 ACD     1      19.160  20.080  17.370  1.00  0.00            
ATOM     59  H28 ACD     1      18.600  20.400  18.080  1.00  0.00            
ATOM     60  C18 ACD     1      21.000  20.540  15.820  1.00  0.00            
ATOM     61  H29 ACD     1      21.510  19.600  16.070  1.00  0.00            
ATOM     62  O15 ACD     1      20.280  20.360  14.610  1.00  0.00            
ATOM     63  H30 ACD     1      19.700  21.070  14.340  1.00  0.00            
ATOM     64  C19 ACD     1      22.090  21.610  15.500  1.00  0.00            
ATOM     65  H31 ACD     1      22.750  21.280  14.690  1.00  0.00            
ATOM     66  O16 ACD     1      22.810  21.800  16.620  1.00  0.00            
ATOM     67  C20 ACD     1      22.110  22.420  17.690  1.00  0.00            
ATOM     68  H32 ACD     1      21.780  23.410  17.340  1.00  0.00            
ATOM     69  C21 ACD     1      23.030  22.780  18.890  1.00  0.00            
ATOM     70  H33 ACD     1      23.790  23.330  18.330  1.00  0.00            
ATOM     71  H34 ACD     1      22.650  23.520  19.610  1.00  0.00            
ATOM     72  O17 ACD     1      23.660  21.700  19.500  1.00  0.00            
ATOM     73  H35 ACD     1      24.580  21.980  19.610  1.00  0.00            
ATOM     74  O18 ACD     1      21.600  22.880  15.000  1.00  0.00            
ATOM     75  C22 ACD     1      22.510  23.630  14.200  1.00  0.00            
ATOM     76  H36 ACD     1      23.400  23.040  13.980  1.00  0.00            
ATOM     77  C23 ACD     1      21.790  23.750  12.950  1.00  0.00            
ATOM     78  H37 ACD     1      20.730  24.020  13.060  1.00  0.00            
ATOM     79  O19 ACD     1      21.630  22.410  12.360  1.00  0.00            
ATOM     80  H38 ACD     1      20.930  21.990  12.860  1.00  0.00            
ATOM     81  C24 ACD     1      22.370  24.770  11.940  1.00  0.00            
ATOM     82  H39 ACD     1      23.260  24.280  11.540  1.00  0.00            
ATOM     83  O20 ACD     1      21.430  25.110  10.930  1.00  0.00            
ATOM     84  H40 ACD     1      20.630  25.430  11.370  1.00  0.00            
ATOM     85  C25 ACD     1      22.860  26.060  12.700  1.00  0.00            
ATOM     86  H41 ACD     1      23.530  26.590  12.010  1.00  0.00            
ATOM     87  O21 ACD     1      23.700  25.740  13.840  1.00  0.00            
ATOM     88  C26 ACD     1      22.940  25.010  14.830  1.00  0.00            
ATOM     89  H42 ACD     1      22.120  25.620  15.210  1.00  0.00            
ATOM     90  C27 ACD     1      24.010  24.820  15.950  1.00  0.00            
ATOM     91  H43 ACD     1      23.400  24.370  16.750  1.00  0.00            
ATOM     92  H44 ACD     1      24.750  24.090  15.610  1.00  0.00            
ATOM     93  O22 ACD     1      24.560  25.960  16.510  1.00  0.00            
ATOM     94  H45 ACD     1      25.350  25.560  16.880  1.00  0.00            
ATOM     95  O23 ACD     1      21.770  26.980  13.060  1.00  0.00            
ATOM     96  C28 ACD     1      21.960  28.430  13.240  1.00  0.00            
ATOM     97  H46 ACD     1      22.660  28.810  12.480  1.00  0.00            
ATOM     98  C29 ACD     1      22.590  28.830  14.610  1.00  0.00            
ATOM     99  H47 ACD     1      22.210  28.170  15.410  1.00  0.00            
ATOM    100  O24 ACD     1      22.310  30.180  14.890  1.00  0.00            
ATOM    101  C30 ACD     1      24.110  28.780  14.610  1.00  0.00            
ATOM    102  H48 ACD     1      24.490  27.910  14.060  1.00  0.00            
ATOM    103  H49 ACD     1      24.340  29.650  13.970  1.00  0.00            
ATOM    104  O25 ACD     1      24.670  28.760  15.970  1.00  0.00            
ATOM    105  H50 ACD     1      24.360  27.940  16.370  1.00  0.00            
ATOM    106  C31 ACD     1      20.580  29.050  12.950  1.00  0.00            
ATOM    107  H51 ACD     1      19.770  28.530  13.480  1.00  0.00            
ATOM    108  O26 ACD     1      20.340  28.950  11.560  1.00  0.00            
ATOM    109  H52 ACD     1      20.080  28.040  11.420  1.00  0.00            
ATOM    110  C32 ACD     1      20.540  30.540  13.440  1.00  0.00            
ATOM    111  H53 ACD     1      21.180  31.130  12.780  1.00  0.00            
ATOM    112  O27 ACD     1      19.180  31.020  13.300  1.00  0.00            
ATOM    113  H54 ACD     1      18.600  30.420  13.780  1.00  0.00            
ATOM    114  C33 ACD     1      21.030  30.710  14.780  1.00  0.00            
ATOM    115  H55 ACD     1      21.130  31.710  15.220  1.00  0.00            
ATOM    116  O28 ACD     1      20.230  29.980  15.670  1.00  0.00            
ATOM    117  C34 ACD     1      19.220  30.670  16.420  1.00  0.00            
ATOM    118  H56 ACD     1      19.000  31.640  15.960  1.00  0.00            
ATOM    119  C35 ACD     1      18.000  29.830  16.330  1.00  0.00            
ATOM    120  H57 ACD     1      18.230  28.830  16.720  1.00  0.00            
ATOM    121  O29 ACD     1      17.520  29.750  14.960  1.00  0.00            
ATOM    122  H58 ACD     1      16.850  29.060  14.870  1.00  0.00            
ATOM    123  C36 ACD     1      17.020  30.330  17.260  1.00  0.00            
ATOM    124  H59 ACD     1      16.900  31.380  16.970  1.00  0.00            
ATOM    125  O30 ACD     1      15.740  29.660  17.150  1.00  0.00            
ATOM    126  H60 ACD     1      15.430  29.900  16.270  1.00  0.00            
ATOM    127  C1  CX6     2      12.750  18.470  18.520  1.00  0.00            
ATOM    128  C2  CX6     2      12.530  19.990  18.380  1.00  0.00            
ATOM    129  O1  CX6     2      13.670  20.500  17.750  1.00  0.00            
ATOM    130  C3  CX6     2      13.790  21.820  17.620  1.00  0.00            
ATOM    131  N1  CX6     2      13.040  22.720  18.320  1.00  0.00            
ATOM    132  C4  CX6     2      13.800  23.830  18.070  1.00  0.00            
ATOM    133  C5  CX6     2      13.490  25.120  18.580  1.00  0.00            
ATOM    134  C6  CX6     2      14.220  26.190  18.150  1.00  0.00            
ATOM    135  C7  CX6     2      15.340  26.050  17.330  1.00  0.00            
ATOM    136  C8  CX6     2      15.730  24.730  16.990  1.00  0.00            
ATOM    137  C9  CX6     2      16.980  24.690  16.110  1.00  0.00            
ATOM    138  O2  CX6     2      17.030  24.130  15.040  1.00  0.00            
ATOM    139  O3  CX6     2      18.010  25.450  16.650  1.00  0.00            
ATOM    140  C10 CX6     2      19.250  25.340  15.890  1.00  0.00            
ATOM    141  C11 CX6     2      19.280  26.450  14.940  1.00  0.00            
ATOM    142  O4  CX6     2      20.440  25.360  16.670  1.00  0.00            
ATOM    143  C12 CX6     2      20.560  26.040  17.760  1.00  0.00            
ATOM    144  O5  CX6     2      19.790  26.970  18.040  1.00  0.00            
ATOM    145  O6  CX6     2      21.730  25.800  18.380  1.00  0.00            
ATOM    146  C13 CX6     2      22.230  26.640  19.400  1.00  0.00            
ATOM    147  C14 CX6     2      23.580  26.070  20.000  1.00  0.00            
ATOM    148  C15 CX6     2      24.260  27.080  20.970  1.00  0.00            
ATOM    149  C16 CX6     2      24.480  28.480  20.250  1.00  0.00            
ATOM    150  C17 CX6     2      23.190  28.980  19.660  1.00  0.00            
ATOM    151  C18 CX6     2      22.620  27.930  18.690  1.00  0.00            
ATOM    152  C19 CX6     2      14.960  23.610  17.330  1.00  0.00            
ATOM    153  N2  CX6     2      14.920  22.350  16.930  1.00  0.00            
ATOM    154  C20 CX6     2      16.040  21.600  16.360  1.00  0.00            
ATOM    155  C21 CX6     2      15.820  21.290  14.840  1.00  0.00            
ATOM    156  C22 CX6     2      14.750  21.830  14.140  1.00  0.00            
ATOM    157  C23 CX6     2      14.480  21.340  12.840  1.00  0.00            
ATOM    158  C24 CX6     2      15.280  20.400  12.210  1.00  0.00            
ATOM    159  C25 CX6     2      15.000  20.020  10.780  1.00  0.00            
ATOM    160  C26 CX6     2      13.750  19.670  10.410  1.00  0.00            
ATOM    161  C27 CX6     2      13.340  19.360   9.160  1.00  0.00            
ATOM    162  C28 CX6     2      14.270  19.280   8.120  1.00  0.00            
ATOM    163  C29 CX6     2      15.680  19.500   8.440  1.00  0.00            
ATOM    164  C30 CX6     2      15.980  19.950   9.770  1.00  0.00            
ATOM    165  C31 CX6     2      17.360  20.440   9.970  1.00  0.00            
ATOM    166  N3  CX6     2      17.630  21.620  10.580  1.00  0.00            
ATOM    167  N4  CX6     2      18.890  21.830  10.710  1.00  0.00            
ATOM    168  N5  CX6     2      19.430  20.720  10.180  1.00  0.00            
ATOM    169  N6  CX6     2      18.490  19.770   9.720  1.00  0.00            
ATOM    170  C32 CX6     2      16.450  19.940  12.920  1.00  0.00            
ATOM    171  C33 CX6     2      16.730  20.420  14.240  1.00  0.00            
ATOM    172  H1  CX6     2      11.840  18.040  18.960  1.00  0.00            
ATOM    173  H2  CX6     2      12.880  18.050  17.510  1.00  0.00            
ATOM    174  H3  CX6     2      13.650  18.090  19.000  1.00  0.00            
ATOM    175  H4  CX6     2      12.430  20.410  19.390  1.00  0.00            
ATOM    176  H5  CX6     2      11.600  20.280  17.880  1.00  0.00            
ATOM    177  H6  CX6     2      12.660  25.190  19.280  1.00  0.00            
ATOM    178  H7  CX6     2      13.940  27.210  18.400  1.00  0.00            
ATOM    179  H8  CX6     2      15.880  26.910  16.970  1.00  0.00            
ATOM    180  H9  CX6     2      19.370  24.360  15.430  1.00  0.00            
ATOM    181  H10 CX6     2      18.270  26.780  14.680  1.00  0.00            
ATOM    182  H11 CX6     2      19.760  27.370  15.290  1.00  0.00            
ATOM    183  H12 CX6     2      19.830  26.180  14.030  1.00  0.00            
ATOM    184  H13 CX6     2      21.500  26.720  20.210  1.00  0.00            
ATOM    185  H14 CX6     2      24.280  25.880  19.190  1.00  0.00            
ATOM    186  H15 CX6     2      23.430  25.090  20.470  1.00  0.00            
ATOM    187  H16 CX6     2      25.250  26.820  21.350  1.00  0.00            
ATOM    188  H17 CX6     2      23.520  27.290  21.750  1.00  0.00            
ATOM    189  H18 CX6     2      25.290  28.340  19.520  1.00  0.00            
ATOM    190  H19 CX6     2      24.860  29.270  20.910  1.00  0.00            
ATOM    191  H20 CX6     2      23.350  29.980  19.230  1.00  0.00            
ATOM    192  H21 CX6     2      22.480  29.210  20.460  1.00  0.00            
ATOM    193  H22 CX6     2      21.760  28.400  18.220  1.00  0.00            
ATOM    194  H23 CX6     2      23.330  27.670  17.890  1.00  0.00            
ATOM    195  H24 CX6     2      16.060  20.670  16.940  1.00  0.00            
ATOM    196  H25 CX6     2      16.960  22.160  16.580  1.00  0.00            
ATOM    197  H26 CX6     2      14.060  22.500  14.630  1.00  0.00            
ATOM    198  H27 CX6     2      13.550  21.680  12.390  1.00  0.00            
ATOM    199  H28 CX6     2      12.910  19.750  11.100  1.00  0.00            
ATOM    200  H29 CX6     2      12.290  19.220   8.930  1.00  0.00            
ATOM    201  H30 CX6     2      14.040  19.110   7.070  1.00  0.00            
ATOM    202  H31 CX6     2      16.360  19.400   7.600  1.00  0.00            
ATOM    203  H32 CX6     2      20.440  20.620  10.130  1.00  0.00            
ATOM    204  H33 CX6     2      17.050  19.100  12.560  1.00  0.00            
ATOM    205  H34 CX6     2      17.540  19.970  14.800  1.00  0.00            
TER
ENDMDL
MODEL        1
ATOM      1  H1  ACD     1      14.870  30.200  27.090  1.00  0.00            
ATOM      2  O1  ACD     1      15.030  31.090  26.780  1.00  0.00            
ATOM      3  C1  ACD     1      16.480  31.140  26.760  1.00  0.00            
ATOM      4  H2  ACD     1      16.930  31.320  27.750  1.00  0.00            
ATOM      5  H3  ACD     1      16.750  32.010  26.150  1.00  0.00            
ATOM      6  C2  ACD     1      17.150  29.890  26.290  1.00  0.00            
ATOM      7  H4  ACD     1      18.200  30.170  26.150  1.00  0.00            
ATOM      8  O2  ACD     1      17.150  28.860  27.330  1.00  0.00            
ATOM      9  C3  ACD     1      17.610  27.530  26.950  1.00  0.00            
ATOM     10  H5  ACD     1      17.400  26.960  27.860  1.00  0.00            
ATOM     11  O3  ACD     1      19.050  27.590  26.750  1.00  0.00            
ATOM     12  C4  ACD     1      19.870  26.880  27.690  1.00  0.00            
ATOM     13  H6  ACD     1      19.280  26.550  28.550  1.00  0.00            
ATOM     14  C5  ACD     1      20.320  25.670  26.920  1.00  0.00            
ATOM     15  H7  ACD     1      20.600  26.010  25.920  1.00  0.00            
ATOM     16  O4  ACD     1      19.200  24.770  26.860  1.00  0.00            
ATOM     17  H8  ACD     1      18.550  25.070  26.220  1.00  0.00            
ATOM     18  C6  ACD     1      21.520  24.970  27.620  1.00  0.00            
ATOM     19  H9  ACD     1      21.160  24.640  28.610  1.00  0.00            
ATOM     20  O5  ACD     1      22.150  23.910  26.850  1.00  0.00            
ATOM     21  H10 ACD     1      22.700  24.360  26.200  1.00  0.00            
ATOM     22  C7  ACD     1      22.590  26.040  27.930  1.00  0.00            
ATOM     23  H11 ACD     1      23.460  25.710  28.520  1.00  0.00            
ATOM     24  O6  ACD     1      22.080  27.130  28.740  1.00  0.00            
ATOM     25  C8  ACD     1      20.990  27.830  28.230  1.00  0.00            
ATOM     26  H12 ACD     1      21.410  28.280  27.330  1.00  0.00            
ATOM     27  C9  ACD     1      20.550  28.910  29.120  1.00  0.00            
ATOM     28  H13 ACD     1      21.500  29.430  29.300  1.00  0.00            
ATOM     29  H14 ACD     1      19.920  29.680  28.660  1.00  0.00            
ATOM     30  O7  ACD     1      19.920  28.450  30.320  1.00  0.00            
ATOM     31  H15 ACD     1      20.500  27.840  30.780  1.00  0.00            
ATOM     32  O8  ACD     1      22.850  26.620  26.690  1.00  0.00            
ATOM     33  C10 ACD     1      24.160  26.670  26.210  1.00  0.00            
ATOM     34  H16 ACD     1      24.700  25.850  26.690  1.00  0.00            
ATOM     35  C11 ACD     1      24.090  26.420  24.640  1.00  0.00            
ATOM     36  H17 ACD     1      23.210  26.930  24.220  1.00  0.00            
ATOM     37  O9  ACD     1      23.820  25.010  24.460  1.00  0.00            
ATOM     38  H18 ACD     1      23.740  24.750  23.540  1.00  0.00            
ATOM     39  C12 ACD     1      25.370  26.850  23.870  1.00  0.00            
ATOM     40  H19 ACD     1      26.130  26.200  24.320  1.00  0.00            
ATOM     41  O10 ACD     1      25.410  26.740  22.460  1.00  0.00            
ATOM     42  H20 ACD     1      24.890  26.000  22.130  1.00  0.00            
ATOM     43  C13 ACD     1      25.800  28.240  24.290  1.00  0.00            
ATOM     44  H21 ACD     1      26.780  28.440  23.840  1.00  0.00            
ATOM     45  O11 ACD     1      25.970  28.220  25.740  1.00  0.00            
ATOM     46  C14 ACD     1      24.770  28.060  26.560  1.00  0.00            
ATOM     47  H22 ACD     1      24.070  28.890  26.450  1.00  0.00            
ATOM     48  C15 ACD     1      25.240  27.920  28.010  1.00  0.00            
ATOM     49  H23 ACD     1      25.740  28.860  28.260  1.00  0.00            
ATOM     50  H24 ACD     1      24.360  27.740  28.640  1.00  0.00            
ATOM     51  O12 ACD     1      26.260  26.900  28.210  1.00  0.00            
ATOM     52  H25 ACD     1      26.660  26.880  29.080  1.00  0.00            
ATOM     53  O13 ACD     1      24.860  29.310  24.000  1.00  0.00            
ATOM     54  C16 ACD     1      25.450  30.380  23.240  1.00  0.00            
ATOM     55  H26 ACD     1      26.550  30.460  23.330  1.00  0.00            
ATOM     56  C17 ACD     1      25.060  30.100  21.770  1.00  0.00            
ATOM     57  H27 ACD     1      24.030  29.740  21.690  1.00  0.00            
ATOM     58  O14 ACD     1      25.970  29.100  21.350  1.00  0.00            
ATOM     59  H28 ACD     1      25.690  28.260  21.730  1.00  0.00            
ATOM     60  C18 ACD     1      25.190  31.420  21.020  1.00  0.00            
ATOM     61  H29 ACD     1      26.250  31.660  20.870  1.00  0.00            
ATOM     62  O15 ACD     1      24.670  31.100  19.740  1.00  0.00            
ATOM     63  H30 ACD     1      23.830  31.570  19.720  1.00  0.00            
ATOM     64  C19 ACD     1      24.600  32.600  21.640  1.00  0.00            
ATOM     65  H31 ACD     1      24.920  33.540  21.170  1.00  0.00            
ATOM     66  O16 ACD     1      25.210  32.710  22.890  1.00  0.00            
ATOM     67  C20 ACD     1      24.890  31.670  23.790  1.00  0.00            
ATOM     68  H32 ACD     1      23.810  31.580  23.970  1.00  0.00            
ATOM     69  C21 ACD     1      25.410  32.020  25.190  1.00  0.00            
ATOM     70  H33 ACD     1      24.990  32.920  25.670  1.00  0.00            
ATOM     71  H34 ACD     1      25.240  31.140  25.820  1.00  0.00            
ATOM     72  O17 ACD     1      26.850  32.140  25.160  1.00  0.00            
ATOM     73  H35 ACD     1      27.010  32.550  24.300  1.00  0.00            
ATOM     74  O18 ACD     1      23.240  32.420  21.730  1.00  0.00            
ATOM     75  C22 ACD     1      22.470  33.580  21.370  1.00  0.00            
ATOM     76  H36 ACD     1      23.110  34.420  21.080  1.00  0.00            
ATOM     77  C23 ACD     1      21.680  33.140  20.150  1.00  0.00            
ATOM     78  H37 ACD     1      21.160  32.210  20.410  1.00  0.00            
ATOM     79  O19 ACD     1      22.570  33.010  19.010  1.00  0.00            
ATOM     80  H38 ACD     1      22.880  33.870  18.710  1.00  0.00            
ATOM     81  C24 ACD     1      20.540  34.150  19.910  1.00  0.00            
ATOM     82  H39 ACD     1      21.020  35.090  19.640  1.00  0.00            
ATOM     83  O20 ACD     1      19.680  33.610  18.880  1.00  0.00            
ATOM     84  H40 ACD     1      19.460  32.770  19.290  1.00  0.00            
ATOM     85  C25 ACD     1      19.760  34.330  21.160  1.00  0.00            
ATOM     86  H41 ACD     1      18.950  35.050  20.980  1.00  0.00            
ATOM     87  O21 ACD     1      20.600  34.940  22.140  1.00  0.00            
ATOM     88  C26 ACD     1      21.730  34.170  22.560  1.00  0.00            
ATOM     89  H42 ACD     1      21.350  33.360  23.200  1.00  0.00            
ATOM     90  C27 ACD     1      22.670  35.000  23.460  1.00  0.00            
ATOM     91  H43 ACD     1      22.090  35.460  24.270  1.00  0.00            
ATOM     92  H44 ACD     1      23.330  34.250  23.920  1.00  0.00            
ATOM     93  O22 ACD     1      23.510  35.930  22.720  1.00  0.00            
ATOM     94  H45 ACD     1      22.970  36.710  22.530  1.00  0.00            
ATOM     95  O23 ACD     1      19.240  33.040  21.560  1.00  0.00            
ATOM     96  C28 ACD     1      17.850  32.850  21.690  1.00  0.00            
ATOM     97  H46 ACD     1      17.340  33.550  21.020  1.00  0.00            
ATOM     98  C29 ACD     1      17.570  32.980  23.160  1.00  0.00            
ATOM     99  H47 ACD     1      18.310  32.520  23.820  1.00  0.00            
ATOM    100  O24 ACD     1      16.280  32.440  23.370  1.00  0.00            
ATOM    101  C30 ACD     1      17.560  34.480  23.500  1.00  0.00            
ATOM    102  H48 ACD     1      18.520  34.990  23.350  1.00  0.00            
ATOM    103  H49 ACD     1      16.700  34.940  23.000  1.00  0.00            
ATOM    104  O25 ACD     1      17.170  34.640  24.880  1.00  0.00            
ATOM    105  H50 ACD     1      17.840  35.240  25.240  1.00  0.00            
ATOM    106  C31 ACD     1      17.630  31.520  21.130  1.00  0.00            
ATOM    107  H51 ACD     1      18.430  30.940  21.610  1.00  0.00            
ATOM    108  O26 ACD     1      17.680  31.460  19.720  1.00  0.00            
ATOM    109  H52 ACD     1      17.680  30.580  19.350  1.00  0.00            
ATOM    110  C32 ACD     1      16.290  30.930  21.670  1.00  0.00            
ATOM    111  H53 ACD     1      15.490  31.500  21.170  1.00  0.00            
ATOM    112  O27 ACD     1      16.170  29.570  21.340  1.00  0.00            
ATOM    113  H54 ACD     1      16.580  29.080  22.050  1.00  0.00            
ATOM    114  C33 ACD     1      16.110  31.040  23.150  1.00  0.00            
ATOM    115  H55 ACD     1      15.140  30.640  23.460  1.00  0.00            
ATOM    116  O28 ACD     1      17.110  30.390  23.910  1.00  0.00            
ATOM    117  C34 ACD     1      16.700  29.390  24.920  1.00  0.00            
ATOM    118  H56 ACD     1      15.600  29.360  24.940  1.00  0.00            
ATOM    119  C35 ACD     1      17.060  27.980  24.620  1.00  0.00            
ATOM    120  H57 ACD     1      18.110  27.910  24.320  1.00  0.00            
ATOM    121  O29 ACD     1      16.270  27.710  23.500  1.00  0.00            
ATOM    122  H58 ACD     1      16.700  26.990  23.040  1.00  0.00            
ATOM    123  C36 ACD     1      16.800  27.080  25.790  1.00  0.00            
ATOM    124  H59 ACD     1      15.780  27.090  26.190  1.00  0.00            
ATOM    125  O30 ACD     1      17.060  25.710  25.480  1.00  0.00            
ATOM    126  H60 ACD     1      16.280  25.450  24.980  1.00  0.00            
ATOM    127  C1  CX6     2      16.680  22.040  26.090  1.00  0.00            
ATOM    128  C2  CX6     2      17.450  21.110  25.050  1.00  0.00            
ATOM    129  O1  CX6     2      18.480  21.970  24.510  1.00  0.00            
ATOM    130  C3  CX6     2      18.110  23.040  23.700  1.00  0.00            
ATOM    131  N1  CX6     2      16.990  23.120  22.960  1.00  0.00            
ATOM    132  C4  CX6     2      17.170  24.310  22.300  1.00  0.00            
ATOM    133  C5  CX6     2      16.250  24.940  21.500  1.00  0.00            
ATOM    134  C6  CX6     2      16.550  26.140  20.900  1.00  0.00            
ATOM    135  C7  CX6     2      17.830  26.630  21.040  1.00  0.00            
ATOM    136  C8  CX6     2      18.770  26.090  21.930  1.00  0.00            
ATOM    137  C9  CX6     2      20.140  26.680  22.040  1.00  0.00            
ATOM    138  O2  CX6     2      21.110  26.100  21.550  1.00  0.00            
ATOM    139  O3  CX6     2      20.070  28.040  22.220  1.00  0.00            
ATOM    140  C10 CX6     2      21.100  28.910  21.840  1.00  0.00            
ATOM    141  C11 CX6     2      20.970  29.270  20.380  1.00  0.00            
ATOM    142  O4  CX6     2      20.930  30.140  22.490  1.00  0.00            
ATOM    143  C12 CX6     2      21.140  30.210  23.810  1.00  0.00            
ATOM    144  O5  CX6     2      21.680  29.340  24.460  1.00  0.00            
ATOM    145  O6  CX6     2      20.700  31.420  24.360  1.00  0.00            
ATOM    146  C13 CX6     2      20.730  31.620  25.800  1.00  0.00            
ATOM    147  C14 CX6     2      22.110  31.990  26.220  1.00  0.00            
ATOM    148  C15 CX6     2      22.090  32.180  27.790  1.00  0.00            
ATOM    149  C16 CX6     2      21.070  33.230  28.230  1.00  0.00            
ATOM    150  C17 CX6     2      19.650  32.860  27.770  1.00  0.00            
ATOM    151  C18 CX6     2      19.670  32.690  26.240  1.00  0.00            
ATOM    152  C19 CX6     2      18.390  24.860  22.560  1.00  0.00            
ATOM    153  N2  CX6     2      19.090  24.030  23.420  1.00  0.00            
ATOM    154  C20 CX6     2      20.550  24.110  23.890  1.00  0.00            
ATOM    155  C21 CX6     2      21.370  22.970  23.250  1.00  0.00            
ATOM    156  C22 CX6     2      21.400  22.860  21.910  1.00  0.00            
ATOM    157  C23 CX6     2      22.230  21.900  21.280  1.00  0.00            
ATOM    158  C24 CX6     2      23.110  21.050  22.040  1.00  0.00            
ATOM    159  C25 CX6     2      23.980  19.960  21.420  1.00  0.00            
ATOM    160  C26 CX6     2      23.850  18.640  21.950  1.00  0.00            
ATOM    161  C27 CX6     2      24.680  17.630  21.570  1.00  0.00            
ATOM    162  C28 CX6     2      25.480  17.860  20.440  1.00  0.00            
ATOM    163  C29 CX6     2      25.540  19.110  19.800  1.00  0.00            
ATOM    164  C30 CX6     2      24.890  20.170  20.360  1.00  0.00            
ATOM    165  C31 CX6     2      25.270  21.450  19.850  1.00  0.00            
ATOM    166  N3  CX6     2      25.540  22.530  20.660  1.00  0.00            
ATOM    167  N4  CX6     2      26.110  23.430  19.900  1.00  0.00            
ATOM    168  N5  CX6     2      26.240  22.900  18.670  1.00  0.00            
ATOM    169  N6  CX6     2      25.660  21.660  18.550  1.00  0.00            
ATOM    170  C32 CX6     2      23.000  21.090  23.470  1.00  0.00            
ATOM    171  C33 CX6     2      22.110  22.050  24.030  1.00  0.00            
ATOM    172  H1  CX6     2      17.260  22.640  26.800  1.00  0.00            
ATOM    173  H2  CX6     2      16.080  22.810  25.580  1.00  0.00            
ATOM    174  H3  CX6     2      15.900  21.530  26.660  1.00  0.00            
ATOM    175  H4  CX6     2      16.740  20.620  24.370  1.00  0.00            
ATOM    176  H5  CX6     2      17.890  20.240  25.530  1.00  0.00            
ATOM    177  H6  CX6     2      15.300  24.460  21.280  1.00  0.00            
ATOM    178  H7  CX6     2      15.780  26.600  20.290  1.00  0.00            
ATOM    179  H8  CX6     2      18.170  27.540  20.540  1.00  0.00            
ATOM    180  H9  CX6     2      22.050  28.430  22.060  1.00  0.00            
ATOM    181  H10 CX6     2      19.970  29.710  20.290  1.00  0.00            
ATOM    182  H11 CX6     2      21.710  29.960  19.940  1.00  0.00            
ATOM    183  H12 CX6     2      20.860  28.400  19.710  1.00  0.00            
ATOM    184  H13 CX6     2      20.480  30.670  26.280  1.00  0.00            
ATOM    185  H14 CX6     2      22.350  32.950  25.740  1.00  0.00            
ATOM    186  H15 CX6     2      22.890  31.280  25.900  1.00  0.00            
ATOM    187  H16 CX6     2      23.070  32.600  28.040  1.00  0.00            
ATOM    188  H17 CX6     2      21.940  31.250  28.360  1.00  0.00            
ATOM    189  H18 CX6     2      21.270  34.210  27.780  1.00  0.00            
ATOM    190  H19 CX6     2      21.020  33.270  29.330  1.00  0.00            
ATOM    191  H20 CX6     2      18.950  33.640  28.080  1.00  0.00            
ATOM    192  H21 CX6     2      19.350  31.910  28.230  1.00  0.00            
ATOM    193  H22 CX6     2      18.670  32.560  25.820  1.00  0.00            
ATOM    194  H23 CX6     2      20.030  33.660  25.860  1.00  0.00            
ATOM    195  H24 CX6     2      20.600  23.880  24.960  1.00  0.00            
ATOM    196  H25 CX6     2      21.040  25.090  23.780  1.00  0.00            
ATOM    197  H26 CX6     2      20.690  23.530  21.430  1.00  0.00            
ATOM    198  H27 CX6     2      22.220  21.920  20.190  1.00  0.00            
ATOM    199  H28 CX6     2      23.190  18.560  22.810  1.00  0.00            
ATOM    200  H29 CX6     2      24.730  16.680  22.080  1.00  0.00            
ATOM    201  H30 CX6     2      26.190  17.120  20.090  1.00  0.00            
ATOM    202  H31 CX6     2      26.090  19.220  18.870  1.00  0.00            
ATOM    203  H32 CX6     2      26.730  23.400  17.940  1.00  0.00            
ATOM    204  H33 CX6     2      23.560  20.340  24.030  1.00  0.00            
ATOM    205  H34 CX6     2      22.130  22.120  25.120  1.00  0.00            
TER
ENDMDL
MODEL        1
ATOM      1  H1  ACD     1      25.540  32.350  18.240  1.00  0.00            
ATOM      2  O1  ACD     1      26.250  31.730  18.060  1.00  0.00            
ATOM      3  C1  ACD     1      25.860  31.110  16.820  1.00  0.00            
ATOM      4  H2  ACD     1      26.750  30.580  16.450  1.00  0.00            
ATOM      5  H3  ACD     1      25.500  31.910  16.170  1.00  0.00            
ATOM      6  C2  ACD     1      24.700  30.250  17.070  1.00  0.00            
ATOM      7  H4  ACD     1      24.960  29.600  17.920  1.00  0.00            
ATOM      8  O2  ACD     1      23.520  31.040  17.290  1.00  0.00            
ATOM      9  C3  ACD     1      22.380  30.310  17.680  1.00  0.00            
ATOM     10  H5  ACD     1      21.670  31.010  18.130  1.00  0.00            
ATOM     11  O3  ACD     1      22.680  29.350  18.720  1.00  0.00            
ATOM     12  C4  ACD     1      21.970  29.450  19.970  1.00  0.00            
ATOM     13  H6  ACD     1      21.310  30.330  20.000  1.00  0.00            
ATOM     14  C5  ACD     1      21.130  28.230  20.100  1.00  0.00            
ATOM     15  H7  ACD     1      21.850  27.420  19.960  1.00  0.00            
ATOM     16  O4  ACD     1      20.160  28.300  19.090  1.00  0.00            
ATOM     17  H8  ACD     1      20.530  28.430  18.210  1.00  0.00            
ATOM     18  C6  ACD     1      20.600  28.140  21.510  1.00  0.00            
ATOM     19  H9  ACD     1      19.900  28.980  21.640  1.00  0.00            
ATOM     20  O5  ACD     1      19.940  26.990  21.710  1.00  0.00            
ATOM     21  H10 ACD     1      20.480  26.370  22.210  1.00  0.00            
ATOM     22  C7  ACD     1      21.750  28.260  22.580  1.00  0.00            
ATOM     23  H11 ACD     1      21.310  28.400  23.580  1.00  0.00            
ATOM     24  O6  ACD     1      22.470  29.470  22.270  1.00  0.00            
ATOM     25  C8  ACD     1      23.040  29.640  21.000  1.00  0.00            
ATOM     26  H12 ACD     1      23.760  28.820  20.920  1.00  0.00            
ATOM     27  C9  ACD     1      23.810  30.970  20.790  1.00  0.00            
ATOM     28  H13 ACD     1      24.450  31.050  21.690  1.00  0.00            
ATOM     29  H14 ACD     1      24.450  30.910  19.900  1.00  0.00            
ATOM     30  O7  ACD     1      22.890  32.040  20.620  1.00  0.00            
ATOM     31  H15 ACD     1      23.400  32.690  20.130  1.00  0.00            
ATOM     32  O8  ACD     1      22.580  27.110  22.420  1.00  0.00            
ATOM     33  C10 ACD     1      22.950  26.650  23.710  1.00  0.00            
ATOM     34  H16 ACD     1      22.500  27.280  24.480  1.00  0.00            
ATOM     35  C11 ACD     1      22.370  25.240  23.800  1.00  0.00            
ATOM     36  H17 ACD     1      22.700  24.530  23.020  1.00  0.00            
ATOM     37  O9  ACD     1      20.910  25.370  23.950  1.00  0.00            
ATOM     38  H18 ACD     1      20.580  24.480  24.110  1.00  0.00            
ATOM     39  C12 ACD     1      23.070  24.450  24.980  1.00  0.00            
ATOM     40  H19 ACD     1      22.920  25.030  25.910  1.00  0.00            
ATOM     41  O10 ACD     1      22.490  23.130  25.070  1.00  0.00            
ATOM     42  H20 ACD     1      22.270  22.940  25.990  1.00  0.00            
ATOM     43  C13 ACD     1      24.590  24.510  24.850  1.00  0.00            
ATOM     44  H21 ACD     1      25.080  24.020  25.700  1.00  0.00            
ATOM     45  O11 ACD     1      24.920  25.870  24.910  1.00  0.00            
ATOM     46  C14 ACD     1      24.490  26.670  23.750  1.00  0.00            
ATOM     47  H22 ACD     1      24.980  26.140  22.930  1.00  0.00            
ATOM     48  C15 ACD     1      25.130  28.080  23.780  1.00  0.00            
ATOM     49  H23 ACD     1      26.170  28.130  24.130  1.00  0.00            
ATOM     50  H24 ACD     1      25.170  28.410  22.740  1.00  0.00            
ATOM     51  O12 ACD     1      24.400  28.920  24.690  1.00  0.00            
ATOM     52  H25 ACD     1      23.610  29.150  24.200  1.00  0.00            
ATOM     53  O13 ACD     1      25.100  24.000  23.640  1.00  0.00            
ATOM     54  C16 ACD     1      26.300  23.300  23.680  1.00  0.00            
ATOM     55  H26 ACD     1      26.440  22.700  24.590  1.00  0.00            
ATOM     56  C17 ACD     1      26.200  22.230  22.540  1.00  0.00            
ATOM     57  H27 ACD     1      25.830  22.740  21.640  1.00  0.00            
ATOM     58  O14 ACD     1      25.300  21.160  22.970  1.00  0.00            
ATOM     59  H28 ACD     1      24.360  21.370  22.950  1.00  0.00            
ATOM     60  C18 ACD     1      27.510  21.690  22.240  1.00  0.00            
ATOM     61  H29 ACD     1      27.730  21.080  23.120  1.00  0.00            
ATOM     62  O15 ACD     1      27.380  20.910  21.100  1.00  0.00            
ATOM     63  H30 ACD     1      26.760  20.220  21.360  1.00  0.00            
ATOM     64  C19 ACD     1      28.570  22.720  21.950  1.00  0.00            
ATOM     65  H31 ACD     1      29.490  22.130  21.910  1.00  0.00            
ATOM     66  O16 ACD     1      28.590  23.490  23.150  1.00  0.00            
ATOM     67  C20 ACD     1      27.470  24.260  23.440  1.00  0.00            
ATOM     68  H32 ACD     1      27.170  24.930  22.620  1.00  0.00            
ATOM     69  C21 ACD     1      27.900  25.130  24.680  1.00  0.00            
ATOM     70  H33 ACD     1      28.740  25.800  24.470  1.00  0.00            
ATOM     71  H34 ACD     1      27.110  25.880  24.840  1.00  0.00            
ATOM     72  O17 ACD     1      28.210  24.400  25.840  1.00  0.00            
ATOM     73  H35 ACD     1      28.880  23.730  25.700  1.00  0.00            
ATOM     74  O18 ACD     1      28.300  23.480  20.810  1.00  0.00            
ATOM     75  C22 ACD     1      29.330  23.530  19.900  1.00  0.00            
ATOM     76  H36 ACD     1      30.220  22.910  20.090  1.00  0.00            
ATOM     77  C23 ACD     1      28.750  22.910  18.610  1.00  0.00            
ATOM     78  H37 ACD     1      27.780  23.400  18.610  1.00  0.00            
ATOM     79  O19 ACD     1      28.730  21.460  18.860  1.00  0.00            
ATOM     80  H38 ACD     1      28.140  21.390  19.620  1.00  0.00            
ATOM     81  C24 ACD     1      29.570  23.430  17.420  1.00  0.00            
ATOM     82  H39 ACD     1      30.580  22.990  17.520  1.00  0.00            
ATOM     83  O20 ACD     1      28.870  23.080  16.200  1.00  0.00            
ATOM     84  H40 ACD     1      28.040  23.560  16.320  1.00  0.00            
ATOM     85  C25 ACD     1      29.570  24.980  17.390  1.00  0.00            
ATOM     86  H41 ACD     1      30.140  25.160  16.470  1.00  0.00            
ATOM     87  O21 ACD     1      30.340  25.310  18.560  1.00  0.00            
ATOM     88  C26 ACD     1      29.680  24.980  19.840  1.00  0.00            
ATOM     89  H42 ACD     1      28.790  25.610  19.940  1.00  0.00            
ATOM     90  C27 ACD     1      30.650  25.270  20.940  1.00  0.00            
ATOM     91  H43 ACD     1      30.200  24.820  21.830  1.00  0.00            
ATOM     92  H44 ACD     1      31.640  24.850  20.700  1.00  0.00            
ATOM     93  O22 ACD     1      30.800  26.700  21.000  1.00  0.00            
ATOM     94  H45 ACD     1      30.900  27.000  20.100  1.00  0.00            
ATOM     95  O23 ACD     1      28.300  25.520  17.260  1.00  0.00            
ATOM     96  C28 ACD     1      27.940  26.120  16.010  1.00  0.00            
ATOM     97  H46 ACD     1      28.470  25.720  15.140  1.00  0.00            
ATOM     98  C29 ACD     1      28.020  27.650  15.970  1.00  0.00            
ATOM     99  H47 ACD     1      27.790  28.100  16.940  1.00  0.00            
ATOM    100  O24 ACD     1      27.340  28.200  14.860  1.00  0.00            
ATOM    101  C30 ACD     1      29.510  28.050  15.780  1.00  0.00            
ATOM    102  H48 ACD     1      30.100  27.490  16.510  1.00  0.00            
ATOM    103  H49 ACD     1      29.790  27.710  14.770  1.00  0.00            
ATOM    104  O25 ACD     1      29.720  29.460  16.020  1.00  0.00            
ATOM    105  H50 ACD     1      29.710  29.570  16.970  1.00  0.00            
ATOM    106  C31 ACD     1      26.480  25.670  15.710  1.00  0.00            
ATOM    107  H51 ACD     1      25.930  26.000  16.600  1.00  0.00            
ATOM    108  O26 ACD     1      26.230  24.270  15.720  1.00  0.00            
ATOM    109  H52 ACD     1      25.850  24.010  16.560  1.00  0.00            
ATOM    110  C32 ACD     1      25.930  26.380  14.500  1.00  0.00            
ATOM    111  H53 ACD     1      26.570  26.090  13.660  1.00  0.00            
ATOM    112  O27 ACD     1      24.550  26.110  14.240  1.00  0.00            
ATOM    113  H54 ACD     1      24.310  25.410  14.850  1.00  0.00            
ATOM    114  C33 ACD     1      26.010  27.860  14.710  1.00  0.00            
ATOM    115  H55 ACD     1      25.680  28.390  13.800  1.00  0.00            
ATOM    116  O28 ACD     1      25.310  28.190  15.900  1.00  0.00            
ATOM    117  C34 ACD     1      24.390  29.230  15.960  1.00  0.00            
ATOM    118  H56 ACD     1      24.430  29.750  14.990  1.00  0.00            
ATOM    119  C35 ACD     1      22.970  28.560  16.050  1.00  0.00            
ATOM    120  H57 ACD     1      22.930  27.770  16.800  1.00  0.00            
ATOM    121  O29 ACD     1      22.700  27.990  14.820  1.00  0.00            
ATOM    122  H58 ACD     1      23.470  27.430  14.660  1.00  0.00            
ATOM    123  C36 ACD     1      21.940  29.630  16.430  1.00  0.00            
ATOM    124  H59 ACD     1      21.890  30.440  15.680  1.00  0.00            
ATOM    125  O30 ACD     1      20.670  29.010  16.560  1.00  0.00            
ATOM    126  H60 ACD     1      19.980  29.660  16.400  1.00  0.00            
ATOM    127  C1  CX6     2      22.430  17.290  15.790  1.00  0.00            
ATOM    128  C2  CX6     2      22.120  18.660  16.300  1.00  0.00            
ATOM    129  O1  CX6     2      22.220  18.650  17.720  1.00  0.00            
ATOM    130  C3  CX6     2      22.220  19.900  18.290  1.00  0.00            
ATOM    131  N1  CX6     2      21.260  20.120  19.120  1.00  0.00            
ATOM    132  C4  CX6     2      21.650  21.250  19.740  1.00  0.00            
ATOM    133  C5  CX6     2      20.910  21.920  20.700  1.00  0.00            
ATOM    134  C6  CX6     2      21.330  23.210  21.120  1.00  0.00            
ATOM    135  C7  CX6     2      22.580  23.640  20.660  1.00  0.00            
ATOM    136  C8  CX6     2      23.410  22.930  19.680  1.00  0.00            
ATOM    137  C9  CX6     2      24.710  23.570  19.120  1.00  0.00            
ATOM    138  O2  CX6     2      25.270  23.480  18.020  1.00  0.00            
ATOM    139  O3  CX6     2      25.270  24.450  20.010  1.00  0.00            
ATOM    140  C10 CX6     2      25.790  25.660  19.460  1.00  0.00            
ATOM    141  C11 CX6     2      24.700  26.620  18.970  1.00  0.00            
ATOM    142  O4  CX6     2      26.410  26.300  20.580  1.00  0.00            
ATOM    143  C12 CX6     2      26.980  27.550  20.570  1.00  0.00            
ATOM    144  O5  CX6     2      27.040  28.290  19.560  1.00  0.00            
ATOM    145  O6  CX6     2      27.560  27.780  21.790  1.00  0.00            
ATOM    146  C13 CX6     2      28.230  29.050  21.860  1.00  0.00            
ATOM    147  C14 CX6     2      27.390  30.360  21.820  1.00  0.00            
ATOM    148  C15 CX6     2      28.230  31.580  22.010  1.00  0.00            
ATOM    149  C16 CX6     2      29.110  31.500  23.290  1.00  0.00            
ATOM    150  C17 CX6     2      29.960  30.150  23.470  1.00  0.00            
ATOM    151  C18 CX6     2      29.100  28.920  23.120  1.00  0.00            
ATOM    152  C19 CX6     2      22.870  21.700  19.270  1.00  0.00            
ATOM    153  N2  CX6     2      23.350  20.690  18.490  1.00  0.00            
ATOM    154  C20 CX6     2      24.750  20.340  18.230  1.00  0.00            
ATOM    155  C21 CX6     2      25.270  20.320  16.770  1.00  0.00            
ATOM    156  C22 CX6     2      26.370  19.500  16.420  1.00  0.00            
ATOM    157  C23 CX6     2      26.900  19.600  15.110  1.00  0.00            
ATOM    158  C24 CX6     2      26.350  20.480  14.100  1.00  0.00            
ATOM    159  C25 CX6     2      26.820  20.480  12.650  1.00  0.00            
ATOM    160  C26 CX6     2      28.240  20.460  12.430  1.00  0.00            
ATOM    161  C27 CX6     2      28.800  20.480  11.150  1.00  0.00            
ATOM    162  C28 CX6     2      27.870  20.590  10.110  1.00  0.00            
ATOM    163  C29 CX6     2      26.460  20.590  10.250  1.00  0.00            
ATOM    164  C30 CX6     2      25.960  20.610  11.550  1.00  0.00            
ATOM    165  C31 CX6     2      24.500  20.520  11.640  1.00  0.00            
ATOM    166  N3  CX6     2      23.840  19.760  12.590  1.00  0.00            
ATOM    167  N4  CX6     2      22.570  20.040  12.520  1.00  0.00            
ATOM    168  N5  CX6     2      22.550  21.090  11.700  1.00  0.00            
ATOM    169  N6  CX6     2      23.700  21.330  11.040  1.00  0.00            
ATOM    170  C32 CX6     2      25.360  21.360  14.550  1.00  0.00            
ATOM    171  C33 CX6     2      24.850  21.270  15.850  1.00  0.00            
ATOM    172  H1  CX6     2      21.890  16.470  16.290  1.00  0.00            
ATOM    173  H2  CX6     2      22.160  17.310  14.720  1.00  0.00            
ATOM    174  H3  CX6     2      23.500  17.080  15.860  1.00  0.00            
ATOM    175  H4  CX6     2      21.160  19.040  15.940  1.00  0.00            
ATOM    176  H5  CX6     2      22.940  19.260  15.890  1.00  0.00            
ATOM    177  H6  CX6     2      19.900  21.540  20.850  1.00  0.00            
ATOM    178  H7  CX6     2      20.700  23.760  21.810  1.00  0.00            
ATOM    179  H8  CX6     2      22.870  24.620  21.030  1.00  0.00            
ATOM    180  H9  CX6     2      26.560  25.370  18.740  1.00  0.00            
ATOM    181  H10 CX6     2      24.000  26.050  18.340  1.00  0.00            
ATOM    182  H11 CX6     2      24.030  27.050  19.720  1.00  0.00            
ATOM    183  H12 CX6     2      25.140  27.350  18.290  1.00  0.00            
ATOM    184  H13 CX6     2      28.960  29.100  21.040  1.00  0.00            
ATOM    185  H14 CX6     2      26.630  30.340  22.610  1.00  0.00            
ATOM    186  H15 CX6     2      26.900  30.530  20.850  1.00  0.00            
ATOM    187  H16 CX6     2      27.610  32.460  22.220  1.00  0.00            
ATOM    188  H17 CX6     2      28.910  31.790  21.180  1.00  0.00            
ATOM    189  H18 CX6     2      28.400  31.530  24.120  1.00  0.00            
ATOM    190  H19 CX6     2      29.650  32.450  23.440  1.00  0.00            
ATOM    191  H20 CX6     2      30.320  30.090  24.510  1.00  0.00            
ATOM    192  H21 CX6     2      30.770  30.190  22.730  1.00  0.00            
ATOM    193  H22 CX6     2      29.740  28.040  23.000  1.00  0.00            
ATOM    194  H23 CX6     2      28.420  28.660  23.940  1.00  0.00            
ATOM    195  H24 CX6     2      24.890  19.290  18.510  1.00  0.00            
ATOM    196  H25 CX6     2      25.450  20.920  18.840  1.00  0.00            
ATOM    197  H26 CX6     2      26.790  18.780  17.120  1.00  0.00            
ATOM    198  H27 CX6     2      27.640  18.890  14.750  1.00  0.00            
ATOM    199  H28 CX6     2      28.960  20.460  13.240  1.00  0.00            
ATOM    200  H29 CX6     2      29.880  20.410  11.110  1.00  0.00            
ATOM    201  H30 CX6     2      28.270  20.530   9.100  1.00  0.00            
ATOM    202  H31 CX6     2      25.750  20.730   9.450  1.00  0.00            
ATOM    203  H32 CX6     2      21.640  21.480  11.470  1.00  0.00            
ATOM    204  H33 CX6     2      25.120  22.170  13.870  1.00  0.00            
ATOM    205  H34 CX6     2      24.080  21.990  16.110  1.00  0.00            
TER
ENDMDL
MODEL        1
ATOM      1  H1  ACD     1      24.710  31.830  16.790  1.00  0.00            
ATOM      2  O1  ACD     1      25.410  32.170  16.230  1.00  0.00            
ATOM      3  C1  ACD     1      25.350  30.980  15.480  1.00  0.00            
ATOM      4  H2  ACD     1      25.890  30.180  15.990  1.00  0.00            
ATOM      5  H3  ACD     1      25.910  31.090  14.540  1.00  0.00            
ATOM      6  C2  ACD     1      23.910  30.560  15.250  1.00  0.00            
ATOM      7  H4  ACD     1      23.960  29.610  14.700  1.00  0.00            
ATOM      8  O2  ACD     1      23.310  30.320  16.540  1.00  0.00            
ATOM      9  C3  ACD     1      21.910  29.870  16.480  1.00  0.00            
ATOM     10  H5  ACD     1      21.490  29.530  17.440  1.00  0.00            
ATOM     11  O3  ACD     1      21.870  28.700  15.600  1.00  0.00            
ATOM     12  C4  ACD     1      21.470  27.460  16.170  1.00  0.00            
ATOM     13  H6  ACD     1      21.020  27.440  17.170  1.00  0.00            
ATOM     14  C5  ACD     1      20.400  26.900  15.260  1.00  0.00            
ATOM     15  H7  ACD     1      20.750  26.850  14.220  1.00  0.00            
ATOM     16  O4  ACD     1      19.240  27.730  15.420  1.00  0.00            
ATOM     17  H8  ACD     1      19.420  28.670  15.420  1.00  0.00            
ATOM     18  C6  ACD     1      20.100  25.470  15.530  1.00  0.00            
ATOM     19  H9  ACD     1      19.650  25.390  16.520  1.00  0.00            
ATOM     20  O5  ACD     1      19.130  24.930  14.640  1.00  0.00            
ATOM     21  H10 ACD     1      18.300  25.400  14.800  1.00  0.00            
ATOM     22  C7  ACD     1      21.410  24.710  15.510  1.00  0.00            
ATOM     23  H11 ACD     1      21.170  23.670  15.760  1.00  0.00            
ATOM     24  O6  ACD     1      22.250  25.260  16.490  1.00  0.00            
ATOM     25  C8  ACD     1      22.690  26.570  16.190  1.00  0.00            
ATOM     26  H12 ACD     1      23.260  26.590  15.260  1.00  0.00            
ATOM     27  C9  ACD     1      23.530  26.930  17.340  1.00  0.00            
ATOM     28  H13 ACD     1      24.520  26.480  17.180  1.00  0.00            
ATOM     29  H14 ACD     1      23.750  28.000  17.310  1.00  0.00            
ATOM     30  O7  ACD     1      23.020  26.620  18.650  1.00  0.00            
ATOM     31  H15 ACD     1      22.720  25.730  18.810  1.00  0.00            
ATOM     32  O8  ACD     1      21.940  24.740  14.180  1.00  0.00            
ATOM     33  C10 ACD     1      22.190  23.500  13.450  1.00  0.00            
ATOM     34  H16 ACD     1      22.070  22.550  13.960  1.00  0.00            
ATOM     35  C11 ACD     1      21.160  23.580  12.280  1.00  0.00            
ATOM     36  H17 ACD     1      21.010  24.590  11.890  1.00  0.00            
ATOM     37  O9  ACD     1      19.930  23.110  12.840  1.00  0.00            
ATOM     38  H18 ACD     1      19.770  23.750  13.530  1.00  0.00            
ATOM     39  C12 ACD     1      21.520  22.760  11.020  1.00  0.00            
ATOM     40  H19 ACD     1      21.310  21.720  11.300  1.00  0.00            
ATOM     41  O10 ACD     1      20.710  23.030   9.870  1.00  0.00            
ATOM     42  H20 ACD     1      20.960  23.830   9.410  1.00  0.00            
ATOM     43  C13 ACD     1      22.990  22.960  10.620  1.00  0.00            
ATOM     44  H21 ACD     1      23.220  22.290   9.780  1.00  0.00            
ATOM     45  O11 ACD     1      23.770  22.590  11.750  1.00  0.00            
ATOM     46  C14 ACD     1      23.590  23.460  12.920  1.00  0.00            
ATOM     47  H22 ACD     1      23.870  24.490  12.640  1.00  0.00            
ATOM     48  C15 ACD     1      24.580  23.040  13.970  1.00  0.00            
ATOM     49  H23 ACD     1      24.450  23.650  14.870  1.00  0.00            
ATOM     50  H24 ACD     1      24.380  22.010  14.310  1.00  0.00            
ATOM     51  O12 ACD     1      25.880  23.160  13.600  1.00  0.00            
ATOM     52  H25 ACD     1      25.900  23.300  12.650  1.00  0.00            
ATOM     53  O13 ACD     1      23.220  24.290  10.220  1.00  0.00            
ATOM     54  C16 ACD     1      23.680  24.670   8.970  1.00  0.00            
ATOM     55  H26 ACD     1      23.660  23.780   8.340  1.00  0.00            
ATOM     56  C17 ACD     1      22.690  25.610   8.320  1.00  0.00            
ATOM     57  H27 ACD     1      22.540  26.400   9.070  1.00  0.00            
ATOM     58  O14 ACD     1      21.440  24.920   8.110  1.00  0.00            
ATOM     59  H28 ACD     1      20.910  25.520   7.590  1.00  0.00            
ATOM     60  C18 ACD     1      23.300  26.210   7.020  1.00  0.00            
ATOM     61  H29 ACD     1      23.320  25.340   6.340  1.00  0.00            
ATOM     62  O15 ACD     1      22.510  27.250   6.400  1.00  0.00            
ATOM     63  H30 ACD     1      23.050  28.050   6.380  1.00  0.00            
ATOM     64  C19 ACD     1      24.780  26.630   7.180  1.00  0.00            
ATOM     65  H31 ACD     1      25.190  26.810   6.180  1.00  0.00            
ATOM     66  O16 ACD     1      25.590  25.640   7.840  1.00  0.00            
ATOM     67  C20 ACD     1      25.040  25.330   9.110  1.00  0.00            
ATOM     68  H32 ACD     1      25.010  26.180   9.800  1.00  0.00            
ATOM     69  C21 ACD     1      26.100  24.320   9.770  1.00  0.00            
ATOM     70  H33 ACD     1      27.050  24.860   9.710  1.00  0.00            
ATOM     71  H34 ACD     1      25.930  24.150  10.840  1.00  0.00            
ATOM     72  O17 ACD     1      26.190  23.070   9.130  1.00  0.00            
ATOM     73  H35 ACD     1      27.000  22.810   9.590  1.00  0.00            
ATOM     74  O18 ACD     1      24.740  27.830   7.940  1.00  0.00            
ATOM     75  C22 ACD     1      25.480  28.920   7.380  1.00  0.00            
ATOM     76  H36 ACD     1      25.990  28.550   6.480  1.00  0.00            
ATOM     77  C23 ACD     1      24.540  30.100   7.130  1.00  0.00            
ATOM     78  H37 ACD     1      23.850  30.270   7.960  1.00  0.00            
ATOM     79  O19 ACD     1      23.720  29.670   6.010  1.00  0.00            
ATOM     80  H38 ACD     1      24.150  29.740   5.160  1.00  0.00            
ATOM     81  C24 ACD     1      25.220  31.460   6.900  1.00  0.00            
ATOM     82  H39 ACD     1      25.920  31.370   6.060  1.00  0.00            
ATOM     83  O20 ACD     1      24.290  32.510   6.760  1.00  0.00            
ATOM     84  H40 ACD     1      24.090  32.360   5.830  1.00  0.00            
ATOM     85  C25 ACD     1      26.200  31.620   8.070  1.00  0.00            
ATOM     86  H41 ACD     1      26.810  32.530   7.990  1.00  0.00            
ATOM     87  O21 ACD     1      27.090  30.540   8.060  1.00  0.00            
ATOM     88  C26 ACD     1      26.570  29.260   8.440  1.00  0.00            
ATOM     89  H42 ACD     1      26.190  29.290   9.470  1.00  0.00            
ATOM     90  C27 ACD     1      27.710  28.250   8.260  1.00  0.00            
ATOM     91  H43 ACD     1      27.380  27.200   8.330  1.00  0.00            
ATOM     92  H44 ACD     1      28.110  28.350   7.240  1.00  0.00            
ATOM     93  O22 ACD     1      28.770  28.450   9.250  1.00  0.00            
ATOM     94  H45 ACD     1      29.050  29.360   9.210  1.00  0.00            
ATOM     95  O23 ACD     1      25.440  31.510   9.310  1.00  0.00            
ATOM     96  C28 ACD     1      25.360  32.520  10.280  1.00  0.00            
ATOM     97  H46 ACD     1      26.070  33.330  10.070  1.00  0.00            
ATOM     98  C29 ACD     1      25.820  31.990  11.670  1.00  0.00            
ATOM     99  H47 ACD     1      25.190  31.110  11.790  1.00  0.00            
ATOM    100  O24 ACD     1      25.460  32.910  12.760  1.00  0.00            
ATOM    101  C30 ACD     1      27.300  31.650  11.750  1.00  0.00            
ATOM    102  H48 ACD     1      27.490  31.450  12.810  1.00  0.00            
ATOM    103  H49 ACD     1      27.610  30.740  11.220  1.00  0.00            
ATOM    104  O25 ACD     1      28.190  32.770  11.500  1.00  0.00            
ATOM    105  H50 ACD     1      29.080  32.400  11.500  1.00  0.00            
ATOM    106  C31 ACD     1      23.860  32.870  10.390  1.00  0.00            
ATOM    107  H51 ACD     1      23.340  31.900  10.410  1.00  0.00            
ATOM    108  O26 ACD     1      23.580  33.690   9.290  1.00  0.00            
ATOM    109  H52 ACD     1      23.830  33.300   8.450  1.00  0.00            
ATOM    110  C32 ACD     1      23.500  33.640  11.640  1.00  0.00            
ATOM    111  H53 ACD     1      23.880  34.670  11.520  1.00  0.00            
ATOM    112  O27 ACD     1      22.060  33.800  11.610  1.00  0.00            
ATOM    113  H54 ACD     1      21.760  33.690  10.700  1.00  0.00            
ATOM    114  C33 ACD     1      24.110  33.090  12.950  1.00  0.00            
ATOM    115  H55 ACD     1      24.020  33.850  13.730  1.00  0.00            
ATOM    116  O28 ACD     1      23.490  31.890  13.160  1.00  0.00            
ATOM    117  C34 ACD     1      23.060  31.650  14.520  1.00  0.00            
ATOM    118  H56 ACD     1      23.090  32.600  15.070  1.00  0.00            
ATOM    119  C35 ACD     1      21.560  31.400  14.470  1.00  0.00            
ATOM    120  H57 ACD     1      21.410  30.630  13.710  1.00  0.00            
ATOM    121  O29 ACD     1      20.860  32.490  14.040  1.00  0.00            
ATOM    122  H58 ACD     1      21.190  32.710  13.160  1.00  0.00            
ATOM    123  C36 ACD     1      21.130  30.990  15.830  1.00  0.00            
ATOM    124  H59 ACD     1      21.290  31.890  16.430  1.00  0.00            
ATOM    125  O30 ACD     1      19.740  30.580  15.910  1.00  0.00            
ATOM    126  H60 ACD     1      19.280  31.320  15.490  1.00  0.00            
ATOM    127  C1  CX6     2      13.090  23.170  13.340  1.00  0.00            
ATOM    128  C2  CX6     2      13.520  24.580  13.620  1.00  0.00            
ATOM    129  O1  CX6     2      14.920  24.680  13.590  1.00  0.00            
ATOM    130  C3  CX6     2      15.470  25.980  13.570  1.00  0.00            
ATOM    131  N1  CX6     2      14.820  26.950  14.190  1.00  0.00            
ATOM    132  C4  CX6     2      15.640  28.000  13.900  1.00  0.00            
ATOM    133  C5  CX6     2      15.370  29.350  14.140  1.00  0.00            
ATOM    134  C6  CX6     2      16.330  30.330  13.840  1.00  0.00            
ATOM    135  C7  CX6     2      17.510  29.980  13.160  1.00  0.00            
ATOM    136  C8  CX6     2      17.740  28.640  12.790  1.00  0.00            
ATOM    137  C9  CX6     2      18.870  28.240  11.890  1.00  0.00            
ATOM    138  O2  CX6     2      18.710  27.820  10.760  1.00  0.00            
ATOM    139  O3  CX6     2      20.080  28.650  12.320  1.00  0.00            
ATOM    140  C10 CX6     2      21.270  28.190  11.630  1.00  0.00            
ATOM    141  C11 CX6     2      21.670  29.290  10.660  1.00  0.00            
ATOM    142  O4  CX6     2      22.250  28.200  12.640  1.00  0.00            
ATOM    143  C12 CX6     2      23.440  27.620  12.420  1.00  0.00            
ATOM    144  O5  CX6     2      23.740  27.190  11.360  1.00  0.00            
ATOM    145  O6  CX6     2      24.260  27.750  13.460  1.00  0.00            
ATOM    146  C13 CX6     2      25.560  27.300  13.260  1.00  0.00            
ATOM    147  C14 CX6     2      26.320  28.410  12.530  1.00  0.00            
ATOM    148  C15 CX6     2      27.830  28.060  12.400  1.00  0.00            
ATOM    149  C16 CX6     2      28.450  27.490  13.700  1.00  0.00            
ATOM    150  C17 CX6     2      27.540  26.570  14.540  1.00  0.00            
ATOM    151  C18 CX6     2      26.120  26.910  14.600  1.00  0.00            
ATOM    152  C19 CX6     2      16.840  27.660  13.240  1.00  0.00            
ATOM    153  N2  CX6     2      16.720  26.280  13.060  1.00  0.00            
ATOM    154  C20 CX6     2      17.520  25.300  12.200  1.00  0.00            
ATOM    155  C21 CX6     2      17.060  25.130  10.700  1.00  0.00            
ATOM    156  C22 CX6     2      15.770  24.770  10.360  1.00  0.00            
ATOM    157  C23 CX6     2      15.350  24.560   9.060  1.00  0.00            
ATOM    158  C24 CX6     2      16.260  24.580   8.010  1.00  0.00            
ATOM    159  C25 CX6     2      15.920  24.200   6.620  1.00  0.00            
ATOM    160  C26 CX6     2      15.350  22.950   6.420  1.00  0.00            
ATOM    161  C27 CX6     2      14.900  22.460   5.180  1.00  0.00            
ATOM    162  C28 CX6     2      15.000  23.340   4.080  1.00  0.00            
ATOM    163  C29 CX6     2      15.720  24.510   4.230  1.00  0.00            
ATOM    164  C30 CX6     2      16.090  25.020   5.520  1.00  0.00            
ATOM    165  C31 CX6     2      16.550  26.360   5.620  1.00  0.00            
ATOM    166  N3  CX6     2      17.700  26.750   4.980  1.00  0.00            
ATOM    167  N4  CX6     2      17.970  27.960   5.300  1.00  0.00            
ATOM    168  N5  CX6     2      16.870  28.330   6.020  1.00  0.00            
ATOM    169  N6  CX6     2      15.970  27.330   6.220  1.00  0.00            
ATOM    170  C32 CX6     2      17.580  24.920   8.310  1.00  0.00            
ATOM    171  C33 CX6     2      17.950  25.150   9.590  1.00  0.00            
ATOM    172  H1  CX6     2      13.290  22.920  12.300  1.00  0.00            
ATOM    173  H2  CX6     2      13.520  22.370  13.950  1.00  0.00            
ATOM    174  H3  CX6     2      12.040  23.150  13.660  1.00  0.00            
ATOM    175  H4  CX6     2      13.140  24.780  14.630  1.00  0.00            
ATOM    176  H5  CX6     2      13.090  25.320  12.930  1.00  0.00            
ATOM    177  H6  CX6     2      14.400  29.550  14.580  1.00  0.00            
ATOM    178  H7  CX6     2      16.140  31.350  14.140  1.00  0.00            
ATOM    179  H8  CX6     2      18.100  30.820  12.800  1.00  0.00            
ATOM    180  H9  CX6     2      20.990  27.210  11.220  1.00  0.00            
ATOM    181  H10 CX6     2      22.230  30.100  11.140  1.00  0.00            
ATOM    182  H11 CX6     2      22.350  28.890   9.900  1.00  0.00            
ATOM    183  H12 CX6     2      20.770  29.620  10.130  1.00  0.00            
ATOM    184  H13 CX6     2      25.640  26.370  12.680  1.00  0.00            
ATOM    185  H14 CX6     2      26.280  29.320  13.140  1.00  0.00            
ATOM    186  H15 CX6     2      26.020  28.530  11.490  1.00  0.00            
ATOM    187  H16 CX6     2      28.430  28.950  12.170  1.00  0.00            
ATOM    188  H17 CX6     2      27.960  27.400  11.530  1.00  0.00            
ATOM    189  H18 CX6     2      28.830  28.350  14.260  1.00  0.00            
ATOM    190  H19 CX6     2      29.320  26.850  13.520  1.00  0.00            
ATOM    191  H20 CX6     2      27.980  26.600  15.540  1.00  0.00            
ATOM    192  H21 CX6     2      27.570  25.580  14.070  1.00  0.00            
ATOM    193  H22 CX6     2      25.630  26.110  15.160  1.00  0.00            
ATOM    194  H23 CX6     2      25.970  27.840  15.170  1.00  0.00            
ATOM    195  H24 CX6     2      17.430  24.270  12.590  1.00  0.00            
ATOM    196  H25 CX6     2      18.550  25.680  12.120  1.00  0.00            
ATOM    197  H26 CX6     2      15.070  24.520  11.150  1.00  0.00            
ATOM    198  H27 CX6     2      14.300  24.410   8.810  1.00  0.00            
ATOM    199  H28 CX6     2      15.200  22.350   7.320  1.00  0.00            
ATOM    200  H29 CX6     2      14.490  21.460   5.110  1.00  0.00            
ATOM    201  H30 CX6     2      14.560  23.020   3.130  1.00  0.00            
ATOM    202  H31 CX6     2      15.900  25.110   3.340  1.00  0.00            
ATOM    203  H32 CX6     2      16.730  29.320   6.130  1.00  0.00            
ATOM    204  H33 CX6     2      18.340  24.760   7.560  1.00  0.00            
ATOM    205  H34 CX6     2      19.010  25.240   9.800  1.00  0.00            
TER
ENDMDL
MODEL        1
ATOM      1  H1  ACD     1      22.010  26.980  25.820  1.00  0.00            
ATOM      2  O1  ACD     1      22.930  26.840  25.570  1.00  0.00            
ATOM      3  C1  ACD     1      22.980  25.950  24.410  1.00  0.00            
ATOM      4  H2  ACD     1      22.910  24.890  24.670  1.00  0.00            
ATOM      5  H3  ACD     1      23.970  26.080  23.960  1.00  0.00            
ATOM      6  C2  ACD     1      22.000  26.380  23.340  1.00  0.00            
ATOM      7  H4  ACD     1      22.080  25.680  22.500  1.00  0.00            
ATOM      8  O2  ACD     1      20.690  26.520  23.930  1.00  0.00            
ATOM      9  C3  ACD     1      19.560  26.810  23.100  1.00  0.00            
ATOM     10  H5  ACD     1      18.630  26.880  23.670  1.00  0.00            
ATOM     11  O3  ACD     1      19.360  25.960  21.960  1.00  0.00            
ATOM     12  C4  ACD     1      18.220  25.150  21.890  1.00  0.00            
ATOM     13  H6  ACD     1      17.380  25.420  22.530  1.00  0.00            
ATOM     14  C5  ACD     1      17.870  25.330  20.430  1.00  0.00            
ATOM     15  H7  ACD     1      18.750  25.210  19.800  1.00  0.00            
ATOM     16  O4  ACD     1      17.290  26.680  20.320  1.00  0.00            
ATOM     17  H8  ACD     1      17.870  27.220  20.870  1.00  0.00            
ATOM     18  C6  ACD     1      16.830  24.420  19.860  1.00  0.00            
ATOM     19  H9  ACD     1      15.890  24.480  20.420  1.00  0.00            
ATOM     20  O5  ACD     1      16.690  24.720  18.420  1.00  0.00            
ATOM     21  H10 ACD     1      17.260  25.460  18.190  1.00  0.00            
ATOM     22  C7  ACD     1      17.390  23.030  20.050  1.00  0.00            
ATOM     23  H11 ACD     1      16.530  22.410  19.780  1.00  0.00            
ATOM     24  O6  ACD     1      17.690  22.770  21.450  1.00  0.00            
ATOM     25  C8  ACD     1      18.690  23.690  22.030  1.00  0.00            
ATOM     26  H12 ACD     1      19.650  23.550  21.530  1.00  0.00            
ATOM     27  C9  ACD     1      19.070  23.340  23.530  1.00  0.00            
ATOM     28  H13 ACD     1      19.560  22.360  23.450  1.00  0.00            
ATOM     29  H14 ACD     1      19.820  24.070  23.880  1.00  0.00            
ATOM     30  O7  ACD     1      18.000  23.220  24.400  1.00  0.00            
ATOM     31  H15 ACD     1      17.760  24.050  24.830  1.00  0.00            
ATOM     32  O8  ACD     1      18.540  22.710  19.270  1.00  0.00            
ATOM     33  C10 ACD     1      18.670  21.430  18.740  1.00  0.00            
ATOM     34  H16 ACD     1      17.820  20.750  18.890  1.00  0.00            
ATOM     35  C11 ACD     1      18.670  21.630  17.200  1.00  0.00            
ATOM     36  H17 ACD     1      19.360  22.460  16.990  1.00  0.00            
ATOM     37  O9  ACD     1      17.390  22.190  16.730  1.00  0.00            
ATOM     38  H18 ACD     1      17.270  23.110  16.990  1.00  0.00            
ATOM     39  C12 ACD     1      19.000  20.400  16.400  1.00  0.00            
ATOM     40  H19 ACD     1      18.270  19.620  16.690  1.00  0.00            
ATOM     41  O10 ACD     1      19.100  20.600  14.980  1.00  0.00            
ATOM     42  H20 ACD     1      19.890  21.140  14.870  1.00  0.00            
ATOM     43  C13 ACD     1      20.360  19.970  16.940  1.00  0.00            
ATOM     44  H21 ACD     1      20.500  19.010  16.420  1.00  0.00            
ATOM     45  O11 ACD     1      20.260  19.640  18.370  1.00  0.00            
ATOM     46  C14 ACD     1      19.960  20.720  19.220  1.00  0.00            
ATOM     47  H22 ACD     1      20.810  21.410  19.250  1.00  0.00            
ATOM     48  C15 ACD     1      19.650  20.190  20.620  1.00  0.00            
ATOM     49  H23 ACD     1      20.450  19.590  21.070  1.00  0.00            
ATOM     50  H24 ACD     1      19.710  21.020  21.340  1.00  0.00            
ATOM     51  O12 ACD     1      18.390  19.520  20.770  1.00  0.00            
ATOM     52  H25 ACD     1      18.130  19.660  21.690  1.00  0.00            
ATOM     53  O13 ACD     1      21.360  20.920  16.670  1.00  0.00            
ATOM     54  C16 ACD     1      22.420  20.480  15.930  1.00  0.00            
ATOM     55  H26 ACD     1      22.280  19.560  15.340  1.00  0.00            
ATOM     56  C17 ACD     1      22.670  21.570  14.860  1.00  0.00            
ATOM     57  H27 ACD     1      22.670  22.600  15.250  1.00  0.00            
ATOM     58  O14 ACD     1      21.690  21.540  13.790  1.00  0.00            
ATOM     59  H28 ACD     1      22.030  22.180  13.160  1.00  0.00            
ATOM     60  C18 ACD     1      24.130  21.370  14.340  1.00  0.00            
ATOM     61  H29 ACD     1      24.240  20.400  13.830  1.00  0.00            
ATOM     62  O15 ACD     1      24.550  22.360  13.400  1.00  0.00            
ATOM     63  H30 ACD     1      24.870  23.180  13.780  1.00  0.00            
ATOM     64  C19 ACD     1      25.140  21.400  15.510  1.00  0.00            
ATOM     65  H31 ACD     1      26.150  21.370  15.110  1.00  0.00            
ATOM     66  O16 ACD     1      24.950  20.210  16.250  1.00  0.00            
ATOM     67  C20 ACD     1      23.610  20.150  16.830  1.00  0.00            
ATOM     68  H32 ACD     1      23.620  20.910  17.620  1.00  0.00            
ATOM     69  C21 ACD     1      23.480  18.850  17.600  1.00  0.00            
ATOM     70  H33 ACD     1      24.420  18.570  18.100  1.00  0.00            
ATOM     71  H34 ACD     1      22.830  19.040  18.460  1.00  0.00            
ATOM     72  O17 ACD     1      23.050  17.820  16.730  1.00  0.00            
ATOM     73  H35 ACD     1      23.810  17.460  16.250  1.00  0.00            
ATOM     74  O18 ACD     1      24.940  22.570  16.340  1.00  0.00            
ATOM     75  C22 ACD     1      25.990  23.490  16.230  1.00  0.00            
ATOM     76  H36 ACD     1      26.730  23.440  15.420  1.00  0.00            
ATOM     77  C23 ACD     1      25.240  24.800  16.040  1.00  0.00            
ATOM     78  H37 ACD     1      24.650  24.750  16.960  1.00  0.00            
ATOM     79  O19 ACD     1      24.390  24.830  14.890  1.00  0.00            
ATOM     80  H38 ACD     1      23.770  25.560  15.040  1.00  0.00            
ATOM     81  C24 ACD     1      26.180  26.020  16.240  1.00  0.00            
ATOM     82  H39 ACD     1      27.100  25.940  15.650  1.00  0.00            
ATOM     83  O20 ACD     1      25.500  27.270  16.010  1.00  0.00            
ATOM     84  H40 ACD     1      24.840  27.070  15.350  1.00  0.00            
ATOM     85  C25 ACD     1      26.720  26.010  17.700  1.00  0.00            
ATOM     86  H41 ACD     1      27.440  26.810  17.880  1.00  0.00            
ATOM     87  O21 ACD     1      27.380  24.740  17.730  1.00  0.00            
ATOM     88  C26 ACD     1      26.660  23.520  17.570  1.00  0.00            
ATOM     89  H42 ACD     1      25.880  23.310  18.310  1.00  0.00            
ATOM     90  C27 ACD     1      27.700  22.420  17.740  1.00  0.00            
ATOM     91  H43 ACD     1      27.280  21.440  17.490  1.00  0.00            
ATOM     92  H44 ACD     1      28.570  22.680  17.130  1.00  0.00            
ATOM     93  O22 ACD     1      28.270  22.350  19.070  1.00  0.00            
ATOM     94  H45 ACD     1      28.940  23.030  19.070  1.00  0.00            
ATOM     95  O23 ACD     1      25.740  26.030  18.690  1.00  0.00            
ATOM     96  C28 ACD     1      25.980  26.800  19.880  1.00  0.00            
ATOM     97  H46 ACD     1      27.070  26.930  20.020  1.00  0.00            
ATOM     98  C29 ACD     1      25.540  25.910  21.130  1.00  0.00            
ATOM     99  H47 ACD     1      24.510  25.540  21.100  1.00  0.00            
ATOM    100  O24 ACD     1      25.530  26.860  22.270  1.00  0.00            
ATOM    101  C30 ACD     1      26.550  24.760  21.370  1.00  0.00            
ATOM    102  H48 ACD     1      26.490  24.030  20.550  1.00  0.00            
ATOM    103  H49 ACD     1      27.530  25.250  21.460  1.00  0.00            
ATOM    104  O25 ACD     1      26.400  23.990  22.570  1.00  0.00            
ATOM    105  H50 ACD     1      27.080  23.320  22.670  1.00  0.00            
ATOM    106  C31 ACD     1      25.180  28.090  19.750  1.00  0.00            
ATOM    107  H51 ACD     1      24.100  27.910  19.630  1.00  0.00            
ATOM    108  O26 ACD     1      25.640  28.760  18.550  1.00  0.00            
ATOM    109  H52 ACD     1      25.480  28.180  17.800  1.00  0.00            
ATOM    110  C32 ACD     1      25.260  28.900  21.040  1.00  0.00            
ATOM    111  H53 ACD     1      26.270  29.310  21.150  1.00  0.00            
ATOM    112  O27 ACD     1      24.320  29.970  20.930  1.00  0.00            
ATOM    113  H54 ACD     1      24.440  30.640  21.610  1.00  0.00            
ATOM    114  C33 ACD     1      24.750  27.990  22.130  1.00  0.00            
ATOM    115  H55 ACD     1      24.800  28.540  23.070  1.00  0.00            
ATOM    116  O28 ACD     1      23.470  27.560  21.870  1.00  0.00            
ATOM    117  C34 ACD     1      22.370  27.720  22.790  1.00  0.00            
ATOM    118  H56 ACD     1      22.730  28.440  23.540  1.00  0.00            
ATOM    119  C35 ACD     1      21.280  28.400  21.960  1.00  0.00            
ATOM    120  H57 ACD     1      21.280  27.810  21.030  1.00  0.00            
ATOM    121  O29 ACD     1      21.560  29.750  21.670  1.00  0.00            
ATOM    122  H58 ACD     1      22.270  29.770  21.010  1.00  0.00            
ATOM    123  C36 ACD     1      19.840  28.270  22.580  1.00  0.00            
ATOM    124  H59 ACD     1      19.760  29.000  23.400  1.00  0.00            
ATOM    125  O30 ACD     1      18.870  28.520  21.530  1.00  0.00            
ATOM    126  H60 ACD     1      18.800  29.480  21.550  1.00  0.00            
ATOM    127  C1  CX6     2      15.660  22.070  10.650  1.00  0.00            
ATOM    128  C2  CX6     2      15.660  23.360  11.560  1.00  0.00            
ATOM    129  O1  CX6     2      17.020  23.620  12.010  1.00  0.00            
ATOM    130  C3  CX6     2      17.200  24.420  13.160  1.00  0.00            
ATOM    131  N1  CX6     2      16.270  25.290  13.610  1.00  0.00            
ATOM    132  C4  CX6     2      16.890  25.750  14.730  1.00  0.00            
ATOM    133  C5  CX6     2      16.510  26.790  15.580  1.00  0.00            
ATOM    134  C6  CX6     2      17.220  27.140  16.760  1.00  0.00            
ATOM    135  C7  CX6     2      18.420  26.450  17.040  1.00  0.00            
ATOM    136  C8  CX6     2      18.900  25.460  16.190  1.00  0.00            
ATOM    137  C9  CX6     2      20.300  25.000  16.470  1.00  0.00            
ATOM    138  O2  CX6     2      21.250  25.100  15.720  1.00  0.00            
ATOM    139  O3  CX6     2      20.420  24.510  17.700  1.00  0.00            
ATOM    140  C10 CX6     2      21.780  24.500  18.270  1.00  0.00            
ATOM    141  C11 CX6     2      22.170  25.920  18.620  1.00  0.00            
ATOM    142  O4  CX6     2      21.630  23.890  19.510  1.00  0.00            
ATOM    143  C12 CX6     2      22.740  23.410  20.110  1.00  0.00            
ATOM    144  O5  CX6     2      23.820  23.420  19.610  1.00  0.00            
ATOM    145  O6  CX6     2      22.450  22.700  21.230  1.00  0.00            
ATOM    146  C13 CX6     2      23.480  21.890  21.780  1.00  0.00            
ATOM    147  C14 CX6     2      23.150  21.590  23.310  1.00  0.00            
ATOM    148  C15 CX6     2      23.940  20.410  23.810  1.00  0.00            
ATOM    149  C16 CX6     2      23.820  19.230  22.930  1.00  0.00            
ATOM    150  C17 CX6     2      24.390  19.490  21.510  1.00  0.00            
ATOM    151  C18 CX6     2      23.670  20.680  20.850  1.00  0.00            
ATOM    152  C19 CX6     2      18.120  25.210  14.980  1.00  0.00            
ATOM    153  N2  CX6     2      18.380  24.410  13.900  1.00  0.00            
ATOM    154  C20 CX6     2      19.620  23.670  13.540  1.00  0.00            
ATOM    155  C21 CX6     2      20.440  24.270  12.410  1.00  0.00            
ATOM    156  C22 CX6     2      20.580  25.690  12.350  1.00  0.00            
ATOM    157  C23 CX6     2      21.440  26.300  11.440  1.00  0.00            
ATOM    158  C24 CX6     2      22.090  25.500  10.450  1.00  0.00            
ATOM    159  C25 CX6     2      22.970  26.120   9.370  1.00  0.00            
ATOM    160  C26 CX6     2      22.560  25.980   8.030  1.00  0.00            
ATOM    161  C27 CX6     2      23.330  26.400   6.960  1.00  0.00            
ATOM    162  C28 CX6     2      24.590  26.920   7.220  1.00  0.00            
ATOM    163  C29 CX6     2      25.030  27.180   8.580  1.00  0.00            
ATOM    164  C30 CX6     2      24.200  26.750   9.660  1.00  0.00            
ATOM    165  C31 CX6     2      24.720  27.020  10.950  1.00  0.00            
ATOM    166  N3  CX6     2      25.290  26.110  11.800  1.00  0.00            
ATOM    167  N4  CX6     2      25.930  26.690  12.810  1.00  0.00            
ATOM    168  N5  CX6     2      25.600  28.000  12.530  1.00  0.00            
ATOM    169  N6  CX6     2      25.030  28.310  11.310  1.00  0.00            
ATOM    170  C32 CX6     2      21.980  24.100  10.450  1.00  0.00            
ATOM    171  C33 CX6     2      21.130  23.510  11.410  1.00  0.00            
ATOM    172  H1  CX6     2      14.620  21.830  10.400  1.00  0.00            
ATOM    173  H2  CX6     2      16.170  22.190   9.680  1.00  0.00            
ATOM    174  H3  CX6     2      16.160  21.240  11.160  1.00  0.00            
ATOM    175  H4  CX6     2      15.050  23.230  12.460  1.00  0.00            
ATOM    176  H5  CX6     2      15.240  24.180  10.980  1.00  0.00            
ATOM    177  H6  CX6     2      15.650  27.430  15.420  1.00  0.00            
ATOM    178  H7  CX6     2      16.850  27.930  17.420  1.00  0.00            
ATOM    179  H8  CX6     2      19.060  26.730  17.870  1.00  0.00            
ATOM    180  H9  CX6     2      22.500  24.020  17.590  1.00  0.00            
ATOM    181  H10 CX6     2      23.200  25.800  18.960  1.00  0.00            
ATOM    182  H11 CX6     2      22.070  26.570  17.740  1.00  0.00            
ATOM    183  H12 CX6     2      21.490  26.320  19.380  1.00  0.00            
ATOM    184  H13 CX6     2      24.420  22.460  21.770  1.00  0.00            
ATOM    185  H14 CX6     2      22.100  21.340  23.470  1.00  0.00            
ATOM    186  H15 CX6     2      23.400  22.480  23.910  1.00  0.00            
ATOM    187  H16 CX6     2      23.660  20.140  24.840  1.00  0.00            
ATOM    188  H17 CX6     2      25.010  20.670  23.800  1.00  0.00            
ATOM    189  H18 CX6     2      22.750  19.020  22.850  1.00  0.00            
ATOM    190  H19 CX6     2      24.400  18.370  23.300  1.00  0.00            
ATOM    191  H20 CX6     2      24.350  18.600  20.880  1.00  0.00            
ATOM    192  H21 CX6     2      25.420  19.800  21.700  1.00  0.00            
ATOM    193  H22 CX6     2      24.270  20.930  19.970  1.00  0.00            
ATOM    194  H23 CX6     2      22.750  20.260  20.420  1.00  0.00            
ATOM    195  H24 CX6     2      19.270  22.710  13.150  1.00  0.00            
ATOM    196  H25 CX6     2      20.220  23.430  14.420  1.00  0.00            
ATOM    197  H26 CX6     2      19.980  26.320  13.000  1.00  0.00            
ATOM    198  H27 CX6     2      21.450  27.380  11.340  1.00  0.00            
ATOM    199  H28 CX6     2      21.590  25.580   7.750  1.00  0.00            
ATOM    200  H29 CX6     2      22.960  26.270   5.950  1.00  0.00            
ATOM    201  H30 CX6     2      25.270  27.100   6.400  1.00  0.00            
ATOM    202  H31 CX6     2      26.000  27.650   8.680  1.00  0.00            
ATOM    203  H32 CX6     2      25.870  28.760  13.140  1.00  0.00            
ATOM    204  H33 CX6     2      22.480  23.410   9.770  1.00  0.00            
ATOM    205  H34 CX6     2      20.920  22.440  11.400  1.00  0.00            
TER
ENDMDL
MODEL        1
ATOM      1  H1  ACD     1      20.090  31.290  23.300  1.00  0.00            
ATOM      2  O1  ACD     1      20.900  31.050  22.830  1.00  0.00            
ATOM      3  C1  ACD     1      20.920  31.740  21.590  1.00  0.00            
ATOM      4  H2  ACD     1      21.840  31.480  21.060  1.00  0.00            
ATOM      5  H3  ACD     1      20.940  32.810  21.850  1.00  0.00            
ATOM      6  C2  ACD     1      19.720  31.500  20.770  1.00  0.00            
ATOM      7  H4  ACD     1      19.490  30.460  20.510  1.00  0.00            
ATOM      8  O2  ACD     1      18.600  31.780  21.600  1.00  0.00            
ATOM      9  C3  ACD     1      17.280  31.810  21.000  1.00  0.00            
ATOM     10  H5  ACD     1      16.740  32.170  21.880  1.00  0.00            
ATOM     11  O3  ACD     1      16.800  30.560  20.510  1.00  0.00            
ATOM     12  C4  ACD     1      15.530  30.070  21.070  1.00  0.00            
ATOM     13  H6  ACD     1      15.120  30.860  21.700  1.00  0.00            
ATOM     14  C5  ACD     1      14.570  29.940  19.900  1.00  0.00            
ATOM     15  H7  ACD     1      15.130  29.520  19.060  1.00  0.00            
ATOM     16  O4  ACD     1      14.120  31.290  19.510  1.00  0.00            
ATOM     17  H8  ACD     1      14.850  31.760  19.110  1.00  0.00            
ATOM     18  C6  ACD     1      13.430  28.990  20.320  1.00  0.00            
ATOM     19  H9  ACD     1      12.910  29.460  21.170  1.00  0.00            
ATOM     20  O5  ACD     1      12.530  28.720  19.260  1.00  0.00            
ATOM     21  H10 ACD     1      12.890  28.060  18.660  1.00  0.00            
ATOM     22  C7  ACD     1      13.980  27.710  20.790  1.00  0.00            
ATOM     23  H11 ACD     1      13.170  27.000  20.960  1.00  0.00            
ATOM     24  O6  ACD     1      14.750  27.890  21.960  1.00  0.00            
ATOM     25  C8  ACD     1      15.830  28.820  21.860  1.00  0.00            
ATOM     26  H12 ACD     1      16.540  28.370  21.150  1.00  0.00            
ATOM     27  C9  ACD     1      16.560  29.130  23.140  1.00  0.00            
ATOM     28  H13 ACD     1      16.760  28.190  23.670  1.00  0.00            
ATOM     29  H14 ACD     1      17.570  29.530  22.970  1.00  0.00            
ATOM     30  O7  ACD     1      15.810  30.070  24.000  1.00  0.00            
ATOM     31  H15 ACD     1      15.290  29.460  24.520  1.00  0.00            
ATOM     32  O8  ACD     1      14.810  27.160  19.730  1.00  0.00            
ATOM     33  C10 ACD     1      14.540  25.840  19.400  1.00  0.00            
ATOM     34  H16 ACD     1      13.620  25.390  19.790  1.00  0.00            
ATOM     35  C11 ACD     1      14.380  25.840  17.890  1.00  0.00            
ATOM     36  H17 ACD     1      15.270  26.370  17.530  1.00  0.00            
ATOM     37  O9  ACD     1      13.110  26.460  17.560  1.00  0.00            
ATOM     38  H18 ACD     1      12.910  26.240  16.640  1.00  0.00            
ATOM     39  C12 ACD     1      14.360  24.440  17.320  1.00  0.00            
ATOM     40  H19 ACD     1      13.430  23.970  17.680  1.00  0.00            
ATOM     41  O10 ACD     1      14.230  24.510  15.930  1.00  0.00            
ATOM     42  H20 ACD     1      14.990  24.180  15.450  1.00  0.00            
ATOM     43  C13 ACD     1      15.620  23.760  17.720  1.00  0.00            
ATOM     44  H21 ACD     1      15.590  22.700  17.460  1.00  0.00            
ATOM     45  O11 ACD     1      15.720  23.740  19.100  1.00  0.00            
ATOM     46  C14 ACD     1      15.710  24.970  19.820  1.00  0.00            
ATOM     47  H22 ACD     1      16.640  25.460  19.520  1.00  0.00            
ATOM     48  C15 ACD     1      15.790  24.740  21.330  1.00  0.00            
ATOM     49  H23 ACD     1      16.730  24.360  21.740  1.00  0.00            
ATOM     50  H24 ACD     1      15.720  25.750  21.770  1.00  0.00            
ATOM     51  O12 ACD     1      14.630  23.970  21.760  1.00  0.00            
ATOM     52  H25 ACD     1      14.630  23.140  21.260  1.00  0.00            
ATOM     53  O13 ACD     1      16.790  24.460  17.200  1.00  0.00            
ATOM     54  C16 ACD     1      17.770  23.660  16.530  1.00  0.00            
ATOM     55  H26 ACD     1      17.420  22.680  16.200  1.00  0.00            
ATOM     56  C17 ACD     1      18.100  24.470  15.290  1.00  0.00            
ATOM     57  H27 ACD     1      18.370  25.500  15.520  1.00  0.00            
ATOM     58  O14 ACD     1      16.920  24.430  14.440  1.00  0.00            
ATOM     59  H28 ACD     1      17.240  23.960  13.660  1.00  0.00            
ATOM     60  C18 ACD     1      19.350  23.970  14.530  1.00  0.00            
ATOM     61  H29 ACD     1      19.100  22.970  14.150  1.00  0.00            
ATOM     62  O15 ACD     1      19.770  24.790  13.400  1.00  0.00            
ATOM     63  H30 ACD     1      20.030  25.660  13.730  1.00  0.00            
ATOM     64  C19 ACD     1      20.610  23.930  15.480  1.00  0.00            
ATOM     65  H31 ACD     1      21.320  23.360  14.870  1.00  0.00            
ATOM     66  O16 ACD     1      20.220  23.140  16.600  1.00  0.00            
ATOM     67  C20 ACD     1      19.040  23.460  17.370  1.00  0.00            
ATOM     68  H32 ACD     1      19.230  24.370  17.960  1.00  0.00            
ATOM     69  C21 ACD     1      18.970  22.440  18.460  1.00  0.00            
ATOM     70  H33 ACD     1      19.790  22.450  19.190  1.00  0.00            
ATOM     71  H34 ACD     1      18.120  22.780  19.070  1.00  0.00            
ATOM     72  O17 ACD     1      18.790  21.110  17.980  1.00  0.00            
ATOM     73  H35 ACD     1      19.640  20.740  17.730  1.00  0.00            
ATOM     74  O18 ACD     1      20.960  25.190  15.780  1.00  0.00            
ATOM     75  C22 ACD     1      22.380  25.410  16.050  1.00  0.00            
ATOM     76  H36 ACD     1      22.980  24.570  15.690  1.00  0.00            
ATOM     77  C23 ACD     1      22.700  26.610  15.070  1.00  0.00            
ATOM     78  H37 ACD     1      21.860  27.320  15.150  1.00  0.00            
ATOM     79  O19 ACD     1      22.840  26.100  13.750  1.00  0.00            
ATOM     80  H38 ACD     1      22.900  26.890  13.210  1.00  0.00            
ATOM     81  C24 ACD     1      23.960  27.280  15.480  1.00  0.00            
ATOM     82  H39 ACD     1      24.710  26.500  15.320  1.00  0.00            
ATOM     83  O20 ACD     1      24.280  28.450  14.750  1.00  0.00            
ATOM     84  H40 ACD     1      23.510  29.010  14.670  1.00  0.00            
ATOM     85  C25 ACD     1      23.900  27.620  16.960  1.00  0.00            
ATOM     86  H41 ACD     1      24.860  28.070  17.240  1.00  0.00            
ATOM     87  O21 ACD     1      23.810  26.410  17.660  1.00  0.00            
ATOM     88  C26 ACD     1      22.570  25.730  17.480  1.00  0.00            
ATOM     89  H42 ACD     1      21.700  26.310  17.790  1.00  0.00            
ATOM     90  C27 ACD     1      22.490  24.520  18.340  1.00  0.00            
ATOM     91  H43 ACD     1      22.770  24.730  19.380  1.00  0.00            
ATOM     92  H44 ACD     1      21.420  24.260  18.400  1.00  0.00            
ATOM     93  O22 ACD     1      23.350  23.380  17.840  1.00  0.00            
ATOM     94  H45 ACD     1      22.760  22.630  17.950  1.00  0.00            
ATOM     95  O23 ACD     1      22.770  28.500  17.200  1.00  0.00            
ATOM     96  C28 ACD     1      22.960  29.880  17.270  1.00  0.00            
ATOM     97  H46 ACD     1      23.990  30.040  16.940  1.00  0.00            
ATOM     98  C29 ACD     1      22.800  30.330  18.720  1.00  0.00            
ATOM     99  H47 ACD     1      21.870  29.920  19.140  1.00  0.00            
ATOM    100  O24 ACD     1      22.810  31.750  18.830  1.00  0.00            
ATOM    101  C30 ACD     1      23.800  29.710  19.750  1.00  0.00            
ATOM    102  H48 ACD     1      23.600  30.050  20.770  1.00  0.00            
ATOM    103  H49 ACD     1      23.630  28.620  19.750  1.00  0.00            
ATOM    104  O25 ACD     1      25.200  29.950  19.460  1.00  0.00            
ATOM    105  H50 ACD     1      25.180  30.910  19.490  1.00  0.00            
ATOM    106  C31 ACD     1      22.030  30.530  16.230  1.00  0.00            
ATOM    107  H51 ACD     1      21.050  30.150  16.550  1.00  0.00            
ATOM    108  O26 ACD     1      22.340  30.350  14.890  1.00  0.00            
ATOM    109  H52 ACD     1      21.480  30.340  14.480  1.00  0.00            
ATOM    110  C32 ACD     1      22.000  32.060  16.570  1.00  0.00            
ATOM    111  H53 ACD     1      22.860  32.650  16.220  1.00  0.00            
ATOM    112  O27 ACD     1      20.900  32.560  15.870  1.00  0.00            
ATOM    113  H54 ACD     1      20.100  32.460  16.390  1.00  0.00            
ATOM    114  C33 ACD     1      21.750  32.350  18.060  1.00  0.00            
ATOM    115  H55 ACD     1      21.770  33.420  18.290  1.00  0.00            
ATOM    116  O28 ACD     1      20.490  31.800  18.350  1.00  0.00            
ATOM    117  C34 ACD     1      19.700  32.380  19.460  1.00  0.00            
ATOM    118  H56 ACD     1      19.980  33.400  19.750  1.00  0.00            
ATOM    119  C35 ACD     1      18.330  32.550  18.810  1.00  0.00            
ATOM    120  H57 ACD     1      18.060  31.550  18.450  1.00  0.00            
ATOM    121  O29 ACD     1      18.250  33.620  17.830  1.00  0.00            
ATOM    122  H58 ACD     1      17.560  33.390  17.210  1.00  0.00            
ATOM    123  C36 ACD     1      17.380  32.870  19.890  1.00  0.00            
ATOM    124  H59 ACD     1      17.780  33.780  20.360  1.00  0.00            
ATOM    125  O30 ACD     1      16.050  33.190  19.490  1.00  0.00            
ATOM    126  H60 ACD     1      16.140  34.110  19.230  1.00  0.00            
ATOM    127  C1  CX6     2       9.390  32.440  16.680  1.00  0.00            
ATOM    128  C2  CX6     2      10.650  33.340  16.760  1.00  0.00            
ATOM    129  O1  CX6     2      11.700  32.350  17.230  1.00  0.00            
ATOM    130  C3  CX6     2      12.940  32.540  16.760  1.00  0.00            
ATOM    131  N1  CX6     2      13.400  33.790  16.540  1.00  0.00            
ATOM    132  C4  CX6     2      14.680  33.540  16.100  1.00  0.00            
ATOM    133  C5  CX6     2      15.650  34.470  15.730  1.00  0.00            
ATOM    134  C6  CX6     2      16.990  34.040  15.360  1.00  0.00            
ATOM    135  C7  CX6     2      17.280  32.660  15.260  1.00  0.00            
ATOM    136  C8  CX6     2      16.360  31.710  15.680  1.00  0.00            
ATOM    137  C9  CX6     2      16.660  30.260  15.430  1.00  0.00            
ATOM    138  O2  CX6     2      17.060  29.930  14.340  1.00  0.00            
ATOM    139  O3  CX6     2      16.830  29.590  16.560  1.00  0.00            
ATOM    140  C10 CX6     2      17.520  28.280  16.480  1.00  0.00            
ATOM    141  C11 CX6     2      18.940  28.400  15.990  1.00  0.00            
ATOM    142  O4  CX6     2      17.560  27.610  17.690  1.00  0.00            
ATOM    143  C12 CX6     2      18.340  28.130  18.710  1.00  0.00            
ATOM    144  O5  CX6     2      19.150  29.020  18.630  1.00  0.00            
ATOM    145  O6  CX6     2      18.300  27.300  19.770  1.00  0.00            
ATOM    146  C13 CX6     2      19.230  27.500  20.910  1.00  0.00            
ATOM    147  C14 CX6     2      18.810  26.510  22.030  1.00  0.00            
ATOM    148  C15 CX6     2      19.600  26.870  23.320  1.00  0.00            
ATOM    149  C16 CX6     2      21.150  26.810  23.230  1.00  0.00            
ATOM    150  C17 CX6     2      21.610  27.540  21.910  1.00  0.00            
ATOM    151  C18 CX6     2      20.770  27.290  20.580  1.00  0.00            
ATOM    152  C19 CX6     2      15.040  32.200  16.050  1.00  0.00            
ATOM    153  N2  CX6     2      13.880  31.550  16.430  1.00  0.00            
ATOM    154  C20 CX6     2      13.600  30.080  16.370  1.00  0.00            
ATOM    155  C21 CX6     2      13.560  29.610  14.940  1.00  0.00            
ATOM    156  C22 CX6     2      14.270  28.460  14.620  1.00  0.00            
ATOM    157  C23 CX6     2      14.220  27.950  13.310  1.00  0.00            
ATOM    158  C24 CX6     2      13.290  28.490  12.380  1.00  0.00            
ATOM    159  C25 CX6     2      13.180  27.970  10.960  1.00  0.00            
ATOM    160  C26 CX6     2      13.110  28.910   9.890  1.00  0.00            
ATOM    161  C27 CX6     2      13.070  28.500   8.570  1.00  0.00            
ATOM    162  C28 CX6     2      12.840  27.190   8.260  1.00  0.00            
ATOM    163  C29 CX6     2      12.680  26.210   9.280  1.00  0.00            
ATOM    164  C30 CX6     2      12.910  26.610  10.630  1.00  0.00            
ATOM    165  C31 CX6     2      12.810  25.580  11.610  1.00  0.00            
ATOM    166  N3  CX6     2      11.740  25.340  12.420  1.00  0.00            
ATOM    167  N4  CX6     2      12.120  24.350  13.210  1.00  0.00            
ATOM    168  N5  CX6     2      13.400  24.000  12.850  1.00  0.00            
ATOM    169  N6  CX6     2      13.850  24.740  11.840  1.00  0.00            
ATOM    170  C32 CX6     2      12.610  29.710  12.710  1.00  0.00            
ATOM    171  C33 CX6     2      12.650  30.210  14.010  1.00  0.00            
ATOM    172  H1  CX6     2       9.010  32.250  17.690  1.00  0.00            
ATOM    173  H2  CX6     2       8.520  32.840  16.130  1.00  0.00            
ATOM    174  H3  CX6     2       9.640  31.500  16.170  1.00  0.00            
ATOM    175  H4  CX6     2      10.460  34.180  17.430  1.00  0.00            
ATOM    176  H5  CX6     2      10.870  33.740  15.760  1.00  0.00            
ATOM    177  H6  CX6     2      15.430  35.530  15.770  1.00  0.00            
ATOM    178  H7  CX6     2      17.760  34.800  15.240  1.00  0.00            
ATOM    179  H8  CX6     2      18.250  32.310  14.930  1.00  0.00            
ATOM    180  H9  CX6     2      17.000  27.610  15.780  1.00  0.00            
ATOM    181  H10 CX6     2      19.130  27.880  15.040  1.00  0.00            
ATOM    182  H11 CX6     2      19.230  29.460  15.980  1.00  0.00            
ATOM    183  H12 CX6     2      19.550  27.770  16.650  1.00  0.00            
ATOM    184  H13 CX6     2      19.160  28.520  21.310  1.00  0.00            
ATOM    185  H14 CX6     2      19.080  25.510  21.660  1.00  0.00            
ATOM    186  H15 CX6     2      17.760  26.520  22.370  1.00  0.00            
ATOM    187  H16 CX6     2      19.360  26.160  24.120  1.00  0.00            
ATOM    188  H17 CX6     2      19.250  27.850  23.670  1.00  0.00            
ATOM    189  H18 CX6     2      21.600  25.810  23.140  1.00  0.00            
ATOM    190  H19 CX6     2      21.730  27.120  24.110  1.00  0.00            
ATOM    191  H20 CX6     2      22.600  27.180  21.610  1.00  0.00            
ATOM    192  H21 CX6     2      21.570  28.580  22.230  1.00  0.00            
ATOM    193  H22 CX6     2      21.120  28.020  19.840  1.00  0.00            
ATOM    194  H23 CX6     2      20.960  26.260  20.250  1.00  0.00            
ATOM    195  H24 CX6     2      12.750  29.800  17.010  1.00  0.00            
ATOM    196  H25 CX6     2      14.470  29.560  16.800  1.00  0.00            
ATOM    197  H26 CX6     2      14.950  28.070  15.380  1.00  0.00            
ATOM    198  H27 CX6     2      14.730  27.020  13.110  1.00  0.00            
ATOM    199  H28 CX6     2      13.380  29.950  10.030  1.00  0.00            
ATOM    200  H29 CX6     2      13.270  29.220   7.790  1.00  0.00            
ATOM    201  H30 CX6     2      12.720  26.920   7.220  1.00  0.00            
ATOM    202  H31 CX6     2      12.710  25.140   9.090  1.00  0.00            
ATOM    203  H32 CX6     2      13.970  23.370  13.390  1.00  0.00            
ATOM    204  H33 CX6     2      12.050  30.260  11.960  1.00  0.00            
ATOM    205  H34 CX6     2      12.170  31.160  14.220  1.00  0.00            
TER
ENDMDL
MODEL        1
ATOM      1  H1  ACD     1      26.870  32.410  25.690  1.00  0.00            
ATOM      2  O1  ACD     1      25.950  32.140  25.740  1.00  0.00            
ATOM      3  C1  ACD     1      25.090  33.030  25.020  1.00  0.00            
ATOM      4  H2  ACD     1      25.370  33.030  23.960  1.00  0.00            
ATOM      5  H3  ACD     1      25.260  34.020  25.450  1.00  0.00            
ATOM      6  C2  ACD     1      23.610  32.730  24.980  1.00  0.00            
ATOM      7  H4  ACD     1      23.450  31.710  24.610  1.00  0.00            
ATOM      8  O2  ACD     1      23.070  32.920  26.270  1.00  0.00            
ATOM      9  C3  ACD     1      21.660  32.470  26.400  1.00  0.00            
ATOM     10  H5  ACD     1      21.180  32.440  27.390  1.00  0.00            
ATOM     11  O3  ACD     1      21.530  31.110  25.880  1.00  0.00            
ATOM     12  C4  ACD     1      21.110  30.030  26.790  1.00  0.00            
ATOM     13  H6  ACD     1      20.620  30.450  27.680  1.00  0.00            
ATOM     14  C5  ACD     1      20.000  29.190  26.110  1.00  0.00            
ATOM     15  H7  ACD     1      20.290  28.880  25.100  1.00  0.00            
ATOM     16  O4  ACD     1      18.770  29.960  26.010  1.00  0.00            
ATOM     17  H8  ACD     1      18.200  29.300  25.590  1.00  0.00            
ATOM     18  C6  ACD     1      19.810  27.910  26.870  1.00  0.00            
ATOM     19  H9  ACD     1      19.390  28.180  27.850  1.00  0.00            
ATOM     20  O5  ACD     1      18.900  27.020  26.190  1.00  0.00            
ATOM     21  H10 ACD     1      19.370  26.430  25.600  1.00  0.00            
ATOM     22  C7  ACD     1      21.090  27.200  27.160  1.00  0.00            
ATOM     23  H11 ACD     1      20.970  26.380  27.870  1.00  0.00            
ATOM     24  O6  ACD     1      22.030  28.040  27.830  1.00  0.00            
ATOM     25  C8  ACD     1      22.380  29.200  27.100  1.00  0.00            
ATOM     26  H12 ACD     1      22.920  29.030  26.160  1.00  0.00            
ATOM     27  C9  ACD     1      23.320  30.020  27.940  1.00  0.00            
ATOM     28  H13 ACD     1      24.180  29.430  28.270  1.00  0.00            
ATOM     29  H14 ACD     1      23.670  30.830  27.290  1.00  0.00            
ATOM     30  O7  ACD     1      22.760  30.620  29.140  1.00  0.00            
ATOM     31  H15 ACD     1      21.990  30.170  29.480  1.00  0.00            
ATOM     32  O8  ACD     1      21.730  26.790  25.960  1.00  0.00            
ATOM     33  C10 ACD     1      22.100  25.450  25.840  1.00  0.00            
ATOM     34  H16 ACD     1      21.740  24.840  26.680  1.00  0.00            
ATOM     35  C11 ACD     1      21.360  24.920  24.620  1.00  0.00            
ATOM     36  H17 ACD     1      21.450  25.670  23.830  1.00  0.00            
ATOM     37  O9  ACD     1      20.010  24.800  24.850  1.00  0.00            
ATOM     38  H18 ACD     1      19.700  24.330  24.080  1.00  0.00            
ATOM     39  C12 ACD     1      21.910  23.650  24.040  1.00  0.00            
ATOM     40  H19 ACD     1      21.730  22.820  24.740  1.00  0.00            
ATOM     41  O10 ACD     1      21.360  23.250  22.800  1.00  0.00            
ATOM     42  H20 ACD     1      21.590  23.900  22.130  1.00  0.00            
ATOM     43  C13 ACD     1      23.390  23.750  23.920  1.00  0.00            
ATOM     44  H21 ACD     1      23.790  22.800  23.540  1.00  0.00            
ATOM     45  O11 ACD     1      23.950  23.970  25.240  1.00  0.00            
ATOM     46  C14 ACD     1      23.590  25.240  25.850  1.00  0.00            
ATOM     47  H22 ACD     1      24.030  26.040  25.240  1.00  0.00            
ATOM     48  C15 ACD     1      24.190  25.360  27.300  1.00  0.00            
ATOM     49  H23 ACD     1      23.850  26.370  27.570  1.00  0.00            
ATOM     50  H24 ACD     1      23.800  24.560  27.940  1.00  0.00            
ATOM     51  O12 ACD     1      25.600  25.360  27.250  1.00  0.00            
ATOM     52  H25 ACD     1      25.860  24.540  26.810  1.00  0.00            
ATOM     53  O13 ACD     1      23.810  24.810  23.030  1.00  0.00            
ATOM     54  C16 ACD     1      24.710  24.280  22.040  1.00  0.00            
ATOM     55  H26 ACD     1      25.110  23.270  22.200  1.00  0.00            
ATOM     56  C17 ACD     1      24.020  24.330  20.710  1.00  0.00            
ATOM     57  H27 ACD     1      23.360  25.210  20.670  1.00  0.00            
ATOM     58  O14 ACD     1      23.100  23.260  20.460  1.00  0.00            
ATOM     59  H28 ACD     1      22.700  23.440  19.600  1.00  0.00            
ATOM     60  C18 ACD     1      25.000  24.410  19.580  1.00  0.00            
ATOM     61  H29 ACD     1      25.500  23.430  19.580  1.00  0.00            
ATOM     62  O15 ACD     1      24.380  24.640  18.350  1.00  0.00            
ATOM     63  H30 ACD     1      24.350  25.580  18.130  1.00  0.00            
ATOM     64  C19 ACD     1      26.010  25.560  19.820  1.00  0.00            
ATOM     65  H31 ACD     1      26.690  25.620  18.970  1.00  0.00            
ATOM     66  O16 ACD     1      26.720  25.230  20.970  1.00  0.00            
ATOM     67  C20 ACD     1      25.930  25.180  22.180  1.00  0.00            
ATOM     68  H32 ACD     1      25.580  26.180  22.460  1.00  0.00            
ATOM     69  C21 ACD     1      26.820  24.570  23.270  1.00  0.00            
ATOM     70  H33 ACD     1      27.660  25.250  23.430  1.00  0.00            
ATOM     71  H34 ACD     1      26.320  24.550  24.240  1.00  0.00            
ATOM     72  O17 ACD     1      27.320  23.330  22.920  1.00  0.00            
ATOM     73  H35 ACD     1      27.800  23.080  23.720  1.00  0.00            
ATOM     74  O18 ACD     1      25.420  26.850  19.950  1.00  0.00            
ATOM     75  C22 ACD     1      25.950  27.850  19.100  1.00  0.00            
ATOM     76  H36 ACD     1      26.750  27.500  18.440  1.00  0.00            
ATOM     77  C23 ACD     1      24.800  28.250  18.190  1.00  0.00            
ATOM     78  H37 ACD     1      23.910  28.420  18.820  1.00  0.00            
ATOM     79  O19 ACD     1      24.550  27.060  17.340  1.00  0.00            
ATOM     80  H38 ACD     1      23.950  27.370  16.660  1.00  0.00            
ATOM     81  C24 ACD     1      25.160  29.470  17.430  1.00  0.00            
ATOM     82  H39 ACD     1      25.940  29.200  16.700  1.00  0.00            
ATOM     83  O20 ACD     1      24.100  29.940  16.620  1.00  0.00            
ATOM     84  H40 ACD     1      23.330  29.850  17.190  1.00  0.00            
ATOM     85  C25 ACD     1      25.630  30.610  18.320  1.00  0.00            
ATOM     86  H41 ACD     1      26.010  31.470  17.760  1.00  0.00            
ATOM     87  O21 ACD     1      26.850  30.000  18.970  1.00  0.00            
ATOM     88  C26 ACD     1      26.530  28.990  19.910  1.00  0.00            
ATOM     89  H42 ACD     1      25.780  29.320  20.630  1.00  0.00            
ATOM     90  C27 ACD     1      27.750  28.580  20.670  1.00  0.00            
ATOM     91  H43 ACD     1      27.730  27.540  21.010  1.00  0.00            
ATOM     92  H44 ACD     1      28.690  28.600  20.100  1.00  0.00            
ATOM     93  O22 ACD     1      28.010  29.500  21.720  1.00  0.00            
ATOM     94  H45 ACD     1      27.180  29.690  22.170  1.00  0.00            
ATOM     95  O23 ACD     1      24.660  31.090  19.260  1.00  0.00            
ATOM     96  C28 ACD     1      24.510  32.490  19.650  1.00  0.00            
ATOM     97  H46 ACD     1      24.900  33.170  18.890  1.00  0.00            
ATOM     98  C29 ACD     1      25.310  32.800  20.920  1.00  0.00            
ATOM     99  H47 ACD     1      25.030  32.070  21.700  1.00  0.00            
ATOM    100  O24 ACD     1      24.930  33.990  21.560  1.00  0.00            
ATOM    101  C30 ACD     1      26.780  32.810  20.670  1.00  0.00            
ATOM    102  H48 ACD     1      27.050  31.780  20.400  1.00  0.00            
ATOM    103  H49 ACD     1      27.000  33.440  19.800  1.00  0.00            
ATOM    104  O25 ACD     1      27.520  33.130  21.900  1.00  0.00            
ATOM    105  H50 ACD     1      27.200  33.960  22.240  1.00  0.00            
ATOM    106  C31 ACD     1      23.030  32.820  19.730  1.00  0.00            
ATOM    107  H51 ACD     1      22.390  32.050  20.190  1.00  0.00            
ATOM    108  O26 ACD     1      22.540  33.020  18.460  1.00  0.00            
ATOM    109  H52 ACD     1      22.340  32.120  18.190  1.00  0.00            
ATOM    110  C32 ACD     1      22.870  34.170  20.460  1.00  0.00            
ATOM    111  H53 ACD     1      23.340  35.000  19.920  1.00  0.00            
ATOM    112  O27 ACD     1      21.490  34.480  20.660  1.00  0.00            
ATOM    113  H54 ACD     1      21.200  34.770  19.790  1.00  0.00            
ATOM    114  C33 ACD     1      23.520  34.130  21.830  1.00  0.00            
ATOM    115  H55 ACD     1      23.370  35.140  22.230  1.00  0.00            
ATOM    116  O28 ACD     1      22.950  33.120  22.720  1.00  0.00            
ATOM    117  C34 ACD     1      22.690  33.560  24.020  1.00  0.00            
ATOM    118  H56 ACD     1      22.920  34.630  24.070  1.00  0.00            
ATOM    119  C35 ACD     1      21.180  33.420  24.100  1.00  0.00            
ATOM    120  H57 ACD     1      20.960  32.360  23.900  1.00  0.00            
ATOM    121  O29 ACD     1      20.440  34.250  23.210  1.00  0.00            
ATOM    122  H58 ACD     1      20.790  34.070  22.330  1.00  0.00            
ATOM    123  C36 ACD     1      20.750  33.340  25.580  1.00  0.00            
ATOM    124  H59 ACD     1      20.800  34.390  25.890  1.00  0.00            
ATOM    125  O30 ACD     1      19.450  32.770  25.690  1.00  0.00            
ATOM    126  H60 ACD     1      19.530  31.820  25.670  1.00  0.00            
ATOM    127  C1  CX6     2      16.700  23.670  15.690  1.00  0.00            
ATOM    128  C2  CX6     2      16.510  24.690  16.790  1.00  0.00            
ATOM    129  O1  CX6     2      17.800  25.110  17.130  1.00  0.00            
ATOM    130  C3  CX6     2      18.050  25.710  18.290  1.00  0.00            
ATOM    131  N1  CX6     2      17.030  25.830  19.170  1.00  0.00            
ATOM    132  C4  CX6     2      17.670  26.240  20.320  1.00  0.00            
ATOM    133  C5  CX6     2      17.060  26.420  21.560  1.00  0.00            
ATOM    134  C6  CX6     2      17.910  26.820  22.610  1.00  0.00            
ATOM    135  C7  CX6     2      19.250  27.080  22.370  1.00  0.00            
ATOM    136  C8  CX6     2      19.890  26.880  21.110  1.00  0.00            
ATOM    137  C9  CX6     2      21.370  27.220  20.880  1.00  0.00            
ATOM    138  O2  CX6     2      21.830  27.750  19.930  1.00  0.00            
ATOM    139  O3  CX6     2      21.960  27.380  22.080  1.00  0.00            
ATOM    140  C10 CX6     2      23.060  28.300  22.160  1.00  0.00            
ATOM    141  C11 CX6     2      22.440  29.710  22.260  1.00  0.00            
ATOM    142  O4  CX6     2      23.880  28.020  23.340  1.00  0.00            
ATOM    143  C12 CX6     2      24.980  28.660  23.690  1.00  0.00            
ATOM    144  O5  CX6     2      25.600  29.470  22.970  1.00  0.00            
ATOM    145  O6  CX6     2      25.370  28.240  24.900  1.00  0.00            
ATOM    146  C13 CX6     2      26.730  28.810  25.350  1.00  0.00            
ATOM    147  C14 CX6     2      26.670  28.810  26.870  1.00  0.00            
ATOM    148  C15 CX6     2      28.000  28.930  27.580  1.00  0.00            
ATOM    149  C16 CX6     2      29.140  28.020  26.920  1.00  0.00            
ATOM    150  C17 CX6     2      29.190  28.290  25.410  1.00  0.00            
ATOM    151  C18 CX6     2      27.840  27.850  24.850  1.00  0.00            
ATOM    152  C19 CX6     2      19.030  26.420  20.100  1.00  0.00            
ATOM    153  N2  CX6     2      19.340  26.030  18.790  1.00  0.00            
ATOM    154  C20 CX6     2      20.680  25.640  18.190  1.00  0.00            
ATOM    155  C21 CX6     2      21.130  26.420  16.950  1.00  0.00            
ATOM    156  C22 CX6     2      20.660  27.650  16.520  1.00  0.00            
ATOM    157  C23 CX6     2      21.070  28.190  15.310  1.00  0.00            
ATOM    158  C24 CX6     2      22.040  27.650  14.520  1.00  0.00            
ATOM    159  C25 CX6     2      22.300  28.300  13.180  1.00  0.00            
ATOM    160  C26 CX6     2      21.150  28.900  12.500  1.00  0.00            
ATOM    161  C27 CX6     2      21.240  29.450  11.280  1.00  0.00            
ATOM    162  C28 CX6     2      22.530  29.530  10.670  1.00  0.00            
ATOM    163  C29 CX6     2      23.610  28.920  11.270  1.00  0.00            
ATOM    164  C30 CX6     2      23.520  28.270  12.490  1.00  0.00            
ATOM    165  C31 CX6     2      24.730  27.720  13.090  1.00  0.00            
ATOM    166  N3  CX6     2      25.580  28.410  13.930  1.00  0.00            
ATOM    167  N4  CX6     2      26.620  27.640  14.150  1.00  0.00            
ATOM    168  N5  CX6     2      26.360  26.590  13.310  1.00  0.00            
ATOM    169  N6  CX6     2      25.170  26.590  12.660  1.00  0.00            
ATOM    170  C32 CX6     2      22.510  26.380  14.840  1.00  0.00            
ATOM    171  C33 CX6     2      22.050  25.770  16.040  1.00  0.00            
ATOM    172  H1  CX6     2      17.470  24.090  15.040  1.00  0.00            
ATOM    173  H2  CX6     2      17.100  22.700  16.000  1.00  0.00            
ATOM    174  H3  CX6     2      15.700  23.450  15.290  1.00  0.00            
ATOM    175  H4  CX6     2      16.190  24.050  17.630  1.00  0.00            
ATOM    176  H5  CX6     2      15.850  25.510  16.490  1.00  0.00            
ATOM    177  H6  CX6     2      16.000  26.260  21.750  1.00  0.00            
ATOM    178  H7  CX6     2      17.490  26.940  23.600  1.00  0.00            
ATOM    179  H8  CX6     2      19.890  27.440  23.170  1.00  0.00            
ATOM    180  H9  CX6     2      23.640  28.160  21.240  1.00  0.00            
ATOM    181  H10 CX6     2      22.150  29.860  23.310  1.00  0.00            
ATOM    182  H11 CX6     2      23.190  30.390  21.850  1.00  0.00            
ATOM    183  H12 CX6     2      21.480  29.750  21.730  1.00  0.00            
ATOM    184  H13 CX6     2      26.900  29.850  25.040  1.00  0.00            
ATOM    185  H14 CX6     2      26.170  27.870  27.150  1.00  0.00            
ATOM    186  H15 CX6     2      26.090  29.680  27.210  1.00  0.00            
ATOM    187  H16 CX6     2      27.890  28.580  28.610  1.00  0.00            
ATOM    188  H17 CX6     2      28.240  30.000  27.610  1.00  0.00            
ATOM    189  H18 CX6     2      28.920  26.990  27.230  1.00  0.00            
ATOM    190  H19 CX6     2      30.120  28.220  27.350  1.00  0.00            
ATOM    191  H20 CX6     2      29.970  27.660  24.980  1.00  0.00            
ATOM    192  H21 CX6     2      29.390  29.340  25.160  1.00  0.00            
ATOM    193  H22 CX6     2      27.810  27.950  23.760  1.00  0.00            
ATOM    194  H23 CX6     2      27.560  26.830  25.140  1.00  0.00            
ATOM    195  H24 CX6     2      20.550  24.590  17.900  1.00  0.00            
ATOM    196  H25 CX6     2      21.460  25.660  18.960  1.00  0.00            
ATOM    197  H26 CX6     2      19.850  28.170  17.040  1.00  0.00            
ATOM    198  H27 CX6     2      20.620  29.130  15.030  1.00  0.00            
ATOM    199  H28 CX6     2      20.180  28.860  12.980  1.00  0.00            
ATOM    200  H29 CX6     2      20.410  30.030  10.870  1.00  0.00            
ATOM    201  H30 CX6     2      22.680  30.150   9.790  1.00  0.00            
ATOM    202  H31 CX6     2      24.560  29.060  10.760  1.00  0.00            
ATOM    203  H32 CX6     2      27.040  25.840  13.220  1.00  0.00            
ATOM    204  H33 CX6     2      23.270  25.900  14.240  1.00  0.00            
ATOM    205  H34 CX6     2      22.470  24.800  16.270  1.00  0.00            
TER
ENDMDL
MODEL        1
ATOM      1  H1  ACD     1      27.210  31.380  22.870  1.00  0.00            
ATOM      2  O1  ACD     1      27.370  32.120  23.460  1.00  0.00            
ATOM      3  C1  ACD     1      26.550  33.210  23.240  1.00  0.00            
ATOM      4  H2  ACD     1      26.710  33.730  22.290  1.00  0.00            
ATOM      5  H3  ACD     1      26.820  34.040  23.910  1.00  0.00            
ATOM      6  C2  ACD     1      25.130  32.800  23.210  1.00  0.00            
ATOM      7  H4  ACD     1      25.050  31.720  23.000  1.00  0.00            
ATOM      8  O2  ACD     1      24.660  33.110  24.490  1.00  0.00            
ATOM      9  C3  ACD     1      23.330  32.780  24.820  1.00  0.00            
ATOM     10  H5  ACD     1      23.140  33.100  25.860  1.00  0.00            
ATOM     11  O3  ACD     1      23.190  31.340  24.740  1.00  0.00            
ATOM     12  C4  ACD     1      23.150  30.600  25.950  1.00  0.00            
ATOM     13  H6  ACD     1      22.920  31.150  26.870  1.00  0.00            
ATOM     14  C5  ACD     1      22.120  29.530  25.670  1.00  0.00            
ATOM     15  H7  ACD     1      22.440  29.070  24.730  1.00  0.00            
ATOM     16  O4  ACD     1      20.850  30.170  25.380  1.00  0.00            
ATOM     17  H8  ACD     1      21.080  30.920  24.830  1.00  0.00            
ATOM     18  C6  ACD     1      22.070  28.440  26.760  1.00  0.00            
ATOM     19  H9  ACD     1      21.920  28.830  27.780  1.00  0.00            
ATOM     20  O5  ACD     1      21.140  27.320  26.520  1.00  0.00            
ATOM     21  H10 ACD     1      21.510  26.810  25.790  1.00  0.00            
ATOM     22  C7  ACD     1      23.450  27.770  26.780  1.00  0.00            
ATOM     23  H11 ACD     1      23.500  27.080  27.630  1.00  0.00            
ATOM     24  O6  ACD     1      24.450  28.720  27.000  1.00  0.00            
ATOM     25  C8  ACD     1      24.480  29.830  26.100  1.00  0.00            
ATOM     26  H12 ACD     1      24.830  29.440  25.140  1.00  0.00            
ATOM     27  C9  ACD     1      25.580  30.750  26.590  1.00  0.00            
ATOM     28  H13 ACD     1      26.510  30.190  26.700  1.00  0.00            
ATOM     29  H14 ACD     1      25.660  31.490  25.780  1.00  0.00            
ATOM     30  O7  ACD     1      25.290  31.460  27.850  1.00  0.00            
ATOM     31  H15 ACD     1      24.960  30.870  28.530  1.00  0.00            
ATOM     32  O8  ACD     1      23.800  27.010  25.560  1.00  0.00            
ATOM     33  C10 ACD     1      23.650  25.610  25.480  1.00  0.00            
ATOM     34  H16 ACD     1      23.150  25.280  26.400  1.00  0.00            
ATOM     35  C11 ACD     1      22.820  25.290  24.240  1.00  0.00            
ATOM     36  H17 ACD     1      23.230  25.870  23.400  1.00  0.00            
ATOM     37  O9  ACD     1      21.450  25.580  24.460  1.00  0.00            
ATOM     38  H18 ACD     1      20.990  25.530  23.620  1.00  0.00            
ATOM     39  C12 ACD     1      23.030  23.940  23.730  1.00  0.00            
ATOM     40  H19 ACD     1      22.590  23.180  24.400  1.00  0.00            
ATOM     41  O10 ACD     1      22.330  23.770  22.530  1.00  0.00            
ATOM     42  H20 ACD     1      22.940  24.080  21.850  1.00  0.00            
ATOM     43  C13 ACD     1      24.520  23.590  23.540  1.00  0.00            
ATOM     44  H21 ACD     1      24.660  22.550  23.240  1.00  0.00            
ATOM     45  O11 ACD     1      25.150  23.700  24.780  1.00  0.00            
ATOM     46  C14 ACD     1      25.090  25.000  25.480  1.00  0.00            
ATOM     47  H22 ACD     1      25.750  25.760  25.040  1.00  0.00            
ATOM     48  C15 ACD     1      25.480  24.630  26.860  1.00  0.00            
ATOM     49  H23 ACD     1      25.510  25.540  27.470  1.00  0.00            
ATOM     50  H24 ACD     1      24.760  23.920  27.280  1.00  0.00            
ATOM     51  O12 ACD     1      26.680  23.880  26.780  1.00  0.00            
ATOM     52  H25 ACD     1      26.840  23.470  25.930  1.00  0.00            
ATOM     53  O13 ACD     1      25.030  24.520  22.570  1.00  0.00            
ATOM     54  C16 ACD     1      25.890  23.850  21.640  1.00  0.00            
ATOM     55  H26 ACD     1      26.140  22.810  21.860  1.00  0.00            
ATOM     56  C17 ACD     1      25.110  23.900  20.280  1.00  0.00            
ATOM     57  H27 ACD     1      24.750  24.920  20.110  1.00  0.00            
ATOM     58  O14 ACD     1      24.030  22.920  20.250  1.00  0.00            
ATOM     59  H28 ACD     1      24.430  22.100  19.930  1.00  0.00            
ATOM     60  C18 ACD     1      26.070  23.660  19.120  1.00  0.00            
ATOM     61  H29 ACD     1      26.450  22.640  19.240  1.00  0.00            
ATOM     62  O15 ACD     1      25.450  23.860  17.860  1.00  0.00            
ATOM     63  H30 ACD     1      25.440  24.790  17.610  1.00  0.00            
ATOM     64  C19 ACD     1      27.220  24.720  19.180  1.00  0.00            
ATOM     65  H31 ACD     1      27.930  24.550  18.360  1.00  0.00            
ATOM     66  O16 ACD     1      27.950  24.560  20.410  1.00  0.00            
ATOM     67  C20 ACD     1      27.150  24.760  21.630  1.00  0.00            
ATOM     68  H32 ACD     1      26.850  25.810  21.680  1.00  0.00            
ATOM     69  C21 ACD     1      28.040  24.530  22.830  1.00  0.00            
ATOM     70  H33 ACD     1      28.970  25.060  22.600  1.00  0.00            
ATOM     71  H34 ACD     1      27.660  25.080  23.700  1.00  0.00            
ATOM     72  O17 ACD     1      28.310  23.170  23.170  1.00  0.00            
ATOM     73  H35 ACD     1      29.270  23.100  23.210  1.00  0.00            
ATOM     74  O18 ACD     1      26.800  26.100  19.200  1.00  0.00            
ATOM     75  C22 ACD     1      27.230  26.950  18.140  1.00  0.00            
ATOM     76  H36 ACD     1      27.900  26.480  17.410  1.00  0.00            
ATOM     77  C23 ACD     1      25.970  27.360  17.340  1.00  0.00            
ATOM     78  H37 ACD     1      25.200  27.670  18.070  1.00  0.00            
ATOM     79  O19 ACD     1      25.510  26.280  16.570  1.00  0.00            
ATOM     80  H38 ACD     1      25.220  26.560  15.700  1.00  0.00            
ATOM     81  C24 ACD     1      26.370  28.490  16.390  1.00  0.00            
ATOM     82  H39 ACD     1      27.240  28.180  15.790  1.00  0.00            
ATOM     83  O20 ACD     1      25.320  28.860  15.530  1.00  0.00            
ATOM     84  H40 ACD     1      24.560  29.100  16.070  1.00  0.00            
ATOM     85  C25 ACD     1      27.060  29.640  17.150  1.00  0.00            
ATOM     86  H41 ACD     1      27.390  30.350  16.380  1.00  0.00            
ATOM     87  O21 ACD     1      28.330  29.160  17.730  1.00  0.00            
ATOM     88  C26 ACD     1      28.050  28.080  18.690  1.00  0.00            
ATOM     89  H42 ACD     1      27.550  28.530  19.550  1.00  0.00            
ATOM     90  C27 ACD     1      29.360  27.530  19.260  1.00  0.00            
ATOM     91  H43 ACD     1      29.180  26.580  19.790  1.00  0.00            
ATOM     92  H44 ACD     1      30.060  27.280  18.450  1.00  0.00            
ATOM     93  O22 ACD     1      29.950  28.470  20.120  1.00  0.00            
ATOM     94  H45 ACD     1      30.760  28.080  20.450  1.00  0.00            
ATOM     95  O23 ACD     1      26.270  30.160  18.190  1.00  0.00            
ATOM     96  C28 ACD     1      25.980  31.610  18.230  1.00  0.00            
ATOM     97  H46 ACD     1      26.360  32.010  17.280  1.00  0.00            
ATOM     98  C29 ACD     1      26.710  32.240  19.450  1.00  0.00            
ATOM     99  H47 ACD     1      26.450  31.590  20.300  1.00  0.00            
ATOM    100  O24 ACD     1      26.130  33.540  19.620  1.00  0.00            
ATOM    101  C30 ACD     1      28.190  32.390  19.380  1.00  0.00            
ATOM    102  H48 ACD     1      28.640  31.400  19.510  1.00  0.00            
ATOM    103  H49 ACD     1      28.500  32.650  18.360  1.00  0.00            
ATOM    104  O25 ACD     1      28.680  33.200  20.390  1.00  0.00            
ATOM    105  H50 ACD     1      28.200  34.030  20.350  1.00  0.00            
ATOM    106  C31 ACD     1      24.380  31.680  18.310  1.00  0.00            
ATOM    107  H51 ACD     1      24.100  31.110  19.200  1.00  0.00            
ATOM    108  O26 ACD     1      23.720  31.260  17.070  1.00  0.00            
ATOM    109  H52 ACD     1      22.800  31.030  17.220  1.00  0.00            
ATOM    110  C32 ACD     1      23.930  33.020  18.690  1.00  0.00            
ATOM    111  H53 ACD     1      24.050  33.720  17.850  1.00  0.00            
ATOM    112  O27 ACD     1      22.520  32.960  19.040  1.00  0.00            
ATOM    113  H54 ACD     1      22.100  32.870  18.180  1.00  0.00            
ATOM    114  C33 ACD     1      24.730  33.560  19.840  1.00  0.00            
ATOM    115  H55 ACD     1      24.410  34.590  20.030  1.00  0.00            
ATOM    116  O28 ACD     1      24.430  32.800  21.010  1.00  0.00            
ATOM    117  C34 ACD     1      24.210  33.450  22.220  1.00  0.00            
ATOM    118  H56 ACD     1      24.310  34.530  22.110  1.00  0.00            
ATOM    119  C35 ACD     1      22.700  33.140  22.420  1.00  0.00            
ATOM    120  H57 ACD     1      22.530  32.080  22.210  1.00  0.00            
ATOM    121  O29 ACD     1      21.880  33.950  21.530  1.00  0.00            
ATOM    122  H58 ACD     1      22.010  33.540  20.670  1.00  0.00            
ATOM    123  C36 ACD     1      22.370  33.470  23.870  1.00  0.00            
ATOM    124  H59 ACD     1      22.490  34.550  23.990  1.00  0.00            
ATOM    125  O30 ACD     1      21.100  32.910  24.190  1.00  0.00            
ATOM    126  H60 ACD     1      20.790  33.290  25.020  1.00  0.00            
ATOM    127  C1  CX6     2      18.330  23.400  14.200  1.00  0.00            
ATOM    128  C2  CX6     2      18.060  24.140  15.390  1.00  0.00            
ATOM    129  O1  CX6     2      19.310  24.100  16.070  1.00  0.00            
ATOM    130  C3  CX6     2      19.440  24.690  17.250  1.00  0.00            
ATOM    131  N1  CX6     2      18.420  24.750  18.150  1.00  0.00            
ATOM    132  C4  CX6     2      19.040  25.310  19.210  1.00  0.00            
ATOM    133  C5  CX6     2      18.490  25.570  20.470  1.00  0.00            
ATOM    134  C6  CX6     2      19.270  25.990  21.530  1.00  0.00            
ATOM    135  C7  CX6     2      20.590  26.430  21.300  1.00  0.00            
ATOM    136  C8  CX6     2      21.190  26.310  19.990  1.00  0.00            
ATOM    137  C9  CX6     2      22.510  26.940  19.770  1.00  0.00            
ATOM    138  O2  CX6     2      22.770  27.420  18.680  1.00  0.00            
ATOM    139  O3  CX6     2      23.190  27.100  20.920  1.00  0.00            
ATOM    140  C10 CX6     2      24.240  28.020  20.960  1.00  0.00            
ATOM    141  C11 CX6     2      23.430  29.230  21.420  1.00  0.00            
ATOM    142  O4  CX6     2      25.010  27.630  22.140  1.00  0.00            
ATOM    143  C12 CX6     2      26.020  28.410  22.660  1.00  0.00            
ATOM    144  O5  CX6     2      26.370  29.520  22.240  1.00  0.00            
ATOM    145  O6  CX6     2      26.530  27.810  23.780  1.00  0.00            
ATOM    146  C13 CX6     2      27.660  28.470  24.350  1.00  0.00            
ATOM    147  C14 CX6     2      27.860  27.580  25.620  1.00  0.00            
ATOM    148  C15 CX6     2      29.300  27.910  26.180  1.00  0.00            
ATOM    149  C16 CX6     2      30.480  27.710  25.210  1.00  0.00            
ATOM    150  C17 CX6     2      30.220  28.660  24.080  1.00  0.00            
ATOM    151  C18 CX6     2      28.850  28.260  23.420  1.00  0.00            
ATOM    152  C19 CX6     2      20.370  25.660  18.940  1.00  0.00            
ATOM    153  N2  CX6     2      20.640  25.240  17.690  1.00  0.00            
ATOM    154  C20 CX6     2      21.940  24.840  17.100  1.00  0.00            
ATOM    155  C21 CX6     2      22.240  25.480  15.730  1.00  0.00            
ATOM    156  C22 CX6     2      22.160  26.870  15.560  1.00  0.00            
ATOM    157  C23 CX6     2      22.480  27.480  14.350  1.00  0.00            
ATOM    158  C24 CX6     2      23.010  26.670  13.300  1.00  0.00            
ATOM    159  C25 CX6     2      23.470  27.310  12.040  1.00  0.00            
ATOM    160  C26 CX6     2      22.580  28.190  11.350  1.00  0.00            
ATOM    161  C27 CX6     2      23.020  28.860  10.190  1.00  0.00            
ATOM    162  C28 CX6     2      24.220  28.540   9.590  1.00  0.00            
ATOM    163  C29 CX6     2      25.150  27.700  10.290  1.00  0.00            
ATOM    164  C30 CX6     2      24.760  27.090  11.460  1.00  0.00            
ATOM    165  C31 CX6     2      25.700  26.300  12.220  1.00  0.00            
ATOM    166  N3  CX6     2      26.100  26.830  13.410  1.00  0.00            
ATOM    167  N4  CX6     2      26.830  25.900  13.930  1.00  0.00            
ATOM    168  N5  CX6     2      26.860  24.880  13.070  1.00  0.00            
ATOM    169  N6  CX6     2      26.270  25.190  11.880  1.00  0.00            
ATOM    170  C32 CX6     2      23.100  25.290  13.490  1.00  0.00            
ATOM    171  C33 CX6     2      22.710  24.710  14.680  1.00  0.00            
ATOM    172  H1  CX6     2      19.260  23.780  13.760  1.00  0.00            
ATOM    173  H2  CX6     2      18.420  22.340  14.440  1.00  0.00            
ATOM    174  H3  CX6     2      17.560  23.490  13.420  1.00  0.00            
ATOM    175  H4  CX6     2      17.210  23.750  15.960  1.00  0.00            
ATOM    176  H5  CX6     2      17.870  25.200  15.200  1.00  0.00            
ATOM    177  H6  CX6     2      17.440  25.350  20.650  1.00  0.00            
ATOM    178  H7  CX6     2      18.880  26.090  22.540  1.00  0.00            
ATOM    179  H8  CX6     2      21.070  26.890  22.160  1.00  0.00            
ATOM    180  H9  CX6     2      24.660  28.180  19.970  1.00  0.00            
ATOM    181  H10 CX6     2      23.980  30.170  21.350  1.00  0.00            
ATOM    182  H11 CX6     2      22.580  29.300  20.740  1.00  0.00            
ATOM    183  H12 CX6     2      23.040  29.230  22.450  1.00  0.00            
ATOM    184  H13 CX6     2      27.470  29.490  24.720  1.00  0.00            
ATOM    185  H14 CX6     2      27.890  26.520  25.360  1.00  0.00            
ATOM    186  H15 CX6     2      27.140  27.800  26.430  1.00  0.00            
ATOM    187  H16 CX6     2      29.510  27.380  27.110  1.00  0.00            
ATOM    188  H17 CX6     2      29.390  28.970  26.450  1.00  0.00            
ATOM    189  H18 CX6     2      30.490  26.660  24.860  1.00  0.00            
ATOM    190  H19 CX6     2      31.430  27.950  25.700  1.00  0.00            
ATOM    191  H20 CX6     2      30.990  28.500  23.310  1.00  0.00            
ATOM    192  H21 CX6     2      30.140  29.690  24.420  1.00  0.00            
ATOM    193  H22 CX6     2      28.790  28.870  22.510  1.00  0.00            
ATOM    194  H23 CX6     2      28.930  27.220  23.080  1.00  0.00            
ATOM    195  H24 CX6     2      21.950  23.750  16.970  1.00  0.00            
ATOM    196  H25 CX6     2      22.760  25.140  17.760  1.00  0.00            
ATOM    197  H26 CX6     2      21.730  27.520  16.330  1.00  0.00            
ATOM    198  H27 CX6     2      22.320  28.540  14.170  1.00  0.00            
ATOM    199  H28 CX6     2      21.570  28.330  11.700  1.00  0.00            
ATOM    200  H29 CX6     2      22.360  29.460   9.580  1.00  0.00            
ATOM    201  H30 CX6     2      24.460  28.940   8.610  1.00  0.00            
ATOM    202  H31 CX6     2      26.160  27.540   9.920  1.00  0.00            
ATOM    203  H32 CX6     2      27.280  23.990  13.320  1.00  0.00            
ATOM    204  H33 CX6     2      23.550  24.670  12.710  1.00  0.00            
ATOM    205  H34 CX6     2      22.910  23.670  14.910  1.00  0.00            
TER
ENDMDL
MODEL        1
ATOM      1  H1  ACD     1      26.810  33.100  22.770  1.00  0.00            
ATOM      2  O1  ACD     1      26.280  33.840  23.100  1.00  0.00            
ATOM      3  C1  ACD     1      25.130  34.010  22.220  1.00  0.00            
ATOM      4  H2  ACD     1      25.510  33.770  21.210  1.00  0.00            
ATOM      5  H3  ACD     1      24.800  35.050  22.060  1.00  0.00            
ATOM      6  C2  ACD     1      23.940  33.200  22.610  1.00  0.00            
ATOM      7  H4  ACD     1      24.290  32.160  22.700  1.00  0.00            
ATOM      8  O2  ACD     1      23.380  33.610  23.800  1.00  0.00            
ATOM      9  C3  ACD     1      22.170  33.060  24.200  1.00  0.00            
ATOM     10  H5  ACD     1      21.980  33.370  25.240  1.00  0.00            
ATOM     11  O3  ACD     1      22.220  31.640  24.190  1.00  0.00            
ATOM     12  C4  ACD     1      22.320  31.000  25.410  1.00  0.00            
ATOM     13  H6  ACD     1      21.990  31.670  26.210  1.00  0.00            
ATOM     14  C5  ACD     1      21.310  29.950  25.250  1.00  0.00            
ATOM     15  H7  ACD     1      21.480  29.480  24.270  1.00  0.00            
ATOM     16  O4  ACD     1      19.980  30.530  25.330  1.00  0.00            
ATOM     17  H8  ACD     1      19.940  31.350  24.840  1.00  0.00            
ATOM     18  C6  ACD     1      21.490  28.870  26.340  1.00  0.00            
ATOM     19  H9  ACD     1      21.210  29.390  27.260  1.00  0.00            
ATOM     20  O5  ACD     1      20.620  27.790  26.110  1.00  0.00            
ATOM     21  H10 ACD     1      21.040  27.290  25.410  1.00  0.00            
ATOM     22  C7  ACD     1      22.920  28.370  26.410  1.00  0.00            
ATOM     23  H11 ACD     1      23.050  27.700  27.270  1.00  0.00            
ATOM     24  O6  ACD     1      23.820  29.490  26.660  1.00  0.00            
ATOM     25  C8  ACD     1      23.760  30.480  25.630  1.00  0.00            
ATOM     26  H12 ACD     1      24.130  30.010  24.710  1.00  0.00            
ATOM     27  C9  ACD     1      24.660  31.630  26.010  1.00  0.00            
ATOM     28  H13 ACD     1      25.750  31.520  26.110  1.00  0.00            
ATOM     29  H14 ACD     1      24.690  32.420  25.250  1.00  0.00            
ATOM     30  O7  ACD     1      24.310  32.230  27.270  1.00  0.00            
ATOM     31  H15 ACD     1      24.810  33.030  27.400  1.00  0.00            
ATOM     32  O8  ACD     1      23.340  27.810  25.160  1.00  0.00            
ATOM     33  C10 ACD     1      23.370  26.380  25.070  1.00  0.00            
ATOM     34  H16 ACD     1      22.900  25.950  25.970  1.00  0.00            
ATOM     35  C11 ACD     1      22.550  25.990  23.820  1.00  0.00            
ATOM     36  H17 ACD     1      22.840  26.630  22.980  1.00  0.00            
ATOM     37  O9  ACD     1      21.130  26.160  24.040  1.00  0.00            
ATOM     38  H18 ACD     1      20.630  25.880  23.270  1.00  0.00            
ATOM     39  C12 ACD     1      22.750  24.470  23.500  1.00  0.00            
ATOM     40  H19 ACD     1      22.220  23.880  24.250  1.00  0.00            
ATOM     41  O10 ACD     1      22.150  24.140  22.270  1.00  0.00            
ATOM     42  H20 ACD     1      22.550  24.760  21.640  1.00  0.00            
ATOM     43  C13 ACD     1      24.200  24.160  23.490  1.00  0.00            
ATOM     44  H21 ACD     1      24.320  23.090  23.280  1.00  0.00            
ATOM     45  O11 ACD     1      24.810  24.590  24.700  1.00  0.00            
ATOM     46  C14 ACD     1      24.810  25.960  25.010  1.00  0.00            
ATOM     47  H22 ACD     1      25.250  26.500  24.160  1.00  0.00            
ATOM     48  C15 ACD     1      25.620  26.230  26.310  1.00  0.00            
ATOM     49  H23 ACD     1      25.570  27.250  26.710  1.00  0.00            
ATOM     50  H24 ACD     1      25.110  25.660  27.100  1.00  0.00            
ATOM     51  O12 ACD     1      27.030  25.890  26.200  1.00  0.00            
ATOM     52  H25 ACD     1      27.350  25.770  27.100  1.00  0.00            
ATOM     53  O13 ACD     1      24.790  24.870  22.440  1.00  0.00            
ATOM     54  C16 ACD     1      25.680  24.090  21.570  1.00  0.00            
ATOM     55  H26 ACD     1      25.910  23.090  21.980  1.00  0.00            
ATOM     56  C17 ACD     1      24.970  23.920  20.270  1.00  0.00            
ATOM     57  H27 ACD     1      24.510  24.900  20.090  1.00  0.00            
ATOM     58  O14 ACD     1      23.940  22.860  20.440  1.00  0.00            
ATOM     59  H28 ACD     1      23.270  22.900  19.750  1.00  0.00            
ATOM     60  C18 ACD     1      25.920  23.610  19.070  1.00  0.00            
ATOM     61  H29 ACD     1      26.250  22.570  19.220  1.00  0.00            
ATOM     62  O15 ACD     1      25.240  23.530  17.810  1.00  0.00            
ATOM     63  H30 ACD     1      25.040  24.440  17.560  1.00  0.00            
ATOM     64  C19 ACD     1      27.050  24.610  19.090  1.00  0.00            
ATOM     65  H31 ACD     1      27.780  24.510  18.280  1.00  0.00            
ATOM     66  O16 ACD     1      27.780  24.500  20.290  1.00  0.00            
ATOM     67  C20 ACD     1      27.040  24.850  21.450  1.00  0.00            
ATOM     68  H32 ACD     1      26.840  25.930  21.460  1.00  0.00            
ATOM     69  C21 ACD     1      27.930  24.510  22.630  1.00  0.00            
ATOM     70  H33 ACD     1      28.840  25.130  22.640  1.00  0.00            
ATOM     71  H34 ACD     1      27.370  24.620  23.570  1.00  0.00            
ATOM     72  O17 ACD     1      28.540  23.210  22.650  1.00  0.00            
ATOM     73  H35 ACD     1      28.490  22.860  21.760  1.00  0.00            
ATOM     74  O18 ACD     1      26.480  25.890  18.960  1.00  0.00            
ATOM     75  C22 ACD     1      26.890  26.800  17.960  1.00  0.00            
ATOM     76  H36 ACD     1      27.740  26.430  17.370  1.00  0.00            
ATOM     77  C23 ACD     1      25.680  26.970  17.070  1.00  0.00            
ATOM     78  H37 ACD     1      24.810  27.160  17.700  1.00  0.00            
ATOM     79  O19 ACD     1      25.490  25.870  16.220  1.00  0.00            
ATOM     80  H38 ACD     1      26.240  25.670  15.660  1.00  0.00            
ATOM     81  C24 ACD     1      25.780  28.250  16.200  1.00  0.00            
ATOM     82  H39 ACD     1      26.590  28.180  15.460  1.00  0.00            
ATOM     83  O20 ACD     1      24.700  28.620  15.420  1.00  0.00            
ATOM     84  H40 ACD     1      24.040  27.920  15.340  1.00  0.00            
ATOM     85  C25 ACD     1      26.230  29.490  17.050  1.00  0.00            
ATOM     86  H41 ACD     1      26.480  30.310  16.370  1.00  0.00            
ATOM     87  O21 ACD     1      27.380  29.260  17.800  1.00  0.00            
ATOM     88  C26 ACD     1      27.210  28.140  18.670  1.00  0.00            
ATOM     89  H42 ACD     1      26.390  28.320  19.370  1.00  0.00            
ATOM     90  C27 ACD     1      28.440  28.050  19.420  1.00  0.00            
ATOM     91  H43 ACD     1      28.330  27.230  20.140  1.00  0.00            
ATOM     92  H44 ACD     1      29.340  27.980  18.800  1.00  0.00            
ATOM     93  O22 ACD     1      28.770  29.190  20.230  1.00  0.00            
ATOM     94  H45 ACD     1      29.120  29.750  19.530  1.00  0.00            
ATOM     95  O23 ACD     1      25.150  29.960  17.790  1.00  0.00            
ATOM     96  C28 ACD     1      24.730  31.350  17.660  1.00  0.00            
ATOM     97  H46 ACD     1      24.990  31.600  16.630  1.00  0.00            
ATOM     98  C29 ACD     1      25.470  32.370  18.550  1.00  0.00            
ATOM     99  H47 ACD     1      25.450  31.870  19.520  1.00  0.00            
ATOM    100  O24 ACD     1      24.600  33.570  18.760  1.00  0.00            
ATOM    101  C30 ACD     1      26.880  32.730  18.120  1.00  0.00            
ATOM    102  H48 ACD     1      27.490  31.860  17.850  1.00  0.00            
ATOM    103  H49 ACD     1      26.710  33.370  17.240  1.00  0.00            
ATOM    104  O25 ACD     1      27.630  33.540  19.030  1.00  0.00            
ATOM    105  H50 ACD     1      27.860  33.000  19.790  1.00  0.00            
ATOM    106  C31 ACD     1      23.210  31.290  17.890  1.00  0.00            
ATOM    107  H51 ACD     1      23.050  30.640  18.760  1.00  0.00            
ATOM    108  O26 ACD     1      22.550  30.710  16.720  1.00  0.00            
ATOM    109  H52 ACD     1      22.960  29.840  16.600  1.00  0.00            
ATOM    110  C32 ACD     1      22.540  32.640  18.060  1.00  0.00            
ATOM    111  H53 ACD     1      22.620  33.300  17.190  1.00  0.00            
ATOM    112  O27 ACD     1      21.170  32.320  18.450  1.00  0.00            
ATOM    113  H54 ACD     1      20.820  31.940  17.640  1.00  0.00            
ATOM    114  C33 ACD     1      23.270  33.410  19.170  1.00  0.00            
ATOM    115  H55 ACD     1      22.810  34.410  19.130  1.00  0.00            
ATOM    116  O28 ACD     1      23.190  32.620  20.350  1.00  0.00            
ATOM    117  C34 ACD     1      22.870  33.480  21.430  1.00  0.00            
ATOM    118  H56 ACD     1      22.850  34.570  21.300  1.00  0.00            
ATOM    119  C35 ACD     1      21.430  33.040  21.770  1.00  0.00            
ATOM    120  H57 ACD     1      21.390  31.940  21.700  1.00  0.00            
ATOM    121  O29 ACD     1      20.340  33.500  20.890  1.00  0.00            
ATOM    122  H58 ACD     1      20.540  33.120  20.040  1.00  0.00            
ATOM    123  C36 ACD     1      21.110  33.460  23.230  1.00  0.00            
ATOM    124  H59 ACD     1      21.010  34.550  23.140  1.00  0.00            
ATOM    125  O30 ACD     1      19.800  32.980  23.580  1.00  0.00            
ATOM    126  H60 ACD     1      19.210  33.000  22.820  1.00  0.00            
ATOM    127  C1  CX6     2      21.980  21.510  15.020  1.00  0.00            
ATOM    128  C2  CX6     2      20.770  21.870  15.920  1.00  0.00            
ATOM    129  O1  CX6     2      20.630  23.320  15.900  1.00  0.00            
ATOM    130  C3  CX6     2      20.280  23.990  17.030  1.00  0.00            
ATOM    131  N1  CX6     2      19.510  23.470  17.960  1.00  0.00            
ATOM    132  C4  CX6     2      19.630  24.370  18.980  1.00  0.00            
ATOM    133  C5  CX6     2      18.930  24.360  20.160  1.00  0.00            
ATOM    134  C6  CX6     2      19.250  25.390  21.090  1.00  0.00            
ATOM    135  C7  CX6     2      20.230  26.340  20.800  1.00  0.00            
ATOM    136  C8  CX6     2      21.040  26.240  19.670  1.00  0.00            
ATOM    137  C9  CX6     2      22.090  27.280  19.420  1.00  0.00            
ATOM    138  O2  CX6     2      22.130  28.020  18.450  1.00  0.00            
ATOM    139  O3  CX6     2      22.990  27.200  20.430  1.00  0.00            
ATOM    140  C10 CX6     2      23.740  28.380  20.690  1.00  0.00            
ATOM    141  C11 CX6     2      22.880  29.400  21.450  1.00  0.00            
ATOM    142  O4  CX6     2      24.730  27.890  21.540  1.00  0.00            
ATOM    143  C12 CX6     2      25.660  28.720  22.040  1.00  0.00            
ATOM    144  O5  CX6     2      25.730  29.920  21.870  1.00  0.00            
ATOM    145  O6  CX6     2      26.600  28.010  22.730  1.00  0.00            
ATOM    146  C13 CX6     2      27.650  28.810  23.250  1.00  0.00            
ATOM    147  C14 CX6     2      27.250  29.470  24.610  1.00  0.00            
ATOM    148  C15 CX6     2      28.470  30.040  25.380  1.00  0.00            
ATOM    149  C16 CX6     2      29.630  29.070  25.350  1.00  0.00            
ATOM    150  C17 CX6     2      29.970  28.520  24.000  1.00  0.00            
ATOM    151  C18 CX6     2      28.800  27.830  23.330  1.00  0.00            
ATOM    152  C19 CX6     2      20.740  25.230  18.740  1.00  0.00            
ATOM    153  N2  CX6     2      21.160  25.000  17.430  1.00  0.00            
ATOM    154  C20 CX6     2      22.500  25.110  16.920  1.00  0.00            
ATOM    155  C21 CX6     2      22.580  25.840  15.540  1.00  0.00            
ATOM    156  C22 CX6     2      22.060  27.180  15.410  1.00  0.00            
ATOM    157  C23 CX6     2      22.050  27.780  14.170  1.00  0.00            
ATOM    158  C24 CX6     2      22.570  27.150  13.070  1.00  0.00            
ATOM    159  C25 CX6     2      22.520  27.840  11.780  1.00  0.00            
ATOM    160  C26 CX6     2      21.460  28.730  11.510  1.00  0.00            
ATOM    161  C27 CX6     2      21.350  29.230  10.210  1.00  0.00            
ATOM    162  C28 CX6     2      22.280  28.950   9.200  1.00  0.00            
ATOM    163  C29 CX6     2      23.380  28.140   9.470  1.00  0.00            
ATOM    164  C30 CX6     2      23.550  27.610  10.830  1.00  0.00            
ATOM    165  C31 CX6     2      24.710  26.740  11.060  1.00  0.00            
ATOM    166  N3  CX6     2      25.680  27.030  12.050  1.00  0.00            
ATOM    167  N4  CX6     2      26.600  26.080  11.950  1.00  0.00            
ATOM    168  N5  CX6     2      26.230  25.290  10.940  1.00  0.00            
ATOM    169  N6  CX6     2      25.040  25.680  10.350  1.00  0.00            
ATOM    170  C32 CX6     2      22.950  25.760  13.140  1.00  0.00            
ATOM    171  C33 CX6     2      22.870  25.110  14.370  1.00  0.00            
ATOM    172  H1  CX6     2      21.710  21.870  14.010  1.00  0.00            
ATOM    173  H2  CX6     2      22.950  21.910  15.350  1.00  0.00            
ATOM    174  H3  CX6     2      21.910  20.420  14.950  1.00  0.00            
ATOM    175  H4  CX6     2      21.050  21.580  16.950  1.00  0.00            
ATOM    176  H5  CX6     2      19.850  21.340  15.630  1.00  0.00            
ATOM    177  H6  CX6     2      18.180  23.590  20.300  1.00  0.00            
ATOM    178  H7  CX6     2      18.700  25.510  22.020  1.00  0.00            
ATOM    179  H8  CX6     2      20.430  27.170  21.460  1.00  0.00            
ATOM    180  H9  CX6     2      24.050  28.750  19.710  1.00  0.00            
ATOM    181  H10 CX6     2      23.280  30.420  21.490  1.00  0.00            
ATOM    182  H11 CX6     2      21.920  29.480  20.920  1.00  0.00            
ATOM    183  H12 CX6     2      22.700  29.060  22.480  1.00  0.00            
ATOM    184  H13 CX6     2      27.970  29.610  22.570  1.00  0.00            
ATOM    185  H14 CX6     2      26.700  28.730  25.220  1.00  0.00            
ATOM    186  H15 CX6     2      26.470  30.210  24.410  1.00  0.00            
ATOM    187  H16 CX6     2      28.120  30.150  26.410  1.00  0.00            
ATOM    188  H17 CX6     2      28.730  31.030  24.980  1.00  0.00            
ATOM    189  H18 CX6     2      29.310  28.210  25.970  1.00  0.00            
ATOM    190  H19 CX6     2      30.520  29.590  25.720  1.00  0.00            
ATOM    191  H20 CX6     2      30.770  27.770  24.090  1.00  0.00            
ATOM    192  H21 CX6     2      30.280  29.350  23.350  1.00  0.00            
ATOM    193  H22 CX6     2      29.090  27.500  22.320  1.00  0.00            
ATOM    194  H23 CX6     2      28.670  26.910  23.910  1.00  0.00            
ATOM    195  H24 CX6     2      23.010  24.140  16.900  1.00  0.00            
ATOM    196  H25 CX6     2      23.120  25.790  17.520  1.00  0.00            
ATOM    197  H26 CX6     2      21.700  27.750  16.270  1.00  0.00            
ATOM    198  H27 CX6     2      21.740  28.820  14.110  1.00  0.00            
ATOM    199  H28 CX6     2      20.650  28.870  12.220  1.00  0.00            
ATOM    200  H29 CX6     2      20.510  29.870   9.950  1.00  0.00            
ATOM    201  H30 CX6     2      22.110  29.380   8.220  1.00  0.00            
ATOM    202  H31 CX6     2      24.050  27.930   8.650  1.00  0.00            
ATOM    203  H32 CX6     2      26.620  24.410  10.640  1.00  0.00            
ATOM    204  H33 CX6     2      23.290  25.170  12.300  1.00  0.00            
ATOM    205  H34 CX6     2      23.110  24.070  14.560  1.00  0.00            
TER
ENDMDL
MODEL        1
ATOM      1  H1  ACD     1      12.030  22.260  30.700  1.00  0.00            
ATOM      2  O1  ACD     1      12.260  22.610  31.560  1.00  0.00            
ATOM      3  C1  ACD     1      13.480  21.970  31.850  1.00  0.00            
ATOM      4  H2  ACD     1      13.320  20.940  32.200  1.00  0.00            
ATOM      5  H3  ACD     1      13.770  22.430  32.800  1.00  0.00            
ATOM      6  C2  ACD     1      14.460  22.030  30.630  1.00  0.00            
ATOM      7  H4  ACD     1      15.410  21.620  31.020  1.00  0.00            
ATOM      8  O2  ACD     1      14.000  21.040  29.690  1.00  0.00            
ATOM      9  C3  ACD     1      14.630  21.090  28.400  1.00  0.00            
ATOM     10  H5  ACD     1      14.080  20.370  27.780  1.00  0.00            
ATOM     11  O3  ACD     1      15.970  20.720  28.610  1.00  0.00            
ATOM     12  C4  ACD     1      16.450  19.450  28.250  1.00  0.00            
ATOM     13  H6  ACD     1      15.620  18.890  27.800  1.00  0.00            
ATOM     14  C5  ACD     1      17.480  19.650  27.140  1.00  0.00            
ATOM     15  H7  ACD     1      18.200  20.420  27.460  1.00  0.00            
ATOM     16  O4  ACD     1      16.790  20.090  25.930  1.00  0.00            
ATOM     17  H8  ACD     1      16.330  20.910  26.130  1.00  0.00            
ATOM     18  C6  ACD     1      18.250  18.330  26.940  1.00  0.00            
ATOM     19  H9  ACD     1      17.530  17.650  26.470  1.00  0.00            
ATOM     20  O5  ACD     1      19.410  18.580  26.110  1.00  0.00            
ATOM     21  H10 ACD     1      20.130  18.980  26.600  1.00  0.00            
ATOM     22  C7  ACD     1      18.720  17.760  28.300  1.00  0.00            
ATOM     23  H11 ACD     1      19.290  16.840  28.120  1.00  0.00            
ATOM     24  O6  ACD     1      17.610  17.530  29.060  1.00  0.00            
ATOM     25  C8  ACD     1      16.980  18.790  29.520  1.00  0.00            
ATOM     26  H12 ACD     1      17.630  19.450  30.090  1.00  0.00            
ATOM     27  C9  ACD     1      15.850  18.390  30.450  1.00  0.00            
ATOM     28  H13 ACD     1      15.400  19.210  31.020  1.00  0.00            
ATOM     29  H14 ACD     1      14.990  18.010  29.890  1.00  0.00            
ATOM     30  O7  ACD     1      16.330  17.380  31.370  1.00  0.00            
ATOM     31  H15 ACD     1      16.820  16.740  30.840  1.00  0.00            
ATOM     32  O8  ACD     1      19.610  18.740  28.920  1.00  0.00            
ATOM     33  C10 ACD     1      20.980  18.300  29.090  1.00  0.00            
ATOM     34  H16 ACD     1      21.200  17.390  28.520  1.00  0.00            
ATOM     35  C11 ACD     1      21.850  19.450  28.730  1.00  0.00            
ATOM     36  H17 ACD     1      21.440  20.270  29.330  1.00  0.00            
ATOM     37  O9  ACD     1      21.720  19.640  27.350  1.00  0.00            
ATOM     38  H18 ACD     1      22.200  20.440  27.110  1.00  0.00            
ATOM     39  C12 ACD     1      23.270  19.280  29.260  1.00  0.00            
ATOM     40  H19 ACD     1      23.750  18.470  28.700  1.00  0.00            
ATOM     41  O10 ACD     1      24.000  20.520  29.010  1.00  0.00            
ATOM     42  H20 ACD     1      23.880  20.850  28.110  1.00  0.00            
ATOM     43  C13 ACD     1      23.290  19.060  30.770  1.00  0.00            
ATOM     44  H21 ACD     1      24.300  18.870  31.140  1.00  0.00            
ATOM     45  O11 ACD     1      22.490  17.860  31.010  1.00  0.00            
ATOM     46  C14 ACD     1      21.120  17.860  30.590  1.00  0.00            
ATOM     47  H22 ACD     1      20.700  18.590  31.300  1.00  0.00            
ATOM     48  C15 ACD     1      20.430  16.480  30.940  1.00  0.00            
ATOM     49  H23 ACD     1      20.570  16.410  32.030  1.00  0.00            
ATOM     50  H24 ACD     1      19.360  16.550  30.690  1.00  0.00            
ATOM     51  O12 ACD     1      21.010  15.460  30.120  1.00  0.00            
ATOM     52  H25 ACD     1      21.950  15.590  29.950  1.00  0.00            
ATOM     53  O13 ACD     1      22.770  20.220  31.420  1.00  0.00            
ATOM     54  C16 ACD     1      23.410  20.730  32.560  1.00  0.00            
ATOM     55  H26 ACD     1      24.280  20.130  32.870  1.00  0.00            
ATOM     56  C17 ACD     1      23.810  22.120  32.160  1.00  0.00            
ATOM     57  H27 ACD     1      22.840  22.480  31.790  1.00  0.00            
ATOM     58  O14 ACD     1      24.820  22.110  31.100  1.00  0.00            
ATOM     59  H28 ACD     1      24.450  21.540  30.420  1.00  0.00            
ATOM     60  C18 ACD     1      24.170  22.890  33.340  1.00  0.00            
ATOM     61  H29 ACD     1      25.090  22.420  33.700  1.00  0.00            
ATOM     62  O15 ACD     1      24.440  24.180  32.960  1.00  0.00            
ATOM     63  H30 ACD     1      23.570  24.590  32.880  1.00  0.00            
ATOM     64  C19 ACD     1      23.080  22.990  34.390  1.00  0.00            
ATOM     65  H31 ACD     1      23.560  23.390  35.280  1.00  0.00            
ATOM     66  O16 ACD     1      22.750  21.690  34.760  1.00  0.00            
ATOM     67  C20 ACD     1      22.360  20.780  33.690  1.00  0.00            
ATOM     68  H32 ACD     1      21.440  21.170  33.240  1.00  0.00            
ATOM     69  C21 ACD     1      21.900  19.510  34.260  1.00  0.00            
ATOM     70  H33 ACD     1      21.140  19.680  35.040  1.00  0.00            
ATOM     71  H34 ACD     1      21.450  18.940  33.430  1.00  0.00            
ATOM     72  O17 ACD     1      22.970  18.790  34.850  1.00  0.00            
ATOM     73  H35 ACD     1      22.660  18.280  35.610  1.00  0.00            
ATOM     74  O18 ACD     1      21.970  23.670  33.890  1.00  0.00            
ATOM     75  C22 ACD     1      21.380  24.850  34.580  1.00  0.00            
ATOM     76  H36 ACD     1      22.080  25.240  35.320  1.00  0.00            
ATOM     77  C23 ACD     1      21.260  25.870  33.530  1.00  0.00            
ATOM     78  H37 ACD     1      20.720  25.540  32.640  1.00  0.00            
ATOM     79  O19 ACD     1      22.550  26.370  33.230  1.00  0.00            
ATOM     80  H38 ACD     1      22.370  27.080  32.600  1.00  0.00            
ATOM     81  C24 ACD     1      20.450  27.060  33.980  1.00  0.00            
ATOM     82  H39 ACD     1      20.890  27.660  34.780  1.00  0.00            
ATOM     83  O20 ACD     1      20.180  27.800  32.860  1.00  0.00            
ATOM     84  H40 ACD     1      19.400  27.360  32.520  1.00  0.00            
ATOM     85  C25 ACD     1      19.050  26.510  34.450  1.00  0.00            
ATOM     86  H41 ACD     1      18.380  27.320  34.760  1.00  0.00            
ATOM     87  O21 ACD     1      19.220  25.650  35.520  1.00  0.00            
ATOM     88  C26 ACD     1      20.100  24.480  35.250  1.00  0.00            
ATOM     89  H42 ACD     1      19.540  23.750  34.630  1.00  0.00            
ATOM     90  C27 ACD     1      20.240  23.710  36.580  1.00  0.00            
ATOM     91  H43 ACD     1      19.370  23.190  37.000  1.00  0.00            
ATOM     92  H44 ACD     1      20.830  22.850  36.250  1.00  0.00            
ATOM     93  O22 ACD     1      20.970  24.480  37.600  1.00  0.00            
ATOM     94  H45 ACD     1      20.920  23.950  38.400  1.00  0.00            
ATOM     95  O23 ACD     1      18.400  25.730  33.370  1.00  0.00            
ATOM     96  C28 ACD     1      16.960  26.050  33.130  1.00  0.00            
ATOM     97  H46 ACD     1      16.700  26.820  33.870  1.00  0.00            
ATOM     98  C29 ACD     1      16.180  24.790  33.340  1.00  0.00            
ATOM     99  H47 ACD     1      16.650  24.010  32.740  1.00  0.00            
ATOM    100  O24 ACD     1      14.860  25.060  33.020  1.00  0.00            
ATOM    101  C30 ACD     1      16.110  24.400  34.800  1.00  0.00            
ATOM    102  H48 ACD     1      17.130  24.220  35.150  1.00  0.00            
ATOM    103  H49 ACD     1      15.650  25.230  35.350  1.00  0.00            
ATOM    104  O25 ACD     1      15.280  23.220  34.990  1.00  0.00            
ATOM    105  H50 ACD     1      15.550  22.500  34.410  1.00  0.00            
ATOM    106  C31 ACD     1      16.940  26.560  31.690  1.00  0.00            
ATOM    107  H51 ACD     1      17.340  25.890  30.910  1.00  0.00            
ATOM    108  O26 ACD     1      17.690  27.720  31.460  1.00  0.00            
ATOM    109  H52 ACD     1      17.180  28.240  30.830  1.00  0.00            
ATOM    110  C32 ACD     1      15.420  26.690  31.400  1.00  0.00            
ATOM    111  H53 ACD     1      14.890  27.320  32.130  1.00  0.00            
ATOM    112  O27 ACD     1      15.310  27.030  29.990  1.00  0.00            
ATOM    113  H54 ACD     1      15.520  26.200  29.550  1.00  0.00            
ATOM    114  C33 ACD     1      14.730  25.330  31.640  1.00  0.00            
ATOM    115  H55 ACD     1      13.660  25.470  31.440  1.00  0.00            
ATOM    116  O28 ACD     1      15.250  24.280  30.770  1.00  0.00            
ATOM    117  C34 ACD     1      14.460  23.420  29.980  1.00  0.00            
ATOM    118  H56 ACD     1      13.450  23.860  29.950  1.00  0.00            
ATOM    119  C35 ACD     1      15.100  23.470  28.620  1.00  0.00            
ATOM    120  H57 ACD     1      16.170  23.240  28.650  1.00  0.00            
ATOM    121  O29 ACD     1      14.890  24.800  28.110  1.00  0.00            
ATOM    122  H58 ACD     1      15.640  24.920  27.520  1.00  0.00            
ATOM    123  C36 ACD     1      14.510  22.380  27.690  1.00  0.00            
ATOM    124  H59 ACD     1      13.450  22.530  27.460  1.00  0.00            
ATOM    125  O30 ACD     1      15.230  22.400  26.470  1.00  0.00            
ATOM    126  H60 ACD     1      15.060  23.260  26.070  1.00  0.00            
ATOM    127  C1  CX6     2      16.580  21.660  21.530  1.00  0.00            
ATOM    128  C2  CX6     2      16.230  22.650  22.610  1.00  0.00            
ATOM    129  O1  CX6     2      17.450  22.680  23.300  1.00  0.00            
ATOM    130  C3  CX6     2      17.470  23.430  24.440  1.00  0.00            
ATOM    131  N1  CX6     2      16.840  24.630  24.460  1.00  0.00            
ATOM    132  C4  CX6     2      17.170  25.040  25.700  1.00  0.00            
ATOM    133  C5  CX6     2      16.790  26.300  26.150  1.00  0.00            
ATOM    134  C6  CX6     2      17.190  26.680  27.440  1.00  0.00            
ATOM    135  C7  CX6     2      18.140  25.840  28.170  1.00  0.00            
ATOM    136  C8  CX6     2      18.630  24.600  27.590  1.00  0.00            
ATOM    137  C9  CX6     2      19.500  23.690  28.430  1.00  0.00            
ATOM    138  O2  CX6     2      20.750  23.750  28.430  1.00  0.00            
ATOM    139  O3  CX6     2      18.740  23.170  29.390  1.00  0.00            
ATOM    140  C10 CX6     2      19.290  22.500  30.500  1.00  0.00            
ATOM    141  C11 CX6     2      19.940  23.560  31.370  1.00  0.00            
ATOM    142  O4  CX6     2      18.160  22.110  31.310  1.00  0.00            
ATOM    143  C12 CX6     2      18.330  21.160  32.150  1.00  0.00            
ATOM    144  O5  CX6     2      19.280  20.350  32.120  1.00  0.00            
ATOM    145  O6  CX6     2      17.180  20.970  32.880  1.00  0.00            
ATOM    146  C13 CX6     2      17.280  20.150  33.960  1.00  0.00            
ATOM    147  C14 CX6     2      18.160  20.810  35.010  1.00  0.00            
ATOM    148  C15 CX6     2      18.140  20.160  36.430  1.00  0.00            
ATOM    149  C16 CX6     2      16.730  19.940  36.890  1.00  0.00            
ATOM    150  C17 CX6     2      15.940  19.110  35.890  1.00  0.00            
ATOM    151  C18 CX6     2      15.920  19.820  34.520  1.00  0.00            
ATOM    152  C19 CX6     2      18.050  24.210  26.340  1.00  0.00            
ATOM    153  N2  CX6     2      18.310  23.180  25.530  1.00  0.00            
ATOM    154  C20 CX6     2      19.430  22.190  25.590  1.00  0.00            
ATOM    155  C21 CX6     2      20.510  22.560  24.660  1.00  0.00            
ATOM    156  C22 CX6     2      21.210  23.710  24.930  1.00  0.00            
ATOM    157  C23 CX6     2      22.220  24.110  24.090  1.00  0.00            
ATOM    158  C24 CX6     2      22.500  23.360  22.910  1.00  0.00            
ATOM    159  C25 CX6     2      23.610  23.730  21.940  1.00  0.00            
ATOM    160  C26 CX6     2      23.420  23.560  20.540  1.00  0.00            
ATOM    161  C27 CX6     2      24.450  23.700  19.640  1.00  0.00            
ATOM    162  C28 CX6     2      25.770  24.070  20.150  1.00  0.00            
ATOM    163  C29 CX6     2      25.950  24.340  21.520  1.00  0.00            
ATOM    164  C30 CX6     2      24.870  24.150  22.420  1.00  0.00            
ATOM    165  C31 CX6     2      25.120  24.140  23.840  1.00  0.00            
ATOM    166  N3  CX6     2      25.290  23.010  24.640  1.00  0.00            
ATOM    167  N4  CX6     2      25.820  23.350  25.770  1.00  0.00            
ATOM    168  N5  CX6     2      25.880  24.630  25.670  1.00  0.00            
ATOM    169  N6  CX6     2      25.390  25.180  24.530  1.00  0.00            
ATOM    170  C32 CX6     2      21.850  22.190  22.620  1.00  0.00            
ATOM    171  C33 CX6     2      20.840  21.780  23.590  1.00  0.00            
ATOM    172  H1  CX6     2      17.080  20.760  21.920  1.00  0.00            
ATOM    173  H2  CX6     2      15.700  21.390  20.930  1.00  0.00            
ATOM    174  H3  CX6     2      17.190  22.230  20.820  1.00  0.00            
ATOM    175  H4  CX6     2      15.470  22.240  23.290  1.00  0.00            
ATOM    176  H5  CX6     2      15.940  23.600  22.130  1.00  0.00            
ATOM    177  H6  CX6     2      16.250  27.000  25.520  1.00  0.00            
ATOM    178  H7  CX6     2      16.960  27.620  27.920  1.00  0.00            
ATOM    179  H8  CX6     2      18.460  26.230  29.130  1.00  0.00            
ATOM    180  H9  CX6     2      19.900  21.630  30.240  1.00  0.00            
ATOM    181  H10 CX6     2      19.190  24.350  31.500  1.00  0.00            
ATOM    182  H11 CX6     2      20.180  23.230  32.390  1.00  0.00            
ATOM    183  H12 CX6     2      20.890  23.900  30.930  1.00  0.00            
ATOM    184  H13 CX6     2      17.710  19.190  33.660  1.00  0.00            
ATOM    185  H14 CX6     2      17.720  21.820  35.060  1.00  0.00            
ATOM    186  H15 CX6     2      19.210  20.920  34.680  1.00  0.00            
ATOM    187  H16 CX6     2      18.600  20.920  37.090  1.00  0.00            
ATOM    188  H17 CX6     2      18.670  19.200  36.480  1.00  0.00            
ATOM    189  H18 CX6     2      16.260  20.920  37.040  1.00  0.00            
ATOM    190  H19 CX6     2      16.820  19.450  37.870  1.00  0.00            
ATOM    191  H20 CX6     2      14.960  18.800  36.270  1.00  0.00            
ATOM    192  H21 CX6     2      16.590  18.230  35.820  1.00  0.00            
ATOM    193  H22 CX6     2      15.410  19.190  33.780  1.00  0.00            
ATOM    194  H23 CX6     2      15.380  20.770  34.660  1.00  0.00            
ATOM    195  H24 CX6     2      19.000  21.240  25.260  1.00  0.00            
ATOM    196  H25 CX6     2      19.730  22.150  26.640  1.00  0.00            
ATOM    197  H26 CX6     2      20.970  24.230  25.860  1.00  0.00            
ATOM    198  H27 CX6     2      22.870  24.970  24.270  1.00  0.00            
ATOM    199  H28 CX6     2      22.420  23.300  20.210  1.00  0.00            
ATOM    200  H29 CX6     2      24.290  23.230  18.670  1.00  0.00            
ATOM    201  H30 CX6     2      26.630  24.020  19.490  1.00  0.00            
ATOM    202  H31 CX6     2      26.920  24.610  21.930  1.00  0.00            
ATOM    203  H32 CX6     2      26.160  25.160  26.490  1.00  0.00            
ATOM    204  H33 CX6     2      22.070  21.530  21.780  1.00  0.00            
ATOM    205  H34 CX6     2      20.340  20.820  23.490  1.00  0.00            
TER
ENDMDL
MODEL        1
ATOM      1  H1  ACD     1      21.160  26.190  21.490  1.00  0.00            
ATOM      2  O1  ACD     1      20.510  26.880  21.650  1.00  0.00            
ATOM      3  C1  ACD     1      20.110  27.180  20.310  1.00  0.00            
ATOM      4  H2  ACD     1      20.990  27.480  19.720  1.00  0.00            
ATOM      5  H3  ACD     1      19.450  28.060  20.390  1.00  0.00            
ATOM      6  C2  ACD     1      19.320  26.080  19.630  1.00  0.00            
ATOM      7  H4  ACD     1      19.050  26.490  18.650  1.00  0.00            
ATOM      8  O2  ACD     1      20.170  24.980  19.280  1.00  0.00            
ATOM      9  C3  ACD     1      19.590  24.030  18.350  1.00  0.00            
ATOM     10  H5  ACD     1      20.270  23.210  18.090  1.00  0.00            
ATOM     11  O3  ACD     1      19.330  24.710  17.090  1.00  0.00            
ATOM     12  C4  ACD     1      20.230  24.640  16.040  1.00  0.00            
ATOM     13  H6  ACD     1      21.180  24.190  16.360  1.00  0.00            
ATOM     14  C5  ACD     1      19.580  23.700  15.050  1.00  0.00            
ATOM     15  H7  ACD     1      18.540  24.040  15.010  1.00  0.00            
ATOM     16  O4  ACD     1      19.520  22.350  15.470  1.00  0.00            
ATOM     17  H8  ACD     1      18.800  21.870  15.060  1.00  0.00            
ATOM     18  C6  ACD     1      20.030  23.860  13.680  1.00  0.00            
ATOM     19  H9  ACD     1      21.020  23.390  13.630  1.00  0.00            
ATOM     20  O5  ACD     1      19.150  23.160  12.810  1.00  0.00            
ATOM     21  H10 ACD     1      18.710  22.510  13.350  1.00  0.00            
ATOM     22  C7  ACD     1      20.140  25.380  13.250  1.00  0.00            
ATOM     23  H11 ACD     1      20.590  25.420  12.260  1.00  0.00            
ATOM     24  O6  ACD     1      20.960  26.070  14.200  1.00  0.00            
ATOM     25  C8  ACD     1      20.370  26.090  15.470  1.00  0.00            
ATOM     26  H12 ACD     1      19.390  26.580  15.550  1.00  0.00            
ATOM     27  C9  ACD     1      21.240  26.990  16.420  1.00  0.00            
ATOM     28  H13 ACD     1      21.320  27.960  15.910  1.00  0.00            
ATOM     29  H14 ACD     1      20.730  27.080  17.390  1.00  0.00            
ATOM     30  O7  ACD     1      22.500  26.300  16.620  1.00  0.00            
ATOM     31  H15 ACD     1      22.940  26.310  15.770  1.00  0.00            
ATOM     32  O8  ACD     1      18.790  26.040  13.200  1.00  0.00            
ATOM     33  C10 ACD     1      18.150  26.430  11.980  1.00  0.00            
ATOM     34  H16 ACD     1      18.700  26.000  11.130  1.00  0.00            
ATOM     35  C11 ACD     1      16.760  25.920  12.020  1.00  0.00            
ATOM     36  H17 ACD     1      16.360  25.970  13.040  1.00  0.00            
ATOM     37  O9  ACD     1      16.930  24.530  11.770  1.00  0.00            
ATOM     38  H18 ACD     1      17.680  24.270  12.320  1.00  0.00            
ATOM     39  C12 ACD     1      15.830  26.610  10.990  1.00  0.00            
ATOM     40  H19 ACD     1      16.310  26.410  10.020  1.00  0.00            
ATOM     41  O10 ACD     1      14.550  26.060  11.060  1.00  0.00            
ATOM     42  H20 ACD     1      14.050  26.600  11.680  1.00  0.00            
ATOM     43  C13 ACD     1      15.950  28.120  11.230  1.00  0.00            
ATOM     44  H21 ACD     1      15.370  28.600  10.430  1.00  0.00            
ATOM     45  O11 ACD     1      17.300  28.460  11.030  1.00  0.00            
ATOM     46  C14 ACD     1      18.290  27.990  11.940  1.00  0.00            
ATOM     47  H22 ACD     1      18.060  28.450  12.910  1.00  0.00            
ATOM     48  C15 ACD     1      19.720  28.270  11.420  1.00  0.00            
ATOM     49  H23 ACD     1      20.480  27.930  12.140  1.00  0.00            
ATOM     50  H24 ACD     1      19.910  27.630  10.550  1.00  0.00            
ATOM     51  O12 ACD     1      19.860  29.640  11.020  1.00  0.00            
ATOM     52  H25 ACD     1      18.940  29.830  10.810  1.00  0.00            
ATOM     53  O13 ACD     1      15.390  28.460  12.510  1.00  0.00            
ATOM     54  C16 ACD     1      14.590  29.620  12.670  1.00  0.00            
ATOM     55  H26 ACD     1      14.450  30.070  11.680  1.00  0.00            
ATOM     56  C17 ACD     1      13.240  29.130  13.100  1.00  0.00            
ATOM     57  H27 ACD     1      13.580  28.590  14.000  1.00  0.00            
ATOM     58  O14 ACD     1      12.710  28.200  12.080  1.00  0.00            
ATOM     59  H28 ACD     1      11.820  28.050  12.400  1.00  0.00            
ATOM     60  C18 ACD     1      12.440  30.390  13.290  1.00  0.00            
ATOM     61  H29 ACD     1      12.400  31.010  12.380  1.00  0.00            
ATOM     62  O15 ACD     1      11.070  29.990  13.700  1.00  0.00            
ATOM     63  H30 ACD     1      11.220  29.810  14.630  1.00  0.00            
ATOM     64  C19 ACD     1      12.930  31.290  14.400  1.00  0.00            
ATOM     65  H31 ACD     1      12.300  32.190  14.460  1.00  0.00            
ATOM     66  O16 ACD     1      14.230  31.690  14.000  1.00  0.00            
ATOM     67  C20 ACD     1      15.210  30.650  13.650  1.00  0.00            
ATOM     68  H32 ACD     1      15.450  30.120  14.580  1.00  0.00            
ATOM     69  C21 ACD     1      16.500  31.270  13.130  1.00  0.00            
ATOM     70  H33 ACD     1      16.840  32.060  13.820  1.00  0.00            
ATOM     71  H34 ACD     1      17.340  30.580  12.990  1.00  0.00            
ATOM     72  O17 ACD     1      16.340  31.750  11.790  1.00  0.00            
ATOM     73  H35 ACD     1      16.680  32.650  11.750  1.00  0.00            
ATOM     74  O18 ACD     1      12.950  30.620  15.610  1.00  0.00            
ATOM     75  C22 ACD     1      12.520  31.190  16.850  1.00  0.00            
ATOM     76  H36 ACD     1      11.830  32.030  16.680  1.00  0.00            
ATOM     77  C23 ACD     1      11.750  30.060  17.630  1.00  0.00            
ATOM     78  H37 ACD     1      12.390  29.170  17.560  1.00  0.00            
ATOM     79  O19 ACD     1      10.440  29.870  17.050  1.00  0.00            
ATOM     80  H38 ACD     1      10.220  28.930  16.990  1.00  0.00            
ATOM     81  C24 ACD     1      11.720  30.360  19.140  1.00  0.00            
ATOM     82  H39 ACD     1      11.110  31.270  19.250  1.00  0.00            
ATOM     83  O20 ACD     1      11.120  29.320  19.960  1.00  0.00            
ATOM     84  H40 ACD     1      10.210  29.200  19.670  1.00  0.00            
ATOM     85  C25 ACD     1      13.160  30.650  19.670  1.00  0.00            
ATOM     86  H41 ACD     1      13.050  30.980  20.710  1.00  0.00            
ATOM     87  O21 ACD     1      13.560  31.840  18.940  1.00  0.00            
ATOM     88  C26 ACD     1      13.810  31.630  17.520  1.00  0.00            
ATOM     89  H42 ACD     1      14.560  30.850  17.390  1.00  0.00            
ATOM     90  C27 ACD     1      14.370  32.870  16.930  1.00  0.00            
ATOM     91  H43 ACD     1      15.140  33.150  17.660  1.00  0.00            
ATOM     92  H44 ACD     1      14.870  32.690  15.980  1.00  0.00            
ATOM     93  O22 ACD     1      13.420  33.920  16.760  1.00  0.00            
ATOM     94  H45 ACD     1      13.410  34.500  17.530  1.00  0.00            
ATOM     95  O23 ACD     1      14.120  29.600  19.500  1.00  0.00            
ATOM     96  C28 ACD     1      14.850  29.140  20.640  1.00  0.00            
ATOM     97  H46 ACD     1      14.590  29.740  21.530  1.00  0.00            
ATOM     98  C29 ACD     1      16.360  29.350  20.420  1.00  0.00            
ATOM     99  H47 ACD     1      16.550  28.820  19.470  1.00  0.00            
ATOM    100  O24 ACD     1      17.010  28.650  21.520  1.00  0.00            
ATOM    101  C30 ACD     1      16.830  30.790  20.340  1.00  0.00            
ATOM    102  H48 ACD     1      16.260  31.330  19.560  1.00  0.00            
ATOM    103  H49 ACD     1      16.720  31.290  21.310  1.00  0.00            
ATOM    104  O25 ACD     1      18.130  30.730  19.960  1.00  0.00            
ATOM    105  H50 ACD     1      18.410  29.910  20.370  1.00  0.00            
ATOM    106  C31 ACD     1      14.420  27.720  20.900  1.00  0.00            
ATOM    107  H51 ACD     1      14.600  27.060  20.040  1.00  0.00            
ATOM    108  O26 ACD     1      13.040  27.660  21.350  1.00  0.00            
ATOM    109  H52 ACD     1      12.590  27.960  20.560  1.00  0.00            
ATOM    110  C32 ACD     1      15.340  27.040  21.950  1.00  0.00            
ATOM    111  H53 ACD     1      15.200  27.450  22.960  1.00  0.00            
ATOM    112  O27 ACD     1      15.220  25.630  22.050  1.00  0.00            
ATOM    113  H54 ACD     1      15.660  25.190  21.310  1.00  0.00            
ATOM    114  C33 ACD     1      16.820  27.250  21.660  1.00  0.00            
ATOM    115  H55 ACD     1      17.430  26.820  22.460  1.00  0.00            
ATOM    116  O28 ACD     1      17.160  26.710  20.430  1.00  0.00            
ATOM    117  C34 ACD     1      18.060  25.630  20.340  1.00  0.00            
ATOM    118  H56 ACD     1      18.260  25.260  21.350  1.00  0.00            
ATOM    119  C35 ACD     1      17.360  24.530  19.520  1.00  0.00            
ATOM    120  H57 ACD     1      16.940  24.980  18.600  1.00  0.00            
ATOM    121  O29 ACD     1      16.280  23.850  20.230  1.00  0.00            
ATOM    122  H58 ACD     1      16.030  23.070  19.720  1.00  0.00            
ATOM    123  C36 ACD     1      18.390  23.440  19.040  1.00  0.00            
ATOM    124  H59 ACD     1      18.790  22.930  19.920  1.00  0.00            
ATOM    125  O30 ACD     1      17.780  22.450  18.160  1.00  0.00            
ATOM    126  H60 ACD     1      18.340  21.670  18.200  1.00  0.00            
ATOM    127  C1  CX6     2       9.830  26.610  22.130  1.00  0.00            
ATOM    128  C2  CX6     2       9.210  25.240  21.850  1.00  0.00            
ATOM    129  O1  CX6     2      10.020  24.670  20.800  1.00  0.00            
ATOM    130  C3  CX6     2      10.350  25.360  19.710  1.00  0.00            
ATOM    131  N1  CX6     2       9.450  25.910  18.940  1.00  0.00            
ATOM    132  C4  CX6     2      10.250  26.250  17.890  1.00  0.00            
ATOM    133  C5  CX6     2       9.840  26.810  16.670  1.00  0.00            
ATOM    134  C6  CX6     2      10.770  27.170  15.670  1.00  0.00            
ATOM    135  C7  CX6     2      12.130  26.890  15.860  1.00  0.00            
ATOM    136  C8  CX6     2      12.590  26.220  17.060  1.00  0.00            
ATOM    137  C9  CX6     2      14.050  26.160  17.320  1.00  0.00            
ATOM    138  O2  CX6     2      14.700  25.120  17.370  1.00  0.00            
ATOM    139  O3  CX6     2      14.560  27.400  17.170  1.00  0.00            
ATOM    140  C10 CX6     2      15.950  27.490  16.960  1.00  0.00            
ATOM    141  C11 CX6     2      16.180  26.920  15.580  1.00  0.00            
ATOM    142  O4  CX6     2      16.190  28.910  16.950  1.00  0.00            
ATOM    143  C12 CX6     2      17.450  29.310  17.230  1.00  0.00            
ATOM    144  O5  CX6     2      18.340  28.540  17.620  1.00  0.00            
ATOM    145  O6  CX6     2      17.470  30.630  16.870  1.00  0.00            
ATOM    146  C13 CX6     2      18.690  31.150  16.730  1.00  0.00            
ATOM    147  C14 CX6     2      19.410  30.580  15.500  1.00  0.00            
ATOM    148  C15 CX6     2      20.620  31.500  15.080  1.00  0.00            
ATOM    149  C16 CX6     2      20.160  32.950  14.730  1.00  0.00            
ATOM    150  C17 CX6     2      19.600  33.520  16.030  1.00  0.00            
ATOM    151  C18 CX6     2      18.370  32.710  16.570  1.00  0.00            
ATOM    152  C19 CX6     2      11.590  25.890  18.040  1.00  0.00            
ATOM    153  N2  CX6     2      11.700  25.300  19.280  1.00  0.00            
ATOM    154  C20 CX6     2      12.780  24.620  20.010  1.00  0.00            
ATOM    155  C21 CX6     2      12.850  23.050  19.990  1.00  0.00            
ATOM    156  C22 CX6     2      13.570  22.350  18.980  1.00  0.00            
ATOM    157  C23 CX6     2      13.700  20.930  19.080  1.00  0.00            
ATOM    158  C24 CX6     2      13.040  20.180  20.010  1.00  0.00            
ATOM    159  C25 CX6     2      13.050  18.660  20.010  1.00  0.00            
ATOM    160  C26 CX6     2      11.830  17.930  20.230  1.00  0.00            
ATOM    161  C27 CX6     2      11.760  16.500  20.120  1.00  0.00            
ATOM    162  C28 CX6     2      12.970  15.790  19.860  1.00  0.00            
ATOM    163  C29 CX6     2      14.200  16.490  19.710  1.00  0.00            
ATOM    164  C30 CX6     2      14.230  17.900  19.840  1.00  0.00            
ATOM    165  C31 CX6     2      15.550  18.530  19.780  1.00  0.00            
ATOM    166  N3  CX6     2      16.100  19.250  20.840  1.00  0.00            
ATOM    167  N4  CX6     2      17.310  19.580  20.500  1.00  0.00            
ATOM    168  N5  CX6     2      17.460  19.120  19.260  1.00  0.00            
ATOM    169  N6  CX6     2      16.410  18.370  18.820  1.00  0.00            
ATOM    170  C32 CX6     2      12.190  20.910  20.900  1.00  0.00            
ATOM    171  C33 CX6     2      12.160  22.300  20.970  1.00  0.00            
ATOM    172  H1  CX6     2       9.230  27.310  22.730  1.00  0.00            
ATOM    173  H2  CX6     2      10.710  26.330  22.720  1.00  0.00            
ATOM    174  H3  CX6     2      10.100  27.220  21.260  1.00  0.00            
ATOM    175  H4  CX6     2       8.190  25.260  21.450  1.00  0.00            
ATOM    176  H5  CX6     2       9.320  24.610  22.740  1.00  0.00            
ATOM    177  H6  CX6     2       8.800  27.070  16.490  1.00  0.00            
ATOM    178  H7  CX6     2      10.510  27.480  14.660  1.00  0.00            
ATOM    179  H8  CX6     2      12.830  27.170  15.080  1.00  0.00            
ATOM    180  H9  CX6     2      16.500  26.960  17.750  1.00  0.00            
ATOM    181  H10 CX6     2      17.160  27.260  15.230  1.00  0.00            
ATOM    182  H11 CX6     2      16.300  25.860  15.860  1.00  0.00            
ATOM    183  H12 CX6     2      15.360  27.100  14.890  1.00  0.00            
ATOM    184  H13 CX6     2      19.310  31.000  17.630  1.00  0.00            
ATOM    185  H14 CX6     2      18.720  30.520  14.640  1.00  0.00            
ATOM    186  H15 CX6     2      19.740  29.530  15.560  1.00  0.00            
ATOM    187  H16 CX6     2      21.170  31.100  14.220  1.00  0.00            
ATOM    188  H17 CX6     2      21.320  31.580  15.920  1.00  0.00            
ATOM    189  H18 CX6     2      19.380  32.910  13.950  1.00  0.00            
ATOM    190  H19 CX6     2      20.970  33.620  14.410  1.00  0.00            
ATOM    191  H20 CX6     2      19.420  34.600  15.950  1.00  0.00            
ATOM    192  H21 CX6     2      20.410  33.430  16.750  1.00  0.00            
ATOM    193  H22 CX6     2      18.120  33.070  17.580  1.00  0.00            
ATOM    194  H23 CX6     2      17.580  32.800  15.820  1.00  0.00            
ATOM    195  H24 CX6     2      12.650  24.820  21.080  1.00  0.00            
ATOM    196  H25 CX6     2      13.780  25.040  19.840  1.00  0.00            
ATOM    197  H26 CX6     2      13.850  22.890  18.090  1.00  0.00            
ATOM    198  H27 CX6     2      14.150  20.470  18.210  1.00  0.00            
ATOM    199  H28 CX6     2      10.930  18.530  20.260  1.00  0.00            
ATOM    200  H29 CX6     2      10.820  15.980  20.320  1.00  0.00            
ATOM    201  H30 CX6     2      13.050  14.710  19.790  1.00  0.00            
ATOM    202  H31 CX6     2      15.140  15.980  19.530  1.00  0.00            
ATOM    203  H32 CX6     2      18.350  19.260  18.810  1.00  0.00            
ATOM    204  H33 CX6     2      11.530  20.310  21.530  1.00  0.00            
ATOM    205  H34 CX6     2      11.570  22.850  21.700  1.00  0.00            
TER
ENDMDL
MODEL        1
ATOM      1  H1  ACD     1      23.710  35.750  30.240  1.00  0.00            
ATOM      2  O1  ACD     1      22.750  35.660  30.330  1.00  0.00            
ATOM      3  C1  ACD     1      22.190  35.930  29.060  1.00  0.00            
ATOM      4  H2  ACD     1      23.020  36.260  28.430  1.00  0.00            
ATOM      5  H3  ACD     1      21.580  36.830  29.270  1.00  0.00            
ATOM      6  C2  ACD     1      21.370  34.810  28.550  1.00  0.00            
ATOM      7  H4  ACD     1      21.820  33.810  28.610  1.00  0.00            
ATOM      8  O2  ACD     1      20.090  34.900  29.240  1.00  0.00            
ATOM      9  C3  ACD     1      19.240  33.820  28.930  1.00  0.00            
ATOM     10  H5  ACD     1      18.390  33.860  29.630  1.00  0.00            
ATOM     11  O3  ACD     1      19.960  32.610  29.080  1.00  0.00            
ATOM     12  C4  ACD     1      19.550  31.560  30.000  1.00  0.00            
ATOM     13  H6  ACD     1      18.660  31.890  30.570  1.00  0.00            
ATOM     14  C5  ACD     1      19.220  30.230  29.320  1.00  0.00            
ATOM     15  H7  ACD     1      20.070  30.070  28.640  1.00  0.00            
ATOM     16  O4  ACD     1      18.080  30.390  28.560  1.00  0.00            
ATOM     17  H8  ACD     1      17.520  29.610  28.580  1.00  0.00            
ATOM     18  C6  ACD     1      18.960  29.190  30.330  1.00  0.00            
ATOM     19  H9  ACD     1      18.070  29.500  30.900  1.00  0.00            
ATOM     20  O5  ACD     1      18.580  27.990  29.720  1.00  0.00            
ATOM     21  H10 ACD     1      19.400  27.720  29.290  1.00  0.00            
ATOM     22  C7  ACD     1      20.200  28.890  31.190  1.00  0.00            
ATOM     23  H11 ACD     1      19.960  28.090  31.900  1.00  0.00            
ATOM     24  O6  ACD     1      20.530  30.150  31.900  1.00  0.00            
ATOM     25  C8  ACD     1      20.680  31.310  31.010  1.00  0.00            
ATOM     26  H12 ACD     1      21.640  31.160  30.500  1.00  0.00            
ATOM     27  C9  ACD     1      20.850  32.540  31.950  1.00  0.00            
ATOM     28  H13 ACD     1      21.570  32.430  32.770  1.00  0.00            
ATOM     29  H14 ACD     1      21.090  33.310  31.210  1.00  0.00            
ATOM     30  O7  ACD     1      19.590  32.900  32.670  1.00  0.00            
ATOM     31  H15 ACD     1      19.720  33.600  33.320  1.00  0.00            
ATOM     32  O8  ACD     1      21.320  28.580  30.430  1.00  0.00            
ATOM     33  C10 ACD     1      21.870  27.250  30.530  1.00  0.00            
ATOM     34  H16 ACD     1      21.240  26.560  31.100  1.00  0.00            
ATOM     35  C11 ACD     1      21.930  26.670  29.130  1.00  0.00            
ATOM     36  H17 ACD     1      22.430  27.490  28.600  1.00  0.00            
ATOM     37  O9  ACD     1      20.590  26.410  28.650  1.00  0.00            
ATOM     38  H18 ACD     1      20.640  26.230  27.710  1.00  0.00            
ATOM     39  C12 ACD     1      22.710  25.440  29.020  1.00  0.00            
ATOM     40  H19 ACD     1      22.150  24.680  29.580  1.00  0.00            
ATOM     41  O10 ACD     1      22.890  25.170  27.630  1.00  0.00            
ATOM     42  H20 ACD     1      23.760  25.550  27.460  1.00  0.00            
ATOM     43  C13 ACD     1      24.100  25.590  29.610  1.00  0.00            
ATOM     44  H21 ACD     1      24.580  24.610  29.610  1.00  0.00            
ATOM     45  O11 ACD     1      23.940  26.010  30.980  1.00  0.00            
ATOM     46  C14 ACD     1      23.260  27.350  31.100  1.00  0.00            
ATOM     47  H22 ACD     1      23.860  28.120  30.610  1.00  0.00            
ATOM     48  C15 ACD     1      23.130  27.760  32.540  1.00  0.00            
ATOM     49  H23 ACD     1      23.030  28.860  32.580  1.00  0.00            
ATOM     50  H24 ACD     1      22.380  27.260  33.160  1.00  0.00            
ATOM     51  O12 ACD     1      24.430  27.630  33.150  1.00  0.00            
ATOM     52  H25 ACD     1      24.820  26.830  32.770  1.00  0.00            
ATOM     53  O13 ACD     1      24.850  26.620  28.880  1.00  0.00            
ATOM     54  C16 ACD     1      26.240  26.470  28.770  1.00  0.00            
ATOM     55  H26 ACD     1      26.670  25.650  29.350  1.00  0.00            
ATOM     56  C17 ACD     1      26.470  26.300  27.210  1.00  0.00            
ATOM     57  H27 ACD     1      26.010  27.120  26.640  1.00  0.00            
ATOM     58  O14 ACD     1      26.010  25.060  26.770  1.00  0.00            
ATOM     59  H28 ACD     1      26.490  24.380  27.250  1.00  0.00            
ATOM     60  C18 ACD     1      27.950  26.420  26.800  1.00  0.00            
ATOM     61  H29 ACD     1      28.610  25.700  27.290  1.00  0.00            
ATOM     62  O15 ACD     1      28.110  26.280  25.380  1.00  0.00            
ATOM     63  H30 ACD     1      27.950  27.140  24.970  1.00  0.00            
ATOM     64  C19 ACD     1      28.380  27.800  27.290  1.00  0.00            
ATOM     65  H31 ACD     1      29.450  27.970  27.120  1.00  0.00            
ATOM     66  O16 ACD     1      28.200  27.760  28.720  1.00  0.00            
ATOM     67  C20 ACD     1      26.860  27.770  29.240  1.00  0.00            
ATOM     68  H32 ACD     1      26.300  28.620  28.820  1.00  0.00            
ATOM     69  C21 ACD     1      26.970  27.760  30.790  1.00  0.00            
ATOM     70  H33 ACD     1      27.540  28.670  31.040  1.00  0.00            
ATOM     71  H34 ACD     1      26.010  27.820  31.300  1.00  0.00            
ATOM     72  O17 ACD     1      27.670  26.590  31.280  1.00  0.00            
ATOM     73  H35 ACD     1      28.610  26.820  31.230  1.00  0.00            
ATOM     74  O18 ACD     1      27.600  28.850  26.680  1.00  0.00            
ATOM     75  C22 ACD     1      28.240  29.770  25.820  1.00  0.00            
ATOM     76  H36 ACD     1      29.290  29.540  25.600  1.00  0.00            
ATOM     77  C23 ACD     1      27.380  29.860  24.510  1.00  0.00            
ATOM     78  H37 ACD     1      26.340  29.810  24.870  1.00  0.00            
ATOM     79  O19 ACD     1      27.750  28.650  23.840  1.00  0.00            
ATOM     80  H38 ACD     1      27.210  28.530  23.050  1.00  0.00            
ATOM     81  C24 ACD     1      27.610  31.120  23.750  1.00  0.00            
ATOM     82  H39 ACD     1      28.660  31.120  23.420  1.00  0.00            
ATOM     83  O20 ACD     1      26.670  31.250  22.660  1.00  0.00            
ATOM     84  H40 ACD     1      26.870  31.950  22.030  1.00  0.00            
ATOM     85  C25 ACD     1      27.400  32.290  24.630  1.00  0.00            
ATOM     86  H41 ACD     1      27.650  33.240  24.150  1.00  0.00            
ATOM     87  O21 ACD     1      28.360  32.210  25.690  1.00  0.00            
ATOM     88  C26 ACD     1      28.060  31.140  26.570  1.00  0.00            
ATOM     89  H42 ACD     1      27.010  31.180  26.890  1.00  0.00            
ATOM     90  C27 ACD     1      28.840  31.360  27.890  1.00  0.00            
ATOM     91  H43 ACD     1      28.660  30.560  28.630  1.00  0.00            
ATOM     92  H44 ACD     1      29.900  31.540  27.680  1.00  0.00            
ATOM     93  O22 ACD     1      28.310  32.520  28.550  1.00  0.00            
ATOM     94  H45 ACD     1      27.360  32.400  28.610  1.00  0.00            
ATOM     95  O23 ACD     1      26.030  32.400  25.130  1.00  0.00            
ATOM     96  C28 ACD     1      25.110  33.380  24.590  1.00  0.00            
ATOM     97  H46 ACD     1      25.640  33.750  23.700  1.00  0.00            
ATOM     98  C29 ACD     1      24.960  34.550  25.640  1.00  0.00            
ATOM     99  H47 ACD     1      24.660  34.010  26.550  1.00  0.00            
ATOM    100  O24 ACD     1      23.890  35.500  25.220  1.00  0.00            
ATOM    101  C30 ACD     1      26.210  35.330  25.930  1.00  0.00            
ATOM    102  H48 ACD     1      27.000  34.580  26.090  1.00  0.00            
ATOM    103  H49 ACD     1      26.430  35.960  25.060  1.00  0.00            
ATOM    104  O25 ACD     1      26.060  36.090  27.100  1.00  0.00            
ATOM    105  H50 ACD     1      25.350  36.680  26.850  1.00  0.00            
ATOM    106  C31 ACD     1      23.800  32.810  24.240  1.00  0.00            
ATOM    107  H51 ACD     1      23.400  32.300  25.120  1.00  0.00            
ATOM    108  O26 ACD     1      24.070  32.060  23.060  1.00  0.00            
ATOM    109  H52 ACD     1      24.750  31.400  23.270  1.00  0.00            
ATOM    110  C32 ACD     1      22.720  33.850  24.020  1.00  0.00            
ATOM    111  H53 ACD     1      23.070  34.360  23.120  1.00  0.00            
ATOM    112  O27 ACD     1      21.430  33.310  23.680  1.00  0.00            
ATOM    113  H54 ACD     1      21.740  32.490  23.290  1.00  0.00            
ATOM    114  C33 ACD     1      22.630  34.830  25.130  1.00  0.00            
ATOM    115  H55 ACD     1      21.970  35.650  24.840  1.00  0.00            
ATOM    116  O28 ACD     1      22.200  34.280  26.340  1.00  0.00            
ATOM    117  C34 ACD     1      21.070  34.940  26.990  1.00  0.00            
ATOM    118  H56 ACD     1      20.860  36.010  26.910  1.00  0.00            
ATOM    119  C35 ACD     1      19.890  34.080  26.470  1.00  0.00            
ATOM    120  H57 ACD     1      20.300  33.060  26.410  1.00  0.00            
ATOM    121  O29 ACD     1      19.570  34.460  25.180  1.00  0.00            
ATOM    122  H58 ACD     1      20.230  34.060  24.600  1.00  0.00            
ATOM    123  C36 ACD     1      18.730  34.080  27.470  1.00  0.00            
ATOM    124  H59 ACD     1      18.270  35.070  27.440  1.00  0.00            
ATOM    125  O30 ACD     1      17.770  32.980  27.150  1.00  0.00            
ATOM    126  H60 ACD     1      18.380  32.240  27.180  1.00  0.00            
ATOM    127  C1  CX6     2      24.480  22.570  21.740  1.00  0.00            
ATOM    128  C2  CX6     2      23.550  22.840  22.940  1.00  0.00            
ATOM    129  O1  CX6     2      23.900  24.140  23.360  1.00  0.00            
ATOM    130  C3  CX6     2      23.070  24.930  24.010  1.00  0.00            
ATOM    131  N1  CX6     2      21.830  24.670  24.250  1.00  0.00            
ATOM    132  C4  CX6     2      21.500  25.800  24.940  1.00  0.00            
ATOM    133  C5  CX6     2      20.190  26.040  25.350  1.00  0.00            
ATOM    134  C6  CX6     2      19.860  27.250  25.880  1.00  0.00            
ATOM    135  C7  CX6     2      20.900  28.210  26.090  1.00  0.00            
ATOM    136  C8  CX6     2      22.200  27.960  25.640  1.00  0.00            
ATOM    137  C9  CX6     2      23.310  28.890  25.930  1.00  0.00            
ATOM    138  O2  CX6     2      23.820  29.640  25.120  1.00  0.00            
ATOM    139  O3  CX6     2      23.500  29.000  27.240  1.00  0.00            
ATOM    140  C10 CX6     2      24.130  30.170  27.800  1.00  0.00            
ATOM    141  C11 CX6     2      23.040  31.260  27.750  1.00  0.00            
ATOM    142  O4  CX6     2      24.520  29.880  29.120  1.00  0.00            
ATOM    143  C12 CX6     2      25.110  30.830  29.800  1.00  0.00            
ATOM    144  O5  CX6     2      25.600  31.850  29.350  1.00  0.00            
ATOM    145  O6  CX6     2      25.420  30.370  31.050  1.00  0.00            
ATOM    146  C13 CX6     2      25.900  31.380  31.980  1.00  0.00            
ATOM    147  C14 CX6     2      24.720  32.120  32.650  1.00  0.00            
ATOM    148  C15 CX6     2      25.180  32.940  33.890  1.00  0.00            
ATOM    149  C16 CX6     2      26.100  32.260  34.890  1.00  0.00            
ATOM    150  C17 CX6     2      27.300  31.550  34.210  1.00  0.00            
ATOM    151  C18 CX6     2      26.810  30.620  33.010  1.00  0.00            
ATOM    152  C19 CX6     2      22.480  26.770  24.980  1.00  0.00            
ATOM    153  N2  CX6     2      23.550  26.210  24.370  1.00  0.00            
ATOM    154  C20 CX6     2      24.930  26.760  24.120  1.00  0.00            
ATOM    155  C21 CX6     2      25.270  27.080  22.680  1.00  0.00            
ATOM    156  C22 CX6     2      25.120  28.410  22.200  1.00  0.00            
ATOM    157  C23 CX6     2      25.480  28.790  20.910  1.00  0.00            
ATOM    158  C24 CX6     2      26.020  27.870  19.970  1.00  0.00            
ATOM    159  C25 CX6     2      26.210  28.250  18.570  1.00  0.00            
ATOM    160  C26 CX6     2      25.620  27.430  17.560  1.00  0.00            
ATOM    161  C27 CX6     2      25.830  27.670  16.220  1.00  0.00            
ATOM    162  C28 CX6     2      26.740  28.700  15.820  1.00  0.00            
ATOM    163  C29 CX6     2      27.450  29.360  16.820  1.00  0.00            
ATOM    164  C30 CX6     2      27.160  29.230  18.210  1.00  0.00            
ATOM    165  C31 CX6     2      28.020  29.980  19.120  1.00  0.00            
ATOM    166  N3  CX6     2      28.240  31.300  18.900  1.00  0.00            
ATOM    167  N4  CX6     2      29.220  31.640  19.710  1.00  0.00            
ATOM    168  N5  CX6     2      29.470  30.590  20.460  1.00  0.00            
ATOM    169  N6  CX6     2      28.770  29.500  20.080  1.00  0.00            
ATOM    170  C32 CX6     2      26.130  26.530  20.470  1.00  0.00            
ATOM    171  C33 CX6     2      25.850  26.190  21.760  1.00  0.00            
ATOM    172  H1  CX6     2      25.540  22.510  22.020  1.00  0.00            
ATOM    173  H2  CX6     2      24.290  21.600  21.260  1.00  0.00            
ATOM    174  H3  CX6     2      24.240  23.330  20.980  1.00  0.00            
ATOM    175  H4  CX6     2      23.840  22.120  23.720  1.00  0.00            
ATOM    176  H5  CX6     2      22.500  22.710  22.650  1.00  0.00            
ATOM    177  H6  CX6     2      19.470  25.280  25.040  1.00  0.00            
ATOM    178  H7  CX6     2      18.830  27.510  26.110  1.00  0.00            
ATOM    179  H8  CX6     2      20.770  29.110  26.680  1.00  0.00            
ATOM    180  H9  CX6     2      25.010  30.440  27.200  1.00  0.00            
ATOM    181  H10 CX6     2      22.570  31.340  26.760  1.00  0.00            
ATOM    182  H11 CX6     2      22.300  31.090  28.540  1.00  0.00            
ATOM    183  H12 CX6     2      23.540  32.220  27.940  1.00  0.00            
ATOM    184  H13 CX6     2      26.560  32.080  31.440  1.00  0.00            
ATOM    185  H14 CX6     2      23.940  31.370  32.840  1.00  0.00            
ATOM    186  H15 CX6     2      24.290  32.820  31.920  1.00  0.00            
ATOM    187  H16 CX6     2      24.280  33.360  34.370  1.00  0.00            
ATOM    188  H17 CX6     2      25.720  33.790  33.470  1.00  0.00            
ATOM    189  H18 CX6     2      25.570  31.500  35.470  1.00  0.00            
ATOM    190  H19 CX6     2      26.500  33.000  35.590  1.00  0.00            
ATOM    191  H20 CX6     2      27.880  30.900  34.890  1.00  0.00            
ATOM    192  H21 CX6     2      27.960  32.260  33.690  1.00  0.00            
ATOM    193  H22 CX6     2      27.730  30.280  32.510  1.00  0.00            
ATOM    194  H23 CX6     2      26.340  29.760  33.490  1.00  0.00            
ATOM    195  H24 CX6     2      25.580  25.910  24.380  1.00  0.00            
ATOM    196  H25 CX6     2      25.220  27.620  24.730  1.00  0.00            
ATOM    197  H26 CX6     2      24.570  29.160  22.750  1.00  0.00            
ATOM    198  H27 CX6     2      25.230  29.780  20.530  1.00  0.00            
ATOM    199  H28 CX6     2      25.130  26.500  17.840  1.00  0.00            
ATOM    200  H29 CX6     2      25.320  27.070  15.480  1.00  0.00            
ATOM    201  H30 CX6     2      26.920  28.890  14.760  1.00  0.00            
ATOM    202  H31 CX6     2      28.220  30.090  16.580  1.00  0.00            
ATOM    203  H32 CX6     2      30.050  30.570  21.280  1.00  0.00            
ATOM    204  H33 CX6     2      26.590  25.860  19.750  1.00  0.00            
ATOM    205  H34 CX6     2      26.170  25.210  22.100  1.00  0.00            
TER
ENDMDL
MODEL        1
ATOM      1  H1  ACD     1      17.370  21.900  21.970  1.00  0.00            
ATOM      2  O1  ACD     1      17.110  21.830  21.050  1.00  0.00            
ATOM      3  C1  ACD     1      17.350  23.000  20.360  1.00  0.00            
ATOM      4  H2  ACD     1      18.430  23.200  20.350  1.00  0.00            
ATOM      5  H3  ACD     1      17.030  23.900  20.920  1.00  0.00            
ATOM      6  C2  ACD     1      16.860  22.920  18.910  1.00  0.00            
ATOM      7  H4  ACD     1      17.090  23.880  18.440  1.00  0.00            
ATOM      8  O2  ACD     1      17.500  21.860  18.120  1.00  0.00            
ATOM      9  C3  ACD     1      17.160  22.010  16.760  1.00  0.00            
ATOM     10  H5  ACD     1      17.760  21.270  16.210  1.00  0.00            
ATOM     11  O3  ACD     1      17.470  23.280  16.200  1.00  0.00            
ATOM     12  C4  ACD     1      18.680  23.500  15.400  1.00  0.00            
ATOM     13  H6  ACD     1      19.320  22.610  15.370  1.00  0.00            
ATOM     14  C5  ACD     1      18.170  23.630  14.000  1.00  0.00            
ATOM     15  H7  ACD     1      17.380  24.390  14.060  1.00  0.00            
ATOM     16  O4  ACD     1      17.430  22.470  13.620  1.00  0.00            
ATOM     17  H8  ACD     1      16.670  22.310  14.200  1.00  0.00            
ATOM     18  C6  ACD     1      19.340  24.070  13.000  1.00  0.00            
ATOM     19  H9  ACD     1      20.080  23.270  12.830  1.00  0.00            
ATOM     20  O5  ACD     1      18.690  24.470  11.840  1.00  0.00            
ATOM     21  H10 ACD     1      18.560  25.420  11.880  1.00  0.00            
ATOM     22  C7  ACD     1      20.010  25.320  13.560  1.00  0.00            
ATOM     23  H11 ACD     1      20.860  25.620  12.940  1.00  0.00            
ATOM     24  O6  ACD     1      20.500  25.000  14.880  1.00  0.00            
ATOM     25  C8  ACD     1      19.470  24.730  15.810  1.00  0.00            
ATOM     26  H12 ACD     1      18.800  25.560  16.080  1.00  0.00            
ATOM     27  C9  ACD     1      20.090  24.510  17.190  1.00  0.00            
ATOM     28  H13 ACD     1      20.550  25.400  17.640  1.00  0.00            
ATOM     29  H14 ACD     1      19.400  24.170  17.970  1.00  0.00            
ATOM     30  O7  ACD     1      21.090  23.410  17.150  1.00  0.00            
ATOM     31  H15 ACD     1      21.700  23.720  16.480  1.00  0.00            
ATOM     32  O8  ACD     1      19.020  26.320  13.630  1.00  0.00            
ATOM     33  C10 ACD     1      19.240  27.610  12.910  1.00  0.00            
ATOM     34  H16 ACD     1      20.080  27.460  12.220  1.00  0.00            
ATOM     35  C11 ACD     1      17.980  27.820  12.010  1.00  0.00            
ATOM     36  H17 ACD     1      17.070  27.510  12.550  1.00  0.00            
ATOM     37  O9  ACD     1      18.160  27.070  10.820  1.00  0.00            
ATOM     38  H18 ACD     1      17.290  27.020  10.410  1.00  0.00            
ATOM     39  C12 ACD     1      17.920  29.330  11.660  1.00  0.00            
ATOM     40  H19 ACD     1      18.770  29.420  10.970  1.00  0.00            
ATOM     41  O10 ACD     1      16.750  29.700  10.910  1.00  0.00            
ATOM     42  H20 ACD     1      15.960  29.490  11.420  1.00  0.00            
ATOM     43  C13 ACD     1      17.990  30.170  12.920  1.00  0.00            
ATOM     44  H21 ACD     1      17.920  31.190  12.530  1.00  0.00            
ATOM     45  O11 ACD     1      19.270  29.940  13.520  1.00  0.00            
ATOM     46  C14 ACD     1      19.520  28.610  13.990  1.00  0.00            
ATOM     47  H22 ACD     1      18.870  28.370  14.840  1.00  0.00            
ATOM     48  C15 ACD     1      21.010  28.510  14.370  1.00  0.00            
ATOM     49  H23 ACD     1      21.220  29.270  15.130  1.00  0.00            
ATOM     50  H24 ACD     1      21.220  27.510  14.780  1.00  0.00            
ATOM     51  O12 ACD     1      21.950  28.780  13.240  1.00  0.00            
ATOM     52  H25 ACD     1      21.790  29.680  12.930  1.00  0.00            
ATOM     53  O13 ACD     1      16.960  29.850  13.830  1.00  0.00            
ATOM     54  C16 ACD     1      15.900  30.820  13.970  1.00  0.00            
ATOM     55  H26 ACD     1      16.030  31.660  13.270  1.00  0.00            
ATOM     56  C17 ACD     1      14.630  30.110  13.670  1.00  0.00            
ATOM     57  H27 ACD     1      14.590  29.170  14.240  1.00  0.00            
ATOM     58  O14 ACD     1      14.530  29.690  12.250  1.00  0.00            
ATOM     59  H28 ACD     1      13.590  29.670  12.050  1.00  0.00            
ATOM     60  C18 ACD     1      13.430  30.920  14.130  1.00  0.00            
ATOM     61  H29 ACD     1      13.430  31.810  13.490  1.00  0.00            
ATOM     62  O15 ACD     1      12.210  30.200  13.980  1.00  0.00            
ATOM     63  H30 ACD     1      12.020  29.790  14.830  1.00  0.00            
ATOM     64  C19 ACD     1      13.500  31.400  15.630  1.00  0.00            
ATOM     65  H31 ACD     1      12.670  32.080  15.850  1.00  0.00            
ATOM     66  O16 ACD     1      14.710  32.030  15.850  1.00  0.00            
ATOM     67  C20 ACD     1      15.880  31.380  15.420  1.00  0.00            
ATOM     68  H32 ACD     1      16.040  30.510  16.060  1.00  0.00            
ATOM     69  C21 ACD     1      17.080  32.310  15.700  1.00  0.00            
ATOM     70  H33 ACD     1      17.130  32.640  16.740  1.00  0.00            
ATOM     71  H34 ACD     1      17.970  31.690  15.550  1.00  0.00            
ATOM     72  O17 ACD     1      17.100  33.390  14.770  1.00  0.00            
ATOM     73  H35 ACD     1      16.260  33.870  14.780  1.00  0.00            
ATOM     74  O18 ACD     1      13.340  30.280  16.490  1.00  0.00            
ATOM     75  C22 ACD     1      12.700  30.450  17.800  1.00  0.00            
ATOM     76  H36 ACD     1      12.300  31.470  17.800  1.00  0.00            
ATOM     77  C23 ACD     1      11.550  29.490  17.610  1.00  0.00            
ATOM     78  H37 ACD     1      11.930  28.510  17.300  1.00  0.00            
ATOM     79  O19 ACD     1      10.510  29.940  16.700  1.00  0.00            
ATOM     80  H38 ACD     1       9.940  29.180  16.550  1.00  0.00            
ATOM     81  C24 ACD     1      10.960  29.040  18.990  1.00  0.00            
ATOM     82  H39 ACD     1      10.450  29.900  19.450  1.00  0.00            
ATOM     83  O20 ACD     1      10.050  27.930  18.880  1.00  0.00            
ATOM     84  H40 ACD     1       9.390  28.160  18.210  1.00  0.00            
ATOM     85  C25 ACD     1      12.050  28.640  20.020  1.00  0.00            
ATOM     86  H41 ACD     1      11.690  28.530  21.040  1.00  0.00            
ATOM     87  O21 ACD     1      13.000  29.750  20.110  1.00  0.00            
ATOM     88  C26 ACD     1      13.660  30.070  18.900  1.00  0.00            
ATOM     89  H42 ACD     1      14.170  29.220  18.440  1.00  0.00            
ATOM     90  C27 ACD     1      14.540  31.220  19.220  1.00  0.00            
ATOM     91  H43 ACD     1      15.200  30.930  20.040  1.00  0.00            
ATOM     92  H44 ACD     1      15.260  31.320  18.390  1.00  0.00            
ATOM     93  O22 ACD     1      13.900  32.370  19.630  1.00  0.00            
ATOM     94  H45 ACD     1      13.000  32.350  19.940  1.00  0.00            
ATOM     95  O23 ACD     1      12.770  27.530  19.620  1.00  0.00            
ATOM     96  C28 ACD     1      13.080  26.540  20.620  1.00  0.00            
ATOM     97  H46 ACD     1      12.760  26.770  21.650  1.00  0.00            
ATOM     98  C29 ACD     1      14.550  26.320  20.690  1.00  0.00            
ATOM     99  H47 ACD     1      14.950  26.420  19.670  1.00  0.00            
ATOM    100  O24 ACD     1      14.820  25.120  21.310  1.00  0.00            
ATOM    101  C30 ACD     1      15.110  27.460  21.630  1.00  0.00            
ATOM    102  H48 ACD     1      14.680  28.440  21.370  1.00  0.00            
ATOM    103  H49 ACD     1      14.780  27.350  22.670  1.00  0.00            
ATOM    104  O25 ACD     1      16.520  27.660  21.500  1.00  0.00            
ATOM    105  H50 ACD     1      16.730  28.280  22.200  1.00  0.00            
ATOM    106  C31 ACD     1      12.300  25.350  20.110  1.00  0.00            
ATOM    107  H51 ACD     1      12.690  25.410  19.080  1.00  0.00            
ATOM    108  O26 ACD     1      10.850  25.520  20.230  1.00  0.00            
ATOM    109  H52 ACD     1      10.650  26.310  19.710  1.00  0.00            
ATOM    110  C32 ACD     1      12.740  24.060  20.680  1.00  0.00            
ATOM    111  H53 ACD     1      12.310  23.940  21.680  1.00  0.00            
ATOM    112  O27 ACD     1      12.190  23.000  19.960  1.00  0.00            
ATOM    113  H54 ACD     1      12.650  23.060  19.120  1.00  0.00            
ATOM    114  C33 ACD     1      14.240  23.930  20.650  1.00  0.00            
ATOM    115  H55 ACD     1      14.560  23.040  21.210  1.00  0.00            
ATOM    116  O28 ACD     1      14.750  23.950  19.370  1.00  0.00            
ATOM    117  C34 ACD     1      15.350  22.840  18.800  1.00  0.00            
ATOM    118  H56 ACD     1      15.050  21.910  19.300  1.00  0.00            
ATOM    119  C35 ACD     1      14.870  22.780  17.320  1.00  0.00            
ATOM    120  H57 ACD     1      15.120  23.720  16.820  1.00  0.00            
ATOM    121  O29 ACD     1      13.460  22.510  17.350  1.00  0.00            
ATOM    122  H58 ACD     1      13.010  23.170  16.820  1.00  0.00            
ATOM    123  C36 ACD     1      15.670  21.680  16.610  1.00  0.00            
ATOM    124  H59 ACD     1      15.550  20.710  17.120  1.00  0.00            
ATOM    125  O30 ACD     1      15.320  21.650  15.260  1.00  0.00            
ATOM    126  H60 ACD     1      14.380  21.790  15.150  1.00  0.00            
ATOM    127  C1  CX6     2       5.290  23.850  19.020  1.00  0.00            
ATOM    128  C2  CX6     2       5.940  24.800  18.090  1.00  0.00            
ATOM    129  O1  CX6     2       7.400  24.880  18.210  1.00  0.00            
ATOM    130  C3  CX6     2       8.130  25.460  17.220  1.00  0.00            
ATOM    131  N1  CX6     2       7.490  26.100  16.240  1.00  0.00            
ATOM    132  C4  CX6     2       8.530  26.490  15.480  1.00  0.00            
ATOM    133  C5  CX6     2       8.500  27.370  14.390  1.00  0.00            
ATOM    134  C6  CX6     2       9.720  27.810  13.780  1.00  0.00            
ATOM    135  C7  CX6     2      10.920  27.230  14.250  1.00  0.00            
ATOM    136  C8  CX6     2      10.950  26.380  15.390  1.00  0.00            
ATOM    137  C9  CX6     2      12.330  25.910  15.810  1.00  0.00            
ATOM    138  O2  CX6     2      12.670  24.700  15.750  1.00  0.00            
ATOM    139  O3  CX6     2      13.310  26.880  15.830  1.00  0.00            
ATOM    140  C10 CX6     2      14.630  26.500  16.030  1.00  0.00            
ATOM    141  C11 CX6     2      15.280  26.120  14.690  1.00  0.00            
ATOM    142  O4  CX6     2      15.330  27.620  16.460  1.00  0.00            
ATOM    143  C12 CX6     2      16.520  27.540  17.160  1.00  0.00            
ATOM    144  O5  CX6     2      16.970  26.480  17.530  1.00  0.00            
ATOM    145  O6  CX6     2      16.970  28.820  17.480  1.00  0.00            
ATOM    146  C13 CX6     2      18.120  28.940  18.310  1.00  0.00            
ATOM    147  C14 CX6     2      19.410  28.570  17.560  1.00  0.00            
ATOM    148  C15 CX6     2      20.660  28.830  18.380  1.00  0.00            
ATOM    149  C16 CX6     2      20.670  30.150  19.120  1.00  0.00            
ATOM    150  C17 CX6     2      19.340  30.420  19.830  1.00  0.00            
ATOM    151  C18 CX6     2      18.160  30.350  18.870  1.00  0.00            
ATOM    152  C19 CX6     2       9.750  26.030  15.980  1.00  0.00            
ATOM    153  N2  CX6     2       9.510  25.240  17.040  1.00  0.00            
ATOM    154  C20 CX6     2      10.180  23.990  17.580  1.00  0.00            
ATOM    155  C21 CX6     2      10.070  22.660  16.900  1.00  0.00            
ATOM    156  C22 CX6     2       9.320  22.520  15.700  1.00  0.00            
ATOM    157  C23 CX6     2       9.210  21.350  14.950  1.00  0.00            
ATOM    158  C24 CX6     2       9.570  20.180  15.510  1.00  0.00            
ATOM    159  C25 CX6     2       9.250  18.930  14.800  1.00  0.00            
ATOM    160  C26 CX6     2       7.950  18.710  14.180  1.00  0.00            
ATOM    161  C27 CX6     2       7.640  17.560  13.410  1.00  0.00            
ATOM    162  C28 CX6     2       8.690  16.640  13.230  1.00  0.00            
ATOM    163  C29 CX6     2       9.960  16.780  13.840  1.00  0.00            
ATOM    164  C30 CX6     2      10.220  17.900  14.640  1.00  0.00            
ATOM    165  C31 CX6     2      11.620  17.870  15.100  1.00  0.00            
ATOM    166  N3  CX6     2      12.110  17.430  16.320  1.00  0.00            
ATOM    167  N4  CX6     2      13.410  17.650  16.390  1.00  0.00            
ATOM    168  N5  CX6     2      13.630  18.250  15.220  1.00  0.00            
ATOM    169  N6  CX6     2      12.590  18.370  14.380  1.00  0.00            
ATOM    170  C32 CX6     2      10.200  20.230  16.810  1.00  0.00            
ATOM    171  C33 CX6     2      10.410  21.450  17.470  1.00  0.00            
ATOM    172  H1  CX6     2       5.110  22.860  18.580  1.00  0.00            
ATOM    173  H2  CX6     2       5.940  23.780  19.900  1.00  0.00            
ATOM    174  H3  CX6     2       4.290  24.210  19.250  1.00  0.00            
ATOM    175  H4  CX6     2       5.470  25.770  18.300  1.00  0.00            
ATOM    176  H5  CX6     2       5.540  24.550  17.100  1.00  0.00            
ATOM    177  H6  CX6     2       7.620  27.940  14.080  1.00  0.00            
ATOM    178  H7  CX6     2       9.750  28.530  12.970  1.00  0.00            
ATOM    179  H8  CX6     2      11.850  27.590  13.810  1.00  0.00            
ATOM    180  H9  CX6     2      14.620  25.750  16.840  1.00  0.00            
ATOM    181  H10 CX6     2      15.630  25.080  14.740  1.00  0.00            
ATOM    182  H11 CX6     2      14.540  26.180  13.890  1.00  0.00            
ATOM    183  H12 CX6     2      16.160  26.760  14.510  1.00  0.00            
ATOM    184  H13 CX6     2      17.950  28.330  19.200  1.00  0.00            
ATOM    185  H14 CX6     2      19.440  29.170  16.640  1.00  0.00            
ATOM    186  H15 CX6     2      19.510  27.510  17.310  1.00  0.00            
ATOM    187  H16 CX6     2      21.540  28.800  17.720  1.00  0.00            
ATOM    188  H17 CX6     2      20.670  28.010  19.100  1.00  0.00            
ATOM    189  H18 CX6     2      20.880  31.040  18.510  1.00  0.00            
ATOM    190  H19 CX6     2      21.470  30.220  19.870  1.00  0.00            
ATOM    191  H20 CX6     2      19.380  31.420  20.270  1.00  0.00            
ATOM    192  H21 CX6     2      19.170  29.730  20.670  1.00  0.00            
ATOM    193  H22 CX6     2      17.180  30.650  19.280  1.00  0.00            
ATOM    194  H23 CX6     2      18.330  31.090  18.080  1.00  0.00            
ATOM    195  H24 CX6     2       9.760  23.810  18.580  1.00  0.00            
ATOM    196  H25 CX6     2      11.240  24.210  17.760  1.00  0.00            
ATOM    197  H26 CX6     2       8.870  23.390  15.240  1.00  0.00            
ATOM    198  H27 CX6     2       8.750  21.310  13.970  1.00  0.00            
ATOM    199  H28 CX6     2       7.210  19.500  14.290  1.00  0.00            
ATOM    200  H29 CX6     2       6.810  17.380  12.740  1.00  0.00            
ATOM    201  H30 CX6     2       8.460  15.730  12.680  1.00  0.00            
ATOM    202  H31 CX6     2      10.660  15.960  13.760  1.00  0.00            
ATOM    203  H32 CX6     2      14.570  18.370  14.880  1.00  0.00            
ATOM    204  H33 CX6     2      10.490  19.360  17.390  1.00  0.00            
ATOM    205  H34 CX6     2      10.860  21.410  18.450  1.00  0.00            
TER
ENDMDL
MODEL        1
ATOM      1  H1  ACD     1      11.560  31.140  19.680  1.00  0.00            
ATOM      2  O1  ACD     1      10.910  30.440  19.630  1.00  0.00            
ATOM      3  C1  ACD     1      11.200  29.680  18.450  1.00  0.00            
ATOM      4  H2  ACD     1      11.170  28.640  18.790  1.00  0.00            
ATOM      5  H3  ACD     1      12.250  29.880  18.180  1.00  0.00            
ATOM      6  C2  ACD     1      10.360  30.010  17.240  1.00  0.00            
ATOM      7  H4  ACD     1      10.820  29.390  16.460  1.00  0.00            
ATOM      8  O2  ACD     1       9.030  29.580  17.410  1.00  0.00            
ATOM      9  C3  ACD     1       8.170  29.850  16.400  1.00  0.00            
ATOM     10  H5  ACD     1       7.200  29.420  16.690  1.00  0.00            
ATOM     11  O3  ACD     1       8.510  29.270  15.120  1.00  0.00            
ATOM     12  C4  ACD     1       7.680  28.200  14.570  1.00  0.00            
ATOM     13  H6  ACD     1       6.770  28.110  15.170  1.00  0.00            
ATOM     14  C5  ACD     1       7.320  28.740  13.150  1.00  0.00            
ATOM     15  H7  ACD     1       8.240  29.180  12.750  1.00  0.00            
ATOM     16  O4  ACD     1       6.250  29.750  13.220  1.00  0.00            
ATOM     17  H8  ACD     1       6.720  30.520  13.550  1.00  0.00            
ATOM     18  C6  ACD     1       6.850  27.640  12.170  1.00  0.00            
ATOM     19  H9  ACD     1       5.940  27.200  12.590  1.00  0.00            
ATOM     20  O5  ACD     1       6.540  28.030  10.830  1.00  0.00            
ATOM     21  H10 ACD     1       7.320  28.490  10.510  1.00  0.00            
ATOM     22  C7  ACD     1       7.920  26.530  12.280  1.00  0.00            
ATOM     23  H11 ACD     1       7.550  25.710  11.650  1.00  0.00            
ATOM     24  O6  ACD     1       8.130  26.040  13.590  1.00  0.00            
ATOM     25  C8  ACD     1       8.500  26.930  14.630  1.00  0.00            
ATOM     26  H12 ACD     1       9.560  27.160  14.510  1.00  0.00            
ATOM     27  C9  ACD     1       8.500  26.270  15.980  1.00  0.00            
ATOM     28  H13 ACD     1       9.260  25.480  15.980  1.00  0.00            
ATOM     29  H14 ACD     1       8.880  27.050  16.650  1.00  0.00            
ATOM     30  O7  ACD     1       7.280  25.690  16.380  1.00  0.00            
ATOM     31  H15 ACD     1       6.670  26.430  16.300  1.00  0.00            
ATOM     32  O8  ACD     1       9.220  26.910  11.760  1.00  0.00            
ATOM     33  C10 ACD     1       9.830  25.960  10.830  1.00  0.00            
ATOM     34  H16 ACD     1       9.060  25.230  10.530  1.00  0.00            
ATOM     35  C11 ACD     1      10.170  26.790   9.530  1.00  0.00            
ATOM     36  H17 ACD     1      10.690  27.620  10.010  1.00  0.00            
ATOM     37  O9  ACD     1       9.020  27.240   8.900  1.00  0.00            
ATOM     38  H18 ACD     1       8.790  28.090   9.280  1.00  0.00            
ATOM     39  C12 ACD     1      11.160  26.070   8.660  1.00  0.00            
ATOM     40  H19 ACD     1      10.700  25.140   8.300  1.00  0.00            
ATOM     41  O10 ACD     1      11.470  26.870   7.560  1.00  0.00            
ATOM     42  H20 ACD     1      10.810  27.560   7.600  1.00  0.00            
ATOM     43  C13 ACD     1      12.410  25.640   9.460  1.00  0.00            
ATOM     44  H21 ACD     1      13.060  25.080   8.780  1.00  0.00            
ATOM     45  O11 ACD     1      12.030  24.750  10.460  1.00  0.00            
ATOM     46  C14 ACD     1      11.150  25.270  11.450  1.00  0.00            
ATOM     47  H22 ACD     1      11.620  26.180  11.860  1.00  0.00            
ATOM     48  C15 ACD     1      10.910  24.320  12.570  1.00  0.00            
ATOM     49  H23 ACD     1      11.900  24.030  12.940  1.00  0.00            
ATOM     50  H24 ACD     1      10.180  24.730  13.280  1.00  0.00            
ATOM     51  O12 ACD     1      10.340  23.060  12.150  1.00  0.00            
ATOM     52  H25 ACD     1      10.800  22.810  11.350  1.00  0.00            
ATOM     53  O13 ACD     1      13.140  26.780   9.960  1.00  0.00            
ATOM     54  C16 ACD     1      14.560  26.760   9.800  1.00  0.00            
ATOM     55  H26 ACD     1      14.840  26.010   9.050  1.00  0.00            
ATOM     56  C17 ACD     1      15.020  28.100   9.240  1.00  0.00            
ATOM     57  H27 ACD     1      14.760  28.940   9.910  1.00  0.00            
ATOM     58  O14 ACD     1      14.460  28.300   7.910  1.00  0.00            
ATOM     59  H28 ACD     1      13.520  28.090   7.910  1.00  0.00            
ATOM     60  C18 ACD     1      16.550  28.100   9.180  1.00  0.00            
ATOM     61  H29 ACD     1      16.910  27.310   8.520  1.00  0.00            
ATOM     62  O15 ACD     1      16.970  29.380   8.700  1.00  0.00            
ATOM     63  H30 ACD     1      16.270  29.620   8.090  1.00  0.00            
ATOM     64  C19 ACD     1      17.050  27.930  10.670  1.00  0.00            
ATOM     65  H31 ACD     1      18.140  27.990  10.730  1.00  0.00            
ATOM     66  O16 ACD     1      16.700  26.670  11.030  1.00  0.00            
ATOM     67  C20 ACD     1      15.280  26.410  11.150  1.00  0.00            
ATOM     68  H32 ACD     1      14.840  26.920  12.020  1.00  0.00            
ATOM     69  C21 ACD     1      15.010  24.970  11.550  1.00  0.00            
ATOM     70  H33 ACD     1      15.800  24.770  12.280  1.00  0.00            
ATOM     71  H34 ACD     1      14.030  24.920  12.040  1.00  0.00            
ATOM     72  O17 ACD     1      15.050  24.040  10.460  1.00  0.00            
ATOM     73  H35 ACD     1      14.500  23.310  10.770  1.00  0.00            
ATOM     74  O18 ACD     1      16.540  28.990  11.520  1.00  0.00            
ATOM     75  C22 ACD     1      17.360  29.500  12.540  1.00  0.00            
ATOM     76  H36 ACD     1      18.420  29.260  12.440  1.00  0.00            
ATOM     77  C23 ACD     1      17.090  31.020  12.520  1.00  0.00            
ATOM     78  H37 ACD     1      16.010  31.190  12.590  1.00  0.00            
ATOM     79  O19 ACD     1      17.690  31.460  11.300  1.00  0.00            
ATOM     80  H38 ACD     1      17.310  30.890  10.620  1.00  0.00            
ATOM     81  C24 ACD     1      17.660  31.770  13.720  1.00  0.00            
ATOM     82  H39 ACD     1      18.740  31.590  13.790  1.00  0.00            
ATOM     83  O20 ACD     1      17.470  33.180  13.730  1.00  0.00            
ATOM     84  H40 ACD     1      17.760  33.550  14.570  1.00  0.00            
ATOM     85  C25 ACD     1      17.120  31.140  14.970  1.00  0.00            
ATOM     86  H41 ACD     1      17.600  31.560  15.860  1.00  0.00            
ATOM     87  O21 ACD     1      17.420  29.790  14.970  1.00  0.00            
ATOM     88  C26 ACD     1      16.980  28.990  13.910  1.00  0.00            
ATOM     89  H42 ACD     1      15.880  29.020  13.910  1.00  0.00            
ATOM     90  C27 ACD     1      17.430  27.530  14.080  1.00  0.00            
ATOM     91  H43 ACD     1      17.480  26.930  13.160  1.00  0.00            
ATOM     92  H44 ACD     1      18.510  27.510  14.310  1.00  0.00            
ATOM     93  O22 ACD     1      16.720  26.910  15.150  1.00  0.00            
ATOM     94  H45 ACD     1      17.270  27.120  15.910  1.00  0.00            
ATOM     95  O23 ACD     1      15.700  31.340  15.030  1.00  0.00            
ATOM     96  C28 ACD     1      15.100  32.220  15.970  1.00  0.00            
ATOM     97  H46 ACD     1      15.870  32.920  16.340  1.00  0.00            
ATOM     98  C29 ACD     1      14.420  31.320  17.010  1.00  0.00            
ATOM     99  H47 ACD     1      13.930  30.490  16.480  1.00  0.00            
ATOM    100  O24 ACD     1      13.420  32.090  17.770  1.00  0.00            
ATOM    101  C30 ACD     1      15.360  30.600  18.000  1.00  0.00            
ATOM    102  H48 ACD     1      14.810  29.850  18.600  1.00  0.00            
ATOM    103  H49 ACD     1      16.020  29.990  17.370  1.00  0.00            
ATOM    104  O25 ACD     1      16.040  31.480  18.950  1.00  0.00            
ATOM    105  H50 ACD     1      15.360  32.070  19.280  1.00  0.00            
ATOM    106  C31 ACD     1      14.100  33.030  15.120  1.00  0.00            
ATOM    107  H51 ACD     1      13.540  32.380  14.430  1.00  0.00            
ATOM    108  O26 ACD     1      14.750  34.040  14.340  1.00  0.00            
ATOM    109  H52 ACD     1      15.540  33.630  13.980  1.00  0.00            
ATOM    110  C32 ACD     1      13.040  33.700  15.990  1.00  0.00            
ATOM    111  H53 ACD     1      13.470  34.510  16.580  1.00  0.00            
ATOM    112  O27 ACD     1      12.040  34.140  15.110  1.00  0.00            
ATOM    113  H54 ACD     1      12.350  34.120  14.200  1.00  0.00            
ATOM    114  C33 ACD     1      12.390  32.770  17.060  1.00  0.00            
ATOM    115  H55 ACD     1      11.740  33.360  17.720  1.00  0.00            
ATOM    116  O28 ACD     1      11.660  31.750  16.350  1.00  0.00            
ATOM    117  C34 ACD     1      10.410  31.510  16.910  1.00  0.00            
ATOM    118  H56 ACD     1      10.210  32.150  17.790  1.00  0.00            
ATOM    119  C35 ACD     1       9.500  31.900  15.750  1.00  0.00            
ATOM    120  H57 ACD     1       9.810  31.390  14.830  1.00  0.00            
ATOM    121  O29 ACD     1       9.430  33.360  15.550  1.00  0.00            
ATOM    122  H58 ACD     1      10.350  33.630  15.530  1.00  0.00            
ATOM    123  C36 ACD     1       8.110  31.380  16.140  1.00  0.00            
ATOM    124  H59 ACD     1       7.750  31.950  17.000  1.00  0.00            
ATOM    125  O30 ACD     1       7.200  31.740  15.120  1.00  0.00            
ATOM    126  H60 ACD     1       7.520  32.620  14.940  1.00  0.00            
ATOM    127  C1  CX6     2       4.900  36.720  10.840  1.00  0.00            
ATOM    128  C2  CX6     2       5.850  35.760  11.540  1.00  0.00            
ATOM    129  O1  CX6     2       6.900  35.380  10.640  1.00  0.00            
ATOM    130  C3  CX6     2       8.090  35.240  11.200  1.00  0.00            
ATOM    131  N1  CX6     2       8.860  36.310  11.460  1.00  0.00            
ATOM    132  C4  CX6     2       9.980  35.620  11.870  1.00  0.00            
ATOM    133  C5  CX6     2      11.210  36.230  12.170  1.00  0.00            
ATOM    134  C6  CX6     2      12.310  35.390  12.440  1.00  0.00            
ATOM    135  C7  CX6     2      12.120  34.030  12.310  1.00  0.00            
ATOM    136  C8  CX6     2      10.880  33.410  12.090  1.00  0.00            
ATOM    137  C9  CX6     2      10.830  31.890  12.090  1.00  0.00            
ATOM    138  O2  CX6     2      10.380  31.220  11.130  1.00  0.00            
ATOM    139  O3  CX6     2      11.670  31.380  13.070  1.00  0.00            
ATOM    140  C10 CX6     2      11.960  30.010  13.100  1.00  0.00            
ATOM    141  C11 CX6     2      12.910  29.660  11.990  1.00  0.00            
ATOM    142  O4  CX6     2      12.490  29.640  14.370  1.00  0.00            
ATOM    143  C12 CX6     2      12.660  28.330  14.580  1.00  0.00            
ATOM    144  O5  CX6     2      12.320  27.420  13.840  1.00  0.00            
ATOM    145  O6  CX6     2      13.040  28.140  15.850  1.00  0.00            
ATOM    146  C13 CX6     2      13.270  26.820  16.250  1.00  0.00            
ATOM    147  C14 CX6     2      14.130  26.980  17.560  1.00  0.00            
ATOM    148  C15 CX6     2      14.280  25.650  18.290  1.00  0.00            
ATOM    149  C16 CX6     2      12.980  24.800  18.470  1.00  0.00            
ATOM    150  C17 CX6     2      12.200  24.700  17.170  1.00  0.00            
ATOM    151  C18 CX6     2      11.930  26.020  16.390  1.00  0.00            
ATOM    152  C19 CX6     2       9.840  34.250  11.860  1.00  0.00            
ATOM    153  N2  CX6     2       8.510  34.000  11.520  1.00  0.00            
ATOM    154  C20 CX6     2       7.800  32.740  11.430  1.00  0.00            
ATOM    155  C21 CX6     2       7.560  32.320   9.950  1.00  0.00            
ATOM    156  C22 CX6     2       8.400  32.690   8.930  1.00  0.00            
ATOM    157  C23 CX6     2       8.220  32.160   7.570  1.00  0.00            
ATOM    158  C24 CX6     2       7.210  31.230   7.340  1.00  0.00            
ATOM    159  C25 CX6     2       7.070  30.620   5.970  1.00  0.00            
ATOM    160  C26 CX6     2       5.790  30.600   5.400  1.00  0.00            
ATOM    161  C27 CX6     2       5.600  30.160   4.140  1.00  0.00            
ATOM    162  C28 CX6     2       6.690  29.740   3.370  1.00  0.00            
ATOM    163  C29 CX6     2       7.960  29.660   3.870  1.00  0.00            
ATOM    164  C30 CX6     2       8.170  30.100   5.190  1.00  0.00            
ATOM    165  C31 CX6     2       9.510  30.160   5.690  1.00  0.00            
ATOM    166  N3  CX6     2       9.890  30.060   6.970  1.00  0.00            
ATOM    167  N4  CX6     2      11.130  30.410   7.120  1.00  0.00            
ATOM    168  N5  CX6     2      11.500  30.570   5.860  1.00  0.00            
ATOM    169  N6  CX6     2      10.590  30.320   4.940  1.00  0.00            
ATOM    170  C32 CX6     2       6.360  30.930   8.400  1.00  0.00            
ATOM    171  C33 CX6     2       6.480  31.520   9.640  1.00  0.00            
ATOM    172  H1  CX6     2       4.610  36.400   9.830  1.00  0.00            
ATOM    173  H2  CX6     2       3.970  36.740  11.430  1.00  0.00            
ATOM    174  H3  CX6     2       5.430  37.670  10.730  1.00  0.00            
ATOM    175  H4  CX6     2       5.310  34.830  11.780  1.00  0.00            
ATOM    176  H5  CX6     2       6.260  36.140  12.480  1.00  0.00            
ATOM    177  H6  CX6     2      11.360  37.310  12.180  1.00  0.00            
ATOM    178  H7  CX6     2      13.250  35.890  12.650  1.00  0.00            
ATOM    179  H8  CX6     2      12.970  33.360  12.390  1.00  0.00            
ATOM    180  H9  CX6     2      10.970  29.570  12.970  1.00  0.00            
ATOM    181  H10 CX6     2      12.400  29.880  11.040  1.00  0.00            
ATOM    182  H11 CX6     2      13.820  30.270  12.060  1.00  0.00            
ATOM    183  H12 CX6     2      13.340  28.650  11.930  1.00  0.00            
ATOM    184  H13 CX6     2      13.950  26.420  15.480  1.00  0.00            
ATOM    185  H14 CX6     2      13.670  27.780  18.150  1.00  0.00            
ATOM    186  H15 CX6     2      15.120  27.390  17.340  1.00  0.00            
ATOM    187  H16 CX6     2      14.670  25.750  19.310  1.00  0.00            
ATOM    188  H17 CX6     2      15.000  25.070  17.700  1.00  0.00            
ATOM    189  H18 CX6     2      12.420  25.260  19.290  1.00  0.00            
ATOM    190  H19 CX6     2      13.380  23.850  18.830  1.00  0.00            
ATOM    191  H20 CX6     2      11.270  24.150  17.360  1.00  0.00            
ATOM    192  H21 CX6     2      12.830  24.080  16.530  1.00  0.00            
ATOM    193  H22 CX6     2      11.610  25.760  15.380  1.00  0.00            
ATOM    194  H23 CX6     2      11.190  26.690  16.840  1.00  0.00            
ATOM    195  H24 CX6     2       6.830  32.780  11.930  1.00  0.00            
ATOM    196  H25 CX6     2       8.200  31.840  11.910  1.00  0.00            
ATOM    197  H26 CX6     2       9.250  33.310   9.200  1.00  0.00            
ATOM    198  H27 CX6     2       8.930  32.430   6.790  1.00  0.00            
ATOM    199  H28 CX6     2       4.970  30.830   6.080  1.00  0.00            
ATOM    200  H29 CX6     2       4.640  30.190   3.620  1.00  0.00            
ATOM    201  H30 CX6     2       6.530  29.300   2.390  1.00  0.00            
ATOM    202  H31 CX6     2       8.830  29.290   3.340  1.00  0.00            
ATOM    203  H32 CX6     2      12.460  30.720   5.590  1.00  0.00            
ATOM    204  H33 CX6     2       5.650  30.120   8.250  1.00  0.00            
ATOM    205  H34 CX6     2       5.830  31.190  10.450  1.00  0.00            
TER
ENDMDL
MODEL        1
ATOM      1  H1  ACD     1       8.270  21.260   7.230  1.00  0.00            
ATOM      2  O1  ACD     1       7.330  21.100   7.110  1.00  0.00            
ATOM      3  C1  ACD     1       6.990  21.460   5.850  1.00  0.00            
ATOM      4  H2  ACD     1       6.940  22.560   5.900  1.00  0.00            
ATOM      5  H3  ACD     1       5.990  21.110   5.540  1.00  0.00            
ATOM      6  C2  ACD     1       8.070  20.970   4.850  1.00  0.00            
ATOM      7  H4  ACD     1       8.970  20.720   5.420  1.00  0.00            
ATOM      8  O2  ACD     1       7.600  19.710   4.450  1.00  0.00            
ATOM      9  C3  ACD     1       8.260  18.980   3.460  1.00  0.00            
ATOM     10  H5  ACD     1       7.670  18.070   3.310  1.00  0.00            
ATOM     11  O3  ACD     1       9.580  18.750   3.940  1.00  0.00            
ATOM     12  C4  ACD     1       9.860  17.500   4.500  1.00  0.00            
ATOM     13  H6  ACD     1       9.130  16.750   4.150  1.00  0.00            
ATOM     14  C5  ACD     1      11.160  17.250   3.780  1.00  0.00            
ATOM     15  H7  ACD     1      11.970  17.950   4.040  1.00  0.00            
ATOM     16  O4  ACD     1      11.060  17.200   2.320  1.00  0.00            
ATOM     17  H8  ACD     1      11.930  16.980   1.980  1.00  0.00            
ATOM     18  C6  ACD     1      11.790  15.930   4.360  1.00  0.00            
ATOM     19  H9  ACD     1      11.170  15.090   4.040  1.00  0.00            
ATOM     20  O5  ACD     1      13.120  15.790   3.940  1.00  0.00            
ATOM     21  H10 ACD     1      13.620  16.320   4.570  1.00  0.00            
ATOM     22  C7  ACD     1      11.880  16.080   5.920  1.00  0.00            
ATOM     23  H11 ACD     1      12.280  15.180   6.390  1.00  0.00            
ATOM     24  O6  ACD     1      10.600  16.350   6.530  1.00  0.00            
ATOM     25  C8  ACD     1       9.930  17.510   6.060  1.00  0.00            
ATOM     26  H12 ACD     1      10.510  18.370   6.420  1.00  0.00            
ATOM     27  C9  ACD     1       8.560  17.650   6.730  1.00  0.00            
ATOM     28  H13 ACD     1       8.710  17.270   7.750  1.00  0.00            
ATOM     29  H14 ACD     1       8.190  18.680   6.630  1.00  0.00            
ATOM     30  O7  ACD     1       7.570  16.810   6.020  1.00  0.00            
ATOM     31  H15 ACD     1       6.720  16.850   6.480  1.00  0.00            
ATOM     32  O8  ACD     1      12.700  17.130   6.300  1.00  0.00            
ATOM     33  C10 ACD     1      13.890  16.990   7.100  1.00  0.00            
ATOM     34  H16 ACD     1      14.110  15.920   7.150  1.00  0.00            
ATOM     35  C11 ACD     1      15.020  17.690   6.370  1.00  0.00            
ATOM     36  H17 ACD     1      14.740  18.730   6.150  1.00  0.00            
ATOM     37  O9  ACD     1      15.270  17.040   5.110  1.00  0.00            
ATOM     38  H18 ACD     1      15.200  17.620   4.350  1.00  0.00            
ATOM     39  C12 ACD     1      16.270  17.750   7.240  1.00  0.00            
ATOM     40  H19 ACD     1      16.790  16.800   7.380  1.00  0.00            
ATOM     41  O10 ACD     1      17.240  18.660   6.680  1.00  0.00            
ATOM     42  H20 ACD     1      17.310  19.460   7.210  1.00  0.00            
ATOM     43  C13 ACD     1      15.870  18.290   8.620  1.00  0.00            
ATOM     44  H21 ACD     1      16.740  18.200   9.280  1.00  0.00            
ATOM     45  O11 ACD     1      14.870  17.440   9.160  1.00  0.00            
ATOM     46  C14 ACD     1      13.620  17.620   8.490  1.00  0.00            
ATOM     47  H22 ACD     1      13.240  18.660   8.450  1.00  0.00            
ATOM     48  C15 ACD     1      12.570  16.810   9.230  1.00  0.00            
ATOM     49  H23 ACD     1      12.390  17.100  10.270  1.00  0.00            
ATOM     50  H24 ACD     1      11.590  16.940   8.760  1.00  0.00            
ATOM     51  O12 ACD     1      12.990  15.470   9.270  1.00  0.00            
ATOM     52  H25 ACD     1      13.790  15.310   9.800  1.00  0.00            
ATOM     53  O13 ACD     1      15.480  19.670   8.670  1.00  0.00            
ATOM     54  C16 ACD     1      16.250  20.650   9.380  1.00  0.00            
ATOM     55  H26 ACD     1      17.010  20.150   9.990  1.00  0.00            
ATOM     56  C17 ACD     1      16.890  21.710   8.420  1.00  0.00            
ATOM     57  H27 ACD     1      16.110  21.720   7.650  1.00  0.00            
ATOM     58  O14 ACD     1      18.020  21.070   7.790  1.00  0.00            
ATOM     59  H28 ACD     1      18.290  21.590   7.030  1.00  0.00            
ATOM     60  C18 ACD     1      17.190  23.130   9.050  1.00  0.00            
ATOM     61  H29 ACD     1      18.050  23.050   9.720  1.00  0.00            
ATOM     62  O15 ACD     1      17.380  24.170   8.040  1.00  0.00            
ATOM     63  H30 ACD     1      18.070  23.870   7.440  1.00  0.00            
ATOM     64  C19 ACD     1      15.950  23.510   9.950  1.00  0.00            
ATOM     65  H31 ACD     1      16.170  24.490  10.370  1.00  0.00            
ATOM     66  O16 ACD     1      15.740  22.520  10.930  1.00  0.00            
ATOM     67  C20 ACD     1      15.320  21.220  10.440  1.00  0.00            
ATOM     68  H32 ACD     1      14.300  21.290  10.050  1.00  0.00            
ATOM     69  C21 ACD     1      15.150  20.180  11.550  1.00  0.00            
ATOM     70  H33 ACD     1      14.370  20.550  12.220  1.00  0.00            
ATOM     71  H34 ACD     1      14.780  19.270  11.080  1.00  0.00            
ATOM     72  O17 ACD     1      16.330  19.830  12.280  1.00  0.00            
ATOM     73  H35 ACD     1      16.310  20.310  13.110  1.00  0.00            
ATOM     74  O18 ACD     1      14.820  23.530   9.120  1.00  0.00            
ATOM     75  C22 ACD     1      13.890  24.580   9.300  1.00  0.00            
ATOM     76  H36 ACD     1      14.170  25.170  10.180  1.00  0.00            
ATOM     77  C23 ACD     1      14.120  25.410   8.100  1.00  0.00            
ATOM     78  H37 ACD     1      14.040  24.730   7.240  1.00  0.00            
ATOM     79  O19 ACD     1      15.400  26.000   8.140  1.00  0.00            
ATOM     80  H38 ACD     1      16.130  25.370   8.190  1.00  0.00            
ATOM     81  C24 ACD     1      13.030  26.470   7.960  1.00  0.00            
ATOM     82  H39 ACD     1      13.240  27.170   8.780  1.00  0.00            
ATOM     83  O20 ACD     1      13.140  27.110   6.680  1.00  0.00            
ATOM     84  H40 ACD     1      12.690  26.570   6.030  1.00  0.00            
ATOM     85  C25 ACD     1      11.630  25.860   8.000  1.00  0.00            
ATOM     86  H41 ACD     1      10.880  26.650   7.880  1.00  0.00            
ATOM     87  O21 ACD     1      11.460  25.190   9.250  1.00  0.00            
ATOM     88  C26 ACD     1      12.430  24.130   9.390  1.00  0.00            
ATOM     89  H42 ACD     1      12.270  23.340   8.640  1.00  0.00            
ATOM     90  C27 ACD     1      12.170  23.390  10.630  1.00  0.00            
ATOM     91  H43 ACD     1      11.100  23.160  10.690  1.00  0.00            
ATOM     92  H44 ACD     1      12.750  22.460  10.700  1.00  0.00            
ATOM     93  O22 ACD     1      12.510  24.130  11.790  1.00  0.00            
ATOM     94  H45 ACD     1      12.030  24.960  11.740  1.00  0.00            
ATOM     95  O23 ACD     1      11.450  24.960   6.840  1.00  0.00            
ATOM     96  C28 ACD     1      10.350  25.300   6.010  1.00  0.00            
ATOM     97  H46 ACD     1      10.080  26.360   6.150  1.00  0.00            
ATOM     98  C29 ACD     1       9.110  24.410   6.350  1.00  0.00            
ATOM     99  H47 ACD     1       9.530  23.400   6.470  1.00  0.00            
ATOM    100  O24 ACD     1       8.110  24.570   5.320  1.00  0.00            
ATOM    101  C30 ACD     1       8.500  24.860   7.660  1.00  0.00            
ATOM    102  H48 ACD     1       7.530  24.390   7.850  1.00  0.00            
ATOM    103  H49 ACD     1       9.230  24.420   8.340  1.00  0.00            
ATOM    104  O25 ACD     1       8.350  26.320   7.690  1.00  0.00            
ATOM    105  H50 ACD     1       7.600  26.500   7.110  1.00  0.00            
ATOM    106  C31 ACD     1      10.870  25.200   4.570  1.00  0.00            
ATOM    107  H51 ACD     1      11.380  24.230   4.460  1.00  0.00            
ATOM    108  O26 ACD     1      11.820  26.220   4.340  1.00  0.00            
ATOM    109  H52 ACD     1      12.060  26.210   3.410  1.00  0.00            
ATOM    110  C32 ACD     1       9.680  25.290   3.600  1.00  0.00            
ATOM    111  H53 ACD     1       9.280  26.300   3.670  1.00  0.00            
ATOM    112  O27 ACD     1      10.040  24.940   2.260  1.00  0.00            
ATOM    113  H54 ACD     1      10.870  24.470   2.330  1.00  0.00            
ATOM    114  C33 ACD     1       8.580  24.300   3.960  1.00  0.00            
ATOM    115  H55 ACD     1       7.840  24.360   3.150  1.00  0.00            
ATOM    116  O28 ACD     1       9.180  22.960   3.910  1.00  0.00            
ATOM    117  C34 ACD     1       8.280  21.860   3.620  1.00  0.00            
ATOM    118  H56 ACD     1       7.370  22.180   3.100  1.00  0.00            
ATOM    119  C35 ACD     1       9.050  21.180   2.510  1.00  0.00            
ATOM    120  H57 ACD     1      10.030  20.850   2.900  1.00  0.00            
ATOM    121  O29 ACD     1       9.320  22.050   1.390  1.00  0.00            
ATOM    122  H58 ACD     1       9.770  22.810   1.760  1.00  0.00            
ATOM    123  C36 ACD     1       8.300  19.870   2.190  1.00  0.00            
ATOM    124  H59 ACD     1       7.280  20.090   1.860  1.00  0.00            
ATOM    125  O30 ACD     1       8.870  19.070   1.260  1.00  0.00            
ATOM    126  H60 ACD     1       9.630  18.730   1.740  1.00  0.00            
ATOM    127  C1  CX6     2      18.650  28.880   3.430  1.00  0.00            
ATOM    128  C2  CX6     2      18.910  27.460   3.950  1.00  0.00            
ATOM    129  O1  CX6     2      17.790  26.800   3.470  1.00  0.00            
ATOM    130  C3  CX6     2      17.630  25.470   3.820  1.00  0.00            
ATOM    131  N1  CX6     2      18.680  24.620   3.690  1.00  0.00            
ATOM    132  C4  CX6     2      18.000  23.520   3.940  1.00  0.00            
ATOM    133  C5  CX6     2      18.550  22.260   4.010  1.00  0.00            
ATOM    134  C6  CX6     2      17.760  21.120   4.340  1.00  0.00            
ATOM    135  C7  CX6     2      16.430  21.280   4.580  1.00  0.00            
ATOM    136  C8  CX6     2      15.820  22.570   4.650  1.00  0.00            
ATOM    137  C9  CX6     2      14.360  22.650   5.040  1.00  0.00            
ATOM    138  O2  CX6     2      13.600  23.290   4.340  1.00  0.00            
ATOM    139  O3  CX6     2      14.030  21.730   5.980  1.00  0.00            
ATOM    140  C10 CX6     2      12.630  21.580   6.240  1.00  0.00            
ATOM    141  C11 CX6     2      12.080  20.660   5.150  1.00  0.00            
ATOM    142  O4  CX6     2      12.510  20.980   7.480  1.00  0.00            
ATOM    143  C12 CX6     2      11.320  20.840   7.990  1.00  0.00            
ATOM    144  O5  CX6     2      10.260  21.260   7.510  1.00  0.00            
ATOM    145  O6  CX6     2      11.470  20.540   9.290  1.00  0.00            
ATOM    146  C13 CX6     2      10.370  20.290  10.150  1.00  0.00            
ATOM    147  C14 CX6     2       9.380  19.170   9.610  1.00  0.00            
ATOM    148  C15 CX6     2       8.440  18.780  10.790  1.00  0.00            
ATOM    149  C16 CX6     2       9.130  18.480  12.170  1.00  0.00            
ATOM    150  C17 CX6     2       9.910  19.680  12.620  1.00  0.00            
ATOM    151  C18 CX6     2      10.910  20.040  11.530  1.00  0.00            
ATOM    152  C19 CX6     2      16.690  23.690   4.380  1.00  0.00            
ATOM    153  N2  CX6     2      16.440  25.050   4.240  1.00  0.00            
ATOM    154  C20 CX6     2      15.280  25.860   4.510  1.00  0.00            
ATOM    155  C21 CX6     2      14.680  26.510   3.260  1.00  0.00            
ATOM    156  C22 CX6     2      14.470  27.910   3.220  1.00  0.00            
ATOM    157  C23 CX6     2      13.740  28.500   2.160  1.00  0.00            
ATOM    158  C24 CX6     2      13.190  27.770   1.130  1.00  0.00            
ATOM    159  C25 CX6     2      12.360  28.380  -0.020  1.00  0.00            
ATOM    160  C26 CX6     2      11.220  27.760  -0.490  1.00  0.00            
ATOM    161  C27 CX6     2      10.290  28.400  -1.310  1.00  0.00            
ATOM    162  C28 CX6     2      10.600  29.660  -1.810  1.00  0.00            
ATOM    163  C29 CX6     2      11.840  30.250  -1.460  1.00  0.00            
ATOM    164  C30 CX6     2      12.670  29.680  -0.530  1.00  0.00            
ATOM    165  C31 CX6     2      13.760  30.500  -0.160  1.00  0.00            
ATOM    166  N3  CX6     2      13.690  31.790   0.220  1.00  0.00            
ATOM    167  N4  CX6     2      14.870  32.270   0.170  1.00  0.00            
ATOM    168  N5  CX6     2      15.660  31.190   0.080  1.00  0.00            
ATOM    169  N6  CX6     2      15.010  30.070  -0.270  1.00  0.00            
ATOM    170  C32 CX6     2      13.460  26.350   1.120  1.00  0.00            
ATOM    171  C33 CX6     2      14.130  25.780   2.220  1.00  0.00            
ATOM    172  H1  CX6     2      17.630  29.190   3.690  1.00  0.00            
ATOM    173  H2  CX6     2      19.410  29.530   3.900  1.00  0.00            
ATOM    174  H3  CX6     2      18.970  28.810   2.390  1.00  0.00            
ATOM    175  H4  CX6     2      18.960  27.510   5.050  1.00  0.00            
ATOM    176  H5  CX6     2      19.870  27.120   3.560  1.00  0.00            
ATOM    177  H6  CX6     2      19.590  22.150   3.710  1.00  0.00            
ATOM    178  H7  CX6     2      18.250  20.150   4.310  1.00  0.00            
ATOM    179  H8  CX6     2      15.910  20.350   4.810  1.00  0.00            
ATOM    180  H9  CX6     2      12.150  22.560   6.200  1.00  0.00            
ATOM    181  H10 CX6     2      12.630  20.840   4.220  1.00  0.00            
ATOM    182  H11 CX6     2      12.230  19.600   5.380  1.00  0.00            
ATOM    183  H12 CX6     2      11.000  20.810   4.990  1.00  0.00            
ATOM    184  H13 CX6     2       9.780  21.220  10.200  1.00  0.00            
ATOM    185  H14 CX6     2       9.980  18.310   9.310  1.00  0.00            
ATOM    186  H15 CX6     2       8.740  19.540   8.800  1.00  0.00            
ATOM    187  H16 CX6     2       7.800  17.930  10.500  1.00  0.00            
ATOM    188  H17 CX6     2       7.710  19.590  10.880  1.00  0.00            
ATOM    189  H18 CX6     2       9.780  17.610  12.000  1.00  0.00            
ATOM    190  H19 CX6     2       8.400  18.090  12.890  1.00  0.00            
ATOM    191  H20 CX6     2      10.630  19.330  13.370  1.00  0.00            
ATOM    192  H21 CX6     2       9.250  20.430  13.070  1.00  0.00            
ATOM    193  H22 CX6     2      11.510  20.930  11.770  1.00  0.00            
ATOM    194  H23 CX6     2      11.640  19.230  11.400  1.00  0.00            
ATOM    195  H24 CX6     2      15.610  26.640   5.200  1.00  0.00            
ATOM    196  H25 CX6     2      14.540  25.240   5.030  1.00  0.00            
ATOM    197  H26 CX6     2      14.800  28.550   4.030  1.00  0.00            
ATOM    198  H27 CX6     2      13.540  29.570   2.200  1.00  0.00            
ATOM    199  H28 CX6     2      10.880  26.850   0.000  1.00  0.00            
ATOM    200  H29 CX6     2       9.350  27.970  -1.630  1.00  0.00            
ATOM    201  H30 CX6     2      10.010  30.110  -2.610  1.00  0.00            
ATOM    202  H31 CX6     2      12.160  31.170  -1.940  1.00  0.00            
ATOM    203  H32 CX6     2      16.670  31.210   0.120  1.00  0.00            
ATOM    204  H33 CX6     2      13.000  25.650   0.430  1.00  0.00            
ATOM    205  H34 CX6     2      14.050  24.700   2.320  1.00  0.00            
TER
ENDMDL
MODEL        1
ATOM      1  H1  ACD     1       9.960  23.670   7.550  1.00  0.00            
ATOM      2  O1  ACD     1       9.080  23.760   7.930  1.00  0.00            
ATOM      3  C1  ACD     1       8.180  23.670   6.800  1.00  0.00            
ATOM      4  H2  ACD     1       8.190  24.640   6.280  1.00  0.00            
ATOM      5  H3  ACD     1       7.260  23.630   7.410  1.00  0.00            
ATOM      6  C2  ACD     1       8.470  22.550   5.770  1.00  0.00            
ATOM      7  H4  ACD     1       9.480  22.120   5.840  1.00  0.00            
ATOM      8  O2  ACD     1       7.540  21.540   6.040  1.00  0.00            
ATOM      9  C3  ACD     1       7.560  20.430   5.250  1.00  0.00            
ATOM     10  H5  ACD     1       6.780  19.790   5.680  1.00  0.00            
ATOM     11  O3  ACD     1       8.790  19.720   5.320  1.00  0.00            
ATOM     12  C4  ACD     1       8.980  18.740   6.310  1.00  0.00            
ATOM     13  H6  ACD     1       7.990  18.310   6.520  1.00  0.00            
ATOM     14  C5  ACD     1       9.950  17.830   5.520  1.00  0.00            
ATOM     15  H7  ACD     1      10.800  18.460   5.190  1.00  0.00            
ATOM     16  O4  ACD     1       9.300  17.250   4.350  1.00  0.00            
ATOM     17  H8  ACD     1       9.940  16.750   3.840  1.00  0.00            
ATOM     18  C6  ACD     1      10.570  16.740   6.420  1.00  0.00            
ATOM     19  H9  ACD     1       9.800  15.970   6.570  1.00  0.00            
ATOM     20  O5  ACD     1      11.710  16.140   5.870  1.00  0.00            
ATOM     21  H10 ACD     1      12.460  16.690   6.120  1.00  0.00            
ATOM     22  C7  ACD     1      11.030  17.330   7.760  1.00  0.00            
ATOM     23  H11 ACD     1      11.300  16.520   8.450  1.00  0.00            
ATOM     24  O6  ACD     1       9.990  18.010   8.310  1.00  0.00            
ATOM     25  C8  ACD     1       9.560  19.190   7.600  1.00  0.00            
ATOM     26  H12 ACD     1      10.400  19.840   7.300  1.00  0.00            
ATOM     27  C9  ACD     1       8.660  19.950   8.580  1.00  0.00            
ATOM     28  H13 ACD     1       9.190  19.920   9.540  1.00  0.00            
ATOM     29  H14 ACD     1       8.560  20.990   8.250  1.00  0.00            
ATOM     30  O7  ACD     1       7.330  19.340   8.620  1.00  0.00            
ATOM     31  H15 ACD     1       7.560  18.460   8.930  1.00  0.00            
ATOM     32  O8  ACD     1      12.160  18.220   7.540  1.00  0.00            
ATOM     33  C10 ACD     1      13.410  17.950   8.190  1.00  0.00            
ATOM     34  H16 ACD     1      13.450  16.870   8.390  1.00  0.00            
ATOM     35  C11 ACD     1      14.560  18.130   7.190  1.00  0.00            
ATOM     36  H17 ACD     1      14.480  19.160   6.820  1.00  0.00            
ATOM     37  O9  ACD     1      14.380  17.140   6.160  1.00  0.00            
ATOM     38  H18 ACD     1      15.280  16.890   5.930  1.00  0.00            
ATOM     39  C12 ACD     1      15.900  17.810   7.930  1.00  0.00            
ATOM     40  H19 ACD     1      15.840  16.840   8.430  1.00  0.00            
ATOM     41  O10 ACD     1      16.940  17.920   6.950  1.00  0.00            
ATOM     42  H20 ACD     1      17.020  18.790   6.560  1.00  0.00            
ATOM     43  C13 ACD     1      16.140  18.860   9.030  1.00  0.00            
ATOM     44  H21 ACD     1      17.060  18.690   9.600  1.00  0.00            
ATOM     45  O11 ACD     1      15.030  18.570   9.890  1.00  0.00            
ATOM     46  C14 ACD     1      13.600  18.730   9.520  1.00  0.00            
ATOM     47  H22 ACD     1      13.470  19.800   9.340  1.00  0.00            
ATOM     48  C15 ACD     1      12.630  18.280  10.650  1.00  0.00            
ATOM     49  H23 ACD     1      13.070  18.700  11.560  1.00  0.00            
ATOM     50  H24 ACD     1      11.700  18.850  10.550  1.00  0.00            
ATOM     51  O12 ACD     1      12.400  16.860  10.670  1.00  0.00            
ATOM     52  H25 ACD     1      12.060  16.690  11.550  1.00  0.00            
ATOM     53  O13 ACD     1      15.970  20.220   8.510  1.00  0.00            
ATOM     54  C16 ACD     1      17.160  21.050   8.450  1.00  0.00            
ATOM     55  H26 ACD     1      18.040  20.510   8.830  1.00  0.00            
ATOM     56  C17 ACD     1      17.500  21.500   6.990  1.00  0.00            
ATOM     57  H27 ACD     1      16.540  21.650   6.480  1.00  0.00            
ATOM     58  O14 ACD     1      18.310  20.500   6.210  1.00  0.00            
ATOM     59  H28 ACD     1      18.100  20.610   5.280  1.00  0.00            
ATOM     60  C18 ACD     1      18.180  22.870   7.010  1.00  0.00            
ATOM     61  H29 ACD     1      19.110  22.740   7.590  1.00  0.00            
ATOM     62  O15 ACD     1      18.270  23.310   5.670  1.00  0.00            
ATOM     63  H30 ACD     1      18.860  22.710   5.210  1.00  0.00            
ATOM     64  C19 ACD     1      17.450  23.910   7.830  1.00  0.00            
ATOM     65  H31 ACD     1      17.990  24.860   7.830  1.00  0.00            
ATOM     66  O16 ACD     1      17.480  23.460   9.150  1.00  0.00            
ATOM     67  C20 ACD     1      16.740  22.210   9.440  1.00  0.00            
ATOM     68  H32 ACD     1      15.710  22.560   9.310  1.00  0.00            
ATOM     69  C21 ACD     1      16.850  21.760  10.940  1.00  0.00            
ATOM     70  H33 ACD     1      16.400  22.550  11.550  1.00  0.00            
ATOM     71  H34 ACD     1      16.290  20.820  11.080  1.00  0.00            
ATOM     72  O17 ACD     1      18.190  21.590  11.390  1.00  0.00            
ATOM     73  H35 ACD     1      18.190  21.280  12.290  1.00  0.00            
ATOM     74  O18 ACD     1      16.120  24.140   7.420  1.00  0.00            
ATOM     75  C22 ACD     1      15.660  25.500   7.280  1.00  0.00            
ATOM     76  H36 ACD     1      16.370  26.210   7.730  1.00  0.00            
ATOM     77  C23 ACD     1      15.600  25.790   5.780  1.00  0.00            
ATOM     78  H37 ACD     1      15.170  24.980   5.180  1.00  0.00            
ATOM     79  O19 ACD     1      16.900  26.010   5.200  1.00  0.00            
ATOM     80  H38 ACD     1      17.520  25.360   5.550  1.00  0.00            
ATOM     81  C24 ACD     1      14.880  27.110   5.580  1.00  0.00            
ATOM     82  H39 ACD     1      15.440  27.950   6.010  1.00  0.00            
ATOM     83  O20 ACD     1      14.840  27.410   4.170  1.00  0.00            
ATOM     84  H40 ACD     1      14.070  26.960   3.790  1.00  0.00            
ATOM     85  C25 ACD     1      13.600  27.080   6.240  1.00  0.00            
ATOM     86  H41 ACD     1      13.040  28.020   6.220  1.00  0.00            
ATOM     87  O21 ACD     1      13.680  26.910   7.640  1.00  0.00            
ATOM     88  C26 ACD     1      14.340  25.690   8.000  1.00  0.00            
ATOM     89  H42 ACD     1      13.670  24.860   7.720  1.00  0.00            
ATOM     90  C27 ACD     1      14.650  25.740   9.450  1.00  0.00            
ATOM     91  H43 ACD     1      13.650  25.770   9.910  1.00  0.00            
ATOM     92  H44 ACD     1      15.090  24.840   9.900  1.00  0.00            
ATOM     93  O22 ACD     1      15.370  26.900   9.840  1.00  0.00            
ATOM     94  H45 ACD     1      15.810  26.620  10.650  1.00  0.00            
ATOM     95  O23 ACD     1      12.790  26.010   5.750  1.00  0.00            
ATOM     96  C28 ACD     1      11.740  26.280   4.830  1.00  0.00            
ATOM     97  H46 ACD     1      11.850  27.270   4.370  1.00  0.00            
ATOM     98  C29 ACD     1      10.350  26.080   5.580  1.00  0.00            
ATOM     99  H47 ACD     1      10.410  25.180   6.210  1.00  0.00            
ATOM    100  O24 ACD     1       9.220  25.990   4.620  1.00  0.00            
ATOM    101  C30 ACD     1      10.190  27.290   6.520  1.00  0.00            
ATOM    102  H48 ACD     1       9.210  27.270   7.020  1.00  0.00            
ATOM    103  H49 ACD     1      10.860  27.100   7.360  1.00  0.00            
ATOM    104  O25 ACD     1      10.430  28.520   5.880  1.00  0.00            
ATOM    105  H50 ACD     1      10.680  29.130   6.580  1.00  0.00            
ATOM    106  C31 ACD     1      11.870  25.390   3.570  1.00  0.00            
ATOM    107  H51 ACD     1      12.150  24.400   3.960  1.00  0.00            
ATOM    108  O26 ACD     1      13.000  25.860   2.870  1.00  0.00            
ATOM    109  H52 ACD     1      13.140  25.210   2.180  1.00  0.00            
ATOM    110  C32 ACD     1      10.570  25.430   2.710  1.00  0.00            
ATOM    111  H53 ACD     1      10.410  26.460   2.380  1.00  0.00            
ATOM    112  O27 ACD     1      10.750  24.620   1.540  1.00  0.00            
ATOM    113  H54 ACD     1      10.760  23.700   1.800  1.00  0.00            
ATOM    114  C33 ACD     1       9.450  25.040   3.570  1.00  0.00            
ATOM    115  H55 ACD     1       8.590  25.080   2.900  1.00  0.00            
ATOM    116  O28 ACD     1       9.620  23.710   4.070  1.00  0.00            
ATOM    117  C34 ACD     1       8.370  22.960   4.350  1.00  0.00            
ATOM    118  H56 ACD     1       7.500  23.610   4.190  1.00  0.00            
ATOM    119  C35 ACD     1       8.290  21.830   3.300  1.00  0.00            
ATOM    120  H57 ACD     1       9.270  21.360   3.140  1.00  0.00            
ATOM    121  O29 ACD     1       7.860  22.390   2.060  1.00  0.00            
ATOM    122  H58 ACD     1       8.010  21.730   1.380  1.00  0.00            
ATOM    123  C36 ACD     1       7.240  20.820   3.850  1.00  0.00            
ATOM    124  H59 ACD     1       6.230  21.250   3.870  1.00  0.00            
ATOM    125  O30 ACD     1       7.300  19.550   3.140  1.00  0.00            
ATOM    126  H60 ACD     1       7.960  19.140   3.710  1.00  0.00            
ATOM    127  C1  CX6     2      19.800  25.920  -0.480  1.00  0.00            
ATOM    128  C2  CX6     2      19.650  24.440  -0.220  1.00  0.00            
ATOM    129  O1  CX6     2      18.940  24.340   1.000  1.00  0.00            
ATOM    130  C3  CX6     2      18.320  23.230   1.380  1.00  0.00            
ATOM    131  N1  CX6     2      19.050  22.100   1.570  1.00  0.00            
ATOM    132  C4  CX6     2      18.160  21.370   2.240  1.00  0.00            
ATOM    133  C5  CX6     2      18.390  20.060   2.650  1.00  0.00            
ATOM    134  C6  CX6     2      17.470  19.430   3.490  1.00  0.00            
ATOM    135  C7  CX6     2      16.310  20.150   3.820  1.00  0.00            
ATOM    136  C8  CX6     2      16.010  21.380   3.360  1.00  0.00            
ATOM    137  C9  CX6     2      14.690  22.050   3.720  1.00  0.00            
ATOM    138  O2  CX6     2      13.790  22.130   2.910  1.00  0.00            
ATOM    139  O3  CX6     2      14.400  21.830   4.990  1.00  0.00            
ATOM    140  C10 CX6     2      13.110  22.040   5.540  1.00  0.00            
ATOM    141  C11 CX6     2      12.320  20.750   5.300  1.00  0.00            
ATOM    142  O4  CX6     2      13.460  22.010   6.930  1.00  0.00            
ATOM    143  C12 CX6     2      12.520  22.420   7.770  1.00  0.00            
ATOM    144  O5  CX6     2      11.500  22.990   7.430  1.00  0.00            
ATOM    145  O6  CX6     2      12.960  22.270   9.030  1.00  0.00            
ATOM    146  C13 CX6     2      12.080  22.740  10.100  1.00  0.00            
ATOM    147  C14 CX6     2      10.740  22.030  10.300  1.00  0.00            
ATOM    148  C15 CX6     2      10.000  22.670  11.430  1.00  0.00            
ATOM    149  C16 CX6     2      10.820  22.540  12.770  1.00  0.00            
ATOM    150  C17 CX6     2      12.210  23.160  12.680  1.00  0.00            
ATOM    151  C18 CX6     2      12.940  22.640  11.360  1.00  0.00            
ATOM    152  C19 CX6     2      16.960  22.010   2.560  1.00  0.00            
ATOM    153  N2  CX6     2      17.100  23.280   2.050  1.00  0.00            
ATOM    154  C20 CX6     2      16.430  24.600   2.270  1.00  0.00            
ATOM    155  C21 CX6     2      15.930  25.200   0.970  1.00  0.00            
ATOM    156  C22 CX6     2      16.500  26.340   0.450  1.00  0.00            
ATOM    157  C23 CX6     2      16.090  26.850  -0.760  1.00  0.00            
ATOM    158  C24 CX6     2      14.920  26.340  -1.380  1.00  0.00            
ATOM    159  C25 CX6     2      14.400  26.960  -2.620  1.00  0.00            
ATOM    160  C26 CX6     2      13.180  27.640  -2.630  1.00  0.00            
ATOM    161  C27 CX6     2      12.900  28.550  -3.660  1.00  0.00            
ATOM    162  C28 CX6     2      13.700  28.640  -4.790  1.00  0.00            
ATOM    163  C29 CX6     2      14.910  27.900  -4.860  1.00  0.00            
ATOM    164  C30 CX6     2      15.250  27.160  -3.710  1.00  0.00            
ATOM    165  C31 CX6     2      16.590  26.570  -3.750  1.00  0.00            
ATOM    166  N3  CX6     2      17.650  27.420  -3.930  1.00  0.00            
ATOM    167  N4  CX6     2      18.720  26.680  -3.980  1.00  0.00            
ATOM    168  N5  CX6     2      18.280  25.390  -3.850  1.00  0.00            
ATOM    169  N6  CX6     2      16.940  25.300  -3.560  1.00  0.00            
ATOM    170  C32 CX6     2      14.230  25.260  -0.750  1.00  0.00            
ATOM    171  C33 CX6     2      14.800  24.640   0.330  1.00  0.00            
ATOM    172  H1  CX6     2      20.410  26.180  -1.350  1.00  0.00            
ATOM    173  H2  CX6     2      18.800  26.310  -0.700  1.00  0.00            
ATOM    174  H3  CX6     2      20.250  26.410   0.390  1.00  0.00            
ATOM    175  H4  CX6     2      20.610  23.910  -0.240  1.00  0.00            
ATOM    176  H5  CX6     2      19.060  24.060  -1.060  1.00  0.00            
ATOM    177  H6  CX6     2      19.320  19.570   2.380  1.00  0.00            
ATOM    178  H7  CX6     2      17.620  18.390   3.770  1.00  0.00            
ATOM    179  H8  CX6     2      15.610  19.660   4.490  1.00  0.00            
ATOM    180  H9  CX6     2      12.690  22.930   5.060  1.00  0.00            
ATOM    181  H10 CX6     2      11.710  20.490   6.170  1.00  0.00            
ATOM    182  H11 CX6     2      11.660  20.850   4.430  1.00  0.00            
ATOM    183  H12 CX6     2      13.060  19.970   5.080  1.00  0.00            
ATOM    184  H13 CX6     2      11.890  23.820   9.980  1.00  0.00            
ATOM    185  H14 CX6     2      11.040  20.980  10.460  1.00  0.00            
ATOM    186  H15 CX6     2      10.110  22.080   9.400  1.00  0.00            
ATOM    187  H16 CX6     2       9.010  22.190  11.540  1.00  0.00            
ATOM    188  H17 CX6     2       9.920  23.750  11.290  1.00  0.00            
ATOM    189  H18 CX6     2      10.950  21.480  13.030  1.00  0.00            
ATOM    190  H19 CX6     2      10.280  23.060  13.570  1.00  0.00            
ATOM    191  H20 CX6     2      12.760  22.720  13.520  1.00  0.00            
ATOM    192  H21 CX6     2      12.150  24.240  12.860  1.00  0.00            
ATOM    193  H22 CX6     2      13.890  23.190  11.340  1.00  0.00            
ATOM    194  H23 CX6     2      13.110  21.560  11.390  1.00  0.00            
ATOM    195  H24 CX6     2      17.130  25.320   2.710  1.00  0.00            
ATOM    196  H25 CX6     2      15.510  24.550   2.860  1.00  0.00            
ATOM    197  H26 CX6     2      17.360  26.690   1.010  1.00  0.00            
ATOM    198  H27 CX6     2      16.550  27.730  -1.210  1.00  0.00            
ATOM    199  H28 CX6     2      12.500  27.530  -1.780  1.00  0.00            
ATOM    200  H29 CX6     2      11.940  29.040  -3.690  1.00  0.00            
ATOM    201  H30 CX6     2      13.500  29.320  -5.620  1.00  0.00            
ATOM    202  H31 CX6     2      15.560  28.050  -5.720  1.00  0.00            
ATOM    203  H32 CX6     2      18.930  24.620  -3.830  1.00  0.00            
ATOM    204  H33 CX6     2      13.230  24.910  -1.000  1.00  0.00            
ATOM    205  H34 CX6     2      14.340  23.760   0.780  1.00  0.00            
TER
ENDMDL
MODEL        1
ATOM      1  H1  ACD     1      23.110  30.070  22.060  1.00  0.00            
ATOM      2  O1  ACD     1      22.750  29.290  21.630  1.00  0.00            
ATOM      3  C1  ACD     1      22.310  29.620  20.320  1.00  0.00            
ATOM      4  H2  ACD     1      23.120  29.960  19.660  1.00  0.00            
ATOM      5  H3  ACD     1      21.650  30.490  20.310  1.00  0.00            
ATOM      6  C2  ACD     1      21.590  28.510  19.530  1.00  0.00            
ATOM      7  H4  ACD     1      21.330  28.880  18.530  1.00  0.00            
ATOM      8  O2  ACD     1      22.510  27.480  19.320  1.00  0.00            
ATOM      9  C3  ACD     1      22.080  26.500  18.260  1.00  0.00            
ATOM     10  H5  ACD     1      22.990  25.910  18.140  1.00  0.00            
ATOM     11  O3  ACD     1      21.720  27.060  17.040  1.00  0.00            
ATOM     12  C4  ACD     1      22.420  26.730  15.810  1.00  0.00            
ATOM     13  H6  ACD     1      23.260  26.030  15.900  1.00  0.00            
ATOM     14  C5  ACD     1      21.370  26.050  14.870  1.00  0.00            
ATOM     15  H7  ACD     1      20.450  26.590  15.120  1.00  0.00            
ATOM     16  O4  ACD     1      21.340  24.640  15.270  1.00  0.00            
ATOM     17  H8  ACD     1      21.060  24.660  16.190  1.00  0.00            
ATOM     18  C6  ACD     1      21.730  26.250  13.380  1.00  0.00            
ATOM     19  H9  ACD     1      22.560  25.560  13.230  1.00  0.00            
ATOM     20  O5  ACD     1      20.670  25.850  12.540  1.00  0.00            
ATOM     21  H10 ACD     1      20.110  26.620  12.450  1.00  0.00            
ATOM     22  C7  ACD     1      22.220  27.590  13.020  1.00  0.00            
ATOM     23  H11 ACD     1      22.690  27.680  12.030  1.00  0.00            
ATOM     24  O6  ACD     1      23.320  27.890  13.930  1.00  0.00            
ATOM     25  C8  ACD     1      22.960  28.090  15.230  1.00  0.00            
ATOM     26  H12 ACD     1      22.190  28.850  15.380  1.00  0.00            
ATOM     27  C9  ACD     1      24.190  28.500  16.020  1.00  0.00            
ATOM     28  H13 ACD     1      24.590  29.450  15.650  1.00  0.00            
ATOM     29  H14 ACD     1      23.850  28.580  17.060  1.00  0.00            
ATOM     30  O7  ACD     1      25.310  27.550  16.130  1.00  0.00            
ATOM     31  H15 ACD     1      25.940  27.930  16.760  1.00  0.00            
ATOM     32  O8  ACD     1      21.070  28.460  13.250  1.00  0.00            
ATOM     33  C10 ACD     1      20.680  29.420  12.160  1.00  0.00            
ATOM     34  H16 ACD     1      21.260  29.260  11.240  1.00  0.00            
ATOM     35  C11 ACD     1      19.140  29.180  11.770  1.00  0.00            
ATOM     36  H17 ACD     1      18.550  29.150  12.700  1.00  0.00            
ATOM     37  O9  ACD     1      18.940  27.940  11.030  1.00  0.00            
ATOM     38  H18 ACD     1      18.040  27.920  10.700  1.00  0.00            
ATOM     39  C12 ACD     1      18.690  30.380  10.910  1.00  0.00            
ATOM     40  H19 ACD     1      19.240  30.460   9.960  1.00  0.00            
ATOM     41  O10 ACD     1      17.270  30.230  10.640  1.00  0.00            
ATOM     42  H20 ACD     1      16.870  30.630  11.410  1.00  0.00            
ATOM     43  C13 ACD     1      18.990  31.710  11.600  1.00  0.00            
ATOM     44  H21 ACD     1      18.770  32.620  11.040  1.00  0.00            
ATOM     45  O11 ACD     1      20.400  31.830  11.710  1.00  0.00            
ATOM     46  C14 ACD     1      20.880  30.900  12.580  1.00  0.00            
ATOM     47  H22 ACD     1      20.280  30.990  13.490  1.00  0.00            
ATOM     48  C15 ACD     1      22.310  31.130  12.950  1.00  0.00            
ATOM     49  H23 ACD     1      22.510  32.200  13.040  1.00  0.00            
ATOM     50  H24 ACD     1      22.400  30.690  13.950  1.00  0.00            
ATOM     51  O12 ACD     1      23.260  30.530  12.120  1.00  0.00            
ATOM     52  H25 ACD     1      24.060  30.530  12.660  1.00  0.00            
ATOM     53  O13 ACD     1      18.250  31.880  12.800  1.00  0.00            
ATOM     54  C16 ACD     1      17.250  32.870  12.950  1.00  0.00            
ATOM     55  H26 ACD     1      17.110  33.380  11.990  1.00  0.00            
ATOM     56  C17 ACD     1      15.910  32.200  13.290  1.00  0.00            
ATOM     57  H27 ACD     1      16.040  31.400  14.030  1.00  0.00            
ATOM     58  O14 ACD     1      15.380  31.650  12.070  1.00  0.00            
ATOM     59  H28 ACD     1      14.580  31.140  12.240  1.00  0.00            
ATOM     60  C18 ACD     1      14.890  33.220  13.850  1.00  0.00            
ATOM     61  H29 ACD     1      14.700  33.920  13.030  1.00  0.00            
ATOM     62  O15 ACD     1      13.670  32.550  14.200  1.00  0.00            
ATOM     63  H30 ACD     1      13.890  32.290  15.100  1.00  0.00            
ATOM     64  C19 ACD     1      15.470  34.010  15.020  1.00  0.00            
ATOM     65  H31 ACD     1      14.830  34.850  15.290  1.00  0.00            
ATOM     66  O16 ACD     1      16.650  34.610  14.490  1.00  0.00            
ATOM     67  C20 ACD     1      17.660  33.700  14.120  1.00  0.00            
ATOM     68  H32 ACD     1      17.800  33.030  14.970  1.00  0.00            
ATOM     69  C21 ACD     1      18.970  34.470  13.970  1.00  0.00            
ATOM     70  H33 ACD     1      19.010  35.140  14.840  1.00  0.00            
ATOM     71  H34 ACD     1      19.760  33.720  14.020  1.00  0.00            
ATOM     72  O17 ACD     1      18.970  35.280  12.770  1.00  0.00            
ATOM     73  H35 ACD     1      18.260  35.920  12.740  1.00  0.00            
ATOM     74  O18 ACD     1      15.740  33.180  16.070  1.00  0.00            
ATOM     75  C22 ACD     1      15.230  33.580  17.340  1.00  0.00            
ATOM     76  H36 ACD     1      14.480  34.380  17.280  1.00  0.00            
ATOM     77  C23 ACD     1      14.520  32.390  17.860  1.00  0.00            
ATOM     78  H37 ACD     1      15.110  31.500  17.590  1.00  0.00            
ATOM     79  O19 ACD     1      13.260  32.380  17.160  1.00  0.00            
ATOM     80  H38 ACD     1      12.790  31.630  17.530  1.00  0.00            
ATOM     81  C24 ACD     1      14.310  32.560  19.410  1.00  0.00            
ATOM     82  H39 ACD     1      13.750  33.480  19.570  1.00  0.00            
ATOM     83  O20 ACD     1      13.660  31.410  20.020  1.00  0.00            
ATOM     84  H40 ACD     1      12.900  31.080  19.540  1.00  0.00            
ATOM     85  C25 ACD     1      15.620  32.780  20.120  1.00  0.00            
ATOM     86  H41 ACD     1      15.470  32.960  21.190  1.00  0.00            
ATOM     87  O21 ACD     1      16.090  33.990  19.590  1.00  0.00            
ATOM     88  C26 ACD     1      16.490  33.910  18.160  1.00  0.00            
ATOM     89  H42 ACD     1      17.170  33.060  18.000  1.00  0.00            
ATOM     90  C27 ACD     1      17.280  35.090  17.660  1.00  0.00            
ATOM     91  H43 ACD     1      17.960  35.310  18.480  1.00  0.00            
ATOM     92  H44 ACD     1      17.880  34.900  16.760  1.00  0.00            
ATOM     93  O22 ACD     1      16.430  36.300  17.500  1.00  0.00            
ATOM     94  H45 ACD     1      15.990  36.470  18.340  1.00  0.00            
ATOM     95  O23 ACD     1      16.560  31.740  19.830  1.00  0.00            
ATOM     96  C28 ACD     1      17.170  31.220  20.970  1.00  0.00            
ATOM     97  H46 ACD     1      16.760  31.690  21.870  1.00  0.00            
ATOM     98  C29 ACD     1      18.670  31.460  20.800  1.00  0.00            
ATOM     99  H47 ACD     1      18.910  31.060  19.810  1.00  0.00            
ATOM    100  O24 ACD     1      19.360  30.660  21.810  1.00  0.00            
ATOM    101  C30 ACD     1      19.050  33.010  20.760  1.00  0.00            
ATOM    102  H48 ACD     1      18.630  33.490  19.870  1.00  0.00            
ATOM    103  H49 ACD     1      18.680  33.500  21.670  1.00  0.00            
ATOM    104  O25 ACD     1      20.450  33.070  20.630  1.00  0.00            
ATOM    105  H50 ACD     1      20.560  34.030  20.570  1.00  0.00            
ATOM    106  C31 ACD     1      16.690  29.760  21.030  1.00  0.00            
ATOM    107  H51 ACD     1      16.700  29.290  20.040  1.00  0.00            
ATOM    108  O26 ACD     1      15.270  29.720  21.420  1.00  0.00            
ATOM    109  H52 ACD     1      14.770  30.370  20.930  1.00  0.00            
ATOM    110  C32 ACD     1      17.680  29.060  21.980  1.00  0.00            
ATOM    111  H53 ACD     1      17.550  29.390  23.020  1.00  0.00            
ATOM    112  O27 ACD     1      17.500  27.690  21.960  1.00  0.00            
ATOM    113  H54 ACD     1      18.160  27.480  21.290  1.00  0.00            
ATOM    114  C33 ACD     1      19.150  29.310  21.630  1.00  0.00            
ATOM    115  H55 ACD     1      19.790  28.710  22.290  1.00  0.00            
ATOM    116  O28 ACD     1      19.410  28.770  20.360  1.00  0.00            
ATOM    117  C34 ACD     1      20.390  27.790  20.190  1.00  0.00            
ATOM    118  H56 ACD     1      20.620  27.280  21.130  1.00  0.00            
ATOM    119  C35 ACD     1      19.750  26.700  19.250  1.00  0.00            
ATOM    120  H57 ACD     1      19.570  27.290  18.350  1.00  0.00            
ATOM    121  O29 ACD     1      18.700  26.060  19.930  1.00  0.00            
ATOM    122  H58 ACD     1      18.380  25.380  19.330  1.00  0.00            
ATOM    123  C36 ACD     1      20.840  25.710  18.760  1.00  0.00            
ATOM    124  H59 ACD     1      21.170  25.120  19.620  1.00  0.00            
ATOM    125  O30 ACD     1      20.400  24.770  17.710  1.00  0.00            
ATOM    126  H60 ACD     1      20.050  23.970  18.110  1.00  0.00            
ATOM    127  C1  CX6     2      11.440  26.030  22.530  1.00  0.00            
ATOM    128  C2  CX6     2      11.390  26.790  21.220  1.00  0.00            
ATOM    129  O1  CX6     2      12.750  27.070  20.830  1.00  0.00            
ATOM    130  C3  CX6     2      13.020  27.630  19.630  1.00  0.00            
ATOM    131  N1  CX6     2      11.990  28.110  18.890  1.00  0.00            
ATOM    132  C4  CX6     2      12.690  28.480  17.760  1.00  0.00            
ATOM    133  C5  CX6     2      12.190  29.200  16.670  1.00  0.00            
ATOM    134  C6  CX6     2      13.080  29.520  15.590  1.00  0.00            
ATOM    135  C7  CX6     2      14.410  29.410  15.740  1.00  0.00            
ATOM    136  C8  CX6     2      14.990  28.770  16.910  1.00  0.00            
ATOM    137  C9  CX6     2      16.410  28.690  17.110  1.00  0.00            
ATOM    138  O2  CX6     2      17.050  27.680  17.200  1.00  0.00            
ATOM    139  O3  CX6     2      16.970  29.910  16.820  1.00  0.00            
ATOM    140  C10 CX6     2      18.370  30.060  16.910  1.00  0.00            
ATOM    141  C11 CX6     2      18.980  29.690  15.490  1.00  0.00            
ATOM    142  O4  CX6     2      18.630  31.410  17.040  1.00  0.00            
ATOM    143  C12 CX6     2      19.890  31.770  17.430  1.00  0.00            
ATOM    144  O5  CX6     2      20.860  31.020  17.600  1.00  0.00            
ATOM    145  O6  CX6     2      20.030  33.100  17.300  1.00  0.00            
ATOM    146  C13 CX6     2      21.390  33.610  17.320  1.00  0.00            
ATOM    147  C14 CX6     2      22.280  33.140  16.120  1.00  0.00            
ATOM    148  C15 CX6     2      23.550  34.000  15.840  1.00  0.00            
ATOM    149  C16 CX6     2      23.350  35.530  16.050  1.00  0.00            
ATOM    150  C17 CX6     2      22.570  35.860  17.330  1.00  0.00            
ATOM    151  C18 CX6     2      21.230  35.110  17.410  1.00  0.00            
ATOM    152  C19 CX6     2      14.030  28.370  17.900  1.00  0.00            
ATOM    153  N2  CX6     2      14.270  27.610  19.040  1.00  0.00            
ATOM    154  C20 CX6     2      15.270  26.610  19.390  1.00  0.00            
ATOM    155  C21 CX6     2      14.900  25.240  18.950  1.00  0.00            
ATOM    156  C22 CX6     2      14.870  24.870  17.600  1.00  0.00            
ATOM    157  C23 CX6     2      14.520  23.580  17.140  1.00  0.00            
ATOM    158  C24 CX6     2      14.370  22.600  18.120  1.00  0.00            
ATOM    159  C25 CX6     2      14.030  21.240  17.670  1.00  0.00            
ATOM    160  C26 CX6     2      12.740  20.690  17.970  1.00  0.00            
ATOM    161  C27 CX6     2      12.340  19.480  17.500  1.00  0.00            
ATOM    162  C28 CX6     2      13.250  18.710  16.740  1.00  0.00            
ATOM    163  C29 CX6     2      14.500  19.180  16.430  1.00  0.00            
ATOM    164  C30 CX6     2      14.880  20.440  16.900  1.00  0.00            
ATOM    165  C31 CX6     2      16.110  20.960  16.450  1.00  0.00            
ATOM    166  N3  CX6     2      17.180  20.790  17.290  1.00  0.00            
ATOM    167  N4  CX6     2      18.160  21.240  16.590  1.00  0.00            
ATOM    168  N5  CX6     2      17.610  21.770  15.440  1.00  0.00            
ATOM    169  N6  CX6     2      16.310  21.540  15.270  1.00  0.00            
ATOM    170  C32 CX6     2      14.480  22.880  19.530  1.00  0.00            
ATOM    171  C33 CX6     2      14.680  24.260  19.910  1.00  0.00            
ATOM    172  H1  CX6     2      12.140  25.200  22.370  1.00  0.00            
ATOM    173  H2  CX6     2      11.870  26.810  23.170  1.00  0.00            
ATOM    174  H3  CX6     2      10.490  25.680  22.940  1.00  0.00            
ATOM    175  H4  CX6     2      10.810  27.710  21.380  1.00  0.00            
ATOM    176  H5  CX6     2      10.920  26.080  20.530  1.00  0.00            
ATOM    177  H6  CX6     2      11.170  29.580  16.650  1.00  0.00            
ATOM    178  H7  CX6     2      12.750  30.050  14.700  1.00  0.00            
ATOM    179  H8  CX6     2      15.040  29.790  14.940  1.00  0.00            
ATOM    180  H9  CX6     2      18.850  29.430  17.670  1.00  0.00            
ATOM    181  H10 CX6     2      18.370  30.060  14.660  1.00  0.00            
ATOM    182  H11 CX6     2      20.010  30.060  15.440  1.00  0.00            
ATOM    183  H12 CX6     2      19.010  28.590  15.500  1.00  0.00            
ATOM    184  H13 CX6     2      21.900  33.320  18.250  1.00  0.00            
ATOM    185  H14 CX6     2      21.610  33.230  15.250  1.00  0.00            
ATOM    186  H15 CX6     2      22.670  32.130  16.280  1.00  0.00            
ATOM    187  H16 CX6     2      23.910  33.800  14.820  1.00  0.00            
ATOM    188  H17 CX6     2      24.350  33.760  16.540  1.00  0.00            
ATOM    189  H18 CX6     2      22.860  35.950  15.160  1.00  0.00            
ATOM    190  H19 CX6     2      24.310  36.050  16.100  1.00  0.00            
ATOM    191  H20 CX6     2      22.390  36.940  17.320  1.00  0.00            
ATOM    192  H21 CX6     2      23.180  35.670  18.230  1.00  0.00            
ATOM    193  H22 CX6     2      20.760  35.380  18.360  1.00  0.00            
ATOM    194  H23 CX6     2      20.540  35.540  16.670  1.00  0.00            
ATOM    195  H24 CX6     2      15.310  26.500  20.480  1.00  0.00            
ATOM    196  H25 CX6     2      16.340  26.720  19.210  1.00  0.00            
ATOM    197  H26 CX6     2      15.100  25.640  16.880  1.00  0.00            
ATOM    198  H27 CX6     2      14.500  23.450  16.060  1.00  0.00            
ATOM    199  H28 CX6     2      12.080  21.390  18.470  1.00  0.00            
ATOM    200  H29 CX6     2      11.350  19.090  17.730  1.00  0.00            
ATOM    201  H30 CX6     2      12.960  17.740  16.330  1.00  0.00            
ATOM    202  H31 CX6     2      15.080  18.590  15.730  1.00  0.00            
ATOM    203  H32 CX6     2      18.130  22.160  14.670  1.00  0.00            
ATOM    204  H33 CX6     2      14.440  22.080  20.260  1.00  0.00            
ATOM    205  H34 CX6     2      14.630  24.620  20.940  1.00  0.00            
TER
ENDMDL
MODEL        1
ATOM      1  H1  ACD     1      25.600  26.930  17.650  1.00  0.00            
ATOM      2  O1  ACD     1      25.490  27.730  18.180  1.00  0.00            
ATOM      3  C1  ACD     1      24.480  28.540  17.470  1.00  0.00            
ATOM      4  H2  ACD     1      25.000  29.120  16.700  1.00  0.00            
ATOM      5  H3  ACD     1      24.030  29.260  18.170  1.00  0.00            
ATOM      6  C2  ACD     1      23.290  27.760  16.880  1.00  0.00            
ATOM      7  H4  ACD     1      22.650  28.380  16.250  1.00  0.00            
ATOM      8  O2  ACD     1      23.970  26.800  16.050  1.00  0.00            
ATOM      9  C3  ACD     1      23.090  26.070  15.190  1.00  0.00            
ATOM     10  H5  ACD     1      23.680  25.400  14.550  1.00  0.00            
ATOM     11  O3  ACD     1      22.360  26.930  14.390  1.00  0.00            
ATOM     12  C4  ACD     1      22.630  27.010  13.000  1.00  0.00            
ATOM     13  H6  ACD     1      23.470  26.370  12.700  1.00  0.00            
ATOM     14  C5  ACD     1      21.500  26.270  12.200  1.00  0.00            
ATOM     15  H7  ACD     1      20.580  26.550  12.730  1.00  0.00            
ATOM     16  O4  ACD     1      21.700  24.830  12.310  1.00  0.00            
ATOM     17  H8  ACD     1      21.410  24.520  13.170  1.00  0.00            
ATOM     18  C6  ACD     1      21.540  26.730  10.750  1.00  0.00            
ATOM     19  H9  ACD     1      22.450  26.390  10.230  1.00  0.00            
ATOM     20  O5  ACD     1      20.460  26.260   9.950  1.00  0.00            
ATOM     21  H10 ACD     1      19.920  26.990   9.610  1.00  0.00            
ATOM     22  C7  ACD     1      21.630  28.250  10.550  1.00  0.00            
ATOM     23  H11 ACD     1      21.770  28.580   9.510  1.00  0.00            
ATOM     24  O6  ACD     1      22.840  28.570  11.220  1.00  0.00            
ATOM     25  C8  ACD     1      22.820  28.480  12.660  1.00  0.00            
ATOM     26  H12 ACD     1      22.020  29.050  13.160  1.00  0.00            
ATOM     27  C9  ACD     1      24.110  28.990  13.370  1.00  0.00            
ATOM     28  H13 ACD     1      24.200  30.070  13.150  1.00  0.00            
ATOM     29  H14 ACD     1      24.150  28.900  14.460  1.00  0.00            
ATOM     30  O7  ACD     1      25.210  28.330  12.760  1.00  0.00            
ATOM     31  H15 ACD     1      25.680  27.900  13.480  1.00  0.00            
ATOM     32  O8  ACD     1      20.480  28.880  11.050  1.00  0.00            
ATOM     33  C10 ACD     1      19.900  30.050  10.440  1.00  0.00            
ATOM     34  H16 ACD     1      19.980  30.150   9.350  1.00  0.00            
ATOM     35  C11 ACD     1      18.320  30.010  10.670  1.00  0.00            
ATOM     36  H17 ACD     1      18.240  29.890  11.760  1.00  0.00            
ATOM     37  O9  ACD     1      17.730  28.930   9.890  1.00  0.00            
ATOM     38  H18 ACD     1      18.110  28.880   9.010  1.00  0.00            
ATOM     39  C12 ACD     1      17.700  31.320  10.290  1.00  0.00            
ATOM     40  H19 ACD     1      17.820  31.490   9.210  1.00  0.00            
ATOM     41  O10 ACD     1      16.290  31.360  10.520  1.00  0.00            
ATOM     42  H20 ACD     1      16.190  31.390  11.470  1.00  0.00            
ATOM     43  C13 ACD     1      18.450  32.520  10.900  1.00  0.00            
ATOM     44  H21 ACD     1      18.010  33.480  10.620  1.00  0.00            
ATOM     45  O11 ACD     1      19.820  32.460  10.480  1.00  0.00            
ATOM     46  C14 ACD     1      20.590  31.330  10.960  1.00  0.00            
ATOM     47  H22 ACD     1      20.590  31.270  12.060  1.00  0.00            
ATOM     48  C15 ACD     1      22.040  31.610  10.400  1.00  0.00            
ATOM     49  H23 ACD     1      22.370  32.610  10.710  1.00  0.00            
ATOM     50  H24 ACD     1      22.700  30.860  10.860  1.00  0.00            
ATOM     51  O12 ACD     1      22.120  31.520   8.940  1.00  0.00            
ATOM     52  H25 ACD     1      22.950  31.900   8.650  1.00  0.00            
ATOM     53  O13 ACD     1      18.340  32.400  12.280  1.00  0.00            
ATOM     54  C16 ACD     1      17.670  33.370  13.020  1.00  0.00            
ATOM     55  H26 ACD     1      17.150  34.040  12.330  1.00  0.00            
ATOM     56  C17 ACD     1      16.460  32.710  13.790  1.00  0.00            
ATOM     57  H27 ACD     1      16.880  31.940  14.440  1.00  0.00            
ATOM     58  O14 ACD     1      15.470  32.330  12.780  1.00  0.00            
ATOM     59  H28 ACD     1      14.710  31.920  13.190  1.00  0.00            
ATOM     60  C18 ACD     1      15.850  33.840  14.650  1.00  0.00            
ATOM     61  H29 ACD     1      15.540  34.650  13.980  1.00  0.00            
ATOM     62  O15 ACD     1      14.840  33.460  15.560  1.00  0.00            
ATOM     63  H30 ACD     1      15.330  32.900  16.160  1.00  0.00            
ATOM     64  C19 ACD     1      16.810  34.540  15.580  1.00  0.00            
ATOM     65  H31 ACD     1      16.320  35.270  16.230  1.00  0.00            
ATOM     66  O16 ACD     1      17.840  35.080  14.750  1.00  0.00            
ATOM     67  C20 ACD     1      18.600  34.240  13.910  1.00  0.00            
ATOM     68  H32 ACD     1      19.280  33.600  14.490  1.00  0.00            
ATOM     69  C21 ACD     1      19.640  35.070  13.110  1.00  0.00            
ATOM     70  H33 ACD     1      20.280  35.650  13.790  1.00  0.00            
ATOM     71  H34 ACD     1      20.250  34.330  12.570  1.00  0.00            
ATOM     72  O17 ACD     1      18.960  35.790  12.070  1.00  0.00            
ATOM     73  H35 ACD     1      19.620  36.390  11.700  1.00  0.00            
ATOM     74  O18 ACD     1      17.420  33.520  16.370  1.00  0.00            
ATOM     75  C22 ACD     1      17.510  33.650  17.830  1.00  0.00            
ATOM     76  H36 ACD     1      17.030  34.570  18.180  1.00  0.00            
ATOM     77  C23 ACD     1      16.930  32.310  18.340  1.00  0.00            
ATOM     78  H37 ACD     1      17.520  31.480  17.910  1.00  0.00            
ATOM     79  O19 ACD     1      15.530  32.110  18.110  1.00  0.00            
ATOM     80  H38 ACD     1      15.510  31.160  17.970  1.00  0.00            
ATOM     81  C24 ACD     1      17.230  32.200  19.790  1.00  0.00            
ATOM     82  H39 ACD     1      16.780  33.060  20.320  1.00  0.00            
ATOM     83  O20 ACD     1      16.690  31.000  20.270  1.00  0.00            
ATOM     84  H40 ACD     1      15.780  31.210  20.480  1.00  0.00            
ATOM     85  C25 ACD     1      18.670  32.230  20.090  1.00  0.00            
ATOM     86  H41 ACD     1      18.790  32.180  21.180  1.00  0.00            
ATOM     87  O21 ACD     1      19.230  33.420  19.550  1.00  0.00            
ATOM     88  C26 ACD     1      18.960  33.840  18.150  1.00  0.00            
ATOM     89  H42 ACD     1      19.580  33.160  17.540  1.00  0.00            
ATOM     90  C27 ACD     1      19.500  35.250  17.840  1.00  0.00            
ATOM     91  H43 ACD     1      20.520  35.270  18.220  1.00  0.00            
ATOM     92  H44 ACD     1      19.560  35.470  16.770  1.00  0.00            
ATOM     93  O22 ACD     1      18.720  36.270  18.510  1.00  0.00            
ATOM     94  H45 ACD     1      18.700  36.230  19.470  1.00  0.00            
ATOM     95  O23 ACD     1      19.370  31.240  19.490  1.00  0.00            
ATOM     96  C28 ACD     1      20.380  30.630  20.260  1.00  0.00            
ATOM     97  H46 ACD     1      20.620  31.140  21.200  1.00  0.00            
ATOM     98  C29 ACD     1      21.640  30.660  19.450  1.00  0.00            
ATOM     99  H47 ACD     1      21.390  30.420  18.400  1.00  0.00            
ATOM    100  O24 ACD     1      22.530  29.710  20.000  1.00  0.00            
ATOM    101  C30 ACD     1      22.270  32.090  19.580  1.00  0.00            
ATOM    102  H48 ACD     1      21.530  32.850  19.260  1.00  0.00            
ATOM    103  H49 ACD     1      22.330  32.250  20.660  1.00  0.00            
ATOM    104  O25 ACD     1      23.530  32.150  18.950  1.00  0.00            
ATOM    105  H50 ACD     1      23.900  31.310  19.230  1.00  0.00            
ATOM    106  C31 ACD     1      19.900  29.160  20.590  1.00  0.00            
ATOM    107  H51 ACD     1      19.430  28.800  19.670  1.00  0.00            
ATOM    108  O26 ACD     1      18.930  29.270  21.580  1.00  0.00            
ATOM    109  H52 ACD     1      18.150  29.640  21.170  1.00  0.00            
ATOM    110  C32 ACD     1      20.980  28.190  20.910  1.00  0.00            
ATOM    111  H53 ACD     1      21.370  28.380  21.920  1.00  0.00            
ATOM    112  O27 ACD     1      20.550  26.870  20.830  1.00  0.00            
ATOM    113  H54 ACD     1      20.570  26.560  19.920  1.00  0.00            
ATOM    114  C33 ACD     1      22.150  28.380  19.920  1.00  0.00            
ATOM    115  H55 ACD     1      22.960  27.780  20.340  1.00  0.00            
ATOM    116  O28 ACD     1      21.630  27.930  18.630  1.00  0.00            
ATOM    117  C34 ACD     1      22.390  27.000  17.900  1.00  0.00            
ATOM    118  H56 ACD     1      23.030  26.380  18.540  1.00  0.00            
ATOM    119  C35 ACD     1      21.500  26.070  17.190  1.00  0.00            
ATOM    120  H57 ACD     1      20.700  26.630  16.710  1.00  0.00            
ATOM    121  O29 ACD     1      20.900  25.260  18.250  1.00  0.00            
ATOM    122  H58 ACD     1      20.190  24.740  17.860  1.00  0.00            
ATOM    123  C36 ACD     1      22.250  25.230  16.130  1.00  0.00            
ATOM    124  H59 ACD     1      22.920  24.600  16.720  1.00  0.00            
ATOM    125  O30 ACD     1      21.420  24.370  15.340  1.00  0.00            
ATOM    126  H60 ACD     1      20.790  23.910  15.900  1.00  0.00            
ATOM    127  C1  CX6     2      15.960  25.370  23.590  1.00  0.00            
ATOM    128  C2  CX6     2      15.360  26.480  22.730  1.00  0.00            
ATOM    129  O1  CX6     2      16.160  26.530  21.520  1.00  0.00            
ATOM    130  C3  CX6     2      15.820  27.310  20.470  1.00  0.00            
ATOM    131  N1  CX6     2      14.680  28.020  20.410  1.00  0.00            
ATOM    132  C4  CX6     2      14.880  28.570  19.180  1.00  0.00            
ATOM    133  C5  CX6     2      13.950  29.400  18.520  1.00  0.00            
ATOM    134  C6  CX6     2      14.220  29.770  17.200  1.00  0.00            
ATOM    135  C7  CX6     2      15.450  29.420  16.620  1.00  0.00            
ATOM    136  C8  CX6     2      16.380  28.580  17.200  1.00  0.00            
ATOM    137  C9  CX6     2      17.710  28.270  16.600  1.00  0.00            
ATOM    138  O2  CX6     2      17.910  27.260  15.910  1.00  0.00            
ATOM    139  O3  CX6     2      18.470  29.390  16.500  1.00  0.00            
ATOM    140  C10 CX6     2      19.510  29.590  15.580  1.00  0.00            
ATOM    141  C11 CX6     2      18.910  29.620  14.180  1.00  0.00            
ATOM    142  O4  CX6     2      19.860  30.970  15.820  1.00  0.00            
ATOM    143  C12 CX6     2      21.160  31.280  15.630  1.00  0.00            
ATOM    144  O5  CX6     2      22.000  30.480  15.430  1.00  0.00            
ATOM    145  O6  CX6     2      21.350  32.700  15.630  1.00  0.00            
ATOM    146  C13 CX6     2      22.760  33.110  15.460  1.00  0.00            
ATOM    147  C14 CX6     2      23.070  33.140  13.970  1.00  0.00            
ATOM    148  C15 CX6     2      24.450  33.760  13.770  1.00  0.00            
ATOM    149  C16 CX6     2      24.600  35.200  14.420  1.00  0.00            
ATOM    150  C17 CX6     2      24.200  35.210  15.870  1.00  0.00            
ATOM    151  C18 CX6     2      22.850  34.500  16.200  1.00  0.00            
ATOM    152  C19 CX6     2      16.020  28.180  18.520  1.00  0.00            
ATOM    153  N2  CX6     2      16.660  27.310  19.340  1.00  0.00            
ATOM    154  C20 CX6     2      17.720  26.360  19.020  1.00  0.00            
ATOM    155  C21 CX6     2      17.360  24.940  18.710  1.00  0.00            
ATOM    156  C22 CX6     2      16.760  24.600  17.470  1.00  0.00            
ATOM    157  C23 CX6     2      16.500  23.260  17.170  1.00  0.00            
ATOM    158  C24 CX6     2      16.670  22.200  18.060  1.00  0.00            
ATOM    159  C25 CX6     2      16.300  20.820  17.660  1.00  0.00            
ATOM    160  C26 CX6     2      15.350  20.230  18.490  1.00  0.00            
ATOM    161  C27 CX6     2      14.750  18.990  18.230  1.00  0.00            
ATOM    162  C28 CX6     2      15.100  18.310  17.020  1.00  0.00            
ATOM    163  C29 CX6     2      16.020  18.910  16.160  1.00  0.00            
ATOM    164  C30 CX6     2      16.560  20.140  16.430  1.00  0.00            
ATOM    165  C31 CX6     2      17.480  20.750  15.500  1.00  0.00            
ATOM    166  N3  CX6     2      18.800  20.640  15.690  1.00  0.00            
ATOM    167  N4  CX6     2      19.370  21.190  14.630  1.00  0.00            
ATOM    168  N5  CX6     2      18.380  21.580  13.830  1.00  0.00            
ATOM    169  N6  CX6     2      17.130  21.280  14.320  1.00  0.00            
ATOM    170  C32 CX6     2      17.040  22.620  19.350  1.00  0.00            
ATOM    171  C33 CX6     2      17.420  23.940  19.670  1.00  0.00            
ATOM    172  H1  CX6     2      17.020  25.550  23.830  1.00  0.00            
ATOM    173  H2  CX6     2      15.480  25.350  24.570  1.00  0.00            
ATOM    174  H3  CX6     2      15.760  24.360  23.220  1.00  0.00            
ATOM    175  H4  CX6     2      15.400  27.410  23.310  1.00  0.00            
ATOM    176  H5  CX6     2      14.300  26.360  22.460  1.00  0.00            
ATOM    177  H6  CX6     2      13.140  29.800  19.120  1.00  0.00            
ATOM    178  H7  CX6     2      13.550  30.440  16.660  1.00  0.00            
ATOM    179  H8  CX6     2      15.750  29.680  15.610  1.00  0.00            
ATOM    180  H9  CX6     2      20.300  28.870  15.810  1.00  0.00            
ATOM    181  H10 CX6     2      19.730  29.860  13.490  1.00  0.00            
ATOM    182  H11 CX6     2      18.580  28.630  13.860  1.00  0.00            
ATOM    183  H12 CX6     2      18.160  30.410  14.060  1.00  0.00            
ATOM    184  H13 CX6     2      23.510  32.470  15.950  1.00  0.00            
ATOM    185  H14 CX6     2      22.300  33.650  13.370  1.00  0.00            
ATOM    186  H15 CX6     2      23.040  32.120  13.560  1.00  0.00            
ATOM    187  H16 CX6     2      24.780  33.810  12.720  1.00  0.00            
ATOM    188  H17 CX6     2      25.200  33.110  14.230  1.00  0.00            
ATOM    189  H18 CX6     2      23.860  35.880  13.980  1.00  0.00            
ATOM    190  H19 CX6     2      25.570  35.650  14.140  1.00  0.00            
ATOM    191  H20 CX6     2      24.190  36.230  16.290  1.00  0.00            
ATOM    192  H21 CX6     2      24.990  34.720  16.460  1.00  0.00            
ATOM    193  H22 CX6     2      22.900  34.370  17.280  1.00  0.00            
ATOM    194  H23 CX6     2      21.990  35.160  16.030  1.00  0.00            
ATOM    195  H24 CX6     2      18.300  26.330  19.960  1.00  0.00            
ATOM    196  H25 CX6     2      18.360  26.710  18.200  1.00  0.00            
ATOM    197  H26 CX6     2      16.680  25.380  16.730  1.00  0.00            
ATOM    198  H27 CX6     2      16.020  23.140  16.200  1.00  0.00            
ATOM    199  H28 CX6     2      14.990  20.580  19.460  1.00  0.00            
ATOM    200  H29 CX6     2      14.060  18.420  18.840  1.00  0.00            
ATOM    201  H30 CX6     2      14.750  17.290  16.890  1.00  0.00            
ATOM    202  H31 CX6     2      16.320  18.450  15.220  1.00  0.00            
ATOM    203  H32 CX6     2      18.630  21.880  12.900  1.00  0.00            
ATOM    204  H33 CX6     2      17.120  21.890  20.150  1.00  0.00            
ATOM    205  H34 CX6     2      17.640  24.230  20.690  1.00  0.00            
TER
ENDMDL
MODEL        1
ATOM      1  H1  ACD     1      24.960  27.870  19.430  1.00  0.00            
ATOM      2  O1  ACD     1      24.460  28.600  19.800  1.00  0.00            
ATOM      3  C1  ACD     1      23.630  29.150  18.740  1.00  0.00            
ATOM      4  H2  ACD     1      24.230  29.640  17.960  1.00  0.00            
ATOM      5  H3  ACD     1      22.940  29.880  19.190  1.00  0.00            
ATOM      6  C2  ACD     1      22.820  28.010  18.130  1.00  0.00            
ATOM      7  H4  ACD     1      22.070  28.370  17.410  1.00  0.00            
ATOM      8  O2  ACD     1      23.640  27.170  17.350  1.00  0.00            
ATOM      9  C3  ACD     1      23.130  26.020  16.660  1.00  0.00            
ATOM     10  H5  ACD     1      24.060  25.630  16.240  1.00  0.00            
ATOM     11  O3  ACD     1      22.110  26.430  15.670  1.00  0.00            
ATOM     12  C4  ACD     1      22.560  26.690  14.310  1.00  0.00            
ATOM     13  H6  ACD     1      23.250  25.880  14.040  1.00  0.00            
ATOM     14  C5  ACD     1      21.320  26.370  13.520  1.00  0.00            
ATOM     15  H7  ACD     1      20.510  26.990  13.920  1.00  0.00            
ATOM     16  O4  ACD     1      20.920  24.940  13.680  1.00  0.00            
ATOM     17  H8  ACD     1      20.550  24.870  14.560  1.00  0.00            
ATOM     18  C6  ACD     1      21.420  26.820  12.040  1.00  0.00            
ATOM     19  H9  ACD     1      22.110  26.240  11.410  1.00  0.00            
ATOM     20  O5  ACD     1      20.190  26.760  11.240  1.00  0.00            
ATOM     21  H10 ACD     1      19.590  26.100  11.590  1.00  0.00            
ATOM     22  C7  ACD     1      21.830  28.280  12.090  1.00  0.00            
ATOM     23  H11 ACD     1      21.900  28.760  11.110  1.00  0.00            
ATOM     24  O6  ACD     1      23.120  28.390  12.750  1.00  0.00            
ATOM     25  C8  ACD     1      23.180  28.090  14.090  1.00  0.00            
ATOM     26  H12 ACD     1      22.580  28.840  14.620  1.00  0.00            
ATOM     27  C9  ACD     1      24.690  28.220  14.520  1.00  0.00            
ATOM     28  H13 ACD     1      25.210  29.030  14.010  1.00  0.00            
ATOM     29  H14 ACD     1      24.780  28.560  15.560  1.00  0.00            
ATOM     30  O7  ACD     1      25.360  26.960  14.390  1.00  0.00            
ATOM     31  H15 ACD     1      25.400  26.830  13.440  1.00  0.00            
ATOM     32  O8  ACD     1      20.790  28.940  12.740  1.00  0.00            
ATOM     33  C10 ACD     1      20.350  30.130  12.080  1.00  0.00            
ATOM     34  H16 ACD     1      20.860  30.330  11.130  1.00  0.00            
ATOM     35  C11 ACD     1      18.770  30.000  11.960  1.00  0.00            
ATOM     36  H17 ACD     1      18.480  29.710  12.980  1.00  0.00            
ATOM     37  O9  ACD     1      18.490  28.900  10.980  1.00  0.00            
ATOM     38  H18 ACD     1      19.140  28.190  11.070  1.00  0.00            
ATOM     39  C12 ACD     1      18.160  31.320  11.540  1.00  0.00            
ATOM     40  H19 ACD     1      18.720  31.480  10.610  1.00  0.00            
ATOM     41  O10 ACD     1      16.780  31.260  11.280  1.00  0.00            
ATOM     42  H20 ACD     1      16.260  30.920  12.010  1.00  0.00            
ATOM     43  C13 ACD     1      18.500  32.390  12.530  1.00  0.00            
ATOM     44  H21 ACD     1      18.050  33.280  12.080  1.00  0.00            
ATOM     45  O11 ACD     1      19.930  32.530  12.730  1.00  0.00            
ATOM     46  C14 ACD     1      20.730  31.370  13.020  1.00  0.00            
ATOM     47  H22 ACD     1      20.540  31.070  14.060  1.00  0.00            
ATOM     48  C15 ACD     1      22.180  31.680  12.770  1.00  0.00            
ATOM     49  H23 ACD     1      22.410  32.580  13.350  1.00  0.00            
ATOM     50  H24 ACD     1      22.790  30.870  13.190  1.00  0.00            
ATOM     51  O12 ACD     1      22.550  31.930  11.430  1.00  0.00            
ATOM     52  H25 ACD     1      23.260  32.570  11.440  1.00  0.00            
ATOM     53  O13 ACD     1      17.930  32.170  13.790  1.00  0.00            
ATOM     54  C16 ACD     1      16.590  32.560  14.090  1.00  0.00            
ATOM     55  H26 ACD     1      16.130  33.050  13.230  1.00  0.00            
ATOM     56  C17 ACD     1      15.750  31.270  14.470  1.00  0.00            
ATOM     57  H27 ACD     1      16.450  30.840  15.200  1.00  0.00            
ATOM     58  O14 ACD     1      15.520  30.310  13.420  1.00  0.00            
ATOM     59  H28 ACD     1      15.260  29.480  13.830  1.00  0.00            
ATOM     60  C18 ACD     1      14.480  31.590  15.310  1.00  0.00            
ATOM     61  H29 ACD     1      13.840  32.230  14.680  1.00  0.00            
ATOM     62  O15 ACD     1      13.800  30.510  15.700  1.00  0.00            
ATOM     63  H30 ACD     1      14.210  30.270  16.540  1.00  0.00            
ATOM     64  C19 ACD     1      14.790  32.470  16.520  1.00  0.00            
ATOM     65  H31 ACD     1      13.870  32.640  17.090  1.00  0.00            
ATOM     66  O16 ACD     1      15.340  33.690  15.960  1.00  0.00            
ATOM     67  C20 ACD     1      16.650  33.510  15.290  1.00  0.00            
ATOM     68  H32 ACD     1      17.480  33.210  15.940  1.00  0.00            
ATOM     69  C21 ACD     1      17.180  34.910  14.820  1.00  0.00            
ATOM     70  H33 ACD     1      17.030  35.610  15.660  1.00  0.00            
ATOM     71  H34 ACD     1      18.260  34.950  14.680  1.00  0.00            
ATOM     72  O17 ACD     1      16.520  35.450  13.660  1.00  0.00            
ATOM     73  H35 ACD     1      17.010  36.210  13.330  1.00  0.00            
ATOM     74  O18 ACD     1      15.710  31.700  17.340  1.00  0.00            
ATOM     75  C22 ACD     1      15.440  31.680  18.720  1.00  0.00            
ATOM     76  H36 ACD     1      14.500  32.220  18.920  1.00  0.00            
ATOM     77  C23 ACD     1      15.070  30.260  19.160  1.00  0.00            
ATOM     78  H37 ACD     1      15.900  29.600  18.880  1.00  0.00            
ATOM     79  O19 ACD     1      13.960  29.770  18.420  1.00  0.00            
ATOM     80  H38 ACD     1      14.090  28.820  18.330  1.00  0.00            
ATOM     81  C24 ACD     1      14.950  30.250  20.670  1.00  0.00            
ATOM     82  H39 ACD     1      14.050  30.820  20.920  1.00  0.00            
ATOM     83  O20 ACD     1      14.750  28.940  21.180  1.00  0.00            
ATOM     84  H40 ACD     1      14.790  28.990  22.140  1.00  0.00            
ATOM     85  C25 ACD     1      16.260  30.730  21.260  1.00  0.00            
ATOM     86  H41 ACD     1      16.340  30.630  22.350  1.00  0.00            
ATOM     87  O21 ACD     1      16.460  32.100  20.950  1.00  0.00            
ATOM     88  C26 ACD     1      16.590  32.300  19.520  1.00  0.00            
ATOM     89  H42 ACD     1      17.500  31.750  19.250  1.00  0.00            
ATOM     90  C27 ACD     1      16.650  33.740  19.150  1.00  0.00            
ATOM     91  H43 ACD     1      17.630  34.130  19.450  1.00  0.00            
ATOM     92  H44 ACD     1      16.860  33.850  18.080  1.00  0.00            
ATOM     93  O22 ACD     1      15.470  34.560  19.480  1.00  0.00            
ATOM     94  H45 ACD     1      15.290  34.480  20.410  1.00  0.00            
ATOM     95  O23 ACD     1      17.280  30.000  20.660  1.00  0.00            
ATOM     96  C28 ACD     1      18.520  29.710  21.420  1.00  0.00            
ATOM     97  H46 ACD     1      18.390  29.820  22.500  1.00  0.00            
ATOM     98  C29 ACD     1      19.750  30.400  20.860  1.00  0.00            
ATOM     99  H47 ACD     1      19.750  30.340  19.770  1.00  0.00            
ATOM    100  O24 ACD     1      20.930  29.720  21.330  1.00  0.00            
ATOM    101  C30 ACD     1      19.960  31.860  21.280  1.00  0.00            
ATOM    102  H48 ACD     1      19.130  32.530  21.020  1.00  0.00            
ATOM    103  H49 ACD     1      20.000  31.950  22.370  1.00  0.00            
ATOM    104  O25 ACD     1      21.200  32.390  20.740  1.00  0.00            
ATOM    105  H50 ACD     1      21.690  31.670  20.330  1.00  0.00            
ATOM    106  C31 ACD     1      18.540  28.160  21.540  1.00  0.00            
ATOM    107  H51 ACD     1      18.450  27.710  20.540  1.00  0.00            
ATOM    108  O26 ACD     1      17.390  27.730  22.380  1.00  0.00            
ATOM    109  H52 ACD     1      16.630  28.130  21.950  1.00  0.00            
ATOM    110  C32 ACD     1      19.860  27.690  21.930  1.00  0.00            
ATOM    111  H53 ACD     1      20.020  27.930  22.990  1.00  0.00            
ATOM    112  O27 ACD     1      20.050  26.300  21.800  1.00  0.00            
ATOM    113  H54 ACD     1      19.900  26.000  20.900  1.00  0.00            
ATOM    114  C33 ACD     1      20.900  28.320  21.090  1.00  0.00            
ATOM    115  H55 ACD     1      21.840  27.950  21.510  1.00  0.00            
ATOM    116  O28 ACD     1      20.910  27.830  19.780  1.00  0.00            
ATOM    117  C34 ACD     1      22.080  27.170  19.220  1.00  0.00            
ATOM    118  H56 ACD     1      22.820  26.900  19.980  1.00  0.00            
ATOM    119  C35 ACD     1      21.550  25.860  18.610  1.00  0.00            
ATOM    120  H57 ACD     1      20.710  26.230  18.000  1.00  0.00            
ATOM    121  O29 ACD     1      20.920  24.940  19.630  1.00  0.00            
ATOM    122  H58 ACD     1      20.620  24.110  19.250  1.00  0.00            
ATOM    123  C36 ACD     1      22.530  25.150  17.700  1.00  0.00            
ATOM    124  H59 ACD     1      23.410  24.840  18.270  1.00  0.00            
ATOM    125  O30 ACD     1      21.870  24.000  17.060  1.00  0.00            
ATOM    126  H60 ACD     1      22.550  23.570  16.530  1.00  0.00            
ATOM    127  C1  CX6     2      14.480  22.950  23.360  1.00  0.00            
ATOM    128  C2  CX6     2      14.190  23.530  21.960  1.00  0.00            
ATOM    129  O1  CX6     2      14.930  24.770  21.830  1.00  0.00            
ATOM    130  C3  CX6     2      14.880  25.420  20.660  1.00  0.00            
ATOM    131  N1  CX6     2      13.730  25.570  19.960  1.00  0.00            
ATOM    132  C4  CX6     2      14.170  26.090  18.830  1.00  0.00            
ATOM    133  C5  CX6     2      13.310  26.610  17.850  1.00  0.00            
ATOM    134  C6  CX6     2      13.910  27.290  16.780  1.00  0.00            
ATOM    135  C7  CX6     2      15.280  27.570  16.730  1.00  0.00            
ATOM    136  C8  CX6     2      16.160  27.080  17.750  1.00  0.00            
ATOM    137  C9  CX6     2      17.570  27.370  17.700  1.00  0.00            
ATOM    138  O2  CX6     2      18.390  26.460  17.390  1.00  0.00            
ATOM    139  O3  CX6     2      17.770  28.670  17.550  1.00  0.00            
ATOM    140  C10 CX6     2      19.030  29.140  17.180  1.00  0.00            
ATOM    141  C11 CX6     2      19.340  28.780  15.680  1.00  0.00            
ATOM    142  O4  CX6     2      18.980  30.510  17.400  1.00  0.00            
ATOM    143  C12 CX6     2      20.100  31.280  17.280  1.00  0.00            
ATOM    144  O5  CX6     2      21.190  30.820  17.180  1.00  0.00            
ATOM    145  O6  CX6     2      19.770  32.590  17.440  1.00  0.00            
ATOM    146  C13 CX6     2      20.730  33.560  16.990  1.00  0.00            
ATOM    147  C14 CX6     2      20.680  33.640  15.520  1.00  0.00            
ATOM    148  C15 CX6     2      21.570  34.820  14.920  1.00  0.00            
ATOM    149  C16 CX6     2      21.130  36.140  15.540  1.00  0.00            
ATOM    150  C17 CX6     2      21.080  36.090  17.080  1.00  0.00            
ATOM    151  C18 CX6     2      20.250  34.930  17.660  1.00  0.00            
ATOM    152  C19 CX6     2      15.540  26.250  18.780  1.00  0.00            
ATOM    153  N2  CX6     2      16.030  25.690  19.940  1.00  0.00            
ATOM    154  C20 CX6     2      17.320  24.970  20.160  1.00  0.00            
ATOM    155  C21 CX6     2      17.260  23.520  19.570  1.00  0.00            
ATOM    156  C22 CX6     2      17.180  23.420  18.190  1.00  0.00            
ATOM    157  C23 CX6     2      17.230  22.130  17.670  1.00  0.00            
ATOM    158  C24 CX6     2      17.110  20.980  18.430  1.00  0.00            
ATOM    159  C25 CX6     2      17.080  19.580  17.850  1.00  0.00            
ATOM    160  C26 CX6     2      15.870  18.820  17.790  1.00  0.00            
ATOM    161  C27 CX6     2      15.820  17.570  17.220  1.00  0.00            
ATOM    162  C28 CX6     2      16.900  17.190  16.410  1.00  0.00            
ATOM    163  C29 CX6     2      18.120  17.900  16.360  1.00  0.00            
ATOM    164  C30 CX6     2      18.220  19.060  17.100  1.00  0.00            
ATOM    165  C31 CX6     2      19.510  19.720  17.080  1.00  0.00            
ATOM    166  N3  CX6     2      20.320  19.740  18.170  1.00  0.00            
ATOM    167  N4  CX6     2      21.430  20.340  17.880  1.00  0.00            
ATOM    168  N5  CX6     2      21.150  20.790  16.630  1.00  0.00            
ATOM    169  N6  CX6     2      20.010  20.340  16.040  1.00  0.00            
ATOM    170  C32 CX6     2      17.280  21.120  19.820  1.00  0.00            
ATOM    171  C33 CX6     2      17.360  22.390  20.350  1.00  0.00            
ATOM    172  H1  CX6     2      15.570  22.920  23.390  1.00  0.00            
ATOM    173  H2  CX6     2      14.020  23.430  24.230  1.00  0.00            
ATOM    174  H3  CX6     2      13.950  22.000  23.430  1.00  0.00            
ATOM    175  H4  CX6     2      13.100  23.640  21.940  1.00  0.00            
ATOM    176  H5  CX6     2      14.510  22.810  21.200  1.00  0.00            
ATOM    177  H6  CX6     2      12.260  26.380  17.950  1.00  0.00            
ATOM    178  H7  CX6     2      13.220  27.620  16.010  1.00  0.00            
ATOM    179  H8  CX6     2      15.540  28.280  15.950  1.00  0.00            
ATOM    180  H9  CX6     2      19.760  28.670  17.850  1.00  0.00            
ATOM    181  H10 CX6     2      20.140  29.320  15.170  1.00  0.00            
ATOM    182  H11 CX6     2      19.510  27.700  15.570  1.00  0.00            
ATOM    183  H12 CX6     2      18.460  29.050  15.080  1.00  0.00            
ATOM    184  H13 CX6     2      21.710  33.440  17.450  1.00  0.00            
ATOM    185  H14 CX6     2      19.640  33.650  15.170  1.00  0.00            
ATOM    186  H15 CX6     2      21.130  32.760  15.050  1.00  0.00            
ATOM    187  H16 CX6     2      21.560  34.840  13.820  1.00  0.00            
ATOM    188  H17 CX6     2      22.630  34.730  15.210  1.00  0.00            
ATOM    189  H18 CX6     2      20.150  36.420  15.130  1.00  0.00            
ATOM    190  H19 CX6     2      21.790  36.950  15.190  1.00  0.00            
ATOM    191  H20 CX6     2      20.730  37.090  17.370  1.00  0.00            
ATOM    192  H21 CX6     2      22.080  35.880  17.470  1.00  0.00            
ATOM    193  H22 CX6     2      20.370  34.910  18.750  1.00  0.00            
ATOM    194  H23 CX6     2      19.230  35.200  17.380  1.00  0.00            
ATOM    195  H24 CX6     2      17.520  24.880  21.230  1.00  0.00            
ATOM    196  H25 CX6     2      18.160  25.490  19.690  1.00  0.00            
ATOM    197  H26 CX6     2      17.200  24.310  17.580  1.00  0.00            
ATOM    198  H27 CX6     2      17.180  21.890  16.610  1.00  0.00            
ATOM    199  H28 CX6     2      14.980  19.040  18.380  1.00  0.00            
ATOM    200  H29 CX6     2      14.890  17.010  17.240  1.00  0.00            
ATOM    201  H30 CX6     2      16.850  16.260  15.840  1.00  0.00            
ATOM    202  H31 CX6     2      18.920  17.570  15.710  1.00  0.00            
ATOM    203  H32 CX6     2      21.670  21.460  16.090  1.00  0.00            
ATOM    204  H33 CX6     2      17.100  20.270  20.470  1.00  0.00            
ATOM    205  H34 CX6     2      17.310  22.490  21.430  1.00  0.00            
TER
ENDMDL
MODEL        1
ATOM      1  H1  ACD     1      25.100  28.150  19.420  1.00  0.00            
ATOM      2  O1  ACD     1      24.310  28.380  19.920  1.00  0.00            
ATOM      3  C1  ACD     1      23.340  28.690  18.970  1.00  0.00            
ATOM      4  H2  ACD     1      23.770  29.190  18.090  1.00  0.00            
ATOM      5  H3  ACD     1      22.610  29.410  19.380  1.00  0.00            
ATOM      6  C2  ACD     1      22.480  27.500  18.530  1.00  0.00            
ATOM      7  H4  ACD     1      21.610  27.890  18.000  1.00  0.00            
ATOM      8  O2  ACD     1      23.220  26.580  17.720  1.00  0.00            
ATOM      9  C3  ACD     1      22.460  25.500  17.170  1.00  0.00            
ATOM     10  H5  ACD     1      23.150  24.950  16.520  1.00  0.00            
ATOM     11  O3  ACD     1      21.380  25.830  16.340  1.00  0.00            
ATOM     12  C4  ACD     1      21.660  25.990  14.960  1.00  0.00            
ATOM     13  H6  ACD     1      22.590  25.480  14.680  1.00  0.00            
ATOM     14  C5  ACD     1      20.470  25.200  14.440  1.00  0.00            
ATOM     15  H7  ACD     1      19.560  25.520  14.970  1.00  0.00            
ATOM     16  O4  ACD     1      20.700  23.870  14.810  1.00  0.00            
ATOM     17  H8  ACD     1      19.930  23.290  14.790  1.00  0.00            
ATOM     18  C6  ACD     1      20.380  25.440  12.910  1.00  0.00            
ATOM     19  H9  ACD     1      21.300  25.010  12.510  1.00  0.00            
ATOM     20  O5  ACD     1      19.170  24.850  12.390  1.00  0.00            
ATOM     21  H10 ACD     1      18.470  25.480  12.580  1.00  0.00            
ATOM     22  C7  ACD     1      20.260  26.900  12.640  1.00  0.00            
ATOM     23  H11 ACD     1      20.250  27.090  11.560  1.00  0.00            
ATOM     24  O6  ACD     1      21.360  27.630  13.200  1.00  0.00            
ATOM     25  C8  ACD     1      21.670  27.480  14.560  1.00  0.00            
ATOM     26  H12 ACD     1      20.900  28.010  15.140  1.00  0.00            
ATOM     27  C9  ACD     1      22.880  28.220  14.810  1.00  0.00            
ATOM     28  H13 ACD     1      22.760  29.270  14.520  1.00  0.00            
ATOM     29  H14 ACD     1      23.180  28.060  15.850  1.00  0.00            
ATOM     30  O7  ACD     1      23.990  27.670  14.060  1.00  0.00            
ATOM     31  H15 ACD     1      23.830  27.840  13.130  1.00  0.00            
ATOM     32  O8  ACD     1      19.110  27.480  13.170  1.00  0.00            
ATOM     33  C10 ACD     1      18.260  28.410  12.470  1.00  0.00            
ATOM     34  H16 ACD     1      18.330  28.260  11.390  1.00  0.00            
ATOM     35  C11 ACD     1      16.880  27.850  12.880  1.00  0.00            
ATOM     36  H17 ACD     1      16.890  27.600  13.950  1.00  0.00            
ATOM     37  O9  ACD     1      16.670  26.650  12.140  1.00  0.00            
ATOM     38  H18 ACD     1      15.880  26.170  12.390  1.00  0.00            
ATOM     39  C12 ACD     1      15.780  28.860  12.430  1.00  0.00            
ATOM     40  H19 ACD     1      15.770  28.850  11.330  1.00  0.00            
ATOM     41  O10 ACD     1      14.550  28.490  12.970  1.00  0.00            
ATOM     42  H20 ACD     1      14.530  29.030  13.760  1.00  0.00            
ATOM     43  C13 ACD     1      16.100  30.260  12.950  1.00  0.00            
ATOM     44  H21 ACD     1      15.360  30.950  12.530  1.00  0.00            
ATOM     45  O11 ACD     1      17.410  30.680  12.500  1.00  0.00            
ATOM     46  C14 ACD     1      18.480  29.860  12.910  1.00  0.00            
ATOM     47  H22 ACD     1      18.630  29.870  14.000  1.00  0.00            
ATOM     48  C15 ACD     1      19.770  30.500  12.320  1.00  0.00            
ATOM     49  H23 ACD     1      19.800  31.550  12.620  1.00  0.00            
ATOM     50  H24 ACD     1      20.640  30.010  12.790  1.00  0.00            
ATOM     51  O12 ACD     1      19.860  30.440  10.920  1.00  0.00            
ATOM     52  H25 ACD     1      20.200  31.310  10.670  1.00  0.00            
ATOM     53  O13 ACD     1      16.150  30.450  14.370  1.00  0.00            
ATOM     54  C16 ACD     1      15.500  31.580  14.920  1.00  0.00            
ATOM     55  H26 ACD     1      15.000  32.210  14.170  1.00  0.00            
ATOM     56  C17 ACD     1      14.420  30.890  15.860  1.00  0.00            
ATOM     57  H27 ACD     1      14.950  30.170  16.490  1.00  0.00            
ATOM     58  O14 ACD     1      13.380  30.310  15.130  1.00  0.00            
ATOM     59  H28 ACD     1      12.670  30.230  15.770  1.00  0.00            
ATOM     60  C18 ACD     1      13.840  31.930  16.740  1.00  0.00            
ATOM     61  H29 ACD     1      13.170  32.690  16.320  1.00  0.00            
ATOM     62  O15 ACD     1      13.070  31.260  17.770  1.00  0.00            
ATOM     63  H30 ACD     1      12.330  31.840  17.980  1.00  0.00            
ATOM     64  C19 ACD     1      14.950  32.690  17.530  1.00  0.00            
ATOM     65  H31 ACD     1      14.590  33.550  18.090  1.00  0.00            
ATOM     66  O16 ACD     1      15.810  33.250  16.570  1.00  0.00            
ATOM     67  C20 ACD     1      16.510  32.420  15.640  1.00  0.00            
ATOM     68  H32 ACD     1      17.150  31.650  16.090  1.00  0.00            
ATOM     69  C21 ACD     1      17.310  33.290  14.630  1.00  0.00            
ATOM     70  H33 ACD     1      18.220  33.730  15.060  1.00  0.00            
ATOM     71  H34 ACD     1      17.550  32.630  13.790  1.00  0.00            
ATOM     72  O17 ACD     1      16.480  34.210  13.990  1.00  0.00            
ATOM     73  H35 ACD     1      16.850  34.300  13.110  1.00  0.00            
ATOM     74  O18 ACD     1      15.600  31.690  18.350  1.00  0.00            
ATOM     75  C22 ACD     1      15.790  32.040  19.730  1.00  0.00            
ATOM     76  H36 ACD     1      15.090  32.860  19.960  1.00  0.00            
ATOM     77  C23 ACD     1      15.360  30.810  20.460  1.00  0.00            
ATOM     78  H37 ACD     1      15.860  29.900  20.110  1.00  0.00            
ATOM     79  O19 ACD     1      13.940  30.570  20.250  1.00  0.00            
ATOM     80  H38 ACD     1      13.700  30.830  19.360  1.00  0.00            
ATOM     81  C24 ACD     1      15.780  30.820  21.980  1.00  0.00            
ATOM     82  H39 ACD     1      15.160  31.510  22.560  1.00  0.00            
ATOM     83  O20 ACD     1      15.540  29.520  22.500  1.00  0.00            
ATOM     84  H40 ACD     1      14.890  29.070  21.950  1.00  0.00            
ATOM     85  C25 ACD     1      17.180  31.320  22.100  1.00  0.00            
ATOM     86  H41 ACD     1      17.470  31.410  23.150  1.00  0.00            
ATOM     87  O21 ACD     1      17.390  32.590  21.440  1.00  0.00            
ATOM     88  C26 ACD     1      17.210  32.470  19.990  1.00  0.00            
ATOM     89  H42 ACD     1      18.000  31.800  19.610  1.00  0.00            
ATOM     90  C27 ACD     1      17.610  33.800  19.520  1.00  0.00            
ATOM     91  H43 ACD     1      18.650  34.010  19.800  1.00  0.00            
ATOM     92  H44 ACD     1      17.510  33.830  18.430  1.00  0.00            
ATOM     93  O22 ACD     1      16.810  34.850  20.070  1.00  0.00            
ATOM     94  H45 ACD     1      16.920  34.710  21.020  1.00  0.00            
ATOM     95  O23 ACD     1      18.100  30.380  21.500  1.00  0.00            
ATOM     96  C28 ACD     1      19.180  29.860  22.290  1.00  0.00            
ATOM     97  H46 ACD     1      19.250  30.390  23.250  1.00  0.00            
ATOM     98  C29 ACD     1      20.340  30.110  21.350  1.00  0.00            
ATOM     99  H47 ACD     1      20.180  29.750  20.320  1.00  0.00            
ATOM    100  O24 ACD     1      21.460  29.390  21.860  1.00  0.00            
ATOM    101  C30 ACD     1      20.730  31.550  21.230  1.00  0.00            
ATOM    102  H48 ACD     1      19.860  32.170  20.960  1.00  0.00            
ATOM    103  H49 ACD     1      21.030  31.930  22.210  1.00  0.00            
ATOM    104  O25 ACD     1      21.900  31.720  20.430  1.00  0.00            
ATOM    105  H50 ACD     1      22.540  31.140  20.850  1.00  0.00            
ATOM    106  C31 ACD     1      18.950  28.410  22.460  1.00  0.00            
ATOM    107  H51 ACD     1      18.660  27.940  21.510  1.00  0.00            
ATOM    108  O26 ACD     1      17.840  28.200  23.400  1.00  0.00            
ATOM    109  H52 ACD     1      17.030  28.550  23.020  1.00  0.00            
ATOM    110  C32 ACD     1      20.300  27.700  22.820  1.00  0.00            
ATOM    111  H53 ACD     1      20.580  28.050  23.820  1.00  0.00            
ATOM    112  O27 ACD     1      20.200  26.260  22.890  1.00  0.00            
ATOM    113  H54 ACD     1      19.920  25.980  22.010  1.00  0.00            
ATOM    114  C33 ACD     1      21.360  27.940  21.790  1.00  0.00            
ATOM    115  H55 ACD     1      22.310  27.540  22.160  1.00  0.00            
ATOM    116  O28 ACD     1      21.040  27.540  20.440  1.00  0.00            
ATOM    117  C34 ACD     1      21.950  26.700  19.750  1.00  0.00            
ATOM    118  H56 ACD     1      22.780  26.630  20.450  1.00  0.00            
ATOM    119  C35 ACD     1      21.230  25.440  19.360  1.00  0.00            
ATOM    120  H57 ACD     1      20.310  25.830  18.910  1.00  0.00            
ATOM    121  O29 ACD     1      20.910  24.670  20.540  1.00  0.00            
ATOM    122  H58 ACD     1      20.650  23.780  20.300  1.00  0.00            
ATOM    123  C36 ACD     1      21.940  24.640  18.280  1.00  0.00            
ATOM    124  H59 ACD     1      22.870  24.220  18.680  1.00  0.00            
ATOM    125  O30 ACD     1      21.010  23.600  17.840  1.00  0.00            
ATOM    126  H60 ACD     1      20.840  23.840  16.930  1.00  0.00            
ATOM    127  C1  CX6     2      15.330  23.070  25.640  1.00  0.00            
ATOM    128  C2  CX6     2      14.560  24.070  24.770  1.00  0.00            
ATOM    129  O1  CX6     2      15.490  24.590  23.820  1.00  0.00            
ATOM    130  C3  CX6     2      15.090  25.350  22.740  1.00  0.00            
ATOM    131  N1  CX6     2      13.830  25.860  22.630  1.00  0.00            
ATOM    132  C4  CX6     2      13.960  26.440  21.410  1.00  0.00            
ATOM    133  C5  CX6     2      12.860  26.980  20.690  1.00  0.00            
ATOM    134  C6  CX6     2      13.120  27.530  19.420  1.00  0.00            
ATOM    135  C7  CX6     2      14.380  27.570  18.890  1.00  0.00            
ATOM    136  C8  CX6     2      15.520  27.020  19.570  1.00  0.00            
ATOM    137  C9  CX6     2      16.980  27.070  19.070  1.00  0.00            
ATOM    138  O2  CX6     2      17.520  26.080  18.560  1.00  0.00            
ATOM    139  O3  CX6     2      17.280  28.370  18.720  1.00  0.00            
ATOM    140  C10 CX6     2      18.380  28.590  17.770  1.00  0.00            
ATOM    141  C11 CX6     2      17.970  28.140  16.330  1.00  0.00            
ATOM    142  O4  CX6     2      18.590  29.990  17.610  1.00  0.00            
ATOM    143  C12 CX6     2      19.790  30.450  17.220  1.00  0.00            
ATOM    144  O5  CX6     2      20.750  29.750  16.990  1.00  0.00            
ATOM    145  O6  CX6     2      19.770  31.790  17.280  1.00  0.00            
ATOM    146  C13 CX6     2      21.000  32.450  17.080  1.00  0.00            
ATOM    147  C14 CX6     2      21.260  32.440  15.570  1.00  0.00            
ATOM    148  C15 CX6     2      22.570  33.160  15.120  1.00  0.00            
ATOM    149  C16 CX6     2      22.580  34.600  15.670  1.00  0.00            
ATOM    150  C17 CX6     2      22.290  34.580  17.210  1.00  0.00            
ATOM    151  C18 CX6     2      20.980  33.880  17.660  1.00  0.00            
ATOM    152  C19 CX6     2      15.230  26.470  20.900  1.00  0.00            
ATOM    153  N2  CX6     2      16.020  25.710  21.780  1.00  0.00            
ATOM    154  C20 CX6     2      17.350  25.070  21.540  1.00  0.00            
ATOM    155  C21 CX6     2      17.340  23.600  21.060  1.00  0.00            
ATOM    156  C22 CX6     2      16.850  23.020  19.860  1.00  0.00            
ATOM    157  C23 CX6     2      16.840  21.630  19.530  1.00  0.00            
ATOM    158  C24 CX6     2      17.510  20.720  20.430  1.00  0.00            
ATOM    159  C25 CX6     2      17.500  19.320  20.030  1.00  0.00            
ATOM    160  C26 CX6     2      17.150  18.350  20.990  1.00  0.00            
ATOM    161  C27 CX6     2      16.920  16.940  20.720  1.00  0.00            
ATOM    162  C28 CX6     2      17.280  16.510  19.460  1.00  0.00            
ATOM    163  C29 CX6     2      17.700  17.390  18.460  1.00  0.00            
ATOM    164  C30 CX6     2      17.820  18.770  18.720  1.00  0.00            
ATOM    165  C31 CX6     2      18.280  19.640  17.630  1.00  0.00            
ATOM    166  N3  CX6     2      19.440  20.370  17.640  1.00  0.00            
ATOM    167  N4  CX6     2      19.500  21.060  16.580  1.00  0.00            
ATOM    168  N5  CX6     2      18.400  20.650  15.880  1.00  0.00            
ATOM    169  N6  CX6     2      17.590  19.740  16.490  1.00  0.00            
ATOM    170  C32 CX6     2      17.980  21.240  21.670  1.00  0.00            
ATOM    171  C33 CX6     2      17.980  22.670  21.970  1.00  0.00            
ATOM    172  H1  CX6     2      14.920  23.000  26.660  1.00  0.00            
ATOM    173  H2  CX6     2      15.230  22.050  25.230  1.00  0.00            
ATOM    174  H3  CX6     2      16.400  23.210  25.820  1.00  0.00            
ATOM    175  H4  CX6     2      14.430  24.920  25.450  1.00  0.00            
ATOM    176  H5  CX6     2      13.650  23.530  24.450  1.00  0.00            
ATOM    177  H6  CX6     2      11.900  27.090  21.180  1.00  0.00            
ATOM    178  H7  CX6     2      12.310  28.090  18.970  1.00  0.00            
ATOM    179  H8  CX6     2      14.580  28.140  17.990  1.00  0.00            
ATOM    180  H9  CX6     2      19.250  28.070  18.190  1.00  0.00            
ATOM    181  H10 CX6     2      18.750  28.370  15.600  1.00  0.00            
ATOM    182  H11 CX6     2      17.840  27.050  16.360  1.00  0.00            
ATOM    183  H12 CX6     2      17.020  28.610  16.050  1.00  0.00            
ATOM    184  H13 CX6     2      21.850  31.870  17.460  1.00  0.00            
ATOM    185  H14 CX6     2      20.370  32.880  15.090  1.00  0.00            
ATOM    186  H15 CX6     2      21.310  31.390  15.270  1.00  0.00            
ATOM    187  H16 CX6     2      22.520  33.240  14.020  1.00  0.00            
ATOM    188  H17 CX6     2      23.490  32.600  15.310  1.00  0.00            
ATOM    189  H18 CX6     2      21.770  35.080  15.110  1.00  0.00            
ATOM    190  H19 CX6     2      23.570  35.070  15.550  1.00  0.00            
ATOM    191  H20 CX6     2      22.230  35.600  17.600  1.00  0.00            
ATOM    192  H21 CX6     2      23.100  34.040  17.710  1.00  0.00            
ATOM    193  H22 CX6     2      20.840  33.910  18.750  1.00  0.00            
ATOM    194  H23 CX6     2      20.180  34.470  17.200  1.00  0.00            
ATOM    195  H24 CX6     2      17.920  25.090  22.470  1.00  0.00            
ATOM    196  H25 CX6     2      17.950  25.660  20.840  1.00  0.00            
ATOM    197  H26 CX6     2      16.440  23.730  19.150  1.00  0.00            
ATOM    198  H27 CX6     2      16.480  21.310  18.560  1.00  0.00            
ATOM    199  H28 CX6     2      16.950  18.660  22.010  1.00  0.00            
ATOM    200  H29 CX6     2      16.570  16.270  21.500  1.00  0.00            
ATOM    201  H30 CX6     2      17.210  15.450  19.250  1.00  0.00            
ATOM    202  H31 CX6     2      18.000  17.000  17.490  1.00  0.00            
ATOM    203  H32 CX6     2      18.190  21.070  14.990  1.00  0.00            
ATOM    204  H33 CX6     2      18.570  20.550  22.270  1.00  0.00            
ATOM    205  H34 CX6     2      18.500  22.910  22.890  1.00  0.00            
TER
ENDMDL
MODEL        1
ATOM      1  H1  ACD     1      39.450  15.250  10.170  1.00  0.00            
ATOM      2  O1  ACD     1      39.370  16.070   9.670  1.00  0.00            
ATOM      3  C1  ACD     1      38.460  16.880  10.480  1.00  0.00            
ATOM      4  H2  ACD     1      38.940  17.140  11.430  1.00  0.00            
ATOM      5  H3  ACD     1      37.640  16.220  10.790  1.00  0.00            
ATOM      6  C2  ACD     1      37.840  18.130   9.930  1.00  0.00            
ATOM      7  H4  ACD     1      37.120  18.410  10.720  1.00  0.00            
ATOM      8  O2  ACD     1      38.930  19.130   9.810  1.00  0.00            
ATOM      9  C3  ACD     1      38.460  20.450   9.350  1.00  0.00            
ATOM     10  H5  ACD     1      39.410  20.980   9.340  1.00  0.00            
ATOM     11  O3  ACD     1      37.560  20.850  10.330  1.00  0.00            
ATOM     12  C4  ACD     1      37.970  21.980  10.990  1.00  0.00            
ATOM     13  H6  ACD     1      38.900  22.400  10.590  1.00  0.00            
ATOM     14  C5  ACD     1      36.840  22.980  10.830  1.00  0.00            
ATOM     15  H7  ACD     1      35.930  22.600  11.300  1.00  0.00            
ATOM     16  O4  ACD     1      36.620  23.320   9.460  1.00  0.00            
ATOM     17  H8  ACD     1      36.340  24.240   9.510  1.00  0.00            
ATOM     18  C6  ACD     1      37.180  24.220  11.750  1.00  0.00            
ATOM     19  H9  ACD     1      38.040  24.780  11.360  1.00  0.00            
ATOM     20  O5  ACD     1      36.090  25.190  11.700  1.00  0.00            
ATOM     21  H10 ACD     1      35.390  24.990  12.320  1.00  0.00            
ATOM     22  C7  ACD     1      37.440  23.790  13.170  1.00  0.00            
ATOM     23  H11 ACD     1      37.740  24.590  13.850  1.00  0.00            
ATOM     24  O6  ACD     1      38.510  22.820  13.190  1.00  0.00            
ATOM     25  C8  ACD     1      38.260  21.570  12.420  1.00  0.00            
ATOM     26  H12 ACD     1      37.370  21.060  12.810  1.00  0.00            
ATOM     27  C9  ACD     1      39.510  20.650  12.580  1.00  0.00            
ATOM     28  H13 ACD     1      39.730  20.480  13.640  1.00  0.00            
ATOM     29  H14 ACD     1      39.240  19.660  12.200  1.00  0.00            
ATOM     30  O7  ACD     1      40.750  21.160  11.930  1.00  0.00            
ATOM     31  H15 ACD     1      41.460  20.690  12.380  1.00  0.00            
ATOM     32  O8  ACD     1      36.230  23.120  13.590  1.00  0.00            
ATOM     33  C10 ACD     1      35.790  23.400  14.940  1.00  0.00            
ATOM     34  H16 ACD     1      36.390  24.140  15.480  1.00  0.00            
ATOM     35  C11 ACD     1      34.350  23.850  14.760  1.00  0.00            
ATOM     36  H17 ACD     1      33.880  23.140  14.070  1.00  0.00            
ATOM     37  O9  ACD     1      34.270  25.090  14.030  1.00  0.00            
ATOM     38  H18 ACD     1      33.420  25.130  13.570  1.00  0.00            
ATOM     39  C12 ACD     1      33.620  23.840  16.090  1.00  0.00            
ATOM     40  H19 ACD     1      34.190  24.500  16.760  1.00  0.00            
ATOM     41  O10 ACD     1      32.230  24.150  15.940  1.00  0.00            
ATOM     42  H20 ACD     1      32.250  25.050  15.590  1.00  0.00            
ATOM     43  C13 ACD     1      33.700  22.500  16.770  1.00  0.00            
ATOM     44  H21 ACD     1      33.180  22.600  17.730  1.00  0.00            
ATOM     45  O11 ACD     1      35.060  22.200  16.970  1.00  0.00            
ATOM     46  C14 ACD     1      35.910  22.020  15.760  1.00  0.00            
ATOM     47  H22 ACD     1      35.420  21.250  15.150  1.00  0.00            
ATOM     48  C15 ACD     1      37.330  21.640  16.190  1.00  0.00            
ATOM     49  H23 ACD     1      37.940  21.300  15.340  1.00  0.00            
ATOM     50  H24 ACD     1      37.880  22.520  16.560  1.00  0.00            
ATOM     51  O12 ACD     1      37.330  20.670  17.250  1.00  0.00            
ATOM     52  H25 ACD     1      38.010  21.040  17.830  1.00  0.00            
ATOM     53  O13 ACD     1      33.070  21.570  15.990  1.00  0.00            
ATOM     54  C16 ACD     1      32.320  20.550  16.590  1.00  0.00            
ATOM     55  H26 ACD     1      32.070  20.870  17.610  1.00  0.00            
ATOM     56  C17 ACD     1      31.030  20.570  15.710  1.00  0.00            
ATOM     57  H27 ACD     1      31.350  20.460  14.670  1.00  0.00            
ATOM     58  O14 ACD     1      30.320  21.810  15.950  1.00  0.00            
ATOM     59  H28 ACD     1      31.010  22.470  15.910  1.00  0.00            
ATOM     60  C18 ACD     1      30.130  19.400  16.020  1.00  0.00            
ATOM     61  H29 ACD     1      29.630  19.660  16.960  1.00  0.00            
ATOM     62  O15 ACD     1      29.130  19.390  15.000  1.00  0.00            
ATOM     63  H30 ACD     1      29.500  19.060  14.170  1.00  0.00            
ATOM     64  C19 ACD     1      30.850  18.090  15.940  1.00  0.00            
ATOM     65  H31 ACD     1      30.210  17.310  16.370  1.00  0.00            
ATOM     66  O16 ACD     1      31.980  18.200  16.810  1.00  0.00            
ATOM     67  C20 ACD     1      32.930  19.200  16.480  1.00  0.00            
ATOM     68  H32 ACD     1      33.280  19.150  15.440  1.00  0.00            
ATOM     69  C21 ACD     1      34.050  18.910  17.520  1.00  0.00            
ATOM     70  H33 ACD     1      34.820  19.680  17.390  1.00  0.00            
ATOM     71  H34 ACD     1      33.680  18.840  18.550  1.00  0.00            
ATOM     72  O17 ACD     1      34.720  17.730  17.180  1.00  0.00            
ATOM     73  H35 ACD     1      34.750  17.810  16.220  1.00  0.00            
ATOM     74  O18 ACD     1      31.470  17.950  14.610  1.00  0.00            
ATOM     75  C22 ACD     1      30.950  16.810  13.820  1.00  0.00            
ATOM     76  H36 ACD     1      30.160  16.270  14.340  1.00  0.00            
ATOM     77  C23 ACD     1      30.410  17.400  12.450  1.00  0.00            
ATOM     78  H37 ACD     1      31.180  18.080  12.080  1.00  0.00            
ATOM     79  O19 ACD     1      29.190  18.050  12.710  1.00  0.00            
ATOM     80  H38 ACD     1      28.930  18.550  11.930  1.00  0.00            
ATOM     81  C24 ACD     1      30.160  16.270  11.500  1.00  0.00            
ATOM     82  H39 ACD     1      29.270  15.740  11.860  1.00  0.00            
ATOM     83  O20 ACD     1      29.870  16.910  10.290  1.00  0.00            
ATOM     84  H40 ACD     1      30.620  16.700   9.730  1.00  0.00            
ATOM     85  C25 ACD     1      31.340  15.320  11.380  1.00  0.00            
ATOM     86  H41 ACD     1      31.100  14.440  10.780  1.00  0.00            
ATOM     87  O21 ACD     1      31.640  14.860  12.670  1.00  0.00            
ATOM     88  C26 ACD     1      32.020  15.780  13.660  1.00  0.00            
ATOM     89  H42 ACD     1      32.840  16.280  13.140  1.00  0.00            
ATOM     90  C27 ACD     1      32.380  15.050  14.960  1.00  0.00            
ATOM     91  H43 ACD     1      33.090  14.230  14.840  1.00  0.00            
ATOM     92  H44 ACD     1      32.830  15.900  15.500  1.00  0.00            
ATOM     93  O22 ACD     1      31.130  14.600  15.580  1.00  0.00            
ATOM     94  H45 ACD     1      31.380  14.140  16.380  1.00  0.00            
ATOM     95  O23 ACD     1      32.460  16.010  10.790  1.00  0.00            
ATOM     96  C28 ACD     1      33.220  15.380   9.700  1.00  0.00            
ATOM     97  H46 ACD     1      32.770  14.470   9.280  1.00  0.00            
ATOM     98  C29 ACD     1      34.670  15.110  10.130  1.00  0.00            
ATOM     99  H47 ACD     1      35.060  15.880  10.800  1.00  0.00            
ATOM    100  O24 ACD     1      35.670  14.940   9.070  1.00  0.00            
ATOM    101  C30 ACD     1      34.640  13.840  10.960  1.00  0.00            
ATOM    102  H48 ACD     1      33.930  13.950  11.790  1.00  0.00            
ATOM    103  H49 ACD     1      34.250  13.040  10.320  1.00  0.00            
ATOM    104  O25 ACD     1      35.890  13.510  11.470  1.00  0.00            
ATOM    105  H50 ACD     1      36.530  13.970  10.920  1.00  0.00            
ATOM    106  C31 ACD     1      33.160  16.430   8.540  1.00  0.00            
ATOM    107  H51 ACD     1      33.330  17.400   9.020  1.00  0.00            
ATOM    108  O26 ACD     1      31.880  16.600   7.940  1.00  0.00            
ATOM    109  H52 ACD     1      31.830  17.390   7.390  1.00  0.00            
ATOM    110  C32 ACD     1      34.260  16.140   7.560  1.00  0.00            
ATOM    111  H53 ACD     1      34.030  15.130   7.190  1.00  0.00            
ATOM    112  O27 ACD     1      34.250  16.990   6.390  1.00  0.00            
ATOM    113  H54 ACD     1      34.370  17.880   6.720  1.00  0.00            
ATOM    114  C33 ACD     1      35.630  16.070   8.180  1.00  0.00            
ATOM    115  H55 ACD     1      36.430  15.760   7.500  1.00  0.00            
ATOM    116  O28 ACD     1      35.930  17.310   8.920  1.00  0.00            
ATOM    117  C34 ACD     1      37.140  17.880   8.600  1.00  0.00            
ATOM    118  H56 ACD     1      37.710  17.270   7.880  1.00  0.00            
ATOM    119  C35 ACD     1      36.810  19.200   7.930  1.00  0.00            
ATOM    120  H57 ACD     1      35.960  19.680   8.420  1.00  0.00            
ATOM    121  O29 ACD     1      36.460  18.910   6.600  1.00  0.00            
ATOM    122  H58 ACD     1      36.430  19.720   6.070  1.00  0.00            
ATOM    123  C36 ACD     1      37.870  20.270   7.960  1.00  0.00            
ATOM    124  H59 ACD     1      38.710  19.920   7.340  1.00  0.00            
ATOM    125  O30 ACD     1      37.440  21.500   7.460  1.00  0.00            
ATOM    126  H60 ACD     1      37.010  21.940   8.200  1.00  0.00            
ATOM    127  C1  CX6     2      35.670  24.950   5.520  1.00  0.00            
ATOM    128  C2  CX6     2      34.880  25.430   6.750  1.00  0.00            
ATOM    129  O1  CX6     2      34.230  24.280   7.270  1.00  0.00            
ATOM    130  C3  CX6     2      33.700  24.290   8.530  1.00  0.00            
ATOM    131  N1  CX6     2      33.070  25.360   8.930  1.00  0.00            
ATOM    132  C4  CX6     2      32.700  25.010  10.170  1.00  0.00            
ATOM    133  C5  CX6     2      32.080  25.840  11.170  1.00  0.00            
ATOM    134  C6  CX6     2      31.470  25.110  12.230  1.00  0.00            
ATOM    135  C7  CX6     2      31.680  23.730  12.430  1.00  0.00            
ATOM    136  C8  CX6     2      32.380  23.000  11.510  1.00  0.00            
ATOM    137  C9  CX6     2      32.620  21.560  11.940  1.00  0.00            
ATOM    138  O2  CX6     2      31.700  20.830  12.270  1.00  0.00            
ATOM    139  O3  CX6     2      33.920  21.170  12.190  1.00  0.00            
ATOM    140  C10 CX6     2      34.130  19.830  12.620  1.00  0.00            
ATOM    141  C11 CX6     2      33.960  18.870  11.440  1.00  0.00            
ATOM    142  O4  CX6     2      35.510  19.670  13.030  1.00  0.00            
ATOM    143  C12 CX6     2      35.790  18.690  13.810  1.00  0.00            
ATOM    144  O5  CX6     2      35.040  17.920  14.270  1.00  0.00            
ATOM    145  O6  CX6     2      37.140  18.420  13.810  1.00  0.00            
ATOM    146  C13 CX6     2      37.630  17.370  14.660  1.00  0.00            
ATOM    147  C14 CX6     2      37.360  15.990  14.050  1.00  0.00            
ATOM    148  C15 CX6     2      37.910  14.850  14.930  1.00  0.00            
ATOM    149  C16 CX6     2      39.480  15.050  15.070  1.00  0.00            
ATOM    150  C17 CX6     2      39.720  16.390  15.760  1.00  0.00            
ATOM    151  C18 CX6     2      39.070  17.600  14.990  1.00  0.00            
ATOM    152  C19 CX6     2      32.910  23.640  10.370  1.00  0.00            
ATOM    153  N2  CX6     2      33.530  23.110   9.270  1.00  0.00            
ATOM    154  C20 CX6     2      33.930  21.710   8.920  1.00  0.00            
ATOM    155  C21 CX6     2      32.890  20.940   8.110  1.00  0.00            
ATOM    156  C22 CX6     2      31.650  20.560   8.640  1.00  0.00            
ATOM    157  C23 CX6     2      30.710  19.790   7.870  1.00  0.00            
ATOM    158  C24 CX6     2      31.000  19.310   6.550  1.00  0.00            
ATOM    159  C25 CX6     2      29.980  18.530   5.770  1.00  0.00            
ATOM    160  C26 CX6     2      29.210  17.530   6.400  1.00  0.00            
ATOM    161  C27 CX6     2      28.360  16.680   5.680  1.00  0.00            
ATOM    162  C28 CX6     2      28.290  16.820   4.280  1.00  0.00            
ATOM    163  C29 CX6     2      29.110  17.770   3.630  1.00  0.00            
ATOM    164  C30 CX6     2      29.900  18.680   4.340  1.00  0.00            
ATOM    165  C31 CX6     2      30.500  19.800   3.620  1.00  0.00            
ATOM    166  N3  CX6     2      31.550  19.730   2.780  1.00  0.00            
ATOM    167  N4  CX6     2      31.820  20.950   2.400  1.00  0.00            
ATOM    168  N5  CX6     2      31.040  21.720   3.130  1.00  0.00            
ATOM    169  N6  CX6     2      30.180  21.020   3.890  1.00  0.00            
ATOM    170  C32 CX6     2      32.320  19.600   6.110  1.00  0.00            
ATOM    171  C33 CX6     2      33.170  20.430   6.810  1.00  0.00            
ATOM    172  H1  CX6     2      36.640  24.500   5.740  1.00  0.00            
ATOM    173  H2  CX6     2      35.110  24.260   4.870  1.00  0.00            
ATOM    174  H3  CX6     2      35.990  25.760   4.860  1.00  0.00            
ATOM    175  H4  CX6     2      34.130  26.170   6.440  1.00  0.00            
ATOM    176  H5  CX6     2      35.510  25.980   7.460  1.00  0.00            
ATOM    177  H6  CX6     2      31.890  26.910  11.090  1.00  0.00            
ATOM    178  H7  CX6     2      30.920  25.740  12.930  1.00  0.00            
ATOM    179  H8  CX6     2      31.360  23.260  13.360  1.00  0.00            
ATOM    180  H9  CX6     2      33.420  19.540  13.400  1.00  0.00            
ATOM    181  H10 CX6     2      34.140  17.810  11.690  1.00  0.00            
ATOM    182  H11 CX6     2      32.960  18.920  11.010  1.00  0.00            
ATOM    183  H12 CX6     2      34.650  19.140  10.630  1.00  0.00            
ATOM    184  H13 CX6     2      37.110  17.540  15.610  1.00  0.00            
ATOM    185  H14 CX6     2      37.650  15.940  12.990  1.00  0.00            
ATOM    186  H15 CX6     2      36.290  15.800  13.920  1.00  0.00            
ATOM    187  H16 CX6     2      37.670  13.830  14.620  1.00  0.00            
ATOM    188  H17 CX6     2      37.540  14.940  15.960  1.00  0.00            
ATOM    189  H18 CX6     2      39.920  15.000  14.070  1.00  0.00            
ATOM    190  H19 CX6     2      39.830  14.240  15.720  1.00  0.00            
ATOM    191  H20 CX6     2      40.800  16.530  15.910  1.00  0.00            
ATOM    192  H21 CX6     2      39.320  16.390  16.790  1.00  0.00            
ATOM    193  H22 CX6     2      39.160  18.580  15.470  1.00  0.00            
ATOM    194  H23 CX6     2      39.560  17.660  14.010  1.00  0.00            
ATOM    195  H24 CX6     2      34.220  21.190   9.840  1.00  0.00            
ATOM    196  H25 CX6     2      34.820  21.770   8.280  1.00  0.00            
ATOM    197  H26 CX6     2      31.380  20.820   9.660  1.00  0.00            
ATOM    198  H27 CX6     2      29.770  19.520   8.340  1.00  0.00            
ATOM    199  H28 CX6     2      29.180  17.380   7.470  1.00  0.00            
ATOM    200  H29 CX6     2      27.710  15.970   6.180  1.00  0.00            
ATOM    201  H30 CX6     2      27.660  16.250   3.600  1.00  0.00            
ATOM    202  H31 CX6     2      29.060  17.810   2.550  1.00  0.00            
ATOM    203  H32 CX6     2      31.120  22.730   3.090  1.00  0.00            
ATOM    204  H33 CX6     2      32.730  19.200   5.180  1.00  0.00            
ATOM    205  H34 CX6     2      34.090  20.790   6.370  1.00  0.00            
TER
ENDMDL
MODEL        1
ATOM      1  H1  ACD     1      18.190  15.880   3.390  1.00  0.00            
ATOM      2  O1  ACD     1      18.040  15.240   4.090  1.00  0.00            
ATOM      3  C1  ACD     1      18.330  15.850   5.320  1.00  0.00            
ATOM      4  H2  ACD     1      18.910  16.780   5.200  1.00  0.00            
ATOM      5  H3  ACD     1      18.830  15.140   5.990  1.00  0.00            
ATOM      6  C2  ACD     1      17.170  16.450   5.990  1.00  0.00            
ATOM      7  H4  ACD     1      17.460  17.070   6.850  1.00  0.00            
ATOM      8  O2  ACD     1      16.480  17.400   5.100  1.00  0.00            
ATOM      9  C3  ACD     1      15.260  17.910   5.660  1.00  0.00            
ATOM     10  H5  ACD     1      14.820  18.680   5.020  1.00  0.00            
ATOM     11  O3  ACD     1      15.470  18.570   6.960  1.00  0.00            
ATOM     12  C4  ACD     1      15.520  20.010   6.870  1.00  0.00            
ATOM     13  H6  ACD     1      15.200  20.370   5.890  1.00  0.00            
ATOM     14  C5  ACD     1      14.460  20.450   7.950  1.00  0.00            
ATOM     15  H7  ACD     1      14.760  19.940   8.880  1.00  0.00            
ATOM     16  O4  ACD     1      13.150  19.990   7.500  1.00  0.00            
ATOM     17  H8  ACD     1      13.310  19.090   7.190  1.00  0.00            
ATOM     18  C6  ACD     1      14.660  21.950   8.200  1.00  0.00            
ATOM     19  H9  ACD     1      14.360  22.590   7.360  1.00  0.00            
ATOM     20  O5  ACD     1      13.740  22.320   9.300  1.00  0.00            
ATOM     21  H10 ACD     1      14.260  22.330  10.110  1.00  0.00            
ATOM     22  C7  ACD     1      16.110  22.230   8.630  1.00  0.00            
ATOM     23  H11 ACD     1      16.220  23.280   8.890  1.00  0.00            
ATOM     24  O6  ACD     1      16.970  21.960   7.480  1.00  0.00            
ATOM     25  C8  ACD     1      17.050  20.590   7.140  1.00  0.00            
ATOM     26  H12 ACD     1      17.540  20.020   7.950  1.00  0.00            
ATOM     27  C9  ACD     1      17.910  20.510   5.870  1.00  0.00            
ATOM     28  H13 ACD     1      18.680  21.300   5.880  1.00  0.00            
ATOM     29  H14 ACD     1      18.460  19.560   5.850  1.00  0.00            
ATOM     30  O7  ACD     1      17.150  20.640   4.630  1.00  0.00            
ATOM     31  H15 ACD     1      17.590  21.150   3.950  1.00  0.00            
ATOM     32  O8  ACD     1      16.550  21.510   9.800  1.00  0.00            
ATOM     33  C10 ACD     1      16.990  22.330  10.960  1.00  0.00            
ATOM     34  H16 ACD     1      16.990  23.400  10.710  1.00  0.00            
ATOM     35  C11 ACD     1      16.090  21.980  12.160  1.00  0.00            
ATOM     36  H17 ACD     1      15.970  20.900  12.280  1.00  0.00            
ATOM     37  O9  ACD     1      14.860  22.580  11.920  1.00  0.00            
ATOM     38  H18 ACD     1      14.270  22.410  12.670  1.00  0.00            
ATOM     39  C12 ACD     1      16.690  22.440  13.500  1.00  0.00            
ATOM     40  H19 ACD     1      16.600  23.540  13.500  1.00  0.00            
ATOM     41  O10 ACD     1      15.970  21.880  14.590  1.00  0.00            
ATOM     42  H20 ACD     1      16.220  20.950  14.610  1.00  0.00            
ATOM     43  C13 ACD     1      18.180  22.040  13.610  1.00  0.00            
ATOM     44  H21 ACD     1      18.650  22.470  14.500  1.00  0.00            
ATOM     45  O11 ACD     1      18.810  22.720  12.470  1.00  0.00            
ATOM     46  C14 ACD     1      18.450  22.040  11.240  1.00  0.00            
ATOM     47  H22 ACD     1      18.620  20.960  11.330  1.00  0.00            
ATOM     48  C15 ACD     1      19.360  22.470  10.120  1.00  0.00            
ATOM     49  H23 ACD     1      20.420  22.470  10.390  1.00  0.00            
ATOM     50  H24 ACD     1      19.280  21.820   9.240  1.00  0.00            
ATOM     51  O12 ACD     1      19.120  23.860   9.720  1.00  0.00            
ATOM     52  H25 ACD     1      19.780  24.040   9.040  1.00  0.00            
ATOM     53  O13 ACD     1      18.420  20.660  13.570  1.00  0.00            
ATOM     54  C16 ACD     1      19.130  20.030  14.580  1.00  0.00            
ATOM     55  H26 ACD     1      19.610  20.800  15.210  1.00  0.00            
ATOM     56  C17 ACD     1      18.190  19.220  15.490  1.00  0.00            
ATOM     57  H27 ACD     1      17.560  18.620  14.810  1.00  0.00            
ATOM     58  O14 ACD     1      17.460  20.110  16.190  1.00  0.00            
ATOM     59  H28 ACD     1      17.980  20.560  16.860  1.00  0.00            
ATOM     60  C18 ACD     1      18.950  18.190  16.340  1.00  0.00            
ATOM     61  H29 ACD     1      19.510  18.820  17.050  1.00  0.00            
ATOM     62  O15 ACD     1      18.000  17.290  16.840  1.00  0.00            
ATOM     63  H30 ACD     1      17.750  16.720  16.100  1.00  0.00            
ATOM     64  C19 ACD     1      19.930  17.400  15.510  1.00  0.00            
ATOM     65  H31 ACD     1      20.510  16.740  16.170  1.00  0.00            
ATOM     66  O16 ACD     1      20.790  18.280  14.900  1.00  0.00            
ATOM     67  C20 ACD     1      20.160  19.130  13.890  1.00  0.00            
ATOM     68  H32 ACD     1      19.590  18.540  13.170  1.00  0.00            
ATOM     69  C21 ACD     1      21.170  19.940  13.150  1.00  0.00            
ATOM     70  H33 ACD     1      21.890  19.290  12.640  1.00  0.00            
ATOM     71  H34 ACD     1      20.700  20.600  12.410  1.00  0.00            
ATOM     72  O17 ACD     1      22.010  20.650  14.060  1.00  0.00            
ATOM     73  H35 ACD     1      22.390  19.990  14.650  1.00  0.00            
ATOM     74  O18 ACD     1      19.250  16.620  14.550  1.00  0.00            
ATOM     75  C22 ACD     1      19.540  15.170  14.400  1.00  0.00            
ATOM     76  H36 ACD     1      20.090  14.870  15.300  1.00  0.00            
ATOM     77  C23 ACD     1      18.180  14.480  14.470  1.00  0.00            
ATOM     78  H37 ACD     1      17.490  15.130  13.900  1.00  0.00            
ATOM     79  O19 ACD     1      17.730  14.480  15.790  1.00  0.00            
ATOM     80  H38 ACD     1      16.900  14.000  15.880  1.00  0.00            
ATOM     81  C24 ACD     1      18.230  13.020  13.830  1.00  0.00            
ATOM     82  H39 ACD     1      18.860  12.390  14.470  1.00  0.00            
ATOM     83  O20 ACD     1      16.890  12.370  13.700  1.00  0.00            
ATOM     84  H40 ACD     1      16.330  13.110  13.450  1.00  0.00            
ATOM     85  C25 ACD     1      18.990  12.950  12.510  1.00  0.00            
ATOM     86  H41 ACD     1      19.100  11.880  12.330  1.00  0.00            
ATOM     87  O21 ACD     1      20.320  13.560  12.740  1.00  0.00            
ATOM     88  C26 ACD     1      20.280  14.970  13.050  1.00  0.00            
ATOM     89  H42 ACD     1      19.660  15.430  12.270  1.00  0.00            
ATOM     90  C27 ACD     1      21.670  15.560  13.010  1.00  0.00            
ATOM     91  H43 ACD     1      22.160  15.270  12.070  1.00  0.00            
ATOM     92  H44 ACD     1      21.600  16.650  12.980  1.00  0.00            
ATOM     93  O22 ACD     1      22.560  15.130  14.050  1.00  0.00            
ATOM     94  H45 ACD     1      22.410  14.180  14.120  1.00  0.00            
ATOM     95  O23 ACD     1      18.250  13.590  11.460  1.00  0.00            
ATOM     96  C28 ACD     1      18.140  13.000  10.170  1.00  0.00            
ATOM     97  H46 ACD     1      18.610  12.010  10.310  1.00  0.00            
ATOM     98  C29 ACD     1      18.880  13.920   9.190  1.00  0.00            
ATOM     99  H47 ACD     1      18.460  14.900   9.430  1.00  0.00            
ATOM    100  O24 ACD     1      18.640  13.610   7.810  1.00  0.00            
ATOM    101  C30 ACD     1      20.380  13.920   9.380  1.00  0.00            
ATOM    102  H48 ACD     1      20.920  14.660   8.780  1.00  0.00            
ATOM    103  H49 ACD     1      20.500  14.330  10.390  1.00  0.00            
ATOM    104  O25 ACD     1      20.860  12.580   9.190  1.00  0.00            
ATOM    105  H50 ACD     1      20.150  11.940   9.250  1.00  0.00            
ATOM    106  C31 ACD     1      16.690  12.790   9.880  1.00  0.00            
ATOM    107  H51 ACD     1      16.220  13.760  10.060  1.00  0.00            
ATOM    108  O26 ACD     1      16.090  11.720  10.660  1.00  0.00            
ATOM    109  H52 ACD     1      16.240  11.850  11.600  1.00  0.00            
ATOM    110  C32 ACD     1      16.540  12.510   8.340  1.00  0.00            
ATOM    111  H53 ACD     1      17.110  11.600   8.150  1.00  0.00            
ATOM    112  O27 ACD     1      15.230  12.410   7.780  1.00  0.00            
ATOM    113  H54 ACD     1      14.890  13.300   7.950  1.00  0.00            
ATOM    114  C33 ACD     1      17.270  13.560   7.530  1.00  0.00            
ATOM    115  H55 ACD     1      17.170  13.200   6.500  1.00  0.00            
ATOM    116  O28 ACD     1      16.690  14.870   7.690  1.00  0.00            
ATOM    117  C34 ACD     1      16.150  15.370   6.420  1.00  0.00            
ATOM    118  H56 ACD     1      16.040  14.650   5.600  1.00  0.00            
ATOM    119  C35 ACD     1      14.760  15.950   6.830  1.00  0.00            
ATOM    120  H57 ACD     1      14.820  16.480   7.790  1.00  0.00            
ATOM    121  O29 ACD     1      13.770  14.860   6.930  1.00  0.00            
ATOM    122  H58 ACD     1      12.970  15.290   7.250  1.00  0.00            
ATOM    123  C36 ACD     1      14.200  16.850   5.780  1.00  0.00            
ATOM    124  H59 ACD     1      14.100  16.300   4.840  1.00  0.00            
ATOM    125  O30 ACD     1      12.960  17.420   6.190  1.00  0.00            
ATOM    126  H60 ACD     1      12.320  16.720   6.310  1.00  0.00            
ATOM    127  C1  CX6     2      14.320  19.950  20.020  1.00  0.00            
ATOM    128  C2  CX6     2      13.400  20.070  18.830  1.00  0.00            
ATOM    129  O1  CX6     2      14.170  19.580  17.690  1.00  0.00            
ATOM    130  C3  CX6     2      13.730  19.690  16.440  1.00  0.00            
ATOM    131  N1  CX6     2      13.010  20.690  15.990  1.00  0.00            
ATOM    132  C4  CX6     2      13.110  20.420  14.710  1.00  0.00            
ATOM    133  C5  CX6     2      12.350  21.130  13.810  1.00  0.00            
ATOM    134  C6  CX6     2      12.500  20.740  12.440  1.00  0.00            
ATOM    135  C7  CX6     2      13.360  19.690  12.030  1.00  0.00            
ATOM    136  C8  CX6     2      14.080  18.970  13.040  1.00  0.00            
ATOM    137  C9  CX6     2      15.130  17.970  12.670  1.00  0.00            
ATOM    138  O2  CX6     2      15.070  16.770  12.910  1.00  0.00            
ATOM    139  O3  CX6     2      16.060  18.530  11.900  1.00  0.00            
ATOM    140  C10 CX6     2      17.010  17.680  11.220  1.00  0.00            
ATOM    141  C11 CX6     2      16.350  17.080   9.970  1.00  0.00            
ATOM    142  O4  CX6     2      18.000  18.540  10.800  1.00  0.00            
ATOM    143  C12 CX6     2      19.190  18.130  10.420  1.00  0.00            
ATOM    144  O5  CX6     2      19.680  17.010  10.610  1.00  0.00            
ATOM    145  O6  CX6     2      19.870  19.140   9.870  1.00  0.00            
ATOM    146  C13 CX6     2      21.140  18.860   9.250  1.00  0.00            
ATOM    147  C14 CX6     2      21.070  17.900   8.050  1.00  0.00            
ATOM    148  C15 CX6     2      22.410  18.030   7.190  1.00  0.00            
ATOM    149  C16 CX6     2      22.790  19.420   6.780  1.00  0.00            
ATOM    150  C17 CX6     2      23.060  20.250   8.030  1.00  0.00            
ATOM    151  C18 CX6     2      21.690  20.280   8.810  1.00  0.00            
ATOM    152  C19 CX6     2      13.780  19.280  14.360  1.00  0.00            
ATOM    153  N2  CX6     2      14.200  18.730  15.540  1.00  0.00            
ATOM    154  C20 CX6     2      14.890  17.520  15.920  1.00  0.00            
ATOM    155  C21 CX6     2      13.920  16.390  16.270  1.00  0.00            
ATOM    156  C22 CX6     2      13.060  15.780  15.340  1.00  0.00            
ATOM    157  C23 CX6     2      12.320  14.610  15.570  1.00  0.00            
ATOM    158  C24 CX6     2      12.280  14.090  16.930  1.00  0.00            
ATOM    159  C25 CX6     2      11.410  12.940  17.260  1.00  0.00            
ATOM    160  C26 CX6     2      10.520  13.170  18.330  1.00  0.00            
ATOM    161  C27 CX6     2       9.640  12.170  18.730  1.00  0.00            
ATOM    162  C28 CX6     2       9.490  11.030  18.000  1.00  0.00            
ATOM    163  C29 CX6     2      10.210  10.820  16.780  1.00  0.00            
ATOM    164  C30 CX6     2      11.140  11.770  16.440  1.00  0.00            
ATOM    165  C31 CX6     2      11.940  11.400  15.280  1.00  0.00            
ATOM    166  N3  CX6     2      13.260  11.410  15.420  1.00  0.00            
ATOM    167  N4  CX6     2      13.720  11.110  14.220  1.00  0.00            
ATOM    168  N5  CX6     2      12.590  10.830  13.480  1.00  0.00            
ATOM    169  N6  CX6     2      11.460  11.070  14.130  1.00  0.00            
ATOM    170  C32 CX6     2      13.040  14.730  17.900  1.00  0.00            
ATOM    171  C33 CX6     2      13.760  15.930  17.610  1.00  0.00            
ATOM    172  H1  CX6     2      15.150  20.640  19.820  1.00  0.00            
ATOM    173  H2  CX6     2      13.830  20.270  20.940  1.00  0.00            
ATOM    174  H3  CX6     2      14.620  18.900  20.110  1.00  0.00            
ATOM    175  H4  CX6     2      13.170  21.140  18.750  1.00  0.00            
ATOM    176  H5  CX6     2      12.450  19.520  18.890  1.00  0.00            
ATOM    177  H6  CX6     2      11.710  21.940  14.150  1.00  0.00            
ATOM    178  H7  CX6     2      11.920  21.320  11.720  1.00  0.00            
ATOM    179  H8  CX6     2      13.550  19.510  10.980  1.00  0.00            
ATOM    180  H9  CX6     2      17.370  16.930  11.940  1.00  0.00            
ATOM    181  H10 CX6     2      17.140  16.590   9.390  1.00  0.00            
ATOM    182  H11 CX6     2      15.570  16.400  10.320  1.00  0.00            
ATOM    183  H12 CX6     2      15.800  17.930   9.530  1.00  0.00            
ATOM    184  H13 CX6     2      21.860  18.470   9.980  1.00  0.00            
ATOM    185  H14 CX6     2      20.230  18.260   7.440  1.00  0.00            
ATOM    186  H15 CX6     2      21.080  16.840   8.340  1.00  0.00            
ATOM    187  H16 CX6     2      22.200  17.450   6.280  1.00  0.00            
ATOM    188  H17 CX6     2      23.210  17.460   7.670  1.00  0.00            
ATOM    189  H18 CX6     2      22.140  19.880   6.020  1.00  0.00            
ATOM    190  H19 CX6     2      23.730  19.380   6.200  1.00  0.00            
ATOM    191  H20 CX6     2      23.480  21.250   7.860  1.00  0.00            
ATOM    192  H21 CX6     2      23.870  19.720   8.540  1.00  0.00            
ATOM    193  H22 CX6     2      21.790  21.060   9.570  1.00  0.00            
ATOM    194  H23 CX6     2      20.970  20.680   8.080  1.00  0.00            
ATOM    195  H24 CX6     2      15.620  17.660  16.730  1.00  0.00            
ATOM    196  H25 CX6     2      15.490  17.100  15.100  1.00  0.00            
ATOM    197  H26 CX6     2      12.990  16.230  14.360  1.00  0.00            
ATOM    198  H27 CX6     2      11.600  14.250  14.840  1.00  0.00            
ATOM    199  H28 CX6     2      10.590  14.140  18.830  1.00  0.00            
ATOM    200  H29 CX6     2       8.920  12.360  19.530  1.00  0.00            
ATOM    201  H30 CX6     2       8.730  10.360  18.390  1.00  0.00            
ATOM    202  H31 CX6     2      10.160   9.940  16.140  1.00  0.00            
ATOM    203  H32 CX6     2      12.580  10.500  12.530  1.00  0.00            
ATOM    204  H33 CX6     2      13.000  14.470  18.950  1.00  0.00            
ATOM    205  H34 CX6     2      14.320  16.330  18.450  1.00  0.00            
TER
ENDMDL
MODEL        1
ATOM      1  H1  ACD     1      14.500  18.450   3.220  1.00  0.00            
ATOM      2  O1  ACD     1      15.030  17.700   3.520  1.00  0.00            
ATOM      3  C1  ACD     1      16.010  18.140   4.410  1.00  0.00            
ATOM      4  H2  ACD     1      16.490  18.960   3.870  1.00  0.00            
ATOM      5  H3  ACD     1      16.830  17.420   4.550  1.00  0.00            
ATOM      6  C2  ACD     1      15.500  18.650   5.700  1.00  0.00            
ATOM      7  H4  ACD     1      16.370  18.730   6.370  1.00  0.00            
ATOM      8  O2  ACD     1      14.910  19.950   5.400  1.00  0.00            
ATOM      9  C3  ACD     1      14.140  20.640   6.350  1.00  0.00            
ATOM     10  H5  ACD     1      13.730  21.560   5.920  1.00  0.00            
ATOM     11  O3  ACD     1      15.160  20.910   7.350  1.00  0.00            
ATOM     12  C4  ACD     1      15.510  22.250   7.540  1.00  0.00            
ATOM     13  H6  ACD     1      15.180  22.850   6.680  1.00  0.00            
ATOM     14  C5  ACD     1      14.810  22.780   8.750  1.00  0.00            
ATOM     15  H7  ACD     1      14.940  22.180   9.670  1.00  0.00            
ATOM     16  O4  ACD     1      13.420  22.880   8.490  1.00  0.00            
ATOM     17  H8  ACD     1      13.120  21.970   8.420  1.00  0.00            
ATOM     18  C6  ACD     1      15.450  24.100   9.210  1.00  0.00            
ATOM     19  H9  ACD     1      15.180  24.830   8.430  1.00  0.00            
ATOM     20  O5  ACD     1      15.110  24.520  10.490  1.00  0.00            
ATOM     21  H10 ACD     1      15.320  23.780  11.060  1.00  0.00            
ATOM     22  C7  ACD     1      16.980  23.890   9.340  1.00  0.00            
ATOM     23  H11 ACD     1      17.500  24.820   9.600  1.00  0.00            
ATOM     24  O6  ACD     1      17.520  23.520   8.090  1.00  0.00            
ATOM     25  C8  ACD     1      17.010  22.300   7.580  1.00  0.00            
ATOM     26  H12 ACD     1      17.280  21.490   8.260  1.00  0.00            
ATOM     27  C9  ACD     1      17.680  22.060   6.270  1.00  0.00            
ATOM     28  H13 ACD     1      18.760  22.200   6.420  1.00  0.00            
ATOM     29  H14 ACD     1      17.610  20.990   6.010  1.00  0.00            
ATOM     30  O7  ACD     1      17.240  23.080   5.340  1.00  0.00            
ATOM     31  H15 ACD     1      17.620  22.930   4.470  1.00  0.00            
ATOM     32  O8  ACD     1      17.200  22.810  10.240  1.00  0.00            
ATOM     33  C10 ACD     1      18.180  22.990  11.300  1.00  0.00            
ATOM     34  H16 ACD     1      18.240  24.060  11.580  1.00  0.00            
ATOM     35  C11 ACD     1      17.680  22.310  12.580  1.00  0.00            
ATOM     36  H17 ACD     1      17.440  21.260  12.410  1.00  0.00            
ATOM     37  O9  ACD     1      16.500  23.000  13.050  1.00  0.00            
ATOM     38  H18 ACD     1      15.790  22.360  13.030  1.00  0.00            
ATOM     39  C12 ACD     1      18.780  22.410  13.660  1.00  0.00            
ATOM     40  H19 ACD     1      18.880  23.460  13.970  1.00  0.00            
ATOM     41  O10 ACD     1      18.390  21.620  14.790  1.00  0.00            
ATOM     42  H20 ACD     1      18.430  20.690  14.520  1.00  0.00            
ATOM     43  C13 ACD     1      20.100  21.820  13.210  1.00  0.00            
ATOM     44  H21 ACD     1      20.880  21.940  13.970  1.00  0.00            
ATOM     45  O11 ACD     1      20.460  22.480  12.030  1.00  0.00            
ATOM     46  C14 ACD     1      19.600  22.520  10.860  1.00  0.00            
ATOM     47  H22 ACD     1      19.460  21.460  10.590  1.00  0.00            
ATOM     48  C15 ACD     1      20.250  23.300   9.670  1.00  0.00            
ATOM     49  H23 ACD     1      21.290  22.970   9.530  1.00  0.00            
ATOM     50  H24 ACD     1      19.760  23.180   8.690  1.00  0.00            
ATOM     51  O12 ACD     1      20.420  24.650   9.970  1.00  0.00            
ATOM     52  H25 ACD     1      20.870  25.030   9.210  1.00  0.00            
ATOM     53  O13 ACD     1      19.940  20.470  12.820  1.00  0.00            
ATOM     54  C16 ACD     1      21.060  19.650  13.050  1.00  0.00            
ATOM     55  H26 ACD     1      21.910  20.130  13.550  1.00  0.00            
ATOM     56  C17 ACD     1      20.480  18.520  13.840  1.00  0.00            
ATOM     57  H27 ACD     1      19.440  18.390  13.520  1.00  0.00            
ATOM     58  O14 ACD     1      20.340  19.040  15.180  1.00  0.00            
ATOM     59  H28 ACD     1      20.100  18.320  15.780  1.00  0.00            
ATOM     60  C18 ACD     1      21.350  17.290  13.920  1.00  0.00            
ATOM     61  H29 ACD     1      22.310  17.640  14.310  1.00  0.00            
ATOM     62  O15 ACD     1      20.760  16.140  14.640  1.00  0.00            
ATOM     63  H30 ACD     1      19.950  15.900  14.180  1.00  0.00            
ATOM     64  C19 ACD     1      21.680  16.910  12.540  1.00  0.00            
ATOM     65  H31 ACD     1      22.320  16.020  12.500  1.00  0.00            
ATOM     66  O16 ACD     1      22.360  17.940  11.870  1.00  0.00            
ATOM     67  C20 ACD     1      21.570  19.110  11.720  1.00  0.00            
ATOM     68  H32 ACD     1      20.650  19.070  11.120  1.00  0.00            
ATOM     69  C21 ACD     1      22.510  20.170  11.080  1.00  0.00            
ATOM     70  H33 ACD     1      22.060  21.100  10.720  1.00  0.00            
ATOM     71  H34 ACD     1      23.260  20.440  11.840  1.00  0.00            
ATOM     72  O17 ACD     1      23.280  19.670   9.960  1.00  0.00            
ATOM     73  H35 ACD     1      24.000  20.270   9.770  1.00  0.00            
ATOM     74  O18 ACD     1      20.520  16.560  11.780  1.00  0.00            
ATOM     75  C22 ACD     1      20.190  15.160  11.760  1.00  0.00            
ATOM     76  H36 ACD     1      20.660  14.480  12.490  1.00  0.00            
ATOM     77  C23 ACD     1      18.710  14.990  12.090  1.00  0.00            
ATOM     78  H37 ACD     1      18.110  15.740  11.570  1.00  0.00            
ATOM     79  O19 ACD     1      18.570  15.130  13.560  1.00  0.00            
ATOM     80  H38 ACD     1      17.670  14.840  13.730  1.00  0.00            
ATOM     81  C24 ACD     1      18.200  13.610  11.540  1.00  0.00            
ATOM     82  H39 ACD     1      18.880  12.950  12.100  1.00  0.00            
ATOM     83  O20 ACD     1      16.860  13.400  11.810  1.00  0.00            
ATOM     84  H40 ACD     1      16.430  13.290  10.960  1.00  0.00            
ATOM     85  C25 ACD     1      18.580  13.370  10.070  1.00  0.00            
ATOM     86  H41 ACD     1      18.190  12.390   9.760  1.00  0.00            
ATOM     87  O21 ACD     1      19.990  13.520   9.910  1.00  0.00            
ATOM     88  C26 ACD     1      20.630  14.700  10.390  1.00  0.00            
ATOM     89  H42 ACD     1      20.520  15.490   9.640  1.00  0.00            
ATOM     90  C27 ACD     1      22.120  14.380  10.440  1.00  0.00            
ATOM     91  H43 ACD     1      22.330  14.000   9.430  1.00  0.00            
ATOM     92  H44 ACD     1      22.720  15.280  10.610  1.00  0.00            
ATOM     93  O22 ACD     1      22.500  13.380  11.410  1.00  0.00            
ATOM     94  H45 ACD     1      23.150  12.790  11.020  1.00  0.00            
ATOM     95  O23 ACD     1      17.930  14.460   9.360  1.00  0.00            
ATOM     96  C28 ACD     1      17.300  14.130   8.130  1.00  0.00            
ATOM     97  H46 ACD     1      17.570  13.140   7.730  1.00  0.00            
ATOM     98  C29 ACD     1      17.620  15.290   7.190  1.00  0.00            
ATOM     99  H47 ACD     1      17.340  16.210   7.710  1.00  0.00            
ATOM    100  O24 ACD     1      16.750  15.260   5.990  1.00  0.00            
ATOM    101  C30 ACD     1      19.080  15.430   6.840  1.00  0.00            
ATOM    102  H48 ACD     1      19.210  16.250   6.130  1.00  0.00            
ATOM    103  H49 ACD     1      19.590  15.810   7.740  1.00  0.00            
ATOM    104  O25 ACD     1      19.700  14.240   6.470  1.00  0.00            
ATOM    105  H50 ACD     1      20.570  14.550   6.190  1.00  0.00            
ATOM    106  C31 ACD     1      15.760  14.140   8.310  1.00  0.00            
ATOM    107  H51 ACD     1      15.430  15.080   8.770  1.00  0.00            
ATOM    108  O26 ACD     1      15.500  13.000   9.140  1.00  0.00            
ATOM    109  H52 ACD     1      14.890  12.310   8.870  1.00  0.00            
ATOM    110  C32 ACD     1      14.930  14.250   7.060  1.00  0.00            
ATOM    111  H53 ACD     1      15.060  13.410   6.360  1.00  0.00            
ATOM    112  O27 ACD     1      13.480  14.330   7.380  1.00  0.00            
ATOM    113  H54 ACD     1      13.410  14.860   8.180  1.00  0.00            
ATOM    114  C33 ACD     1      15.390  15.490   6.330  1.00  0.00            
ATOM    115  H55 ACD     1      14.840  15.410   5.390  1.00  0.00            
ATOM    116  O28 ACD     1      15.120  16.670   7.030  1.00  0.00            
ATOM    117  C34 ACD     1      14.470  17.720   6.350  1.00  0.00            
ATOM    118  H56 ACD     1      13.830  17.210   5.610  1.00  0.00            
ATOM    119  C35 ACD     1      13.670  18.550   7.380  1.00  0.00            
ATOM    120  H57 ACD     1      14.280  18.780   8.260  1.00  0.00            
ATOM    121  O29 ACD     1      12.600  17.700   7.900  1.00  0.00            
ATOM    122  H58 ACD     1      12.930  17.050   8.530  1.00  0.00            
ATOM    123  C36 ACD     1      13.050  19.780   6.880  1.00  0.00            
ATOM    124  H59 ACD     1      12.470  19.640   5.960  1.00  0.00            
ATOM    125  O30 ACD     1      12.330  20.420   7.890  1.00  0.00            
ATOM    126  H60 ACD     1      11.770  19.700   8.190  1.00  0.00            
ATOM    127  C1  CX6     2      17.900  20.610  18.500  1.00  0.00            
ATOM    128  C2  CX6     2      16.470  20.300  18.850  1.00  0.00            
ATOM    129  O1  CX6     2      16.100  19.270  17.930  1.00  0.00            
ATOM    130  C3  CX6     2      15.880  19.700  16.580  1.00  0.00            
ATOM    131  N1  CX6     2      14.930  20.580  16.340  1.00  0.00            
ATOM    132  C4  CX6     2      14.850  20.550  15.030  1.00  0.00            
ATOM    133  C5  CX6     2      13.960  21.280  14.230  1.00  0.00            
ATOM    134  C6  CX6     2      14.130  21.170  12.860  1.00  0.00            
ATOM    135  C7  CX6     2      15.160  20.390  12.250  1.00  0.00            
ATOM    136  C8  CX6     2      15.870  19.500  13.090  1.00  0.00            
ATOM    137  C9  CX6     2      16.750  18.590  12.330  1.00  0.00            
ATOM    138  O2  CX6     2      16.590  17.380  12.310  1.00  0.00            
ATOM    139  O3  CX6     2      17.550  19.230  11.430  1.00  0.00            
ATOM    140  C10 CX6     2      18.060  18.610  10.270  1.00  0.00            
ATOM    141  C11 CX6     2      16.840  18.370   9.350  1.00  0.00            
ATOM    142  O4  CX6     2      18.890  19.550   9.620  1.00  0.00            
ATOM    143  C12 CX6     2      19.730  19.110   8.700  1.00  0.00            
ATOM    144  O5  CX6     2      20.160  17.920   8.550  1.00  0.00            
ATOM    145  O6  CX6     2      20.180  20.160   8.040  1.00  0.00            
ATOM    146  C13 CX6     2      21.040  20.000   6.920  1.00  0.00            
ATOM    147  C14 CX6     2      20.450  19.400   5.630  1.00  0.00            
ATOM    148  C15 CX6     2      21.510  19.210   4.520  1.00  0.00            
ATOM    149  C16 CX6     2      22.080  20.580   4.110  1.00  0.00            
ATOM    150  C17 CX6     2      22.710  21.300   5.370  1.00  0.00            
ATOM    151  C18 CX6     2      21.780  21.330   6.660  1.00  0.00            
ATOM    152  C19 CX6     2      15.680  19.560  14.510  1.00  0.00            
ATOM    153  N2  CX6     2      16.340  18.930  15.530  1.00  0.00            
ATOM    154  C20 CX6     2      16.950  17.610  15.570  1.00  0.00            
ATOM    155  C21 CX6     2      16.070  16.420  15.890  1.00  0.00            
ATOM    156  C22 CX6     2      15.140  15.960  14.960  1.00  0.00            
ATOM    157  C23 CX6     2      14.220  14.910  15.230  1.00  0.00            
ATOM    158  C24 CX6     2      14.160  14.300  16.510  1.00  0.00            
ATOM    159  C25 CX6     2      13.170  13.290  17.050  1.00  0.00            
ATOM    160  C26 CX6     2      12.790  13.350  18.450  1.00  0.00            
ATOM    161  C27 CX6     2      11.910  12.400  18.940  1.00  0.00            
ATOM    162  C28 CX6     2      11.300  11.440  18.130  1.00  0.00            
ATOM    163  C29 CX6     2      11.760  11.230  16.800  1.00  0.00            
ATOM    164  C30 CX6     2      12.660  12.150  16.260  1.00  0.00            
ATOM    165  C31 CX6     2      13.060  11.960  14.790  1.00  0.00            
ATOM    166  N3  CX6     2      14.290  11.540  14.400  1.00  0.00            
ATOM    167  N4  CX6     2      14.310  11.710  13.130  1.00  0.00            
ATOM    168  N5  CX6     2      13.050  11.990  12.710  1.00  0.00            
ATOM    169  N6  CX6     2      12.190  12.080  13.770  1.00  0.00            
ATOM    170  C32 CX6     2      15.180  14.790  17.430  1.00  0.00            
ATOM    171  C33 CX6     2      15.980  15.870  17.160  1.00  0.00            
ATOM    172  H1  CX6     2      17.830  21.090  17.520  1.00  0.00            
ATOM    173  H2  CX6     2      18.320  21.340  19.200  1.00  0.00            
ATOM    174  H3  CX6     2      18.640  19.820  18.660  1.00  0.00            
ATOM    175  H4  CX6     2      15.880  21.220  18.830  1.00  0.00            
ATOM    176  H5  CX6     2      16.480  19.920  19.880  1.00  0.00            
ATOM    177  H6  CX6     2      13.280  22.010  14.670  1.00  0.00            
ATOM    178  H7  CX6     2      13.780  21.870  12.110  1.00  0.00            
ATOM    179  H8  CX6     2      15.310  20.480  11.180  1.00  0.00            
ATOM    180  H9  CX6     2      18.550  17.650  10.460  1.00  0.00            
ATOM    181  H10 CX6     2      17.260  18.400   8.340  1.00  0.00            
ATOM    182  H11 CX6     2      16.290  17.430   9.520  1.00  0.00            
ATOM    183  H12 CX6     2      16.160  19.230   9.370  1.00  0.00            
ATOM    184  H13 CX6     2      21.810  19.340   7.350  1.00  0.00            
ATOM    185  H14 CX6     2      19.850  20.180   5.140  1.00  0.00            
ATOM    186  H15 CX6     2      19.830  18.500   5.700  1.00  0.00            
ATOM    187  H16 CX6     2      21.070  18.770   3.610  1.00  0.00            
ATOM    188  H17 CX6     2      22.300  18.540   4.870  1.00  0.00            
ATOM    189  H18 CX6     2      21.260  21.200   3.730  1.00  0.00            
ATOM    190  H19 CX6     2      22.860  20.530   3.350  1.00  0.00            
ATOM    191  H20 CX6     2      23.120  22.300   5.200  1.00  0.00            
ATOM    192  H21 CX6     2      23.640  20.760   5.630  1.00  0.00            
ATOM    193  H22 CX6     2      22.350  21.690   7.520  1.00  0.00            
ATOM    194  H23 CX6     2      21.030  22.140   6.640  1.00  0.00            
ATOM    195  H24 CX6     2      17.700  17.640  16.370  1.00  0.00            
ATOM    196  H25 CX6     2      17.610  17.470  14.710  1.00  0.00            
ATOM    197  H26 CX6     2      15.190  16.440  13.990  1.00  0.00            
ATOM    198  H27 CX6     2      13.510  14.680  14.450  1.00  0.00            
ATOM    199  H28 CX6     2      13.030  14.180  19.100  1.00  0.00            
ATOM    200  H29 CX6     2      11.560  12.540  19.960  1.00  0.00            
ATOM    201  H30 CX6     2      10.460  10.860  18.500  1.00  0.00            
ATOM    202  H31 CX6     2      11.280  10.450  16.220  1.00  0.00            
ATOM    203  H32 CX6     2      12.800  12.030  11.740  1.00  0.00            
ATOM    204  H33 CX6     2      15.190  14.310  18.410  1.00  0.00            
ATOM    205  H34 CX6     2      16.680  16.310  17.870  1.00  0.00            
TER
ENDMDL
MODEL        1
ATOM      1  H1  ACD     1      15.640  17.620   5.440  1.00  0.00            
ATOM      2  O1  ACD     1      16.280  18.340   5.400  1.00  0.00            
ATOM      3  C1  ACD     1      16.990  18.510   6.670  1.00  0.00            
ATOM      4  H2  ACD     1      17.920  19.030   6.430  1.00  0.00            
ATOM      5  H3  ACD     1      17.370  17.570   7.080  1.00  0.00            
ATOM      6  C2  ACD     1      16.270  19.240   7.750  1.00  0.00            
ATOM      7  H4  ACD     1      16.950  19.340   8.600  1.00  0.00            
ATOM      8  O2  ACD     1      16.100  20.620   7.260  1.00  0.00            
ATOM      9  C3  ACD     1      15.510  21.490   8.200  1.00  0.00            
ATOM     10  H5  ACD     1      15.570  22.490   7.740  1.00  0.00            
ATOM     11  O3  ACD     1      16.200  21.450   9.390  1.00  0.00            
ATOM     12  C4  ACD     1      16.460  22.720  10.000  1.00  0.00            
ATOM     13  H6  ACD     1      16.090  23.610   9.460  1.00  0.00            
ATOM     14  C5  ACD     1      15.920  22.780  11.420  1.00  0.00            
ATOM     15  H7  ACD     1      16.340  21.920  11.950  1.00  0.00            
ATOM     16  O4  ACD     1      14.500  22.900  11.510  1.00  0.00            
ATOM     17  H8  ACD     1      14.190  22.200  10.930  1.00  0.00            
ATOM     18  C6  ACD     1      16.490  24.010  12.180  1.00  0.00            
ATOM     19  H9  ACD     1      16.070  24.910  11.710  1.00  0.00            
ATOM     20  O5  ACD     1      16.090  24.080  13.540  1.00  0.00            
ATOM     21  H10 ACD     1      16.840  23.730  14.030  1.00  0.00            
ATOM     22  C7  ACD     1      18.000  24.090  12.060  1.00  0.00            
ATOM     23  H11 ACD     1      18.320  25.040  12.520  1.00  0.00            
ATOM     24  O6  ACD     1      18.300  24.120  10.640  1.00  0.00            
ATOM     25  C8  ACD     1      18.000  22.940  10.030  1.00  0.00            
ATOM     26  H12 ACD     1      18.520  22.130  10.560  1.00  0.00            
ATOM     27  C9  ACD     1      18.660  22.980   8.590  1.00  0.00            
ATOM     28  H13 ACD     1      19.730  23.210   8.560  1.00  0.00            
ATOM     29  H14 ACD     1      18.630  21.980   8.130  1.00  0.00            
ATOM     30  O7  ACD     1      18.050  23.980   7.820  1.00  0.00            
ATOM     31  H15 ACD     1      18.370  23.900   6.920  1.00  0.00            
ATOM     32  O8  ACD     1      18.580  22.930  12.660  1.00  0.00            
ATOM     33  C10 ACD     1      19.590  23.080  13.720  1.00  0.00            
ATOM     34  H16 ACD     1      20.020  24.060  13.930  1.00  0.00            
ATOM     35  C11 ACD     1      19.010  22.560  14.990  1.00  0.00            
ATOM     36  H17 ACD     1      18.580  21.570  14.800  1.00  0.00            
ATOM     37  O9  ACD     1      17.960  23.460  15.480  1.00  0.00            
ATOM     38  H18 ACD     1      17.720  23.090  16.340  1.00  0.00            
ATOM     39  C12 ACD     1      20.030  22.360  16.090  1.00  0.00            
ATOM     40  H19 ACD     1      20.430  23.330  16.420  1.00  0.00            
ATOM     41  O10 ACD     1      19.390  21.610  17.220  1.00  0.00            
ATOM     42  H20 ACD     1      19.600  20.710  16.960  1.00  0.00            
ATOM     43  C13 ACD     1      21.120  21.390  15.620  1.00  0.00            
ATOM     44  H21 ACD     1      21.970  21.410  16.310  1.00  0.00            
ATOM     45  O11 ACD     1      21.660  22.010  14.360  1.00  0.00            
ATOM     46  C14 ACD     1      20.730  22.120  13.280  1.00  0.00            
ATOM     47  H22 ACD     1      20.270  21.140  13.070  1.00  0.00            
ATOM     48  C15 ACD     1      21.400  22.500  12.050  1.00  0.00            
ATOM     49  H23 ACD     1      22.170  21.720  12.000  1.00  0.00            
ATOM     50  H24 ACD     1      20.750  22.350  11.180  1.00  0.00            
ATOM     51  O12 ACD     1      21.900  23.870  12.190  1.00  0.00            
ATOM     52  H25 ACD     1      22.630  23.900  12.820  1.00  0.00            
ATOM     53  O13 ACD     1      20.590  20.090  15.350  1.00  0.00            
ATOM     54  C16 ACD     1      21.210  18.950  15.710  1.00  0.00            
ATOM     55  H26 ACD     1      22.170  19.160  16.200  1.00  0.00            
ATOM     56  C17 ACD     1      20.340  18.260  16.610  1.00  0.00            
ATOM     57  H27 ACD     1      19.350  18.360  16.160  1.00  0.00            
ATOM     58  O14 ACD     1      20.390  18.900  17.940  1.00  0.00            
ATOM     59  H28 ACD     1      19.980  18.340  18.610  1.00  0.00            
ATOM     60  C18 ACD     1      20.810  16.770  16.780  1.00  0.00            
ATOM     61  H29 ACD     1      21.810  16.860  17.220  1.00  0.00            
ATOM     62  O15 ACD     1      19.870  16.070  17.510  1.00  0.00            
ATOM     63  H30 ACD     1      19.310  15.770  16.780  1.00  0.00            
ATOM     64  C19 ACD     1      20.970  16.130  15.440  1.00  0.00            
ATOM     65  H31 ACD     1      21.440  15.140  15.520  1.00  0.00            
ATOM     66  O16 ACD     1      21.850  16.870  14.590  1.00  0.00            
ATOM     67  C20 ACD     1      21.520  18.200  14.360  1.00  0.00            
ATOM     68  H32 ACD     1      20.700  18.200  13.630  1.00  0.00            
ATOM     69  C21 ACD     1      22.670  18.940  13.740  1.00  0.00            
ATOM     70  H33 ACD     1      22.630  20.030  13.670  1.00  0.00            
ATOM     71  H34 ACD     1      23.590  18.660  14.280  1.00  0.00            
ATOM     72  O17 ACD     1      22.930  18.550  12.370  1.00  0.00            
ATOM     73  H35 ACD     1      23.490  19.240  12.000  1.00  0.00            
ATOM     74  O18 ACD     1      19.770  15.960  14.690  1.00  0.00            
ATOM     75  C22 ACD     1      19.370  14.680  14.270  1.00  0.00            
ATOM     76  H36 ACD     1      20.010  14.060  14.910  1.00  0.00            
ATOM     77  C23 ACD     1      17.850  14.580  14.510  1.00  0.00            
ATOM     78  H37 ACD     1      17.620  15.580  14.110  1.00  0.00            
ATOM     79  O19 ACD     1      17.570  14.550  15.940  1.00  0.00            
ATOM     80  H38 ACD     1      16.620  14.510  16.040  1.00  0.00            
ATOM     81  C24 ACD     1      17.230  13.420  13.770  1.00  0.00            
ATOM     82  H39 ACD     1      17.530  12.420  14.090  1.00  0.00            
ATOM     83  O20 ACD     1      15.830  13.410  13.940  1.00  0.00            
ATOM     84  H40 ACD     1      15.490  13.550  13.050  1.00  0.00            
ATOM     85  C25 ACD     1      17.540  13.450  12.270  1.00  0.00            
ATOM     86  H41 ACD     1      17.110  12.570  11.780  1.00  0.00            
ATOM     87  O21 ACD     1      18.950  13.370  12.220  1.00  0.00            
ATOM     88  C26 ACD     1      19.630  14.530  12.780  1.00  0.00            
ATOM     89  H42 ACD     1      19.240  15.410  12.250  1.00  0.00            
ATOM     90  C27 ACD     1      21.080  14.410  12.410  1.00  0.00            
ATOM     91  H43 ACD     1      21.180  14.090  11.360  1.00  0.00            
ATOM     92  H44 ACD     1      21.680  15.300  12.630  1.00  0.00            
ATOM     93  O22 ACD     1      21.650  13.360  13.150  1.00  0.00            
ATOM     94  H45 ACD     1      21.410  12.570  12.660  1.00  0.00            
ATOM     95  O23 ACD     1      17.100  14.660  11.710  1.00  0.00            
ATOM     96  C28 ACD     1      16.560  14.610  10.410  1.00  0.00            
ATOM     97  H46 ACD     1      16.590  13.600   9.990  1.00  0.00            
ATOM     98  C29 ACD     1      17.330  15.570   9.410  1.00  0.00            
ATOM     99  H47 ACD     1      17.530  16.530   9.910  1.00  0.00            
ATOM    100  O24 ACD     1      16.540  15.690   8.180  1.00  0.00            
ATOM    101  C30 ACD     1      18.670  14.950   9.010  1.00  0.00            
ATOM    102  H48 ACD     1      19.260  15.650   8.410  1.00  0.00            
ATOM    103  H49 ACD     1      19.260  14.700   9.900  1.00  0.00            
ATOM    104  O25 ACD     1      18.520  13.890   8.040  1.00  0.00            
ATOM    105  H50 ACD     1      17.880  14.180   7.390  1.00  0.00            
ATOM    106  C31 ACD     1      15.130  15.010  10.530  1.00  0.00            
ATOM    107  H51 ACD     1      15.110  16.020  10.940  1.00  0.00            
ATOM    108  O26 ACD     1      14.550  14.060  11.450  1.00  0.00            
ATOM    109  H52 ACD     1      13.610  14.120  11.250  1.00  0.00            
ATOM    110  C32 ACD     1      14.470  15.060   9.140  1.00  0.00            
ATOM    111  H53 ACD     1      14.320  14.100   8.630  1.00  0.00            
ATOM    112  O27 ACD     1      13.160  15.630   9.420  1.00  0.00            
ATOM    113  H54 ACD     1      13.300  16.370  10.020  1.00  0.00            
ATOM    114  C33 ACD     1      15.220  16.200   8.310  1.00  0.00            
ATOM    115  H55 ACD     1      14.710  16.180   7.340  1.00  0.00            
ATOM    116  O28 ACD     1      15.170  17.470   9.000  1.00  0.00            
ATOM    117  C34 ACD     1      14.870  18.590   8.100  1.00  0.00            
ATOM    118  H56 ACD     1      14.480  18.310   7.110  1.00  0.00            
ATOM    119  C35 ACD     1      13.980  19.550   8.840  1.00  0.00            
ATOM    120  H57 ACD     1      14.560  19.650   9.770  1.00  0.00            
ATOM    121  O29 ACD     1      12.670  19.010   8.920  1.00  0.00            
ATOM    122  H58 ACD     1      12.160  19.620   9.470  1.00  0.00            
ATOM    123  C36 ACD     1      14.060  21.060   8.290  1.00  0.00            
ATOM    124  H59 ACD     1      13.720  21.010   7.250  1.00  0.00            
ATOM    125  O30 ACD     1      13.360  21.990   9.090  1.00  0.00            
ATOM    126  H60 ACD     1      12.990  22.690   8.540  1.00  0.00            
ATOM    127  C1  CX6     2      17.140  17.840  23.170  1.00  0.00            
ATOM    128  C2  CX6     2      17.540  18.870  22.120  1.00  0.00            
ATOM    129  O1  CX6     2      16.890  18.440  20.910  1.00  0.00            
ATOM    130  C3  CX6     2      16.880  19.170  19.750  1.00  0.00            
ATOM    131  N1  CX6     2      16.530  20.470  19.880  1.00  0.00            
ATOM    132  C4  CX6     2      16.300  20.730  18.590  1.00  0.00            
ATOM    133  C5  CX6     2      15.950  21.960  18.140  1.00  0.00            
ATOM    134  C6  CX6     2      15.660  22.160  16.780  1.00  0.00            
ATOM    135  C7  CX6     2      16.000  21.120  15.870  1.00  0.00
[truncated: 2,033,167 more chars]
