# Supplementary material for: Achieving Chemical Accuracy in Cyclodextrin Host–Guest Binding via Integrative Atomistic Modelling
Source: Adv Sci (Weinh). 2025 Dec 14;13(10):e19782. doi: 10.1002/advs.202519782 (PMC12915143; doi:10.1002/advs.202519782)
Supplement: Supplementary file 1 — Supporting Information [file ADVS-13-e19782-s003.zip › all_poses/ACD.CZ3.pdb]

MODEL        1
ATOM      1  H1  ACD     1      24.190  24.780  35.900  1.00  0.00            
ATOM      2  O1  ACD     1      24.890  24.850  36.560  1.00  0.00            
ATOM      3  C1  ACD     1      25.440  23.550  36.910  1.00  0.00            
ATOM      4  H2  ACD     1      24.680  23.160  37.600  1.00  0.00            
ATOM      5  H3  ACD     1      26.390  23.680  37.440  1.00  0.00            
ATOM      6  C2  ACD     1      25.650  22.510  35.790  1.00  0.00            
ATOM      7  H4  ACD     1      26.260  21.690  36.200  1.00  0.00            
ATOM      8  O2  ACD     1      24.310  22.070  35.460  1.00  0.00            
ATOM      9  C3  ACD     1      24.130  21.130  34.430  1.00  0.00            
ATOM     10  H5  ACD     1      23.060  21.030  34.260  1.00  0.00            
ATOM     11  O3  ACD     1      24.720  19.900  34.680  1.00  0.00            
ATOM     12  C4  ACD     1      23.720  19.060  35.300  1.00  0.00            
ATOM     13  H6  ACD     1      22.680  19.410  35.250  1.00  0.00            
ATOM     14  C5  ACD     1      23.710  17.760  34.490  1.00  0.00            
ATOM     15  H7  ACD     1      24.740  17.460  34.270  1.00  0.00            
ATOM     16  O4  ACD     1      22.970  17.910  33.240  1.00  0.00            
ATOM     17  H8  ACD     1      22.580  17.070  32.980  1.00  0.00            
ATOM     18  C6  ACD     1      23.100  16.700  35.370  1.00  0.00            
ATOM     19  H9  ACD     1      22.060  16.980  35.590  1.00  0.00            
ATOM     20  O5  ACD     1      23.120  15.420  34.710  1.00  0.00            
ATOM     21  H10 ACD     1      24.040  15.200  34.540  1.00  0.00            
ATOM     22  C7  ACD     1      23.720  16.570  36.710  1.00  0.00            
ATOM     23  H11 ACD     1      23.180  15.750  37.190  1.00  0.00            
ATOM     24  O6  ACD     1      23.510  17.790  37.360  1.00  0.00            
ATOM     25  C8  ACD     1      24.110  18.930  36.770  1.00  0.00            
ATOM     26  H12 ACD     1      25.200  18.860  36.790  1.00  0.00            
ATOM     27  C9  ACD     1      23.740  20.090  37.750  1.00  0.00            
ATOM     28  H13 ACD     1      23.730  19.710  38.790  1.00  0.00            
ATOM     29  H14 ACD     1      24.570  20.790  37.820  1.00  0.00            
ATOM     30  O7  ACD     1      22.520  20.730  37.440  1.00  0.00            
ATOM     31  H15 ACD     1      21.880  20.290  38.010  1.00  0.00            
ATOM     32  O8  ACD     1      25.140  16.410  36.620  1.00  0.00            
ATOM     33  C10 ACD     1      25.750  15.130  36.650  1.00  0.00            
ATOM     34  H16 ACD     1      25.040  14.300  36.760  1.00  0.00            
ATOM     35  C11 ACD     1      26.490  14.880  35.330  1.00  0.00            
ATOM     36  H17 ACD     1      27.050  15.790  35.120  1.00  0.00            
ATOM     37  O9  ACD     1      25.590  14.670  34.290  1.00  0.00            
ATOM     38  H18 ACD     1      26.070  14.350  33.520  1.00  0.00            
ATOM     39  C12 ACD     1      27.530  13.740  35.470  1.00  0.00            
ATOM     40  H19 ACD     1      27.010  12.770  35.510  1.00  0.00            
ATOM     41  O10 ACD     1      28.460  13.680  34.400  1.00  0.00            
ATOM     42  H20 ACD     1      27.980  13.420  33.600  1.00  0.00            
ATOM     43  C13 ACD     1      28.370  13.860  36.720  1.00  0.00            
ATOM     44  H21 ACD     1      28.890  12.920  36.920  1.00  0.00            
ATOM     45  O11 ACD     1      27.560  14.050  37.850  1.00  0.00            
ATOM     46  C14 ACD     1      26.610  15.120  37.880  1.00  0.00            
ATOM     47  H22 ACD     1      27.210  16.030  38.020  1.00  0.00            
ATOM     48  C15 ACD     1      25.780  15.100  39.120  1.00  0.00            
ATOM     49  H23 ACD     1      24.790  15.530  38.940  1.00  0.00            
ATOM     50  H24 ACD     1      25.660  14.020  39.320  1.00  0.00            
ATOM     51  O12 ACD     1      26.470  15.710  40.320  1.00  0.00            
ATOM     52  H25 ACD     1      25.890  15.660  41.090  1.00  0.00            
ATOM     53  O13 ACD     1      29.170  15.050  36.500  1.00  0.00            
ATOM     54  C16 ACD     1      30.560  14.860  36.440  1.00  0.00            
ATOM     55  H26 ACD     1      30.830  13.790  36.410  1.00  0.00            
ATOM     56  C17 ACD     1      31.040  15.530  35.210  1.00  0.00            
ATOM     57  H27 ACD     1      30.380  16.380  35.010  1.00  0.00            
ATOM     58  O14 ACD     1      30.920  14.680  34.050  1.00  0.00            
ATOM     59  H28 ACD     1      30.280  14.000  34.270  1.00  0.00            
ATOM     60  C18 ACD     1      32.460  16.060  35.360  1.00  0.00            
ATOM     61  H29 ACD     1      33.010  15.110  35.310  1.00  0.00            
ATOM     62  O15 ACD     1      32.900  16.890  34.270  1.00  0.00            
ATOM     63  H30 ACD     1      32.350  17.680  34.250  1.00  0.00            
ATOM     64  C19 ACD     1      32.710  16.810  36.640  1.00  0.00            
ATOM     65  H31 ACD     1      33.770  17.060  36.700  1.00  0.00            
ATOM     66  O16 ACD     1      32.380  15.940  37.730  1.00  0.00            
ATOM     67  C20 ACD     1      31.010  15.550  37.710  1.00  0.00            
ATOM     68  H32 ACD     1      30.390  16.440  37.880  1.00  0.00            
ATOM     69  C21 ACD     1      30.680  14.660  38.870  1.00  0.00            
ATOM     70  H33 ACD     1      29.590  14.520  38.910  1.00  0.00            
ATOM     71  H34 ACD     1      31.100  13.660  38.690  1.00  0.00            
ATOM     72  O17 ACD     1      31.190  15.160  40.070  1.00  0.00            
ATOM     73  H35 ACD     1      30.610  15.830  40.440  1.00  0.00            
ATOM     74  O18 ACD     1      31.940  18.050  36.680  1.00  0.00            
ATOM     75  C22 ACD     1      32.590  19.140  37.340  1.00  0.00            
ATOM     76  H36 ACD     1      33.220  18.880  38.200  1.00  0.00            
ATOM     77  C23 ACD     1      33.390  19.950  36.310  1.00  0.00            
ATOM     78  H37 ACD     1      32.850  19.920  35.350  1.00  0.00            
ATOM     79  O19 ACD     1      34.600  19.150  36.090  1.00  0.00            
ATOM     80  H38 ACD     1      35.070  19.500  35.330  1.00  0.00            
ATOM     81  C24 ACD     1      33.720  21.390  36.830  1.00  0.00            
ATOM     82  H39 ACD     1      34.460  21.380  37.640  1.00  0.00            
ATOM     83  O20 ACD     1      34.130  22.110  35.680  1.00  0.00            
ATOM     84  H40 ACD     1      33.500  21.750  35.040  1.00  0.00            
ATOM     85  C25 ACD     1      32.420  22.070  37.390  1.00  0.00            
ATOM     86  H41 ACD     1      32.610  23.080  37.780  1.00  0.00            
ATOM     87  O21 ACD     1      32.030  21.290  38.490  1.00  0.00            
ATOM     88  C26 ACD     1      31.540  19.990  38.080  1.00  0.00            
ATOM     89  H42 ACD     1      30.640  20.120  37.470  1.00  0.00            
ATOM     90  C27 ACD     1      31.090  19.280  39.370  1.00  0.00            
ATOM     91  H43 ACD     1      30.380  19.920  39.920  1.00  0.00            
ATOM     92  H44 ACD     1      30.740  18.290  39.060  1.00  0.00            
ATOM     93  O22 ACD     1      32.190  19.040  40.300  1.00  0.00            
ATOM     94  H45 ACD     1      32.170  19.890  40.740  1.00  0.00            
ATOM     95  O23 ACD     1      31.350  22.100  36.450  1.00  0.00            
ATOM     96  C28 ACD     1      30.680  23.340  36.370  1.00  0.00            
ATOM     97  H46 ACD     1      31.140  24.210  36.860  1.00  0.00            
ATOM     98  C29 ACD     1      29.310  23.100  37.050  1.00  0.00            
ATOM     99  H47 ACD     1      28.960  22.170  36.590  1.00  0.00            
ATOM    100  O24 ACD     1      28.450  24.150  36.690  1.00  0.00            
ATOM    101  C30 ACD     1      29.290  23.030  38.650  1.00  0.00            
ATOM    102  H48 ACD     1      28.260  22.980  39.040  1.00  0.00            
ATOM    103  H49 ACD     1      29.760  22.090  38.990  1.00  0.00            
ATOM    104  O25 ACD     1      30.010  24.050  39.290  1.00  0.00            
ATOM    105  H50 ACD     1      29.540  24.890  39.230  1.00  0.00            
ATOM    106  C31 ACD     1      30.630  23.520  34.870  1.00  0.00            
ATOM    107  H51 ACD     1      30.340  22.580  34.390  1.00  0.00            
ATOM    108  O26 ACD     1      31.910  23.880  34.320  1.00  0.00            
ATOM    109  H52 ACD     1      32.340  23.110  33.940  1.00  0.00            
ATOM    110  C32 ACD     1      29.490  24.550  34.590  1.00  0.00            
ATOM    111  H53 ACD     1      29.930  25.490  34.930  1.00  0.00            
ATOM    112  O27 ACD     1      29.130  24.520  33.250  1.00  0.00            
ATOM    113  H54 ACD     1      28.740  23.640  33.150  1.00  0.00            
ATOM    114  C33 ACD     1      28.250  24.310  35.320  1.00  0.00            
ATOM    115  H55 ACD     1      27.550  25.130  35.140  1.00  0.00            
ATOM    116  O28 ACD     1      27.670  23.170  34.770  1.00  0.00            
ATOM    117  C34 ACD     1      26.310  23.060  34.560  1.00  0.00            
ATOM    118  H56 ACD     1      25.870  24.020  34.250  1.00  0.00            
ATOM    119  C35 ACD     1      26.120  22.220  33.280  1.00  0.00            
ATOM    120  H57 ACD     1      26.760  21.350  33.460  1.00  0.00            
ATOM    121  O29 ACD     1      26.640  22.780  32.060  1.00  0.00            
ATOM    122  H58 ACD     1      26.440  22.150  31.360  1.00  0.00            
ATOM    123  C36 ACD     1      24.730  21.700  33.140  1.00  0.00            
ATOM    124  H59 ACD     1      24.060  22.540  32.930  1.00  0.00            
ATOM    125  O30 ACD     1      24.630  20.740  32.070  1.00  0.00            
ATOM    126  H60 ACD     1      24.690  19.920  32.570  1.00  0.00            
ATOM    127  C1  CZ3     2      28.270  18.280  36.590  1.00  0.00            
ATOM    128  C2  CZ3     2      28.680  19.460  35.650  1.00  0.00            
ATOM    129  O1  CZ3     2      29.190  18.950  34.400  1.00  0.00            
ATOM    130  C3  CZ3     2      29.780  19.950  33.570  1.00  0.00            
ATOM    131  N1  CZ3     2      29.980  19.550  32.150  1.00  0.00            
ATOM    132  C4  CZ3     2      31.170  18.950  31.660  1.00  0.00            
ATOM    133  O2  CZ3     2      32.180  19.010  32.350  1.00  0.00            
ATOM    134  C5  CZ3     2      31.170  18.380  30.230  1.00  0.00            
ATOM    135  Cl1 CZ3     2      32.790  18.000  29.610  1.00  0.00            
ATOM    136  C6  CZ3     2      28.990  19.970  31.240  1.00  0.00            
ATOM    137  C7  CZ3     2      29.210  21.280  30.610  1.00  0.00            
ATOM    138  C8  CZ3     2      30.480  22.090  30.900  1.00  0.00            
ATOM    139  C9  CZ3     2      28.410  21.670  29.520  1.00  0.00            
ATOM    140  C10 CZ3     2      27.260  20.910  29.130  1.00  0.00            
ATOM    141  C11 CZ3     2      27.010  19.730  29.770  1.00  0.00            
ATOM    142  C12 CZ3     2      27.820  19.240  30.810  1.00  0.00            
ATOM    143  C13 CZ3     2      27.560  17.860  31.320  1.00  0.00            
ATOM    144  C14 CZ3     2      26.540  17.720  32.400  1.00  0.00            
ATOM    145  H1  CZ3     2      27.980  17.390  36.020  1.00  0.00            
ATOM    146  H2  CZ3     2      29.170  18.210  37.210  1.00  0.00            
ATOM    147  H3  CZ3     2      27.470  18.540  37.300  1.00  0.00            
ATOM    148  H4  CZ3     2      29.470  20.080  36.100  1.00  0.00            
ATOM    149  H5  CZ3     2      27.830  20.140  35.520  1.00  0.00            
ATOM    150  H6  CZ3     2      30.760  20.230  33.980  1.00  0.00            
ATOM    151  H7  CZ3     2      29.190  20.870  33.530  1.00  0.00            
ATOM    152  H8  CZ3     2      30.730  19.110  29.530  1.00  0.00            
ATOM    153  H9  CZ3     2      30.540  17.490  30.140  1.00  0.00            
ATOM    154  H10 CZ3     2      30.630  22.140  31.980  1.00  0.00            
ATOM    155  H11 CZ3     2      31.300  21.470  30.520  1.00  0.00            
ATOM    156  H12 CZ3     2      30.440  23.070  30.410  1.00  0.00            
ATOM    157  H13 CZ3     2      28.640  22.550  28.930  1.00  0.00            
ATOM    158  H14 CZ3     2      26.670  21.280  28.290  1.00  0.00            
ATOM    159  H15 CZ3     2      26.120  19.220  29.410  1.00  0.00            
ATOM    160  H16 CZ3     2      28.490  17.280  31.470  1.00  0.00            
ATOM    161  H17 CZ3     2      27.230  17.250  30.470  1.00  0.00            
ATOM    162  H18 CZ3     2      26.970  18.180  33.290  1.00  0.00            
ATOM    163  H19 CZ3     2      25.670  18.310  32.080  1.00  0.00            
ATOM    164  H20 CZ3     2      26.250  16.660  32.460  1.00  0.00            
TER
ENDMDL
MODEL        1
ATOM      1  H1  ACD     1      29.070  27.270  38.550  1.00  0.00            
ATOM      2  O1  ACD     1      28.560  26.650  38.020  1.00  0.00            
ATOM      3  C1  ACD     1      28.550  25.390  38.700  1.00  0.00            
ATOM      4  H2  ACD     1      27.880  25.410  39.570  1.00  0.00            
ATOM      5  H3  ACD     1      29.570  25.080  38.950  1.00  0.00            
ATOM      6  C2  ACD     1      28.060  24.320  37.730  1.00  0.00            
ATOM      7  H4  ACD     1      28.070  23.350  38.240  1.00  0.00            
ATOM      8  O2  ACD     1      26.720  24.610  37.430  1.00  0.00            
ATOM      9  C3  ACD     1      26.040  23.800  36.530  1.00  0.00            
ATOM     10  H5  ACD     1      24.990  24.120  36.600  1.00  0.00            
ATOM     11  O3  ACD     1      26.010  22.430  37.060  1.00  0.00            
ATOM     12  C4  ACD     1      24.830  21.970  37.670  1.00  0.00            
ATOM     13  H6  ACD     1      23.970  22.650  37.570  1.00  0.00            
ATOM     14  C5  ACD     1      24.480  20.640  36.930  1.00  0.00            
ATOM     15  H7  ACD     1      25.360  19.980  37.000  1.00  0.00            
ATOM     16  O4  ACD     1      24.250  20.880  35.540  1.00  0.00            
ATOM     17  H8  ACD     1      23.620  21.580  35.350  1.00  0.00            
ATOM     18  C6  ACD     1      23.400  19.970  37.690  1.00  0.00            
ATOM     19  H9  ACD     1      22.510  20.600  37.560  1.00  0.00            
ATOM     20  O5  ACD     1      23.120  18.640  37.220  1.00  0.00            
ATOM     21  H10 ACD     1      23.400  17.990  37.860  1.00  0.00            
ATOM     22  C7  ACD     1      23.680  19.800  39.170  1.00  0.00            
ATOM     23  H11 ACD     1      22.780  19.420  39.680  1.00  0.00            
ATOM     24  O6  ACD     1      23.920  21.050  39.710  1.00  0.00            
ATOM     25  C8  ACD     1      25.120  21.750  39.200  1.00  0.00            
ATOM     26  H12 ACD     1      26.000  21.130  39.430  1.00  0.00            
ATOM     27  C9  ACD     1      25.330  23.050  40.010  1.00  0.00            
ATOM     28  H13 ACD     1      26.250  23.590  39.730  1.00  0.00            
ATOM     29  H14 ACD     1      24.490  23.700  39.750  1.00  0.00            
ATOM     30  O7  ACD     1      25.280  22.780  41.420  1.00  0.00            
ATOM     31  H15 ACD     1      24.400  22.400  41.460  1.00  0.00            
ATOM     32  O8  ACD     1      24.730  18.950  39.400  1.00  0.00            
ATOM     33  C10 ACD     1      24.560  17.940  40.410  1.00  0.00            
ATOM     34  H16 ACD     1      23.660  18.140  41.010  1.00  0.00            
ATOM     35  C11 ACD     1      24.400  16.530  39.820  1.00  0.00            
ATOM     36  H17 ACD     1      25.250  16.320  39.160  1.00  0.00            
ATOM     37  O9  ACD     1      23.270  16.440  39.010  1.00  0.00            
ATOM     38  H18 ACD     1      22.850  15.580  39.040  1.00  0.00            
ATOM     39  C12 ACD     1      24.300  15.550  40.940  1.00  0.00            
ATOM     40  H19 ACD     1      23.360  15.740  41.480  1.00  0.00            
ATOM     41  O10 ACD     1      24.280  14.240  40.410  1.00  0.00            
ATOM     42  H20 ACD     1      25.160  14.150  40.040  1.00  0.00            
ATOM     43  C13 ACD     1      25.490  15.700  41.820  1.00  0.00            
ATOM     44  H21 ACD     1      25.380  14.880  42.530  1.00  0.00            
ATOM     45  O11 ACD     1      25.470  17.030  42.440  1.00  0.00            
ATOM     46  C14 ACD     1      25.690  18.090  41.460  1.00  0.00            
ATOM     47  H22 ACD     1      26.690  17.920  41.040  1.00  0.00            
ATOM     48  C15 ACD     1      25.630  19.410  42.210  1.00  0.00            
ATOM     49  H23 ACD     1      25.600  20.280  41.550  1.00  0.00            
ATOM     50  H24 ACD     1      24.780  19.430  42.900  1.00  0.00            
ATOM     51  O12 ACD     1      26.760  19.680  42.910  1.00  0.00            
ATOM     52  H25 ACD     1      26.730  20.570  43.270  1.00  0.00            
ATOM     53  O13 ACD     1      26.720  15.520  41.130  1.00  0.00            
ATOM     54  C16 ACD     1      27.980  15.190  41.790  1.00  0.00            
ATOM     55  H26 ACD     1      27.870  14.320  42.450  1.00  0.00            
ATOM     56  C17 ACD     1      28.930  14.830  40.610  1.00  0.00            
ATOM     57  H27 ACD     1      28.960  15.630  39.870  1.00  0.00            
ATOM     58  O14 ACD     1      28.590  13.630  39.960  1.00  0.00            
ATOM     59  H28 ACD     1      27.760  13.850  39.540  1.00  0.00            
ATOM     60  C18 ACD     1      30.400  14.720  41.070  1.00  0.00            
ATOM     61  H29 ACD     1      30.430  13.860  41.750  1.00  0.00            
ATOM     62  O15 ACD     1      31.170  14.660  39.880  1.00  0.00            
ATOM     63  H30 ACD     1      30.760  13.920  39.450  1.00  0.00            
ATOM     64  C19 ACD     1      30.780  16.000  41.760  1.00  0.00            
ATOM     65  H31 ACD     1      31.770  15.940  42.230  1.00  0.00            
ATOM     66  O16 ACD     1      29.910  16.200  42.900  1.00  0.00            
ATOM     67  C20 ACD     1      28.530  16.330  42.630  1.00  0.00            
ATOM     68  H32 ACD     1      28.310  17.310  42.180  1.00  0.00            
ATOM     69  C21 ACD     1      27.930  16.350  44.070  1.00  0.00            
ATOM     70  H33 ACD     1      26.860  16.090  44.060  1.00  0.00            
ATOM     71  H34 ACD     1      28.400  15.570  44.680  1.00  0.00            
ATOM     72  O17 ACD     1      28.080  17.670  44.610  1.00  0.00            
ATOM     73  H35 ACD     1      27.720  18.270  43.950  1.00  0.00            
ATOM     74  O18 ACD     1      30.750  17.110  40.850  1.00  0.00            
ATOM     75  C22 ACD     1      31.810  17.990  40.910  1.00  0.00            
ATOM     76  H36 ACD     1      32.520  17.700  41.690  1.00  0.00            
ATOM     77  C23 ACD     1      32.510  17.840  39.550  1.00  0.00            
ATOM     78  H37 ACD     1      31.800  18.050  38.740  1.00  0.00            
ATOM     79  O19 ACD     1      33.120  16.550  39.420  1.00  0.00            
ATOM     80  H38 ACD     1      32.410  15.930  39.580  1.00  0.00            
ATOM     81  C24 ACD     1      33.640  18.870  39.510  1.00  0.00            
ATOM     82  H39 ACD     1      34.360  18.500  40.240  1.00  0.00            
ATOM     83  O20 ACD     1      34.210  19.070  38.130  1.00  0.00            
ATOM     84  H40 ACD     1      33.620  19.750  37.810  1.00  0.00            
ATOM     85  C25 ACD     1      33.120  20.240  39.840  1.00  0.00            
ATOM     86  H41 ACD     1      33.950  20.920  40.060  1.00  0.00            
ATOM     87  O21 ACD     1      32.510  20.210  41.090  1.00  0.00            
ATOM     88  C26 ACD     1      31.350  19.380  41.250  1.00  0.00            
ATOM     89  H42 ACD     1      30.490  19.720  40.650  1.00  0.00            
ATOM     90  C27 ACD     1      30.950  19.350  42.730  1.00  0.00            
ATOM     91  H43 ACD     1      30.000  18.810  42.820  1.00  0.00            
ATOM     92  H44 ACD     1      31.740  18.880  43.330  1.00  0.00            
ATOM     93  O22 ACD     1      30.820  20.700  43.200  1.00  0.00            
ATOM     94  H45 ACD     1      31.680  21.110  43.320  1.00  0.00            
ATOM     95  O23 ACD     1      32.200  20.760  38.890  1.00  0.00            
ATOM     96  C28 ACD     1      32.660  22.020  38.360  1.00  0.00            
ATOM     97  H46 ACD     1      33.740  22.120  38.570  1.00  0.00            
ATOM     98  C29 ACD     1      31.870  23.180  38.980  1.00  0.00            
ATOM     99  H47 ACD     1      30.830  22.870  39.110  1.00  0.00            
ATOM    100  O24 ACD     1      31.880  24.340  38.150  1.00  0.00            
ATOM    101  C30 ACD     1      32.470  23.610  40.350  1.00  0.00            
ATOM    102  H48 ACD     1      31.890  24.390  40.850  1.00  0.00            
ATOM    103  H49 ACD     1      32.540  22.750  41.030  1.00  0.00            
ATOM    104  O25 ACD     1      33.780  24.190  40.140  1.00  0.00            
ATOM    105  H50 ACD     1      34.030  24.610  40.970  1.00  0.00            
ATOM    106  C31 ACD     1      32.450  21.890  36.840  1.00  0.00            
ATOM    107  H51 ACD     1      31.490  21.420  36.610  1.00  0.00            
ATOM    108  O26 ACD     1      33.370  20.960  36.230  1.00  0.00            
ATOM    109  H52 ACD     1      33.820  21.300  35.450  1.00  0.00            
ATOM    110  C32 ACD     1      32.420  23.280  36.110  1.00  0.00            
ATOM    111  H53 ACD     1      33.330  23.770  36.490  1.00  0.00            
ATOM    112  O27 ACD     1      32.300  23.300  34.670  1.00  0.00            
ATOM    113  H54 ACD     1      32.990  22.710  34.360  1.00  0.00            
ATOM    114  C33 ACD     1      31.370  24.120  36.870  1.00  0.00            
ATOM    115  H55 ACD     1      31.290  25.100  36.380  1.00  0.00            
ATOM    116  O28 ACD     1      30.100  23.500  36.840  1.00  0.00            
ATOM    117  C34 ACD     1      28.920  24.200  36.490  1.00  0.00            
ATOM    118  H56 ACD     1      29.220  25.140  36.030  1.00  0.00            
ATOM    119  C35 ACD     1      28.270  23.400  35.370  1.00  0.00            
ATOM    120  H57 ACD     1      28.380  22.350  35.670  1.00  0.00            
ATOM    121  O29 ACD     1      29.040  23.450  34.180  1.00  0.00            
ATOM    122  H58 ACD     1      29.980  23.440  34.400  1.00  0.00            
ATOM    123  C36 ACD     1      26.770  23.800  35.170  1.00  0.00            
ATOM    124  H59 ACD     1      26.690  24.760  34.650  1.00  0.00            
ATOM    125  O30 ACD     1      26.160  22.870  34.370  1.00  0.00            
ATOM    126  H60 ACD     1      25.860  22.180  34.970  1.00  0.00            
ATOM    127  C1  CZ3     2      28.660  20.460  38.250  1.00  0.00            
ATOM    128  C2  CZ3     2      28.270  19.120  38.880  1.00  0.00            
ATOM    129  O1  CZ3     2      28.900  18.030  38.180  1.00  0.00            
ATOM    130  C3  CZ3     2      28.070  17.260  37.330  1.00  0.00            
ATOM    131  N1  CZ3     2      28.690  16.960  35.960  1.00  0.00            
ATOM    132  C4  CZ3     2      29.680  16.000  35.850  1.00  0.00            
ATOM    133  O2  CZ3     2      30.120  15.740  34.740  1.00  0.00            
ATOM    134  C5  CZ3     2      30.230  15.390  37.060  1.00  0.00            
ATOM    135  Cl1 CZ3     2      31.510  14.180  36.660  1.00  0.00            
ATOM    136  C6  CZ3     2      28.230  17.710  34.820  1.00  0.00            
ATOM    137  C7  CZ3     2      28.970  18.800  34.320  1.00  0.00            
ATOM    138  C8  CZ3     2      30.250  19.360  34.900  1.00  0.00            
ATOM    139  C9  CZ3     2      28.480  19.340  33.120  1.00  0.00            
ATOM    140  C10 CZ3     2      27.410  18.920  32.400  1.00  0.00            
ATOM    141  C11 CZ3     2      26.730  17.810  32.860  1.00  0.00            
ATOM    142  C12 CZ3     2      27.140  17.180  34.060  1.00  0.00            
ATOM    143  C13 CZ3     2      26.380  15.930  34.410  1.00  0.00            
ATOM    144  C14 CZ3     2      25.040  16.350  35.040  1.00  0.00            
ATOM    145  H1  CZ3     2      28.260  21.200  38.950  1.00  0.00            
ATOM    146  H2  CZ3     2      29.750  20.540  38.260  1.00  0.00            
ATOM    147  H3  CZ3     2      28.250  20.650  37.250  1.00  0.00            
ATOM    148  H4  CZ3     2      27.180  19.030  39.000  1.00  0.00            
ATOM    149  H5  CZ3     2      28.720  19.150  39.880  1.00  0.00            
ATOM    150  H6  CZ3     2      27.160  17.850  37.160  1.00  0.00            
ATOM    151  H7  CZ3     2      27.880  16.320  37.870  1.00  0.00            
ATOM    152  H8  CZ3     2      29.440  14.880  37.620  1.00  0.00            
ATOM    153  H9  CZ3     2      30.600  16.100  37.800  1.00  0.00            
ATOM    154  H10 CZ3     2      30.790  18.580  35.460  1.00  0.00            
ATOM    155  H11 CZ3     2      30.910  19.590  34.060  1.00  0.00            
ATOM    156  H12 CZ3     2      30.040  20.250  35.500  1.00  0.00            
ATOM    157  H13 CZ3     2      29.020  20.210  32.750  1.00  0.00            
ATOM    158  H14 CZ3     2      27.140  19.480  31.510  1.00  0.00            
ATOM    159  H15 CZ3     2      25.820  17.510  32.350  1.00  0.00            
ATOM    160  H16 CZ3     2      26.960  15.230  35.020  1.00  0.00            
ATOM    161  H17 CZ3     2      26.150  15.400  33.480  1.00  0.00            
ATOM    162  H18 CZ3     2      25.260  16.990  35.900  1.00  0.00            
ATOM    163  H19 CZ3     2      24.430  16.800  34.240  1.00  0.00            
ATOM    164  H20 CZ3     2      24.470  15.480  35.400  1.00  0.00            
TER
ENDMDL
MODEL        1
ATOM      1  H1  ACD     1      23.510  20.090  35.890  1.00  0.00            
ATOM      2  O1  ACD     1      22.980  20.880  35.760  1.00  0.00            
ATOM      3  C1  ACD     1      23.800  21.740  35.060  1.00  0.00            
ATOM      4  H2  ACD     1      24.710  21.930  35.660  1.00  0.00            
ATOM      5  H3  ACD     1      23.250  22.670  34.870  1.00  0.00            
ATOM      6  C2  ACD     1      24.240  21.070  33.760  1.00  0.00            
ATOM      7  H4  ACD     1      24.920  20.240  34.010  1.00  0.00            
ATOM      8  O2  ACD     1      23.060  20.590  33.100  1.00  0.00            
ATOM      9  C3  ACD     1      23.340  19.750  32.000  1.00  0.00            
ATOM     10  H5  ACD     1      22.400  19.330  31.630  1.00  0.00            
ATOM     11  O3  ACD     1      24.310  18.770  32.160  1.00  0.00            
ATOM     12  C4  ACD     1      23.980  17.450  31.730  1.00  0.00            
ATOM     13  H6  ACD     1      23.090  17.460  31.090  1.00  0.00            
ATOM     14  C5  ACD     1      25.180  16.980  30.870  1.00  0.00            
ATOM     15  H7  ACD     1      26.070  17.250  31.450  1.00  0.00            
ATOM     16  O4  ACD     1      25.250  17.550  29.600  1.00  0.00            
ATOM     17  H8  ACD     1      25.000  18.460  29.780  1.00  0.00            
ATOM     18  C6  ACD     1      25.110  15.460  30.670  1.00  0.00            
ATOM     19  H9  ACD     1      24.160  15.240  30.160  1.00  0.00            
ATOM     20  O5  ACD     1      26.210  14.990  29.920  1.00  0.00            
ATOM     21  H10 ACD     1      26.580  15.690  29.370  1.00  0.00            
ATOM     22  C7  ACD     1      25.070  14.820  32.040  1.00  0.00            
ATOM     23  H11 ACD     1      24.880  13.750  31.920  1.00  0.00            
ATOM     24  O6  ACD     1      23.860  15.250  32.760  1.00  0.00            
ATOM     25  C8  ACD     1      23.710  16.630  32.960  1.00  0.00            
ATOM     26  H12 ACD     1      24.430  16.930  33.730  1.00  0.00            
ATOM     27  C9  ACD     1      22.360  16.820  33.660  1.00  0.00            
ATOM     28  H13 ACD     1      22.350  16.030  34.430  1.00  0.00            
ATOM     29  H14 ACD     1      22.280  17.820  34.100  1.00  0.00            
ATOM     30  O7  ACD     1      21.210  16.500  32.880  1.00  0.00            
ATOM     31  H15 ACD     1      21.270  15.590  32.590  1.00  0.00            
ATOM     32  O8  ACD     1      26.270  15.110  32.730  1.00  0.00            
ATOM     33  C10 ACD     1      26.840  14.040  33.420  1.00  0.00            
ATOM     34  H16 ACD     1      26.220  13.140  33.440  1.00  0.00            
ATOM     35  C11 ACD     1      28.160  13.710  32.710  1.00  0.00            
ATOM     36  H17 ACD     1      28.730  14.630  32.570  1.00  0.00            
ATOM     37  O9  ACD     1      27.720  13.130  31.500  1.00  0.00            
ATOM     38  H18 ACD     1      27.210  13.840  31.100  1.00  0.00            
ATOM     39  C12 ACD     1      28.970  12.660  33.500  1.00  0.00            
ATOM     40  H19 ACD     1      28.490  11.670  33.510  1.00  0.00            
ATOM     41  O10 ACD     1      30.260  12.600  32.960  1.00  0.00            
ATOM     42  H20 ACD     1      30.620  13.470  33.180  1.00  0.00            
ATOM     43  C13 ACD     1      29.120  13.160  34.920  1.00  0.00            
ATOM     44  H21 ACD     1      29.670  12.480  35.580  1.00  0.00            
ATOM     45  O11 ACD     1      27.840  13.420  35.480  1.00  0.00            
ATOM     46  C14 ACD     1      27.150  14.520  34.810  1.00  0.00            
ATOM     47  H22 ACD     1      27.770  15.420  34.740  1.00  0.00            
ATOM     48  C15 ACD     1      25.830  14.780  35.610  1.00  0.00            
ATOM     49  H23 ACD     1      26.140  15.060  36.620  1.00  0.00            
ATOM     50  H24 ACD     1      25.360  15.680  35.200  1.00  0.00            
ATOM     51  O12 ACD     1      25.060  13.640  35.530  1.00  0.00            
ATOM     52  H25 ACD     1      24.190  13.810  35.160  1.00  0.00            
ATOM     53  O13 ACD     1      29.760  14.340  34.820  1.00  0.00            
ATOM     54  C16 ACD     1      31.010  14.660  35.530  1.00  0.00            
ATOM     55  H26 ACD     1      31.550  13.720  35.690  1.00  0.00            
ATOM     56  C17 ACD     1      31.970  15.500  34.660  1.00  0.00            
ATOM     57  H27 ACD     1      31.480  16.340  34.150  1.00  0.00            
ATOM     58  O14 ACD     1      32.450  14.770  33.570  1.00  0.00            
ATOM     59  H28 ACD     1      32.730  15.370  32.870  1.00  0.00            
ATOM     60  C18 ACD     1      33.190  16.060  35.400  1.00  0.00            
ATOM     61  H29 ACD     1      33.870  15.350  35.890  1.00  0.00            
ATOM     62  O15 ACD     1      33.910  16.900  34.510  1.00  0.00            
ATOM     63  H30 ACD     1      34.420  16.340  33.920  1.00  0.00            
ATOM     64  C19 ACD     1      32.600  16.840  36.580  1.00  0.00            
ATOM     65  H31 ACD     1      33.440  17.260  37.140  1.00  0.00            
ATOM     66  O16 ACD     1      31.870  15.990  37.420  1.00  0.00            
ATOM     67  C20 ACD     1      30.710  15.320  36.890  1.00  0.00            
ATOM     68  H32 ACD     1      29.970  16.070  36.570  1.00  0.00            
ATOM     69  C21 ACD     1      30.080  14.340  37.830  1.00  0.00            
ATOM     70  H33 ACD     1      29.350  13.710  37.310  1.00  0.00            
ATOM     71  H34 ACD     1      30.810  13.570  38.090  1.00  0.00            
ATOM     72  O17 ACD     1      29.520  14.910  39.030  1.00  0.00            
ATOM     73  H35 ACD     1      28.810  14.420  39.460  1.00  0.00            
ATOM     74  O18 ACD     1      31.740  17.910  36.160  1.00  0.00            
ATOM     75  C22 ACD     1      31.980  19.140  36.730  1.00  0.00            
ATOM     76  H36 ACD     1      32.800  19.030  37.450  1.00  0.00            
ATOM     77  C23 ACD     1      32.370  20.080  35.550  1.00  0.00            
ATOM     78  H37 ACD     1      31.560  19.940  34.830  1.00  0.00            
ATOM     79  O19 ACD     1      33.750  19.710  35.050  1.00  0.00            
ATOM     80  H38 ACD     1      33.730  18.780  34.790  1.00  0.00            
ATOM     81  C24 ACD     1      32.300  21.500  35.970  1.00  0.00            
ATOM     82  H39 ACD     1      33.070  21.500  36.750  1.00  0.00            
ATOM     83  O20 ACD     1      32.620  22.390  34.870  1.00  0.00            
ATOM     84  H40 ACD     1      31.810  22.360  34.350  1.00  0.00            
ATOM     85  C25 ACD     1      30.930  21.870  36.610  1.00  0.00            
ATOM     86  H41 ACD     1      30.950  22.870  37.050  1.00  0.00            
ATOM     87  O21 ACD     1      30.820  20.970  37.740  1.00  0.00            
ATOM     88  C26 ACD     1      30.730  19.580  37.460  1.00  0.00            
ATOM     89  H42 ACD     1      29.800  19.500  36.870  1.00  0.00            
ATOM     90  C27 ACD     1      30.480  18.860  38.750  1.00  0.00            
ATOM     91  H43 ACD     1      29.650  19.300  39.320  1.00  0.00            
ATOM     92  H44 ACD     1      30.230  17.800  38.580  1.00  0.00            
ATOM     93  O22 ACD     1      31.660  18.830  39.630  1.00  0.00            
ATOM     94  H45 ACD     1      31.700  19.690  40.050  1.00  0.00            
ATOM     95  O23 ACD     1      29.830  21.600  35.650  1.00  0.00            
ATOM     96  C28 ACD     1      29.170  22.750  35.100  1.00  0.00            
ATOM     97  H46 ACD     1      29.600  23.720  35.380  1.00  0.00            
ATOM     98  C29 ACD     1      27.800  22.770  35.720  1.00  0.00            
ATOM     99  H47 ACD     1      27.420  21.740  35.690  1.00  0.00            
ATOM    100  O24 ACD     1      26.940  23.690  35.010  1.00  0.00            
ATOM    101  C30 ACD     1      27.860  23.240  37.210  1.00  0.00            
ATOM    102  H48 ACD     1      28.600  22.590  37.690  1.00  0.00            
ATOM    103  H49 ACD     1      28.250  24.260  37.270  1.00  0.00            
ATOM    104  O25 ACD     1      26.590  23.160  37.750  1.00  0.00            
ATOM    105  H50 ACD     1      26.030  23.740  37.230  1.00  0.00            
ATOM    106  C31 ACD     1      29.220  22.720  33.640  1.00  0.00            
ATOM    107  H51 ACD     1      29.010  21.680  33.360  1.00  0.00            
ATOM    108  O26 ACD     1      30.560  22.900  33.210  1.00  0.00            
ATOM    109  H52 ACD     1      30.810  23.820  33.270  1.00  0.00            
ATOM    110  C32 ACD     1      28.250  23.660  32.940  1.00  0.00            
ATOM    111  H53 ACD     1      28.650  24.670  33.120  1.00  0.00            
ATOM    112  O27 ACD     1      28.290  23.460  31.480  1.00  0.00            
ATOM    113  H54 ACD     1      29.200  23.640  31.240  1.00  0.00            
ATOM    114  C33 ACD     1      26.860  23.500  33.570  1.00  0.00            
ATOM    115  H55 ACD     1      26.120  24.210  33.190  1.00  0.00            
ATOM    116  O28 ACD     1      26.330  22.210  33.360  1.00  0.00            
ATOM    117  C34 ACD     1      25.000  22.060  32.820  1.00  0.00            
ATOM    118  H56 ACD     1      24.450  22.970  32.550  1.00  0.00            
ATOM    119  C35 ACD     1      25.230  21.340  31.480  1.00  0.00            
ATOM    120  H57 ACD     1      25.910  20.490  31.630  1.00  0.00            
ATOM    121  O29 ACD     1      25.870  22.170  30.440  1.00  0.00            
ATOM    122  H58 ACD     1      26.700  22.500  30.800  1.00  0.00            
ATOM    123  C36 ACD     1      23.960  20.730  30.950  1.00  0.00            
ATOM    124  H59 ACD     1      23.230  21.550  30.880  1.00  0.00            
ATOM    125  O30 ACD     1      24.300  20.100  29.700  1.00  0.00            
ATOM    126  H60 ACD     1      25.030  20.640  29.390  1.00  0.00            
ATOM    127  C1  CZ3     2      27.390  18.130  34.580  1.00  0.00            
ATOM    128  C2  CZ3     2      28.810  18.200  34.160  1.00  0.00            
ATOM    129  O1  CZ3     2      28.900  17.950  32.740  1.00  0.00            
ATOM    130  C3  CZ3     2      28.550  18.990  31.780  1.00  0.00            
ATOM    131  N1  CZ3     2      29.400  18.910  30.560  1.00  0.00            
ATOM    132  C4  CZ3     2      28.890  19.430  29.390  1.00  0.00            
ATOM    133  O2  CZ3     2      27.800  20.050  29.340  1.00  0.00            
ATOM    134  C5  CZ3     2      29.650  19.200  28.100  1.00  0.00            
ATOM    135  Cl1 CZ3     2      28.720  19.640  26.660  1.00  0.00            
ATOM    136  C6  CZ3     2      30.630  18.090  30.660  1.00  0.00            
ATOM    137  C7  CZ3     2      30.510  16.700  30.370  1.00  0.00            
ATOM    138  C8  CZ3     2      29.220  16.010  30.110  1.00  0.00            
ATOM    139  C9  CZ3     2      31.710  15.940  30.520  1.00  0.00            
ATOM    140  C10 CZ3     2      32.950  16.480  30.780  1.00  0.00            
ATOM    141  C11 CZ3     2      33.070  17.880  31.050  1.00  0.00            
ATOM    142  C12 CZ3     2      31.880  18.630  31.120  1.00  0.00            
ATOM    143  C13 CZ3     2      31.900  20.090  31.490  1.00  0.00            
ATOM    144  C14 CZ3     2      32.300  21.010  30.310  1.00  0.00            
ATOM    145  H1  CZ3     2      26.780  19.000  34.290  1.00  0.00            
ATOM    146  H2  CZ3     2      26.870  17.290  34.100  1.00  0.00            
ATOM    147  H3  CZ3     2      27.290  18.120  35.670  1.00  0.00            
ATOM    148  H4  CZ3     2      29.320  17.370  34.670  1.00  0.00            
ATOM    149  H5  CZ3     2      29.240  19.170  34.440  1.00  0.00            
ATOM    150  H6  CZ3     2      28.890  19.960  32.170  1.00  0.00            
ATOM    151  H7  CZ3     2      27.500  18.950  31.490  1.00  0.00            
ATOM    152  H8  CZ3     2      29.850  18.130  27.960  1.00  0.00            
ATOM    153  H9  CZ3     2      30.550  19.810  28.030  1.00  0.00            
ATOM    154  H10 CZ3     2      29.360  14.920  30.070  1.00  0.00            
ATOM    155  H11 CZ3     2      28.450  16.260  30.840  1.00  0.00            
ATOM    156  H12 CZ3     2      28.780  16.330  29.150  1.00  0.00            
ATOM    157  H13 CZ3     2      31.720  14.880  30.290  1.00  0.00            
ATOM    158  H14 CZ3     2      33.900  15.960  30.710  1.00  0.00            
ATOM    159  H15 CZ3     2      34.050  18.290  31.290  1.00  0.00            
ATOM    160  H16 CZ3     2      32.640  20.180  32.290  1.00  0.00            
ATOM    161  H17 CZ3     2      30.940  20.410  31.920  1.00  0.00            
ATOM    162  H18 CZ3     2      33.290  20.800  29.880  1.00  0.00            
ATOM    163  H19 CZ3     2      31.480  20.980  29.580  1.00  0.00            
ATOM    164  H20 CZ3     2      32.480  22.000  30.740  1.00  0.00            
TER
ENDMDL
MODEL        1
ATOM      1  H1  ACD     1      29.060  19.690  46.270  1.00  0.00            
ATOM      2  O1  ACD     1      28.840  20.570  46.590  1.00  0.00            
ATOM      3  C1  ACD     1      29.460  21.540  45.680  1.00  0.00            
ATOM      4  H2  ACD     1      30.470  21.110  45.620  1.00  0.00            
ATOM      5  H3  ACD     1      29.500  22.580  46.020  1.00  0.00            
ATOM      6  C2  ACD     1      28.840  21.320  44.300  1.00  0.00            
ATOM      7  H4  ACD     1      28.470  20.290  44.300  1.00  0.00            
ATOM      8  O2  ACD     1      27.840  22.350  44.010  1.00  0.00            
ATOM      9  C3  ACD     1      27.090  22.090  42.840  1.00  0.00            
ATOM     10  H5  ACD     1      26.290  22.840  42.740  1.00  0.00            
ATOM     11  O3  ACD     1      26.490  20.770  42.780  1.00  0.00            
ATOM     12  C4  ACD     1      25.070  20.780  42.900  1.00  0.00            
ATOM     13  H6  ACD     1      24.690  21.690  43.390  1.00  0.00            
ATOM     14  C5  ACD     1      24.440  20.840  41.540  1.00  0.00            
ATOM     15  H7  ACD     1      24.960  20.150  40.870  1.00  0.00            
ATOM     16  O4  ACD     1      24.630  22.130  41.000  1.00  0.00            
ATOM     17  H8  ACD     1      25.540  22.270  40.730  1.00  0.00            
ATOM     18  C6  ACD     1      22.950  20.550  41.700  1.00  0.00            
ATOM     19  H9  ACD     1      22.490  21.430  42.160  1.00  0.00            
ATOM     20  O5  ACD     1      22.390  20.460  40.390  1.00  0.00            
ATOM     21  H10 ACD     1      22.580  19.630  39.940  1.00  0.00            
ATOM     22  C7  ACD     1      22.700  19.240  42.420  1.00  0.00            
ATOM     23  H11 ACD     1      21.630  19.100  42.550  1.00  0.00            
ATOM     24  O6  ACD     1      23.280  19.350  43.690  1.00  0.00            
ATOM     25  C8  ACD     1      24.690  19.570  43.720  1.00  0.00            
ATOM     26  H12 ACD     1      25.170  18.740  43.190  1.00  0.00            
ATOM     27  C9  ACD     1      25.220  19.520  45.120  1.00  0.00            
ATOM     28  H13 ACD     1      24.910  18.640  45.700  1.00  0.00            
ATOM     29  H14 ACD     1      26.300  19.390  44.980  1.00  0.00            
ATOM     30  O7  ACD     1      24.750  20.630  45.870  1.00  0.00            
ATOM     31  H15 ACD     1      25.150  20.470  46.730  1.00  0.00            
ATOM     32  O8  ACD     1      23.340  18.310  41.620  1.00  0.00            
ATOM     33  C10 ACD     1      22.670  17.140  41.090  1.00  0.00            
ATOM     34  H16 ACD     1      21.580  17.220  40.980  1.00  0.00            
ATOM     35  C11 ACD     1      23.120  17.090  39.650  1.00  0.00            
ATOM     36  H17 ACD     1      24.210  17.170  39.580  1.00  0.00            
ATOM     37  O9  ACD     1      22.570  18.120  38.820  1.00  0.00            
ATOM     38  H18 ACD     1      22.840  18.060  37.900  1.00  0.00            
ATOM     39  C12 ACD     1      22.800  15.760  38.990  1.00  0.00            
ATOM     40  H19 ACD     1      21.720  15.550  38.920  1.00  0.00            
ATOM     41  O10 ACD     1      23.380  15.610  37.740  1.00  0.00            
ATOM     42  H20 ACD     1      23.940  14.860  37.930  1.00  0.00            
ATOM     43  C13 ACD     1      23.390  14.640  39.820  1.00  0.00            
ATOM     44  H21 ACD     1      23.070  13.690  39.370  1.00  0.00            
ATOM     45  O11 ACD     1      22.740  14.680  41.120  1.00  0.00            
ATOM     46  C14 ACD     1      23.080  15.870  41.860  1.00  0.00            
ATOM     47  H22 ACD     1      24.150  15.890  42.060  1.00  0.00            
ATOM     48  C15 ACD     1      22.230  15.910  43.170  1.00  0.00            
ATOM     49  H23 ACD     1      22.510  16.830  43.680  1.00  0.00            
ATOM     50  H24 ACD     1      21.150  15.990  43.030  1.00  0.00            
ATOM     51  O12 ACD     1      22.460  14.850  44.110  1.00  0.00            
ATOM     52  H25 ACD     1      22.550  15.300  44.950  1.00  0.00            
ATOM     53  O13 ACD     1      24.770  14.790  39.890  1.00  0.00            
ATOM     54  C16 ACD     1      25.530  13.580  39.670  1.00  0.00            
ATOM     55  H26 ACD     1      24.840  12.720  39.580  1.00  0.00            
ATOM     56  C17 ACD     1      26.230  13.630  38.330  1.00  0.00            
ATOM     57  H27 ACD     1      26.620  14.650  38.170  1.00  0.00            
ATOM     58  O14 ACD     1      25.190  13.460  37.380  1.00  0.00            
ATOM     59  H28 ACD     1      25.570  13.260  36.520  1.00  0.00            
ATOM     60  C18 ACD     1      27.320  12.560  38.140  1.00  0.00            
ATOM     61  H29 ACD     1      26.890  11.550  38.170  1.00  0.00            
ATOM     62  O15 ACD     1      28.130  12.870  36.970  1.00  0.00            
ATOM     63  H30 ACD     1      28.800  13.490  37.260  1.00  0.00            
ATOM     64  C19 ACD     1      28.190  12.640  39.360  1.00  0.00            
ATOM     65  H31 ACD     1      28.910  11.820  39.410  1.00  0.00            
ATOM     66  O16 ACD     1      27.400  12.390  40.590  1.00  0.00            
ATOM     67  C20 ACD     1      26.420  13.400  40.890  1.00  0.00            
ATOM     68  H32 ACD     1      26.850  14.370  41.130  1.00  0.00            
ATOM     69  C21 ACD     1      25.600  12.890  42.080  1.00  0.00            
ATOM     70  H33 ACD     1      24.960  13.700  42.470  1.00  0.00            
ATOM     71  H34 ACD     1      24.890  12.090  41.850  1.00  0.00            
ATOM     72  O17 ACD     1      26.450  12.480  43.150  1.00  0.00            
ATOM     73  H35 ACD     1      27.090  11.840  42.840  1.00  0.00            
ATOM     74  O18 ACD     1      28.800  13.920  39.420  1.00  0.00            
ATOM     75  C22 ACD     1      30.210  13.890  39.390  1.00  0.00            
ATOM     76  H36 ACD     1      30.720  13.080  38.850  1.00  0.00            
ATOM     77  C23 ACD     1      30.520  15.170  38.690  1.00  0.00            
ATOM     78  H37 ACD     1      29.920  15.940  39.190  1.00  0.00            
ATOM     79  O19 ACD     1      30.030  15.080  37.360  1.00  0.00            
ATOM     80  H38 ACD     1      30.290  15.840  36.840  1.00  0.00            
ATOM     81  C24 ACD     1      32.040  15.460  38.740  1.00  0.00            
ATOM     82  H39 ACD     1      32.590  14.660  38.210  1.00  0.00            
ATOM     83  O20 ACD     1      32.350  16.720  38.140  1.00  0.00            
ATOM     84  H40 ACD     1      32.270  16.600  37.190  1.00  0.00            
ATOM     85  C25 ACD     1      32.400  15.590  40.240  1.00  0.00            
ATOM     86  H41 ACD     1      33.480  15.740  40.280  1.00  0.00            
ATOM     87  O21 ACD     1      32.200  14.310  40.800  1.00  0.00            
ATOM     88  C26 ACD     1      30.790  13.920  40.820  1.00  0.00            
ATOM     89  H42 ACD     1      30.290  14.700  41.400  1.00  0.00            
ATOM     90  C27 ACD     1      30.620  12.690  41.620  1.00  0.00            
ATOM     91  H43 ACD     1      31.340  12.720  42.440  1.00  0.00            
ATOM     92  H44 ACD     1      29.590  12.750  41.990  1.00  0.00            
ATOM     93  O22 ACD     1      30.970  11.510  40.940  1.00  0.00            
ATOM     94  H45 ACD     1      30.690  10.760  41.480  1.00  0.00            
ATOM     95  O23 ACD     1      31.680  16.590  40.840  1.00  0.00            
ATOM     96  C28 ACD     1      32.370  17.500  41.680  1.00  0.00            
ATOM     97  H46 ACD     1      33.420  17.200  41.770  1.00  0.00            
ATOM     98  C29 ACD     1      31.780  17.470  43.130  1.00  0.00            
ATOM     99  H47 ACD     1      30.680  17.470  43.050  1.00  0.00            
ATOM    100  O24 ACD     1      32.190  18.590  43.890  1.00  0.00            
ATOM    101  C30 ACD     1      32.160  16.220  43.900  1.00  0.00            
ATOM    102  H48 ACD     1      31.720  16.290  44.900  1.00  0.00            
ATOM    103  H49 ACD     1      31.660  15.410  43.360  1.00  0.00            
ATOM    104  O25 ACD     1      33.630  15.970  44.000  1.00  0.00            
ATOM    105  H50 ACD     1      34.070  16.620  44.540  1.00  0.00            
ATOM    106  C31 ACD     1      32.320  18.910  41.030  1.00  0.00            
ATOM    107  H51 ACD     1      31.320  19.160  40.650  1.00  0.00            
ATOM    108  O26 ACD     1      33.290  18.810  39.950  1.00  0.00            
ATOM    109  H52 ACD     1      33.030  18.060  39.410  1.00  0.00            
ATOM    110  C32 ACD     1      32.700  19.890  42.080  1.00  0.00            
ATOM    111  H53 ACD     1      33.760  19.760  42.360  1.00  0.00            
ATOM    112  O27 ACD     1      32.610  21.310  41.580  1.00  0.00            
ATOM    113  H54 ACD     1      32.960  21.950  42.200  1.00  0.00            
ATOM    114  C33 ACD     1      31.920  19.820  43.330  1.00  0.00            
ATOM    115  H55 ACD     1      32.280  20.510  44.110  1.00  0.00            
ATOM    116  O28 ACD     1      30.470  20.000  43.220  1.00  0.00            
ATOM    117  C34 ACD     1      29.820  21.320  43.110  1.00  0.00            
ATOM    118  H56 ACD     1      30.590  22.080  43.300  1.00  0.00            
ATOM    119  C35 ACD     1      29.210  21.460  41.660  1.00  0.00            
ATOM    120  H57 ACD     1      28.860  20.440  41.450  1.00  0.00            
ATOM    121  O29 ACD     1      30.190  21.910  40.740  1.00  0.00            
ATOM    122  H58 ACD     1      31.020  21.690  41.190  1.00  0.00            
ATOM    123  C36 ACD     1      28.020  22.400  41.680  1.00  0.00            
ATOM    124  H59 ACD     1      28.500  23.360  41.910  1.00  0.00            
ATOM    125  O30 ACD     1      27.320  22.380  40.410  1.00  0.00            
ATOM    126  H60 ACD     1      27.830  22.860  39.750  1.00  0.00            
ATOM    127  C1  CZ3     2      28.260  17.040  41.290  1.00  0.00            
ATOM    128  C2  CZ3     2      27.130  17.790  40.560  1.00  0.00            
ATOM    129  O1  CZ3     2      27.610  18.370  39.300  1.00  0.00            
ATOM    130  C3  CZ3     2      26.710  19.140  38.430  1.00  0.00            
ATOM    131  N1  CZ3     2      27.290  19.300  37.070  1.00  0.00            
ATOM    132  C4  CZ3     2      27.170  18.270  36.130  1.00  0.00            
ATOM    133  O2  CZ3     2      27.380  18.500  34.950  1.00  0.00            
ATOM    134  C5  CZ3     2      27.060  16.900  36.680  1.00  0.00            
ATOM    135  Cl1 CZ3     2      27.760  15.540  35.630  1.00  0.00            
ATOM    136  C6  CZ3     2      27.820  20.580  36.820  1.00  0.00            
ATOM    137  C7  CZ3     2      29.170  20.770  36.950  1.00  0.00            
ATOM    138  C8  CZ3     2      30.130  19.760  37.540  1.00  0.00            
ATOM    139  C9  CZ3     2      29.580  22.070  36.550  1.00  0.00            
ATOM    140  C10 CZ3     2      28.740  23.040  36.090  1.00  0.00            
ATOM    141  C11 CZ3     2      27.340  22.760  35.990  1.00  0.00            
ATOM    142  C12 CZ3     2      26.880  21.490  36.290  1.00  0.00            
ATOM    143  C13 CZ3     2      25.400  21.200  36.010  1.00  0.00            
ATOM    144  C14 CZ3     2      24.490  21.890  37.120  1.00  0.00            
ATOM    145  H1  CZ3     2      28.370  17.400  42.310  1.00  0.00            
ATOM    146  H2  CZ3     2      28.150  15.950  41.320  1.00  0.00            
ATOM    147  H3  CZ3     2      29.180  17.290  40.750  1.00  0.00            
ATOM    148  H4  CZ3     2      26.770  18.530  41.290  1.00  0.00            
ATOM    149  H5  CZ3     2      26.290  17.100  40.430  1.00  0.00            
ATOM    150  H6  CZ3     2      26.700  20.200  38.730  1.00  0.00            
ATOM    151  H7  CZ3     2      25.710  18.710  38.370  1.00  0.00            
ATOM    152  H8  CZ3     2      26.040  16.610  36.960  1.00  0.00            
ATOM    153  H9  CZ3     2      27.810  16.870  37.480  1.00  0.00            
ATOM    154  H10 CZ3     2      30.160  19.930  38.620  1.00  0.00            
ATOM    155  H11 CZ3     2      29.800  18.740  37.280  1.00  0.00            
ATOM    156  H12 CZ3     2      31.170  19.890  37.230  1.00  0.00            
ATOM    157  H13 CZ3     2      30.630  22.310  36.700  1.00  0.00            
ATOM    158  H14 CZ3     2      29.110  24.020  35.830  1.00  0.00            
ATOM    159  H15 CZ3     2      26.590  23.480  35.680  1.00  0.00            
ATOM    160  H16 CZ3     2      25.130  20.140  35.900  1.00  0.00            
ATOM    161  H17 CZ3     2      25.070  21.650  35.070  1.00  0.00            
ATOM    162  H18 CZ3     2      23.510  22.260  36.780  1.00  0.00            
ATOM    163  H19 CZ3     2      24.300  21.190  37.950  1.00  0.00            
ATOM    164  H20 CZ3     2      25.030  22.740  37.530  1.00  0.00            
TER
ENDMDL
MODEL        1
ATOM      1  H1  ACD     1      29.030  22.360  44.740  1.00  0.00            
ATOM      2  O1  ACD     1      29.580  23.140  44.900  1.00  0.00            
ATOM      3  C1  ACD     1      30.400  23.370  43.730  1.00  0.00            
ATOM      4  H2  ACD     1      31.260  22.690  43.700  1.00  0.00            
ATOM      5  H3  ACD     1      30.830  24.370  43.870  1.00  0.00            
ATOM      6  C2  ACD     1      29.620  23.190  42.480  1.00  0.00            
ATOM      7  H4  ACD     1      29.180  22.190  42.380  1.00  0.00            
ATOM      8  O2  ACD     1      28.450  24.040  42.640  1.00  0.00            
ATOM      9  C3  ACD     1      27.590  24.120  41.500  1.00  0.00            
ATOM     10  H5  ACD     1      26.830  24.850  41.810  1.00  0.00            
ATOM     11  O3  ACD     1      27.130  22.860  41.210  1.00  0.00            
ATOM     12  C4  ACD     1      25.810  22.550  41.430  1.00  0.00            
ATOM     13  H6  ACD     1      25.140  23.380  41.680  1.00  0.00            
ATOM     14  C5  ACD     1      25.450  21.900  40.040  1.00  0.00            
ATOM     15  H7  ACD     1      26.210  21.130  39.860  1.00  0.00            
ATOM     16  O4  ACD     1      25.270  22.990  39.030  1.00  0.00            
ATOM     17  H8  ACD     1      26.090  23.490  39.000  1.00  0.00            
ATOM     18  C6  ACD     1      24.190  21.060  40.180  1.00  0.00            
ATOM     19  H9  ACD     1      23.390  21.800  40.240  1.00  0.00            
ATOM     20  O5  ACD     1      23.890  20.260  39.010  1.00  0.00            
ATOM     21  H10 ACD     1      24.210  19.360  39.120  1.00  0.00            
ATOM     22  C7  ACD     1      24.260  20.120  41.370  1.00  0.00            
ATOM     23  H11 ACD     1      23.280  19.710  41.630  1.00  0.00            
ATOM     24  O6  ACD     1      24.570  20.840  42.530  1.00  0.00            
ATOM     25  C8  ACD     1      25.730  21.600  42.590  1.00  0.00            
ATOM     26  H12 ACD     1      26.580  20.920  42.430  1.00  0.00            
ATOM     27  C9  ACD     1      26.010  22.270  43.930  1.00  0.00            
ATOM     28  H13 ACD     1      25.870  21.420  44.610  1.00  0.00            
ATOM     29  H14 ACD     1      27.010  22.710  44.010  1.00  0.00            
ATOM     30  O7  ACD     1      25.120  23.300  44.280  1.00  0.00            
ATOM     31  H15 ACD     1      24.230  23.010  44.070  1.00  0.00            
ATOM     32  O8  ACD     1      25.180  19.050  41.250  1.00  0.00            
ATOM     33  C10 ACD     1      24.770  17.740  41.370  1.00  0.00            
ATOM     34  H16 ACD     1      23.690  17.700  41.580  1.00  0.00            
ATOM     35  C11 ACD     1      25.000  16.960  40.100  1.00  0.00            
ATOM     36  H17 ACD     1      26.010  17.160  39.730  1.00  0.00            
ATOM     37  O9  ACD     1      24.090  17.410  39.070  1.00  0.00            
ATOM     38  H18 ACD     1      24.460  16.910  38.330  1.00  0.00            
ATOM     39  C12 ACD     1      24.800  15.460  40.310  1.00  0.00            
ATOM     40  H19 ACD     1      23.740  15.350  40.570  1.00  0.00            
ATOM     41  O10 ACD     1      24.980  14.730  39.110  1.00  0.00            
ATOM     42  H20 ACD     1      25.900  14.430  39.130  1.00  0.00            
ATOM     43  C13 ACD     1      25.660  14.950  41.450  1.00  0.00            
ATOM     44  H21 ACD     1      25.490  13.880  41.590  1.00  0.00            
ATOM     45  O11 ACD     1      25.220  15.640  42.610  1.00  0.00            
ATOM     46  C14 ACD     1      25.450  17.060  42.560  1.00  0.00            
ATOM     47  H22 ACD     1      26.540  17.210  42.610  1.00  0.00            
ATOM     48  C15 ACD     1      24.920  17.640  43.890  1.00  0.00            
ATOM     49  H23 ACD     1      25.140  18.710  43.870  1.00  0.00            
ATOM     50  H24 ACD     1      23.830  17.480  43.810  1.00  0.00            
ATOM     51  O12 ACD     1      25.420  16.920  44.960  1.00  0.00            
ATOM     52  H25 ACD     1      25.350  16.000  44.690  1.00  0.00            
ATOM     53  O13 ACD     1      27.030  15.250  41.160  1.00  0.00            
ATOM     54  C16 ACD     1      27.900  14.150  41.200  1.00  0.00            
ATOM     55  H26 ACD     1      27.400  13.180  41.370  1.00  0.00            
ATOM     56  C17 ACD     1      28.520  14.070  39.810  1.00  0.00            
ATOM     57  H27 ACD     1      29.030  15.020  39.590  1.00  0.00            
ATOM     58  O14 ACD     1      27.500  13.750  38.820  1.00  0.00            
ATOM     59  H28 ACD     1      27.870  13.810  37.930  1.00  0.00            
ATOM     60  C18 ACD     1      29.680  13.090  39.800  1.00  0.00            
ATOM     61  H29 ACD     1      29.270  12.130  40.120  1.00  0.00            
ATOM     62  O15 ACD     1      30.380  13.040  38.550  1.00  0.00            
ATOM     63  H30 ACD     1      30.800  13.880  38.360  1.00  0.00            
ATOM     64  C19 ACD     1      30.690  13.550  40.840  1.00  0.00            
ATOM     65  H31 ACD     1      31.510  12.850  41.020  1.00  0.00            
ATOM     66  O16 ACD     1      30.140  13.580  42.150  1.00  0.00            
ATOM     67  C20 ACD     1      28.930  14.440  42.310  1.00  0.00            
ATOM     68  H32 ACD     1      29.300  15.470  42.280  1.00  0.00            
ATOM     69  C21 ACD     1      28.420  14.130  43.700  1.00  0.00            
ATOM     70  H33 ACD     1      27.400  14.540  43.800  1.00  0.00            
ATOM     71  H34 ACD     1      28.330  13.090  44.030  1.00  0.00            
ATOM     72  O17 ACD     1      29.230  14.770  44.700  1.00  0.00            
ATOM     73  H35 ACD     1      30.130  14.480  44.540  1.00  0.00            
ATOM     74  O18 ACD     1      31.030  14.880  40.480  1.00  0.00            
ATOM     75  C22 ACD     1      32.360  15.270  40.130  1.00  0.00            
ATOM     76  H36 ACD     1      32.880  14.340  39.850  1.00  0.00            
ATOM     77  C23 ACD     1      32.350  16.100  38.850  1.00  0.00            
ATOM     78  H37 ACD     1      31.700  16.970  39.020  1.00  0.00            
ATOM     79  O19 ACD     1      31.940  15.260  37.710  1.00  0.00            
ATOM     80  H38 ACD     1      31.970  15.810  36.930  1.00  0.00            
ATOM     81  C24 ACD     1      33.730  16.690  38.690  1.00  0.00            
ATOM     82  H39 ACD     1      34.470  15.890  38.550  1.00  0.00            
ATOM     83  O20 ACD     1      33.730  17.620  37.550  1.00  0.00            
ATOM     84  H40 ACD     1      33.550  17.010  36.830  1.00  0.00            
ATOM     85  C25 ACD     1      34.130  17.440  39.970  1.00  0.00            
ATOM     86  H41 ACD     1      35.120  17.920  39.910  1.00  0.00            
ATOM     87  O21 ACD     1      34.230  16.460  41.010  1.00  0.00            
ATOM     88  C26 ACD     1      33.020  15.860  41.420  1.00  0.00            
ATOM     89  H42 ACD     1      32.460  16.760  41.700  1.00  0.00            
ATOM     90  C27 ACD     1      33.240  14.920  42.600  1.00  0.00            
ATOM     91  H43 ACD     1      33.690  15.480  43.430  1.00  0.00            
ATOM     92  H44 ACD     1      32.250  14.560  42.910  1.00  0.00            
ATOM     93  O22 ACD     1      33.960  13.720  42.310  1.00  0.00            
ATOM     94  H45 ACD     1      34.570  13.870  41.580  1.00  0.00            
ATOM     95  O23 ACD     1      33.170  18.470  40.340  1.00  0.00            
ATOM     96  C28 ACD     1      33.530  19.830  40.690  1.00  0.00            
ATOM     97  H46 ACD     1      34.570  19.990  41.010  1.00  0.00            
ATOM     98  C29 ACD     1      32.730  20.350  41.880  1.00  0.00            
ATOM     99  H47 ACD     1      31.660  20.250  41.640  1.00  0.00            
ATOM    100  O24 ACD     1      33.040  21.780  42.090  1.00  0.00            
ATOM    101  C30 ACD     1      32.940  19.570  43.130  1.00  0.00            
ATOM    102  H48 ACD     1      32.230  20.030  43.820  1.00  0.00            
ATOM    103  H49 ACD     1      32.700  18.510  43.070  1.00  0.00            
ATOM    104  O25 ACD     1      34.310  19.720  43.550  1.00  0.00            
ATOM    105  H50 ACD     1      34.520  20.620  43.260  1.00  0.00            
ATOM    106  C31 ACD     1      33.150  20.680  39.470  1.00  0.00            
ATOM    107  H51 ACD     1      32.080  20.470  39.370  1.00  0.00            
ATOM    108  O26 ACD     1      33.890  20.220  38.330  1.00  0.00            
ATOM    109  H52 ACD     1      33.730  19.300  38.120  1.00  0.00            
ATOM    110  C32 ACD     1      33.430  22.200  39.790  1.00  0.00            
ATOM    111  H53 ACD     1      34.490  22.420  39.970  1.00  0.00            
ATOM    112  O27 ACD     1      32.890  23.090  38.730  1.00  0.00            
ATOM    113  H54 ACD     1      33.330  22.810  37.920  1.00  0.00            
ATOM    114  C33 ACD     1      32.590  22.640  41.010  1.00  0.00            
ATOM    115  H55 ACD     1      32.820  23.690  41.190  1.00  0.00            
ATOM    116  O28 ACD     1      31.170  22.430  40.810  1.00  0.00            
ATOM    117  C34 ACD     1      30.420  23.580  41.260  1.00  0.00            
ATOM    118  H56 ACD     1      31.030  24.480  41.430  1.00  0.00            
ATOM    119  C35 ACD     1      29.540  23.780  39.980  1.00  0.00            
ATOM    120  H57 ACD     1      29.180  22.780  39.700  1.00  0.00            
ATOM    121  O29 ACD     1      30.340  24.310  38.930  1.00  0.00            
ATOM    122  H58 ACD     1      31.100  23.730  38.910  1.00  0.00            
ATOM    123  C36 ACD     1      28.310  24.700  40.250  1.00  0.00            
ATOM    124  H59 ACD     1      28.710  25.700  40.470  1.00  0.00            
ATOM    125  O30 ACD     1      27.450  24.690  39.130  1.00  0.00            
ATOM    126  H60 ACD     1      27.920  24.990  38.340  1.00  0.00            
ATOM    127  C1  CZ3     2      29.460  18.180  40.810  1.00  0.00            
ATOM    128  C2  CZ3     2      28.670  19.300  40.100  1.00  0.00            
ATOM    129  O1  CZ3     2      28.740  19.170  38.730  1.00  0.00            
ATOM    130  C3  CZ3     2      28.150  20.160  37.920  1.00  0.00            
ATOM    131  N1  CZ3     2      28.580  20.100  36.510  1.00  0.00            
ATOM    132  C4  CZ3     2      27.840  19.440  35.540  1.00  0.00            
ATOM    133  O2  CZ3     2      28.050  19.740  34.380  1.00  0.00            
ATOM    134  C5  CZ3     2      26.720  18.440  35.920  1.00  0.00            
ATOM    135  Cl1 CZ3     2      27.310  16.930  36.770  1.00  0.00            
ATOM    136  C6  CZ3     2      29.620  20.910  36.170  1.00  0.00            
ATOM    137  C7  CZ3     2      30.890  20.290  35.910  1.00  0.00            
ATOM    138  C8  CZ3     2      31.180  18.780  36.090  1.00  0.00            
ATOM    139  C9  CZ3     2      31.970  21.140  35.700  1.00  0.00            
ATOM    140  C10 CZ3     2      31.770  22.500  35.430  1.00  0.00            
ATOM    141  C11 CZ3     2      30.500  23.080  35.650  1.00  0.00            
ATOM    142  C12 CZ3     2      29.420  22.290  36.050  1.00  0.00            
ATOM    143  C13 CZ3     2      28.060  23.010  36.370  1.00  0.00            
ATOM    144  C14 CZ3     2      27.060  22.810  35.190  1.00  0.00            
ATOM    145  H1  CZ3     2      29.310  18.180  41.890  1.00  0.00            
ATOM    146  H2  CZ3     2      29.090  17.210  40.440  1.00  0.00            
ATOM    147  H3  CZ3     2      30.520  18.250  40.540  1.00  0.00            
ATOM    148  H4  CZ3     2      29.010  20.300  40.390  1.00  0.00            
ATOM    149  H5  CZ3     2      27.580  19.270  40.260  1.00  0.00            
ATOM    150  H6  CZ3     2      28.460  21.130  38.310  1.00  0.00            
ATOM    151  H7  CZ3     2      27.050  20.130  37.970  1.00  0.00            
ATOM    152  H8  CZ3     2      26.210  18.090  35.010  1.00  0.00            
ATOM    153  H9  CZ3     2      26.040  18.920  36.630  1.00  0.00            
ATOM    154  H10 CZ3     2      30.470  18.210  35.470  1.00  0.00            
ATOM    155  H11 CZ3     2      32.200  18.530  35.800  1.00  0.00            
ATOM    156  H12 CZ3     2      30.940  18.450  37.110  1.00  0.00            
ATOM    157  H13 CZ3     2      32.970  20.720  35.670  1.00  0.00            
ATOM    158  H14 CZ3     2      32.670  23.090  35.280  1.00  0.00            
ATOM    159  H15 CZ3     2      30.380  24.160  35.520  1.00  0.00            
ATOM    160  H16 CZ3     2      28.260  24.090  36.460  1.00  0.00            
ATOM    161  H17 CZ3     2      27.510  22.630  37.240  1.00  0.00            
ATOM    162  H18 CZ3     2      26.570  21.850  35.340  1.00  0.00            
ATOM    163  H19 CZ3     2      26.300  23.600  35.290  1.00  0.00            
ATOM    164  H20 CZ3     2      27.550  22.930  34.210  1.00  0.00            
TER
ENDMDL
MODEL        1
ATOM      1  H1  ACD     1      25.480  23.520  43.740  1.00  0.00            
ATOM      2  O1  ACD     1      26.070  22.760  43.750  1.00  0.00            
ATOM      3  C1  ACD     1      27.130  23.040  42.840  1.00  0.00            
ATOM      4  H2  ACD     1      27.860  22.220  42.960  1.00  0.00            
ATOM      5  H3  ACD     1      27.590  23.970  43.180  1.00  0.00            
ATOM      6  C2  ACD     1      26.620  23.070  41.440  1.00  0.00            
ATOM      7  H4  ACD     1      26.530  22.050  41.050  1.00  0.00            
ATOM      8  O2  ACD     1      25.420  23.820  41.270  1.00  0.00            
ATOM      9  C3  ACD     1      24.840  23.890  39.940  1.00  0.00            
ATOM     10  H5  ACD     1      24.000  24.600  39.870  1.00  0.00            
ATOM     11  O3  ACD     1      24.410  22.660  39.470  1.00  0.00            
ATOM     12  C4  ACD     1      23.040  22.350  39.540  1.00  0.00            
ATOM     13  H6  ACD     1      22.360  23.160  39.250  1.00  0.00            
ATOM     14  C5  ACD     1      22.970  21.210  38.540  1.00  0.00            
ATOM     15  H7  ACD     1      23.910  20.670  38.700  1.00  0.00            
ATOM     16  O4  ACD     1      22.830  21.730  37.210  1.00  0.00            
ATOM     17  H8  ACD     1      22.900  22.680  37.150  1.00  0.00            
ATOM     18  C6  ACD     1      21.710  20.300  38.750  1.00  0.00            
ATOM     19  H9  ACD     1      20.850  20.930  38.490  1.00  0.00            
ATOM     20  O5  ACD     1      21.660  19.210  37.880  1.00  0.00            
ATOM     21  H10 ACD     1      22.260  18.520  38.190  1.00  0.00            
ATOM     22  C7  ACD     1      21.640  19.820  40.150  1.00  0.00            
ATOM     23  H11 ACD     1      20.710  19.260  40.280  1.00  0.00            
ATOM     24  O6  ACD     1      21.580  20.960  41.000  1.00  0.00            
ATOM     25  C8  ACD     1      22.660  21.920  40.990  1.00  0.00            
ATOM     26  H12 ACD     1      23.560  21.410  41.360  1.00  0.00            
ATOM     27  C9  ACD     1      22.330  23.150  41.840  1.00  0.00            
ATOM     28  H13 ACD     1      22.460  22.890  42.900  1.00  0.00            
ATOM     29  H14 ACD     1      23.010  23.980  41.610  1.00  0.00            
ATOM     30  O7  ACD     1      21.020  23.680  41.490  1.00  0.00            
ATOM     31  H15 ACD     1      20.490  23.430  42.250  1.00  0.00            
ATOM     32  O8  ACD     1      22.760  19.000  40.420  1.00  0.00            
ATOM     33  C10 ACD     1      22.570  17.700  40.970  1.00  0.00            
ATOM     34  H16 ACD     1      21.540  17.340  41.140  1.00  0.00            
ATOM     35  C11 ACD     1      23.170  16.680  40.000  1.00  0.00            
ATOM     36  H17 ACD     1      24.230  16.890  39.800  1.00  0.00            
ATOM     37  O9  ACD     1      22.510  16.650  38.700  1.00  0.00            
ATOM     38  H18 ACD     1      22.770  15.760  38.460  1.00  0.00            
ATOM     39  C12 ACD     1      23.130  15.270  40.660  1.00  0.00            
ATOM     40  H19 ACD     1      22.080  15.040  40.850  1.00  0.00            
ATOM     41  O10 ACD     1      23.650  14.330  39.800  1.00  0.00            
ATOM     42  H20 ACD     1      24.590  14.350  39.990  1.00  0.00            
ATOM     43  C13 ACD     1      23.900  15.280  41.960  1.00  0.00            
ATOM     44  H21 ACD     1      23.810  14.250  42.310  1.00  0.00            
ATOM     45  O11 ACD     1      23.330  16.220  42.860  1.00  0.00            
ATOM     46  C14 ACD     1      23.200  17.640  42.380  1.00  0.00            
ATOM     47  H22 ACD     1      24.200  18.090  42.350  1.00  0.00            
ATOM     48  C15 ACD     1      22.380  18.340  43.410  1.00  0.00            
ATOM     49  H23 ACD     1      21.780  19.170  43.040  1.00  0.00            
ATOM     50  H24 ACD     1      21.650  17.600  43.770  1.00  0.00            
ATOM     51  O12 ACD     1      23.160  18.680  44.510  1.00  0.00            
ATOM     52  H25 ACD     1      23.430  17.830  44.870  1.00  0.00            
ATOM     53  O13 ACD     1      25.270  15.470  41.620  1.00  0.00            
ATOM     54  C16 ACD     1      26.310  14.700  42.340  1.00  0.00            
ATOM     55  H26 ACD     1      25.940  13.760  42.770  1.00  0.00            
ATOM     56  C17 ACD     1      27.190  14.060  41.270  1.00  0.00            
ATOM     57  H27 ACD     1      27.550  14.920  40.690  1.00  0.00            
ATOM     58  O14 ACD     1      26.390  13.080  40.520  1.00  0.00            
ATOM     59  H28 ACD     1      26.970  12.770  39.810  1.00  0.00            
ATOM     60  C18 ACD     1      28.390  13.400  41.850  1.00  0.00            
ATOM     61  H29 ACD     1      27.970  12.660  42.540  1.00  0.00            
ATOM     62  O15 ACD     1      29.360  12.820  40.910  1.00  0.00            
ATOM     63  H30 ACD     1      29.870  13.570  40.590  1.00  0.00            
ATOM     64  C19 ACD     1      29.130  14.420  42.720  1.00  0.00            
ATOM     65  H31 ACD     1      29.910  13.840  43.220  1.00  0.00            
ATOM     66  O16 ACD     1      28.240  14.800  43.760  1.00  0.00            
ATOM     67  C20 ACD     1      27.120  15.550  43.320  1.00  0.00            
ATOM     68  H32 ACD     1      27.310  16.550  42.900  1.00  0.00            
ATOM     69  C21 ACD     1      26.200  15.760  44.540  1.00  0.00            
ATOM     70  H33 ACD     1      25.350  16.350  44.190  1.00  0.00            
ATOM     71  H34 ACD     1      25.920  14.740  44.840  1.00  0.00            
ATOM     72  O17 ACD     1      26.790  16.540  45.600  1.00  0.00            
ATOM     73  H35 ACD     1      26.190  16.470  46.350  1.00  0.00            
ATOM     74  O18 ACD     1      29.640  15.600  42.050  1.00  0.00            
ATOM     75  C22 ACD     1      30.970  16.130  42.240  1.00  0.00            
ATOM     76  H36 ACD     1      31.620  15.330  42.610  1.00  0.00            
ATOM     77  C23 ACD     1      31.480  16.440  40.820  1.00  0.00            
ATOM     78  H37 ACD     1      30.820  17.200  40.400  1.00  0.00            
ATOM     79  O19 ACD     1      31.650  15.250  40.080  1.00  0.00            
ATOM     80  H38 ACD     1      32.390  15.470  39.500  1.00  0.00            
ATOM     81  C24 ACD     1      32.790  17.260  40.810  1.00  0.00            
ATOM     82  H39 ACD     1      33.650  16.630  41.050  1.00  0.00            
ATOM     83  O20 ACD     1      33.140  17.720  39.590  1.00  0.00            
ATOM     84  H40 ACD     1      32.670  18.510  39.310  1.00  0.00            
ATOM     85  C25 ACD     1      32.630  18.450  41.710  1.00  0.00            
ATOM     86  H41 ACD     1      33.500  19.110  41.800  1.00  0.00            
ATOM     87  O21 ACD     1      32.350  18.010  43.050  1.00  0.00            
ATOM     88  C26 ACD     1      31.070  17.370  43.160  1.00  0.00            
ATOM     89  H42 ACD     1      30.360  18.190  42.960  1.00  0.00            
ATOM     90  C27 ACD     1      30.830  16.970  44.570  1.00  0.00            
ATOM     91  H43 ACD     1      30.750  17.930  45.100  1.00  0.00            
ATOM     92  H44 ACD     1      29.940  16.350  44.750  1.00  0.00            
ATOM     93  O22 ACD     1      31.840  16.070  45.130  1.00  0.00            
ATOM     94  H45 ACD     1      32.700  16.470  44.990  1.00  0.00            
ATOM     95  O23 ACD     1      31.550  19.250  41.220  1.00  0.00            
ATOM     96  C28 ACD     1      31.670  20.650  41.380  1.00  0.00            
ATOM     97  H46 ACD     1      32.690  20.990  41.620  1.00  0.00            
ATOM     98  C29 ACD     1      30.680  21.280  42.340  1.00  0.00            
ATOM     99  H47 ACD     1      29.720  20.780  42.160  1.00  0.00            
ATOM    100  O24 ACD     1      30.530  22.640  42.100  1.00  0.00            
ATOM    101  C30 ACD     1      31.060  21.100  43.840  1.00  0.00            
ATOM    102  H48 ACD     1      30.240  21.530  44.430  1.00  0.00            
ATOM    103  H49 ACD     1      31.250  20.050  44.070  1.00  0.00            
ATOM    104  O25 ACD     1      32.270  21.840  44.210  1.00  0.00            
ATOM    105  H50 ACD     1      32.970  21.350  43.750  1.00  0.00            
ATOM    106  C31 ACD     1      31.510  21.120  39.940  1.00  0.00            
ATOM    107  H51 ACD     1      30.700  20.550  39.460  1.00  0.00            
ATOM    108  O26 ACD     1      32.730  20.780  39.270  1.00  0.00            
ATOM    109  H52 ACD     1      32.710  21.140  38.380  1.00  0.00            
ATOM    110  C32 ACD     1      31.140  22.630  39.810  1.00  0.00            
ATOM    111  H53 ACD     1      32.090  23.130  40.040  1.00  0.00            
ATOM    112  O27 ACD     1      30.760  23.050  38.440  1.00  0.00            
ATOM    113  H54 ACD     1      31.550  22.830  37.950  1.00  0.00            
ATOM    114  C33 ACD     1      30.140  23.040  40.820  1.00  0.00            
ATOM    115  H55 ACD     1      30.290  24.120  40.770  1.00  0.00            
ATOM    116  O28 ACD     1      28.810  22.590  40.490  1.00  0.00            
ATOM    117  C34 ACD     1      27.720  23.590  40.500  1.00  0.00            
ATOM    118  H56 ACD     1      28.080  24.540  40.900  1.00  0.00            
ATOM    119  C35 ACD     1      27.220  23.670  39.080  1.00  0.00            
ATOM    120  H57 ACD     1      27.180  22.650  38.670  1.00  0.00            
ATOM    121  O29 ACD     1      28.180  24.400  38.260  1.00  0.00            
ATOM    122  H58 ACD     1      29.070  24.050  38.390  1.00  0.00            
ATOM    123  C36 ACD     1      25.950  24.480  39.070  1.00  0.00            
ATOM    124  H59 ACD     1      26.100  25.490  39.470  1.00  0.00            
ATOM    125  O30 ACD     1      25.420  24.640  37.710  1.00  0.00            
ATOM    126  H60 ACD     1      26.190  24.780  37.160  1.00  0.00            
ATOM    127  C1  CZ3     2      27.260  19.210  40.870  1.00  0.00            
ATOM    128  C2  CZ3     2      25.810  19.230  40.210  1.00  0.00            
ATOM    129  O1  CZ3     2      25.930  18.740  38.890  1.00  0.00            
ATOM    130  C3  CZ3     2      26.580  19.560  37.900  1.00  0.00            
ATOM    131  N1  CZ3     2      27.220  18.590  36.910  1.00  0.00            
ATOM    132  C4  CZ3     2      26.510  17.800  36.060  1.00  0.00            
ATOM    133  O2  CZ3     2      26.940  17.140  35.130  1.00  0.00            
ATOM    134  C5  CZ3     2      24.990  17.890  36.120  1.00  0.00            
ATOM    135  Cl1 CZ3     2      24.280  19.360  35.280  1.00  0.00            
ATOM    136  C6  CZ3     2      28.640  18.480  36.930  1.00  0.00            
ATOM    137  C7  CZ3     2      29.320  17.400  37.510  1.00  0.00            
ATOM    138  C8  CZ3     2      28.500  16.180  38.050  1.00  0.00            
ATOM    139  C9  CZ3     2      30.690  17.370  37.520  1.00  0.00            
ATOM    140  C10 CZ3     2      31.460  18.380  36.930  1.00  0.00            
ATOM    141  C11 CZ3     2      30.830  19.490  36.410  1.00  0.00            
ATOM    142  C12 CZ3     2      29.430  19.570  36.450  1.00  0.00            
ATOM    143  C13 CZ3     2      28.860  20.850  35.910  1.00  0.00            
ATOM    144  C14 CZ3     2      28.420  20.640  34.490  1.00  0.00            
ATOM    145  H1  CZ3     2      27.120  19.050  41.940  1.00  0.00            
ATOM    146  H2  CZ3     2      27.870  18.350  40.560  1.00  0.00            
ATOM    147  H3  CZ3     2      27.750  20.150  40.610  1.00  0.00            
ATOM    148  H4  CZ3     2      25.250  20.160  40.270  1.00  0.00            
ATOM    149  H5  CZ3     2      25.190  18.450  40.660  1.00  0.00            
ATOM    150  H6  CZ3     2      27.350  20.230  38.300  1.00  0.00            
ATOM    151  H7  CZ3     2      25.880  20.190  37.330  1.00  0.00            
ATOM    152  H8  CZ3     2      24.660  17.750  37.160  1.00  0.00            
ATOM    153  H9  CZ3     2      24.620  17.050  35.520  1.00  0.00            
ATOM    154  H10 CZ3     2      27.490  16.510  38.300  1.00  0.00            
ATOM    155  H11 CZ3     2      28.510  15.320  37.370  1.00  0.00            
ATOM    156  H12 CZ3     2      28.880  15.850  39.030  1.00  0.00            
ATOM    157  H13 CZ3     2      31.140  16.420  37.810  1.00  0.00            
ATOM    158  H14 CZ3     2      32.550  18.300  36.910  1.00  0.00            
ATOM    159  H15 CZ3     2      31.460  20.330  36.140  1.00  0.00            
ATOM    160  H16 CZ3     2      29.650  21.600  35.870  1.00  0.00            
ATOM    161  H17 CZ3     2      28.070  21.240  36.560  1.00  0.00            
ATOM    162  H18 CZ3     2      29.260  20.490  33.800  1.00  0.00            
ATOM    163  H19 CZ3     2      27.810  19.730  34.400  1.00  0.00            
ATOM    164  H20 CZ3     2      27.830  21.480  34.090  1.00  0.00            
TER
ENDMDL
MODEL        1
ATOM      1  H1  ACD     1      21.530  20.690  38.180  1.00  0.00            
ATOM      2  O1  ACD     1      21.670  21.610  37.960  1.00  0.00            
ATOM      3  C1  ACD     1      23.080  21.810  37.990  1.00  0.00            
ATOM      4  H2  ACD     1      23.530  21.490  38.940  1.00  0.00            
ATOM      5  H3  ACD     1      23.130  22.890  37.810  1.00  0.00            
ATOM      6  C2  ACD     1      23.770  21.250  36.780  1.00  0.00            
ATOM      7  H4  ACD     1      23.750  20.150  36.770  1.00  0.00            
ATOM      8  O2  ACD     1      23.100  21.810  35.590  1.00  0.00            
ATOM      9  C3  ACD     1      23.520  21.220  34.390  1.00  0.00            
ATOM     10  H5  ACD     1      22.930  21.740  33.640  1.00  0.00            
ATOM     11  O3  ACD     1      23.390  19.810  34.410  1.00  0.00            
ATOM     12  C4  ACD     1      22.560  19.140  33.460  1.00  0.00            
ATOM     13  H6  ACD     1      22.250  19.840  32.680  1.00  0.00            
ATOM     14  C5  ACD     1      23.430  18.050  32.860  1.00  0.00            
ATOM     15  H7  ACD     1      23.780  17.470  33.730  1.00  0.00            
ATOM     16  O4  ACD     1      24.470  18.540  32.010  1.00  0.00            
ATOM     17  H8  ACD     1      24.780  19.380  32.340  1.00  0.00            
ATOM     18  C6  ACD     1      22.510  17.140  32.090  1.00  0.00            
ATOM     19  H9  ACD     1      22.070  17.600  31.190  1.00  0.00            
ATOM     20  O5  ACD     1      23.180  15.980  31.580  1.00  0.00            
ATOM     21  H10 ACD     1      23.840  16.240  30.930  1.00  0.00            
ATOM     22  C7  ACD     1      21.450  16.620  33.070  1.00  0.00            
ATOM     23  H11 ACD     1      20.860  15.870  32.520  1.00  0.00            
ATOM     24  O6  ACD     1      20.610  17.610  33.500  1.00  0.00            
ATOM     25  C8  ACD     1      21.290  18.650  34.220  1.00  0.00            
ATOM     26  H12 ACD     1      21.850  18.240  35.070  1.00  0.00            
ATOM     27  C9  ACD     1      20.300  19.870  34.560  1.00  0.00            
ATOM     28  H13 ACD     1      20.830  20.610  35.170  1.00  0.00            
ATOM     29  H14 ACD     1      19.900  20.290  33.630  1.00  0.00            
ATOM     30  O7  ACD     1      19.170  19.380  35.350  1.00  0.00            
ATOM     31  H15 ACD     1      19.020  20.010  36.060  1.00  0.00            
ATOM     32  O8  ACD     1      22.150  16.040  34.170  1.00  0.00            
ATOM     33  C10 ACD     1      21.520  14.880  34.810  1.00  0.00            
ATOM     34  H16 ACD     1      20.590  14.540  34.330  1.00  0.00            
ATOM     35  C11 ACD     1      22.520  13.740  34.600  1.00  0.00            
ATOM     36  H17 ACD     1      23.500  13.970  35.040  1.00  0.00            
ATOM     37  O9  ACD     1      22.620  13.490  33.150  1.00  0.00            
ATOM     38  H18 ACD     1      23.020  14.260  32.750  1.00  0.00            
ATOM     39  C12 ACD     1      22.030  12.530  35.460  1.00  0.00            
ATOM     40  H19 ACD     1      21.130  12.200  34.920  1.00  0.00            
ATOM     41  O10 ACD     1      22.980  11.440  35.570  1.00  0.00            
ATOM     42  H20 ACD     1      23.710  11.830  36.060  1.00  0.00            
ATOM     43  C13 ACD     1      21.800  12.970  36.910  1.00  0.00            
ATOM     44  H21 ACD     1      21.390  12.100  37.430  1.00  0.00            
ATOM     45  O11 ACD     1      20.820  14.020  36.930  1.00  0.00            
ATOM     46  C14 ACD     1      21.200  15.170  36.270  1.00  0.00            
ATOM     47  H22 ACD     1      22.050  15.650  36.770  1.00  0.00            
ATOM     48  C15 ACD     1      20.180  16.260  36.300  1.00  0.00            
ATOM     49  H23 ACD     1      20.490  17.180  35.790  1.00  0.00            
ATOM     50  H24 ACD     1      19.320  15.890  35.720  1.00  0.00            
ATOM     51  O12 ACD     1      19.800  16.520  37.660  1.00  0.00            
ATOM     52  H25 ACD     1      19.640  15.700  38.130  1.00  0.00            
ATOM     53  O13 ACD     1      23.040  13.400  37.490  1.00  0.00            
ATOM     54  C16 ACD     1      23.740  12.600  38.470  1.00  0.00            
ATOM     55  H26 ACD     1      23.480  11.530  38.430  1.00  0.00            
ATOM     56  C17 ACD     1      25.270  12.750  38.170  1.00  0.00            
ATOM     57  H27 ACD     1      25.480  13.820  38.060  1.00  0.00            
ATOM     58  O14 ACD     1      25.570  12.000  36.950  1.00  0.00            
ATOM     59  H28 ACD     1      25.470  11.060  37.090  1.00  0.00            
ATOM     60  C18 ACD     1      26.020  12.230  39.340  1.00  0.00            
ATOM     61  H29 ACD     1      25.770  11.170  39.430  1.00  0.00            
ATOM     62  O15 ACD     1      27.410  12.440  39.250  1.00  0.00            
ATOM     63  H30 ACD     1      27.730  11.990  38.470  1.00  0.00            
ATOM     64  C19 ACD     1      25.610  13.000  40.590  1.00  0.00            
ATOM     65  H31 ACD     1      26.140  12.550  41.430  1.00  0.00            
ATOM     66  O16 ACD     1      24.220  12.720  40.860  1.00  0.00            
ATOM     67  C20 ACD     1      23.280  13.170  39.810  1.00  0.00            
ATOM     68  H32 ACD     1      23.340  14.260  39.810  1.00  0.00            
ATOM     69  C21 ACD     1      21.950  12.640  40.190  1.00  0.00            
ATOM     70  H33 ACD     1      21.640  12.900  41.210  1.00  0.00            
ATOM     71  H34 ACD     1      21.160  12.930  39.480  1.00  0.00            
ATOM     72  O17 ACD     1      21.940  11.260  40.200  1.00  0.00            
ATOM     73  H35 ACD     1      22.270  11.060  41.080  1.00  0.00            
ATOM     74  O18 ACD     1      25.850  14.410  40.450  1.00  0.00            
ATOM     75  C22 ACD     1      26.400  15.130  41.500  1.00  0.00            
ATOM     76  H36 ACD     1      26.580  14.460  42.350  1.00  0.00            
ATOM     77  C23 ACD     1      27.630  15.710  40.820  1.00  0.00            
ATOM     78  H37 ACD     1      27.280  16.220  39.910  1.00  0.00            
ATOM     79  O19 ACD     1      28.540  14.590  40.490  1.00  0.00            
ATOM     80  H38 ACD     1      27.950  13.970  40.050  1.00  0.00            
ATOM     81  C24 ACD     1      28.270  16.720  41.820  1.00  0.00            
ATOM     82  H39 ACD     1      28.520  16.130  42.710  1.00  0.00            
ATOM     83  O20 ACD     1      29.560  17.210  41.280  1.00  0.00            
ATOM     84  H40 ACD     1      30.110  16.450  41.080  1.00  0.00            
ATOM     85  C25 ACD     1      27.230  17.800  42.120  1.00  0.00            
ATOM     86  H41 ACD     1      27.560  18.540  42.860  1.00  0.00            
ATOM     87  O21 ACD     1      26.090  17.130  42.780  1.00  0.00            
ATOM     88  C26 ACD     1      25.400  16.160  41.930  1.00  0.00            
ATOM     89  H42 ACD     1      24.940  16.710  41.100  1.00  0.00            
ATOM     90  C27 ACD     1      24.190  15.660  42.750  1.00  0.00            
ATOM     91  H43 ACD     1      23.690  15.000  42.030  1.00  0.00            
ATOM     92  H44 ACD     1      24.610  15.010  43.520  1.00  0.00            
ATOM     93  O22 ACD     1      23.350  16.620  43.250  1.00  0.00            
ATOM     94  H45 ACD     1      22.670  16.200  43.770  1.00  0.00            
ATOM     95  O23 ACD     1      26.760  18.440  40.920  1.00  0.00            
ATOM     96  C28 ACD     1      26.880  19.880  40.880  1.00  0.00            
ATOM     97  H46 ACD     1      27.250  20.130  41.890  1.00  0.00            
ATOM     98  C29 ACD     1      25.510  20.390  40.580  1.00  0.00            
ATOM     99  H47 ACD     1      24.920  19.780  39.880  1.00  0.00            
ATOM    100  O24 ACD     1      25.610  21.750  40.040  1.00  0.00            
ATOM    101  C30 ACD     1      24.640  20.420  41.810  1.00  0.00            
ATOM    102  H48 ACD     1      23.610  20.620  41.510  1.00  0.00            
ATOM    103  H49 ACD     1      24.700  19.500  42.400  1.00  0.00            
ATOM    104  O25 ACD     1      25.140  21.480  42.590  1.00  0.00            
ATOM    105  H50 ACD     1      25.700  21.980  41.990  1.00  0.00            
ATOM    106  C31 ACD     1      27.890  20.100  39.740  1.00  0.00            
ATOM    107  H51 ACD     1      27.590  19.440  38.920  1.00  0.00            
ATOM    108  O26 ACD     1      29.190  19.780  40.250  1.00  0.00            
ATOM    109  H52 ACD     1      29.300  18.840  40.420  1.00  0.00            
ATOM    110  C32 ACD     1      27.880  21.560  39.210  1.00  0.00            
ATOM    111  H53 ACD     1      28.260  22.280  39.950  1.00  0.00            
ATOM    112  O27 ACD     1      28.730  21.740  38.010  1.00  0.00            
ATOM    113  H54 ACD     1      29.600  21.590  38.380  1.00  0.00            
ATOM    114  C33 ACD     1      26.410  21.960  38.910  1.00  0.00            
ATOM    115  H55 ACD     1      26.360  22.990  38.540  1.00  0.00            
ATOM    116  O28 ACD     1      25.950  21.160  37.820  1.00  0.00            
ATOM    117  C34 ACD     1      25.190  21.700  36.790  1.00  0.00            
ATOM    118  H56 ACD     1      25.180  22.800  36.770  1.00  0.00            
ATOM    119  C35 ACD     1      25.920  21.250  35.550  1.00  0.00            
ATOM    120  H57 ACD     1      26.030  20.160  35.580  1.00  0.00            
ATOM    121  O29 ACD     1      27.170  21.960  35.480  1.00  0.00            
ATOM    122  H58 ACD     1      27.600  22.020  36.340  1.00  0.00            
ATOM    123  C36 ACD     1      25.050  21.580  34.270  1.00  0.00            
ATOM    124  H59 ACD     1      24.970  22.670  34.190  1.00  0.00            
ATOM    125  O30 ACD     1      25.590  21.010  33.130  1.00  0.00            
ATOM    126  H60 ACD     1      26.530  21.230  33.050  1.00  0.00            
ATOM    127  C1  CZ3     2      25.250  17.530  37.680  1.00  0.00            
ATOM    128  C2  CZ3     2      24.430  16.400  37.010  1.00  0.00            
ATOM    129  O1  CZ3     2      25.360  15.570  36.280  1.00  0.00            
ATOM    130  C3  CZ3     2      25.760  15.960  34.940  1.00  0.00            
ATOM    131  N1  CZ3     2      27.200  15.700  34.920  1.00  0.00            
ATOM    132  C4  CZ3     2      27.740  14.520  34.350  1.00  0.00            
ATOM    133  O2  CZ3     2      28.950  14.390  34.180  1.00  0.00            
ATOM    134  C5  CZ3     2      26.820  13.410  33.900  1.00  0.00            
ATOM    135  Cl1 CZ3     2      25.770  13.440  32.500  1.00  0.00            
ATOM    136  C6  CZ3     2      28.090  16.700  35.390  1.00  0.00            
ATOM    137  C7  CZ3     2      28.680  16.550  36.630  1.00  0.00            
ATOM    138  C8  CZ3     2      28.590  15.250  37.410  1.00  0.00            
ATOM    139  C9  CZ3     2      29.500  17.550  37.150  1.00  0.00            
ATOM    140  C10 CZ3     2      29.710  18.750  36.390  1.00  0.00            
ATOM    141  C11 CZ3     2      29.180  18.840  35.120  1.00  0.00            
ATOM    142  C12 CZ3     2      28.340  17.860  34.620  1.00  0.00            
ATOM    143  C13 CZ3     2      27.650  18.160  33.250  1.00  0.00            
ATOM    144  C14 CZ3     2      28.060  17.250  32.140  1.00  0.00            
ATOM    145  H1  CZ3     2      24.800  17.860  38.630  1.00  0.00            
ATOM    146  H2  CZ3     2      26.270  17.240  37.950  1.00  0.00            
ATOM    147  H3  CZ3     2      25.190  18.470  37.120  1.00  0.00            
ATOM    148  H4  CZ3     2      23.750  16.890  36.300  1.00  0.00            
ATOM    149  H5  CZ3     2      23.930  15.860  37.820  1.00  0.00            
ATOM    150  H6  CZ3     2      25.560  17.010  34.720  1.00  0.00            
ATOM    151  H7  CZ3     2      25.320  15.410  34.100  1.00  0.00            
ATOM    152  H8  CZ3     2      26.200  13.220  34.790  1.00  0.00            
ATOM    153  H9  CZ3     2      27.510  12.580  33.730  1.00  0.00            
ATOM    154  H10 CZ3     2      27.580  15.120  37.820  1.00  0.00            
ATOM    155  H11 CZ3     2      28.820  14.350  36.830  1.00  0.00            
ATOM    156  H12 CZ3     2      29.270  15.230  38.270  1.00  0.00            
ATOM    157  H13 CZ3     2      30.020  17.440  38.100  1.00  0.00            
ATOM    158  H14 CZ3     2      30.330  19.530  36.810  1.00  0.00            
ATOM    159  H15 CZ3     2      29.350  19.820  34.690  1.00  0.00            
ATOM    160  H16 CZ3     2      27.980  19.140  32.890  1.00  0.00            
ATOM    161  H17 CZ3     2      26.560  18.130  33.270  1.00  0.00            
ATOM    162  H18 CZ3     2      27.540  16.300  32.310  1.00  0.00            
ATOM    163  H19 CZ3     2      27.850  17.630  31.140  1.00  0.00            
ATOM    164  H20 CZ3     2      29.140  17.060  32.210  1.00  0.00            
TER
ENDMDL
MODEL        1
ATOM      1  H1  ACD     1      21.880  28.990  41.490  1.00  0.00            
ATOM      2  O1  ACD     1      21.600  29.710  40.920  1.00  0.00            
ATOM      3  C1  ACD     1      22.350  29.620  39.710  1.00  0.00            
ATOM      4  H2  ACD     1      23.440  29.620  39.860  1.00  0.00            
ATOM      5  H3  ACD     1      22.060  30.390  38.970  1.00  0.00            
ATOM      6  C2  ACD     1      21.990  28.340  38.980  1.00  0.00            
ATOM      7  H4  ACD     1      22.020  27.470  39.640  1.00  0.00            
ATOM      8  O2  ACD     1      20.600  28.540  38.530  1.00  0.00            
ATOM      9  C3  ACD     1      20.180  27.390  37.850  1.00  0.00            
ATOM     10  H5  ACD     1      19.110  27.560  37.700  1.00  0.00            
ATOM     11  O3  ACD     1      20.310  26.210  38.750  1.00  0.00            
ATOM     12  C4  ACD     1      19.190  25.390  38.960  1.00  0.00            
ATOM     13  H6  ACD     1      18.400  25.610  38.220  1.00  0.00            
ATOM     14  C5  ACD     1      19.620  23.990  38.810  1.00  0.00            
ATOM     15  H7  ACD     1      20.490  23.750  39.440  1.00  0.00            
ATOM     16  O4  ACD     1      20.060  23.860  37.430  1.00  0.00            
ATOM     17  H8  ACD     1      20.030  24.770  37.140  1.00  0.00            
ATOM     18  C6  ACD     1      18.510  23.030  39.200  1.00  0.00            
ATOM     19  H9  ACD     1      17.660  23.180  38.530  1.00  0.00            
ATOM     20  O5  ACD     1      18.920  21.670  39.090  1.00  0.00            
ATOM     21  H10 ACD     1      19.170  21.440  39.990  1.00  0.00            
ATOM     22  C7  ACD     1      17.960  23.380  40.650  1.00  0.00            
ATOM     23  H11 ACD     1      17.130  22.720  40.910  1.00  0.00            
ATOM     24  O6  ACD     1      17.590  24.740  40.720  1.00  0.00            
ATOM     25  C8  ACD     1      18.620  25.650  40.390  1.00  0.00            
ATOM     26  H12 ACD     1      19.460  25.510  41.090  1.00  0.00            
ATOM     27  C9  ACD     1      18.120  27.080  40.580  1.00  0.00            
ATOM     28  H13 ACD     1      17.610  27.160  41.550  1.00  0.00            
ATOM     29  H14 ACD     1      19.030  27.690  40.650  1.00  0.00            
ATOM     30  O7  ACD     1      17.370  27.510  39.530  1.00  0.00            
ATOM     31  H15 ACD     1      16.500  27.850  39.760  1.00  0.00            
ATOM     32  O8  ACD     1      19.080  23.210  41.590  1.00  0.00            
ATOM     33  C10 ACD     1      18.890  22.500  42.800  1.00  0.00            
ATOM     34  H16 ACD     1      17.820  22.440  43.040  1.00  0.00            
ATOM     35  C11 ACD     1      19.370  21.100  42.620  1.00  0.00            
ATOM     36  H17 ACD     1      20.370  21.230  42.180  1.00  0.00            
ATOM     37  O9  ACD     1      18.450  20.350  41.780  1.00  0.00            
ATOM     38  H18 ACD     1      17.520  20.420  42.020  1.00  0.00            
ATOM     39  C12 ACD     1      19.680  20.330  43.860  1.00  0.00            
ATOM     40  H19 ACD     1      18.780  19.990  44.390  1.00  0.00            
ATOM     41  O10 ACD     1      20.580  19.180  43.610  1.00  0.00            
ATOM     42  H20 ACD     1      21.330  19.550  43.140  1.00  0.00            
ATOM     43  C13 ACD     1      20.480  21.230  44.820  1.00  0.00            
ATOM     44  H21 ACD     1      20.780  20.580  45.650  1.00  0.00            
ATOM     45  O11 ACD     1      19.740  22.350  45.160  1.00  0.00            
ATOM     46  C14 ACD     1      19.560  23.240  43.980  1.00  0.00            
ATOM     47  H22 ACD     1      20.490  23.730  43.680  1.00  0.00            
ATOM     48  C15 ACD     1      18.640  24.330  44.480  1.00  0.00            
ATOM     49  H23 ACD     1      18.190  24.810  43.600  1.00  0.00            
ATOM     50  H24 ACD     1      17.850  23.840  45.060  1.00  0.00            
ATOM     51  O12 ACD     1      19.190  25.450  45.270  1.00  0.00            
ATOM     52  H25 ACD     1      19.440  26.080  44.600  1.00  0.00            
ATOM     53  O13 ACD     1      21.740  21.640  44.090  1.00  0.00            
ATOM     54  C16 ACD     1      23.090  21.360  44.580  1.00  0.00            
ATOM     55  H26 ACD     1      23.090  20.700  45.450  1.00  0.00            
ATOM     56  C17 ACD     1      23.900  20.640  43.460  1.00  0.00            
ATOM     57  H27 ACD     1      23.950  21.300  42.580  1.00  0.00            
ATOM     58  O14 ACD     1      23.260  19.410  43.170  1.00  0.00            
ATOM     59  H28 ACD     1      23.850  18.980  42.540  1.00  0.00            
ATOM     60  C18 ACD     1      25.330  20.450  43.910  1.00  0.00            
ATOM     61  H29 ACD     1      25.460  19.760  44.750  1.00  0.00            
ATOM     62  O15 ACD     1      26.170  19.970  42.860  1.00  0.00            
ATOM     63  H30 ACD     1      26.400  20.790  42.410  1.00  0.00            
ATOM     64  C19 ACD     1      25.940  21.780  44.280  1.00  0.00            
ATOM     65  H31 ACD     1      26.960  21.550  44.580  1.00  0.00            
ATOM     66  O16 ACD     1      25.190  22.310  45.360  1.00  0.00            
ATOM     67  C20 ACD     1      23.890  22.580  45.010  1.00  0.00            
ATOM     68  H32 ACD     1      23.950  23.200  44.110  1.00  0.00            
ATOM     69  C21 ACD     1      23.230  23.240  46.260  1.00  0.00            
ATOM     70  H33 ACD     1      22.180  23.490  46.060  1.00  0.00            
ATOM     71  H34 ACD     1      23.370  22.500  47.050  1.00  0.00            
ATOM     72  O17 ACD     1      23.930  24.410  46.710  1.00  0.00            
ATOM     73  H35 ACD     1      24.850  24.240  46.930  1.00  0.00            
ATOM     74  O18 ACD     1      25.940  22.670  43.070  1.00  0.00            
ATOM     75  C22 ACD     1      27.110  23.480  42.880  1.00  0.00            
ATOM     76  H36 ACD     1      27.910  23.250  43.590  1.00  0.00            
ATOM     77  C23 ACD     1      27.490  23.120  41.490  1.00  0.00            
ATOM     78  H37 ACD     1      26.620  23.410  40.890  1.00  0.00            
ATOM     79  O19 ACD     1      27.770  21.720  41.350  1.00  0.00            
ATOM     80  H38 ACD     1      28.460  21.610  40.700  1.00  0.00            
ATOM     81  C24 ACD     1      28.680  23.960  41.110  1.00  0.00            
ATOM     82  H39 ACD     1      29.540  23.720  41.750  1.00  0.00            
ATOM     83  O20 ACD     1      29.070  23.650  39.770  1.00  0.00            
ATOM     84  H40 ACD     1      28.360  23.970  39.210  1.00  0.00            
ATOM     85  C25 ACD     1      28.260  25.430  41.180  1.00  0.00            
ATOM     86  H41 ACD     1      29.130  26.050  40.960  1.00  0.00            
ATOM     87  O21 ACD     1      27.790  25.800  42.430  1.00  0.00            
ATOM     88  C26 ACD     1      26.720  24.970  42.930  1.00  0.00            
ATOM     89  H42 ACD     1      25.810  25.040  42.310  1.00  0.00            
ATOM     90  C27 ACD     1      26.440  25.460  44.360  1.00  0.00            
ATOM     91  H43 ACD     1      26.190  26.530  44.350  1.00  0.00            
ATOM     92  H44 ACD     1      25.610  24.840  44.720  1.00  0.00            
ATOM     93  O22 ACD     1      27.590  25.320  45.230  1.00  0.00            
ATOM     94  H45 ACD     1      27.250  25.390  46.130  1.00  0.00            
ATOM     95  O23 ACD     1      27.230  25.580  40.190  1.00  0.00            
ATOM     96  C28 ACD     1      27.360  26.740  39.260  1.00  0.00            
ATOM     97  H46 ACD     1      28.400  26.960  39.000  1.00  0.00            
ATOM     98  C29 ACD     1      26.690  28.000  39.810  1.00  0.00            
ATOM     99  H47 ACD     1      25.880  27.600  40.440  1.00  0.00            
ATOM    100  O24 ACD     1      26.220  28.900  38.740  1.00  0.00            
ATOM    101  C30 ACD     1      27.650  28.760  40.740  1.00  0.00            
ATOM    102  H48 ACD     1      27.940  28.120  41.580  1.00  0.00            
ATOM    103  H49 ACD     1      28.530  29.110  40.190  1.00  0.00            
ATOM    104  O25 ACD     1      27.020  29.830  41.350  1.00  0.00            
ATOM    105  H50 ACD     1      27.660  30.370  41.810  1.00  0.00            
ATOM    106  C31 ACD     1      26.690  26.180  37.980  1.00  0.00            
ATOM    107  H51 ACD     1      25.730  25.760  38.300  1.00  0.00            
ATOM    108  O26 ACD     1      27.460  25.120  37.410  1.00  0.00            
ATOM    109  H52 ACD     1      28.240  25.430  36.930  1.00  0.00            
ATOM    110  C32 ACD     1      26.360  27.360  37.050  1.00  0.00            
ATOM    111  H53 ACD     1      27.330  27.760  36.730  1.00  0.00            
ATOM    112  O27 ACD     1      25.840  26.800  35.880  1.00  0.00            
ATOM    113  H54 ACD     1      26.180  25.900  35.900  1.00  0.00            
ATOM    114  C33 ACD     1      25.430  28.430  37.720  1.00  0.00            
ATOM    115  H55 ACD     1      25.160  29.300  37.110  1.00  0.00            
ATOM    116  O28 ACD     1      24.330  27.790  38.240  1.00  0.00            
ATOM    117  C34 ACD     1      22.970  28.150  37.810  1.00  0.00            
ATOM    118  H56 ACD     1      22.940  29.070  37.220  1.00  0.00            
ATOM    119  C35 ACD     1      22.430  27.050  36.810  1.00  0.00            
ATOM    120  H57 ACD     1      22.450  26.050  37.250  1.00  0.00            
ATOM    121  O29 ACD     1      23.200  27.010  35.540  1.00  0.00            
ATOM    122  H58 ACD     1      24.150  27.070  35.730  1.00  0.00            
ATOM    123  C36 ACD     1      20.930  27.250  36.530  1.00  0.00            
ATOM    124  H59 ACD     1      20.760  28.180  35.960  1.00  0.00            
ATOM    125  O30 ACD     1      20.470  26.120  35.730  1.00  0.00            
ATOM    126  H60 ACD     1      21.100  25.800  35.080  1.00  0.00            
ATOM    127  C1  CZ3     2      22.590  24.820  41.840  1.00  0.00            
ATOM    128  C2  CZ3     2      23.580  25.040  40.680  1.00  0.00            
ATOM    129  O1  CZ3     2      23.300  23.990  39.760  1.00  0.00            
ATOM    130  C3  CZ3     2      24.440  23.250  39.340  1.00  0.00            
ATOM    131  N1  CZ3     2      24.170  22.060  38.440  1.00  0.00            
ATOM    132  C4  CZ3     2      23.960  22.290  37.020  1.00  0.00            
ATOM    133  O2  CZ3     2      23.930  21.400  36.200  1.00  0.00            
ATOM    134  C5  CZ3     2      23.810  23.690  36.550  1.00  0.00            
ATOM    135  Cl1 CZ3     2      24.330  23.970  34.860  1.00  0.00            
ATOM    136  C6  CZ3     2      24.360  20.740  38.990  1.00  0.00            
ATOM    137  C7  CZ3     2      23.180  20.200  39.660  1.00  0.00            
ATOM    138  C8  CZ3     2      21.880  20.940  39.800  1.00  0.00            
ATOM    139  C9  CZ3     2      23.300  18.940  40.370  1.00  0.00            
ATOM    140  C10 CZ3     2      24.430  18.170  40.210  1.00  0.00            
ATOM    141  C11 CZ3     2      25.560  18.640  39.460  1.00  0.00            
ATOM    142  C12 CZ3     2      25.610  19.970  38.970  1.00  0.00            
ATOM    143  C13 CZ3     2      26.890  20.530  38.380  1.00  0.00            
ATOM    144  C14 CZ3     2      27.070  20.150  36.920  1.00  0.00            
ATOM    145  H1  CZ3     2      22.970  25.280  42.770  1.00  0.00            
ATOM    146  H2  CZ3     2      21.650  25.340  41.630  1.00  0.00            
ATOM    147  H3  CZ3     2      22.470  23.770  42.100  1.00  0.00            
ATOM    148  H4  CZ3     2      24.620  24.840  40.950  1.00  0.00            
ATOM    149  H5  CZ3     2      23.440  26.060  40.310  1.00  0.00            
ATOM    150  H6  CZ3     2      24.850  22.940  40.310  1.00  0.00            
ATOM    151  H7  CZ3     2      25.180  23.890  38.840  1.00  0.00            
ATOM    152  H8  CZ3     2      24.430  24.380  37.140  1.00  0.00            
ATOM    153  H9  CZ3     2      22.730  23.840  36.640  1.00  0.00            
ATOM    154  H10 CZ3     2      21.700  21.430  38.840  1.00  0.00            
ATOM    155  H11 CZ3     2      21.060  20.230  39.930  1.00  0.00            
ATOM    156  H12 CZ3     2      21.960  21.640  40.650  1.00  0.00            
ATOM    157  H13 CZ3     2      22.490  18.530  40.960  1.00  0.00            
ATOM    158  H14 CZ3     2      24.450  17.170  40.620  1.00  0.00            
ATOM    159  H15 CZ3     2      26.480  18.070  39.390  1.00  0.00            
ATOM    160  H16 CZ3     2      27.730  20.280  39.040  1.00  0.00            
ATOM    161  H17 CZ3     2      26.820  21.610  38.540  1.00  0.00            
ATOM    162  H18 CZ3     2      27.920  20.680  36.470  1.00  0.00            
ATOM    163  H19 CZ3     2      27.190  19.100  36.650  1.00  0.00            
ATOM    164  H20 CZ3     2      26.090  20.320  36.450  1.00  0.00            
TER
ENDMDL
MODEL        1
ATOM      1  H1  ACD     1      17.330   4.210  30.460  1.00  0.00            
ATOM      2  O1  ACD     1      18.010   4.730  30.030  1.00  0.00            
ATOM      3  C1  ACD     1      17.610   6.070  29.980  1.00  0.00            
ATOM      4  H2  ACD     1      17.450   6.430  31.000  1.00  0.00            
ATOM      5  H3  ACD     1      16.700   6.150  29.370  1.00  0.00            
ATOM      6  C2  ACD     1      18.530   7.060  29.320  1.00  0.00            
ATOM      7  H4  ACD     1      19.530   6.800  29.680  1.00  0.00            
ATOM      8  O2  ACD     1      18.540   6.840  27.950  1.00  0.00            
ATOM      9  C3  ACD     1      19.460   7.650  27.220  1.00  0.00            
ATOM     10  H5  ACD     1      19.350   7.340  26.170  1.00  0.00            
ATOM     11  O3  ACD     1      20.840   7.590  27.670  1.00  0.00            
ATOM     12  C4  ACD     1      21.810   7.120  26.710  1.00  0.00            
ATOM     13  H6  ACD     1      21.550   7.010  25.650  1.00  0.00            
ATOM     14  C5  ACD     1      22.940   8.150  26.670  1.00  0.00            
ATOM     15  H7  ACD     1      23.180   8.440  27.710  1.00  0.00            
ATOM     16  O4  ACD     1      22.380   9.230  25.970  1.00  0.00            
ATOM     17  H8  ACD     1      23.010   9.920  25.750  1.00  0.00            
ATOM     18  C6  ACD     1      24.150   7.580  26.020  1.00  0.00            
ATOM     19  H9  ACD     1      23.900   7.510  24.950  1.00  0.00            
ATOM     20  O5  ACD     1      25.330   8.430  26.190  1.00  0.00            
ATOM     21  H10 ACD     1      25.090   9.260  25.770  1.00  0.00            
ATOM     22  C7  ACD     1      24.560   6.210  26.510  1.00  0.00            
ATOM     23  H11 ACD     1      25.390   5.750  25.960  1.00  0.00            
ATOM     24  O6  ACD     1      23.460   5.350  26.400  1.00  0.00            
ATOM     25  C8  ACD     1      22.340   5.770  27.180  1.00  0.00            
ATOM     26  H12 ACD     1      22.630   5.920  28.230  1.00  0.00            
ATOM     27  C9  ACD     1      21.410   4.580  27.090  1.00  0.00            
ATOM     28  H13 ACD     1      21.800   3.700  27.630  1.00  0.00            
ATOM     29  H14 ACD     1      20.590   5.000  27.680  1.00  0.00            
ATOM     30  O7  ACD     1      20.990   4.320  25.710  1.00  0.00            
ATOM     31  H15 ACD     1      21.710   3.980  25.170  1.00  0.00            
ATOM     32  O8  ACD     1      24.980   6.290  27.880  1.00  0.00            
ATOM     33  C10 ACD     1      26.220   5.710  28.340  1.00  0.00            
ATOM     34  H16 ACD     1      26.650   5.070  27.560  1.00  0.00            
ATOM     35  C11 ACD     1      27.160   6.880  28.620  1.00  0.00            
ATOM     36  H17 ACD     1      26.580   7.570  29.240  1.00  0.00            
ATOM     37  O9  ACD     1      27.530   7.580  27.420  1.00  0.00            
ATOM     38  H18 ACD     1      26.750   7.970  27.020  1.00  0.00            
ATOM     39  C12 ACD     1      28.390   6.350  29.350  1.00  0.00            
ATOM     40  H19 ACD     1      28.770   5.630  28.610  1.00  0.00            
ATOM     41  O10 ACD     1      29.290   7.380  29.710  1.00  0.00            
ATOM     42  H20 ACD     1      29.780   7.440  28.890  1.00  0.00            
ATOM     43  C13 ACD     1      27.970   5.600  30.560  1.00  0.00            
ATOM     44  H21 ACD     1      28.870   5.140  30.970  1.00  0.00            
ATOM     45  O11 ACD     1      27.180   4.480  30.160  1.00  0.00            
ATOM     46  C14 ACD     1      25.890   4.820  29.550  1.00  0.00            
ATOM     47  H22 ACD     1      25.190   5.370  30.190  1.00  0.00            
ATOM     48  C15 ACD     1      25.210   3.530  29.070  1.00  0.00            
ATOM     49  H23 ACD     1      24.210   3.760  28.690  1.00  0.00            
ATOM     50  H24 ACD     1      25.770   3.050  28.250  1.00  0.00            
ATOM     51  O12 ACD     1      25.030   2.560  30.100  1.00  0.00            
ATOM     52  H25 ACD     1      24.520   2.830  30.870  1.00  0.00            
ATOM     53  O13 ACD     1      27.180   6.370  31.410  1.00  0.00            
ATOM     54  C16 ACD     1      27.450   6.240  32.830  1.00  0.00            
ATOM     55  H26 ACD     1      28.440   5.850  33.070  1.00  0.00            
ATOM     56  C17 ACD     1      27.420   7.660  33.290  1.00  0.00            
ATOM     57  H27 ACD     1      26.540   8.180  32.890  1.00  0.00            
ATOM     58  O14 ACD     1      28.590   8.400  32.900  1.00  0.00            
ATOM     59  H28 ACD     1      28.890   8.110  32.040  1.00  0.00            
ATOM     60  C18 ACD     1      27.200   7.890  34.770  1.00  0.00            
ATOM     61  H29 ACD     1      28.000   7.450  35.380  1.00  0.00            
ATOM     62  O15 ACD     1      27.080   9.260  35.080  1.00  0.00            
ATOM     63  H30 ACD     1      27.530   9.620  34.320  1.00  0.00            
ATOM     64  C19 ACD     1      25.990   7.070  35.220  1.00  0.00            
ATOM     65  H31 ACD     1      25.960   7.100  36.310  1.00  0.00            
ATOM     66  O16 ACD     1      26.260   5.680  34.870  1.00  0.00            
ATOM     67  C20 ACD     1      26.380   5.380  33.480  1.00  0.00            
ATOM     68  H32 ACD     1      25.360   5.470  33.100  1.00  0.00            
ATOM     69  C21 ACD     1      26.860   3.890  33.360  1.00  0.00            
ATOM     70  H33 ACD     1      26.670   3.520  32.340  1.00  0.00            
ATOM     71  H34 ACD     1      27.930   3.830  33.590  1.00  0.00            
ATOM     72  O17 ACD     1      26.240   3.040  34.370  1.00  0.00            
ATOM     73  H35 ACD     1      26.310   3.560  35.170  1.00  0.00            
ATOM     74  O18 ACD     1      24.710   7.530  34.660  1.00  0.00            
ATOM     75  C22 ACD     1      23.700   7.510  35.600  1.00  0.00            
ATOM     76  H36 ACD     1      23.970   7.070  36.570  1.00  0.00            
ATOM     77  C23 ACD     1      23.170   8.910  35.700  1.00  0.00            
ATOM     78  H37 ACD     1      23.050   9.270  34.670  1.00  0.00            
ATOM     79  O19 ACD     1      24.260   9.590  36.330  1.00  0.00            
ATOM     80  H38 ACD     1      24.980   9.390  35.730  1.00  0.00            
ATOM     81  C24 ACD     1      21.880   8.960  36.470  1.00  0.00            
ATOM     82  H39 ACD     1      22.130   8.710  37.510  1.00  0.00            
ATOM     83  O20 ACD     1      21.460  10.300  36.410  1.00  0.00            
ATOM     84  H40 ACD     1      22.090  10.930  36.780  1.00  0.00            
ATOM     85  C25 ACD     1      20.800   7.980  35.920  1.00  0.00            
ATOM     86  H41 ACD     1      19.880   8.030  36.520  1.00  0.00            
ATOM     87  O21 ACD     1      21.430   6.690  35.910  1.00  0.00            
ATOM     88  C26 ACD     1      22.640   6.550  35.090  1.00  0.00            
ATOM     89  H42 ACD     1      22.420   6.800  34.040  1.00  0.00            
ATOM     90  C27 ACD     1      23.110   5.130  35.130  1.00  0.00            
ATOM     91  H43 ACD     1      23.970   4.950  34.480  1.00  0.00            
ATOM     92  H44 ACD     1      23.360   4.780  36.140  1.00  0.00            
ATOM     93  O22 ACD     1      22.030   4.270  34.680  1.00  0.00            
ATOM     94  H45 ACD     1      21.500   4.110  35.470  1.00  0.00            
ATOM     95  O23 ACD     1      20.570   8.380  34.560  1.00  0.00            
ATOM     96  C28 ACD     1      19.280   8.860  34.270  1.00  0.00            
ATOM     97  H46 ACD     1      18.840   9.320  35.160  1.00  0.00            
ATOM     98  C29 ACD     1      18.430   7.800  33.650  1.00  0.00            
ATOM     99  H47 ACD     1      18.990   7.020  33.110  1.00  0.00            
ATOM    100  O24 ACD     1      17.380   8.380  32.890  1.00  0.00            
ATOM    101  C30 ACD     1      17.860   6.920  34.650  1.00  0.00            
ATOM    102  H48 ACD     1      17.400   6.060  34.150  1.00  0.00            
ATOM    103  H49 ACD     1      18.620   6.500  35.310  1.00  0.00            
ATOM    104  O25 ACD     1      16.930   7.500  35.550  1.00  0.00            
ATOM    105  H50 ACD     1      16.150   7.730  35.040  1.00  0.00            
ATOM    106  C31 ACD     1      19.600   9.980  33.250  1.00  0.00            
ATOM    107  H51 ACD     1      20.370   9.700  32.520  1.00  0.00            
ATOM    108  O26 ACD     1      20.170  11.070  33.960  1.00  0.00            
ATOM    109  H52 ACD     1      20.680  10.760  34.720  1.00  0.00            
ATOM    110  C32 ACD     1      18.320  10.510  32.550  1.00  0.00            
ATOM    111  H53 ACD     1      17.680  11.030  33.270  1.00  0.00            
ATOM    112  O27 ACD     1      18.680  11.520  31.590  1.00  0.00            
ATOM    113  H54 ACD     1      18.790  12.370  32.030  1.00  0.00            
ATOM    114  C33 ACD     1      17.690   9.340  31.850  1.00  0.00            
ATOM    115  H55 ACD     1      16.830   9.640  31.240  1.00  0.00            
ATOM    116  O28 ACD     1      18.660   8.780  31.020  1.00  0.00            
ATOM    117  C34 ACD     1      18.230   8.570  29.650  1.00  0.00            
ATOM    118  H56 ACD     1      17.170   8.760  29.440  1.00  0.00            
ATOM    119  C35 ACD     1      19.030   9.540  28.790  1.00  0.00            
ATOM    120  H57 ACD     1      20.030   9.570  29.220  1.00  0.00            
ATOM    121  O29 ACD     1      18.500  10.830  29.000  1.00  0.00            
ATOM    122  H58 ACD     1      18.500  11.000  29.940  1.00  0.00            
ATOM    123  C36 ACD     1      19.060   9.110  27.290  1.00  0.00            
ATOM    124  H59 ACD     1      18.010   9.260  27.000  1.00  0.00            
ATOM    125  O30 ACD     1      19.870   9.880  26.460  1.00  0.00            
ATOM    126  H60 ACD     1      20.740   9.520  26.640  1.00  0.00            
ATOM    127  C1  CZ3     2      21.600   7.170  31.160  1.00  0.00            
ATOM    128  C2  CZ3     2      23.130   7.270  31.110  1.00  0.00            
ATOM    129  O1  CZ3     2      23.430   8.630  30.730  1.00  0.00            
ATOM    130  C3  CZ3     2      23.410   9.580  31.820  1.00  0.00            
ATOM    131  N1  CZ3     2      23.920  10.920  31.400  1.00  0.00            
ATOM    132  C4  CZ3     2      23.270  11.760  30.460  1.00  0.00            
ATOM    133  O2  CZ3     2      23.690  12.860  30.210  1.00  0.00            
ATOM    134  C5  CZ3     2      21.940  11.320  29.830  1.00  0.00            
ATOM    135  Cl1 CZ3     2      21.060  12.710  29.050  1.00  0.00            
ATOM    136  C6  CZ3     2      25.170  11.360  31.950  1.00  0.00            
ATOM    137  C7  CZ3     2      26.370  10.820  31.400  1.00  0.00            
ATOM    138  C8  CZ3     2      26.310   9.830  30.280  1.00  0.00            
ATOM    139  C9  CZ3     2      27.650  11.240  31.910  1.00  0.00            
ATOM    140  C10 CZ3     2      27.700  12.160  32.980  1.00  0.00            
ATOM    141  C11 CZ3     2      26.490  12.550  33.550  1.00  0.00            
ATOM    142  C12 CZ3     2      25.200  12.160  33.060  1.00  0.00            
ATOM    143  C13 CZ3     2      23.960  12.530  33.840  1.00  0.00            
ATOM    144  C14 CZ3     2      23.590  14.000  33.570  1.00  0.00            
ATOM    145  H1  CZ3     2      21.090   7.430  32.090  1.00  0.00            
ATOM    146  H2  CZ3     2      21.210   7.770  30.320  1.00  0.00            
ATOM    147  H3  CZ3     2      21.310   6.140  30.940  1.00  0.00            
ATOM    148  H4  CZ3     2      23.450   6.690  30.240  1.00  0.00            
ATOM    149  H5  CZ3     2      23.660   6.910  31.990  1.00  0.00            
ATOM    150  H6  CZ3     2      24.010   9.320  32.700  1.00  0.00            
ATOM    151  H7  CZ3     2      22.390   9.820  32.140  1.00  0.00            
ATOM    152  H8  CZ3     2      21.290  10.770  30.530  1.00  0.00            
ATOM    153  H9  CZ3     2      22.200  10.570  29.080  1.00  0.00            
ATOM    154  H10 CZ3     2      25.950   8.880  30.710  1.00  0.00            
ATOM    155  H11 CZ3     2      25.730  10.130  29.410  1.00  0.00            
ATOM    156  H12 CZ3     2      27.300   9.530  29.920  1.00  0.00            
ATOM    157  H13 CZ3     2      28.550  10.800  31.490  1.00  0.00            
ATOM    158  H14 CZ3     2      28.620  12.540  33.410  1.00  0.00            
ATOM    159  H15 CZ3     2      26.500  13.130  34.470  1.00  0.00            
ATOM    160  H16 CZ3     2      24.110  12.330  34.910  1.00  0.00            
ATOM    161  H17 CZ3     2      23.090  12.000  33.420  1.00  0.00            
ATOM    162  H18 CZ3     2      22.610  14.220  34.010  1.00  0.00            
ATOM    163  H19 CZ3     2      24.250  14.750  34.010  1.00  0.00            
ATOM    164  H20 CZ3     2      23.560  14.220  32.500  1.00  0.00            
TER
ENDMDL
MODEL        1
ATOM      1  H1  ACD     1      26.560  21.040  38.140  1.00  0.00            
ATOM      2  O1  ACD     1      26.600  20.620  37.280  1.00  0.00            
ATOM      3  C1  ACD     1      27.640  19.610  37.100  1.00  0.00            
ATOM      4  H2  ACD     1      27.160  18.640  36.980  1.00  0.00            
ATOM      5  H3  ACD     1      28.210  19.550  38.040  1.00  0.00            
ATOM      6  C2  ACD     1      28.590  20.020  35.900  1.00  0.00            
ATOM      7  H4  ACD     1      29.540  19.550  36.200  1.00  0.00            
ATOM      8  O2  ACD     1      28.020  19.440  34.770  1.00  0.00            
ATOM      9  C3  ACD     1      28.780  19.580  33.580  1.00  0.00            
ATOM     10  H5  ACD     1      28.260  19.080  32.760  1.00  0.00            
ATOM     11  O3  ACD     1      30.070  19.080  33.820  1.00  0.00            
ATOM     12  C4  ACD     1      30.430  17.910  33.080  1.00  0.00            
ATOM     13  H6  ACD     1      29.770  17.750  32.220  1.00  0.00            
ATOM     14  C5  ACD     1      31.780  18.310  32.400  1.00  0.00            
ATOM     15  H7  ACD     1      32.440  18.680  33.190  1.00  0.00            
ATOM     16  O4  ACD     1      31.490  19.320  31.400  1.00  0.00            
ATOM     17  H8  ACD     1      30.860  19.890  31.860  1.00  0.00            
ATOM     18  C6  ACD     1      32.450  17.140  31.770  1.00  0.00            
ATOM     19  H9  ACD     1      31.760  16.880  30.960  1.00  0.00            
ATOM     20  O5  ACD     1      33.730  17.590  31.310  1.00  0.00            
ATOM     21  H10 ACD     1      33.520  18.360  30.770  1.00  0.00            
ATOM     22  C7  ACD     1      32.560  15.950  32.780  1.00  0.00            
ATOM     23  H11 ACD     1      32.960  15.070  32.250  1.00  0.00            
ATOM     24  O6  ACD     1      31.240  15.690  33.240  1.00  0.00            
ATOM     25  C8  ACD     1      30.510  16.690  33.930  1.00  0.00            
ATOM     26  H12 ACD     1      31.040  16.970  34.850  1.00  0.00            
ATOM     27  C9  ACD     1      29.120  16.110  34.390  1.00  0.00            
ATOM     28  H13 ACD     1      28.450  16.890  34.790  1.00  0.00            
ATOM     29  H14 ACD     1      28.640  15.550  33.580  1.00  0.00            
ATOM     30  O7  ACD     1      29.440  15.230  35.410  1.00  0.00            
ATOM     31  H15 ACD     1      28.690  14.690  35.670  1.00  0.00            
ATOM     32  O8  ACD     1      33.410  16.360  33.830  1.00  0.00            
ATOM     33  C10 ACD     1      34.520  15.550  34.060  1.00  0.00            
ATOM     34  H16 ACD     1      34.480  14.580  33.540  1.00  0.00            
ATOM     35  C11 ACD     1      35.750  16.390  33.750  1.00  0.00            
ATOM     36  H17 ACD     1      35.580  17.350  34.250  1.00  0.00            
ATOM     37  O9  ACD     1      35.900  16.660  32.360  1.00  0.00            
ATOM     38  H18 ACD     1      35.020  16.870  32.020  1.00  0.00            
ATOM     39  C12 ACD     1      36.930  15.540  34.330  1.00  0.00            
ATOM     40  H19 ACD     1      36.880  14.590  33.790  1.00  0.00            
ATOM     41  O10 ACD     1      38.130  16.220  34.090  1.00  0.00            
ATOM     42  H20 ACD     1      38.470  16.000  33.210  1.00  0.00            
ATOM     43  C13 ACD     1      36.720  15.370  35.860  1.00  0.00            
ATOM     44  H21 ACD     1      37.580  14.860  36.310  1.00  0.00            
ATOM     45  O11 ACD     1      35.560  14.620  36.050  1.00  0.00            
ATOM     46  C14 ACD     1      34.400  15.270  35.580  1.00  0.00            
ATOM     47  H22 ACD     1      34.210  16.250  36.030  1.00  0.00            
ATOM     48  C15 ACD     1      33.200  14.480  35.990  1.00  0.00            
ATOM     49  H23 ACD     1      32.380  14.850  35.370  1.00  0.00            
ATOM     50  H24 ACD     1      33.280  13.450  35.610  1.00  0.00            
ATOM     51  O12 ACD     1      33.020  14.590  37.400  1.00  0.00            
ATOM     52  H25 ACD     1      33.490  13.870  37.830  1.00  0.00            
ATOM     53  O13 ACD     1      36.560  16.640  36.450  1.00  0.00            
ATOM     54  C16 ACD     1      37.260  16.890  37.590  1.00  0.00            
ATOM     55  H26 ACD     1      38.020  16.130  37.790  1.00  0.00            
ATOM     56  C17 ACD     1      38.080  18.100  37.190  1.00  0.00            
ATOM     57  H27 ACD     1      37.360  18.780  36.710  1.00  0.00            
ATOM     58  O14 ACD     1      39.080  17.720  36.270  1.00  0.00            
ATOM     59  H28 ACD     1      38.760  17.110  35.600  1.00  0.00            
ATOM     60  C18 ACD     1      38.570  18.920  38.370  1.00  0.00            
ATOM     61  H29 ACD     1      39.430  18.360  38.760  1.00  0.00            
ATOM     62  O15 ACD     1      39.040  20.230  37.920  1.00  0.00            
ATOM     63  H30 ACD     1      39.820  20.080  37.390  1.00  0.00            
ATOM     64  C19 ACD     1      37.520  19.020  39.480  1.00  0.00            
ATOM     65  H31 ACD     1      38.020  19.510  40.320  1.00  0.00            
ATOM     66  O16 ACD     1      37.200  17.700  39.780  1.00  0.00            
ATOM     67  C20 ACD     1      36.360  17.100  38.810  1.00  0.00            
ATOM     68  H32 ACD     1      35.540  17.760  38.530  1.00  0.00            
ATOM     69  C21 ACD     1      35.810  15.820  39.510  1.00  0.00            
ATOM     70  H33 ACD     1      35.140  15.310  38.800  1.00  0.00            
ATOM     71  H34 ACD     1      36.600  15.090  39.680  1.00  0.00            
ATOM     72  O17 ACD     1      35.130  16.330  40.720  1.00  0.00            
ATOM     73  H35 ACD     1      35.820  16.560  41.350  1.00  0.00            
ATOM     74  O18 ACD     1      36.380  19.760  39.070  1.00  0.00            
ATOM     75  C22 ACD     1      36.080  20.870  39.900  1.00  0.00            
ATOM     76  H36 ACD     1      36.880  21.120  40.610  1.00  0.00            
ATOM     77  C23 ACD     1      35.950  21.970  38.880  1.00  0.00            
ATOM     78  H37 ACD     1      35.340  21.600  38.040  1.00  0.00            
ATOM     79  O19 ACD     1      37.290  22.270  38.440  1.00  0.00            
ATOM     80  H38 ACD     1      37.720  21.480  38.090  1.00  0.00            
ATOM     81  C24 ACD     1      35.260  23.140  39.600  1.00  0.00            
ATOM     82  H39 ACD     1      35.980  23.330  40.420  1.00  0.00            
ATOM     83  O20 ACD     1      35.100  24.350  38.810  1.00  0.00            
ATOM     84  H40 ACD     1      34.440  24.070  38.180  1.00  0.00            
ATOM     85  C25 ACD     1      33.970  22.740  40.160  1.00  0.00            
ATOM     86  H41 ACD     1      33.650  23.650  40.680  1.00  0.00            
ATOM     87  O21 ACD     1      34.160  21.750  41.150  1.00  0.00            
ATOM     88  C26 ACD     1      34.760  20.570  40.720  1.00  0.00            
ATOM     89  H42 ACD     1      34.060  20.000  40.090  1.00  0.00            
ATOM     90  C27 ACD     1      35.160  19.670  41.930  1.00  0.00            
ATOM     91  H43 ACD     1      34.210  19.310  42.350  1.00  0.00            
ATOM     92  H44 ACD     1      35.780  18.830  41.590  1.00  0.00            
ATOM     93  O22 ACD     1      35.960  20.440  42.910  1.00  0.00            
ATOM     94  H45 ACD     1      35.410  21.210  43.100  1.00  0.00            
ATOM     95  O23 ACD     1      33.030  22.350  39.130  1.00  0.00            
ATOM     96  C28 ACD     1      31.670  22.790  39.300  1.00  0.00            
ATOM     97  H46 ACD     1      31.430  23.180  40.300  1.00  0.00            
ATOM     98  C29 ACD     1      30.800  21.610  39.020  1.00  0.00            
ATOM     99  H47 ACD     1      31.200  21.110  38.130  1.00  0.00            
ATOM    100  O24 ACD     1      29.350  21.750  38.900  1.00  0.00            
ATOM    101  C30 ACD     1      30.980  20.570  40.110  1.00  0.00            
ATOM    102  H48 ACD     1      30.230  19.780  40.060  1.00  0.00            
ATOM    103  H49 ACD     1      31.960  20.070  40.090  1.00  0.00            
ATOM    104  O25 ACD     1      30.780  21.180  41.430  1.00  0.00            
ATOM    105  H50 ACD     1      31.380  20.890  42.140  1.00  0.00            
ATOM    106  C31 ACD     1      31.400  23.860  38.310  1.00  0.00            
ATOM    107  H51 ACD     1      31.820  23.350  37.440  1.00  0.00            
ATOM    108  O26 ACD     1      31.930  25.100  38.710  1.00  0.00            
ATOM    109  H52 ACD     1      31.270  25.400  39.340  1.00  0.00            
ATOM    110  C32 ACD     1      29.870  23.950  37.990  1.00  0.00            
ATOM    111  H53 ACD     1      29.280  24.470  38.760  1.00  0.00            
ATOM    112  O27 ACD     1      29.760  24.800  36.850  1.00  0.00            
ATOM    113  H54 ACD     1      29.600  25.720  37.070  1.00  0.00            
ATOM    114  C33 ACD     1      29.120  22.610  37.810  1.00  0.00            
ATOM    115  H55 ACD     1      28.040  22.730  37.650  1.00  0.00            
ATOM    116  O28 ACD     1      29.690  22.090  36.600  1.00  0.00            
ATOM    117  C34 ACD     1      28.770  21.550  35.660  1.00  0.00            
ATOM    118  H56 ACD     1      27.810  22.080  35.730  1.00  0.00            
ATOM    119  C35 ACD     1      29.420  21.930  34.350  1.00  0.00            
ATOM    120  H57 ACD     1      30.440  21.560  34.490  1.00  0.00            
ATOM    121  O29 ACD     1      29.370  23.360  34.130  1.00  0.00            
ATOM    122  H58 ACD     1      29.690  23.800  34.920  1.00  0.00            
ATOM    123  C36 ACD     1      28.880  21.070  33.200  1.00  0.00            
ATOM    124  H59 ACD     1      27.830  21.360  33.090  1.00  0.00            
ATOM    125  O30 ACD     1      29.510  21.290  31.970  1.00  0.00            
ATOM    126  H60 ACD     1      29.450  22.200  31.660  1.00  0.00            
ATOM    127  C1  CZ3     2      32.890  18.510  36.580  1.00  0.00            
ATOM    128  C2  CZ3     2      33.900  19.630  36.690  1.00  0.00            
ATOM    129  O1  CZ3     2      33.180  20.840  36.510  1.00  0.00            
ATOM    130  C3  CZ3     2      33.160  21.320  35.120  1.00  0.00            
ATOM    131  N1  CZ3     2      34.310  22.050  34.620  1.00  0.00            
ATOM    132  C4  CZ3     2      34.700  23.210  35.290  1.00  0.00            
ATOM    133  O2  CZ3     2      34.260  23.610  36.420  1.00  0.00            
ATOM    134  C5  CZ3     2      35.690  24.120  34.680  1.00  0.00            
ATOM    135  Cl1 CZ3     2      35.210  25.070  33.280  1.00  0.00            
ATOM    136  C6  CZ3     2      34.860  21.710  33.380  1.00  0.00            
ATOM    137  C7  CZ3     2      34.120  21.730  32.160  1.00  0.00            
ATOM    138  C8  CZ3     2      32.810  22.400  31.900  1.00  0.00            
ATOM    139  C9  CZ3     2      34.680  21.170  31.010  1.00  0.00            
ATOM    140  C10 CZ3     2      35.910  20.580  30.960  1.00  0.00            
ATOM    141  C11 CZ3     2      36.630  20.560  32.140  1.00  0.00            
ATOM    142  C12 CZ3     2      36.090  21.080  33.310  1.00  0.00            
ATOM    143  C13 CZ3     2      36.920  20.690  34.600  1.00  0.00            
ATOM    144  C14 CZ3     2      38.290  21.410  34.470  1.00  0.00            
ATOM    145  H1  CZ3     2      32.920  18.070  35.580  1.00  0.00            
ATOM    146  H2  CZ3     2      33.090  17.770  37.370  1.00  0.00            
ATOM    147  H3  CZ3     2      31.870  18.910  36.690  1.00  0.00            
ATOM    148  H4  CZ3     2      34.690  19.460  35.950  1.00  0.00            
ATOM    149  H5  CZ3     2      34.320  19.650  37.700  1.00  0.00            
ATOM    150  H6  CZ3     2      32.390  22.080  34.970  1.00  0.00            
ATOM    151  H7  CZ3     2      32.980  20.520  34.390  1.00  0.00            
ATOM    152  H8  CZ3     2      36.580  23.480  34.560  1.00  0.00            
ATOM    153  H9  CZ3     2      35.880  24.930  35.400  1.00  0.00            
ATOM    154  H10 CZ3     2      32.960  23.440  31.600  1.00  0.00            
ATOM    155  H11 CZ3     2      32.190  21.810  31.210  1.00  0.00            
ATOM    156  H12 CZ3     2      32.120  22.450  32.750  1.00  0.00            
ATOM    157  H13 CZ3     2      34.080  21.290  30.120  1.00  0.00            
ATOM    158  H14 CZ3     2      36.320  20.200  30.030  1.00  0.00            
ATOM    159  H15 CZ3     2      37.570  20.020  32.140  1.00  0.00            
ATOM    160  H16 CZ3     2      37.010  19.600  34.690  1.00  0.00            
ATOM    161  H17 CZ3     2      36.450  21.120  35.500  1.00  0.00            
ATOM    162  H18 CZ3     2      38.880  21.350  35.390  1.00  0.00            
ATOM    163  H19 CZ3     2      38.890  20.960  33.670  1.00  0.00            
ATOM    164  H20 CZ3     2      38.160  22.470  34.220  1.00  0.00            
TER
ENDMDL
MODEL        1
ATOM      1  H1  ACD     1      38.750  22.600  33.530  1.00  0.00            
ATOM      2  O1  ACD     1      38.410  22.990  32.730  1.00  0.00            
ATOM      3  C1  ACD     1      38.810  22.090  31.680  1.00  0.00            
ATOM      4  H2  ACD     1      39.840  21.730  31.830  1.00  0.00            
ATOM      5  H3  ACD     1      38.960  22.610  30.720  1.00  0.00            
ATOM      6  C2  ACD     1      37.710  21.040  31.460  1.00  0.00            
ATOM      7  H4  ACD     1      37.520  20.500  32.400  1.00  0.00            
ATOM      8  O2  ACD     1      36.470  21.710  31.160  1.00  0.00            
ATOM      9  C3  ACD     1      35.380  20.780  30.940  1.00  0.00            
ATOM     10  H5  ACD     1      34.570  21.490  30.750  1.00  0.00            
ATOM     11  O3  ACD     1      35.100  19.960  32.040  1.00  0.00            
ATOM     12  C4  ACD     1      34.120  20.420  32.960  1.00  0.00            
ATOM     13  H6  ACD     1      33.610  21.340  32.630  1.00  0.00            
ATOM     14  C5  ACD     1      33.180  19.250  32.890  1.00  0.00            
ATOM     15  H7  ACD     1      33.790  18.370  33.130  1.00  0.00            
ATOM     16  O4  ACD     1      32.630  19.190  31.530  1.00  0.00            
ATOM     17  H8  ACD     1      33.390  19.140  30.950  1.00  0.00            
ATOM     18  C6  ACD     1      32.080  19.520  33.920  1.00  0.00            
ATOM     19  H9  ACD     1      31.490  20.380  33.580  1.00  0.00            
ATOM     20  O5  ACD     1      31.160  18.370  34.030  1.00  0.00            
ATOM     21  H10 ACD     1      31.560  17.770  34.670  1.00  0.00            
ATOM     22  C7  ACD     1      32.760  19.700  35.300  1.00  0.00            
ATOM     23  H11 ACD     1      32.120  19.870  36.180  1.00  0.00            
ATOM     24  O6  ACD     1      33.530  20.880  35.130  1.00  0.00            
ATOM     25  C8  ACD     1      34.710  20.890  34.260  1.00  0.00            
ATOM     26  H12 ACD     1      35.460  20.160  34.590  1.00  0.00            
ATOM     27  C9  ACD     1      35.250  22.340  34.310  1.00  0.00            
ATOM     28  H13 ACD     1      35.720  22.660  33.370  1.00  0.00            
ATOM     29  H14 ACD     1      34.350  22.930  34.530  1.00  0.00            
ATOM     30  O7  ACD     1      36.110  22.570  35.400  1.00  0.00            
ATOM     31  H15 ACD     1      35.750  23.220  36.020  1.00  0.00            
ATOM     32  O8  ACD     1      33.610  18.590  35.590  1.00  0.00            
ATOM     33  C10 ACD     1      33.460  17.900  36.820  1.00  0.00            
ATOM     34  H16 ACD     1      32.530  18.150  37.340  1.00  0.00            
ATOM     35  C11 ACD     1      33.260  16.430  36.520  1.00  0.00            
ATOM     36  H17 ACD     1      34.050  16.020  35.880  1.00  0.00            
ATOM     37  O9  ACD     1      31.970  16.330  35.840  1.00  0.00            
ATOM     38  H18 ACD     1      31.510  15.500  35.930  1.00  0.00            
ATOM     39  C12 ACD     1      33.220  15.710  37.850  1.00  0.00            
ATOM     40  H19 ACD     1      32.350  16.100  38.380  1.00  0.00            
ATOM     41  O10 ACD     1      33.080  14.350  37.660  1.00  0.00            
ATOM     42  H20 ACD     1      33.960  13.990  37.530  1.00  0.00            
ATOM     43  C13 ACD     1      34.530  15.960  38.560  1.00  0.00            
ATOM     44  H21 ACD     1      34.530  15.460  39.540  1.00  0.00            
ATOM     45  O11 ACD     1      34.630  17.330  38.880  1.00  0.00            
ATOM     46  C14 ACD     1      34.730  18.240  37.760  1.00  0.00            
ATOM     47  H22 ACD     1      35.660  18.090  37.210  1.00  0.00            
ATOM     48  C15 ACD     1      34.710  19.690  38.190  1.00  0.00            
ATOM     49  H23 ACD     1      35.560  19.860  38.860  1.00  0.00            
ATOM     50  H24 ACD     1      34.940  20.270  37.290  1.00  0.00            
ATOM     51  O12 ACD     1      33.440  20.090  38.750  1.00  0.00            
ATOM     52  H25 ACD     1      33.520  20.270  39.690  1.00  0.00            
ATOM     53  O13 ACD     1      35.620  15.600  37.790  1.00  0.00            
ATOM     54  C16 ACD     1      36.500  14.620  38.320  1.00  0.00            
ATOM     55  H26 ACD     1      36.090  14.090  39.180  1.00  0.00            
ATOM     56  C17 ACD     1      36.570  13.520  37.270  1.00  0.00            
ATOM     57  H27 ACD     1      36.770  13.950  36.280  1.00  0.00            
ATOM     58  O14 ACD     1      35.410  12.710  37.310  1.00  0.00            
ATOM     59  H28 ACD     1      35.540  11.910  36.790  1.00  0.00            
ATOM     60  C18 ACD     1      37.800  12.600  37.430  1.00  0.00            
ATOM     61  H29 ACD     1      37.700  12.080  38.390  1.00  0.00            
ATOM     62  O15 ACD     1      37.990  11.770  36.300  1.00  0.00            
ATOM     63  H30 ACD     1      37.110  11.490  36.040  1.00  0.00            
ATOM     64  C19 ACD     1      39.040  13.440  37.640  1.00  0.00            
ATOM     65  H31 ACD     1      39.850  12.780  37.940  1.00  0.00            
ATOM     66  O16 ACD     1      38.940  14.290  38.700  1.00  0.00            
ATOM     67  C20 ACD     1      37.890  15.300  38.590  1.00  0.00            
ATOM     68  H32 ACD     1      38.190  15.930  37.750  1.00  0.00            
ATOM     69  C21 ACD     1      37.850  16.100  39.860  1.00  0.00            
ATOM     70  H33 ACD     1      38.850  16.530  40.040  1.00  0.00            
ATOM     71  H34 ACD     1      37.180  16.970  39.890  1.00  0.00            
ATOM     72  O17 ACD     1      37.620  15.250  41.010  1.00  0.00            
ATOM     73  H35 ACD     1      38.310  14.580  41.020  1.00  0.00            
ATOM     74  O18 ACD     1      39.260  14.210  36.440  1.00  0.00            
ATOM     75  C22 ACD     1      40.530  14.040  35.800  1.00  0.00            
ATOM     76  H36 ACD     1      41.140  13.210  36.180  1.00  0.00            
ATOM     77  C23 ACD     1      40.370  13.550  34.320  1.00  0.00            
ATOM     78  H37 ACD     1      39.620  14.210  33.880  1.00  0.00            
ATOM     79  O19 ACD     1      39.940  12.170  34.270  1.00  0.00            
ATOM     80  H38 ACD     1      39.240  12.200  34.940  1.00  0.00            
ATOM     81  C24 ACD     1      41.710  13.720  33.620  1.00  0.00            
ATOM     82  H39 ACD     1      42.430  13.120  34.190  1.00  0.00            
ATOM     83  O20 ACD     1      41.530  13.200  32.290  1.00  0.00            
ATOM     84  H40 ACD     1      41.150  12.320  32.370  1.00  0.00            
ATOM     85  C25 ACD     1      42.190  15.140  33.690  1.00  0.00            
ATOM     86  H41 ACD     1      43.070  15.150  33.040  1.00  0.00            
ATOM     87  O21 ACD     1      42.400  15.440  35.060  1.00  0.00            
ATOM     88  C26 ACD     1      41.220  15.460  35.840  1.00  0.00            
ATOM     89  H42 ACD     1      40.550  16.270  35.550  1.00  0.00            
ATOM     90  C27 ACD     1      41.690  15.810  37.220  1.00  0.00            
ATOM     91  H43 ACD     1      40.870  15.560  37.900  1.00  0.00            
ATOM     92  H44 ACD     1      42.520  15.180  37.550  1.00  0.00            
ATOM     93  O22 ACD     1      41.930  17.260  37.380  1.00  0.00            
ATOM     94  H45 ACD     1      41.060  17.650  37.300  1.00  0.00            
ATOM     95  O23 ACD     1      41.180  15.960  33.150  1.00  0.00            
ATOM     96  C28 ACD     1      41.560  16.800  32.020  1.00  0.00            
ATOM     97  H46 ACD     1      42.560  16.650  31.590  1.00  0.00            
ATOM     98  C29 ACD     1      41.420  18.290  32.430  1.00  0.00            
ATOM     99  H47 ACD     1      40.470  18.340  32.980  1.00  0.00            
ATOM    100  O24 ACD     1      41.380  19.110  31.270  1.00  0.00            
ATOM    101  C30 ACD     1      42.640  18.660  33.320  1.00  0.00            
ATOM    102  H48 ACD     1      42.520  19.710  33.620  1.00  0.00            
ATOM    103  H49 ACD     1      42.770  18.000  34.180  1.00  0.00            
ATOM    104  O25 ACD     1      43.910  18.400  32.710  1.00  0.00            
ATOM    105  H50 ACD     1      44.020  19.080  32.030  1.00  0.00            
ATOM    106  C31 ACD     1      40.680  16.390  30.820  1.00  0.00            
ATOM    107  H51 ACD     1      39.610  16.370  31.090  1.00  0.00            
ATOM    108  O26 ACD     1      40.990  15.110  30.240  1.00  0.00            
ATOM    109  H52 ACD     1      41.030  14.470  30.960  1.00  0.00            
ATOM    110  C32 ACD     1      40.590  17.470  29.720  1.00  0.00            
ATOM    111  H53 ACD     1      41.540  17.570  29.170  1.00  0.00            
ATOM    112  O27 ACD     1      39.490  17.200  28.870  1.00  0.00            
ATOM    113  H54 ACD     1      39.580  16.260  28.680  1.00  0.00            
ATOM    114  C33 ACD     1      40.340  18.820  30.330  1.00  0.00            
ATOM    115  H55 ACD     1      40.370  19.630  29.590  1.00  0.00            
ATOM    116  O28 ACD     1      39.060  18.970  31.010  1.00  0.00            
ATOM    117  C34 ACD     1      38.120  19.950  30.400  1.00  0.00            
ATOM    118  H56 ACD     1      38.590  20.470  29.550  1.00  0.00            
ATOM    119  C35 ACD     1      36.970  19.170  29.770  1.00  0.00            
ATOM    120  H57 ACD     1      36.660  18.300  30.370  1.00  0.00            
ATOM    121  O29 ACD     1      37.370  18.600  28.480  1.00  0.00            
ATOM    122  H58 ACD     1      38.150  18.050  28.650  1.00  0.00            
ATOM    123  C36 ACD     1      35.720  20.010  29.700  1.00  0.00            
ATOM    124  H59 ACD     1      35.940  20.730  28.890  1.00  0.00            
ATOM    125  O30 ACD     1      34.620  19.160  29.380  1.00  0.00            
ATOM    126  H60 ACD     1      34.780  18.870  28.480  1.00  0.00            
ATOM    127  C1  CZ3     2      38.070  17.530  33.960  1.00  0.00            
ATOM    128  C2  CZ3     2      37.080  16.820  34.870  1.00  0.00            
ATOM    129  O1  CZ3     2      36.450  15.820  34.100  1.00  0.00            
ATOM    130  C3  CZ3     2      35.550  16.180  33.090  1.00  0.00            
ATOM    131  N1  CZ3     2      35.190  14.870  32.380  1.00  0.00            
ATOM    132  C4  CZ3     2      34.560  13.760  32.920  1.00  0.00            
ATOM    133  O2  CZ3     2      34.190  12.770  32.310  1.00  0.00            
ATOM    134  C5  CZ3     2      33.930  13.950  34.210  1.00  0.00            
ATOM    135  Cl1 CZ3     2      33.100  12.470  34.820  1.00  0.00            
ATOM    136  C6  CZ3     2      35.690  14.710  31.040  1.00  0.00            
ATOM    137  C7  CZ3     2      36.850  13.890  30.810  1.00  0.00            
ATOM    138  C8  CZ3     2      37.540  13.210  32.030  1.00  0.00            
ATOM    139  C9  CZ3     2      37.310  13.790  29.550  1.00  0.00            
ATOM    140  C10 CZ3     2      36.660  14.450  28.510  1.00  0.00            
ATOM    141  C11 CZ3     2      35.430  15.080  28.650  1.00  0.00            
ATOM    142  C12 CZ3     2      35.030  15.250  29.920  1.00  0.00            
ATOM    143  C13 CZ3     2      33.730  15.990  30.000  1.00  0.00            
ATOM    144  C14 CZ3     2      32.520  15.070  29.720  1.00  0.00            
ATOM    145  H1  CZ3     2      37.570  18.210  33.270  1.00  0.00            
ATOM    146  H2  CZ3     2      38.760  18.200  34.490  1.00  0.00            
ATOM    147  H3  CZ3     2      38.630  16.780  33.380  1.00  0.00            
ATOM    148  H4  CZ3     2      36.320  17.490  35.290  1.00  0.00            
ATOM    149  H5  CZ3     2      37.640  16.360  35.700  1.00  0.00            
ATOM    150  H6  CZ3     2      35.920  16.930  32.380  1.00  0.00            
ATOM    151  H7  CZ3     2      34.590  16.540  33.480  1.00  0.00            
ATOM    152  H8  CZ3     2      33.190  14.730  34.040  1.00  0.00            
ATOM    153  H9  CZ3     2      34.660  14.420  34.880  1.00  0.00            
ATOM    154  H10 CZ3     2      38.550  12.890  31.740  1.00  0.00            
ATOM    155  H11 CZ3     2      37.660  13.900  32.880  1.00  0.00            
ATOM    156  H12 CZ3     2      36.920  12.350  32.300  1.00  0.00            
ATOM    157  H13 CZ3     2      38.300  13.390  29.370  1.00  0.00            
ATOM    158  H14 CZ3     2      36.980  14.340  27.480  1.00  0.00            
ATOM    159  H15 CZ3     2      34.920  15.450  27.760  1.00  0.00            
ATOM    160  H16 CZ3     2      33.650  16.790  29.250  1.00  0.00            
ATOM    161  H17 CZ3     2      33.610  16.570  30.930  1.00  0.00            
ATOM    162  H18 CZ3     2      31.610  15.680  29.700  1.00  0.00            
ATOM    163  H19 CZ3     2      32.590  14.640  28.710  1.00  0.00            
ATOM    164  H20 CZ3     2      32.450  14.390  30.570  1.00  0.00            
TER
ENDMDL
MODEL        1
ATOM      1  H1  ACD     1      19.530   4.910  32.250  1.00  0.00            
ATOM      2  O1  ACD     1      18.930   5.030  31.500  1.00  0.00            
ATOM      3  C1  ACD     1      18.860   6.500  31.550  1.00  0.00            
ATOM      4  H2  ACD     1      19.650   6.840  32.220  1.00  0.00            
ATOM      5  H3  ACD     1      17.860   6.730  31.940  1.00  0.00            
ATOM      6  C2  ACD     1      19.160   7.070  30.250  1.00  0.00            
ATOM      7  H4  ACD     1      20.200   6.780  30.040  1.00  0.00            
ATOM      8  O2  ACD     1      18.190   6.600  29.300  1.00  0.00            
ATOM      9  C3  ACD     1      18.330   7.110  27.930  1.00  0.00            
ATOM     10  H5  ACD     1      17.620   6.670  27.220  1.00  0.00            
ATOM     11  O3  ACD     1      19.640   6.850  27.510  1.00  0.00            
ATOM     12  C4  ACD     1      19.870   6.070  26.350  1.00  0.00            
ATOM     13  H6  ACD     1      18.950   6.010  25.760  1.00  0.00            
ATOM     14  C5  ACD     1      20.970   6.900  25.600  1.00  0.00            
ATOM     15  H7  ACD     1      21.700   7.240  26.340  1.00  0.00            
ATOM     16  O4  ACD     1      20.390   7.930  24.840  1.00  0.00            
ATOM     17  H8  ACD     1      21.050   8.470  24.380  1.00  0.00            
ATOM     18  C6  ACD     1      21.640   5.960  24.590  1.00  0.00            
ATOM     19  H9  ACD     1      20.820   5.790  23.890  1.00  0.00            
ATOM     20  O5  ACD     1      22.780   6.610  23.950  1.00  0.00            
ATOM     21  H10 ACD     1      22.440   7.440  23.610  1.00  0.00            
ATOM     22  C7  ACD     1      22.100   4.680  25.270  1.00  0.00            
ATOM     23  H11 ACD     1      22.420   4.010  24.470  1.00  0.00            
ATOM     24  O6  ACD     1      20.900   4.130  25.740  1.00  0.00            
ATOM     25  C8  ACD     1      20.310   4.720  26.820  1.00  0.00            
ATOM     26  H12 ACD     1      21.010   4.860  27.650  1.00  0.00            
ATOM     27  C9  ACD     1      19.190   3.800  27.270  1.00  0.00            
ATOM     28  H13 ACD     1      19.580   2.770  27.320  1.00  0.00            
ATOM     29  H14 ACD     1      18.850   4.110  28.270  1.00  0.00            
ATOM     30  O7  ACD     1      18.070   3.870  26.420  1.00  0.00            
ATOM     31  H15 ACD     1      17.480   3.190  26.770  1.00  0.00            
ATOM     32  O8  ACD     1      23.050   4.830  26.310  1.00  0.00            
ATOM     33  C10 ACD     1      24.340   4.220  26.210  1.00  0.00            
ATOM     34  H16 ACD     1      24.360   3.600  25.300  1.00  0.00            
ATOM     35  C11 ACD     1      25.340   5.370  26.130  1.00  0.00            
ATOM     36  H17 ACD     1      25.050   5.990  26.990  1.00  0.00            
ATOM     37  O9  ACD     1      25.360   6.120  24.920  1.00  0.00            
ATOM     38  H18 ACD     1      24.460   6.440  24.780  1.00  0.00            
ATOM     39  C12 ACD     1      26.790   4.850  26.390  1.00  0.00            
ATOM     40  H19 ACD     1      27.080   4.240  25.520  1.00  0.00            
ATOM     41  O10 ACD     1      27.710   5.970  26.550  1.00  0.00            
ATOM     42  H20 ACD     1      27.860   6.360  25.680  1.00  0.00            
ATOM     43  C13 ACD     1      26.870   3.920  27.580  1.00  0.00            
ATOM     44  H21 ACD     1      27.890   3.530  27.660  1.00  0.00            
ATOM     45  O11 ACD     1      25.880   2.910  27.440  1.00  0.00            
ATOM     46  C14 ACD     1      24.450   3.300  27.460  1.00  0.00            
ATOM     47  H22 ACD     1      24.110   3.930  28.290  1.00  0.00            
ATOM     48  C15 ACD     1      23.650   2.010  27.380  1.00  0.00            
ATOM     49  H23 ACD     1      22.610   2.250  27.120  1.00  0.00            
ATOM     50  H24 ACD     1      24.000   1.340  26.590  1.00  0.00            
ATOM     51  O12 ACD     1      23.670   1.380  28.640  1.00  0.00            
ATOM     52  H25 ACD     1      23.130   0.580  28.590  1.00  0.00            
ATOM     53  O13 ACD     1      26.580   4.700  28.720  1.00  0.00            
ATOM     54  C16 ACD     1      27.440   4.710  29.870  1.00  0.00            
ATOM     55  H26 ACD     1      28.340   4.090  29.740  1.00  0.00            
ATOM     56  C17 ACD     1      27.870   6.150  30.140  1.00  0.00            
ATOM     57  H27 ACD     1      26.990   6.800  30.100  1.00  0.00            
ATOM     58  O14 ACD     1      28.780   6.440  29.080  1.00  0.00            
ATOM     59  H28 ACD     1      28.240   6.410  28.290  1.00  0.00            
ATOM     60  C18 ACD     1      28.470   6.380  31.540  1.00  0.00            
ATOM     61  H29 ACD     1      29.380   5.770  31.600  1.00  0.00            
ATOM     62  O15 ACD     1      28.830   7.730  31.790  1.00  0.00            
ATOM     63  H30 ACD     1      29.260   7.980  30.970  1.00  0.00            
ATOM     64  C19 ACD     1      27.520   5.770  32.630  1.00  0.00            
ATOM     65  H31 ACD     1      27.970   5.800  33.630  1.00  0.00            
ATOM     66  O16 ACD     1      27.190   4.390  32.360  1.00  0.00            
ATOM     67  C20 ACD     1      26.600   4.130  31.050  1.00  0.00            
ATOM     68  H32 ACD     1      25.620   4.630  31.000  1.00  0.00            
ATOM     69  C21 ACD     1      26.330   2.660  30.930  1.00  0.00            
ATOM     70  H33 ACD     1      25.760   2.590  29.990  1.00  0.00            
ATOM     71  H34 ACD     1      27.310   2.180  30.810  1.00  0.00            
ATOM     72  O17 ACD     1      25.530   2.030  31.940  1.00  0.00            
ATOM     73  H35 ACD     1      24.650   2.400  31.790  1.00  0.00            
ATOM     74  O18 ACD     1      26.320   6.440  32.660  1.00  0.00            
ATOM     75  C22 ACD     1      25.920   6.930  33.910  1.00  0.00            
ATOM     76  H36 ACD     1      26.620   6.710  34.730  1.00  0.00            
ATOM     77  C23 ACD     1      25.930   8.470  33.850  1.00  0.00            
ATOM     78  H37 ACD     1      25.330   8.650  32.950  1.00  0.00            
ATOM     79  O19 ACD     1      27.230   9.060  33.630  1.00  0.00            
ATOM     80  H38 ACD     1      27.660   8.620  32.900  1.00  0.00            
ATOM     81  C24 ACD     1      25.220   9.220  34.980  1.00  0.00            
ATOM     82  H39 ACD     1      25.820   9.030  35.890  1.00  0.00            
ATOM     83  O20 ACD     1      25.080  10.610  34.760  1.00  0.00            
ATOM     84  H40 ACD     1      25.990  10.880  34.630  1.00  0.00            
ATOM     85  C25 ACD     1      23.780   8.540  35.180  1.00  0.00            
ATOM     86  H41 ACD     1      23.140   8.910  35.980  1.00  0.00            
ATOM     87  O21 ACD     1      23.920   7.120  35.420  1.00  0.00            
ATOM     88  C26 ACD     1      24.540   6.400  34.290  1.00  0.00            
ATOM     89  H42 ACD     1      23.890   6.530  33.420  1.00  0.00            
ATOM     90  C27 ACD     1      24.540   4.920  34.600  1.00  0.00            
ATOM     91  H43 ACD     1      25.340   4.450  34.020  1.00  0.00            
ATOM     92  H44 ACD     1      24.860   4.900  35.650  1.00  0.00            
ATOM     93  O22 ACD     1      23.250   4.200  34.340  1.00  0.00            
ATOM     94  H45 ACD     1      23.410   3.290  34.080  1.00  0.00            
ATOM     95  O23 ACD     1      23.040   8.760  33.970  1.00  0.00            
ATOM     96  C28 ACD     1      21.890   9.660  34.000  1.00  0.00            
ATOM     97  H46 ACD     1      21.900  10.300  34.890  1.00  0.00            
ATOM     98  C29 ACD     1      20.720   8.720  33.770  1.00  0.00            
ATOM     99  H47 ACD     1      21.000   8.050  32.940  1.00  0.00            
ATOM    100  O24 ACD     1      19.540   9.450  33.390  1.00  0.00            
ATOM    101  C30 ACD     1      20.430   7.810  34.960  1.00  0.00            
ATOM    102  H48 ACD     1      19.580   7.170  34.670  1.00  0.00            
ATOM    103  H49 ACD     1      21.240   7.150  35.290  1.00  0.00            
ATOM    104  O25 ACD     1      20.230   8.670  36.120  1.00  0.00            
ATOM    105  H50 ACD     1      19.600   9.320  35.800  1.00  0.00            
ATOM    106  C31 ACD     1      22.000  10.550  32.710  1.00  0.00            
ATOM    107  H51 ACD     1      22.340   9.840  31.950  1.00  0.00            
ATOM    108  O26 ACD     1      23.100  11.450  33.000  1.00  0.00            
ATOM    109  H52 ACD     1      23.790  10.970  33.470  1.00  0.00            
ATOM    110  C32 ACD     1      20.700  11.230  32.300  1.00  0.00            
ATOM    111  H53 ACD     1      20.300  11.930  33.050  1.00  0.00            
ATOM    112  O27 ACD     1      20.880  11.800  30.980  1.00  0.00            
ATOM    113  H54 ACD     1      21.710  12.280  31.090  1.00  0.00            
ATOM    114  C33 ACD     1      19.700  10.130  32.180  1.00  0.00            
ATOM    115  H55 ACD     1      18.700  10.550  31.990  1.00  0.00            
ATOM    116  O28 ACD     1      20.070   9.200  31.080  1.00  0.00            
ATOM    117  C34 ACD     1      19.030   8.640  30.320  1.00  0.00            
ATOM    118  H56 ACD     1      18.040   8.840  30.760  1.00  0.00            
ATOM    119  C35 ACD     1      19.160   9.250  28.970  1.00  0.00            
ATOM    120  H57 ACD     1      20.150   8.990  28.560  1.00  0.00            
ATOM    121  O29 ACD     1      19.030  10.690  28.970  1.00  0.00            
ATOM    122  H58 ACD     1      19.510  11.050  29.730  1.00  0.00            
ATOM    123  C36 ACD     1      18.210   8.630  28.010  1.00  0.00            
ATOM    124  H59 ACD     1      17.200   8.840  28.380  1.00  0.00            
ATOM    125  O30 ACD     1      18.310   9.170  26.700  1.00  0.00            
ATOM    126  H60 ACD     1      18.980   8.650  26.260  1.00  0.00            
ATOM    127  C1  CZ3     2      23.090   6.690  30.750  1.00  0.00            
ATOM    128  C2  CZ3     2      23.300   6.840  29.200  1.00  0.00            
ATOM    129  O1  CZ3     2      23.810   8.160  28.750  1.00  0.00            
ATOM    130  C3  CZ3     2      24.500   8.990  29.680  1.00  0.00            
ATOM    131  N1  CZ3     2      24.960  10.280  29.130  1.00  0.00            
ATOM    132  C4  CZ3     2      24.140  11.220  28.510  1.00  0.00            
ATOM    133  O2  CZ3     2      24.560  12.280  28.080  1.00  0.00            
ATOM    134  C5  CZ3     2      22.580  10.930  28.450  1.00  0.00            
ATOM    135  Cl1 CZ3     2      22.190  10.120  26.910  1.00  0.00            
ATOM    136  C6  CZ3     2      26.400  10.590  29.140  1.00  0.00            
ATOM    137  C7  CZ3     2      27.120  10.250  28.000  1.00  0.00            
ATOM    138  C8  CZ3     2      26.560   9.450  26.780  1.00  0.00            
ATOM    139  C9  CZ3     2      28.430  10.760  27.840  1.00  0.00            
ATOM    140  C10 CZ3     2      28.970  11.600  28.850  1.00  0.00            
ATOM    141  C11 CZ3     2      28.240  11.990  29.950  1.00  0.00            
ATOM    142  C12 CZ3     2      26.980  11.370  30.160  1.00  0.00            
ATOM    143  C13 CZ3     2      26.310  11.650  31.480  1.00  0.00            
ATOM    144  C14 CZ3     2      25.580  13.030  31.480  1.00  0.00            
ATOM    145  H1  CZ3     2      22.370   7.390  31.200  1.00  0.00            
ATOM    146  H2  CZ3     2      22.720   5.660  30.860  1.00  0.00            
ATOM    147  H3  CZ3     2      24.070   6.860  31.220  1.00  0.00            
ATOM    148  H4  CZ3     2      22.290   6.680  28.790  1.00  0.00            
ATOM    149  H5  CZ3     2      23.970   6.010  28.960  1.00  0.00            
ATOM    150  H6  CZ3     2      25.440   8.490  29.960  1.00  0.00            
ATOM    151  H7  CZ3     2      23.910   9.330  30.540  1.00  0.00            
ATOM    152  H8  CZ3     2      22.000  11.850  28.590  1.00  0.00            
ATOM    153  H9  CZ3     2      22.300  10.220  29.240  1.00  0.00            
ATOM    154  H10 CZ3     2      26.700   8.370  26.910  1.00  0.00            
ATOM    155  H11 CZ3     2      25.490   9.570  26.580  1.00  0.00            
ATOM    156  H12 CZ3     2      27.170   9.650  25.890  1.00  0.00            
ATOM    157  H13 CZ3     2      29.040  10.520  26.980  1.00  0.00            
ATOM    158  H14 CZ3     2      29.970  11.950  28.630  1.00  0.00            
ATOM    159  H15 CZ3     2      28.680  12.650  30.690  1.00  0.00            
ATOM    160  H16 CZ3     2      27.010  11.470  32.310  1.00  0.00            
ATOM    161  H17 CZ3     2      25.550  10.880  31.680  1.00  0.00            
ATOM    162  H18 CZ3     2      24.960  13.090  32.390  1.00  0.00            
ATOM    163  H19 CZ3     2      26.250  13.900  31.490  1.00  0.00            
ATOM    164  H20 CZ3     2      24.830  13.230  30.710  1.00  0.00            
TER
ENDMDL
MODEL        1
ATOM      1  H1  ACD     1      15.430   4.240  35.410  1.00  0.00            
ATOM      2  O1  ACD     1      15.570   3.660  34.650  1.00  0.00            
ATOM      3  C1  ACD     1      14.780   4.240  33.560  1.00  0.00            
ATOM      4  H2  ACD     1      15.190   5.240  33.370  1.00  0.00            
ATOM      5  H3  ACD     1      13.740   4.260  33.900  1.00  0.00            
ATOM      6  C2  ACD     1      14.890   3.400  32.320  1.00  0.00            
ATOM      7  H4  ACD     1      15.970   3.380  32.130  1.00  0.00            
ATOM      8  O2  ACD     1      14.410   2.110  32.490  1.00  0.00            
ATOM      9  C3  ACD     1      14.580   1.230  31.450  1.00  0.00            
ATOM     10  H5  ACD     1      14.110   0.260  31.650  1.00  0.00            
ATOM     11  O3  ACD     1      15.920   1.100  31.090  1.00  0.00            
ATOM     12  C4  ACD     1      16.570  -0.130  31.370  1.00  0.00            
ATOM     13  H6  ACD     1      16.020  -0.840  32.010  1.00  0.00            
ATOM     14  C5  ACD     1      16.850  -0.830  30.010  1.00  0.00            
ATOM     15  H7  ACD     1      17.290  -0.040  29.390  1.00  0.00            
ATOM     16  O4  ACD     1      15.640  -1.420  29.480  1.00  0.00            
ATOM     17  H8  ACD     1      15.020  -0.700  29.340  1.00  0.00            
ATOM     18  C6  ACD     1      17.940  -1.910  30.180  1.00  0.00            
ATOM     19  H9  ACD     1      17.510  -2.820  30.600  1.00  0.00            
ATOM     20  O5  ACD     1      18.440  -2.180  28.810  1.00  0.00            
ATOM     21  H10 ACD     1      19.080  -1.480  28.640  1.00  0.00            
ATOM     22  C7  ACD     1      19.100  -1.500  31.000  1.00  0.00            
ATOM     23  H11 ACD     1      19.790  -2.300  31.290  1.00  0.00            
ATOM     24  O6  ACD     1      18.590  -0.970  32.250  1.00  0.00            
ATOM     25  C8  ACD     1      17.860   0.230  32.120  1.00  0.00            
ATOM     26  H12 ACD     1      18.460   0.980  31.590  1.00  0.00            
ATOM     27  C9  ACD     1      17.550   0.870  33.500  1.00  0.00            
ATOM     28  H13 ACD     1      18.500   1.240  33.890  1.00  0.00            
ATOM     29  H14 ACD     1      16.870   1.720  33.410  1.00  0.00            
ATOM     30  O7  ACD     1      16.960  -0.080  34.320  1.00  0.00            
ATOM     31  H15 ACD     1      16.980   0.220  35.230  1.00  0.00            
ATOM     32  O8  ACD     1      19.800  -0.480  30.290  1.00  0.00            
ATOM     33  C10 ACD     1      21.270  -0.480  30.290  1.00  0.00            
ATOM     34  H16 ACD     1      21.790  -1.430  30.460  1.00  0.00            
ATOM     35  C11 ACD     1      21.520  -0.370  28.820  1.00  0.00            
ATOM     36  H17 ACD     1      20.940   0.420  28.330  1.00  0.00            
ATOM     37  O9  ACD     1      21.120  -1.570  28.210  1.00  0.00            
ATOM     38  H18 ACD     1      21.540  -1.590  27.350  1.00  0.00            
ATOM     39  C12 ACD     1      23.060  -0.170  28.570  1.00  0.00            
ATOM     40  H19 ACD     1      23.690  -0.990  28.920  1.00  0.00            
ATOM     41  O10 ACD     1      23.430   0.150  27.220  1.00  0.00            
ATOM     42  H20 ACD     1      23.480   1.100  27.060  1.00  0.00            
ATOM     43  C13 ACD     1      23.600   1.040  29.380  1.00  0.00            
ATOM     44  H21 ACD     1      24.690   1.120  29.380  1.00  0.00            
ATOM     45  O11 ACD     1      23.290   0.670  30.700  1.00  0.00            
ATOM     46  C14 ACD     1      21.960   0.600  31.130  1.00  0.00            
ATOM     47  H22 ACD     1      21.590   1.620  31.000  1.00  0.00            
ATOM     48  C15 ACD     1      21.850   0.240  32.640  1.00  0.00            
ATOM     49  H23 ACD     1      22.510   0.900  33.230  1.00  0.00            
ATOM     50  H24 ACD     1      20.880   0.410  33.110  1.00  0.00            
ATOM     51  O12 ACD     1      22.100  -1.180  32.810  1.00  0.00            
ATOM     52  H25 ACD     1      23.050  -1.310  32.830  1.00  0.00            
ATOM     53  O13 ACD     1      22.860   2.220  29.110  1.00  0.00            
ATOM     54  C16 ACD     1      23.560   3.360  28.710  1.00  0.00            
ATOM     55  H26 ACD     1      24.590   3.150  28.400  1.00  0.00            
ATOM     56  C17 ACD     1      22.950   3.850  27.420  1.00  0.00            
ATOM     57  H27 ACD     1      21.880   4.000  27.560  1.00  0.00            
ATOM     58  O14 ACD     1      23.240   2.940  26.370  1.00  0.00            
ATOM     59  H28 ACD     1      23.090   3.370  25.530  1.00  0.00            
ATOM     60  C18 ACD     1      23.460   5.290  27.100  1.00  0.00            
ATOM     61  H29 ACD     1      24.510   5.280  26.770  1.00  0.00            
ATOM     62  O15 ACD     1      22.710   5.790  25.960  1.00  0.00            
ATOM     63  H30 ACD     1      21.810   5.830  26.300  1.00  0.00            
ATOM     64  C19 ACD     1      23.330   6.230  28.250  1.00  0.00            
ATOM     65  H31 ACD     1      23.800   7.210  28.090  1.00  0.00            
ATOM     66  O16 ACD     1      24.020   5.640  29.370  1.00  0.00            
ATOM     67  C20 ACD     1      23.520   4.410  29.890  1.00  0.00            
ATOM     68  H32 ACD     1      22.480   4.550  30.210  1.00  0.00            
ATOM     69  C21 ACD     1      24.330   4.070  31.150  1.00  0.00            
ATOM     70  H33 ACD     1      24.010   3.120  31.600  1.00  0.00            
ATOM     71  H34 ACD     1      25.390   3.980  30.890  1.00  0.00            
ATOM     72  O17 ACD     1      24.120   5.010  32.280  1.00  0.00            
ATOM     73  H35 ACD     1      24.970   5.470  32.310  1.00  0.00            
ATOM     74  O18 ACD     1      21.950   6.350  28.560  1.00  0.00            
ATOM     75  C22 ACD     1      21.410   7.640  28.820  1.00  0.00            
ATOM     76  H36 ACD     1      22.180   8.420  28.710  1.00  0.00            
ATOM     77  C23 ACD     1      20.290   7.910  27.760  1.00  0.00            
ATOM     78  H37 ACD     1      19.630   7.050  27.880  1.00  0.00            
ATOM     79  O19 ACD     1      20.730   8.090  26.410  1.00  0.00            
ATOM     80  H38 ACD     1      21.220   8.910  26.310  1.00  0.00            
ATOM     81  C24 ACD     1      19.410   9.070  28.160  1.00  0.00            
ATOM     82  H39 ACD     1      19.980  10.010  28.120  1.00  0.00            
ATOM     83  O20 ACD     1      18.170   9.250  27.360  1.00  0.00            
ATOM     84  H40 ACD     1      18.410   9.760  26.580  1.00  0.00            
ATOM     85  C25 ACD     1      18.920   8.860  29.630  1.00  0.00            
ATOM     86  H41 ACD     1      18.280   9.720  29.860  1.00  0.00            
ATOM     87  O21 ACD     1      19.990   8.770  30.480  1.00  0.00            
ATOM     88  C26 ACD     1      20.840   7.680  30.260  1.00  0.00            
ATOM     89  H42 ACD     1      20.170   6.830  30.450  1.00  0.00            
ATOM     90  C27 ACD     1      22.000   7.820  31.240  1.00  0.00            
ATOM     91  H43 ACD     1      22.890   7.280  30.900  1.00  0.00            
ATOM     92  H44 ACD     1      22.250   8.880  31.360  1.00  0.00            
ATOM     93  O22 ACD     1      21.740   7.310  32.570  1.00  0.00            
ATOM     94  H45 ACD     1      22.470   7.470  33.180  1.00  0.00            
ATOM     95  O23 ACD     1      18.060   7.690  29.680  1.00  0.00            
ATOM     96  C28 ACD     1      16.690   7.950  29.810  1.00  0.00            
ATOM     97  H46 ACD     1      16.500   9.000  29.560  1.00  0.00            
ATOM     98  C29 ACD     1      16.190   7.730  31.250  1.00  0.00            
ATOM     99  H47 ACD     1      16.690   6.830  31.650  1.00  0.00            
ATOM    100  O24 ACD     1      14.790   7.460  31.320  1.00  0.00            
ATOM    101  C30 ACD     1      16.610   8.840  32.150  1.00  0.00            
ATOM    102  H48 ACD     1      17.620   9.260  32.010  1.00  0.00            
ATOM    103  H49 ACD     1      15.890   9.660  32.060  1.00  0.00            
ATOM    104  O25 ACD     1      16.580   8.280  33.480  1.00  0.00            
ATOM    105  H50 ACD     1      17.380   7.750  33.490  1.00  0.00            
ATOM    106  C31 ACD     1      16.050   7.110  28.780  1.00  0.00            
ATOM    107  H51 ACD     1      16.480   6.100  28.760  1.00  0.00            
ATOM    108  O26 ACD     1      16.110   7.640  27.450  1.00  0.00            
ATOM    109  H52 ACD     1      16.930   8.130  27.440  1.00  0.00            
ATOM    110  C32 ACD     1      14.580   6.770  29.050  1.00  0.00            
ATOM    111  H53 ACD     1      14.130   7.740  28.800  1.00  0.00            
ATOM    112  O27 ACD     1      14.120   5.800  28.090  1.00  0.00            
ATOM    113  H54 ACD     1      14.140   6.340  27.290  1.00  0.00            
ATOM    114  C33 ACD     1      14.330   6.450  30.500  1.00  0.00            
ATOM    115  H55 ACD     1      13.250   6.340  30.650  1.00  0.00            
ATOM    116  O28 ACD     1      14.990   5.200  30.780  1.00  0.00            
ATOM    117  C34 ACD     1      14.200   4.050  31.050  1.00  0.00            
ATOM    118  H56 ACD     1      13.200   4.400  31.340  1.00  0.00            
ATOM    119  C35 ACD     1      14.180   3.040  29.860  1.00  0.00            
ATOM    120  H57 ACD     1      15.150   3.070  29.360  1.00  0.00            
ATOM    121  O29 ACD     1      13.300   3.470  28.770  1.00  0.00            
ATOM    122  H58 ACD     1      13.700   4.320  28.560  1.00  0.00            
ATOM    123  C36 ACD     1      13.770   1.640  30.240  1.00  0.00            
ATOM    124  H59 ACD     1      12.750   1.650  30.660  1.00  0.00            
ATOM    125  O30 ACD     1      13.790   0.620  29.270  1.00  0.00            
ATOM    126  H60 ACD     1      13.270   0.850  28.490  1.00  0.00            
ATOM    127  C1  CZ3     2      19.480   3.700  30.400  1.00  0.00            
ATOM    128  C2  CZ3     2      18.230   4.210  29.630  1.00  0.00            
ATOM    129  O1  CZ3     2      18.510   3.920  28.250  1.00  0.00            
ATOM    130  C3  CZ3     2      17.510   4.240  27.300  1.00  0.00            
ATOM    131  N1  CZ3     2      17.930   3.740  25.950  1.00  0.00            
ATOM    132  C4  CZ3     2      19.070   4.290  25.330  1.00  0.00            
ATOM    133  O2  CZ3     2      19.690   5.260  25.810  1.00  0.00            
ATOM    134  C5  CZ3     2      19.660   3.730  24.080  1.00  0.00            
ATOM    135  Cl1 CZ3     2      19.500   4.960  22.750  1.00  0.00            
ATOM    136  C6  CZ3     2      17.130   2.680  25.450  1.00  0.00            
ATOM    137  C7  CZ3     2      15.920   2.940  24.780  1.00  0.00            
ATOM    138  C8  CZ3     2      15.350   4.350  24.660  1.00  0.00            
ATOM    139  C9  CZ3     2      15.210   1.920  24.080  1.00  0.00            
ATOM    140  C10 CZ3     2      15.690   0.670  24.090  1.00  0.00            
ATOM    141  C11 CZ3     2      16.920   0.370  24.720  1.00  0.00            
ATOM    142  C12 CZ3     2      17.620   1.370  25.430  1.00  0.00            
ATOM    143  C13 CZ3     2      18.850   0.900  26.240  1.00  0.00            
ATOM    144  C14 CZ3     2      20.110   0.400  25.440  1.00  0.00            
ATOM    145  H1  CZ3     2      19.310   3.700  31.490  1.00  0.00            
ATOM    146  H2  CZ3     2      19.920   2.790  29.980  1.00  0.00            
ATOM    147  H3  CZ3     2      20.230   4.480  30.190  1.00  0.00            
ATOM    148  H4  CZ3     2      18.080   5.280  29.830  1.00  0.00            
ATOM    149  H5  CZ3     2      17.400   3.570  29.960  1.00  0.00            
ATOM    150  H6  CZ3     2      17.410   5.320  27.150  1.00  0.00            
ATOM    151  H7  CZ3     2      16.580   3.800  27.680  1.00  0.00            
ATOM    152  H8  CZ3     2      19.160   2.830  23.720  1.00  0.00            
ATOM    153  H9  CZ3     2      20.710   3.470  24.230  1.00  0.00            
ATOM    154  H10 CZ3     2      15.980   5.010  24.040  1.00  0.00            
ATOM    155  H11 CZ3     2      14.310   4.490  24.340  1.00  0.00            
ATOM    156  H12 CZ3     2      15.340   4.700  25.700  1.00  0.00            
ATOM    157  H13 CZ3     2      14.310   2.120  23.510  1.00  0.00            
ATOM    158  H14 CZ3     2      15.060  -0.120  23.690  1.00  0.00            
ATOM    159  H15 CZ3     2      17.300  -0.640  24.640  1.00  0.00            
ATOM    160  H16 CZ3     2      18.520   0.060  26.860  1.00  0.00            
ATOM    161  H17 CZ3     2      19.330   1.640  26.890  1.00  0.00            
ATOM    162  H18 CZ3     2      20.650   1.270  25.040  1.00  0.00            
ATOM    163  H19 CZ3     2      20.830  -0.130  26.060  1.00  0.00            
ATOM    164  H20 CZ3     2      19.770  -0.220  24.600  1.00  0.00            
TER
ENDMDL
MODEL        1
ATOM      1  H1  ACD     1      33.430  23.430  32.190  1.00  0.00            
ATOM      2  O1  ACD     1      34.280  23.150  31.840  1.00  0.00            
ATOM      3  C1  ACD     1      33.960  22.140  30.920  1.00  0.00            
ATOM      4  H2  ACD     1      34.880  21.940  30.350  1.00  0.00            
ATOM      5  H3  ACD     1      33.220  22.520  30.200  1.00  0.00            
ATOM      6  C2  ACD     1      33.400  20.830  31.660  1.00  0.00            
ATOM      7  H4  ACD     1      34.270  20.370  32.130  1.00  0.00            
ATOM      8  O2  ACD     1      32.320  21.220  32.520  1.00  0.00            
ATOM      9  C3  ACD     1      31.700  20.140  33.120  1.00  0.00            
ATOM     10  H5  ACD     1      30.860  20.480  33.730  1.00  0.00            
ATOM     11  O3  ACD     1      32.590  19.340  33.850  1.00  0.00            
ATOM     12  C4  ACD     1      32.720  19.480  35.260  1.00  0.00            
ATOM     13  H6  ACD     1      31.870  20.090  35.600  1.00  0.00            
ATOM     14  C5  ACD     1      32.600  18.010  35.810  1.00  0.00            
ATOM     15  H7  ACD     1      33.460  17.410  35.460  1.00  0.00            
ATOM     16  O4  ACD     1      31.400  17.420  35.360  1.00  0.00            
ATOM     17  H8  ACD     1      31.390  17.660  34.430  1.00  0.00            
ATOM     18  C6  ACD     1      32.630  18.140  37.380  1.00  0.00            
ATOM     19  H9  ACD     1      31.840  18.780  37.780  1.00  0.00            
ATOM     20  O5  ACD     1      32.520  16.800  37.860  1.00  0.00            
ATOM     21  H10 ACD     1      31.760  16.380  37.460  1.00  0.00            
ATOM     22  C7  ACD     1      33.910  18.860  37.750  1.00  0.00            
ATOM     23  H11 ACD     1      33.960  19.040  38.830  1.00  0.00            
ATOM     24  O6  ACD     1      33.880  20.150  37.230  1.00  0.00            
ATOM     25  C8  ACD     1      33.950  20.220  35.800  1.00  0.00            
ATOM     26  H12 ACD     1      34.850  19.710  35.430  1.00  0.00            
ATOM     27  C9  ACD     1      34.050  21.610  35.310  1.00  0.00            
ATOM     28  H13 ACD     1      34.200  21.660  34.220  1.00  0.00            
ATOM     29  H14 ACD     1      33.190  22.280  35.460  1.00  0.00            
ATOM     30  O7  ACD     1      35.220  22.130  35.910  1.00  0.00            
ATOM     31  H15 ACD     1      35.000  22.100  36.840  1.00  0.00            
ATOM     32  O8  ACD     1      34.960  17.980  37.230  1.00  0.00            
ATOM     33  C10 ACD     1      36.120  17.820  38.020  1.00  0.00            
ATOM     34  H16 ACD     1      36.030  18.330  38.990  1.00  0.00            
ATOM     35  C11 ACD     1      36.130  16.280  38.130  1.00  0.00            
ATOM     36  H17 ACD     1      36.160  15.910  37.090  1.00  0.00            
ATOM     37  O9  ACD     1      34.970  15.790  38.900  1.00  0.00            
ATOM     38  H18 ACD     1      34.180  16.100  38.460  1.00  0.00            
ATOM     39  C12 ACD     1      37.480  15.830  38.720  1.00  0.00            
ATOM     40  H19 ACD     1      37.610  16.120  39.770  1.00  0.00            
ATOM     41  O10 ACD     1      37.700  14.420  38.640  1.00  0.00            
ATOM     42  H20 ACD     1      37.830  14.240  37.710  1.00  0.00            
ATOM     43  C13 ACD     1      38.560  16.520  37.940  1.00  0.00            
ATOM     44  H21 ACD     1      39.540  16.320  38.390  1.00  0.00            
ATOM     45  O11 ACD     1      38.500  17.920  38.010  1.00  0.00            
ATOM     46  C14 ACD     1      37.370  18.490  37.370  1.00  0.00            
ATOM     47  H22 ACD     1      37.340  18.260  36.300  1.00  0.00            
ATOM     48  C15 ACD     1      37.390  20.030  37.560  1.00  0.00            
ATOM     49  H23 ACD     1      38.420  20.360  37.370  1.00  0.00            
ATOM     50  H24 ACD     1      36.840  20.440  36.700  1.00  0.00            
ATOM     51  O12 ACD     1      37.050  20.560  38.860  1.00  0.00            
ATOM     52  H25 ACD     1      37.660  20.250  39.530  1.00  0.00            
ATOM     53  O13 ACD     1      38.510  16.120  36.550  1.00  0.00            
ATOM     54  C16 ACD     1      39.670  15.460  36.000  1.00  0.00            
ATOM     55  H26 ACD     1      40.250  15.020  36.830  1.00  0.00            
ATOM     56  C17 ACD     1      39.160  14.290  35.050  1.00  0.00            
ATOM     57  H27 ACD     1      38.250  14.690  34.580  1.00  0.00            
ATOM     58  O14 ACD     1      38.790  13.180  35.890  1.00  0.00            
ATOM     59  H28 ACD     1      38.330  12.480  35.410  1.00  0.00            
ATOM     60  C18 ACD     1      40.190  13.930  34.020  1.00  0.00            
ATOM     61  H29 ACD     1      40.890  13.330  34.610  1.00  0.00            
ATOM     62  O15 ACD     1      39.480  13.030  33.060  1.00  0.00            
ATOM     63  H30 ACD     1      39.250  12.200  33.480  1.00  0.00            
ATOM     64  C19 ACD     1      40.860  15.090  33.300  1.00  0.00            
ATOM     65  H31 ACD     1      41.730  14.790  32.710  1.00  0.00            
ATOM     66  O16 ACD     1      41.490  15.960  34.340  1.00  0.00            
ATOM     67  C20 ACD     1      40.550  16.540  35.220  1.00  0.00            
ATOM     68  H32 ACD     1      39.770  17.060  34.650  1.00  0.00            
ATOM     69  C21 ACD     1      41.220  17.490  36.190  1.00  0.00            
ATOM     70  H33 ACD     1      41.980  18.130  35.710  1.00  0.00            
ATOM     71  H34 ACD     1      40.530  18.230  36.600  1.00  0.00            
ATOM     72  O17 ACD     1      41.990  16.670  37.160  1.00  0.00            
ATOM     73  H35 ACD     1      42.370  15.900  36.730  1.00  0.00            
ATOM     74  O18 ACD     1      39.910  15.780  32.520  1.00  0.00            
ATOM     75  C22 ACD     1      40.360  16.080  31.230  1.00  0.00            
ATOM     76  H36 ACD     1      41.430  15.900  31.050  1.00  0.00            
ATOM     77  C23 ACD     1      39.530  15.220  30.320  1.00  0.00            
ATOM     78  H37 ACD     1      38.470  15.170  30.620  1.00  0.00            
ATOM     79  O19 ACD     1      39.970  13.790  30.420  1.00  0.00            
ATOM     80  H38 ACD     1      39.690  13.610  31.320  1.00  0.00            
ATOM     81  C24 ACD     1      39.600  15.770  28.900  1.00  0.00            
ATOM     82  H39 ACD     1      40.620  15.630  28.520  1.00  0.00            
ATOM     83  O20 ACD     1      38.670  15.000  28.100  1.00  0.00            
ATOM     84  H40 ACD     1      38.710  15.360  27.210  1.00  0.00            
ATOM     85  C25 ACD     1      39.270  17.300  28.910  1.00  0.00            
ATOM     86  H41 ACD     1      39.330  17.880  27.980  1.00  0.00            
ATOM     87  O21 ACD     1      40.230  17.900  29.780  1.00  0.00            
ATOM     88  C26 ACD     1      40.130  17.580  31.100  1.00  0.00            
ATOM     89  H42 ACD     1      39.120  17.790  31.470  1.00  0.00            
ATOM     90  C27 ACD     1      41.080  18.440  31.910  1.00  0.00            
ATOM     91  H43 ACD     1      41.180  17.880  32.850  1.00  0.00            
ATOM     92  H44 ACD     1      42.030  18.560  31.380  1.00  0.00            
ATOM     93  O22 ACD     1      40.590  19.740  32.220  1.00  0.00            
ATOM     94  H45 ACD     1      39.830  19.630  32.800  1.00  0.00            
ATOM     95  O23 ACD     1      37.910  17.480  29.390  1.00  0.00            
ATOM     96  C28 ACD     1      36.930  18.060  28.510  1.00  0.00            
ATOM     97  H46 ACD     1      37.200  18.050  27.450  1.00  0.00            
ATOM     98  C29 ACD     1      36.670  19.480  28.980  1.00  0.00            
ATOM     99  H47 ACD     1      36.650  19.440  30.080  1.00  0.00            
ATOM    100  O24 ACD     1      35.430  19.950  28.300  1.00  0.00            
ATOM    101  C30 ACD     1      37.760  20.460  28.590  1.00  0.00            
ATOM    102  H48 ACD     1      37.600  21.440  29.060  1.00  0.00            
ATOM    103  H49 ACD     1      38.700  20.070  28.990  1.00  0.00            
ATOM    104  O25 ACD     1      37.800  20.600  27.160  1.00  0.00            
ATOM    105  H50 ACD     1      37.000  21.120  27.010  1.00  0.00            
ATOM    106  C31 ACD     1      35.720  17.150  28.620  1.00  0.00            
ATOM    107  H51 ACD     1      35.520  16.910  29.670  1.00  0.00            
ATOM    108  O26 ACD     1      36.000  15.940  27.910  1.00  0.00            
ATOM    109  H52 ACD     1      36.840  15.690  28.300  1.00  0.00            
ATOM    110  C32 ACD     1      34.410  17.760  28.050  1.00  0.00            
ATOM    111  H53 ACD     1      34.540  17.860  26.960  1.00  0.00            
ATOM    112  O27 ACD     1      33.230  16.950  28.360  1.00  0.00            
ATOM    113  H54 ACD     1      33.490  16.030  28.240  1.00  0.00            
ATOM    114  C33 ACD     1      34.210  19.220  28.650  1.00  0.00            
ATOM    115  H55 ACD     1      33.310  19.620  28.170  1.00  0.00            
ATOM    116  O28 ACD     1      34.070  19.260  30.100  1.00  0.00            
ATOM    117  C34 ACD     1      32.890  19.860  30.580  1.00  0.00            
ATOM    118  H56 ACD     1      32.310  20.400  29.820  1.00  0.00            
ATOM    119  C35 ACD     1      32.090  18.680  31.070  1.00  0.00            
ATOM    120  H57 ACD     1      32.740  18.020  31.660  1.00  0.00            
ATOM    121  O29 ACD     1      31.410  18.020  29.960  1.00  0.00            
ATOM    122  H58 ACD     1      32.070  17.580  29.420  1.00  0.00            
ATOM    123  C36 ACD     1      31.050  19.250  32.030  1.00  0.00            
ATOM    124  H59 ACD     1      30.350  19.890  31.490  1.00  0.00            
ATOM    125  O30 ACD     1      30.290  18.160  32.610  1.00  0.00            
ATOM    126  H60 ACD     1      29.760  17.750  31.920  1.00  0.00            
ATOM    127  C1  CZ3     2      35.940  18.160  32.680  1.00  0.00            
ATOM    128  C2  CZ3     2      36.370  17.150  33.850  1.00  0.00            
ATOM    129  O1  CZ3     2      36.070  15.850  33.500  1.00  0.00            
ATOM    130  C3  CZ3     2      34.700  15.470  33.410  1.00  0.00            
ATOM    131  N1  CZ3     2      34.480  14.080  33.090  1.00  0.00            
ATOM    132  C4  CZ3     2      34.410  13.020  33.990  1.00  0.00            
ATOM    133  O2  CZ3     2      34.210  11.860  33.730  1.00  0.00            
ATOM    134  C5  CZ3     2      34.970  13.420  35.390  1.00  0.00            
ATOM    135  Cl1 CZ3     2      33.660  13.640  36.690  1.00  0.00            
ATOM    136  C6  CZ3     2      34.000  13.910  31.750  1.00  0.00            
ATOM    137  C7  CZ3     2      34.780  13.230  30.810  1.00  0.00            
ATOM    138  C8  CZ3     2      36.230  12.820  31.090  1.00  0.00            
ATOM    139  C9  CZ3     2      34.290  13.000  29.510  1.00  0.00            
ATOM    140  C10 CZ3     2      32.940  13.330  29.160  1.00  0.00            
ATOM    141  C11 CZ3     2      32.150  14.010  30.100  1.00  0.00            
ATOM    142  C12 CZ3     2      32.620  14.280  31.440  1.00  0.00            
ATOM    143  C13 CZ3     2      31.640  14.990  32.450  1.00  0.00            
ATOM    144  C14 CZ3     2      30.640  13.930  32.840  1.00  0.00            
ATOM    145  H1  CZ3     2      34.840  18.150  32.650  1.00  0.00            
ATOM    146  H2  CZ3     2      36.370  19.150  32.860  1.00  0.00            
ATOM    147  H3  CZ3     2      36.270  17.900  31.670  1.00  0.00            
ATOM    148  H4  CZ3     2      35.860  17.430  34.770  1.00  0.00            
ATOM    149  H5  CZ3     2      37.470  17.190  33.950  1.00  0.00            
ATOM    150  H6  CZ3     2      34.310  16.130  32.630  1.00  0.00            
ATOM    151  H7  CZ3     2      34.260  15.740  34.380  1.00  0.00            
ATOM    152  H8  CZ3     2      35.690  14.240  35.310  1.00  0.00            
ATOM    153  H9  CZ3     2      35.520  12.550  35.770  1.00  0.00            
ATOM    154  H10 CZ3     2      36.840  12.950  30.190  1.00  0.00            
ATOM    155  H11 CZ3     2      36.670  13.540  31.780  1.00  0.00            
ATOM    156  H12 CZ3     2      36.240  11.810  31.530  1.00  0.00            
ATOM    157  H13 CZ3     2      34.920  12.510  28.760  1.00  0.00            
ATOM    158  H14 CZ3     2      32.590  12.990  28.190  1.00  0.00            
ATOM    159  H15 CZ3     2      31.160  14.330  29.800  1.00  0.00            
ATOM    160  H16 CZ3     2      31.050  15.800  32.000  1.00  0.00            
ATOM    161  H17 CZ3     2      32.140  15.530  33.250  1.00  0.00            
ATOM    162  H18 CZ3     2      31.120  13.170  33.460  1.00  0.00            
ATOM    163  H19 CZ3     2      29.910  14.420  33.500  1.00  0.00            
ATOM    164  H20 CZ3     2      30.260  13.340  32.000  1.00  0.00            
TER
ENDMDL
MODEL        1
ATOM      1  H1  ACD     1      31.570  24.070  29.900  1.00  0.00            
ATOM      2  O1  ACD     1      31.480  24.010  28.950  1.00  0.00            
ATOM      3  C1  ACD     1      30.370  24.760  28.570  1.00  0.00            
ATOM      4  H2  ACD     1      30.110  24.440  27.560  1.00  0.00            
ATOM      5  H3  ACD     1      30.580  25.830  28.410  1.00  0.00            
ATOM      6  C2  ACD     1      29.180  24.520  29.480  1.00  0.00            
ATOM      7  H4  ACD     1      29.180  23.490  29.840  1.00  0.00            
ATOM      8  O2  ACD     1      29.390  25.280  30.640  1.00  0.00            
ATOM      9  C3  ACD     1      28.320  25.340  31.580  1.00  0.00            
ATOM     10  H5  ACD     1      28.610  26.120  32.290  1.00  0.00            
ATOM     11  O3  ACD     1      28.000  24.100  32.150  1.00  0.00            
ATOM     12  C4  ACD     1      28.130  24.020  33.560  1.00  0.00            
ATOM     13  H6  ACD     1      28.050  25.010  34.010  1.00  0.00            
ATOM     14  C5  ACD     1      26.830  23.210  33.950  1.00  0.00            
ATOM     15  H7  ACD     1      26.680  22.350  33.300  1.00  0.00            
ATOM     16  O4  ACD     1      25.680  24.030  33.890  1.00  0.00            
ATOM     17  H8  ACD     1      24.900  23.620  34.280  1.00  0.00            
ATOM     18  C6  ACD     1      27.030  22.600  35.330  1.00  0.00            
ATOM     19  H9  ACD     1      26.920  23.490  35.970  1.00  0.00            
ATOM     20  O5  ACD     1      25.950  21.750  35.710  1.00  0.00            
ATOM     21  H10 ACD     1      26.110  20.950  35.200  1.00  0.00            
ATOM     22  C7  ACD     1      28.400  21.930  35.520  1.00  0.00            
ATOM     23  H11 ACD     1      28.480  21.650  36.580  1.00  0.00            
ATOM     24  O6  ACD     1      29.440  22.830  35.210  1.00  0.00            
ATOM     25  C8  ACD     1      29.460  23.350  33.930  1.00  0.00            
ATOM     26  H12 ACD     1      29.490  22.460  33.290  1.00  0.00            
ATOM     27  C9  ACD     1      30.820  24.090  33.690  1.00  0.00            
ATOM     28  H13 ACD     1      30.750  24.440  32.650  1.00  0.00            
ATOM     29  H14 ACD     1      30.840  24.990  34.320  1.00  0.00            
ATOM     30  O7  ACD     1      31.920  23.190  33.820  1.00  0.00            
ATOM     31  H15 ACD     1      31.690  22.430  33.270  1.00  0.00            
ATOM     32  O8  ACD     1      28.370  20.740  34.680  1.00  0.00            
ATOM     33  C10 ACD     1      29.220  19.640  34.980  1.00  0.00            
ATOM     34  H16 ACD     1      29.390  19.650  36.070  1.00  0.00            
ATOM     35  C11 ACD     1      28.320  18.380  34.590  1.00  0.00            
ATOM     36  H17 ACD     1      27.880  18.570  33.610  1.00  0.00            
ATOM     37  O9  ACD     1      27.260  18.270  35.540  1.00  0.00            
ATOM     38  H18 ACD     1      26.720  17.490  35.360  1.00  0.00            
ATOM     39  C12 ACD     1      29.190  17.110  34.600  1.00  0.00            
ATOM     40  H19 ACD     1      29.610  16.920  35.590  1.00  0.00            
ATOM     41  O10 ACD     1      28.500  15.900  34.230  1.00  0.00            
ATOM     42  H20 ACD     1      28.170  16.020  33.340  1.00  0.00            
ATOM     43  C13 ACD     1      30.330  17.380  33.580  1.00  0.00            
ATOM     44  H21 ACD     1      30.990  16.510  33.640  1.00  0.00            
ATOM     45  O11 ACD     1      31.100  18.330  34.140  1.00  0.00            
ATOM     46  C14 ACD     1      30.610  19.630  34.290  1.00  0.00            
ATOM     47  H22 ACD     1      30.460  20.060  33.290  1.00  0.00            
ATOM     48  C15 ACD     1      31.580  20.450  35.180  1.00  0.00            
ATOM     49  H23 ACD     1      31.310  21.470  35.490  1.00  0.00            
ATOM     50  H24 ACD     1      31.790  19.940  36.130  1.00  0.00            
ATOM     51  O12 ACD     1      32.840  20.360  34.580  1.00  0.00            
ATOM     52  H25 ACD     1      33.420  20.650  35.290  1.00  0.00            
ATOM     53  O13 ACD     1      29.920  17.670  32.240  1.00  0.00            
ATOM     54  C16 ACD     1      29.920  16.610  31.300  1.00  0.00            
ATOM     55  H26 ACD     1      30.170  15.640  31.740  1.00  0.00            
ATOM     56  C17 ACD     1      28.550  16.600  30.730  1.00  0.00            
ATOM     57  H27 ACD     1      28.360  17.630  30.410  1.00  0.00            
ATOM     58  O14 ACD     1      27.560  16.200  31.650  1.00  0.00            
ATOM     59  H28 ACD     1      26.720  16.290  31.190  1.00  0.00            
ATOM     60  C18 ACD     1      28.390  15.730  29.430  1.00  0.00            
ATOM     61  H29 ACD     1      28.550  14.700  29.770  1.00  0.00            
ATOM     62  O15 ACD     1      27.130  15.940  28.800  1.00  0.00            
ATOM     63  H30 ACD     1      27.270  16.040  27.850  1.00  0.00            
ATOM     64  C19 ACD     1      29.450  16.110  28.500  1.00  0.00            
ATOM     65  H31 ACD     1      29.480  15.470  27.610  1.00  0.00            
ATOM     66  O16 ACD     1      30.720  15.880  29.130  1.00  0.00            
ATOM     67  C20 ACD     1      30.980  16.800  30.230  1.00  0.00            
ATOM     68  H32 ACD     1      30.840  17.860  29.980  1.00  0.00            
ATOM     69  C21 ACD     1      32.300  16.600  30.850  1.00  0.00            
ATOM     70  H33 ACD     1      32.330  17.010  31.870  1.00  0.00            
ATOM     71  H34 ACD     1      32.350  15.500  30.950  1.00  0.00            
ATOM     72  O17 ACD     1      33.360  17.200  30.080  1.00  0.00            
ATOM     73  H35 ACD     1      33.210  17.000  29.150  1.00  0.00            
ATOM     74  O18 ACD     1      29.300  17.420  28.130  1.00  0.00            
ATOM     75  C22 ACD     1      29.230  17.620  26.710  1.00  0.00            
ATOM     76  H36 ACD     1      29.840  16.860  26.210  1.00  0.00            
ATOM     77  C23 ACD     1      27.790  17.500  26.160  1.00  0.00            
ATOM     78  H37 ACD     1      27.180  18.080  26.870  1.00  0.00            
ATOM     79  O19 ACD     1      27.380  16.110  26.170  1.00  0.00            
ATOM     80  H38 ACD     1      26.440  16.070  25.940  1.00  0.00            
ATOM     81  C24 ACD     1      27.580  18.010  24.740  1.00  0.00            
ATOM     82  H39 ACD     1      28.040  17.270  24.080  1.00  0.00            
ATOM     83  O20 ACD     1      26.210  18.250  24.370  1.00  0.00            
ATOM     84  H40 ACD     1      25.820  18.960  24.890  1.00  0.00            
ATOM     85  C25 ACD     1      28.290  19.360  24.600  1.00  0.00            
ATOM     86  H41 ACD     1      28.230  19.590  23.530  1.00  0.00            
ATOM     87  O21 ACD     1      29.630  19.200  25.010  1.00  0.00            
ATOM     88  C26 ACD     1      29.850  18.960  26.440  1.00  0.00            
ATOM     89  H42 ACD     1      29.240  19.650  27.030  1.00  0.00            
ATOM     90  C27 ACD     1      31.320  19.050  26.810  1.00  0.00            
ATOM     91  H43 ACD     1      31.490  18.860  27.870  1.00  0.00            
ATOM     92  H44 ACD     1      31.740  18.200  26.260  1.00  0.00            
ATOM     93  O22 ACD     1      31.850  20.360  26.560  1.00  0.00            
ATOM     94  H45 ACD     1      31.760  20.640  25.640  1.00  0.00            
ATOM     95  O23 ACD     1      27.650  20.410  25.380  1.00  0.00            
ATOM     96  C28 ACD     1      27.410  21.700  24.930  1.00  0.00            
ATOM     97  H46 ACD     1      27.070  21.890  23.900  1.00  0.00            
ATOM     98  C29 ACD     1      28.620  22.620  25.410  1.00  0.00            
ATOM     99  H47 ACD     1      28.960  22.380  26.420  1.00  0.00            
ATOM    100  O24 ACD     1      28.260  23.960  25.530  1.00  0.00            
ATOM    101  C30 ACD     1      29.780  22.590  24.360  1.00  0.00            
ATOM    102  H48 ACD     1      30.700  23.120  24.640  1.00  0.00            
ATOM    103  H49 ACD     1      30.130  21.550  24.350  1.00  0.00            
ATOM    104  O25 ACD     1      29.360  22.850  23.030  1.00  0.00            
ATOM    105  H50 ACD     1      29.110  23.770  23.180  1.00  0.00            
ATOM    106  C31 ACD     1      26.210  22.080  25.750  1.00  0.00            
ATOM    107  H51 ACD     1      26.420  21.730  26.770  1.00  0.00            
ATOM    108  O26 ACD     1      25.030  21.480  25.300  1.00  0.00            
ATOM    109  H52 ACD     1      24.350  21.760  25.920  1.00  0.00            
ATOM    110  C32 ACD     1      26.010  23.530  25.960  1.00  0.00            
ATOM    111  H53 ACD     1      25.710  23.920  24.980  1.00  0.00            
ATOM    112  O27 ACD     1      25.020  23.730  26.970  1.00  0.00            
ATOM    113  H54 ACD     1      25.130  24.450  27.590  1.00  0.00            
ATOM    114  C33 ACD     1      27.230  24.250  26.400  1.00  0.00            
ATOM    115  H55 ACD     1      27.130  25.340  26.400  1.00  0.00            
ATOM    116  O28 ACD     1      27.540  23.860  27.800  1.00  0.00            
ATOM    117  C34 ACD     1      27.940  24.940  28.690  1.00  0.00            
ATOM    118  H56 ACD     1      28.150  25.850  28.120  1.00  0.00            
ATOM    119  C35 ACD     1      26.740  25.170  29.520  1.00  0.00            
ATOM    120  H57 ACD     1      26.530  24.200  29.980  1.00  0.00            
ATOM    121  O29 ACD     1      25.660  25.700  28.750  1.00  0.00            
ATOM    122  H58 ACD     1      25.680  26.650  28.660  1.00  0.00            
ATOM    123  C36 ACD     1      27.060  25.940  30.830  1.00  0.00            
ATOM    124  H59 ACD     1      27.270  27.000  30.640  1.00  0.00            
ATOM    125  O30 ACD     1      26.070  25.850  31.800  1.00  0.00            
ATOM    126  H60 ACD     1      26.350  25.090  32.310  1.00  0.00            
ATOM    127  C1  CZ3     2      28.360  20.760  30.420  1.00  0.00            
ATOM    128  C2  CZ3     2      27.710  20.130  29.210  1.00  0.00            
ATOM    129  O1  CZ3     2      26.380  19.790  29.460  1.00  0.00            
ATOM    130  C3  CZ3     2      25.440  20.890  29.660  1.00  0.00            
ATOM    131  N1  CZ3     2      24.050  20.420  29.830  1.00  0.00            
ATOM    132  C4  CZ3     2      23.720  19.620  30.860  1.00  0.00            
ATOM    133  O2  CZ3     2      22.690  18.930  30.760  1.00  0.00            
ATOM    134  C5  CZ3     2      24.580  19.530  32.110  1.00  0.00            
ATOM    135  Cl1 CZ3     2      24.210  20.740  33.400  1.00  0.00            
ATOM    136  C6  CZ3     2      23.110  20.800  28.790  1.00  0.00            
ATOM    137  C7  CZ3     2      23.060  20.010  27.650  1.00  0.00            
ATOM    138  C8  CZ3     2      24.050  18.970  27.240  1.00  0.00            
ATOM    139  C9  CZ3     2      22.100  20.310  26.670  1.00  0.00            
ATOM    140  C10 CZ3     2      21.130  21.290  26.900  1.00  0.00            
ATOM    141  C11 CZ3     2      21.150  22.010  28.060  1.00  0.00            
ATOM    142  C12 CZ3     2      22.140  21.770  29.070  1.00  0.00            
ATOM    143  C13 CZ3     2      22.120  22.660  30.370  1.00  0.00            
ATOM    144  C14 CZ3     2      23.330  23.700  30.220  1.00  0.00            
ATOM    145  H1  CZ3     2      28.080  21.820  30.350  1.00  0.00            
ATOM    146  H2  CZ3     2      28.120  20.280  31.380  1.00  0.00            
ATOM    147  H3  CZ3     2      29.440  20.620  30.300  1.00  0.00            
ATOM    148  H4  CZ3     2      28.210  19.190  28.960  1.00  0.00            
ATOM    149  H5  CZ3     2      27.790  20.820  28.360  1.00  0.00            
ATOM    150  H6  CZ3     2      25.490  21.530  28.780  1.00  0.00            
ATOM    151  H7  CZ3     2      25.810  21.470  30.520  1.00  0.00            
ATOM    152  H8  CZ3     2      25.650  19.510  31.890  1.00  0.00            
ATOM    153  H9  CZ3     2      24.410  18.550  32.590  1.00  0.00            
ATOM    154  H10 CZ3     2      25.080  19.330  27.090  1.00  0.00            
ATOM    155  H11 CZ3     2      24.060  18.080  27.880  1.00  0.00            
ATOM    156  H12 CZ3     2      23.790  18.560  26.250  1.00  0.00            
ATOM    157  H13 CZ3     2      22.120  19.650  25.810  1.00  0.00            
ATOM    158  H14 CZ3     2      20.290  21.460  26.230  1.00  0.00            
ATOM    159  H15 CZ3     2      20.300  22.660  28.230  1.00  0.00            
ATOM    160  H16 CZ3     2      22.240  22.030  31.260  1.00  0.00            
ATOM    161  H17 CZ3     2      21.210  23.270  30.380  1.00  0.00            
ATOM    162  H18 CZ3     2      23.500  24.280  31.140  1.00  0.00            
ATOM    163  H19 CZ3     2      24.280  23.270  29.870  1.00  0.00            
ATOM    164  H20 CZ3     2      23.140  24.490  29.470  1.00  0.00            
TER
ENDMDL
MODEL        1
ATOM      1  H1  ACD     1      27.780   9.110  28.450  1.00  0.00            
ATOM      2  O1  ACD     1      27.400   9.210  29.320  1.00  0.00            
ATOM      3  C1  ACD     1      26.030   9.610  29.050  1.00  0.00            
ATOM      4  H2  ACD     1      25.390   9.060  29.750  1.00  0.00            
ATOM      5  H3  ACD     1      25.830   9.160  28.070  1.00  0.00            
ATOM      6  C2  ACD     1      25.910  11.130  29.050  1.00  0.00            
ATOM      7  H4  ACD     1      26.590  11.430  29.850  1.00  0.00            
ATOM      8  O2  ACD     1      26.440  11.700  27.870  1.00  0.00            
ATOM      9  C3  ACD     1      26.630  13.130  27.880  1.00  0.00            
ATOM     10  H5  ACD     1      26.980  13.550  26.930  1.00  0.00            
ATOM     11  O3  ACD     1      27.600  13.370  28.880  1.00  0.00            
ATOM     12  C4  ACD     1      28.870  13.810  28.580  1.00  0.00            
ATOM     13  H6  ACD     1      29.020  13.700  27.500  1.00  0.00            
ATOM     14  C5  ACD     1      28.830  15.250  28.880  1.00  0.00            
ATOM     15  H7  ACD     1      28.350  15.270  29.870  1.00  0.00            
ATOM     16  O4  ACD     1      28.070  15.970  27.870  1.00  0.00            
ATOM     17  H8  ACD     1      28.090  16.910  28.040  1.00  0.00            
ATOM     18  C6  ACD     1      30.260  15.860  29.080  1.00  0.00            
ATOM     19  H9  ACD     1      30.750  15.890  28.100  1.00  0.00            
ATOM     20  O5  ACD     1      30.230  17.150  29.650  1.00  0.00            
ATOM     21  H10 ACD     1      30.000  17.050  30.580  1.00  0.00            
ATOM     22  C7  ACD     1      31.140  14.930  30.010  1.00  0.00            
ATOM     23  H11 ACD     1      32.180  15.270  30.050  1.00  0.00            
ATOM     24  O6  ACD     1      31.110  13.620  29.330  1.00  0.00            
ATOM     25  C8  ACD     1      29.830  13.000  29.330  1.00  0.00            
ATOM     26  H12 ACD     1      29.400  12.900  30.340  1.00  0.00            
ATOM     27  C9  ACD     1      30.080  11.530  28.970  1.00  0.00            
ATOM     28  H13 ACD     1      30.750  10.960  29.630  1.00  0.00            
ATOM     29  H14 ACD     1      29.140  10.980  28.930  1.00  0.00            
ATOM     30  O7  ACD     1      30.660  11.470  27.670  1.00  0.00            
ATOM     31  H15 ACD     1      31.590  11.300  27.860  1.00  0.00            
ATOM     32  O8  ACD     1      30.570  14.830  31.330  1.00  0.00            
ATOM     33  C10 ACD     1      31.490  15.170  32.370  1.00  0.00            
ATOM     34  H16 ACD     1      32.390  15.680  32.010  1.00  0.00            
ATOM     35  C11 ACD     1      30.710  16.090  33.280  1.00  0.00            
ATOM     36  H17 ACD     1      29.650  15.810  33.390  1.00  0.00            
ATOM     37  O9  ACD     1      30.750  17.360  32.590  1.00  0.00            
ATOM     38  H18 ACD     1      30.590  18.040  33.240  1.00  0.00            
ATOM     39  C12 ACD     1      31.470  16.260  34.580  1.00  0.00            
ATOM     40  H19 ACD     1      32.380  16.770  34.240  1.00  0.00            
ATOM     41  O10 ACD     1      30.730  17.090  35.440  1.00  0.00            
ATOM     42  H20 ACD     1      30.190  16.500  35.980  1.00  0.00            
ATOM     43  C13 ACD     1      31.720  14.890  35.120  1.00  0.00            
ATOM     44  H21 ACD     1      32.310  14.920  36.040  1.00  0.00            
ATOM     45  O11 ACD     1      32.560  14.050  34.320  1.00  0.00            
ATOM     46  C14 ACD     1      31.960  13.820  33.030  1.00  0.00            
ATOM     47  H22 ACD     1      31.150  13.120  33.290  1.00  0.00            
ATOM     48  C15 ACD     1      32.960  13.080  32.180  1.00  0.00            
ATOM     49  H23 ACD     1      33.100  12.050  32.540  1.00  0.00            
ATOM     50  H24 ACD     1      32.490  13.000  31.190  1.00  0.00            
ATOM     51  O12 ACD     1      34.190  13.790  32.090  1.00  0.00            
ATOM     52  H25 ACD     1      34.500  13.960  32.990  1.00  0.00            
ATOM     53  O13 ACD     1      30.460  14.200  35.280  1.00  0.00            
ATOM     54  C16 ACD     1      30.140  13.720  36.590  1.00  0.00            
ATOM     55  H26 ACD     1      31.030  13.760  37.230  1.00  0.00            
ATOM     56  C17 ACD     1      28.970  14.550  37.100  1.00  0.00            
ATOM     57  H27 ACD     1      28.220  14.640  36.310  1.00  0.00            
ATOM     58  O14 ACD     1      29.270  15.890  37.350  1.00  0.00            
ATOM     59  H28 ACD     1      28.540  16.150  37.910  1.00  0.00            
ATOM     60  C18 ACD     1      28.350  13.880  38.320  1.00  0.00            
ATOM     61  H29 ACD     1      28.980  13.880  39.220  1.00  0.00            
ATOM     62  O15 ACD     1      27.120  14.630  38.610  1.00  0.00            
ATOM     63  H30 ACD     1      26.440  14.000  38.360  1.00  0.00            
ATOM     64  C19 ACD     1      28.030  12.390  38.040  1.00  0.00            
ATOM     65  H31 ACD     1      27.730  11.900  38.980  1.00  0.00            
ATOM     66  O16 ACD     1      29.140  11.640  37.470  1.00  0.00            
ATOM     67  C20 ACD     1      29.760  12.190  36.330  1.00  0.00            
ATOM     68  H32 ACD     1      29.090  12.010  35.480  1.00  0.00            
ATOM     69  C21 ACD     1      30.920  11.330  36.020  1.00  0.00            
ATOM     70  H33 ACD     1      31.650  11.880  35.420  1.00  0.00            
ATOM     71  H34 ACD     1      31.420  10.980  36.930  1.00  0.00            
ATOM     72  O17 ACD     1      30.610  10.220  35.230  1.00  0.00            
ATOM     73  H35 ACD     1      30.120   9.620  35.800  1.00  0.00            
ATOM     74  O18 ACD     1      26.960  12.300  37.070  1.00  0.00            
ATOM     75  C22 ACD     1      25.840  11.370  37.350  1.00  0.00            
ATOM     76  H36 ACD     1      25.770  11.230  38.430  1.00  0.00            
ATOM     77  C23 ACD     1      24.530  12.120  37.020  1.00  0.00            
ATOM     78  H37 ACD     1      24.590  12.470  35.980  1.00  0.00            
ATOM     79  O19 ACD     1      24.350  13.230  37.930  1.00  0.00            
ATOM     80  H38 ACD     1      23.600  13.780  37.710  1.00  0.00            
ATOM     81  C24 ACD     1      23.360  11.090  37.080  1.00  0.00            
ATOM     82  H39 ACD     1      23.290  10.710  38.110  1.00  0.00            
ATOM     83  O20 ACD     1      22.130  11.760  36.710  1.00  0.00            
ATOM     84  H40 ACD     1      22.190  11.860  35.750  1.00  0.00            
ATOM     85  C25 ACD     1      23.620   9.900  36.140  1.00  0.00            
ATOM     86  H41 ACD     1      22.770   9.210  36.140  1.00  0.00            
ATOM     87  O21 ACD     1      24.740   9.240  36.610  1.00  0.00            
ATOM     88  C26 ACD     1      26.030   9.960  36.600  1.00  0.00            
ATOM     89  H42 ACD     1      26.430  10.100  35.580  1.00  0.00            
ATOM     90  C27 ACD     1      27.050   9.030  37.280  1.00  0.00            
ATOM     91  H43 ACD     1      27.640   9.530  38.070  1.00  0.00            
ATOM     92  H44 ACD     1      26.510   8.240  37.820  1.00  0.00            
ATOM     93  O22 ACD     1      27.960   8.510  36.370  1.00  0.00            
ATOM     94  H45 ACD     1      27.590   8.100  35.590  1.00  0.00            
ATOM     95  O23 ACD     1      23.860  10.490  34.870  1.00  0.00            
ATOM     96  C28 ACD     1      23.090   9.900  33.740  1.00  0.00            
ATOM     97  H46 ACD     1      22.340   9.210  34.140  1.00  0.00            
ATOM     98  C29 ACD     1      24.050   9.230  32.860  1.00  0.00            
ATOM     99  H47 ACD     1      24.960   9.820  32.690  1.00  0.00            
ATOM    100  O24 ACD     1      23.510   9.060  31.550  1.00  0.00            
ATOM    101  C30 ACD     1      24.380   7.810  33.380  1.00  0.00            
ATOM    102  H48 ACD     1      24.830   7.870  34.380  1.00  0.00            
ATOM    103  H49 ACD     1      23.490   7.170  33.530  1.00  0.00            
ATOM    104  O25 ACD     1      25.350   7.120  32.580  1.00  0.00            
ATOM    105  H50 ACD     1      24.890   6.950  31.750  1.00  0.00            
ATOM    106  C31 ACD     1      22.410  11.120  33.140  1.00  0.00            
ATOM    107  H51 ACD     1      23.220  11.860  33.090  1.00  0.00            
ATOM    108  O26 ACD     1      21.330  11.520  34.000  1.00  0.00            
ATOM    109  H52 ACD     1      20.790  12.140  33.490  1.00  0.00            
ATOM    110  C32 ACD     1      22.010  10.890  31.660  1.00  0.00            
ATOM    111  H53 ACD     1      21.170  10.190  31.750  1.00  0.00            
ATOM    112  O27 ACD     1      21.620  12.080  31.030  1.00  0.00            
ATOM    113  H54 ACD     1      20.800  12.360  31.470  1.00  0.00            
ATOM    114  C33 ACD     1      23.140  10.250  30.860  1.00  0.00            
ATOM    115  H55 ACD     1      22.710   9.900  29.910  1.00  0.00            
ATOM    116  O28 ACD     1      24.270  11.150  30.740  1.00  0.00            
ATOM    117  C34 ACD     1      24.530  11.710  29.460  1.00  0.00            
ATOM    118  H56 ACD     1      23.740  11.500  28.720  1.00  0.00            
ATOM    119  C35 ACD     1      24.680  13.240  29.590  1.00  0.00            
ATOM    120  H57 ACD     1      25.390  13.560  30.360  1.00  0.00            
ATOM    121  O29 ACD     1      23.360  13.800  29.860  1.00  0.00            
ATOM    122  H58 ACD     1      22.810  13.140  30.290  1.00  0.00            
ATOM    123  C36 ACD     1      25.260  13.800  28.230  1.00  0.00            
ATOM    124  H59 ACD     1      24.590  13.620  27.380  1.00  0.00            
ATOM    125  O30 ACD     1      25.470  15.220  28.330  1.00  0.00            
ATOM    126  H60 ACD     1      26.410  15.260  28.520  1.00  0.00            
ATOM    127  C1  CZ3     2      26.690  11.710  33.300  1.00  0.00            
ATOM    128  C2  CZ3     2      27.470  12.770  32.470  1.00  0.00            
ATOM    129  O1  CZ3     2      26.770  13.990  32.340  1.00  0.00            
ATOM    130  C3  CZ3     2      26.540  14.670  33.570  1.00  0.00            
ATOM    131  N1  CZ3     2      25.810  16.010  33.460  1.00  0.00            
ATOM    132  C4  CZ3     2      24.460  16.070  32.950  1.00  0.00            
ATOM    133  O2  CZ3     2      23.990  17.110  32.500  1.00  0.00            
ATOM    134  C5  CZ3     2      23.560  14.820  33.130  1.00  0.00            
ATOM    135  Cl1 CZ3     2      23.180  14.600  34.790  1.00  0.00            
ATOM    136  C6  CZ3     2      26.610  17.190  33.580  1.00  0.00            
ATOM    137  C7  CZ3     2      27.180  17.760  32.390  1.00  0.00            
ATOM    138  C8  CZ3     2      26.760  17.310  30.960  1.00  0.00            
ATOM    139  C9  CZ3     2      28.110  18.790  32.580  1.00  0.00            
ATOM    140  C10 CZ3     2      28.350  19.390  33.880  1.00  0.00            
ATOM    141  C11 CZ3     2      27.680  18.840  35.010  1.00  0.00            
ATOM    142  C12 CZ3     2      26.870  17.710  34.880  1.00  0.00            
ATOM    143  C13 CZ3     2      26.390  17.030  36.130  1.00  0.00            
ATOM    144  C14 CZ3     2      24.950  17.430  36.450  1.00  0.00            
ATOM    145  H1  CZ3     2      27.070  10.720  33.000  1.00  0.00            
ATOM    146  H2  CZ3     2      26.900  11.750  34.380  1.00  0.00            
ATOM    147  H3  CZ3     2      25.620  11.710  33.080  1.00  0.00            
ATOM    148  H4  CZ3     2      27.490  12.380  31.440  1.00  0.00            
ATOM    149  H5  CZ3     2      28.500  13.030  32.730  1.00  0.00            
ATOM    150  H6  CZ3     2      27.480  14.880  34.090  1.00  0.00            
ATOM    151  H7  CZ3     2      25.930  13.960  34.150  1.00  0.00            
ATOM    152  H8  CZ3     2      24.060  13.890  32.800  1.00  0.00            
ATOM    153  H9  CZ3     2      22.670  14.800  32.480  1.00  0.00            
ATOM    154  H10 CZ3     2      25.860  17.810  30.570  1.00  0.00            
ATOM    155  H11 CZ3     2      27.540  17.560  30.240  1.00  0.00            
ATOM    156  H12 CZ3     2      26.570  16.230  30.930  1.00  0.00            
ATOM    157  H13 CZ3     2      28.540  19.140  31.650  1.00  0.00            
ATOM    158  H14 CZ3     2      29.070  20.180  34.080  1.00  0.00            
ATOM    159  H15 CZ3     2      27.870  19.230  36.000  1.00  0.00            
ATOM    160  H16 CZ3     2      27.040  17.170  37.010  1.00  0.00            
ATOM    161  H17 CZ3     2      26.440  15.950  35.980  1.00  0.00            
ATOM    162  H18 CZ3     2      24.320  17.440  35.550  1.00  0.00            
ATOM    163  H19 CZ3     2      24.520  16.720  37.170  1.00  0.00            
ATOM    164  H20 CZ3     2      24.860  18.440  36.870  1.00  0.00            
TER
ENDMDL
MODEL        1
ATOM      1  H1  ACD     1      25.300   4.360  32.930  1.00  0.00            
ATOM      2  O1  ACD     1      25.580   4.480  33.840  1.00  0.00            
ATOM      3  C1  ACD     1      24.550   4.510  34.760  1.00  0.00            
ATOM      4  H2  ACD     1      24.930   5.020  35.650  1.00  0.00            
ATOM      5  H3  ACD     1      24.260   3.520  35.150  1.00  0.00            
ATOM      6  C2  ACD     1      23.340   5.270  34.340  1.00  0.00            
ATOM      7  H4  ACD     1      23.700   6.160  33.800  1.00  0.00            
ATOM      8  O2  ACD     1      22.570   4.470  33.450  1.00  0.00            
ATOM      9  C3  ACD     1      21.370   5.110  32.900  1.00  0.00            
ATOM     10  H5  ACD     1      20.790   4.460  32.240  1.00  0.00            
ATOM     11  O3  ACD     1      21.570   6.290  32.080  1.00  0.00            
ATOM     12  C4  ACD     1      21.860   6.130  30.710  1.00  0.00            
ATOM     13  H6  ACD     1      20.960   5.690  30.250  1.00  0.00            
ATOM     14  C5  ACD     1      22.070   7.610  30.360  1.00  0.00            
ATOM     15  H7  ACD     1      22.680   7.990  31.190  1.00  0.00            
ATOM     16  O4  ACD     1      20.760   8.270  30.390  1.00  0.00            
ATOM     17  H8  ACD     1      20.100   7.750  29.930  1.00  0.00            
ATOM     18  C6  ACD     1      22.790   7.750  28.990  1.00  0.00            
ATOM     19  H9  ACD     1      22.120   7.550  28.140  1.00  0.00            
ATOM     20  O5  ACD     1      23.310   9.030  28.740  1.00  0.00            
ATOM     21  H10 ACD     1      22.550   9.610  28.870  1.00  0.00            
ATOM     22  C7  ACD     1      23.890   6.740  28.790  1.00  0.00            
ATOM     23  H11 ACD     1      24.320   6.820  27.790  1.00  0.00            
ATOM     24  O6  ACD     1      23.510   5.390  29.060  1.00  0.00            
ATOM     25  C8  ACD     1      23.030   5.180  30.390  1.00  0.00            
ATOM     26  H12 ACD     1      23.890   5.240  31.080  1.00  0.00            
ATOM     27  C9  ACD     1      22.670   3.650  30.310  1.00  0.00            
ATOM     28  H13 ACD     1      23.390   3.040  29.740  1.00  0.00            
ATOM     29  H14 ACD     1      22.680   3.070  31.240  1.00  0.00            
ATOM     30  O7  ACD     1      21.350   3.350  29.770  1.00  0.00            
ATOM     31  H15 ACD     1      21.350   3.770  28.910  1.00  0.00            
ATOM     32  O8  ACD     1      24.910   7.040  29.750  1.00  0.00            
ATOM     33  C10 ACD     1      26.240   7.090  29.310  1.00  0.00            
ATOM     34  H16 ACD     1      26.260   6.770  28.260  1.00  0.00            
ATOM     35  C11 ACD     1      26.740   8.550  29.340  1.00  0.00            
ATOM     36  H17 ACD     1      26.560   8.820  30.380  1.00  0.00            
ATOM     37  O9  ACD     1      25.930   9.400  28.430  1.00  0.00            
ATOM     38  H18 ACD     1      25.020   9.090  28.550  1.00  0.00            
ATOM     39  C12 ACD     1      28.270   8.520  29.140  1.00  0.00            
ATOM     40  H19 ACD     1      28.340   8.230  28.090  1.00  0.00            
ATOM     41  O10 ACD     1      28.830   9.820  29.210  1.00  0.00            
ATOM     42  H20 ACD     1      28.820   9.880  30.160  1.00  0.00            
ATOM     43  C13 ACD     1      28.960   7.620  30.120  1.00  0.00            
ATOM     44  H21 ACD     1      30.010   7.850  29.870  1.00  0.00            
ATOM     45  O11 ACD     1      28.480   6.330  29.860  1.00  0.00            
ATOM     46  C14 ACD     1      27.110   6.120  30.190  1.00  0.00            
ATOM     47  H22 ACD     1      26.990   6.250  31.270  1.00  0.00            
ATOM     48  C15 ACD     1      26.860   4.610  29.880  1.00  0.00            
ATOM     49  H23 ACD     1      25.880   4.340  30.290  1.00  0.00            
ATOM     50  H24 ACD     1      26.800   4.430  28.790  1.00  0.00            
ATOM     51  O12 ACD     1      27.810   3.780  30.460  1.00  0.00            
ATOM     52  H25 ACD     1      28.610   3.690  29.930  1.00  0.00            
ATOM     53  O13 ACD     1      28.720   8.070  31.420  1.00  0.00            
ATOM     54  C16 ACD     1      29.910   8.330  32.220  1.00  0.00            
ATOM     55  H26 ACD     1      30.780   8.070  31.610  1.00  0.00            
ATOM     56  C17 ACD     1      29.860   9.810  32.690  1.00  0.00            
ATOM     57  H27 ACD     1      28.890  10.100  33.110  1.00  0.00            
ATOM     58  O14 ACD     1      30.080  10.650  31.540  1.00  0.00            
ATOM     59  H28 ACD     1      30.580  11.400  31.870  1.00  0.00            
ATOM     60  C18 ACD     1      30.920  10.050  33.790  1.00  0.00            
ATOM     61  H29 ACD     1      31.940  10.050  33.400  1.00  0.00            
ATOM     62  O15 ACD     1      30.740  11.280  34.520  1.00  0.00            
ATOM     63  H30 ACD     1      30.930  11.920  33.830  1.00  0.00            
ATOM     64  C19 ACD     1      30.820   8.910  34.870  1.00  0.00            
ATOM     65  H31 ACD     1      31.620   9.100  35.590  1.00  0.00            
ATOM     66  O16 ACD     1      30.990   7.600  34.360  1.00  0.00            
ATOM     67  C20 ACD     1      29.950   7.290  33.370  1.00  0.00            
ATOM     68  H32 ACD     1      28.960   7.220  33.840  1.00  0.00            
ATOM     69  C21 ACD     1      30.380   5.920  32.900  1.00  0.00            
ATOM     70  H33 ACD     1      29.830   5.590  32.010  1.00  0.00            
ATOM     71  H34 ACD     1      31.410   6.080  32.540  1.00  0.00            
ATOM     72  O17 ACD     1      30.280   4.950  33.960  1.00  0.00            
ATOM     73  H35 ACD     1      30.810   5.300  34.680  1.00  0.00            
ATOM     74  O18 ACD     1      29.570   9.000  35.550  1.00  0.00            
ATOM     75  C22 ACD     1      29.620   9.050  37.000  1.00  0.00            
ATOM     76  H36 ACD     1      30.630   9.290  37.350  1.00  0.00            
ATOM     77  C23 ACD     1      28.630  10.140  37.370  1.00  0.00            
ATOM     78  H37 ACD     1      27.640  10.060  36.910  1.00  0.00            
ATOM     79  O19 ACD     1      29.250  11.390  37.020  1.00  0.00            
ATOM     80  H38 ACD     1      29.720  11.420  36.190  1.00  0.00            
ATOM     81  C24 ACD     1      28.160  10.030  38.820  1.00  0.00            
ATOM     82  H39 ACD     1      29.010  10.260  39.480  1.00  0.00            
ATOM     83  O20 ACD     1      26.970  10.830  39.030  1.00  0.00            
ATOM     84  H40 ACD     1      26.970  11.490  39.730  1.00  0.00            
ATOM     85  C25 ACD     1      27.720   8.580  39.140  1.00  0.00            
ATOM     86  H41 ACD     1      27.600   8.510  40.220  1.00  0.00            
ATOM     87  O21 ACD     1      28.860   7.770  38.830  1.00  0.00            
ATOM     88  C26 ACD     1      29.270   7.650  37.520  1.00  0.00            
ATOM     89  H42 ACD     1      28.510   7.400  36.770  1.00  0.00            
ATOM     90  C27 ACD     1      30.430   6.620  37.380  1.00  0.00            
ATOM     91  H43 ACD     1      30.610   6.410  36.320  1.00  0.00            
ATOM     92  H44 ACD     1      31.350   7.110  37.720  1.00  0.00            
ATOM     93  O22 ACD     1      30.210   5.390  38.100  1.00  0.00            
ATOM     94  H45 ACD     1      29.980   5.710  38.970  1.00  0.00            
ATOM     95  O23 ACD     1      26.630   8.200  38.280  1.00  0.00            
ATOM     96  C28 ACD     1      25.550   7.500  38.790  1.00  0.00            
ATOM     97  H46 ACD     1      25.640   7.440  39.880  1.00  0.00            
ATOM     98  C29 ACD     1      25.420   6.150  38.270  1.00  0.00            
ATOM     99  H47 ACD     1      25.760   6.130  37.230  1.00  0.00            
ATOM    100  O24 ACD     1      24.130   5.570  38.490  1.00  0.00            
ATOM    101  C30 ACD     1      26.480   5.270  38.820  1.00  0.00            
ATOM    102  H48 ACD     1      27.480   5.730  38.740  1.00  0.00            
ATOM    103  H49 ACD     1      26.420   5.060  39.900  1.00  0.00            
ATOM    104  O25 ACD     1      26.680   4.110  38.030  1.00  0.00            
ATOM    105  H50 ACD     1      27.140   4.300  37.210  1.00  0.00            
ATOM    106  C31 ACD     1      24.410   8.420  38.370  1.00  0.00            
ATOM    107  H51 ACD     1      24.540   8.700  37.320  1.00  0.00            
ATOM    108  O26 ACD     1      24.430   9.690  39.150  1.00  0.00            
ATOM    109  H52 ACD     1      25.310  10.070  39.080  1.00  0.00            
ATOM    110  C32 ACD     1      23.040   7.680  38.550  1.00  0.00            
ATOM    111  H53 ACD     1      22.890   7.550  39.630  1.00  0.00            
ATOM    112  O27 ACD     1      21.900   8.440  38.090  1.00  0.00            
ATOM    113  H54 ACD     1      22.160   9.360  38.050  1.00  0.00            
ATOM    114  C33 ACD     1      22.990   6.290  37.960  1.00  0.00            
ATOM    115  H55 ACD     1      22.070   5.740  38.150  1.00  0.00            
ATOM    116  O28 ACD     1      23.200   6.420  36.510  1.00  0.00            
ATOM    117  C34 ACD     1      22.400   5.580  35.580  1.00  0.00            
ATOM    118  H56 ACD     1      22.050   4.660  36.070  1.00  0.00            
ATOM    119  C35 ACD     1      21.220   6.440  35.070  1.00  0.00            
ATOM    120  H57 ACD     1      21.530   7.370  34.560  1.00  0.00            
ATOM    121  O29 ACD     1      20.530   6.900  36.270  1.00  0.00            
ATOM    122  H58 ACD     1      21.170   7.260  36.880  1.00  0.00            
ATOM    123  C36 ACD     1      20.450   5.550  34.120  1.00  0.00            
ATOM    124  H59 ACD     1      20.260   4.640  34.720  1.00  0.00            
ATOM    125  O30 ACD     1      19.150   5.990  33.740  1.00  0.00            
ATOM    126  H60 ACD     1      19.300   6.910  33.500  1.00  0.00            
ATOM    127  C1  CZ3     2      26.370   7.740  33.610  1.00  0.00            
ATOM    128  C2  CZ3     2      25.810   8.010  34.990  1.00  0.00            
ATOM    129  O1  CZ3     2      25.040   9.210  34.830  1.00  0.00            
ATOM    130  C3  CZ3     2      25.750  10.400  35.150  1.00  0.00            
ATOM    131  N1  CZ3     2      25.070  11.490  34.410  1.00  0.00            
ATOM    132  C4  CZ3     2      24.030  12.250  34.960  1.00  0.00            
ATOM    133  O2  CZ3     2      23.710  13.340  34.510  1.00  0.00            
ATOM    134  C5  CZ3     2      23.120  11.580  36.000  1.00  0.00            
ATOM    135  Cl1 CZ3     2      22.190  10.140  35.410  1.00  0.00            
ATOM    136  C6  CZ3     2      25.670  11.790  33.190  1.00  0.00            
ATOM    137  C7  CZ3     2      25.120  11.350  31.940  1.00  0.00            
ATOM    138  C8  CZ3     2      23.800  10.690  31.910  1.00  0.00            
ATOM    139  C9  CZ3     2      25.640  11.770  30.750  1.00  0.00            
ATOM    140  C10 CZ3     2      26.830  12.490  30.670  1.00  0.00            
ATOM    141  C11 CZ3     2      27.370  12.930  31.920  1.00  0.00            
ATOM    142  C12 CZ3     2      26.840  12.570  33.140  1.00  0.00            
ATOM    143  C13 CZ3     2      27.430  13.280  34.340  1.00  0.00            
ATOM    144  C14 CZ3     2      26.870  14.640  34.800  1.00  0.00            
ATOM    145  H1  CZ3     2      25.620   7.660  32.810  1.00  0.00            
ATOM    146  H2  CZ3     2      27.040   8.560  33.360  1.00  0.00            
ATOM    147  H3  CZ3     2      26.960   6.820  33.600  1.00  0.00            
ATOM    148  H4  CZ3     2      26.610   8.180  35.710  1.00  0.00            
ATOM    149  H5  CZ3     2      25.170   7.210  35.380  1.00  0.00            
ATOM    150  H6  CZ3     2      26.760  10.380  34.720  1.00  0.00            
ATOM    151  H7  CZ3     2      25.830  10.460  36.240  1.00  0.00            
ATOM    152  H8  CZ3     2      22.430  12.350  36.380  1.00  0.00            
ATOM    153  H9  CZ3     2      23.770  11.260  36.820  1.00  0.00            
ATOM    154  H10 CZ3     2      23.620   9.840  32.590  1.00  0.00            
ATOM    155  H11 CZ3     2      23.000  11.400  32.200  1.00  0.00            
ATOM    156  H12 CZ3     2      23.570  10.310  30.910  1.00  0.00            
ATOM    157  H13 CZ3     2      25.090  11.480  29.850  1.00  0.00            
ATOM    158  H14 CZ3     2      27.290  12.870  29.760  1.00  0.00            
ATOM    159  H15 CZ3     2      28.260  13.560  31.930  1.00  0.00            
ATOM    160  H16 CZ3     2      28.500  13.430  34.120  1.00  0.00            
ATOM    161  H17 CZ3     2      27.280  12.620  35.200  1.00  0.00            
ATOM    162  H18 CZ3     2      25.810  14.450  35.040  1.00  0.00            
ATOM    163  H19 CZ3     2      27.360  15.100  35.670  1.00  0.00            
ATOM    164  H20 CZ3     2      26.970  15.310  33.930  1.00  0.00            
TER
ENDMDL
MODEL        1
ATOM      1  H1  ACD     1       7.340  24.000  -2.450  1.00  0.00            
ATOM      2  O1  ACD     1       7.540  24.810  -2.920  1.00  0.00            
ATOM      3  C1  ACD     1       8.740  24.400  -3.560  1.00  0.00            
ATOM      4  H2  ACD     1       9.110  25.170  -4.250  1.00  0.00            
ATOM      5  H3  ACD     1       8.510  23.480  -4.120  1.00  0.00            
ATOM      6  C2  ACD     1       9.780  24.090  -2.560  1.00  0.00            
ATOM      7  H4  ACD     1       9.900  24.910  -1.840  1.00  0.00            
ATOM      8  O2  ACD     1       9.540  22.810  -2.020  1.00  0.00            
ATOM      9  C3  ACD     1      10.550  22.210  -1.150  1.00  0.00            
ATOM     10  H5  ACD     1      10.200  21.210  -0.870  1.00  0.00            
ATOM     11  O3  ACD     1      10.760  23.070   0.000  1.00  0.00            
ATOM     12  C4  ACD     1      10.420  22.620   1.330  1.00  0.00            
ATOM     13  H6  ACD     1      10.280  21.530   1.350  1.00  0.00            
ATOM     14  C5  ACD     1      11.690  22.960   2.140  1.00  0.00            
ATOM     15  H7  ACD     1      12.080  23.970   1.940  1.00  0.00            
ATOM     16  O4  ACD     1      12.680  22.020   1.780  1.00  0.00            
ATOM     17  H8  ACD     1      12.800  22.200   0.840  1.00  0.00            
ATOM     18  C6  ACD     1      11.370  22.920   3.600  1.00  0.00            
ATOM     19  H9  ACD     1      11.070  21.890   3.810  1.00  0.00            
ATOM     20  O5  ACD     1      12.540  23.290   4.360  1.00  0.00            
ATOM     21  H10 ACD     1      13.270  23.090   3.780  1.00  0.00            
ATOM     22  C7  ACD     1      10.150  23.790   3.860  1.00  0.00            
ATOM     23  H11 ACD     1       9.910  23.740   4.920  1.00  0.00            
ATOM     24  O6  ACD     1       9.070  23.200   3.150  1.00  0.00            
ATOM     25  C8  ACD     1       9.200  23.400   1.800  1.00  0.00            
ATOM     26  H12 ACD     1       9.380  24.410   1.440  1.00  0.00            
ATOM     27  C9  ACD     1       7.880  22.920   1.150  1.00  0.00            
ATOM     28  H13 ACD     1       8.030  22.770   0.080  1.00  0.00            
ATOM     29  H14 ACD     1       7.490  21.990   1.580  1.00  0.00            
ATOM     30  O7  ACD     1       6.860  23.860   1.490  1.00  0.00            
ATOM     31  H15 ACD     1       6.810  23.860   2.450  1.00  0.00            
ATOM     32  O8  ACD     1      10.280  25.150   3.460  1.00  0.00            
ATOM     33  C10 ACD     1      10.250  26.240   4.480  1.00  0.00            
ATOM     34  H16 ACD     1       9.640  26.030   5.360  1.00  0.00            
ATOM     35  C11 ACD     1      11.630  26.620   4.960  1.00  0.00            
ATOM     36  H17 ACD     1      12.200  26.840   4.060  1.00  0.00            
ATOM     37  O9  ACD     1      12.190  25.560   5.800  1.00  0.00            
ATOM     38  H18 ACD     1      12.280  24.720   5.320  1.00  0.00            
ATOM     39  C12 ACD     1      11.470  27.920   5.830  1.00  0.00            
ATOM     40  H19 ACD     1      10.920  27.670   6.750  1.00  0.00            
ATOM     41  O10 ACD     1      12.740  28.540   6.190  1.00  0.00            
ATOM     42  H20 ACD     1      13.240  28.000   6.810  1.00  0.00            
ATOM     43  C13 ACD     1      10.650  28.970   5.070  1.00  0.00            
ATOM     44  H21 ACD     1      10.510  29.840   5.710  1.00  0.00            
ATOM     45  O11 ACD     1       9.380  28.460   4.630  1.00  0.00            
ATOM     46  C14 ACD     1       9.460  27.400   3.780  1.00  0.00            
ATOM     47  H22 ACD     1       9.910  27.710   2.820  1.00  0.00            
ATOM     48  C15 ACD     1       8.080  26.940   3.520  1.00  0.00            
ATOM     49  H23 ACD     1       8.040  26.170   2.740  1.00  0.00            
ATOM     50  H24 ACD     1       7.720  26.470   4.440  1.00  0.00            
ATOM     51  O12 ACD     1       7.110  27.910   3.010  1.00  0.00            
ATOM     52  H25 ACD     1       6.980  28.690   3.550  1.00  0.00            
ATOM     53  O13 ACD     1      11.360  29.370   3.890  1.00  0.00            
ATOM     54  C16 ACD     1      11.540  30.730   3.760  1.00  0.00            
ATOM     55  H26 ACD     1      11.450  31.280   4.700  1.00  0.00            
ATOM     56  C17 ACD     1      13.010  30.870   3.430  1.00  0.00            
ATOM     57  H27 ACD     1      13.320  30.070   2.740  1.00  0.00            
ATOM     58  O14 ACD     1      13.830  30.610   4.590  1.00  0.00            
ATOM     59  H28 ACD     1      13.410  29.860   5.030  1.00  0.00            
ATOM     60  C18 ACD     1      13.290  32.200   2.750  1.00  0.00            
ATOM     61  H29 ACD     1      13.210  33.040   3.460  1.00  0.00            
ATOM     62  O15 ACD     1      14.660  32.250   2.310  1.00  0.00            
ATOM     63  H30 ACD     1      14.620  31.750   1.490  1.00  0.00            
ATOM     64  C19 ACD     1      12.410  32.430   1.610  1.00  0.00            
ATOM     65  H31 ACD     1      12.660  33.410   1.180  1.00  0.00            
ATOM     66  O16 ACD     1      11.030  32.410   1.990  1.00  0.00            
ATOM     67  C20 ACD     1      10.590  31.160   2.620  1.00  0.00            
ATOM     68  H32 ACD     1      10.400  30.420   1.830  1.00  0.00            
ATOM     69  C21 ACD     1       9.210  31.430   3.170  1.00  0.00            
ATOM     70  H33 ACD     1       8.600  31.860   2.360  1.00  0.00            
ATOM     71  H34 ACD     1       8.860  30.440   3.500  1.00  0.00            
ATOM     72  O17 ACD     1       9.340  32.380   4.200  1.00  0.00            
ATOM     73  H35 ACD     1       9.490  33.210   3.740  1.00  0.00            
ATOM     74  O18 ACD     1      12.550  31.450   0.530  1.00  0.00            
ATOM     75  C22 ACD     1      12.260  32.030  -0.700  1.00  0.00            
ATOM     76  H36 ACD     1      12.170  33.120  -0.670  1.00  0.00            
ATOM     77  C23 ACD     1      13.480  31.770  -1.630  1.00  0.00            
ATOM     78  H37 ACD     1      13.760  30.740  -1.380  1.00  0.00            
ATOM     79  O19 ACD     1      14.630  32.690  -1.350  1.00  0.00            
ATOM     80  H38 ACD     1      15.290  32.140  -0.920  1.00  0.00            
ATOM     81  C24 ACD     1      13.220  31.820  -3.100  1.00  0.00            
ATOM     82  H39 ACD     1      13.130  32.890  -3.320  1.00  0.00            
ATOM     83  O20 ACD     1      14.190  31.250  -3.960  1.00  0.00            
ATOM     84  H40 ACD     1      14.870  31.930  -4.000  1.00  0.00            
ATOM     85  C25 ACD     1      11.930  31.240  -3.520  1.00  0.00            
ATOM     86  H41 ACD     1      11.770  31.470  -4.580  1.00  0.00            
ATOM     87  O21 ACD     1      10.880  31.810  -2.770  1.00  0.00            
ATOM     88  C26 ACD     1      10.890  31.580  -1.350  1.00  0.00            
ATOM     89  H42 ACD     1      10.800  30.500  -1.160  1.00  0.00            
ATOM     90  C27 ACD     1       9.690  32.290  -0.780  1.00  0.00            
ATOM     91  H43 ACD     1       8.830  31.990  -1.380  1.00  0.00            
ATOM     92  H44 ACD     1       9.610  31.870   0.230  1.00  0.00            
ATOM     93  O22 ACD     1       9.820  33.710  -0.780  1.00  0.00            
ATOM     94  H45 ACD     1       8.940  34.070  -0.870  1.00  0.00            
ATOM     95  O23 ACD     1      11.830  29.780  -3.330  1.00  0.00            
ATOM     96  C28 ACD     1      11.930  28.790  -4.430  1.00  0.00            
ATOM     97  H46 ACD     1      12.110  29.260  -5.410  1.00  0.00            
ATOM     98  C29 ACD     1      10.620  28.060  -4.470  1.00  0.00            
ATOM     99  H47 ACD     1      10.320  27.840  -3.430  1.00  0.00            
ATOM    100  O24 ACD     1      10.650  26.850  -5.260  1.00  0.00            
ATOM    101  C30 ACD     1       9.500  29.020  -4.800  1.00  0.00            
ATOM    102  H48 ACD     1       8.530  28.500  -4.690  1.00  0.00            
ATOM    103  H49 ACD     1       9.420  29.840  -4.080  1.00  0.00            
ATOM    104  O25 ACD     1       9.570  29.440  -6.140  1.00  0.00            
ATOM    105  H50 ACD     1       8.730  29.890  -6.280  1.00  0.00            
ATOM    106  C31 ACD     1      13.160  27.890  -4.170  1.00  0.00            
ATOM    107  H51 ACD     1      13.010  27.700  -3.090  1.00  0.00            
ATOM    108  O26 ACD     1      14.400  28.490  -4.520  1.00  0.00            
ATOM    109  H52 ACD     1      14.250  29.410  -4.290  1.00  0.00            
ATOM    110  C32 ACD     1      12.990  26.600  -4.970  1.00  0.00            
ATOM    111  H53 ACD     1      13.010  26.750  -6.050  1.00  0.00            
ATOM    112  O27 ACD     1      13.920  25.620  -4.610  1.00  0.00            
ATOM    113  H54 ACD     1      14.800  25.890  -4.890  1.00  0.00            
ATOM    114  C33 ACD     1      11.680  25.900  -4.850  1.00  0.00            
ATOM    115  H55 ACD     1      11.690  25.020  -5.510  1.00  0.00            
ATOM    116  O28 ACD     1      11.470  25.380  -3.480  1.00  0.00            
ATOM    117  C34 ACD     1      11.070  23.990  -3.310  1.00  0.00            
ATOM    118  H56 ACD     1      11.000  23.480  -4.270  1.00  0.00            
ATOM    119  C35 ACD     1      12.210  23.420  -2.500  1.00  0.00            
ATOM    120  H57 ACD     1      12.480  24.090  -1.680  1.00  0.00            
ATOM    121  O29 ACD     1      13.310  23.290  -3.440  1.00  0.00            
ATOM    122  H58 ACD     1      13.450  24.080  -3.970  1.00  0.00            
ATOM    123  C36 ACD     1      11.880  22.060  -1.910  1.00  0.00            
ATOM    124  H59 ACD     1      11.630  21.250  -2.610  1.00  0.00            
ATOM    125  O30 ACD     1      12.940  21.710  -1.040  1.00  0.00            
ATOM    126  H60 ACD     1      13.750  21.670  -1.540  1.00  0.00            
ATOM    127  C1  CZ3     2      11.500  27.960  -0.210  1.00  0.00            
ATOM    128  C2  CZ3     2      11.950  26.550  -0.280  1.00  0.00            
ATOM    129  O1  CZ3     2      13.330  26.620  -0.010  1.00  0.00            
ATOM    130  C3  CZ3     2      14.170  25.370   0.020  1.00  0.00            
ATOM    131  N1  CZ3     2      15.480  25.590   0.610  1.00  0.00            
ATOM    132  C4  CZ3     2      16.580  26.090  -0.100  1.00  0.00            
ATOM    133  O2  CZ3     2      17.680  26.010   0.350  1.00  0.00            
ATOM    134  C5  CZ3     2      16.280  26.740  -1.490  1.00  0.00            
ATOM    135  Cl1 CZ3     2      16.020  28.530  -1.360  1.00  0.00            
ATOM    136  C6  CZ3     2      15.560  25.230   2.010  1.00  0.00            
ATOM    137  C7  CZ3     2      15.960  23.900   2.320  1.00  0.00            
ATOM    138  C8  CZ3     2      16.300  22.920   1.200  1.00  0.00            
ATOM    139  C9  CZ3     2      16.080  23.500   3.660  1.00  0.00            
ATOM    140  C10 CZ3     2      15.900  24.400   4.700  1.00  0.00            
ATOM    141  C11 CZ3     2      15.410  25.710   4.390  1.00  0.00            
ATOM    142  C12 CZ3     2      15.310  26.180   3.070  1.00  0.00            
ATOM    143  C13 CZ3     2      14.890  27.550   2.730  1.00  0.00            
ATOM    144  C14 CZ3     2      15.910  28.630   2.330  1.00  0.00            
ATOM    145  H1  CZ3     2      10.410  27.970  -0.090  1.00  0.00            
ATOM    146  H2  CZ3     2      11.980  28.440   0.650  1.00  0.00            
ATOM    147  H3  CZ3     2      11.760  28.460  -1.140  1.00  0.00            
ATOM    148  H4  CZ3     2      11.750  26.040  -1.240  1.00  0.00            
ATOM    149  H5  CZ3     2      11.460  25.850   0.410  1.00  0.00            
ATOM    150  H6  CZ3     2      14.330  24.810  -0.900  1.00  0.00            
ATOM    151  H7  CZ3     2      13.610  24.730   0.710  1.00  0.00            
ATOM    152  H8  CZ3     2      15.370  26.360  -1.970  1.00  0.00            
ATOM    153  H9  CZ3     2      17.150  26.570  -2.140  1.00  0.00            
ATOM    154  H10 CZ3     2      15.920  23.080   0.190  1.00  0.00            
ATOM    155  H11 CZ3     2      17.390  22.880   1.160  1.00  0.00            
ATOM    156  H12 CZ3     2      16.030  21.880   1.460  1.00  0.00            
ATOM    157  H13 CZ3     2      16.410  22.490   3.840  1.00  0.00            
ATOM    158  H14 CZ3     2      16.000  24.130   5.750  1.00  0.00            
ATOM    159  H15 CZ3     2      15.110  26.380   5.200  1.00  0.00            
ATOM    160  H16 CZ3     2      14.350  28.000   3.580  1.00  0.00            
ATOM    161  H17 CZ3     2      14.210  27.540   1.870  1.00  0.00            
ATOM    162  H18 CZ3     2      16.640  28.240   1.620  1.00  0.00            
ATOM    163  H19 CZ3     2      15.370  29.520   1.960  1.00  0.00            
ATOM    164  H20 CZ3     2      16.480  28.910   3.220  1.00  0.00            
TER
ENDMDL
MODEL        1
ATOM      1  H1  ACD     1      22.380  14.050  39.330  1.00  0.00            
ATOM      2  O1  ACD     1      23.130  14.230  38.760  1.00  0.00            
ATOM      3  C1  ACD     1      23.760  15.500  38.810  1.00  0.00            
ATOM      4  H2  ACD     1      23.930  15.760  39.870  1.00  0.00            
ATOM      5  H3  ACD     1      23.160  16.290  38.340  1.00  0.00            
ATOM      6  C2  ACD     1      25.090  15.640  38.090  1.00  0.00            
ATOM      7  H4  ACD     1      25.320  16.710  38.100  1.00  0.00            
ATOM      8  O2  ACD     1      26.140  14.910  38.700  1.00  0.00            
ATOM      9  C3  ACD     1      27.450  15.010  38.120  1.00  0.00            
ATOM     10  H5  ACD     1      28.090  14.250  38.590  1.00  0.00            
ATOM     11  O3  ACD     1      28.080  16.270  38.240  1.00  0.00            
ATOM     12  C4  ACD     1      29.240  16.340  39.020  1.00  0.00            
ATOM     13  H6  ACD     1      29.700  15.340  39.100  1.00  0.00            
ATOM     14  C5  ACD     1      30.210  17.260  38.360  1.00  0.00            
ATOM     15  H7  ACD     1      29.570  18.070  37.990  1.00  0.00            
ATOM     16  O4  ACD     1      30.850  16.570  37.240  1.00  0.00            
ATOM     17  H8  ACD     1      30.170  16.110  36.740  1.00  0.00            
ATOM     18  C6  ACD     1      31.290  17.800  39.270  1.00  0.00            
ATOM     19  H9  ACD     1      31.950  16.940  39.480  1.00  0.00            
ATOM     20  O5  ACD     1      32.040  18.800  38.610  1.00  0.00            
ATOM     21  H10 ACD     1      31.530  19.610  38.700  1.00  0.00            
ATOM     22  C7  ACD     1      30.650  18.310  40.540  1.00  0.00            
ATOM     23  H11 ACD     1      31.470  18.610  41.200  1.00  0.00            
ATOM     24  O6  ACD     1      29.900  17.300  41.160  1.00  0.00            
ATOM     25  C8  ACD     1      28.830  16.750  40.400  1.00  0.00            
ATOM     26  H12 ACD     1      28.030  17.500  40.340  1.00  0.00            
ATOM     27  C9  ACD     1      28.320  15.560  41.210  1.00  0.00            
ATOM     28  H13 ACD     1      27.280  15.470  40.890  1.00  0.00            
ATOM     29  H14 ACD     1      29.000  14.720  41.010  1.00  0.00            
ATOM     30  O7  ACD     1      28.330  15.830  42.610  1.00  0.00            
ATOM     31  H15 ACD     1      29.050  16.460  42.700  1.00  0.00            
ATOM     32  O8  ACD     1      29.860  19.430  40.230  1.00  0.00            
ATOM     33  C10 ACD     1      29.790  20.450  41.160  1.00  0.00            
ATOM     34  H16 ACD     1      30.630  20.520  41.870  1.00  0.00            
ATOM     35  C11 ACD     1      30.040  21.700  40.270  1.00  0.00            
ATOM     36  H17 ACD     1      29.290  21.610  39.460  1.00  0.00            
ATOM     37  O9  ACD     1      31.420  21.730  39.760  1.00  0.00            
ATOM     38  H18 ACD     1      31.990  21.460  40.480  1.00  0.00            
ATOM     39  C12 ACD     1      29.710  23.050  41.080  1.00  0.00            
ATOM     40  H19 ACD     1      30.360  23.170  41.960  1.00  0.00            
ATOM     41  O10 ACD     1      29.860  24.240  40.290  1.00  0.00            
ATOM     42  H20 ACD     1      30.650  24.240  39.750  1.00  0.00            
ATOM     43  C13 ACD     1      28.300  22.930  41.610  1.00  0.00            
ATOM     44  H21 ACD     1      28.020  23.760  42.270  1.00  0.00            
ATOM     45  O11 ACD     1      28.260  21.780  42.430  1.00  0.00            
ATOM     46  C14 ACD     1      28.420  20.470  41.920  1.00  0.00            
ATOM     47  H22 ACD     1      27.540  20.190  41.320  1.00  0.00            
ATOM     48  C15 ACD     1      28.520  19.530  43.160  1.00  0.00            
ATOM     49  H23 ACD     1      28.770  18.500  42.870  1.00  0.00            
ATOM     50  H24 ACD     1      29.310  19.890  43.830  1.00  0.00            
ATOM     51  O12 ACD     1      27.280  19.510  43.890  1.00  0.00            
ATOM     52  H25 ACD     1      26.590  19.360  43.230  1.00  0.00            
ATOM     53  O13 ACD     1      27.370  22.800  40.540  1.00  0.00            
ATOM     54  C16 ACD     1      26.490  23.900  40.380  1.00  0.00            
ATOM     55  H26 ACD     1      26.630  24.700  41.120  1.00  0.00            
ATOM     56  C17 ACD     1      26.640  24.450  38.880  1.00  0.00            
ATOM     57  H27 ACD     1      26.750  23.590  38.200  1.00  0.00            
ATOM     58  O14 ACD     1      27.840  25.210  38.870  1.00  0.00            
ATOM     59  H28 ACD     1      28.490  24.730  39.390  1.00  0.00            
ATOM     60  C18 ACD     1      25.440  25.300  38.450  1.00  0.00            
ATOM     61  H29 ACD     1      25.370  26.270  38.970  1.00  0.00            
ATOM     62  O15 ACD     1      25.500  25.490  37.030  1.00  0.00            
ATOM     63  H30 ACD     1      26.250  26.030  36.790  1.00  0.00            
ATOM     64  C19 ACD     1      24.150  24.630  38.770  1.00  0.00            
ATOM     65  H31 ACD     1      23.340  25.350  38.580  1.00  0.00            
ATOM     66  O16 ACD     1      24.120  24.380  40.210  1.00  0.00            
ATOM     67  C20 ACD     1      25.080  23.440  40.740  1.00  0.00            
ATOM     68  H32 ACD     1      24.940  22.520  40.160  1.00  0.00            
ATOM     69  C21 ACD     1      24.930  23.140  42.180  1.00  0.00            
ATOM     70  H33 ACD     1      23.920  22.790  42.410  1.00  0.00            
ATOM     71  H34 ACD     1      25.570  22.290  42.450  1.00  0.00            
ATOM     72  O17 ACD     1      25.190  24.270  43.070  1.00  0.00            
ATOM     73  H35 ACD     1      24.590  24.940  42.730  1.00  0.00            
ATOM     74  O18 ACD     1      23.990  23.410  38.060  1.00  0.00            
ATOM     75  C22 ACD     1      22.900  23.170  37.230  1.00  0.00            
ATOM     76  H36 ACD     1      22.180  24.000  37.250  1.00  0.00            
ATOM     77  C23 ACD     1      23.330  22.930  35.770  1.00  0.00            
ATOM     78  H37 ACD     1      24.110  22.160  35.760  1.00  0.00            
ATOM     79  O19 ACD     1      23.790  24.250  35.320  1.00  0.00            
ATOM     80  H38 ACD     1      24.480  24.510  35.940  1.00  0.00            
ATOM     81  C24 ACD     1      22.180  22.490  34.850  1.00  0.00            
ATOM     82  H39 ACD     1      21.390  23.250  34.920  1.00  0.00            
ATOM     83  O20 ACD     1      22.630  22.320  33.560  1.00  0.00            
ATOM     84  H40 ACD     1      23.080  23.140  33.360  1.00  0.00            
ATOM     85  C25 ACD     1      21.540  21.240  35.480  1.00  0.00            
ATOM     86  H41 ACD     1      20.620  20.870  35.010  1.00  0.00            
ATOM     87  O21 ACD     1      21.070  21.690  36.760  1.00  0.00            
ATOM     88  C26 ACD     1      22.080  21.990  37.750  1.00  0.00            
ATOM     89  H42 ACD     1      22.680  21.110  38.020  1.00  0.00            
ATOM     90  C27 ACD     1      21.390  22.520  39.050  1.00  0.00            
ATOM     91  H43 ACD     1      22.140  22.740  39.810  1.00  0.00            
ATOM     92  H44 ACD     1      20.900  23.490  38.900  1.00  0.00            
ATOM     93  O22 ACD     1      20.490  21.500  39.590  1.00  0.00            
ATOM     94  H45 ACD     1      19.710  21.420  39.030  1.00  0.00            
ATOM     95  O23 ACD     1      22.510  20.180  35.620  1.00  0.00            
ATOM     96  C28 ACD     1      22.090  18.940  35.120  1.00  0.00            
ATOM     97  H46 ACD     1      21.190  18.950  34.490  1.00  0.00            
ATOM     98  C29 ACD     1      21.950  18.000  36.340  1.00  0.00            
ATOM     99  H47 ACD     1      22.760  18.140  37.070  1.00  0.00            
ATOM    100  O24 ACD     1      21.990  16.600  35.950  1.00  0.00            
ATOM    101  C30 ACD     1      20.700  18.270  37.120  1.00  0.00            
ATOM    102  H48 ACD     1      20.820  17.720  38.070  1.00  0.00            
ATOM    103  H49 ACD     1      20.800  19.300  37.490  1.00  0.00            
ATOM    104  O25 ACD     1      19.460  18.080  36.420  1.00  0.00            
ATOM    105  H50 ACD     1      19.500  17.180  36.100  1.00  0.00            
ATOM    106  C31 ACD     1      23.270  18.510  34.260  1.00  0.00            
ATOM    107  H51 ACD     1      24.140  18.690  34.920  1.00  0.00            
ATOM    108  O26 ACD     1      23.160  19.350  33.140  1.00  0.00            
ATOM    109  H52 ACD     1      22.990  20.210  33.530  1.00  0.00            
ATOM    110  C32 ACD     1      23.210  17.040  33.950  1.00  0.00            
ATOM    111  H53 ACD     1      22.330  16.850  33.330  1.00  0.00            
ATOM    112  O27 ACD     1      24.260  16.640  33.230  1.00  0.00            
ATOM    113  H54 ACD     1      24.390  17.180  32.450  1.00  0.00            
ATOM    114  C33 ACD     1      23.150  16.240  35.270  1.00  0.00            
ATOM    115  H55 ACD     1      23.060  15.200  34.930  1.00  0.00            
ATOM    116  O28 ACD     1      24.340  16.500  35.980  1.00  0.00            
ATOM    117  C34 ACD     1      25.030  15.350  36.590  1.00  0.00            
ATOM    118  H56 ACD     1      24.540  14.380  36.460  1.00  0.00            
ATOM    119  C35 ACD     1      26.390  15.510  35.920  1.00  0.00            
ATOM    120  H57 ACD     1      26.670  16.570  35.950  1.00  0.00            
ATOM    121  O29 ACD     1      26.250  15.170  34.510  1.00  0.00            
ATOM    122  H58 ACD     1      25.790  15.900  34.090  1.00  0.00            
ATOM    123  C36 ACD     1      27.470  14.670  36.610  1.00  0.00            
ATOM    124  H59 ACD     1      27.370  13.580  36.530  1.00  0.00            
ATOM    125  O30 ACD     1      28.740  15.050  36.100  1.00  0.00            
ATOM    126  H60 ACD     1      28.770  14.760  35.180  1.00  0.00            
ATOM    127  C1  CZ3     2      26.200  19.240  38.480  1.00  0.00            
ATOM    128  C2  CZ3     2      26.730  20.670  38.320  1.00  0.00            
ATOM    129  O1  CZ3     2      27.030  21.010  36.930  1.00  0.00            
ATOM    130  C3  CZ3     2      28.460  21.010  36.710  1.00  0.00            
ATOM    131  N1  CZ3     2      28.800  21.110  35.300  1.00  0.00            
ATOM    132  C4  CZ3     2      28.570  22.190  34.500  1.00  0.00            
ATOM    133  O2  CZ3     2      28.920  22.250  33.310  1.00  0.00            
ATOM    134  C5  CZ3     2      27.960  23.410  35.110  1.00  0.00            
ATOM    135  Cl1 CZ3     2      27.010  24.620  34.110  1.00  0.00            
ATOM    136  C6  CZ3     2      29.360  19.910  34.890  1.00  0.00            
ATOM    137  C7  CZ3     2      28.540  18.820  34.440  1.00  0.00            
ATOM    138  C8  CZ3     2      27.030  18.990  34.340  1.00  0.00            
ATOM    139  C9  CZ3     2      29.130  17.540  34.070  1.00  0.00            
ATOM    140  C10 CZ3     2      30.520  17.350  34.080  1.00  0.00            
ATOM    141  C11 CZ3     2      31.320  18.460  34.520  1.00  0.00            
ATOM    142  C12 CZ3     2      30.790  19.640  35.030  1.00  0.00            
ATOM    143  C13 CZ3     2      31.760  20.650  35.690  1.00  0.00            
ATOM    144  C14 CZ3     2      32.570  21.450  34.720  1.00  0.00            
ATOM    145  H1  CZ3     2      25.210  19.130  38.020  1.00  0.00            
ATOM    146  H2  CZ3     2      26.880  18.610  37.890  1.00  0.00            
ATOM    147  H3  CZ3     2      26.160  18.910  39.520  1.00  0.00            
ATOM    148  H4  CZ3     2      27.590  20.940  38.950  1.00  0.00            
ATOM    149  H5  CZ3     2      25.980  21.420  38.630  1.00  0.00            
ATOM    150  H6  CZ3     2      28.920  20.140  37.170  1.00  0.00            
ATOM    151  H7  CZ3     2      28.960  21.820  37.260  1.00  0.00            
ATOM    152  H8  CZ3     2      28.810  23.960  35.540  1.00  0.00            
ATOM    153  H9  CZ3     2      27.290  23.180  35.940  1.00  0.00            
ATOM    154  H10 CZ3     2      26.780  20.050  34.230  1.00  0.00            
ATOM    155  H11 CZ3     2      26.580  18.440  33.510  1.00  0.00            
ATOM    156  H12 CZ3     2      26.610  18.630  35.290  1.00  0.00            
ATOM    157  H13 CZ3     2      28.450  16.740  33.780  1.00  0.00            
ATOM    158  H14 CZ3     2      30.890  16.400  33.710  1.00  0.00            
ATOM    159  H15 CZ3     2      32.360  18.260  34.750  1.00  0.00            
ATOM    160  H16 CZ3     2      32.450  20.080  36.330  1.00  0.00            
ATOM    161  H17 CZ3     2      31.340  21.300  36.470  1.00  0.00            
ATOM    162  H18 CZ3     2      33.130  22.230  35.260  1.00  0.00            
ATOM    163  H19 CZ3     2      33.330  20.820  34.240  1.00  0.00            
ATOM    164  H20 CZ3     2      31.930  21.840  33.920  1.00  0.00            
TER
ENDMDL
MODEL        1
ATOM      1  H1  ACD     1      30.070  18.060  27.180  1.00  0.00            
ATOM      2  O1  ACD     1      29.810  18.960  27.410  1.00  0.00            
ATOM      3  C1  ACD     1      28.440  18.990  27.080  1.00  0.00            
ATOM      4  H2  ACD     1      28.430  18.590  26.060  1.00  0.00            
ATOM      5  H3  ACD     1      28.130  20.040  26.950  1.00  0.00            
ATOM      6  C2  ACD     1      27.630  18.190  28.060  1.00  0.00            
ATOM      7  H4  ACD     1      27.970  17.160  27.880  1.00  0.00            
ATOM      8  O2  ACD     1      27.960  18.690  29.400  1.00  0.00            
ATOM      9  C3  ACD     1      27.310  18.030  30.410  1.00  0.00            
ATOM     10  H5  ACD     1      27.490  18.510  31.380  1.00  0.00            
ATOM     11  O3  ACD     1      27.660  16.660  30.460  1.00  0.00            
ATOM     12  C4  ACD     1      28.480  16.190  31.520  1.00  0.00            
ATOM     13  H6  ACD     1      28.690  16.930  32.300  1.00  0.00            
ATOM     14  C5  ACD     1      27.550  15.150  32.150  1.00  0.00            
ATOM     15  H7  ACD     1      27.130  14.430  31.440  1.00  0.00            
ATOM     16  O4  ACD     1      26.470  15.840  32.870  1.00  0.00            
ATOM     17  H8  ACD     1      26.030  16.480  32.300  1.00  0.00            
ATOM     18  C6  ACD     1      28.330  14.150  33.020  1.00  0.00            
ATOM     19  H9  ACD     1      28.720  14.730  33.860  1.00  0.00            
ATOM     20  O5  ACD     1      27.360  13.060  33.420  1.00  0.00            
ATOM     21  H10 ACD     1      26.630  13.480  33.870  1.00  0.00            
ATOM     22  C7  ACD     1      29.430  13.570  32.180  1.00  0.00            
ATOM     23  H11 ACD     1      30.050  12.970  32.850  1.00  0.00            
ATOM     24  O6  ACD     1      30.280  14.630  31.820  1.00  0.00            
ATOM     25  C8  ACD     1      29.740  15.600  30.950  1.00  0.00            
ATOM     26  H12 ACD     1      29.470  15.210  29.970  1.00  0.00            
ATOM     27  C9  ACD     1      30.730  16.710  30.610  1.00  0.00            
ATOM     28  H13 ACD     1      31.480  16.280  29.930  1.00  0.00            
ATOM     29  H14 ACD     1      30.060  17.310  29.980  1.00  0.00            
ATOM     30  O7  ACD     1      31.240  17.450  31.690  1.00  0.00            
ATOM     31  H15 ACD     1      31.740  16.770  32.160  1.00  0.00            
ATOM     32  O8  ACD     1      28.990  12.800  31.030  1.00  0.00            
ATOM     33  C10 ACD     1      29.580  11.510  30.820  1.00  0.00            
ATOM     34  H16 ACD     1      30.030  11.240  31.780  1.00  0.00            
ATOM     35  C11 ACD     1      28.420  10.580  30.560  1.00  0.00            
ATOM     36  H17 ACD     1      27.810  10.980  29.730  1.00  0.00            
ATOM     37  O9  ACD     1      27.490  10.530  31.670  1.00  0.00            
ATOM     38  H18 ACD     1      27.420  11.440  31.970  1.00  0.00            
ATOM     39  C12 ACD     1      28.930   9.240  30.070  1.00  0.00            
ATOM     40  H19 ACD     1      29.340   8.700  30.940  1.00  0.00            
ATOM     41  O10 ACD     1      27.880   8.410  29.560  1.00  0.00            
ATOM     42  H20 ACD     1      27.090   8.270  30.090  1.00  0.00            
ATOM     43  C13 ACD     1      29.960   9.450  29.000  1.00  0.00            
ATOM     44  H21 ACD     1      30.450   8.510  28.720  1.00  0.00            
ATOM     45  O11 ACD     1      31.030  10.240  29.460  1.00  0.00            
ATOM     46  C14 ACD     1      30.580  11.550  29.750  1.00  0.00            
ATOM     47  H22 ACD     1      30.110  12.000  28.860  1.00  0.00            
ATOM     48  C15 ACD     1      31.900  12.260  30.050  1.00  0.00            
ATOM     49  H23 ACD     1      31.740  13.320  30.320  1.00  0.00            
ATOM     50  H24 ACD     1      32.350  11.720  30.890  1.00  0.00            
ATOM     51  O12 ACD     1      32.810  12.220  29.020  1.00  0.00            
ATOM     52  H25 ACD     1      33.070  11.330  28.770  1.00  0.00            
ATOM     53  O13 ACD     1      29.360  10.020  27.840  1.00  0.00            
ATOM     54  C16 ACD     1      29.630   9.460  26.570  1.00  0.00            
ATOM     55  H26 ACD     1      30.270   8.560  26.560  1.00  0.00            
ATOM     56  C17 ACD     1      28.270   8.970  26.090  1.00  0.00            
ATOM     57  H27 ACD     1      27.570   9.790  26.300  1.00  0.00            
ATOM     58  O14 ACD     1      27.850   7.800  26.830  1.00  0.00            
ATOM     59  H28 ACD     1      27.780   8.140  27.720  1.00  0.00            
ATOM     60  C18 ACD     1      28.210   8.720  24.620  1.00  0.00            
ATOM     61  H29 ACD     1      28.820   7.830  24.400  1.00  0.00            
ATOM     62  O15 ACD     1      26.890   8.510  24.230  1.00  0.00            
ATOM     63  H30 ACD     1      26.610   7.750  24.750  1.00  0.00            
ATOM     64  C19 ACD     1      28.770   9.970  23.920  1.00  0.00            
ATOM     65  H31 ACD     1      28.860   9.660  22.870  1.00  0.00            
ATOM     66  O16 ACD     1      30.050  10.230  24.360  1.00  0.00            
ATOM     67  C20 ACD     1      30.210  10.600  25.720  1.00  0.00            
ATOM     68  H32 ACD     1      29.610  11.510  25.850  1.00  0.00            
ATOM     69  C21 ACD     1      31.670  11.000  25.950  1.00  0.00            
ATOM     70  H33 ACD     1      31.840  10.810  27.020  1.00  0.00            
ATOM     71  H34 ACD     1      32.250  10.410  25.230  1.00  0.00            
ATOM     72  O17 ACD     1      31.860  12.310  25.580  1.00  0.00            
ATOM     73  H35 ACD     1      32.810  12.370  25.470  1.00  0.00            
ATOM     74  O18 ACD     1      27.920  11.120  24.070  1.00  0.00            
ATOM     75  C22 ACD     1      27.330  11.680  22.820  1.00  0.00            
ATOM     76  H36 ACD     1      27.350  11.010  21.950  1.00  0.00            
ATOM     77  C23 ACD     1      25.880  11.990  23.210  1.00  0.00            
ATOM     78  H37 ACD     1      25.850  12.480  24.190  1.00  0.00            
ATOM     79  O19 ACD     1      25.170  10.730  23.280  1.00  0.00            
ATOM     80  H38 ACD     1      25.560  10.300  24.040  1.00  0.00            
ATOM     81  C24 ACD     1      25.210  12.830  22.100  1.00  0.00            
ATOM     82  H39 ACD     1      25.180  12.250  21.160  1.00  0.00            
ATOM     83  O20 ACD     1      23.880  13.110  22.470  1.00  0.00            
ATOM     84  H40 ACD     1      23.540  12.270  22.780  1.00  0.00            
ATOM     85  C25 ACD     1      26.100  14.070  21.980  1.00  0.00            
ATOM     86  H41 ACD     1      25.740  14.730  21.170  1.00  0.00            
ATOM     87  O21 ACD     1      27.400  13.740  21.610  1.00  0.00            
ATOM     88  C26 ACD     1      28.140  12.920  22.540  1.00  0.00            
ATOM     89  H42 ACD     1      28.320  13.340  23.540  1.00  0.00            
ATOM     90  C27 ACD     1      29.540  12.720  21.880  1.00  0.00            
ATOM     91  H43 ACD     1      29.810  13.720  21.530  1.00  0.00            
ATOM     92  H44 ACD     1      30.290  12.280  22.550  1.00  0.00            
ATOM     93  O22 ACD     1      29.430  11.820  20.740  1.00  0.00            
ATOM     94  H45 ACD     1      28.590  12.010  20.300  1.00  0.00            
ATOM     95  O23 ACD     1      26.100  14.790  23.210  1.00  0.00            
ATOM     96  C28 ACD     1      25.760  16.140  23.330  1.00  0.00            
ATOM     97  H46 ACD     1      25.620  16.580  22.330  1.00  0.00            
ATOM     98  C29 ACD     1      27.000  16.770  23.990  1.00  0.00            
ATOM     99  H47 ACD     1      27.420  16.180  24.810  1.00  0.00            
ATOM    100  O24 ACD     1      26.660  18.120  24.440  1.00  0.00            
ATOM    101  C30 ACD     1      28.170  16.970  23.030  1.00  0.00            
ATOM    102  H48 ACD     1      28.900  17.570  23.590  1.00  0.00            
ATOM    103  H49 ACD     1      28.660  16.020  22.790  1.00  0.00            
ATOM    104  O25 ACD     1      27.760  17.690  21.840  1.00  0.00            
ATOM    105  H50 ACD     1      27.550  18.630  21.920  1.00  0.00            
ATOM    106  C31 ACD     1      24.530  16.210  24.200  1.00  0.00            
ATOM    107  H51 ACD     1      24.830  15.520  25.000  1.00  0.00            
ATOM    108  O26 ACD     1      23.320  15.670  23.510  1.00  0.00            
ATOM    109  H52 ACD     1      23.520  14.740  23.320  1.00  0.00            
ATOM    110  C32 ACD     1      24.320  17.630  24.770  1.00  0.00            
ATOM    111  H53 ACD     1      23.990  18.310  23.980  1.00  0.00            
ATOM    112  O27 ACD     1      23.400  17.640  25.890  1.00  0.00            
ATOM    113  H54 ACD     1      22.520  17.840  25.560  1.00  0.00            
ATOM    114  C33 ACD     1      25.590  18.200  25.370  1.00  0.00            
ATOM    115  H55 ACD     1      25.530  19.280  25.560  1.00  0.00            
ATOM    116  O28 ACD     1      25.920  17.580  26.590  1.00  0.00            
ATOM    117  C34 ACD     1      26.110  18.310  27.760  1.00  0.00            
ATOM    118  H56 ACD     1      25.760  19.350  27.720  1.00  0.00            
ATOM    119  C35 ACD     1      25.300  17.720  28.910  1.00  0.00            
ATOM    120  H57 ACD     1      25.540  16.660  28.960  1.00  0.00            
ATOM    121  O29 ACD     1      23.860  17.880  28.700  1.00  0.00            
ATOM    122  H58 ACD     1      23.540  17.580  27.850  1.00  0.00            
ATOM    123  C36 ACD     1      25.770  18.260  30.260  1.00  0.00            
ATOM    124  H59 ACD     1      25.680  19.350  30.210  1.00  0.00            
ATOM    125  O30 ACD     1      25.130  17.730  31.390  1.00  0.00            
ATOM    126  H60 ACD     1      24.210  17.690  31.110  1.00  0.00            
ATOM    127  C1  CZ3     2      28.200  13.310  27.420  1.00  0.00            
ATOM    128  C2  CZ3     2      27.020  14.010  26.690  1.00  0.00            
ATOM    129  O1  CZ3     2      25.910  13.470  27.400  1.00  0.00            
ATOM    130  C3  CZ3     2      24.600  13.800  27.000  1.00  0.00            
ATOM    131  N1  CZ3     2      23.560  12.970  27.660  1.00  0.00            
ATOM    132  C4  CZ3     2      23.530  11.570  27.580  1.00  0.00            
ATOM    133  O2  CZ3     2      22.530  10.940  27.810  1.00  0.00            
ATOM    134  C5  CZ3     2      24.830  10.810  27.220  1.00  0.00            
ATOM    135  Cl1 CZ3     2      24.630   9.230  26.440  1.00  0.00            
ATOM    136  C6  CZ3     2      22.540  13.670  28.370  1.00  0.00            
ATOM    137  C7  CZ3     2      21.310  13.870  27.740  1.00  0.00            
ATOM    138  C8  CZ3     2      21.030  13.460  26.310  1.00  0.00            
ATOM    139  C9  CZ3     2      20.370  14.670  28.400  1.00  0.00            
ATOM    140  C10 CZ3     2      20.540  15.120  29.700  1.00  0.00            
ATOM    141  C11 CZ3     2      21.700  14.800  30.390  1.00  0.00            
ATOM    142  C12 CZ3     2      22.720  14.130  29.760  1.00  0.00            
ATOM    143  C13 CZ3     2      24.050  14.030  30.410  1.00  0.00            
ATOM    144  C14 CZ3     2      24.410  12.590  30.900  1.00  0.00            
ATOM    145  H1  CZ3     2      28.340  13.670  28.450  1.00  0.00            
ATOM    146  H2  CZ3     2      27.870  12.270  27.440  1.00  0.00            
ATOM    147  H3  CZ3     2      29.060  13.410  26.740  1.00  0.00            
ATOM    148  H4  CZ3     2      27.050  13.580  25.690  1.00  0.00            
ATOM    149  H5  CZ3     2      27.120  15.100  26.640  1.00  0.00            
ATOM    150  H6  CZ3     2      24.440  13.650  25.930  1.00  0.00            
ATOM    151  H7  CZ3     2      24.370  14.830  27.290  1.00  0.00            
ATOM    152  H8  CZ3     2      25.520  10.650  28.060  1.00  0.00            
ATOM    153  H9  CZ3     2      25.430  11.420  26.540  1.00  0.00            
ATOM    154  H10 CZ3     2      20.030  13.840  26.070  1.00  0.00            
ATOM    155  H11 CZ3     2      21.700  13.810  25.510  1.00  0.00            
ATOM    156  H12 CZ3     2      20.980  12.370  26.280  1.00  0.00            
ATOM    157  H13 CZ3     2      19.450  14.930  27.880  1.00  0.00            
ATOM    158  H14 CZ3     2      19.700  15.510  30.270  1.00  0.00            
ATOM    159  H15 CZ3     2      21.770  15.060  31.440  1.00  0.00            
ATOM    160  H16 CZ3     2      24.020  14.730  31.250  1.00  0.00            
ATOM    161  H17 CZ3     2      24.880  14.430  29.820  1.00  0.00            
ATOM    162  H18 CZ3     2      23.770  12.280  31.730  1.00  0.00            
ATOM    163  H19 CZ3     2      24.230  11.900  30.060  1.00  0.00            
ATOM    164  H20 CZ3     2      25.450  12.620  31.270  1.00  0.00            
TER
ENDMDL
MODEL        1
ATOM      1  H1  ACD     1      26.900  17.920  26.690  1.00  0.00            
ATOM      2  O1  ACD     1      26.140  18.380  27.060  1.00  0.00            
ATOM      3  C1  ACD     1      24.980  17.780  26.490  1.00  0.00            
ATOM      4  H2  ACD     1      25.080  17.550  25.420  1.00  0.00            
ATOM      5  H3  ACD     1      24.160  18.510  26.590  1.00  0.00            
ATOM      6  C2  ACD     1      24.600  16.510  27.160  1.00  0.00            
ATOM      7  H4  ACD     1      25.370  15.740  27.040  1.00  0.00            
ATOM      8  O2  ACD     1      24.580  16.730  28.530  1.00  0.00            
ATOM      9  C3  ACD     1      24.290  15.590  29.340  1.00  0.00            
ATOM     10  H5  ACD     1      24.360  15.940  30.380  1.00  0.00            
ATOM     11  O3  ACD     1      25.260  14.590  29.060  1.00  0.00            
ATOM     12  C4  ACD     1      26.120  14.250  30.120  1.00  0.00            
ATOM     13  H6  ACD     1      25.860  14.730  31.070  1.00  0.00            
ATOM     14  C5  ACD     1      25.990  12.740  30.260  1.00  0.00            
ATOM     15  H7  ACD     1      26.160  12.430  29.220  1.00  0.00            
ATOM     16  O4  ACD     1      24.660  12.480  30.850  1.00  0.00            
ATOM     17  H8  ACD     1      24.020  13.150  30.590  1.00  0.00            
ATOM     18  C6  ACD     1      27.140  12.140  31.150  1.00  0.00            
ATOM     19  H9  ACD     1      27.140  12.490  32.200  1.00  0.00            
ATOM     20  O5  ACD     1      27.120  10.740  31.250  1.00  0.00            
ATOM     21  H10 ACD     1      26.240  10.420  31.450  1.00  0.00            
ATOM     22  C7  ACD     1      28.520  12.610  30.540  1.00  0.00            
ATOM     23  H11 ACD     1      29.320  12.270  31.210  1.00  0.00            
ATOM     24  O6  ACD     1      28.470  14.030  30.540  1.00  0.00            
ATOM     25  C8  ACD     1      27.460  14.630  29.720  1.00  0.00            
ATOM     26  H12 ACD     1      27.530  14.230  28.700  1.00  0.00            
ATOM     27  C9  ACD     1      27.610  16.160  29.690  1.00  0.00            
ATOM     28  H13 ACD     1      28.680  16.370  29.570  1.00  0.00            
ATOM     29  H14 ACD     1      27.120  16.520  28.770  1.00  0.00            
ATOM     30  O7  ACD     1      27.200  16.800  30.900  1.00  0.00            
ATOM     31  H15 ACD     1      27.300  17.740  30.750  1.00  0.00            
ATOM     32  O8  ACD     1      28.770  12.040  29.190  1.00  0.00            
ATOM     33  C10 ACD     1      29.900  11.120  28.940  1.00  0.00            
ATOM     34  H16 ACD     1      30.480  10.910  29.850  1.00  0.00            
ATOM     35  C11 ACD     1      29.240   9.830  28.440  1.00  0.00            
ATOM     36  H17 ACD     1      28.510  10.080  27.660  1.00  0.00            
ATOM     37  O9  ACD     1      28.580   9.140  29.610  1.00  0.00            
ATOM     38  H18 ACD     1      28.170   9.780  30.190  1.00  0.00            
ATOM     39  C12 ACD     1      30.300   8.980  27.770  1.00  0.00            
ATOM     40  H19 ACD     1      30.950   8.630  28.580  1.00  0.00            
ATOM     41  O10 ACD     1      29.870   7.950  26.950  1.00  0.00            
ATOM     42  H20 ACD     1      29.120   7.480  27.330  1.00  0.00            
ATOM     43  C13 ACD     1      31.180   9.810  26.830  1.00  0.00            
ATOM     44  H21 ACD     1      31.910   9.060  26.520  1.00  0.00            
ATOM     45  O11 ACD     1      31.720  10.890  27.500  1.00  0.00            
ATOM     46  C14 ACD     1      30.800  11.840  27.900  1.00  0.00            
ATOM     47  H22 ACD     1      30.100  12.170  27.130  1.00  0.00            
ATOM     48  C15 ACD     1      31.490  13.080  28.500  1.00  0.00            
ATOM     49  H23 ACD     1      30.750  13.870  28.650  1.00  0.00            
ATOM     50  H24 ACD     1      32.000  12.910  29.460  1.00  0.00            
ATOM     51  O12 ACD     1      32.390  13.540  27.500  1.00  0.00            
ATOM     52  H25 ACD     1      32.960  12.770  27.410  1.00  0.00            
ATOM     53  O13 ACD     1      30.370  10.250  25.670  1.00  0.00            
ATOM     54  C16 ACD     1      30.920  10.090  24.340  1.00  0.00            
ATOM     55  H26 ACD     1      31.900   9.590  24.330  1.00  0.00            
ATOM     56  C17 ACD     1      29.860   9.390  23.590  1.00  0.00            
ATOM     57  H27 ACD     1      28.950   9.930  23.870  1.00  0.00            
ATOM     58  O14 ACD     1      29.850   8.060  24.010  1.00  0.00            
ATOM     59  H28 ACD     1      29.760   8.090  24.970  1.00  0.00            
ATOM     60  C18 ACD     1      29.990   9.460  22.110  1.00  0.00            
ATOM     61  H29 ACD     1      30.930   8.950  21.860  1.00  0.00            
ATOM     62  O15 ACD     1      28.900   8.870  21.400  1.00  0.00            
ATOM     63  H30 ACD     1      28.700   8.080  21.920  1.00  0.00            
ATOM     64  C19 ACD     1      30.100  10.950  21.630  1.00  0.00            
ATOM     65  H31 ACD     1      30.110  11.000  20.540  1.00  0.00            
ATOM     66  O16 ACD     1      31.240  11.470  22.260  1.00  0.00            
ATOM     67  C20 ACD     1      31.100  11.480  23.700  1.00  0.00            
ATOM     68  H32 ACD     1      30.260  12.100  24.040  1.00  0.00            
ATOM     69  C21 ACD     1      32.250  12.190  24.330  1.00  0.00            
ATOM     70  H33 ACD     1      32.170  11.950  25.400  1.00  0.00            
ATOM     71  H34 ACD     1      33.250  11.880  24.000  1.00  0.00            
ATOM     72  O17 ACD     1      32.110  13.610  24.200  1.00  0.00            
ATOM     73  H35 ACD     1      32.800  14.070  24.680  1.00  0.00            
ATOM     74  O18 ACD     1      28.900  11.580  22.110  1.00  0.00            
ATOM     75  C22 ACD     1      28.260  12.380  21.140  1.00  0.00            
ATOM     76  H36 ACD     1      28.710  12.350  20.140  1.00  0.00            
ATOM     77  C23 ACD     1      26.900  11.710  20.960  1.00  0.00            
ATOM     78  H37 ACD     1      26.450  11.700  21.960  1.00  0.00            
ATOM     79  O19 ACD     1      27.050  10.450  20.260  1.00  0.00            
ATOM     80  H38 ACD     1      27.600   9.940  20.850  1.00  0.00            
ATOM     81  C24 ACD     1      26.020  12.540  20.020  1.00  0.00            
ATOM     82  H39 ACD     1      26.500  12.590  19.030  1.00  0.00            
ATOM     83  O20 ACD     1      24.690  11.950  20.010  1.00  0.00            
ATOM     84  H40 ACD     1      24.140  12.580  19.520  1.00  0.00            
ATOM     85  C25 ACD     1      25.840  13.920  20.580  1.00  0.00            
ATOM     86  H41 ACD     1      25.310  14.520  19.840  1.00  0.00            
ATOM     87  O21 ACD     1      27.120  14.490  20.710  1.00  0.00            
ATOM     88  C26 ACD     1      28.120  13.810  21.530  1.00  0.00            
ATOM     89  H42 ACD     1      27.770  13.840  22.570  1.00  0.00            
ATOM     90  C27 ACD     1      29.420  14.530  21.430  1.00  0.00            
ATOM     91  H43 ACD     1      30.220  14.020  21.980  1.00  0.00            
ATOM     92  H44 ACD     1      29.650  14.580  20.360  1.00  0.00            
ATOM     93  O22 ACD     1      29.410  15.860  21.890  1.00  0.00            
ATOM     94  H45 ACD     1      30.010  16.470  21.470  1.00  0.00            
ATOM     95  O23 ACD     1      25.160  13.880  21.820  1.00  0.00            
ATOM     96  C28 ACD     1      24.030  14.740  22.090  1.00  0.00            
ATOM     97  H46 ACD     1      23.510  14.990  21.160  1.00  0.00            
ATOM     98  C29 ACD     1      24.440  16.000  22.830  1.00  0.00            
ATOM     99  H47 ACD     1      25.180  15.730  23.600  1.00  0.00            
ATOM    100  O24 ACD     1      23.310  16.590  23.380  1.00  0.00            
ATOM    101  C30 ACD     1      25.110  16.990  21.960  1.00  0.00            
ATOM    102  H48 ACD     1      25.290  17.840  22.630  1.00  0.00            
ATOM    103  H49 ACD     1      26.050  16.540  21.610  1.00  0.00            
ATOM    104  O25 ACD     1      24.170  17.320  20.880  1.00  0.00            
ATOM    105  H50 ACD     1      23.410  17.770  21.260  1.00  0.00            
ATOM    106  C31 ACD     1      23.120  13.810  22.950  1.00  0.00            
ATOM    107  H51 ACD     1      23.670  13.370  23.790  1.00  0.00            
ATOM    108  O26 ACD     1      22.630  12.740  22.090  1.00  0.00            
ATOM    109  H52 ACD     1      23.430  12.390  21.690  1.00  0.00            
ATOM    110  C32 ACD     1      21.980  14.610  23.680  1.00  0.00            
ATOM    111  H53 ACD     1      21.270  15.110  23.000  1.00  0.00            
ATOM    112  O27 ACD     1      21.320  13.690  24.590  1.00  0.00            
ATOM    113  H54 ACD     1      21.320  12.850  24.110  1.00  0.00            
ATOM    114  C33 ACD     1      22.600  15.780  24.340  1.00  0.00            
ATOM    115  H55 ACD     1      21.840  16.420  24.800  1.00  0.00            
ATOM    116  O28 ACD     1      23.370  15.360  25.420  1.00  0.00            
ATOM    117  C34 ACD     1      23.220  15.990  26.740  1.00  0.00            
ATOM    118  H56 ACD     1      22.470  16.790  26.780  1.00  0.00            
ATOM    119  C35 ACD     1      22.730  14.830  27.570  1.00  0.00            
ATOM    120  H57 ACD     1      23.360  13.960  27.350  1.00  0.00            
ATOM    121  O29 ACD     1      21.360  14.470  27.270  1.00  0.00            
ATOM    122  H58 ACD     1      21.350  14.030  26.420  1.00  0.00            
ATOM    123  C36 ACD     1      22.880  15.170  29.050  1.00  0.00            
ATOM    124  H59 ACD     1      22.160  15.980  29.210  1.00  0.00            
ATOM    125  O30 ACD     1      22.550  14.060  29.870  1.00  0.00            
ATOM    126  H60 ACD     1      21.650  13.880  29.570  1.00  0.00            
ATOM    127  C1  CZ3     2      27.190  13.550  25.890  1.00  0.00            
ATOM    128  C2  CZ3     2      26.920  12.480  24.810  1.00  0.00            
ATOM    129  O1  CZ3     2      26.010  11.440  25.330  1.00  0.00            
ATOM    130  C3  CZ3     2      25.460  10.620  24.300  1.00  0.00            
ATOM    131  N1  CZ3     2      24.640   9.610  25.030  1.00  0.00            
ATOM    132  C4  CZ3     2      25.100   8.340  25.420  1.00  0.00            
ATOM    133  O2  CZ3     2      24.360   7.460  25.800  1.00  0.00            
ATOM    134  C5  CZ3     2      26.500   7.960  25.140  1.00  0.00            
ATOM    135  Cl1 CZ3     2      26.640   7.420  23.460  1.00  0.00            
ATOM    136  C6  CZ3     2      23.280   9.930  25.100  1.00  0.00            
ATOM    137  C7  CZ3     2      22.440   9.780  23.950  1.00  0.00            
ATOM    138  C8  CZ3     2      23.020   9.190  22.680  1.00  0.00            
ATOM    139  C9  CZ3     2      21.130  10.200  24.000  1.00  0.00            
ATOM    140  C10 CZ3     2      20.570  10.680  25.230  1.00  0.00            
ATOM    141  C11 CZ3     2      21.430  10.960  26.300  1.00  0.00            
ATOM    142  C12 CZ3     2      22.700  10.450  26.290  1.00  0.00            
ATOM    143  C13 CZ3     2      23.560  10.630  27.560  1.00  0.00            
ATOM    144  C14 CZ3     2      22.930  10.000  28.810  1.00  0.00            
ATOM    145  H1  CZ3     2      28.040  13.270  26.520  1.00  0.00            
ATOM    146  H2  CZ3     2      27.320  14.520  25.380  1.00  0.00            
ATOM    147  H3  CZ3     2      26.320  13.610  26.560  1.00  0.00            
ATOM    148  H4  CZ3     2      27.900  12.160  24.440  1.00  0.00            
ATOM    149  H5  CZ3     2      26.470  13.070  24.000  1.00  0.00            
ATOM    150  H6  CZ3     2      26.250  10.130  23.720  1.00  0.00            
ATOM    151  H7  CZ3     2      24.830  11.210  23.620  1.00  0.00            
ATOM    152  H8  CZ3     2      26.890   7.150  25.770  1.00  0.00            
ATOM    153  H9  CZ3     2      27.110   8.860  25.280  1.00  0.00            
ATOM    154  H10 CZ3     2      23.680   8.350  22.930  1.00  0.00            
ATOM    155  H11 CZ3     2      22.190   8.720  22.130  1.00  0.00            
ATOM    156  H12 CZ3     2      23.480   9.890  21.970  1.00  0.00            
ATOM    157  H13 CZ3     2      20.530  10.000  23.120  1.00  0.00            
ATOM    158  H14 CZ3     2      19.570  11.100  25.340  1.00  0.00            
ATOM    159  H15 CZ3     2      20.990  11.330  27.220  1.00  0.00            
ATOM    160  H16 CZ3     2      23.750  11.710  27.650  1.00  0.00            
ATOM    161  H17 CZ3     2      24.560  10.200  27.430  1.00  0.00            
ATOM    162  H18 CZ3     2      22.840   8.920  28.630  1.00  0.00            
ATOM    163  H19 CZ3     2      23.510  10.290  29.690  1.00  0.00            
ATOM    164  H20 CZ3     2      21.870  10.280  28.930  1.00  0.00            
TER
ENDMDL
MODEL        1
ATOM      1  H1  ACD     1      14.420   2.260  26.940  1.00  0.00            
ATOM      2  O1  ACD     1      15.280   2.550  27.260  1.00  0.00            
ATOM      3  C1  ACD     1      14.990   3.350  28.370  1.00  0.00            
ATOM      4  H2  ACD     1      15.880   3.600  28.970  1.00  0.00            
ATOM      5  H3  ACD     1      14.430   2.720  29.070  1.00  0.00            
ATOM      6  C2  ACD     1      14.220   4.630  27.990  1.00  0.00            
ATOM      7  H4  ACD     1      14.760   5.150  27.190  1.00  0.00            
ATOM      8  O2  ACD     1      13.030   4.100  27.350  1.00  0.00            
ATOM      9  C3  ACD     1      12.090   5.150  27.060  1.00  0.00            
ATOM     10  H5  ACD     1      11.210   4.590  26.700  1.00  0.00            
ATOM     11  O3  ACD     1      12.660   5.970  26.020  1.00  0.00            
ATOM     12  C4  ACD     1      12.120   5.870  24.670  1.00  0.00            
ATOM     13  H6  ACD     1      11.170   5.330  24.620  1.00  0.00            
ATOM     14  C5  ACD     1      11.800   7.320  24.290  1.00  0.00            
ATOM     15  H7  ACD     1      12.640   8.010  24.470  1.00  0.00            
ATOM     16  O4  ACD     1      10.670   7.780  25.080  1.00  0.00            
ATOM     17  H8  ACD     1       9.940   7.600  24.480  1.00  0.00            
ATOM     18  C6  ACD     1      11.730   7.480  22.790  1.00  0.00            
ATOM     19  H9  ACD     1      10.790   7.010  22.460  1.00  0.00            
ATOM     20  O5  ACD     1      11.700   8.820  22.420  1.00  0.00            
ATOM     21  H10 ACD     1      12.550   9.070  22.040  1.00  0.00            
ATOM     22  C7  ACD     1      12.830   6.820  22.040  1.00  0.00            
ATOM     23  H11 ACD     1      12.720   6.950  20.960  1.00  0.00            
ATOM     24  O6  ACD     1      12.820   5.470  22.270  1.00  0.00            
ATOM     25  C8  ACD     1      13.110   5.190  23.670  1.00  0.00            
ATOM     26  H12 ACD     1      14.130   5.540  23.870  1.00  0.00            
ATOM     27  C9  ACD     1      13.140   3.710  23.900  1.00  0.00            
ATOM     28  H13 ACD     1      14.000   3.230  23.410  1.00  0.00            
ATOM     29  H14 ACD     1      13.290   3.610  24.980  1.00  0.00            
ATOM     30  O7  ACD     1      11.920   3.120  23.410  1.00  0.00            
ATOM     31  H15 ACD     1      11.850   3.360  22.490  1.00  0.00            
ATOM     32  O8  ACD     1      14.130   7.420  22.380  1.00  0.00            
ATOM     33  C10 ACD     1      14.870   7.760  21.250  1.00  0.00            
ATOM     34  H16 ACD     1      14.370   7.430  20.330  1.00  0.00            
ATOM     35  C11 ACD     1      14.850   9.300  21.170  1.00  0.00            
ATOM     36  H17 ACD     1      15.200   9.670  22.140  1.00  0.00            
ATOM     37  O9  ACD     1      13.620   9.820  20.750  1.00  0.00            
ATOM     38  H18 ACD     1      13.760  10.720  20.440  1.00  0.00            
ATOM     39  C12 ACD     1      15.890   9.920  20.270  1.00  0.00            
ATOM     40  H19 ACD     1      15.620   9.590  19.260  1.00  0.00            
ATOM     41  O10 ACD     1      15.910  11.390  20.370  1.00  0.00            
ATOM     42  H20 ACD     1      16.380  11.690  19.580  1.00  0.00            
ATOM     43  C13 ACD     1      17.310   9.310  20.550  1.00  0.00            
ATOM     44  H21 ACD     1      18.060   9.570  19.800  1.00  0.00            
ATOM     45  O11 ACD     1      17.210   7.890  20.470  1.00  0.00            
ATOM     46  C14 ACD     1      16.300   7.180  21.330  1.00  0.00            
ATOM     47  H22 ACD     1      16.680   7.370  22.340  1.00  0.00            
ATOM     48  C15 ACD     1      16.370   5.790  20.970  1.00  0.00            
ATOM     49  H23 ACD     1      15.600   5.280  21.570  1.00  0.00            
ATOM     50  H24 ACD     1      16.100   5.610  19.910  1.00  0.00            
ATOM     51  O12 ACD     1      17.550   5.140  21.280  1.00  0.00            
ATOM     52  H25 ACD     1      17.860   5.300  22.180  1.00  0.00            
ATOM     53  O13 ACD     1      17.860   9.720  21.810  1.00  0.00            
ATOM     54  C16 ACD     1      19.220  10.170  21.930  1.00  0.00            
ATOM     55  H26 ACD     1      19.570  10.610  20.990  1.00  0.00            
ATOM     56  C17 ACD     1      19.250  11.240  23.030  1.00  0.00            
ATOM     57  H27 ACD     1      18.680  10.920  23.920  1.00  0.00            
ATOM     58  O14 ACD     1      18.620  12.380  22.400  1.00  0.00            
ATOM     59  H28 ACD     1      17.730  12.170  22.120  1.00  0.00            
ATOM     60  C18 ACD     1      20.640  11.550  23.440  1.00  0.00            
ATOM     61  H29 ACD     1      21.210  11.960  22.600  1.00  0.00            
ATOM     62  O15 ACD     1      20.620  12.420  24.560  1.00  0.00            
ATOM     63  H30 ACD     1      19.860  12.970  24.320  1.00  0.00            
ATOM     64  C19 ACD     1      21.310  10.270  23.980  1.00  0.00            
ATOM     65  H31 ACD     1      22.310  10.600  24.300  1.00  0.00            
ATOM     66  O16 ACD     1      21.450   9.340  22.860  1.00  0.00            
ATOM     67  C20 ACD     1      20.240   8.890  22.120  1.00  0.00            
ATOM     68  H32 ACD     1      19.740   8.160  22.760  1.00  0.00            
ATOM     69  C21 ACD     1      20.590   8.250  20.800  1.00  0.00            
ATOM     70  H33 ACD     1      21.080   7.290  21.000  1.00  0.00            
ATOM     71  H34 ACD     1      19.640   8.080  20.260  1.00  0.00            
ATOM     72  O17 ACD     1      21.360   9.090  19.950  1.00  0.00            
ATOM     73  H35 ACD     1      20.920   9.000  19.100  1.00  0.00            
ATOM     74  O18 ACD     1      20.680   9.530  24.990  1.00  0.00            
ATOM     75  C22 ACD     1      21.340   9.010  26.120  1.00  0.00            
ATOM     76  H36 ACD     1      22.410   9.240  26.020  1.00  0.00            
ATOM     77  C23 ACD     1      20.700   9.830  27.230  1.00  0.00            
ATOM     78  H37 ACD     1      19.620   9.770  27.090  1.00  0.00            
ATOM     79  O19 ACD     1      21.140  11.200  27.160  1.00  0.00            
ATOM     80  H38 ACD     1      20.930  11.460  26.260  1.00  0.00            
ATOM     81  C24 ACD     1      21.040   9.220  28.620  1.00  0.00            
ATOM     82  H39 ACD     1      22.130   9.210  28.600  1.00  0.00            
ATOM     83  O20 ACD     1      20.430  10.060  29.570  1.00  0.00            
ATOM     84  H40 ACD     1      20.880  10.900  29.660  1.00  0.00            
ATOM     85  C25 ACD     1      20.580   7.750  28.690  1.00  0.00            
ATOM     86  H41 ACD     1      21.000   7.220  29.550  1.00  0.00            
ATOM     87  O21 ACD     1      21.240   7.110  27.600  1.00  0.00            
ATOM     88  C26 ACD     1      20.990   7.500  26.250  1.00  0.00            
ATOM     89  H42 ACD     1      19.910   7.470  26.060  1.00  0.00            
ATOM     90  C27 ACD     1      21.680   6.630  25.240  1.00  0.00            
ATOM     91  H43 ACD     1      21.460   7.020  24.240  1.00  0.00            
ATOM     92  H44 ACD     1      22.760   6.680  25.400  1.00  0.00            
ATOM     93  O22 ACD     1      21.200   5.330  25.340  1.00  0.00            
ATOM     94  H45 ACD     1      21.940   4.740  25.130  1.00  0.00            
ATOM     95  O23 ACD     1      19.170   7.680  28.610  1.00  0.00            
ATOM     96  C28 ACD     1      18.500   7.240  29.710  1.00  0.00            
ATOM     97  H46 ACD     1      19.100   7.280  30.620  1.00  0.00            
ATOM     98  C29 ACD     1      17.940   5.780  29.460  1.00  0.00            
ATOM     99  H47 ACD     1      17.580   5.680  28.430  1.00  0.00            
ATOM    100  O24 ACD     1      16.900   5.460  30.350  1.00  0.00            
ATOM    101  C30 ACD     1      18.970   4.760  29.720  1.00  0.00            
ATOM    102  H48 ACD     1      19.960   4.920  29.270  1.00  0.00            
ATOM    103  H49 ACD     1      19.140   4.900  30.800  1.00  0.00            
ATOM    104  O25 ACD     1      18.550   3.410  29.360  1.00  0.00            
ATOM    105  H50 ACD     1      18.790   3.270  28.440  1.00  0.00            
ATOM    106  C31 ACD     1      17.370   8.190  29.840  1.00  0.00            
ATOM    107  H51 ACD     1      16.750   8.190  28.930  1.00  0.00            
ATOM    108  O26 ACD     1      17.830   9.490  30.250  1.00  0.00            
ATOM    109  H52 ACD     1      18.740   9.620  29.970  1.00  0.00            
ATOM    110  C32 ACD     1      16.390   7.670  30.850  1.00  0.00            
ATOM    111  H53 ACD     1      16.960   7.510  31.770  1.00  0.00            
ATOM    112  O27 ACD     1      15.320   8.540  31.110  1.00  0.00            
ATOM    113  H54 ACD     1      15.220   8.590  32.070  1.00  0.00            
ATOM    114  C33 ACD     1      15.830   6.350  30.510  1.00  0.00            
ATOM    115  H55 ACD     1      15.240   5.950  31.340  1.00  0.00            
ATOM    116  O28 ACD     1      15.130   6.330  29.310  1.00  0.00            
ATOM    117  C34 ACD     1      14.070   5.550  29.230  1.00  0.00            
ATOM    118  H56 ACD     1      13.830   4.970  30.130  1.00  0.00            
ATOM    119  C35 ACD     1      13.030   6.650  28.910  1.00  0.00            
ATOM    120  H57 ACD     1      13.560   7.300  28.200  1.00  0.00            
ATOM    121  O29 ACD     1      12.730   7.380  30.100  1.00  0.00            
ATOM    122  H58 ACD     1      13.590   7.620  30.450  1.00  0.00            
ATOM    123  C36 ACD     1      11.790   6.040  28.250  1.00  0.00            
ATOM    124  H59 ACD     1      11.230   5.470  29.010  1.00  0.00            
ATOM    125  O30 ACD     1      10.870   7.010  27.830  1.00  0.00            
ATOM    126  H60 ACD     1      11.120   7.390  26.980  1.00  0.00            
ATOM    127  C1  CZ3     2      15.920   7.310  25.460  1.00  0.00            
ATOM    128  C2  CZ3     2      17.060   8.330  25.510  1.00  0.00            
ATOM    129  O1  CZ3     2      16.680   9.550  26.160  1.00  0.00            
ATOM    130  C3  CZ3     2      15.870  10.570  25.450  1.00  0.00            
ATOM    131  N1  CZ3     2      15.510  11.760  26.270  1.00  0.00            
ATOM    132  C4  CZ3     2      14.760  11.580  27.460  1.00  0.00            
ATOM    133  O2  CZ3     2      14.400  12.480  28.170  1.00  0.00            
ATOM    134  C5  CZ3     2      14.180  10.210  27.880  1.00  0.00            
ATOM    135  Cl1 CZ3     2      12.820   9.680  26.830  1.00  0.00            
ATOM    136  C6  CZ3     2      15.920  13.020  25.780  1.00  0.00            
ATOM    137  C7  CZ3     2      15.010  13.870  25.120  1.00  0.00            
ATOM    138  C8  CZ3     2      13.670  13.300  24.690  1.00  0.00            
ATOM    139  C9  CZ3     2      15.400  15.170  24.740  1.00  0.00            
ATOM    140  C10 CZ3     2      16.700  15.600  24.910  1.00  0.00            
ATOM    141  C11 CZ3     2      17.630  14.700  25.430  1.00  0.00            
ATOM    142  C12 CZ3     2      17.220  13.510  26.050  1.00  0.00            
ATOM    143  C13 CZ3     2      18.190  12.650  26.920  1.00  0.00            
ATOM    144  C14 CZ3     2      18.040  12.860  28.450  1.00  0.00            
ATOM    145  H1  CZ3     2      15.040   7.760  24.970  1.00  0.00            
ATOM    146  H2  CZ3     2      16.190   6.440  24.850  1.00  0.00            
ATOM    147  H3  CZ3     2      15.620   7.110  26.490  1.00  0.00            
ATOM    148  H4  CZ3     2      17.480   8.420  24.500  1.00  0.00            
ATOM    149  H5  CZ3     2      17.900   7.940  26.110  1.00  0.00            
ATOM    150  H6  CZ3     2      14.890  10.180  25.180  1.00  0.00            
ATOM    151  H7  CZ3     2      16.360  11.000  24.570  1.00  0.00            
ATOM    152  H8  CZ3     2      13.900  10.310  28.940  1.00  0.00            
ATOM    153  H9  CZ3     2      15.010   9.520  27.700  1.00  0.00            
ATOM    154  H10 CZ3     2      14.060  12.370  24.240  1.00  0.00            
ATOM    155  H11 CZ3     2      13.000  13.080  25.530  1.00  0.00            
ATOM    156  H12 CZ3     2      13.200  13.850  23.870  1.00  0.00            
ATOM    157  H13 CZ3     2      14.670  15.830  24.270  1.00  0.00            
ATOM    158  H14 CZ3     2      16.950  16.630  24.680  1.00  0.00            
ATOM    159  H15 CZ3     2      18.680  14.980  25.440  1.00  0.00            
ATOM    160  H16 CZ3     2      19.230  12.950  26.770  1.00  0.00            
ATOM    161  H17 CZ3     2      18.170  11.600  26.610  1.00  0.00            
ATOM    162  H18 CZ3     2      17.950  13.940  28.620  1.00  0.00            
ATOM    163  H19 CZ3     2      17.080  12.450  28.770  1.00  0.00            
ATOM    164  H20 CZ3     2      18.890  12.420  28.990  1.00  0.00            
TER
ENDMDL
MODEL        1
ATOM      1  H1  ACD     1      38.820  22.170  40.380  1.00  0.00            
ATOM      2  O1  ACD     1      39.580  22.430  39.860  1.00  0.00            
ATOM      3  C1  ACD     1      39.100  22.570  38.510  1.00  0.00            
ATOM      4  H2  ACD     1      39.160  21.550  38.090  1.00  0.00            
ATOM      5  H3  ACD     1      39.850  23.110  37.910  1.00  0.00            
ATOM      6  C2  ACD     1      37.640  22.970  38.410  1.00  0.00            
ATOM      7  H4  ACD     1      37.390  23.020  37.350  1.00  0.00            
ATOM      8  O2  ACD     1      36.890  21.930  39.130  1.00  0.00            
ATOM      9  C3  ACD     1      35.480  22.130  39.220  1.00  0.00            
ATOM     10  H5  ACD     1      35.010  21.260  39.690  1.00  0.00            
ATOM     11  O3  ACD     1      34.860  22.450  37.960  1.00  0.00            
ATOM     12  C4  ACD     1      33.760  21.520  37.630  1.00  0.00            
ATOM     13  H6  ACD     1      33.330  21.120  38.560  1.00  0.00            
ATOM     14  C5  ACD     1      32.750  22.350  36.900  1.00  0.00            
ATOM     15  H7  ACD     1      33.390  22.890  36.190  1.00  0.00            
ATOM     16  O4  ACD     1      32.200  23.350  37.790  1.00  0.00            
ATOM     17  H8  ACD     1      31.480  23.820  37.360  1.00  0.00            
ATOM     18  C6  ACD     1      31.640  21.530  36.280  1.00  0.00            
ATOM     19  H9  ACD     1      31.060  20.900  36.960  1.00  0.00            
ATOM     20  O5  ACD     1      30.750  22.450  35.580  1.00  0.00            
ATOM     21  H10 ACD     1      29.840  22.180  35.730  1.00  0.00            
ATOM     22  C7  ACD     1      32.340  20.530  35.250  1.00  0.00            
ATOM     23  H11 ACD     1      31.620  19.830  34.840  1.00  0.00            
ATOM     24  O6  ACD     1      33.100  19.670  36.090  1.00  0.00            
ATOM     25  C8  ACD     1      34.200  20.290  36.790  1.00  0.00            
ATOM     26  H12 ACD     1      34.850  20.680  36.000  1.00  0.00            
ATOM     27  C9  ACD     1      34.870  19.230  37.650  1.00  0.00            
ATOM     28  H13 ACD     1      35.110  18.420  36.940  1.00  0.00            
ATOM     29  H14 ACD     1      35.810  19.590  38.090  1.00  0.00            
ATOM     30  O7  ACD     1      34.030  18.610  38.580  1.00  0.00            
ATOM     31  H15 ACD     1      34.590  18.090  39.170  1.00  0.00            
ATOM     32  O8  ACD     1      33.180  21.140  34.290  1.00  0.00            
ATOM     33  C10 ACD     1      32.810  20.970  32.900  1.00  0.00            
ATOM     34  H16 ACD     1      31.990  20.250  32.750  1.00  0.00            
ATOM     35  C11 ACD     1      32.330  22.320  32.420  1.00  0.00            
ATOM     36  H17 ACD     1      33.050  23.140  32.550  1.00  0.00            
ATOM     37  O9  ACD     1      31.030  22.550  33.010  1.00  0.00            
ATOM     38  H18 ACD     1      31.100  22.500  33.970  1.00  0.00            
ATOM     39  C12 ACD     1      32.180  22.310  30.880  1.00  0.00            
ATOM     40  H19 ACD     1      31.450  21.590  30.470  1.00  0.00            
ATOM     41  O10 ACD     1      31.850  23.660  30.470  1.00  0.00            
ATOM     42  H20 ACD     1      30.940  23.880  30.700  1.00  0.00            
ATOM     43  C13 ACD     1      33.550  21.950  30.300  1.00  0.00            
ATOM     44  H21 ACD     1      33.490  22.090  29.220  1.00  0.00            
ATOM     45  O11 ACD     1      33.880  20.650  30.660  1.00  0.00            
ATOM     46  C14 ACD     1      33.970  20.420  32.080  1.00  0.00            
ATOM     47  H22 ACD     1      34.780  21.050  32.480  1.00  0.00            
ATOM     48  C15 ACD     1      34.300  18.990  32.290  1.00  0.00            
ATOM     49  H23 ACD     1      34.600  18.740  33.320  1.00  0.00            
ATOM     50  H24 ACD     1      33.540  18.270  31.940  1.00  0.00            
ATOM     51  O12 ACD     1      35.600  18.940  31.590  1.00  0.00            
ATOM     52  H25 ACD     1      36.240  19.420  32.110  1.00  0.00            
ATOM     53  O13 ACD     1      34.610  22.820  30.750  1.00  0.00            
ATOM     54  C16 ACD     1      35.480  23.290  29.690  1.00  0.00            
ATOM     55  H26 ACD     1      35.320  22.700  28.770  1.00  0.00            
ATOM     56  C17 ACD     1      35.240  24.740  29.480  1.00  0.00            
ATOM     57  H27 ACD     1      35.320  25.280  30.430  1.00  0.00            
ATOM     58  O14 ACD     1      33.960  24.880  28.850  1.00  0.00            
ATOM     59  H28 ACD     1      33.330  24.420  29.400  1.00  0.00            
ATOM     60  C18 ACD     1      36.410  25.360  28.590  1.00  0.00            
ATOM     61  H29 ACD     1      36.580  24.920  27.600  1.00  0.00            
ATOM     62  O15 ACD     1      36.320  26.810  28.470  1.00  0.00            
ATOM     63  H30 ACD     1      35.560  27.040  27.930  1.00  0.00            
ATOM     64  C19 ACD     1      37.720  25.140  29.320  1.00  0.00            
ATOM     65  H31 ACD     1      38.590  25.600  28.830  1.00  0.00            
ATOM     66  O16 ACD     1      37.880  23.740  29.320  1.00  0.00            
ATOM     67  C20 ACD     1      36.970  23.040  30.110  1.00  0.00            
ATOM     68  H32 ACD     1      36.950  23.390  31.150  1.00  0.00            
ATOM     69  C21 ACD     1      37.340  21.580  30.020  1.00  0.00            
ATOM     70  H33 ACD     1      36.400  21.020  30.070  1.00  0.00            
ATOM     71  H34 ACD     1      37.790  21.550  29.020  1.00  0.00            
ATOM     72  O17 ACD     1      38.340  21.150  30.930  1.00  0.00            
ATOM     73  H35 ACD     1      37.900  20.810  31.720  1.00  0.00            
ATOM     74  O18 ACD     1      37.720  25.580  30.730  1.00  0.00            
ATOM     75  C22 ACD     1      38.590  26.600  31.080  1.00  0.00            
ATOM     76  H36 ACD     1      38.980  27.140  30.210  1.00  0.00            
ATOM     77  C23 ACD     1      37.800  27.520  31.930  1.00  0.00            
ATOM     78  H37 ACD     1      37.180  27.110  32.740  1.00  0.00            
ATOM     79  O19 ACD     1      36.890  28.180  31.000  1.00  0.00            
ATOM     80  H38 ACD     1      36.760  27.550  30.290  1.00  0.00            
ATOM     81  C24 ACD     1      38.700  28.520  32.620  1.00  0.00            
ATOM     82  H39 ACD     1      39.300  29.030  31.860  1.00  0.00            
ATOM     83  O20 ACD     1      38.010  29.410  33.400  1.00  0.00            
ATOM     84  H40 ACD     1      37.390  29.760  32.750  1.00  0.00            
ATOM     85  C25 ACD     1      39.720  27.850  33.490  1.00  0.00            
ATOM     86  H41 ACD     1      40.390  28.550  33.990  1.00  0.00            
ATOM     87  O21 ACD     1      40.540  27.150  32.530  1.00  0.00            
ATOM     88  C26 ACD     1      39.800  26.090  31.910  1.00  0.00            
ATOM     89  H42 ACD     1      39.370  25.440  32.690  1.00  0.00            
ATOM     90  C27 ACD     1      40.600  25.120  31.150  1.00  0.00            
ATOM     91  H43 ACD     1      39.920  24.310  30.850  1.00  0.00            
ATOM     92  H44 ACD     1      41.000  25.710  30.320  1.00  0.00            
ATOM     93  O22 ACD     1      41.650  24.410  31.790  1.00  0.00            
ATOM     94  H45 ACD     1      42.390  25.010  31.900  1.00  0.00            
ATOM     95  O23 ACD     1      39.000  27.000  34.460  1.00  0.00            
ATOM     96  C28 ACD     1      39.350  27.090  35.850  1.00  0.00            
ATOM     97  H46 ACD     1      40.200  27.770  36.010  1.00  0.00            
ATOM     98  C29 ACD     1      39.700  25.710  36.300  1.00  0.00            
ATOM     99  H47 ACD     1      38.830  25.090  36.050  1.00  0.00            
ATOM    100  O24 ACD     1      39.860  25.700  37.730  1.00  0.00            
ATOM    101  C30 ACD     1      40.850  25.090  35.590  1.00  0.00            
ATOM    102  H48 ACD     1      41.030  24.100  36.020  1.00  0.00            
ATOM    103  H49 ACD     1      40.620  24.960  34.520  1.00  0.00            
ATOM    104  O25 ACD     1      42.040  25.910  35.770  1.00  0.00            
ATOM    105  H50 ACD     1      42.030  26.470  36.550  1.00  0.00            
ATOM    106  C31 ACD     1      38.170  27.600  36.670  1.00  0.00            
ATOM    107  H51 ACD     1      37.300  26.940  36.510  1.00  0.00            
ATOM    108  O26 ACD     1      37.750  28.950  36.200  1.00  0.00            
ATOM    109  H52 ACD     1      37.760  28.870  35.240  1.00  0.00            
ATOM    110  C32 ACD     1      38.450  27.570  38.180  1.00  0.00            
ATOM    111  H53 ACD     1      39.370  28.140  38.380  1.00  0.00            
ATOM    112  O27 ACD     1      37.230  27.960  38.890  1.00  0.00            
ATOM    113  H54 ACD     1      36.870  28.710  38.390  1.00  0.00            
ATOM    114  C33 ACD     1      38.740  26.120  38.440  1.00  0.00            
ATOM    115  H55 ACD     1      38.990  26.010  39.500  1.00  0.00            
ATOM    116  O28 ACD     1      37.630  25.360  38.220  1.00  0.00            
ATOM    117  C34 ACD     1      37.370  24.280  39.140  1.00  0.00            
ATOM    118  H56 ACD     1      37.980  24.370  40.040  1.00  0.00            
ATOM    119  C35 ACD     1      35.900  24.550  39.540  1.00  0.00            
ATOM    120  H57 ACD     1      35.430  24.680  38.560  1.00  0.00            
ATOM    121  O29 ACD     1      35.840  25.830  40.310  1.00  0.00            
ATOM    122  H58 ACD     1      36.130  26.500  39.690  1.00  0.00            
ATOM    123  C36 ACD     1      35.320  23.300  40.170  1.00  0.00            
ATOM    124  H59 ACD     1      35.830  23.120  41.130  1.00  0.00            
ATOM    125  O30 ACD     1      33.890  23.510  40.320  1.00  0.00            
ATOM    126  H60 ACD     1      33.490  23.520  39.440  1.00  0.00            
ATOM    127  C1  CZ3     2      36.700  23.780  34.560  1.00  0.00            
ATOM    128  C2  CZ3     2      35.340  23.910  33.810  1.00  0.00            
ATOM    129  O1  CZ3     2      34.800  25.100  34.290  1.00  0.00            
ATOM    130  C3  CZ3     2      33.380  25.180  34.180  1.00  0.00            
ATOM    131  N1  CZ3     2      32.970  26.440  34.830  1.00  0.00            
ATOM    132  C4  CZ3     2      33.080  27.680  34.140  1.00  0.00            
ATOM    133  O2  CZ3     2      32.760  28.730  34.670  1.00  0.00            
ATOM    134  C5  CZ3     2      33.710  27.700  32.690  1.00  0.00            
ATOM    135  Cl1 CZ3     2      32.770  27.000  31.340  1.00  0.00            
ATOM    136  C6  CZ3     2      32.380  26.370  36.070  1.00  0.00            
ATOM    137  C7  CZ3     2      33.120  26.600  37.310  1.00  0.00            
ATOM    138  C8  CZ3     2      34.580  27.080  37.320  1.00  0.00            
ATOM    139  C9  CZ3     2      32.480  26.420  38.590  1.00  0.00            
ATOM    140  C10 CZ3     2      31.100  26.100  38.620  1.00  0.00            
ATOM    141  C11 CZ3     2      30.440  25.900  37.440  1.00  0.00            
ATOM    142  C12 CZ3     2      31.050  25.970  36.160  1.00  0.00            
ATOM    143  C13 CZ3     2      30.150  25.580  34.920  1.00  0.00            
ATOM    144  C14 CZ3     2      29.670  26.840  34.060  1.00  0.00            
ATOM    145  H1  CZ3     2      36.590  23.990  35.640  1.00  0.00            
ATOM    146  H2  CZ3     2      37.170  22.800  34.420  1.00  0.00            
ATOM    147  H3  CZ3     2      37.460  24.440  34.130  1.00  0.00            
ATOM    148  H4  CZ3     2      34.680  23.050  33.930  1.00  0.00            
ATOM    149  H5  CZ3     2      35.500  23.990  32.730  1.00  0.00            
ATOM    150  H6  CZ3     2      32.970  24.330  34.730  1.00  0.00            
ATOM    151  H7  CZ3     2      32.980  25.260  33.160  1.00  0.00            
ATOM    152  H8  CZ3     2      34.670  27.190  32.820  1.00  0.00            
ATOM    153  H9  CZ3     2      33.830  28.760  32.450  1.00  0.00            
ATOM    154  H10 CZ3     2      34.750  27.860  36.570  1.00  0.00            
ATOM    155  H11 CZ3     2      34.890  27.510  38.280  1.00  0.00            
ATOM    156  H12 CZ3     2      35.190  26.210  37.050  1.00  0.00            
ATOM    157  H13 CZ3     2      33.010  26.500  39.540  1.00  0.00            
ATOM    158  H14 CZ3     2      30.590  25.980  39.570  1.00  0.00            
ATOM    159  H15 CZ3     2      29.370  25.720  37.450  1.00  0.00            
ATOM    160  H16 CZ3     2      29.270  25.060  35.330  1.00  0.00            
ATOM    161  H17 CZ3     2      30.530  24.780  34.280  1.00  0.00            
ATOM    162  H18 CZ3     2      30.480  27.210  33.420  1.00  0.00            
ATOM    163  H19 CZ3     2      28.710  26.710  33.550  1.00  0.00            
ATOM    164  H20 CZ3     2      29.360  27.630  34.770  1.00  0.00            
TER
ENDMDL
MODEL        1
ATOM      1  H1  ACD     1       3.390  16.660  30.640  1.00  0.00            
ATOM      2  O1  ACD     1       3.380  15.920  31.260  1.00  0.00            
ATOM      3  C1  ACD     1       4.660  15.330  31.210  1.00  0.00            
ATOM      4  H2  ACD     1       5.150  15.320  32.190  1.00  0.00            
ATOM      5  H3  ACD     1       5.320  15.830  30.490  1.00  0.00            
ATOM      6  C2  ACD     1       4.640  13.860  30.940  1.00  0.00            
ATOM      7  H4  ACD     1       4.150  13.390  31.800  1.00  0.00            
ATOM      8  O2  ACD     1       3.750  13.630  29.820  1.00  0.00            
ATOM      9  C3  ACD     1       3.740  12.360  29.270  1.00  0.00            
ATOM     10  H5  ACD     1       3.090  12.210  28.400  1.00  0.00            
ATOM     11  O3  ACD     1       3.370  11.420  30.280  1.00  0.00            
ATOM     12  C4  ACD     1       1.960  11.130  30.210  1.00  0.00            
ATOM     13  H6  ACD     1       1.420  11.690  29.430  1.00  0.00            
ATOM     14  C5  ACD     1       1.880   9.630  29.950  1.00  0.00            
ATOM     15  H7  ACD     1       2.390   9.060  30.730  1.00  0.00            
ATOM     16  O4  ACD     1       2.370   9.380  28.650  1.00  0.00            
ATOM     17  H8  ACD     1       2.100   8.520  28.320  1.00  0.00            
ATOM     18  C6  ACD     1       0.440   9.070  30.130  1.00  0.00            
ATOM     19  H9  ACD     1      -0.230   9.420  29.330  1.00  0.00            
ATOM     20  O5  ACD     1       0.380   7.610  30.050  1.00  0.00            
ATOM     21  H10 ACD     1       0.650   7.280  30.920  1.00  0.00            
ATOM     22  C7  ACD     1      -0.170   9.470  31.510  1.00  0.00            
ATOM     23  H11 ACD     1      -1.220   9.180  31.550  1.00  0.00            
ATOM     24  O6  ACD     1      -0.110  10.930  31.580  1.00  0.00            
ATOM     25  C8  ACD     1       1.210  11.510  31.550  1.00  0.00            
ATOM     26  H12 ACD     1       1.780  10.940  32.310  1.00  0.00            
ATOM     27  C9  ACD     1       1.250  12.950  31.940  1.00  0.00            
ATOM     28  H13 ACD     1       0.570  13.160  32.770  1.00  0.00            
ATOM     29  H14 ACD     1       2.260  13.110  32.350  1.00  0.00            
ATOM     30  O7  ACD     1       1.040  13.830  30.830  1.00  0.00            
ATOM     31  H15 ACD     1       1.860  13.730  30.330  1.00  0.00            
ATOM     32  O8  ACD     1       0.580   8.850  32.530  1.00  0.00            
ATOM     33  C10 ACD     1      -0.160   8.150  33.620  1.00  0.00            
ATOM     34  H16 ACD     1      -1.170   7.910  33.290  1.00  0.00            
ATOM     35  C11 ACD     1       0.630   6.840  33.810  1.00  0.00            
ATOM     36  H17 ACD     1       1.660   7.180  34.020  1.00  0.00            
ATOM     37  O9  ACD     1       0.460   5.980  32.640  1.00  0.00            
ATOM     38  H18 ACD     1       1.290   5.550  32.410  1.00  0.00            
ATOM     39  C12 ACD     1       0.230   6.110  35.090  1.00  0.00            
ATOM     40  H19 ACD     1      -0.790   5.750  34.910  1.00  0.00            
ATOM     41  O10 ACD     1       1.130   4.990  35.270  1.00  0.00            
ATOM     42  H20 ACD     1       1.270   4.570  34.420  1.00  0.00            
ATOM     43  C13 ACD     1       0.320   7.100  36.320  1.00  0.00            
ATOM     44  H21 ACD     1      -0.050   6.590  37.220  1.00  0.00            
ATOM     45  O11 ACD     1      -0.530   8.230  36.020  1.00  0.00            
ATOM     46  C14 ACD     1      -0.140   9.020  34.890  1.00  0.00            
ATOM     47  H22 ACD     1       0.890   9.410  34.960  1.00  0.00            
ATOM     48  C15 ACD     1      -1.030  10.230  34.770  1.00  0.00            
ATOM     49  H23 ACD     1      -0.830  10.900  33.920  1.00  0.00            
ATOM     50  H24 ACD     1      -2.080   9.950  34.640  1.00  0.00            
ATOM     51  O12 ACD     1      -0.980  10.880  36.040  1.00  0.00            
ATOM     52  H25 ACD     1      -1.260  10.250  36.710  1.00  0.00            
ATOM     53  O13 ACD     1       1.670   7.510  36.530  1.00  0.00            
ATOM     54  C16 ACD     1       2.300   7.260  37.750  1.00  0.00            
ATOM     55  H26 ACD     1       1.720   6.550  38.360  1.00  0.00            
ATOM     56  C17 ACD     1       3.550   6.470  37.260  1.00  0.00            
ATOM     57  H27 ACD     1       3.970   6.940  36.360  1.00  0.00            
ATOM     58  O14 ACD     1       3.150   5.100  36.940  1.00  0.00            
ATOM     59  H28 ACD     1       2.430   5.220  36.310  1.00  0.00            
ATOM     60  C18 ACD     1       4.630   6.470  38.340  1.00  0.00            
ATOM     61  H29 ACD     1       4.240   5.960  39.230  1.00  0.00            
ATOM     62  O15 ACD     1       5.810   5.810  37.900  1.00  0.00            
ATOM     63  H30 ACD     1       5.520   5.070  37.370  1.00  0.00            
ATOM     64  C19 ACD     1       4.970   7.900  38.780  1.00  0.00            
ATOM     65  H31 ACD     1       5.700   7.780  39.580  1.00  0.00            
ATOM     66  O16 ACD     1       3.790   8.440  39.380  1.00  0.00            
ATOM     67  C20 ACD     1       2.630   8.600  38.470  1.00  0.00            
ATOM     68  H32 ACD     1       2.840   9.310  37.660  1.00  0.00            
ATOM     69  C21 ACD     1       1.410   9.050  39.300  1.00  0.00            
ATOM     70  H33 ACD     1       0.480   8.940  38.720  1.00  0.00            
ATOM     71  H34 ACD     1       1.320   8.460  40.220  1.00  0.00            
ATOM     72  O17 ACD     1       1.490  10.470  39.600  1.00  0.00            
ATOM     73  H35 ACD     1       2.060  10.610  40.360  1.00  0.00            
ATOM     74  O18 ACD     1       5.450   8.770  37.690  1.00  0.00            
ATOM     75  C22 ACD     1       6.450   9.740  38.020  1.00  0.00            
ATOM     76  H36 ACD     1       6.750   9.680  39.070  1.00  0.00            
ATOM     77  C23 ACD     1       7.670   9.190  37.210  1.00  0.00            
ATOM     78  H37 ACD     1       7.310   9.000  36.190  1.00  0.00            
ATOM     79  O19 ACD     1       8.160   8.000  37.790  1.00  0.00            
ATOM     80  H38 ACD     1       7.450   7.350  37.800  1.00  0.00            
ATOM     81  C24 ACD     1       8.810  10.240  36.970  1.00  0.00            
ATOM     82  H39 ACD     1       9.380  10.270  37.910  1.00  0.00            
ATOM     83  O20 ACD     1       9.640   9.840  35.900  1.00  0.00            
ATOM     84  H40 ACD     1       9.900   8.940  36.100  1.00  0.00            
ATOM     85  C25 ACD     1       8.270  11.720  36.850  1.00  0.00            
ATOM     86  H41 ACD     1       9.000  12.490  37.120  1.00  0.00            
ATOM     87  O21 ACD     1       7.260  11.950  37.830  1.00  0.00            
ATOM     88  C26 ACD     1       6.110  11.130  37.680  1.00  0.00            
ATOM     89  H42 ACD     1       5.720  11.190  36.650  1.00  0.00            
ATOM     90  C27 ACD     1       5.020  11.560  38.700  1.00  0.00            
ATOM     91  H43 ACD     1       4.240  10.790  38.650  1.00  0.00            
ATOM     92  H44 ACD     1       5.490  11.570  39.700  1.00  0.00            
ATOM     93  O22 ACD     1       4.350  12.770  38.380  1.00  0.00            
ATOM     94  H45 ACD     1       4.200  12.720  37.440  1.00  0.00            
ATOM     95  O23 ACD     1       7.730  11.970  35.590  1.00  0.00            
ATOM     96  C28 ACD     1       8.480  12.770  34.720  1.00  0.00            
ATOM     97  H46 ACD     1       9.400  13.140  35.180  1.00  0.00            
ATOM     98  C29 ACD     1       7.600  13.990  34.430  1.00  0.00            
ATOM     99  H47 ACD     1       6.520  13.820  34.400  1.00  0.00            
ATOM    100  O24 ACD     1       7.950  14.750  33.200  1.00  0.00            
ATOM    101  C30 ACD     1       7.990  14.970  35.650  1.00  0.00            
ATOM    102  H48 ACD     1       7.430  15.910  35.630  1.00  0.00            
ATOM    103  H49 ACD     1       7.690  14.390  36.530  1.00  0.00            
ATOM    104  O25 ACD     1       9.340  15.440  35.730  1.00  0.00            
ATOM    105  H50 ACD     1       9.280  16.240  36.260  1.00  0.00            
ATOM    106  C31 ACD     1       8.860  11.970  33.460  1.00  0.00            
ATOM    107  H51 ACD     1       8.050  11.320  33.120  1.00  0.00            
ATOM    108  O26 ACD     1      10.030  11.240  33.780  1.00  0.00            
ATOM    109  H52 ACD     1       9.870  10.580  34.450  1.00  0.00            
ATOM    110  C32 ACD     1       9.230  12.980  32.350  1.00  0.00            
ATOM    111  H53 ACD     1      10.140  13.500  32.700  1.00  0.00            
ATOM    112  O27 ACD     1       9.560  12.260  31.140  1.00  0.00            
ATOM    113  H54 ACD     1      10.260  11.640  31.350  1.00  0.00            
ATOM    114  C33 ACD     1       8.100  13.970  32.050  1.00  0.00            
ATOM    115  H55 ACD     1       8.410  14.540  31.170  1.00  0.00            
ATOM    116  O28 ACD     1       6.800  13.320  31.820  1.00  0.00            
ATOM    117  C34 ACD     1       6.090  13.390  30.560  1.00  0.00            
ATOM    118  H56 ACD     1       6.660  14.080  29.920  1.00  0.00            
ATOM    119  C35 ACD     1       6.140  11.990  29.950  1.00  0.00            
ATOM    120  H57 ACD     1       5.820  11.280  30.720  1.00  0.00            
ATOM    121  O29 ACD     1       7.460  11.600  29.440  1.00  0.00            
ATOM    122  H58 ACD     1       8.130  11.660  30.130  1.00  0.00            
ATOM    123  C36 ACD     1       5.100  11.970  28.750  1.00  0.00            
ATOM    124  H59 ACD     1       5.560  12.630  28.000  1.00  0.00            
ATOM    125  O30 ACD     1       5.080  10.660  28.310  1.00  0.00            
ATOM    126  H60 ACD     1       4.240  10.320  28.640  1.00  0.00            
ATOM    127  C1  CZ3     2       3.830  10.010  34.840  1.00  0.00            
ATOM    128  C2  CZ3     2       4.730  10.670  33.770  1.00  0.00            
ATOM    129  O1  CZ3     2       5.720   9.700  33.380  1.00  0.00            
ATOM    130  C3  CZ3     2       5.250   8.730  32.390  1.00  0.00            
ATOM    131  N1  CZ3     2       6.340   7.750  32.040  1.00  0.00            
ATOM    132  C4  CZ3     2       6.660   6.710  32.920  1.00  0.00            
ATOM    133  O2  CZ3     2       7.530   5.870  32.720  1.00  0.00            
ATOM    134  C5  CZ3     2       5.870   6.510  34.190  1.00  0.00            
ATOM    135  Cl1 CZ3     2       4.250   5.920  33.850  1.00  0.00            
ATOM    136  C6  CZ3     2       6.980   7.870  30.810  1.00  0.00            
ATOM    137  C7  CZ3     2       8.280   8.420  30.720  1.00  0.00            
ATOM    138  C8  CZ3     2       9.010   8.750  32.020  1.00  0.00            
ATOM    139  C9  CZ3     2       9.060   8.600  29.530  1.00  0.00            
ATOM    140  C10 CZ3     2       8.540   8.140  28.300  1.00  0.00            
ATOM    141  C11 CZ3     2       7.200   7.680  28.340  1.00  0.00            
ATOM    142  C12 CZ3     2       6.460   7.460  29.540  1.00  0.00            
ATOM    143  C13 CZ3     2       5.130   6.640  29.420  1.00  0.00            
ATOM    144  C14 CZ3     2       5.310   5.420  28.480  1.00  0.00            
ATOM    145  H1  CZ3     2       4.280   9.600  35.760  1.00  0.00            
ATOM    146  H2  CZ3     2       3.110  10.760  35.190  1.00  0.00            
ATOM    147  H3  CZ3     2       3.260   9.130  34.500  1.00  0.00            
ATOM    148  H4  CZ3     2       5.260  11.570  34.130  1.00  0.00            
ATOM    149  H5  CZ3     2       4.160  11.030  32.900  1.00  0.00            
ATOM    150  H6  CZ3     2       4.820   9.260  31.530  1.00  0.00            
ATOM    151  H7  CZ3     2       4.440   8.200  32.910  1.00  0.00            
ATOM    152  H8  CZ3     2       5.860   7.410  34.820  1.00  0.00            
ATOM    153  H9  CZ3     2       6.460   5.790  34.770  1.00  0.00            
ATOM    154  H10 CZ3     2       9.490   7.840  32.420  1.00  0.00            
ATOM    155  H11 CZ3     2       9.780   9.510  31.850  1.00  0.00            
ATOM    156  H12 CZ3     2       8.440   9.170  32.850  1.00  0.00            
ATOM    157  H13 CZ3     2      10.100   8.890  29.570  1.00  0.00            
ATOM    158  H14 CZ3     2       9.050   8.040  27.340  1.00  0.00            
ATOM    159  H15 CZ3     2       6.700   7.460  27.400  1.00  0.00            
ATOM    160  H16 CZ3     2       4.310   7.260  29.040  1.00  0.00            
ATOM    161  H17 CZ3     2       4.780   6.330  30.410  1.00  0.00            
ATOM    162  H18 CZ3     2       6.230   4.910  28.810  1.00  0.00            
ATOM    163  H19 CZ3     2       4.560   4.620  28.570  1.00  0.00            
ATOM    164  H20 CZ3     2       5.320   5.660  27.410  1.00  0.00            
TER
ENDMDL
MODEL        1
ATOM      1  H1  ACD     1      10.010  21.920  34.910  1.00  0.00            
ATOM      2  O1  ACD     1       9.490  22.590  35.370  1.00  0.00            
ATOM      3  C1  ACD     1       8.680  23.240  34.390  1.00  0.00            
ATOM      4  H2  ACD     1       9.160  24.170  34.070  1.00  0.00            
ATOM      5  H3  ACD     1       7.790  23.570  34.950  1.00  0.00            
ATOM      6  C2  ACD     1       8.370  22.370  33.160  1.00  0.00            
ATOM      7  H4  ACD     1       7.540  22.870  32.630  1.00  0.00            
ATOM      8  O2  ACD     1       9.520  22.310  32.290  1.00  0.00            
ATOM      9  C3  ACD     1       9.370  21.490  31.170  1.00  0.00            
ATOM     10  H5  ACD     1      10.230  21.550  30.500  1.00  0.00            
ATOM     11  O3  ACD     1       8.240  21.970  30.410  1.00  0.00            
ATOM     12  C4  ACD     1       8.460  22.730  29.210  1.00  0.00            
ATOM     13  H6  ACD     1       9.550  22.870  29.140  1.00  0.00            
ATOM     14  C5  ACD     1       8.060  21.760  28.150  1.00  0.00            
ATOM     15  H7  ACD     1       7.020  21.500  28.400  1.00  0.00            
ATOM     16  O4  ACD     1       8.870  20.590  28.190  1.00  0.00            
ATOM     17  H8  ACD     1       8.900  20.170  29.060  1.00  0.00            
ATOM     18  C6  ACD     1       7.920  22.400  26.770  1.00  0.00            
ATOM     19  H9  ACD     1       8.900  22.670  26.360  1.00  0.00            
ATOM     20  O5  ACD     1       7.060  21.680  25.860  1.00  0.00            
ATOM     21  H10 ACD     1       6.140  21.800  26.110  1.00  0.00            
ATOM     22  C7  ACD     1       7.260  23.780  26.950  1.00  0.00            
ATOM     23  H11 ACD     1       7.270  24.310  25.990  1.00  0.00            
ATOM     24  O6  ACD     1       7.870  24.610  27.910  1.00  0.00            
ATOM     25  C8  ACD     1       7.810  24.070  29.280  1.00  0.00            
ATOM     26  H12 ACD     1       6.790  23.950  29.660  1.00  0.00            
ATOM     27  C9  ACD     1       8.400  25.030  30.350  1.00  0.00            
ATOM     28  H13 ACD     1       8.430  24.450  31.280  1.00  0.00            
ATOM     29  H14 ACD     1       9.410  25.270  29.990  1.00  0.00            
ATOM     30  O7  ACD     1       7.670  26.270  30.630  1.00  0.00            
ATOM     31  H15 ACD     1       8.040  26.700  31.410  1.00  0.00            
ATOM     32  O8  ACD     1       5.890  23.640  27.260  1.00  0.00            
ATOM     33  C10 ACD     1       4.910  24.100  26.330  1.00  0.00            
ATOM     34  H16 ACD     1       5.310  24.360  25.340  1.00  0.00            
ATOM     35  C11 ACD     1       3.840  23.030  26.270  1.00  0.00            
ATOM     36  H17 ACD     1       3.690  22.760  27.330  1.00  0.00            
ATOM     37  O9  ACD     1       4.280  21.910  25.400  1.00  0.00            
ATOM     38  H18 ACD     1       3.590  21.390  24.970  1.00  0.00            
ATOM     39  C12 ACD     1       2.450  23.570  25.800  1.00  0.00            
ATOM     40  H19 ACD     1       2.530  23.890  24.760  1.00  0.00            
ATOM     41  O10 ACD     1       1.340  22.680  25.920  1.00  0.00            
ATOM     42  H20 ACD     1       1.470  21.950  25.310  1.00  0.00            
ATOM     43  C13 ACD     1       2.090  24.800  26.550  1.00  0.00            
ATOM     44  H21 ACD     1       1.240  25.300  26.070  1.00  0.00            
ATOM     45  O11 ACD     1       3.190  25.720  26.410  1.00  0.00            
ATOM     46  C14 ACD     1       4.490  25.380  26.970  1.00  0.00            
ATOM     47  H22 ACD     1       4.400  25.230  28.050  1.00  0.00            
ATOM     48  C15 ACD     1       5.270  26.600  26.630  1.00  0.00            
ATOM     49  H23 ACD     1       6.320  26.520  26.340  1.00  0.00            
ATOM     50  H24 ACD     1       4.930  27.070  25.690  1.00  0.00            
ATOM     51  O12 ACD     1       5.150  27.660  27.590  1.00  0.00            
ATOM     52  H25 ACD     1       6.050  27.900  27.850  1.00  0.00            
ATOM     53  O13 ACD     1       1.930  24.530  27.910  1.00  0.00            
ATOM     54  C16 ACD     1       0.610  24.820  28.610  1.00  0.00            
ATOM     55  H26 ACD     1      -0.200  25.170  27.960  1.00  0.00            
ATOM     56  C17 ACD     1       0.030  23.490  29.130  1.00  0.00            
ATOM     57  H27 ACD     1       0.910  23.020  29.580  1.00  0.00            
ATOM     58  O14 ACD     1      -0.560  22.750  28.030  1.00  0.00            
ATOM     59  H28 ACD     1       0.030  22.600  27.290  1.00  0.00            
ATOM     60  C18 ACD     1      -1.090  23.740  30.140  1.00  0.00            
ATOM     61  H29 ACD     1      -2.010  24.150  29.700  1.00  0.00            
ATOM     62  O15 ACD     1      -1.410  22.450  30.650  1.00  0.00            
ATOM     63  H30 ACD     1      -1.210  21.970  29.850  1.00  0.00            
ATOM     64  C19 ACD     1      -0.540  24.610  31.250  1.00  0.00            
ATOM     65  H31 ACD     1      -1.370  24.910  31.910  1.00  0.00            
ATOM     66  O16 ACD     1      -0.020  25.810  30.700  1.00  0.00            
ATOM     67  C20 ACD     1       1.010  25.690  29.720  1.00  0.00            
ATOM     68  H32 ACD     1       1.900  25.240  30.170  1.00  0.00            
ATOM     69  C21 ACD     1       1.450  27.050  29.280  1.00  0.00            
ATOM     70  H33 ACD     1       1.780  27.680  30.120  1.00  0.00            
ATOM     71  H34 ACD     1       2.250  26.920  28.540  1.00  0.00            
ATOM     72  O17 ACD     1       0.420  27.760  28.470  1.00  0.00            
ATOM     73  H35 ACD     1      -0.110  28.430  28.900  1.00  0.00            
ATOM     74  O18 ACD     1       0.460  23.870  32.020  1.00  0.00            
ATOM     75  C22 ACD     1       0.290  23.730  33.410  1.00  0.00            
ATOM     76  H36 ACD     1      -0.670  24.190  33.660  1.00  0.00            
ATOM     77  C23 ACD     1       0.180  22.270  33.680  1.00  0.00            
ATOM     78  H37 ACD     1       1.010  21.710  33.240  1.00  0.00            
ATOM     79  O19 ACD     1      -1.090  21.820  33.170  1.00  0.00            
ATOM     80  H38 ACD     1      -1.060  21.850  32.210  1.00  0.00            
ATOM     81  C24 ACD     1       0.230  21.940  35.130  1.00  0.00            
ATOM     82  H39 ACD     1      -0.600  22.520  35.550  1.00  0.00            
ATOM     83  O20 ACD     1       0.260  20.590  35.500  1.00  0.00            
ATOM     84  H40 ACD     1      -0.370  20.130  34.950  1.00  0.00            
ATOM     85  C25 ACD     1       1.470  22.590  35.680  1.00  0.00            
ATOM     86  H41 ACD     1       1.460  22.340  36.750  1.00  0.00            
ATOM     87  O21 ACD     1       1.290  23.970  35.550  1.00  0.00            
ATOM     88  C26 ACD     1       1.420  24.400  34.170  1.00  0.00            
ATOM     89  H42 ACD     1       2.460  24.160  33.920  1.00  0.00            
ATOM     90  C27 ACD     1       1.180  25.900  34.250  1.00  0.00            
ATOM     91  H43 ACD     1       0.730  26.350  33.360  1.00  0.00            
ATOM     92  H44 ACD     1       0.560  26.060  35.140  1.00  0.00            
ATOM     93  O22 ACD     1       2.360  26.560  34.560  1.00  0.00            
ATOM     94  H45 ACD     1       2.490  26.800  35.480  1.00  0.00            
ATOM     95  O23 ACD     1       2.580  21.950  35.090  1.00  0.00            
ATOM     96  C28 ACD     1       3.650  21.530  35.970  1.00  0.00            
ATOM     97  H46 ACD     1       3.430  21.520  37.040  1.00  0.00            
ATOM     98  C29 ACD     1       4.710  22.620  35.670  1.00  0.00            
ATOM     99  H47 ACD     1       4.860  22.710  34.590  1.00  0.00            
ATOM    100  O24 ACD     1       6.010  22.090  36.120  1.00  0.00            
ATOM    101  C30 ACD     1       4.430  23.960  36.390  1.00  0.00            
ATOM    102  H48 ACD     1       5.170  24.730  36.140  1.00  0.00            
ATOM    103  H49 ACD     1       3.530  24.440  35.960  1.00  0.00            
ATOM    104  O25 ACD     1       4.260  23.760  37.830  1.00  0.00            
ATOM    105  H50 ACD     1       5.020  23.320  38.210  1.00  0.00            
ATOM    106  C31 ACD     1       4.010  20.130  35.510  1.00  0.00            
ATOM    107  H51 ACD     1       4.010  20.160  34.420  1.00  0.00            
ATOM    108  O26 ACD     1       2.980  19.250  36.050  1.00  0.00            
ATOM    109  H52 ACD     1       2.130  19.700  36.070  1.00  0.00            
ATOM    110  C32 ACD     1       5.500  19.820  35.950  1.00  0.00            
ATOM    111  H53 ACD     1       5.360  19.840  37.040  1.00  0.00            
ATOM    112  O27 ACD     1       6.060  18.580  35.520  1.00  0.00            
ATOM    113  H54 ACD     1       6.200  18.710  34.570  1.00  0.00            
ATOM    114  C33 ACD     1       6.440  20.890  35.510  1.00  0.00            
ATOM    115  H55 ACD     1       7.380  20.570  35.970  1.00  0.00            
ATOM    116  O28 ACD     1       6.560  21.040  34.120  1.00  0.00            
ATOM    117  C34 ACD     1       7.890  20.980  33.580  1.00  0.00            
ATOM    118  H56 ACD     1       8.530  20.590  34.370  1.00  0.00            
ATOM    119  C35 ACD     1       7.760  19.970  32.420  1.00  0.00            
ATOM    120  H57 ACD     1       6.940  20.350  31.810  1.00  0.00            
ATOM    121  O29 ACD     1       7.380  18.660  32.930  1.00  0.00            
ATOM    122  H58 ACD     1       7.260  18.090  32.170  1.00  0.00            
ATOM    123  C36 ACD     1       9.070  20.080  31.660  1.00  0.00            
ATOM    124  H59 ACD     1       9.860  19.790  32.360  1.00  0.00            
ATOM    125  O30 ACD     1       8.880  19.260  30.490  1.00  0.00            
ATOM    126  H60 ACD     1       8.910  18.360  30.840  1.00  0.00            
ATOM    127  C1  CZ3     2       3.970  22.990  31.890  1.00  0.00            
ATOM    128  C2  CZ3     2       4.950  22.290  30.850  1.00  0.00            
ATOM    129  O1  CZ3     2       4.540  21.000  30.430  1.00  0.00            
ATOM    130  C3  CZ3     2       3.330  20.870  29.740  1.00  0.00            
ATOM    131  N1  CZ3     2       2.890  19.460  29.810  1.00  0.00            
ATOM    132  C4  CZ3     2       3.660  18.370  29.350  1.00  0.00            
ATOM    133  O2  CZ3     2       3.150  17.260  29.190  1.00  0.00            
ATOM    134  C5  CZ3     2       5.090  18.590  28.980  1.00  0.00            
ATOM    135  Cl1 CZ3     2       5.320  19.540  27.510  1.00  0.00            
ATOM    136  C6  CZ3     2       1.470  19.240  30.070  1.00  0.00            
ATOM    137  C7  CZ3     2       0.530  19.160  28.990  1.00  0.00            
ATOM    138  C8  CZ3     2       1.020  19.020  27.550  1.00  0.00            
ATOM    139  C9  CZ3     2      -0.820  19.000  29.260  1.00  0.00            
ATOM    140  C10 CZ3     2      -1.280  19.070  30.550  1.00  0.00            
ATOM    141  C11 CZ3     2      -0.410  19.130  31.610  1.00  0.00            
ATOM    142  C12 CZ3     2       0.940  19.110  31.400  1.00  0.00            
ATOM    143  C13 CZ3     2       1.950  19.210  32.560  1.00  0.00            
ATOM    144  C14 CZ3     2       2.680  17.820  32.830  1.00  0.00            
ATOM    145  H1  CZ3     2       4.350  23.850  32.450  1.00  0.00            
ATOM    146  H2  CZ3     2       3.100  23.370  31.330  1.00  0.00            
ATOM    147  H3  CZ3     2       3.610  22.260  32.630  1.00  0.00            
ATOM    148  H4  CZ3     2       5.890  22.190  31.400  1.00  0.00            
ATOM    149  H5  CZ3     2       5.100  22.940  29.980  1.00  0.00            
ATOM    150  H6  CZ3     2       3.370  21.160  28.690  1.00  0.00            
ATOM    151  H7  CZ3     2       2.490  21.480  30.110  1.00  0.00            
ATOM    152  H8  CZ3     2       5.530  17.600  28.800  1.00  0.00            
ATOM    153  H9  CZ3     2       5.590  19.110  29.800  1.00  0.00            
ATOM    154  H10 CZ3     2       0.340  19.650  26.960  1.00  0.00            
ATOM    155  H11 CZ3     2       2.020  19.450  27.490  1.00  0.00            
ATOM    156  H12 CZ3     2       1.020  17.970  27.220  1.00  0.00            
ATOM    157  H13 CZ3     2      -1.570  18.950  28.480  1.00  0.00            
ATOM    158  H14 CZ3     2      -2.350  19.100  30.680  1.00  0.00            
ATOM    159  H15 CZ3     2      -0.800  19.220  32.620  1.00  0.00            
ATOM    160  H16 CZ3     2       1.440  19.510  33.480  1.00  0.00            
ATOM    161  H17 CZ3     2       2.680  20.010  32.360  1.00  0.00            
ATOM    162  H18 CZ3     2       1.970  17.150  33.330  1.00  0.00            
ATOM    163  H19 CZ3     2       3.000  17.360  31.880  1.00  0.00            
ATOM    164  H20 CZ3     2       3.550  17.950  33.490  1.00  0.00            
TER
ENDMDL
MODEL        1
ATOM      1  H1  ACD     1      23.910   3.310  36.340  1.00  0.00            
ATOM      2  O1  ACD     1      23.670   4.200  36.590  1.00  0.00            
ATOM      3  C1  ACD     1      23.670   4.180  38.010  1.00  0.00            
ATOM      4  H2  ACD     1      24.670   4.060  38.440  1.00  0.00            
ATOM      5  H3  ACD     1      23.160   3.280  38.400  1.00  0.00            
ATOM      6  C2  ACD     1      22.910   5.400  38.570  1.00  0.00            
ATOM      7  H4  ACD     1      23.580   6.250  38.390  1.00  0.00            
ATOM      8  O2  ACD     1      21.560   5.480  38.110  1.00  0.00            
ATOM      9  C3  ACD     1      20.830   6.620  38.570  1.00  0.00            
ATOM     10  H5  ACD     1      19.810   6.610  38.150  1.00  0.00            
ATOM     11  O3  ACD     1      21.470   7.850  38.200  1.00  0.00            
ATOM     12  C4  ACD     1      20.770   8.730  37.290  1.00  0.00            
ATOM     13  H6  ACD     1      19.840   8.280  36.950  1.00  0.00            
ATOM     14  C5  ACD     1      20.660  10.100  37.910  1.00  0.00            
ATOM     15  H7  ACD     1      21.700  10.340  38.170  1.00  0.00            
ATOM     16  O4  ACD     1      19.890  10.120  39.080  1.00  0.00            
ATOM     17  H8  ACD     1      19.880   9.220  39.410  1.00  0.00            
ATOM     18  C6  ACD     1      20.180  11.180  36.920  1.00  0.00            
ATOM     19  H9  ACD     1      19.210  11.050  36.430  1.00  0.00            
ATOM     20  O5  ACD     1      20.200  12.390  37.660  1.00  0.00            
ATOM     21  H10 ACD     1      20.100  11.970  38.520  1.00  0.00            
ATOM     22  C7  ACD     1      21.250  11.220  35.780  1.00  0.00            
ATOM     23  H11 ACD     1      20.840  11.930  35.040  1.00  0.00            
ATOM     24  O6  ACD     1      21.260   9.930  35.190  1.00  0.00            
ATOM     25  C8  ACD     1      21.640   8.830  35.980  1.00  0.00            
ATOM     26  H12 ACD     1      22.660   9.110  36.250  1.00  0.00            
ATOM     27  C9  ACD     1      21.730   7.530  35.220  1.00  0.00            
ATOM     28  H13 ACD     1      22.200   7.720  34.250  1.00  0.00            
ATOM     29  H14 ACD     1      22.420   6.820  35.700  1.00  0.00            
ATOM     30  O7  ACD     1      20.460   7.010  34.830  1.00  0.00            
ATOM     31  H15 ACD     1      20.430   6.050  34.860  1.00  0.00            
ATOM     32  O8  ACD     1      22.570  11.550  36.180  1.00  0.00            
ATOM     33  C10 ACD     1      23.260  12.590  35.410  1.00  0.00            
ATOM     34  H16 ACD     1      22.580  13.050  34.680  1.00  0.00            
ATOM     35  C11 ACD     1      23.610  13.710  36.360  1.00  0.00            
ATOM     36  H17 ACD     1      24.150  13.220  37.180  1.00  0.00            
ATOM     37  O9  ACD     1      22.350  14.330  36.790  1.00  0.00            
ATOM     38  H18 ACD     1      21.850  13.620  37.190  1.00  0.00            
ATOM     39  C12 ACD     1      24.560  14.680  35.720  1.00  0.00            
ATOM     40  H19 ACD     1      24.120  15.150  34.830  1.00  0.00            
ATOM     41  O10 ACD     1      24.900  15.740  36.700  1.00  0.00            
ATOM     42  H20 ACD     1      24.020  16.090  36.870  1.00  0.00            
ATOM     43  C13 ACD     1      25.780  13.830  35.310  1.00  0.00            
ATOM     44  H21 ACD     1      26.470  14.530  34.830  1.00  0.00            
ATOM     45  O11 ACD     1      25.460  12.860  34.330  1.00  0.00            
ATOM     46  C14 ACD     1      24.440  11.890  34.690  1.00  0.00            
ATOM     47  H22 ACD     1      24.850  11.340  35.550  1.00  0.00            
ATOM     48  C15 ACD     1      24.110  10.980  33.480  1.00  0.00            
ATOM     49  H23 ACD     1      25.080  10.800  33.000  1.00  0.00            
ATOM     50  H24 ACD     1      23.670  10.020  33.780  1.00  0.00            
ATOM     51  O12 ACD     1      23.400  11.710  32.560  1.00  0.00            
ATOM     52  H25 ACD     1      24.000  12.460  32.500  1.00  0.00            
ATOM     53  O13 ACD     1      26.360  13.190  36.460  1.00  0.00            
ATOM     54  C16 ACD     1      27.730  13.270  36.710  1.00  0.00            
ATOM     55  H26 ACD     1      28.230  13.950  36.020  1.00  0.00            
ATOM     56  C17 ACD     1      27.840  13.950  38.110  1.00  0.00            
ATOM     57  H27 ACD     1      27.120  13.420  38.750  1.00  0.00            
ATOM     58  O14 ACD     1      27.430  15.340  38.020  1.00  0.00            
ATOM     59  H28 ACD     1      26.510  15.340  37.750  1.00  0.00            
ATOM     60  C18 ACD     1      29.190  13.820  38.730  1.00  0.00            
ATOM     61  H29 ACD     1      29.870  14.610  38.380  1.00  0.00            
ATOM     62  O15 ACD     1      29.060  14.050  40.180  1.00  0.00            
ATOM     63  H30 ACD     1      28.740  13.210  40.520  1.00  0.00            
ATOM     64  C19 ACD     1      29.870  12.440  38.500  1.00  0.00            
ATOM     65  H31 ACD     1      30.930  12.430  38.770  1.00  0.00            
ATOM     66  O16 ACD     1      29.720  11.940  37.120  1.00  0.00            
ATOM     67  C20 ACD     1      28.410  11.860  36.690  1.00  0.00            
ATOM     68  H32 ACD     1      27.860  11.170  37.340  1.00  0.00            
ATOM     69  C21 ACD     1      28.550  11.240  35.290  1.00  0.00            
ATOM     70  H33 ACD     1      28.920  10.210  35.350  1.00  0.00            
ATOM     71  H34 ACD     1      27.520  11.320  34.910  1.00  0.00            
ATOM     72  O17 ACD     1      29.490  11.980  34.530  1.00  0.00            
ATOM     73  H35 ACD     1      30.050  11.330  34.100  1.00  0.00            
ATOM     74  O18 ACD     1      29.190  11.510  39.440  1.00  0.00            
ATOM     75  C22 ACD     1      29.870  10.700  40.300  1.00  0.00            
ATOM     76  H36 ACD     1      30.860  11.050  40.610  1.00  0.00            
ATOM     77  C23 ACD     1      28.880  10.590  41.530  1.00  0.00            
ATOM     78  H37 ACD     1      27.850  10.540  41.160  1.00  0.00            
ATOM     79  O19 ACD     1      29.000  11.800  42.270  1.00  0.00            
ATOM     80  H38 ACD     1      28.360  11.710  42.980  1.00  0.00            
ATOM     81  C24 ACD     1      29.300   9.470  42.440  1.00  0.00            
ATOM     82  H39 ACD     1      30.340   9.570  42.760  1.00  0.00            
ATOM     83  O20 ACD     1      28.370   9.290  43.460  1.00  0.00            
ATOM     84  H40 ACD     1      27.850   8.510  43.240  1.00  0.00            
ATOM     85  C25 ACD     1      29.300   8.260  41.560  1.00  0.00            
ATOM     86  H41 ACD     1      29.710   7.510  42.240  1.00  0.00            
ATOM     87  O21 ACD     1      30.260   8.390  40.520  1.00  0.00            
ATOM     88  C26 ACD     1      30.150   9.430  39.600  1.00  0.00            
ATOM     89  H42 ACD     1      29.360   9.210  38.870  1.00  0.00            
ATOM     90  C27 ACD     1      31.530   9.450  38.870  1.00  0.00            
ATOM     91  H43 ACD     1      31.690   8.490  38.360  1.00  0.00            
ATOM     92  H44 ACD     1      31.610  10.290  38.170  1.00  0.00            
ATOM     93  O22 ACD     1      32.510   9.600  39.920  1.00  0.00            
ATOM     94  H45 ACD     1      32.430   8.810  40.460  1.00  0.00            
ATOM     95  O23 ACD     1      28.010   7.910  41.120  1.00  0.00            
ATOM     96  C28 ACD     1      27.690   6.570  41.330  1.00  0.00            
ATOM     97  H46 ACD     1      28.490   5.940  41.740  1.00  0.00            
ATOM     98  C29 ACD     1      27.250   6.030  39.980  1.00  0.00            
ATOM     99  H47 ACD     1      26.540   6.760  39.570  1.00  0.00            
ATOM    100  O24 ACD     1      26.480   4.850  40.180  1.00  0.00            
ATOM    101  C30 ACD     1      28.400   5.760  39.000  1.00  0.00            
ATOM    102  H48 ACD     1      29.030   6.650  38.870  1.00  0.00            
ATOM    103  H49 ACD     1      28.980   4.970  39.500  1.00  0.00            
ATOM    104  O25 ACD     1      27.890   5.240  37.760  1.00  0.00            
ATOM    105  H50 ACD     1      27.570   4.340  37.830  1.00  0.00            
ATOM    106  C31 ACD     1      26.540   6.580  42.360  1.00  0.00            
ATOM    107  H51 ACD     1      25.820   7.310  41.960  1.00  0.00            
ATOM    108  O26 ACD     1      27.080   6.960  43.610  1.00  0.00            
ATOM    109  H52 ACD     1      26.860   6.180  44.120  1.00  0.00            
ATOM    110  C32 ACD     1      25.830   5.290  42.390  1.00  0.00            
ATOM    111  H53 ACD     1      26.560   4.600  42.850  1.00  0.00            
ATOM    112  O27 ACD     1      24.730   5.270  43.280  1.00  0.00            
ATOM    113  H54 ACD     1      24.100   5.910  42.960  1.00  0.00            
ATOM    114  C33 ACD     1      25.370   4.880  41.060  1.00  0.00            
ATOM    115  H55 ACD     1      25.010   3.850  41.190  1.00  0.00            
ATOM    116  O28 ACD     1      24.310   5.710  40.520  1.00  0.00            
ATOM    117  C34 ACD     1      22.970   5.420  40.100  1.00  0.00            
ATOM    118  H56 ACD     1      22.730   4.410  40.460  1.00  0.00            
ATOM    119  C35 ACD     1      22.130   6.470  40.710  1.00  0.00            
ATOM    120  H57 ACD     1      22.590   7.430  40.420  1.00  0.00            
ATOM    121  O29 ACD     1      22.120   6.330  42.140  1.00  0.00            
ATOM    122  H58 ACD     1      21.680   7.100  42.510  1.00  0.00            
ATOM    123  C36 ACD     1      20.760   6.530  40.090  1.00  0.00            
ATOM    124  H59 ACD     1      20.290   5.570  40.350  1.00  0.00            
ATOM    125  O30 ACD     1      19.980   7.640  40.560  1.00  0.00            
ATOM    126  H60 ACD     1      19.430   7.230  41.230  1.00  0.00            
ATOM    127  C1  CZ3     2      24.900   9.710  -3.380  1.00  0.00            
ATOM    128  C2  CZ3     2      25.510   9.480  -2.020  1.00  0.00            
ATOM    129  O1  CZ3     2      25.020  10.360  -1.050  1.00  0.00            
ATOM    130  C3  CZ3     2      23.580  10.290  -0.740  1.00  0.00            
ATOM    131  N1  CZ3     2      23.220  11.380   0.210  1.00  0.00            
ATOM    132  C4  CZ3     2      23.590  11.300   1.560  1.00  0.00            
ATOM    133  O2  CZ3     2      23.110  12.110   2.340  1.00  0.00            
ATOM    134  C5  CZ3     2      24.630  10.210   2.010  1.00  0.00            
ATOM    135  Cl1 CZ3     2      25.040  10.340   3.730  1.00  0.00            
ATOM    136  C6  CZ3     2      22.390  12.480  -0.260  1.00  0.00            
ATOM    137  C7  CZ3     2      21.000  12.450  -0.030  1.00  0.00            
ATOM    138  C8  CZ3     2      20.250  11.260   0.630  1.00  0.00            
ATOM    139  C9  CZ3     2      20.240  13.530  -0.490  1.00  0.00            
ATOM    140  C10 CZ3     2      20.770  14.440  -1.410  1.00  0.00            
ATOM    141  C11 CZ3     2      22.100  14.350  -1.670  1.00  0.00            
ATOM    142  C12 CZ3     2      23.000  13.490  -1.050  1.00  0.00            
ATOM    143  C13 CZ3     2      24.480  13.650  -1.420  1.00  0.00            
ATOM    144  C14 CZ3     2      25.400  13.960  -0.190  1.00  0.00            
ATOM    145  H1  CZ3     2      23.830   9.930  -3.290  1.00  0.00            
ATOM    146  H2  CZ3     2      25.480  10.530  -3.810  1.00  0.00            
ATOM    147  H3  CZ3     2      24.950   8.800  -3.990  1.00  0.00            
ATOM    148  H4  CZ3     2      26.560   9.770  -2.190  1.00  0.00            
ATOM    149  H5  CZ3     2      25.440   8.420  -1.760  1.00  0.00            
ATOM    150  H6  CZ3     2      23.360   9.380  -0.160  1.00  0.00            
ATOM    151  H7  CZ3     2      22.970  10.430  -1.640  1.00  0.00            
ATOM    152  H8  CZ3     2      25.570  10.340   1.460  1.00  0.00            
ATOM    153  H9  CZ3     2      24.120   9.240   1.910  1.00  0.00            
ATOM    154  H10 CZ3     2      19.900  11.420   1.650  1.00  0.00            
ATOM    155  H11 CZ3     2      19.320  11.060   0.090  1.00  0.00            
ATOM    156  H12 CZ3     2      20.880  10.370   0.580  1.00  0.00            
ATOM    157  H13 CZ3     2      19.200  13.600  -0.200  1.00  0.00            
ATOM    158  H14 CZ3     2      20.100  15.090  -1.970  1.00  0.00            
ATOM    159  H15 CZ3     2      22.460  15.070  -2.410  1.00  0.00            
ATOM    160  H16 CZ3     2      24.600  14.440  -2.180  1.00  0.00            
ATOM    161  H17 CZ3     2      24.860  12.730  -1.890  1.00  0.00            
ATOM    162  H18 CZ3     2      26.440  14.030  -0.530  1.00  0.00            
ATOM    163  H19 CZ3     2      25.110  14.890   0.320  1.00  0.00            
ATOM    164  H20 CZ3     2      25.330  13.150   0.540  1.00  0.00            
TER
ENDMDL
MODEL        1
ATOM      1  H1  ACD     1      12.420  13.240  32.070  1.00  0.00            
ATOM      2  O1  ACD     1      13.260  13.060  32.490  1.00  0.00            
ATOM      3  C1  ACD     1      13.600  14.140  33.410  1.00  0.00            
ATOM      4  H2  ACD     1      12.780  14.230  34.140  1.00  0.00            
ATOM      5  H3  ACD     1      13.670  15.000  32.740  1.00  0.00            
ATOM      6  C2  ACD     1      14.920  13.980  34.210  1.00  0.00            
ATOM      7  H4  ACD     1      15.010  14.810  34.920  1.00  0.00            
ATOM      8  O2  ACD     1      15.020  12.760  34.860  1.00  0.00            
ATOM      9  C3  ACD     1      16.150  12.640  35.720  1.00  0.00            
ATOM     10  H5  ACD     1      16.230  11.680  36.240  1.00  0.00            
ATOM     11  O3  ACD     1      16.230  13.760  36.680  1.00  0.00            
ATOM     12  C4  ACD     1      15.430  13.820  37.920  1.00  0.00            
ATOM     13  H6  ACD     1      15.770  13.080  38.650  1.00  0.00            
ATOM     14  C5  ACD     1      15.800  15.220  38.390  1.00  0.00            
ATOM     15  H7  ACD     1      15.720  15.840  37.490  1.00  0.00            
ATOM     16  O4  ACD     1      17.150  15.250  38.970  1.00  0.00            
ATOM     17  H8  ACD     1      17.770  15.050  38.260  1.00  0.00            
ATOM     18  C6  ACD     1      14.810  15.660  39.370  1.00  0.00            
ATOM     19  H9  ACD     1      14.990  15.050  40.260  1.00  0.00            
ATOM     20  O5  ACD     1      14.980  17.010  39.770  1.00  0.00            
ATOM     21  H10 ACD     1      15.850  17.140  39.400  1.00  0.00            
ATOM     22  C7  ACD     1      13.330  15.480  38.910  1.00  0.00            
ATOM     23  H11 ACD     1      12.750  15.720  39.810  1.00  0.00            
ATOM     24  O6  ACD     1      13.150  14.050  38.660  1.00  0.00            
ATOM     25  C8  ACD     1      13.960  13.540  37.640  1.00  0.00            
ATOM     26  H12 ACD     1      13.730  14.120  36.740  1.00  0.00            
ATOM     27  C9  ACD     1      13.490  12.110  37.450  1.00  0.00            
ATOM     28  H13 ACD     1      12.400  12.080  37.550  1.00  0.00            
ATOM     29  H14 ACD     1      13.670  11.700  36.440  1.00  0.00            
ATOM     30  O7  ACD     1      14.140  11.280  38.320  1.00  0.00            
ATOM     31  H15 ACD     1      13.730  11.330  39.190  1.00  0.00            
ATOM     32  O8  ACD     1      13.020  16.380  37.860  1.00  0.00            
ATOM     33  C10 ACD     1      11.890  17.160  38.070  1.00  0.00            
ATOM     34  H16 ACD     1      11.180  16.640  38.740  1.00  0.00            
ATOM     35  C11 ACD     1      12.150  18.500  38.710  1.00  0.00            
ATOM     36  H17 ACD     1      12.920  19.000  38.110  1.00  0.00            
ATOM     37  O9  ACD     1      12.600  18.300  40.050  1.00  0.00            
ATOM     38  H18 ACD     1      13.480  17.920  40.000  1.00  0.00            
ATOM     39  C12 ACD     1      10.890  19.340  38.630  1.00  0.00            
ATOM     40  H19 ACD     1      10.200  18.830  39.320  1.00  0.00            
ATOM     41  O10 ACD     1      11.170  20.670  39.100  1.00  0.00            
ATOM     42  H20 ACD     1      11.670  20.400  39.880  1.00  0.00            
ATOM     43  C13 ACD     1      10.150  19.320  37.280  1.00  0.00            
ATOM     44  H21 ACD     1       9.130  19.690  37.420  1.00  0.00            
ATOM     45  O11 ACD     1       9.990  18.050  36.770  1.00  0.00            
ATOM     46  C14 ACD     1      11.180  17.300  36.720  1.00  0.00            
ATOM     47  H22 ACD     1      11.810  17.820  35.990  1.00  0.00            
ATOM     48  C15 ACD     1      10.990  15.960  35.990  1.00  0.00            
ATOM     49  H23 ACD     1      11.990  15.650  35.680  1.00  0.00            
ATOM     50  H24 ACD     1      10.590  15.250  36.730  1.00  0.00            
ATOM     51  O12 ACD     1      10.250  15.930  34.830  1.00  0.00            
ATOM     52  H25 ACD     1       9.350  15.950  35.180  1.00  0.00            
ATOM     53  O13 ACD     1      10.910  20.070  36.280  1.00  0.00            
ATOM     54  C16 ACD     1      10.090  20.820  35.300  1.00  0.00            
ATOM     55  H26 ACD     1       9.180  21.190  35.790  1.00  0.00            
ATOM     56  C17 ACD     1      11.010  22.090  35.160  1.00  0.00            
ATOM     57  H27 ACD     1      12.020  21.700  34.990  1.00  0.00            
ATOM     58  O14 ACD     1      10.960  22.930  36.340  1.00  0.00            
ATOM     59  H28 ACD     1      11.050  22.200  36.960  1.00  0.00            
ATOM     60  C18 ACD     1      10.640  22.990  33.960  1.00  0.00            
ATOM     61  H29 ACD     1       9.710  23.560  34.040  1.00  0.00            
ATOM     62  O15 ACD     1      11.740  23.850  33.810  1.00  0.00            
ATOM     63  H30 ACD     1      12.360  23.470  33.180  1.00  0.00            
ATOM     64  C19 ACD     1      10.580  22.020  32.770  1.00  0.00            
ATOM     65  H31 ACD     1      10.410  22.600  31.850  1.00  0.00            
ATOM     66  O16 ACD     1       9.530  21.050  32.950  1.00  0.00            
ATOM     67  C20 ACD     1       9.800  20.130  34.010  1.00  0.00            
ATOM     68  H32 ACD     1      10.660  19.500  33.750  1.00  0.00            
ATOM     69  C21 ACD     1       8.620  19.250  34.120  1.00  0.00            
ATOM     70  H33 ACD     1       8.940  18.320  34.610  1.00  0.00            
ATOM     71  H34 ACD     1       7.730  19.620  34.640  1.00  0.00            
ATOM     72  O17 ACD     1       8.130  18.740  32.850  1.00  0.00            
ATOM     73  H35 ACD     1       8.200  19.480  32.250  1.00  0.00            
ATOM     74  O18 ACD     1      11.860  21.350  32.590  1.00  0.00            
ATOM     75  C22 ACD     1      12.360  21.330  31.260  1.00  0.00            
ATOM     76  H36 ACD     1      11.870  22.140  30.710  1.00  0.00            
ATOM     77  C23 ACD     1      13.820  21.780  31.510  1.00  0.00            
ATOM     78  H37 ACD     1      14.220  21.250  32.380  1.00  0.00            
ATOM     79  O19 ACD     1      13.790  23.190  31.860  1.00  0.00            
ATOM     80  H38 ACD     1      14.220  23.670  31.150  1.00  0.00            
ATOM     81  C24 ACD     1      14.680  21.420  30.340  1.00  0.00            
ATOM     82  H39 ACD     1      14.440  22.060  29.490  1.00  0.00            
ATOM     83  O20 ACD     1      16.090  21.550  30.620  1.00  0.00            
ATOM     84  H40 ACD     1      16.490  20.670  30.680  1.00  0.00            
ATOM     85  C25 ACD     1      14.390  20.030  29.810  1.00  0.00            
ATOM     86  H41 ACD     1      15.050  19.690  29.000  1.00  0.00            
ATOM     87  O21 ACD     1      13.050  19.750  29.470  1.00  0.00            
ATOM     88  C26 ACD     1      12.090  20.000  30.570  1.00  0.00            
ATOM     89  H42 ACD     1      12.260  19.360  31.450  1.00  0.00            
ATOM     90  C27 ACD     1      10.610  19.910  30.050  1.00  0.00            
ATOM     91  H43 ACD     1      10.590  19.000  29.430  1.00  0.00            
ATOM     92  H44 ACD     1       9.970  19.830  30.930  1.00  0.00            
ATOM     93  O22 ACD     1      10.270  21.000  29.170  1.00  0.00            
ATOM     94  H45 ACD     1       9.590  20.590  28.630  1.00  0.00            
ATOM     95  O23 ACD     1      14.760  19.200  30.860  1.00  0.00            
ATOM     96  C28 ACD     1      15.440  18.090  30.490  1.00  0.00            
ATOM     97  H46 ACD     1      15.730  18.010  29.440  1.00  0.00            
ATOM     98  C29 ACD     1      14.550  16.820  30.800  1.00  0.00            
ATOM     99  H47 ACD     1      14.230  16.850  31.850  1.00  0.00            
ATOM    100  O24 ACD     1      15.390  15.720  30.560  1.00  0.00            
ATOM    101  C30 ACD     1      13.300  16.600  29.940  1.00  0.00            
ATOM    102  H48 ACD     1      12.730  17.540  30.030  1.00  0.00            
ATOM    103  H49 ACD     1      13.670  16.330  28.950  1.00  0.00            
ATOM    104  O25 ACD     1      12.560  15.610  30.540  1.00  0.00            
ATOM    105  H50 ACD     1      13.250  15.010  30.840  1.00  0.00            
ATOM    106  C31 ACD     1      16.710  18.030  31.310  1.00  0.00            
ATOM    107  H51 ACD     1      16.460  18.160  32.370  1.00  0.00            
ATOM    108  O26 ACD     1      17.510  19.170  30.980  1.00  0.00            
ATOM    109  H52 ACD     1      17.530  19.280  30.030  1.00  0.00            
ATOM    110  C32 ACD     1      17.420  16.730  31.090  1.00  0.00            
ATOM    111  H53 ACD     1      17.800  16.670  30.060  1.00  0.00            
ATOM    112  O27 ACD     1      18.540  16.520  31.910  1.00  0.00            
ATOM    113  H54 ACD     1      18.290  15.680  32.300  1.00  0.00            
ATOM    114  C33 ACD     1      16.530  15.530  31.360  1.00  0.00            
ATOM    115  H55 ACD     1      17.000  14.600  31.010  1.00  0.00            
ATOM    116  O28 ACD     1      16.220  15.460  32.750  1.00  0.00            
ATOM    117  C34 ACD     1      16.160  14.120  33.290  1.00  0.00            
ATOM    118  H56 ACD     1      16.210  13.420  32.450  1.00  0.00            
ATOM    119  C35 ACD     1      17.430  13.960  34.090  1.00  0.00            
ATOM    120  H57 ACD     1      17.370  14.710  34.880  1.00  0.00            
ATOM    121  O29 ACD     1      18.590  14.170  33.300  1.00  0.00            
ATOM    122  H58 ACD     1      18.850  13.390  32.790  1.00  0.00            
ATOM    123  C36 ACD     1      17.320  12.610  34.780  1.00  0.00            
ATOM    124  H59 ACD     1      17.190  11.740  34.130  1.00  0.00            
ATOM    125  O30 ACD     1      18.510  12.350  35.500  1.00  0.00            
ATOM    126  H60 ACD     1      18.740  13.080  36.080  1.00  0.00            
ATOM    127  C1  CZ3     2      15.890  24.790  33.790  1.00  0.00            
ATOM    128  C2  CZ3     2      16.680  23.400  33.800  1.00  0.00            
ATOM    129  O1  CZ3     2      16.760  22.810  35.120  1.00  0.00            
ATOM    130  C3  CZ3     2      15.750  21.800  35.270  1.00  0.00            
ATOM    131  N1  CZ3     2      15.970  21.010  36.550  1.00  0.00            
ATOM    132  C4  CZ3     2      15.810  21.500  37.850  1.00  0.00            
ATOM    133  O2  CZ3     2      15.990  20.810  38.880  1.00  0.00            
ATOM    134  C5  CZ3     2      15.420  22.970  37.990  1.00  0.00            
ATOM    135  Cl1 CZ3     2      14.250  23.350  39.260  1.00  0.00            
ATOM    136  C6  CZ3     2      16.630  19.740  36.390  1.00  0.00            
ATOM    137  C7  CZ3     2      18.040  19.710  36.470  1.00  0.00            
ATOM    138  C8  CZ3     2      18.920  20.930  36.700  1.00  0.00            
ATOM    139  C9  CZ3     2      18.760  18.560  36.070  1.00  0.00            
ATOM    140  C10 CZ3     2      18.090  17.420  35.630  1.00  0.00            
ATOM    141  C11 CZ3     2      16.650  17.460  35.520  1.00  0.00            
ATOM    142  C12 CZ3     2      15.910  18.600  35.920  1.00  0.00            
ATOM    143  C13 CZ3     2      14.450  18.680  35.610  1.00  0.00            
ATOM    144  C14 CZ3     2      13.990  18.880  34.180  1.00  0.00            
ATOM    145  H1  CZ3     2      15.850  25.310  32.830  1.00  0.00            
ATOM    146  H2  CZ3     2      14.850  24.730  34.130  1.00  0.00            
ATOM    147  H3  CZ3     2      16.430  25.520  34.410  1.00  0.00            
ATOM    148  H4  CZ3     2      17.670  23.730  33.470  1.00  0.00            
ATOM    149  H5  CZ3     2      16.220  22.790  33.010  1.00  0.00            
ATOM    150  H6  CZ3     2      15.750  21.070  34.440  1.00  0.00            
ATOM    151  H7  CZ3     2      14.760  22.270  35.210  1.00  0.00            
ATOM    152  H8  CZ3     2      14.980  23.330  37.050  1.00  0.00            
ATOM    153  H9  CZ3     2      16.340  23.520  38.210  1.00  0.00            
ATOM    154  H10 CZ3     2      18.640  21.870  36.200  1.00  0.00            
ATOM    155  H11 CZ3     2      18.930  21.240  37.760  1.00  0.00            
ATOM    156  H12 CZ3     2      19.970  20.750  36.420  1.00  0.00            
ATOM    157  H13 CZ3     2      19.840  18.540  36.150  1.00  0.00            
ATOM    158  H14 CZ3     2      18.650  16.540  35.310  1.00  0.00            
ATOM    159  H15 CZ3     2      16.150  16.580  35.140  1.00  0.00            
ATOM    160  H16 CZ3     2      13.980  19.440  36.240  1.00  0.00            
ATOM    161  H17 CZ3     2      13.900  17.840  36.050  1.00  0.00            
ATOM    162  H18 CZ3     2      14.730  19.570  33.740  1.00  0.00            
ATOM    163  H19 CZ3     2      14.010  17.890  33.720  1.00  0.00            
ATOM    164  H20 CZ3     2      12.990  19.340  34.140  1.00  0.00            
TER
ENDMDL
MODEL        1
ATOM      1  H1  ACD     1      16.350   9.710  20.170  1.00  0.00            
ATOM      2  O1  ACD     1      16.620   9.140  20.890  1.00  0.00            
ATOM      3  C1  ACD     1      16.810  10.050  22.000  1.00  0.00            
ATOM      4  H2  ACD     1      17.220   9.490  22.850  1.00  0.00            
ATOM      5  H3  ACD     1      15.820  10.390  22.330  1.00  0.00            
ATOM      6  C2  ACD     1      17.810  11.170  21.770  1.00  0.00            
ATOM      7  H4  ACD     1      18.780  10.660  21.670  1.00  0.00            
ATOM      8  O2  ACD     1      17.500  11.860  20.520  1.00  0.00            
ATOM      9  C3  ACD     1      18.490  12.780  20.120  1.00  0.00            
ATOM     10  H5  ACD     1      18.150  13.100  19.130  1.00  0.00            
ATOM     11  O3  ACD     1      19.750  12.130  20.000  1.00  0.00            
ATOM     12  C4  ACD     1      20.220  11.900  18.680  1.00  0.00            
ATOM     13  H6  ACD     1      19.430  11.820  17.920  1.00  0.00            
ATOM     14  C5  ACD     1      21.070  13.110  18.340  1.00  0.00            
ATOM     15  H7  ACD     1      21.840  13.310  19.090  1.00  0.00            
ATOM     16  O4  ACD     1      20.230  14.250  18.060  1.00  0.00            
ATOM     17  H8  ACD     1      19.930  14.510  18.940  1.00  0.00            
ATOM     18  C6  ACD     1      22.000  12.800  17.160  1.00  0.00            
ATOM     19  H9  ACD     1      21.380  12.730  16.250  1.00  0.00            
ATOM     20  O5  ACD     1      23.050  13.770  16.870  1.00  0.00            
ATOM     21  H10 ACD     1      22.700  14.610  16.550  1.00  0.00            
ATOM     22  C7  ACD     1      22.710  11.450  17.500  1.00  0.00            
ATOM     23  H11 ACD     1      23.320  11.170  16.630  1.00  0.00            
ATOM     24  O6  ACD     1      21.740  10.400  17.570  1.00  0.00            
ATOM     25  C8  ACD     1      20.920  10.530  18.740  1.00  0.00            
ATOM     26  H12 ACD     1      21.600  10.490  19.590  1.00  0.00            
ATOM     27  C9  ACD     1      19.950   9.410  18.950  1.00  0.00            
ATOM     28  H13 ACD     1      19.020   9.820  19.370  1.00  0.00            
ATOM     29  H14 ACD     1      19.700   9.120  17.920  1.00  0.00            
ATOM     30  O7  ACD     1      20.510   8.330  19.780  1.00  0.00            
ATOM     31  H15 ACD     1      20.390   7.510  19.290  1.00  0.00            
ATOM     32  O8  ACD     1      23.530  11.470  18.650  1.00  0.00            
ATOM     33  C10 ACD     1      24.920  11.360  18.540  1.00  0.00            
ATOM     34  H16 ACD     1      25.300  11.310  17.510  1.00  0.00            
ATOM     35  C11 ACD     1      25.430  12.590  19.160  1.00  0.00            
ATOM     36  H17 ACD     1      24.830  12.820  20.050  1.00  0.00            
ATOM     37  O9  ACD     1      25.370  13.610  18.220  1.00  0.00            
ATOM     38  H18 ACD     1      24.440  13.660  18.000  1.00  0.00            
ATOM     39  C12 ACD     1      26.950  12.440  19.490  1.00  0.00            
ATOM     40  H19 ACD     1      27.480  12.340  18.530  1.00  0.00            
ATOM     41  O10 ACD     1      27.570  13.500  20.310  1.00  0.00            
ATOM     42  H20 ACD     1      27.410  13.290  21.230  1.00  0.00            
ATOM     43  C13 ACD     1      27.230  11.050  20.100  1.00  0.00            
ATOM     44  H21 ACD     1      28.290  10.970  20.360  1.00  0.00            
ATOM     45  O11 ACD     1      26.790  10.030  19.210  1.00  0.00            
ATOM     46  C14 ACD     1      25.300  10.040  19.150  1.00  0.00            
ATOM     47  H22 ACD     1      24.810   9.860  20.120  1.00  0.00            
ATOM     48  C15 ACD     1      24.770   8.910  18.230  1.00  0.00            
ATOM     49  H23 ACD     1      23.700   9.140  18.090  1.00  0.00            
ATOM     50  H24 ACD     1      25.370   9.080  17.330  1.00  0.00            
ATOM     51  O12 ACD     1      25.150   7.570  18.620  1.00  0.00            
ATOM     52  H25 ACD     1      26.080   7.520  18.870  1.00  0.00            
ATOM     53  O13 ACD     1      26.530  11.000  21.340  1.00  0.00            
ATOM     54  C16 ACD     1      27.300  10.540  22.430  1.00  0.00            
ATOM     55  H26 ACD     1      28.330  10.330  22.120  1.00  0.00            
ATOM     56  C17 ACD     1      27.440  11.690  23.350  1.00  0.00            
ATOM     57  H27 ACD     1      26.470  12.170  23.480  1.00  0.00            
ATOM     58  O14 ACD     1      28.290  12.670  22.810  1.00  0.00            
ATOM     59  H28 ACD     1      28.820  13.030  23.530  1.00  0.00            
ATOM     60  C18 ACD     1      27.890  11.120  24.720  1.00  0.00            
ATOM     61  H29 ACD     1      28.890  10.670  24.690  1.00  0.00            
ATOM     62  O15 ACD     1      27.900  12.020  25.810  1.00  0.00            
ATOM     63  H30 ACD     1      26.970  12.240  25.870  1.00  0.00            
ATOM     64  C19 ACD     1      27.050   9.930  25.120  1.00  0.00            
ATOM     65  H31 ACD     1      27.400   9.640  26.120  1.00  0.00            
ATOM     66  O16 ACD     1      27.150   8.870  24.210  1.00  0.00            
ATOM     67  C20 ACD     1      26.640   9.250  23.000  1.00  0.00            
ATOM     68  H32 ACD     1      25.570   9.480  23.090  1.00  0.00            
ATOM     69  C21 ACD     1      26.730   8.070  22.000  1.00  0.00            
ATOM     70  H33 ACD     1      26.150   7.210  22.360  1.00  0.00            
ATOM     71  H34 ACD     1      26.330   8.370  21.020  1.00  0.00            
ATOM     72  O17 ACD     1      28.120   7.680  21.780  1.00  0.00            
ATOM     73  H35 ACD     1      28.390   7.270  22.600  1.00  0.00            
ATOM     74  O18 ACD     1      25.740  10.330  25.350  1.00  0.00            
ATOM     75  C22 ACD     1      25.020   9.950  26.530  1.00  0.00            
ATOM     76  H36 ACD     1      25.650   9.580  27.340  1.00  0.00            
ATOM     77  C23 ACD     1      24.390  11.220  26.990  1.00  0.00            
ATOM     78  H37 ACD     1      23.810  11.630  26.150  1.00  0.00            
ATOM     79  O19 ACD     1      25.410  12.180  27.330  1.00  0.00            
ATOM     80  H38 ACD     1      25.090  13.000  27.720  1.00  0.00            
ATOM     81  C24 ACD     1      23.470  10.890  28.120  1.00  0.00            
ATOM     82  H39 ACD     1      23.850  10.380  29.010  1.00  0.00            
ATOM     83  O20 ACD     1      22.790  12.110  28.610  1.00  0.00            
ATOM     84  H40 ACD     1      23.380  12.860  28.740  1.00  0.00            
ATOM     85  C25 ACD     1      22.390   9.990  27.670  1.00  0.00            
ATOM     86  H41 ACD     1      21.900   9.610  28.570  1.00  0.00            
ATOM     87  O21 ACD     1      22.980   8.760  27.210  1.00  0.00            
ATOM     88  C26 ACD     1      23.940   8.880  26.110  1.00  0.00            
ATOM     89  H42 ACD     1      23.400   9.220  25.210  1.00  0.00            
ATOM     90  C27 ACD     1      24.530   7.550  25.610  1.00  0.00            
ATOM     91  H43 ACD     1      25.280   7.590  24.820  1.00  0.00            
ATOM     92  H44 ACD     1      25.040   7.030  26.430  1.00  0.00            
ATOM     93  O22 ACD     1      23.580   6.680  25.140  1.00  0.00            
ATOM     94  H45 ACD     1      24.080   5.910  24.860  1.00  0.00            
ATOM     95  O23 ACD     1      21.540  10.540  26.650  1.00  0.00            
ATOM     96  C28 ACD     1      20.110  10.560  26.910  1.00  0.00            
ATOM     97  H46 ACD     1      19.880  10.210  27.920  1.00  0.00            
ATOM     98  C29 ACD     1      19.570   9.570  25.880  1.00  0.00            
ATOM     99  H47 ACD     1      20.080   9.820  24.940  1.00  0.00            
ATOM    100  O24 ACD     1      18.160   9.930  25.490  1.00  0.00            
ATOM    101  C30 ACD     1      19.900   8.120  26.150  1.00  0.00            
ATOM    102  H48 ACD     1      20.980   8.030  26.000  1.00  0.00            
ATOM    103  H49 ACD     1      19.610   7.950  27.200  1.00  0.00            
ATOM    104  O25 ACD     1      19.170   7.310  25.240  1.00  0.00            
ATOM    105  H50 ACD     1      19.520   7.370  24.350  1.00  0.00            
ATOM    106  C31 ACD     1      19.740  12.010  26.760  1.00  0.00            
ATOM    107  H51 ACD     1      20.400  12.450  26.000  1.00  0.00            
ATOM    108  O26 ACD     1      20.030  12.760  27.980  1.00  0.00            
ATOM    109  H52 ACD     1      20.900  12.460  28.260  1.00  0.00            
ATOM    110  C32 ACD     1      18.330  12.130  26.330  1.00  0.00            
ATOM    111  H53 ACD     1      17.680  11.820  27.160  1.00  0.00            
ATOM    112  O27 ACD     1      18.110  13.520  26.040  1.00  0.00            
ATOM    113  H54 ACD     1      18.530  14.040  26.740  1.00  0.00            
ATOM    114  C33 ACD     1      17.880  11.260  25.170  1.00  0.00            
ATOM    115  H55 ACD     1      16.800  11.340  25.040  1.00  0.00            
ATOM    116  O28 ACD     1      18.600  11.650  24.080  1.00  0.00            
ATOM    117  C34 ACD     1      17.870  12.260  22.960  1.00  0.00            
ATOM    118  H56 ACD     1      16.890  12.620  23.300  1.00  0.00            
ATOM    119  C35 ACD     1      18.710  13.420  22.520  1.00  0.00            
ATOM    120  H57 ACD     1      19.770  13.120  22.430  1.00  0.00            
ATOM    121  O29 ACD     1      18.700  14.470  23.530  1.00  0.00            
ATOM    122  H58 ACD     1      18.560  14.040  24.380  1.00  0.00            
ATOM    123  C36 ACD     1      18.390  13.910  21.160  1.00  0.00            
ATOM    124  H59 ACD     1      17.340  14.230  21.070  1.00  0.00            
ATOM    125  O30 ACD     1      19.290  14.960  20.690  1.00  0.00            
ATOM    126  H60 ACD     1      19.280  15.720  21.280  1.00  0.00            
ATOM    127  C1  CZ3     2      22.800  10.220  22.560  1.00  0.00            
ATOM    128  C2  CZ3     2      21.710  11.020  23.150  1.00  0.00            
ATOM    129  O1  CZ3     2      21.990  12.460  23.080  1.00  0.00            
ATOM    130  C3  CZ3     2      23.030  12.950  23.880  1.00  0.00            
ATOM    131  N1  CZ3     2      23.180  14.390  23.650  1.00  0.00            
ATOM    132  C4  CZ3     2      22.280  15.350  24.170  1.00  0.00            
ATOM    133  O2  CZ3     2      22.410  16.510  23.940  1.00  0.00            
ATOM    134  C5  CZ3     2      21.260  14.880  25.230  1.00  0.00            
ATOM    135  Cl1 CZ3     2      22.120  14.970  26.840  1.00  0.00            
ATOM    136  C6  CZ3     2      24.210  14.930  22.870  1.00  0.00            
ATOM    137  C7  CZ3     2      24.060  15.330  21.500  1.00  0.00            
ATOM    138  C8  CZ3     2      22.650  15.370  20.860  1.00  0.00            
ATOM    139  C9  CZ3     2      25.170  15.890  20.820  1.00  0.00            
ATOM    140  C10 CZ3     2      26.420  16.070  21.470  1.00  0.00            
ATOM    141  C11 CZ3     2      26.570  15.630  22.790  1.00  0.00            
ATOM    142  C12 CZ3     2      25.430  15.050  23.470  1.00  0.00            
ATOM    143  C13 CZ3     2      25.680  14.790  24.970  1.00  0.00            
ATOM    144  C14 CZ3     2      25.720  16.040  25.850  1.00  0.00            
ATOM    145  H1  CZ3     2      22.740  10.110  21.470  1.00  0.00            
ATOM    146  H2  CZ3     2      23.740  10.730  22.810  1.00  0.00            
ATOM    147  H3  CZ3     2      22.740   9.240  23.030  1.00  0.00            
ATOM    148  H4  CZ3     2      21.660  10.760  24.210  1.00  0.00            
ATOM    149  H5  CZ3     2      20.750  10.740  22.700  1.00  0.00            
ATOM    150  H6  CZ3     2      24.000  12.470  23.690  1.00  0.00            
ATOM    151  H7  CZ3     2      22.710  12.800  24.920  1.00  0.00            
ATOM    152  H8  CZ3     2      20.800  13.920  24.980  1.00  0.00            
ATOM    153  H9  CZ3     2      20.490  15.670  25.280  1.00  0.00            
ATOM    154  H10 CZ3     2      22.080  14.460  21.080  1.00  0.00            
ATOM    155  H11 CZ3     2      22.080  16.290  21.000  1.00  0.00            
ATOM    156  H12 CZ3     2      22.760  15.270  19.770  1.00  0.00            
ATOM    157  H13 CZ3     2      24.920  16.350  19.870  1.00  0.00            
ATOM    158  H14 CZ3     2      27.290  16.460  20.960  1.00  0.00            
ATOM    159  H15 CZ3     2      27.510  15.810  23.310  1.00  0.00            
ATOM    160  H16 CZ3     2      26.620  14.250  25.130  1.00  0.00            
ATOM    161  H17 CZ3     2      24.960  14.100  25.430  1.00  0.00            
ATOM    162  H18 CZ3     2      26.590  16.720  25.770  1.00  0.00            
ATOM    163  H19 CZ3     2      24.800  16.630  25.810  1.00  0.00            
ATOM    164  H20 CZ3     2      25.760  15.540  26.820  1.00  0.00            
TER
ENDMDL
MODEL        1
ATOM      1  H1  ACD     1      14.500  11.470  21.210  1.00  0.00            
ATOM      2  O1  ACD     1      14.890  11.030  21.970  1.00  0.00            
ATOM      3  C1  ACD     1      15.230  11.990  23.020  1.00  0.00            
ATOM      4  H2  ACD     1      15.960  11.510  23.700  1.00  0.00            
ATOM      5  H3  ACD     1      14.290  12.150  23.560  1.00  0.00            
ATOM      6  C2  ACD     1      15.880  13.250  22.480  1.00  0.00            
ATOM      7  H4  ACD     1      16.710  13.010  21.800  1.00  0.00            
ATOM      8  O2  ACD     1      14.870  13.900  21.630  1.00  0.00            
ATOM      9  C3  ACD     1      15.330  15.060  21.050  1.00  0.00            
ATOM     10  H5  ACD     1      14.570  15.490  20.380  1.00  0.00            
ATOM     11  O3  ACD     1      16.460  14.830  20.260  1.00  0.00            
ATOM     12  C4  ACD     1      16.520  15.010  18.800  1.00  0.00            
ATOM     13  H6  ACD     1      15.540  14.790  18.380  1.00  0.00            
ATOM     14  C5  ACD     1      17.010  16.440  18.460  1.00  0.00            
ATOM     15  H7  ACD     1      17.910  16.590  19.070  1.00  0.00            
ATOM     16  O4  ACD     1      15.980  17.440  18.830  1.00  0.00            
ATOM     17  H8  ACD     1      15.770  17.360  19.760  1.00  0.00            
ATOM     18  C6  ACD     1      17.370  16.620  16.970  1.00  0.00            
ATOM     19  H9  ACD     1      16.390  16.540  16.480  1.00  0.00            
ATOM     20  O5  ACD     1      17.860  17.880  16.600  1.00  0.00            
ATOM     21  H10 ACD     1      18.390  17.790  15.800  1.00  0.00            
ATOM     22  C7  ACD     1      18.250  15.470  16.490  1.00  0.00            
ATOM     23  H11 ACD     1      18.200  15.390  15.400  1.00  0.00            
ATOM     24  O6  ACD     1      17.750  14.240  16.840  1.00  0.00            
ATOM     25  C8  ACD     1      17.500  13.970  18.230  1.00  0.00            
ATOM     26  H12 ACD     1      18.480  14.120  18.700  1.00  0.00            
ATOM     27  C9  ACD     1      16.990  12.540  18.540  1.00  0.00            
ATOM     28  H13 ACD     1      16.690  12.470  19.590  1.00  0.00            
ATOM     29  H14 ACD     1      16.190  12.240  17.850  1.00  0.00            
ATOM     30  O7  ACD     1      18.030  11.580  18.370  1.00  0.00            
ATOM     31  H15 ACD     1      18.500  11.680  17.550  1.00  0.00            
ATOM     32  O8  ACD     1      19.650  15.600  16.890  1.00  0.00            
ATOM     33  C10 ACD     1      20.650  14.990  16.040  1.00  0.00            
ATOM     34  H16 ACD     1      20.340  15.250  15.020  1.00  0.00            
ATOM     35  C11 ACD     1      21.950  15.780  16.340  1.00  0.00            
ATOM     36  H17 ACD     1      21.990  15.840  17.440  1.00  0.00            
ATOM     37  O9  ACD     1      21.790  17.100  15.670  1.00  0.00            
ATOM     38  H18 ACD     1      21.140  17.560  16.210  1.00  0.00            
ATOM     39  C12 ACD     1      23.150  15.020  15.910  1.00  0.00            
ATOM     40  H19 ACD     1      23.240  15.090  14.820  1.00  0.00            
ATOM     41  O10 ACD     1      24.320  15.730  16.340  1.00  0.00            
ATOM     42  H20 ACD     1      24.430  15.380  17.220  1.00  0.00            
ATOM     43  C13 ACD     1      23.210  13.610  16.350  1.00  0.00            
ATOM     44  H21 ACD     1      24.100  13.140  15.910  1.00  0.00            
ATOM     45  O11 ACD     1      22.030  12.960  15.730  1.00  0.00            
ATOM     46  C14 ACD     1      20.750  13.450  16.190  1.00  0.00            
ATOM     47  H22 ACD     1      20.570  13.030  17.190  1.00  0.00            
ATOM     48  C15 ACD     1      19.770  12.720  15.210  1.00  0.00            
ATOM     49  H23 ACD     1      18.830  13.280  15.130  1.00  0.00            
ATOM     50  H24 ACD     1      20.220  12.560  14.220  1.00  0.00            
ATOM     51  O12 ACD     1      19.630  11.380  15.670  1.00  0.00            
ATOM     52  H25 ACD     1      19.330  10.750  15.000  1.00  0.00            
ATOM     53  O13 ACD     1      23.060  13.510  17.800  1.00  0.00            
ATOM     54  C16 ACD     1      24.270  13.210  18.530  1.00  0.00            
ATOM     55  H26 ACD     1      25.080  13.300  17.790  1.00  0.00            
ATOM     56  C17 ACD     1      24.440  14.240  19.620  1.00  0.00            
ATOM     57  H27 ACD     1      23.400  14.240  19.990  1.00  0.00            
ATOM     58  O14 ACD     1      24.740  15.550  19.050  1.00  0.00            
ATOM     59  H28 ACD     1      25.430  15.980  19.560  1.00  0.00            
ATOM     60  C18 ACD     1      25.480  13.710  20.640  1.00  0.00            
ATOM     61  H29 ACD     1      26.430  13.650  20.100  1.00  0.00            
ATOM     62  O15 ACD     1      25.660  14.540  21.860  1.00  0.00            
ATOM     63  H30 ACD     1      25.700  13.920  22.600  1.00  0.00            
ATOM     64  C19 ACD     1      25.240  12.250  21.040  1.00  0.00            
ATOM     65  H31 ACD     1      26.070  11.850  21.630  1.00  0.00            
ATOM     66  O16 ACD     1      25.150  11.500  19.890  1.00  0.00            
ATOM     67  C20 ACD     1      24.060  11.810  19.070  1.00  0.00            
ATOM     68  H32 ACD     1      23.130  11.770  19.660  1.00  0.00            
ATOM     69  C21 ACD     1      23.910  10.610  18.040  1.00  0.00            
ATOM     70  H33 ACD     1      23.730   9.700  18.630  1.00  0.00            
ATOM     71  H34 ACD     1      23.010  10.680  17.430  1.00  0.00            
ATOM     72  O17 ACD     1      24.980  10.550  17.140  1.00  0.00            
ATOM     73  H35 ACD     1      25.640   9.920  17.460  1.00  0.00            
ATOM     74  O18 ACD     1      24.030  12.190  21.740  1.00  0.00            
ATOM     75  C22 ACD     1      24.060  11.470  23.020  1.00  0.00            
ATOM     76  H36 ACD     1      24.950  10.830  23.070  1.00  0.00            
ATOM     77  C23 ACD     1      24.090  12.580  24.110  1.00  0.00            
ATOM     78  H37 ACD     1      23.380  13.370  23.850  1.00  0.00            
ATOM     79  O19 ACD     1      25.430  13.060  24.200  1.00  0.00            
ATOM     80  H38 ACD     1      25.450  13.650  24.970  1.00  0.00            
ATOM     81  C24 ACD     1      23.650  12.020  25.450  1.00  0.00            
ATOM     82  H39 ACD     1      24.490  11.410  25.790  1.00  0.00            
ATOM     83  O20 ACD     1      23.520  13.160  26.340  1.00  0.00            
ATOM     84  H40 ACD     1      24.360  13.620  26.410  1.00  0.00            
ATOM     85  C25 ACD     1      22.480  11.070  25.390  1.00  0.00            
ATOM     86  H41 ACD     1      22.240  10.530  26.310  1.00  0.00            
ATOM     87  O21 ACD     1      22.660   9.990  24.450  1.00  0.00            
ATOM     88  C26 ACD     1      22.800  10.500  23.090  1.00  0.00            
ATOM     89  H42 ACD     1      21.900  10.950  22.650  1.00  0.00            
ATOM     90  C27 ACD     1      23.100   9.380  22.060  1.00  0.00            
ATOM     91  H43 ACD     1      23.150   9.820  21.060  1.00  0.00            
ATOM     92  H44 ACD     1      24.040   8.870  22.290  1.00  0.00            
ATOM     93  O22 ACD     1      22.030   8.410  22.010  1.00  0.00            
ATOM     94  H45 ACD     1      21.180   8.860  21.910  1.00  0.00            
ATOM     95  O23 ACD     1      21.340  11.830  24.880  1.00  0.00            
ATOM     96  C28 ACD     1      20.110  11.900  25.630  1.00  0.00            
ATOM     97  H46 ACD     1      20.290  11.190  26.440  1.00  0.00            
ATOM     98  C29 ACD     1      19.000  11.270  24.750  1.00  0.00            
ATOM     99  H47 ACD     1      19.140  11.580  23.710  1.00  0.00            
ATOM    100  O24 ACD     1      17.700  11.610  25.290  1.00  0.00            
ATOM    101  C30 ACD     1      19.100   9.700  24.660  1.00  0.00            
ATOM    102  H48 ACD     1      20.090   9.510  24.230  1.00  0.00            
ATOM    103  H49 ACD     1      19.150   9.050  25.540  1.00  0.00            
ATOM    104  O25 ACD     1      18.110   9.250  23.750  1.00  0.00            
ATOM    105  H50 ACD     1      17.790  10.030  23.290  1.00  0.00            
ATOM    106  C31 ACD     1      19.820  13.300  26.030  1.00  0.00            
ATOM    107  H51 ACD     1      19.850  13.860  25.090  1.00  0.00            
ATOM    108  O26 ACD     1      20.870  13.720  27.010  1.00  0.00            
ATOM    109  H52 ACD     1      21.710  13.580  26.580  1.00  0.00            
ATOM    110  C32 ACD     1      18.390  13.550  26.480  1.00  0.00            
ATOM    111  H53 ACD     1      18.210  13.100  27.460  1.00  0.00            
ATOM    112  O27 ACD     1      18.150  14.950  26.550  1.00  0.00            
ATOM    113  H54 ACD     1      18.530  15.180  27.400  1.00  0.00            
ATOM    114  C33 ACD     1      17.370  12.990  25.520  1.00  0.00            
ATOM    115  H55 ACD     1      16.360  13.130  25.900  1.00  0.00            
ATOM    116  O28 ACD     1      17.490  13.720  24.280  1.00  0.00            
ATOM    117  C34 ACD     1      16.310  14.180  23.600  1.00  0.00            
ATOM    118  H56 ACD     1      15.440  14.370  24.240  1.00  0.00            
ATOM    119  C35 ACD     1      16.580  15.610  23.050  1.00  0.00            
ATOM    120  H57 ACD     1      17.540  15.630  22.510  1.00  0.00            
ATOM    121  O29 ACD     1      16.690  16.440  24.250  1.00  0.00            
ATOM    122  H58 ACD     1      17.020  15.860  24.940  1.00  0.00            
ATOM    123  C36 ACD     1      15.540  16.130  22.090  1.00  0.00            
ATOM    124  H59 ACD     1      14.610  16.170  22.660  1.00  0.00            
ATOM    125  O30 ACD     1      15.930  17.400  21.620  1.00  0.00            
ATOM    126  H60 ACD     1      16.340  17.740  22.420  1.00  0.00            
ATOM    127  C1  CZ3     2      20.160  14.080  20.750  1.00  0.00            
ATOM    128  C2  CZ3     2      20.540  13.940  22.220  1.00  0.00            
ATOM    129  O1  CZ3     2      20.660  15.180  22.770  1.00  0.00            
ATOM    130  C3  CZ3     2      21.760  15.990  22.340  1.00  0.00            
ATOM    131  N1  CZ3     2      21.750  17.390  22.900  1.00  0.00            
ATOM    132  C4  CZ3     2      21.570  17.710  24.230  1.00  0.00            
ATOM    133  O2  CZ3     2      21.460  18.840  24.590  1.00  0.00            
ATOM    134  C5  CZ3     2      21.790  16.640  25.310  1.00  0.00            
ATOM    135  Cl1 CZ3     2      23.510  16.200  25.600  1.00  0.00            
ATOM    136  C6  CZ3     2      21.880  18.510  22.010  1.00  0.00            
ATOM    137  C7  CZ3     2      20.730  19.050  21.390  1.00  0.00            
ATOM    138  C8  CZ3     2      19.430  18.630  21.790  1.00  0.00            
ATOM    139  C9  CZ3     2      20.860  20.050  20.370  1.00  0.00            
ATOM    140  C10 CZ3     2      22.170  20.520  19.980  1.00  0.00            
ATOM    141  C11 CZ3     2      23.240  19.870  20.590  1.00  0.00            
ATOM    142  C12 CZ3     2      23.120  18.930  21.590  1.00  0.00            
ATOM    143  C13 CZ3     2      24.460  18.450  22.220  1.00  0.00            
ATOM    144  C14 CZ3     2      25.110  19.560  23.020  1.00  0.00            
ATOM    145  H1  CZ3     2      19.380  14.840  20.640  1.00  0.00            
ATOM    146  H2  CZ3     2      20.970  14.220  20.020  1.00  0.00            
ATOM    147  H3  CZ3     2      19.580  13.170  20.520  1.00  0.00            
ATOM    148  H4  CZ3     2      21.470  13.360  22.230  1.00  0.00            
ATOM    149  H5  CZ3     2      19.720  13.380  22.690  1.00  0.00            
ATOM    150  H6  CZ3     2      21.700  16.210  21.270  1.00  0.00            
ATOM    151  H7  CZ3     2      22.740  15.560  22.580  1.00  0.00            
ATOM    152  H8  CZ3     2      21.190  15.750  25.060  1.00  0.00            
ATOM    153  H9  CZ3     2      21.400  17.040  26.250  1.00  0.00            
ATOM    154  H10 CZ3     2      18.720  19.160  21.140  1.00  0.00            
ATOM    155  H11 CZ3     2      19.310  17.560  21.620  1.00  0.00            
ATOM    156  H12 CZ3     2      19.420  18.890  22.850  1.00  0.00            
ATOM    157  H13 CZ3     2      19.940  20.550  20.070  1.00  0.00            
ATOM    158  H14 CZ3     2      22.330  21.360  19.310  1.00  0.00            
ATOM    159  H15 CZ3     2      24.250  20.110  20.260  1.00  0.00            
ATOM    160  H16 CZ3     2      25.160  18.150  21.430  1.00  0.00            
ATOM    161  H17 CZ3     2      24.320  17.570  22.860  1.00  0.00            
ATOM    162  H18 CZ3     2      24.960  20.520  22.520  1.00  0.00            
ATOM    163  H19 CZ3     2      24.640  19.580  24.010  1.00  0.00            
ATOM    164  H20 CZ3     2      26.180  19.310  23.100  1.00  0.00            
TER
ENDMDL
MODEL        1
ATOM      1  H1  ACD     1      20.720  35.180  22.560  1.00  0.00            
ATOM      2  O1  ACD     1      21.360  35.680  23.080  1.00  0.00            
ATOM      3  C1  ACD     1      22.620  35.580  22.280  1.00  0.00            
ATOM      4  H2  ACD     1      23.340  36.320  22.640  1.00  0.00            
ATOM      5  H3  ACD     1      22.420  35.920  21.260  1.00  0.00            
ATOM      6  C2  ACD     1      23.240  34.220  22.290  1.00  0.00            
ATOM      7  H4  ACD     1      23.240  33.740  23.270  1.00  0.00            
ATOM      8  O2  ACD     1      22.440  33.450  21.390  1.00  0.00            
ATOM      9  C3  ACD     1      22.810  32.140  21.230  1.00  0.00            
ATOM     10  H5  ACD     1      21.980  31.770  20.610  1.00  0.00            
ATOM     11  O3  ACD     1      22.770  31.440  22.550  1.00  0.00            
ATOM     12  C4  ACD     1      21.840  30.400  22.770  1.00  0.00            
ATOM     13  H6  ACD     1      21.090  30.370  21.970  1.00  0.00            
ATOM     14  C5  ACD     1      22.700  29.120  22.900  1.00  0.00            
ATOM     15  H7  ACD     1      23.560  29.300  23.560  1.00  0.00            
ATOM     16  O4  ACD     1      23.300  28.860  21.590  1.00  0.00            
ATOM     17  H8  ACD     1      23.680  29.690  21.280  1.00  0.00            
ATOM     18  C6  ACD     1      21.870  27.960  23.420  1.00  0.00            
ATOM     19  H9  ACD     1      21.130  27.730  22.650  1.00  0.00            
ATOM     20  O5  ACD     1      22.620  26.750  23.590  1.00  0.00            
ATOM     21  H10 ACD     1      23.500  26.830  23.200  1.00  0.00            
ATOM     22  C7  ACD     1      21.130  28.340  24.680  1.00  0.00            
ATOM     23  H11 ACD     1      20.400  27.590  24.990  1.00  0.00            
ATOM     24  O6  ACD     1      20.300  29.500  24.400  1.00  0.00            
ATOM     25  C8  ACD     1      20.990  30.660  24.030  1.00  0.00            
ATOM     26  H12 ACD     1      21.790  30.830  24.760  1.00  0.00            
ATOM     27  C9  ACD     1      20.140  31.910  23.920  1.00  0.00            
ATOM     28  H13 ACD     1      20.760  32.730  23.520  1.00  0.00            
ATOM     29  H14 ACD     1      19.380  31.820  23.130  1.00  0.00            
ATOM     30  O7  ACD     1      19.510  32.340  25.180  1.00  0.00            
ATOM     31  H15 ACD     1      18.630  31.950  25.300  1.00  0.00            
ATOM     32  O8  ACD     1      22.050  28.580  25.690  1.00  0.00            
ATOM     33  C10 ACD     1      21.940  27.950  27.000  1.00  0.00            
ATOM     34  H16 ACD     1      21.130  27.210  26.990  1.00  0.00            
ATOM     35  C11 ACD     1      23.250  27.250  27.170  1.00  0.00            
ATOM     36  H17 ACD     1      24.040  27.950  26.860  1.00  0.00            
ATOM     37  O9  ACD     1      23.230  26.050  26.330  1.00  0.00            
ATOM     38  H18 ACD     1      23.450  26.320  25.430  1.00  0.00            
ATOM     39  C12 ACD     1      23.520  26.880  28.600  1.00  0.00            
ATOM     40  H19 ACD     1      22.780  26.120  28.880  1.00  0.00            
ATOM     41  O10 ACD     1      24.880  26.590  28.800  1.00  0.00            
ATOM     42  H20 ACD     1      25.160  25.870  28.220  1.00  0.00            
ATOM     43  C13 ACD     1      23.200  28.180  29.460  1.00  0.00            
ATOM     44  H21 ACD     1      23.320  27.880  30.500  1.00  0.00            
ATOM     45  O11 ACD     1      21.880  28.660  29.340  1.00  0.00            
ATOM     46  C14 ACD     1      21.560  29.110  28.000  1.00  0.00            
ATOM     47  H22 ACD     1      22.220  29.960  27.770  1.00  0.00            
ATOM     48  C15 ACD     1      20.110  29.400  27.950  1.00  0.00            
ATOM     49  H23 ACD     1      19.880  29.780  26.940  1.00  0.00            
ATOM     50  H24 ACD     1      19.650  28.410  28.030  1.00  0.00            
ATOM     51  O12 ACD     1      19.810  30.310  28.960  1.00  0.00            
ATOM     52  H25 ACD     1      18.910  30.630  28.830  1.00  0.00            
ATOM     53  O13 ACD     1      24.190  29.190  29.200  1.00  0.00            
ATOM     54  C16 ACD     1      25.090  29.580  30.250  1.00  0.00            
ATOM     55  H26 ACD     1      25.170  28.800  31.030  1.00  0.00            
ATOM     56  C17 ACD     1      26.450  29.560  29.520  1.00  0.00            
ATOM     57  H27 ACD     1      26.410  30.070  28.550  1.00  0.00            
ATOM     58  O14 ACD     1      26.870  28.290  29.160  1.00  0.00            
ATOM     59  H28 ACD     1      26.100  27.840  28.810  1.00  0.00            
ATOM     60  C18 ACD     1      27.570  30.270  30.340  1.00  0.00            
ATOM     61  H29 ACD     1      27.810  29.640  31.210  1.00  0.00            
ATOM     62  O15 ACD     1      28.740  30.430  29.500  1.00  0.00            
ATOM     63  H30 ACD     1      29.040  29.550  29.230  1.00  0.00            
ATOM     64  C19 ACD     1      27.060  31.620  30.780  1.00  0.00            
ATOM     65  H31 ACD     1      27.690  32.030  31.570  1.00  0.00            
ATOM     66  O16 ACD     1      25.780  31.480  31.420  1.00  0.00            
ATOM     67  C20 ACD     1      24.700  30.970  30.710  1.00  0.00            
ATOM     68  H32 ACD     1      24.510  31.620  29.850  1.00  0.00            
ATOM     69  C21 ACD     1      23.560  31.000  31.700  1.00  0.00            
ATOM     70  H33 ACD     1      22.800  30.310  31.310  1.00  0.00            
ATOM     71  H34 ACD     1      23.890  30.680  32.700  1.00  0.00            
ATOM     72  O17 ACD     1      23.070  32.380  31.920  1.00  0.00            
ATOM     73  H35 ACD     1      23.740  32.950  32.300  1.00  0.00            
ATOM     74  O18 ACD     1      26.890  32.530  29.690  1.00  0.00            
ATOM     75  C22 ACD     1      27.530  33.760  29.600  1.00  0.00            
ATOM     76  H36 ACD     1      28.000  34.150  30.520  1.00  0.00            
ATOM     77  C23 ACD     1      28.730  33.650  28.550  1.00  0.00            
ATOM     78  H37 ACD     1      28.250  33.200  27.670  1.00  0.00            
ATOM     79  O19 ACD     1      29.840  32.790  29.020  1.00  0.00            
ATOM     80  H38 ACD     1      29.480  31.950  29.330  1.00  0.00            
ATOM     81  C24 ACD     1      29.300  35.010  28.120  1.00  0.00            
ATOM     82  H39 ACD     1      29.740  35.500  28.990  1.00  0.00            
ATOM     83  O20 ACD     1      30.250  34.920  27.060  1.00  0.00            
ATOM     84  H40 ACD     1      30.700  34.110  27.280  1.00  0.00            
ATOM     85  C25 ACD     1      28.130  35.800  27.540  1.00  0.00            
ATOM     86  H41 ACD     1      28.510  36.790  27.260  1.00  0.00            
ATOM     87  O21 ACD     1      27.250  35.980  28.610  1.00  0.00            
ATOM     88  C26 ACD     1      26.520  34.790  29.100  1.00  0.00            
ATOM     89  H42 ACD     1      25.840  34.420  28.330  1.00  0.00            
ATOM     90  C27 ACD     1      25.570  35.230  30.270  1.00  0.00            
ATOM     91  H43 ACD     1      24.890  36.030  29.920  1.00  0.00            
ATOM     92  H44 ACD     1      24.940  34.350  30.440  1.00  0.00            
ATOM     93  O22 ACD     1      26.120  35.720  31.510  1.00  0.00            
ATOM     94  H45 ACD     1      26.220  36.680  31.510  1.00  0.00            
ATOM     95  O23 ACD     1      27.520  35.140  26.450  1.00  0.00            
ATOM     96  C28 ACD     1      27.230  36.030  25.340  1.00  0.00            
ATOM     97  H46 ACD     1      27.760  36.980  25.470  1.00  0.00            
ATOM     98  C29 ACD     1      25.710  36.080  25.180  1.00  0.00            
ATOM     99  H47 ACD     1      25.380  35.030  25.140  1.00  0.00            
ATOM    100  O24 ACD     1      25.390  36.660  23.890  1.00  0.00            
ATOM    101  C30 ACD     1      24.970  36.810  26.210  1.00  0.00            
ATOM    102  H48 ACD     1      23.890  36.910  26.020  1.00  0.00            
ATOM    103  H49 ACD     1      24.920  36.160  27.090  1.00  0.00            
ATOM    104  O25 ACD     1      25.630  38.050  26.500  1.00  0.00            
ATOM    105  H50 ACD     1      25.390  38.300  27.400  1.00  0.00            
ATOM    106  C31 ACD     1      27.920  35.360  24.120  1.00  0.00            
ATOM    107  H51 ACD     1      27.680  34.290  24.110  1.00  0.00            
ATOM    108  O26 ACD     1      29.320  35.430  24.330  1.00  0.00            
ATOM    109  H52 ACD     1      29.540  35.110  25.210  1.00  0.00            
ATOM    110  C32 ACD     1      27.480  35.990  22.820  1.00  0.00            
ATOM    111  H53 ACD     1      27.800  37.040  22.840  1.00  0.00            
ATOM    112  O27 ACD     1      28.070  35.350  21.650  1.00  0.00            
ATOM    113  H54 ACD     1      29.010  35.250  21.830  1.00  0.00            
ATOM    114  C33 ACD     1      25.960  35.970  22.690  1.00  0.00            
ATOM    115  H55 ACD     1      25.450  36.440  21.850  1.00  0.00            
ATOM    116  O28 ACD     1      25.550  34.650  22.730  1.00  0.00            
ATOM    117  C34 ACD     1      24.680  34.250  21.690  1.00  0.00            
ATOM    118  H56 ACD     1      24.870  34.840  20.780  1.00  0.00            
ATOM    119  C35 ACD     1      25.230  32.840  21.390  1.00  0.00            
ATOM    120  H57 ACD     1      25.320  32.220  22.290  1.00  0.00            
ATOM    121  O29 ACD     1      26.540  33.020  20.790  1.00  0.00            
ATOM    122  H58 ACD     1      27.050  33.430  21.490  1.00  0.00            
ATOM    123  C36 ACD     1      24.190  32.120  20.580  1.00  0.00            
ATOM    124  H59 ACD     1      24.020  32.710  19.670  1.00  0.00            
ATOM    125  O30 ACD     1      24.490  30.770  20.280  1.00  0.00            
ATOM    126  H60 ACD     1      23.840  30.540  19.600  1.00  0.00            
ATOM    127  C1  CZ3     2      25.120  32.650  26.300  1.00  0.00            
ATOM    128  C2  CZ3     2      24.810  31.500  25.300  1.00  0.00            
ATOM    129  O1  CZ3     2      26.170  31.030  25.040  1.00  0.00            
ATOM    130  C3  CZ3     2      26.380  29.970  23.970  1.00  0.00            
ATOM    131  N1  CZ3     2      27.810  29.780  23.890  1.00  0.00            
ATOM    132  C4  CZ3     2      28.410  28.820  24.760  1.00  0.00            
ATOM    133  O2  CZ3     2      29.550  28.360  24.610  1.00  0.00            
ATOM    134  C5  CZ3     2      27.710  28.350  26.000  1.00  0.00            
ATOM    135  Cl1 CZ3     2      26.750  26.820  25.680  1.00  0.00            
ATOM    136  C6  CZ3     2      28.590  30.580  22.970  1.00  0.00            
ATOM    137  C7  CZ3     2      29.330  31.730  23.490  1.00  0.00            
ATOM    138  C8  CZ3     2      29.410  32.080  24.960  1.00  0.00            
ATOM    139  C9  CZ3     2      30.100  32.500  22.620  1.00  0.00            
ATOM    140  C10 CZ3     2      30.100  32.230  21.200  1.00  0.00            
ATOM    141  C11 CZ3     2      29.480  31.120  20.710  1.00  0.00            
ATOM    142  C12 CZ3     2      28.690  30.300  21.560  1.00  0.00            
ATOM    143  C13 CZ3     2      27.950  29.160  20.800  1.00  0.00            
ATOM    144  C14 CZ3     2      28.730  27.830  20.770  1.00  0.00            
ATOM    145  H1  CZ3     2      24.310  33.380  26.370  1.00  0.00            
ATOM    146  H2  CZ3     2      25.230  32.230  27.300  1.00  0.00            
ATOM    147  H3  CZ3     2      26.040  33.200  26.060  1.00  0.00            
ATOM    148  H4  CZ3     2      24.400  31.880  24.360  1.00  0.00            
ATOM    149  H5  CZ3     2      24.200  30.700  25.760  1.00  0.00            
ATOM    150  H6  CZ3     2      25.930  30.270  23.010  1.00  0.00            
ATOM    151  H7  CZ3     2      25.960  28.990  24.220  1.00  0.00            
ATOM    152  H8  CZ3     2      27.060  29.120  26.450  1.00  0.00            
ATOM    153  H9  CZ3     2      28.400  28.290  26.850  1.00  0.00            
ATOM    154  H10 CZ3     2      30.240  32.740  25.230  1.00  0.00            
ATOM    155  H11 CZ3     2      28.440  32.450  25.330  1.00  0.00            
ATOM    156  H12 CZ3     2      29.660  31.170  25.510  1.00  0.00            
ATOM    157  H13 CZ3     2      30.690  33.330  23.000  1.00  0.00            
ATOM    158  H14 CZ3     2      30.700  32.920  20.600  1.00  0.00            
ATOM    159  H15 CZ3     2      29.660  30.770  19.700  1.00  0.00            
ATOM    160  H16 CZ3     2      27.660  29.370  19.770  1.00  0.00            
ATOM    161  H17 CZ3     2      26.980  28.910  21.270  1.00  0.00            
ATOM    162  H18 CZ3     2      28.990  27.520  21.790  1.00  0.00            
ATOM    163  H19 CZ3     2      27.990  27.140  20.340  1.00  0.00            
ATOM    164  H20 CZ3     2      29.680  27.910  20.230  1.00  0.00            
TER
ENDMDL
MODEL        1
ATOM      1  H1  ACD     1      25.200   5.440  33.240  1.00  0.00            
ATOM      2  O1  ACD     1      25.990   5.270  33.760  1.00  0.00            
ATOM      3  C1  ACD     1      25.330   4.770  34.910  1.00  0.00            
ATOM      4  H2  ACD     1      26.110   4.840  35.680  1.00  0.00            
ATOM      5  H3  ACD     1      24.790   3.830  34.790  1.00  0.00            
ATOM      6  C2  ACD     1      24.250   5.740  35.310  1.00  0.00            
ATOM      7  H4  ACD     1      24.690   6.680  35.670  1.00  0.00            
ATOM      8  O2  ACD     1      23.450   6.000  34.200  1.00  0.00            
ATOM      9  C3  ACD     1      22.490   7.030  34.500  1.00  0.00            
ATOM     10  H5  ACD     1      21.870   7.180  33.620  1.00  0.00            
ATOM     11  O3  ACD     1      23.170   8.230  34.850  1.00  0.00            
ATOM     12  C4  ACD     1      23.220   9.320  33.880  1.00  0.00            
ATOM     13  H6  ACD     1      22.380   9.220  33.180  1.00  0.00            
ATOM     14  C5  ACD     1      23.020  10.590  34.720  1.00  0.00            
ATOM     15  H7  ACD     1      23.730  10.440  35.550  1.00  0.00            
ATOM     16  O4  ACD     1      21.680  10.540  35.220  1.00  0.00            
ATOM     17  H8  ACD     1      21.440   9.730  35.680  1.00  0.00            
ATOM     18  C6  ACD     1      23.220  11.830  33.910  1.00  0.00            
ATOM     19  H9  ACD     1      22.510  11.810  33.080  1.00  0.00            
ATOM     20  O5  ACD     1      23.050  13.120  34.530  1.00  0.00            
ATOM     21  H10 ACD     1      23.870  13.390  34.940  1.00  0.00            
ATOM     22  C7  ACD     1      24.590  11.740  33.270  1.00  0.00            
ATOM     23  H11 ACD     1      24.770  12.540  32.560  1.00  0.00            
ATOM     24  O6  ACD     1      24.670  10.570  32.440  1.00  0.00            
ATOM     25  C8  ACD     1      24.550   9.350  33.100  1.00  0.00            
ATOM     26  H12 ACD     1      25.390   9.150  33.780  1.00  0.00            
ATOM     27  C9  ACD     1      24.510   8.260  32.070  1.00  0.00            
ATOM     28  H13 ACD     1      24.120   7.280  32.390  1.00  0.00            
ATOM     29  H14 ACD     1      23.880   8.450  31.190  1.00  0.00            
ATOM     30  O7  ACD     1      25.850   8.230  31.450  1.00  0.00            
ATOM     31  H15 ACD     1      26.470   8.130  32.170  1.00  0.00            
ATOM     32  O8  ACD     1      25.580  11.650  34.300  1.00  0.00            
ATOM     33  C10 ACD     1      26.380  12.770  34.580  1.00  0.00            
ATOM     34  H16 ACD     1      26.180  13.620  33.910  1.00  0.00            
ATOM     35  C11 ACD     1      26.160  13.140  36.000  1.00  0.00            
ATOM     36  H17 ACD     1      26.240  12.190  36.550  1.00  0.00            
ATOM     37  O9  ACD     1      24.840  13.790  36.270  1.00  0.00            
ATOM     38  H18 ACD     1      25.020  14.600  36.740  1.00  0.00            
ATOM     39  C12 ACD     1      27.300  14.110  36.340  1.00  0.00            
ATOM     40  H19 ACD     1      27.290  15.050  35.780  1.00  0.00            
ATOM     41  O10 ACD     1      27.150  14.330  37.740  1.00  0.00            
ATOM     42  H20 ACD     1      26.380  14.890  37.870  1.00  0.00            
ATOM     43  C13 ACD     1      28.620  13.460  36.150  1.00  0.00            
ATOM     44  H21 ACD     1      29.490  14.030  36.490  1.00  0.00            
ATOM     45  O11 ACD     1      28.750  13.190  34.770  1.00  0.00            
ATOM     46  C14 ACD     1      27.720  12.370  34.190  1.00  0.00            
ATOM     47  H22 ACD     1      27.810  11.340  34.570  1.00  0.00            
ATOM     48  C15 ACD     1      27.850  12.260  32.670  1.00  0.00            
ATOM     49  H23 ACD     1      28.800  11.780  32.410  1.00  0.00            
ATOM     50  H24 ACD     1      27.130  11.520  32.300  1.00  0.00            
ATOM     51  O12 ACD     1      27.720  13.580  32.050  1.00  0.00            
ATOM     52  H25 ACD     1      27.200  13.420  31.260  1.00  0.00            
ATOM     53  O13 ACD     1      28.610  12.220  36.880  1.00  0.00            
ATOM     54  C16 ACD     1      29.820  11.920  37.600  1.00  0.00            
ATOM     55  H26 ACD     1      30.620  12.640  37.360  1.00  0.00            
ATOM     56  C17 ACD     1      29.410  11.960  39.080  1.00  0.00            
ATOM     57  H27 ACD     1      28.550  11.290  39.120  1.00  0.00            
ATOM     58  O14 ACD     1      29.040  13.310  39.460  1.00  0.00            
ATOM     59  H28 ACD     1      28.180  13.480  39.060  1.00  0.00            
ATOM     60  C18 ACD     1      30.510  11.390  39.980  1.00  0.00            
ATOM     61  H29 ACD     1      31.370  12.080  39.980  1.00  0.00            
ATOM     62  O15 ACD     1      29.960  11.350  41.300  1.00  0.00            
ATOM     63  H30 ACD     1      29.750  12.260  41.540  1.00  0.00            
ATOM     64  C19 ACD     1      30.960   9.970  39.520  1.00  0.00            
ATOM     65  H31 ACD     1      31.800   9.560  40.090  1.00  0.00            
ATOM     66  O16 ACD     1      31.390  10.080  38.170  1.00  0.00            
ATOM     67  C20 ACD     1      30.340  10.500  37.200  1.00  0.00            
ATOM     68  H32 ACD     1      29.520   9.790  37.350  1.00  0.00            
ATOM     69  C21 ACD     1      30.880  10.440  35.770  1.00  0.00            
ATOM     70  H33 ACD     1      31.310   9.460  35.520  1.00  0.00            
ATOM     71  H34 ACD     1      30.020  10.460  35.080  1.00  0.00            
ATOM     72  O17 ACD     1      31.830  11.430  35.480  1.00  0.00            
ATOM     73  H35 ACD     1      32.340  11.760  36.220  1.00  0.00            
ATOM     74  O18 ACD     1      29.890   8.940  39.600  1.00  0.00            
ATOM     75  C22 ACD     1      30.070   7.950  40.530  1.00  0.00            
ATOM     76  H36 ACD     1      30.980   8.190  41.090  1.00  0.00            
ATOM     77  C23 ACD     1      28.860   7.980  41.470  1.00  0.00            
ATOM     78  H37 ACD     1      27.990   8.180  40.830  1.00  0.00            
ATOM     79  O19 ACD     1      28.990   9.010  42.400  1.00  0.00            
ATOM     80  H38 ACD     1      29.340   9.720  41.850  1.00  0.00            
ATOM     81  C24 ACD     1      28.720   6.680  42.210  1.00  0.00            
ATOM     82  H39 ACD     1      29.560   6.570  42.910  1.00  0.00            
ATOM     83  O20 ACD     1      27.460   6.710  42.900  1.00  0.00            
ATOM     84  H40 ACD     1      27.470   7.580  43.300  1.00  0.00            
ATOM     85  C25 ACD     1      28.720   5.550  41.190  1.00  0.00            
ATOM     86  H41 ACD     1      28.440   4.610  41.690  1.00  0.00            
ATOM     87  O21 ACD     1      30.060   5.460  40.710  1.00  0.00            
ATOM     88  C26 ACD     1      30.360   6.570  39.870  1.00  0.00            
ATOM     89  H42 ACD     1      29.630   6.540  39.060  1.00  0.00            
ATOM     90  C27 ACD     1      31.740   6.380  39.140  1.00  0.00            
ATOM     91  H43 ACD     1      31.860   5.450  38.570  1.00  0.00            
ATOM     92  H44 ACD     1      31.830   7.160  38.370  1.00  0.00            
ATOM     93  O22 ACD     1      32.840   6.560  40.000  1.00  0.00            
ATOM     94  H45 ACD     1      32.950   5.840  40.620  1.00  0.00            
ATOM     95  O23 ACD     1      27.760   5.790  40.120  1.00  0.00            
ATOM     96  C28 ACD     1      26.880   4.770  39.780  1.00  0.00            
ATOM     97  H46 ACD     1      27.070   3.820  40.290  1.00  0.00            
ATOM     98  C29 ACD     1      26.950   4.580  38.290  1.00  0.00            
ATOM     99  H47 ACD     1      26.830   5.470  37.670  1.00  0.00            
ATOM    100  O24 ACD     1      25.970   3.630  37.840  1.00  0.00            
ATOM    101  C30 ACD     1      28.320   3.910  37.960  1.00  0.00            
ATOM    102  H48 ACD     1      29.160   4.310  38.540  1.00  0.00            
ATOM    103  H49 ACD     1      28.150   2.870  38.250  1.00  0.00            
ATOM    104  O25 ACD     1      28.620   3.900  36.560  1.00  0.00            
ATOM    105  H50 ACD     1      28.980   3.040  36.330  1.00  0.00            
ATOM    106  C31 ACD     1      25.490   5.220  40.220  1.00  0.00            
ATOM    107  H51 ACD     1      25.290   6.220  39.810  1.00  0.00            
ATOM    108  O26 ACD     1      25.410   5.300  41.630  1.00  0.00            
ATOM    109  H52 ACD     1      26.240   5.730  41.850  1.00  0.00            
ATOM    110  C32 ACD     1      24.380   4.240  39.740  1.00  0.00            
ATOM    111  H53 ACD     1      24.550   3.250  40.180  1.00  0.00            
ATOM    112  O27 ACD     1      23.060   4.820  39.900  1.00  0.00            
ATOM    113  H54 ACD     1      22.720   5.200  39.080  1.00  0.00            
ATOM    114  C33 ACD     1      24.620   4.070  38.230  1.00  0.00            
ATOM    115  H55 ACD     1      23.830   3.390  37.900  1.00  0.00            
ATOM    116  O28 ACD     1      24.410   5.340  37.580  1.00  0.00            
ATOM    117  C34 ACD     1      23.480   5.270  36.460  1.00  0.00            
ATOM    118  H56 ACD     1      23.180   4.250  36.200  1.00  0.00            
ATOM    119  C35 ACD     1      22.330   6.250  36.800  1.00  0.00            
ATOM    120  H57 ACD     1      22.760   7.170  37.230  1.00  0.00            
ATOM    121  O29 ACD     1      21.500   5.610  37.880  1.00  0.00            
ATOM    122  H58 ACD     1      20.600   5.930  37.800  1.00  0.00            
ATOM    123  C36 ACD     1      21.510   6.540  35.570  1.00  0.00            
ATOM    124  H59 ACD     1      21.050   5.640  35.160  1.00  0.00            
ATOM    125  O30 ACD     1      20.440   7.480  35.880  1.00  0.00            
ATOM    126  H60 ACD     1      19.750   7.380  35.220  1.00  0.00            
ATOM    127  C1  CZ3     2      25.330   8.870  37.630  1.00  0.00            
ATOM    128  C2  CZ3     2      26.700   9.510  38.150  1.00  0.00            
ATOM    129  O1  CZ3     2      26.570  10.060  39.490  1.00  0.00            
ATOM    130  C3  CZ3     2      25.810  11.310  39.390  1.00  0.00            
ATOM    131  N1  CZ3     2      24.720  11.420  40.420  1.00  0.00            
ATOM    132  C4  CZ3     2      24.870  12.260  41.510  1.00  0.00            
ATOM    133  O2  CZ3     2      23.950  12.400  42.230  1.00  0.00
[truncated: 1,547,319 more chars]
