# Supplementary material for: Achieving Chemical Accuracy in Cyclodextrin Host–Guest Binding via Integrative Atomistic Modelling
Source: Adv Sci (Weinh). 2025 Dec 14;13(10):e19782. doi: 10.1002/advs.202519782 (PMC12915143; doi:10.1002/advs.202519782)
Supplement: Supplementary file 1 — Supporting Information [file ADVS-13-e19782-s003.zip › all_poses/ACD.DB4.pdb]

MODEL        1
ATOM      1  H1  ACD     1       9.830  23.340   9.160  1.00  0.00            
ATOM      2  O1  ACD     1       9.880  22.400   9.370  1.00  0.00            
ATOM      3  C1  ACD     1      10.840  21.890   8.500  1.00  0.00            
ATOM      4  H2  ACD     1      10.500  22.200   7.510  1.00  0.00            
ATOM      5  H3  ACD     1      10.900  20.790   8.460  1.00  0.00            
ATOM      6  C2  ACD     1      12.230  22.480   8.720  1.00  0.00            
ATOM      7  H4  ACD     1      12.810  22.110   7.870  1.00  0.00            
ATOM      8  O2  ACD     1      12.160  23.920   8.500  1.00  0.00            
ATOM      9  C3  ACD     1      13.420  24.570   8.640  1.00  0.00            
ATOM     10  H5  ACD     1      13.170  25.630   8.490  1.00  0.00            
ATOM     11  O3  ACD     1      14.420  24.100   7.730  1.00  0.00            
ATOM     12  C4  ACD     1      15.080  25.040   6.870  1.00  0.00            
ATOM     13  H6  ACD     1      14.760  26.080   7.010  1.00  0.00            
ATOM     14  C5  ACD     1      16.530  25.050   7.240  1.00  0.00            
ATOM     15  H7  ACD     1      16.800  23.990   7.320  1.00  0.00            
ATOM     16  O4  ACD     1      16.770  25.740   8.490  1.00  0.00            
ATOM     17  H8  ACD     1      16.230  25.390   9.200  1.00  0.00            
ATOM     18  C6  ACD     1      17.440  25.710   6.130  1.00  0.00            
ATOM     19  H9  ACD     1      17.170  26.770   6.120  1.00  0.00            
ATOM     20  O5  ACD     1      18.850  25.520   6.390  1.00  0.00            
ATOM     21  H10 ACD     1      19.180  25.070   5.620  1.00  0.00            
ATOM     22  C7  ACD     1      17.040  25.280   4.740  1.00  0.00            
ATOM     23  H11 ACD     1      17.540  25.930   4.010  1.00  0.00            
ATOM     24  O6  ACD     1      15.650  25.470   4.560  1.00  0.00            
ATOM     25  C8  ACD     1      14.820  24.660   5.420  1.00  0.00            
ATOM     26  H12 ACD     1      15.220  23.650   5.320  1.00  0.00            
ATOM     27  C9  ACD     1      13.320  24.660   5.060  1.00  0.00            
ATOM     28  H13 ACD     1      13.150  24.420   4.010  1.00  0.00            
ATOM     29  H14 ACD     1      12.910  23.740   5.510  1.00  0.00            
ATOM     30  O7  ACD     1      12.610  25.820   5.540  1.00  0.00            
ATOM     31  H15 ACD     1      11.700  25.500   5.440  1.00  0.00            
ATOM     32  O8  ACD     1      17.510  23.950   4.620  1.00  0.00            
ATOM     33  C10 ACD     1      18.100  23.560   3.360  1.00  0.00            
ATOM     34  H16 ACD     1      18.260  24.440   2.730  1.00  0.00            
ATOM     35  C11 ACD     1      19.520  23.150   3.710  1.00  0.00            
ATOM     36  H17 ACD     1      19.450  22.420   4.530  1.00  0.00            
ATOM     37  O9  ACD     1      20.150  24.350   4.100  1.00  0.00            
ATOM     38  H18 ACD     1      21.100  24.190   4.180  1.00  0.00            
ATOM     39  C12 ACD     1      20.200  22.570   2.430  1.00  0.00            
ATOM     40  H19 ACD     1      20.030  23.290   1.620  1.00  0.00            
ATOM     41  O10 ACD     1      21.580  22.290   2.570  1.00  0.00            
ATOM     42  H20 ACD     1      21.760  21.390   2.280  1.00  0.00            
ATOM     43  C13 ACD     1      19.410  21.360   2.010  1.00  0.00            
ATOM     44  H21 ACD     1      19.920  20.830   1.200  1.00  0.00            
ATOM     45  O11 ACD     1      18.120  21.880   1.590  1.00  0.00            
ATOM     46  C14 ACD     1      17.350  22.460   2.720  1.00  0.00            
ATOM     47  H22 ACD     1      17.160  21.750   3.530  1.00  0.00            
ATOM     48  C15 ACD     1      16.010  22.920   2.100  1.00  0.00            
ATOM     49  H23 ACD     1      15.720  22.120   1.400  1.00  0.00            
ATOM     50  H24 ACD     1      15.270  23.050   2.890  1.00  0.00            
ATOM     51  O12 ACD     1      16.080  24.150   1.360  1.00  0.00            
ATOM     52  H25 ACD     1      16.840  24.070   0.780  1.00  0.00            
ATOM     53  O13 ACD     1      19.300  20.450   3.150  1.00  0.00            
ATOM     54  C16 ACD     1      19.480  19.100   2.990  1.00  0.00            
ATOM     55  H26 ACD     1      20.050  18.920   2.070  1.00  0.00            
ATOM     56  C17 ACD     1      20.320  18.720   4.230  1.00  0.00            
ATOM     57  H27 ACD     1      19.960  19.200   5.150  1.00  0.00            
ATOM     58  O14 ACD     1      21.670  19.210   4.070  1.00  0.00            
ATOM     59  H28 ACD     1      21.780  19.330   3.120  1.00  0.00            
ATOM     60  C18 ACD     1      20.330  17.230   4.540  1.00  0.00            
ATOM     61  H29 ACD     1      21.040  16.700   3.900  1.00  0.00            
ATOM     62  O15 ACD     1      20.830  16.880   5.800  1.00  0.00            
ATOM     63  H30 ACD     1      21.720  16.540   5.650  1.00  0.00            
ATOM     64  C19 ACD     1      18.890  16.640   4.430  1.00  0.00            
ATOM     65  H31 ACD     1      19.040  15.570   4.560  1.00  0.00            
ATOM     66  O16 ACD     1      18.330  16.870   3.180  1.00  0.00            
ATOM     67  C20 ACD     1      18.140  18.270   2.940  1.00  0.00            
ATOM     68  H32 ACD     1      17.520  18.730   3.720  1.00  0.00            
ATOM     69  C21 ACD     1      17.450  18.450   1.550  1.00  0.00            
ATOM     70  H33 ACD     1      16.590  17.790   1.450  1.00  0.00            
ATOM     71  H34 ACD     1      17.140  19.500   1.580  1.00  0.00            
ATOM     72  O17 ACD     1      18.320  18.110   0.460  1.00  0.00            
ATOM     73  H35 ACD     1      18.440  17.160   0.440  1.00  0.00            
ATOM     74  O18 ACD     1      18.090  17.140   5.480  1.00  0.00            
ATOM     75  C22 ACD     1      17.280  16.260   6.240  1.00  0.00            
ATOM     76  H36 ACD     1      17.340  15.260   5.790  1.00  0.00            
ATOM     77  C23 ACD     1      17.800  16.250   7.680  1.00  0.00            
ATOM     78  H37 ACD     1      17.830  17.290   8.040  1.00  0.00            
ATOM     79  O19 ACD     1      19.190  15.900   7.760  1.00  0.00            
ATOM     80  H38 ACD     1      19.740  16.510   7.260  1.00  0.00            
ATOM     81  C24 ACD     1      16.920  15.510   8.700  1.00  0.00            
ATOM     82  H39 ACD     1      16.910  14.410   8.620  1.00  0.00            
ATOM     83  O20 ACD     1      17.280  15.930   9.990  1.00  0.00            
ATOM     84  H40 ACD     1      16.620  16.440  10.460  1.00  0.00            
ATOM     85  C25 ACD     1      15.460  15.970   8.380  1.00  0.00            
ATOM     86  H41 ACD     1      14.800  15.310   8.950  1.00  0.00            
ATOM     87  O21 ACD     1      15.060  15.930   7.000  1.00  0.00            
ATOM     88  C26 ACD     1      15.850  16.820   6.240  1.00  0.00            
ATOM     89  H42 ACD     1      15.810  17.820   6.690  1.00  0.00            
ATOM     90  C27 ACD     1      15.280  17.000   4.840  1.00  0.00            
ATOM     91  H43 ACD     1      14.250  17.380   4.810  1.00  0.00            
ATOM     92  H44 ACD     1      15.860  17.750   4.300  1.00  0.00            
ATOM     93  O22 ACD     1      15.210  15.710   4.140  1.00  0.00            
ATOM     94  H45 ACD     1      14.410  15.250   4.400  1.00  0.00            
ATOM     95  O23 ACD     1      15.230  17.300   8.920  1.00  0.00            
ATOM     96  C28 ACD     1      14.180  17.520   9.820  1.00  0.00            
ATOM     97  H46 ACD     1      13.950  16.530  10.240  1.00  0.00            
ATOM     98  C29 ACD     1      12.980  18.110   9.020  1.00  0.00            
ATOM     99  H47 ACD     1      13.300  18.710   8.150  1.00  0.00            
ATOM    100  O24 ACD     1      12.050  18.820   9.720  1.00  0.00            
ATOM    101  C30 ACD     1      12.270  17.020   8.210  1.00  0.00            
ATOM    102  H48 ACD     1      11.390  17.490   7.740  1.00  0.00            
ATOM    103  H49 ACD     1      12.830  16.640   7.360  1.00  0.00            
ATOM    104  O25 ACD     1      11.680  16.070   9.010  1.00  0.00            
ATOM    105  H50 ACD     1      10.800  16.430   9.140  1.00  0.00            
ATOM    106  C31 ACD     1      14.640  18.370  10.970  1.00  0.00            
ATOM    107  H51 ACD     1      15.290  19.160  10.560  1.00  0.00            
ATOM    108  O26 ACD     1      15.460  17.580  11.860  1.00  0.00            
ATOM    109  H52 ACD     1      15.560  18.060  12.690  1.00  0.00            
ATOM    110  C32 ACD     1      13.370  18.920  11.630  1.00  0.00            
ATOM    111  H53 ACD     1      12.840  18.030  11.990  1.00  0.00            
ATOM    112  O27 ACD     1      13.810  19.730  12.760  1.00  0.00            
ATOM    113  H54 ACD     1      13.030  19.990  13.250  1.00  0.00            
ATOM    114  C33 ACD     1      12.550  19.760  10.680  1.00  0.00            
ATOM    115  H55 ACD     1      11.620  20.120  11.130  1.00  0.00            
ATOM    116  O28 ACD     1      13.260  20.780  10.000  1.00  0.00            
ATOM    117  C34 ACD     1      12.890  22.100  10.040  1.00  0.00            
ATOM    118  H56 ACD     1      12.130  22.290  10.810  1.00  0.00            
ATOM    119  C35 ACD     1      14.130  22.900  10.360  1.00  0.00            
ATOM    120  H57 ACD     1      14.920  22.440   9.750  1.00  0.00            
ATOM    121  O29 ACD     1      14.500  22.660  11.690  1.00  0.00            
ATOM    122  H58 ACD     1      14.490  21.720  11.880  1.00  0.00            
ATOM    123  C36 ACD     1      13.880  24.340  10.090  1.00  0.00            
ATOM    124  H59 ACD     1      12.970  24.620  10.640  1.00  0.00            
ATOM    125  O30 ACD     1      15.080  25.030  10.460  1.00  0.00            
ATOM    126  H60 ACD     1      15.610  24.270  10.730  1.00  0.00            
ATOM    127  C1  DB4     2      11.460  20.660   4.780  1.00  0.00            
ATOM    128  C2  DB4     2      12.850  20.420   4.270  1.00  0.00            
ATOM    129  O1  DB4     2      13.760  20.680   5.350  1.00  0.00            
ATOM    130  C3  DB4     2      15.090  20.410   5.020  1.00  0.00            
ATOM    131  O2  DB4     2      15.440  20.040   3.890  1.00  0.00            
ATOM    132  N1  DB4     2      15.970  20.540   6.100  1.00  0.00            
ATOM    133  C4  DB4     2      15.500  20.760   7.450  1.00  0.00            
ATOM    134  C5  DB4     2      16.560  20.310   8.530  1.00  0.00            
ATOM    135  C6  DB4     2      17.940  20.920   8.360  1.00  0.00            
ATOM    136  C7  DB4     2      18.900  20.890   9.290  1.00  0.00            
ATOM    137  C8  DB4     2      20.310  21.290   9.010  1.00  0.00            
ATOM    138  C9  DB4     2      20.440  22.690   8.820  1.00  0.00            
ATOM    139  C10 DB4     2      21.650  23.270   8.680  1.00  0.00            
ATOM    140  C11 DB4     2      22.790  22.500   8.920  1.00  0.00            
ATOM    141  Cl1 DB4     2      24.420  23.120   9.040  1.00  0.00            
ATOM    142  C12 DB4     2      22.640  21.100   8.960  1.00  0.00            
ATOM    143  C13 DB4     2      21.410  20.500   9.000  1.00  0.00            
ATOM    144  C14 DB4     2      21.170  19.040   9.190  1.00  0.00            
ATOM    145  C15 DB4     2      20.790  18.670  10.590  1.00  0.00            
ATOM    146  C16 DB4     2      19.490  19.230  11.220  1.00  0.00            
ATOM    147  C17 DB4     2      19.140  18.790  12.500  1.00  0.00            
ATOM    148  C18 DB4     2      18.040  19.360  13.100  1.00  0.00            
ATOM    149  C19 DB4     2      17.350  20.390  12.510  1.00  0.00            
ATOM    150  N2  DB4     2      17.690  20.840  11.270  1.00  0.00            
ATOM    151  C20 DB4     2      18.720  20.280  10.610  1.00  0.00            
ATOM    152  C21 DB4     2      18.310  21.190   6.930  1.00  0.00            
ATOM    153  C22 DB4     2      17.450  20.370   6.000  1.00  0.00            
ATOM    154  H1  DB4     2      11.390  20.390   5.840  1.00  0.00            
ATOM    155  H2  DB4     2      11.090  21.690   4.800  1.00  0.00            
ATOM    156  H3  DB4     2      10.810  19.940   4.270  1.00  0.00            
ATOM    157  H4  DB4     2      13.020  21.070   3.400  1.00  0.00            
ATOM    158  H5  DB4     2      12.940  19.360   4.040  1.00  0.00            
ATOM    159  H6  DB4     2      14.590  20.170   7.600  1.00  0.00            
ATOM    160  H7  DB4     2      15.300  21.810   7.660  1.00  0.00            
ATOM    161  H8  DB4     2      16.760  19.230   8.490  1.00  0.00            
ATOM    162  H9  DB4     2      16.070  20.690   9.440  1.00  0.00            
ATOM    163  H10 DB4     2      19.520  23.260   8.690  1.00  0.00            
ATOM    164  H11 DB4     2      21.720  24.330   8.450  1.00  0.00            
ATOM    165  H12 DB4     2      23.520  20.470   8.990  1.00  0.00            
ATOM    166  H13 DB4     2      22.140  18.540   9.040  1.00  0.00            
ATOM    167  H14 DB4     2      20.560  18.600   8.390  1.00  0.00            
ATOM    168  H15 DB4     2      21.610  18.960  11.260  1.00  0.00            
ATOM    169  H16 DB4     2      20.730  17.580  10.680  1.00  0.00            
ATOM    170  H17 DB4     2      19.750  18.020  12.970  1.00  0.00            
ATOM    171  H18 DB4     2      17.740  18.980  14.070  1.00  0.00            
ATOM    172  H19 DB4     2      16.530  20.790  13.090  1.00  0.00            
ATOM    173  H20 DB4     2      19.350  21.020   6.650  1.00  0.00            
ATOM    174  H21 DB4     2      18.150  22.250   6.720  1.00  0.00            
ATOM    175  H22 DB4     2      17.710  20.530   4.950  1.00  0.00            
ATOM    176  H23 DB4     2      17.690  19.360   6.340  1.00  0.00            
TER
ENDMDL
MODEL        1
ATOM      1  H1  ACD     1       8.010  24.120  11.450  1.00  0.00            
ATOM      2  O1  ACD     1       7.890  23.460  12.130  1.00  0.00            
ATOM      3  C1  ACD     1       8.180  22.210  11.440  1.00  0.00            
ATOM      4  H2  ACD     1       7.330  22.000  10.780  1.00  0.00            
ATOM      5  H3  ACD     1       8.300  21.360  12.130  1.00  0.00            
ATOM      6  C2  ACD     1       9.490  22.340  10.680  1.00  0.00            
ATOM      7  H4  ACD     1       9.530  21.490   9.980  1.00  0.00            
ATOM      8  O2  ACD     1       9.390  23.540   9.970  1.00  0.00            
ATOM      9  C3  ACD     1      10.570  24.150   9.420  1.00  0.00            
ATOM     10  H5  ACD     1      10.310  25.120   8.990  1.00  0.00            
ATOM     11  O3  ACD     1      10.940  23.380   8.240  1.00  0.00            
ATOM     12  C4  ACD     1      10.830  23.940   6.950  1.00  0.00            
ATOM     13  H6  ACD     1      10.290  24.890   7.010  1.00  0.00            
ATOM     14  C5  ACD     1      12.200  24.430   6.480  1.00  0.00            
ATOM     15  H7  ACD     1      12.950  23.650   6.660  1.00  0.00            
ATOM     16  O4  ACD     1      12.560  25.530   7.260  1.00  0.00            
ATOM     17  H8  ACD     1      12.590  25.210   8.170  1.00  0.00            
ATOM     18  C6  ACD     1      12.310  24.670   4.990  1.00  0.00            
ATOM     19  H9  ACD     1      11.670  25.540   4.800  1.00  0.00            
ATOM     20  O5  ACD     1      13.710  24.930   4.660  1.00  0.00            
ATOM     21  H10 ACD     1      13.810  25.880   4.560  1.00  0.00            
ATOM     22  C7  ACD     1      11.850  23.450   4.230  1.00  0.00            
ATOM     23  H11 ACD     1      11.740  23.700   3.170  1.00  0.00            
ATOM     24  O6  ACD     1      10.540  23.220   4.660  1.00  0.00            
ATOM     25  C8  ACD     1      10.340  22.830   6.040  1.00  0.00            
ATOM     26  H12 ACD     1      10.870  21.890   6.260  1.00  0.00            
ATOM     27  C9  ACD     1       8.790  22.600   6.250  1.00  0.00            
ATOM     28  H13 ACD     1       8.480  21.650   5.790  1.00  0.00            
ATOM     29  H14 ACD     1       8.610  22.470   7.320  1.00  0.00            
ATOM     30  O7  ACD     1       7.930  23.710   5.880  1.00  0.00            
ATOM     31  H15 ACD     1       7.500  23.950   6.710  1.00  0.00            
ATOM     32  O8  ACD     1      12.630  22.290   4.450  1.00  0.00            
ATOM     33  C10 ACD     1      13.410  21.880   3.360  1.00  0.00            
ATOM     34  H16 ACD     1      13.410  22.650   2.580  1.00  0.00            
ATOM     35  C11 ACD     1      14.900  21.790   3.800  1.00  0.00            
ATOM     36  H17 ACD     1      14.910  21.390   4.820  1.00  0.00            
ATOM     37  O9  ACD     1      15.600  23.030   3.640  1.00  0.00            
ATOM     38  H18 ACD     1      15.100  23.720   4.080  1.00  0.00            
ATOM     39  C12 ACD     1      15.700  20.760   2.920  1.00  0.00            
ATOM     40  H19 ACD     1      15.860  21.300   1.980  1.00  0.00            
ATOM     41  O10 ACD     1      16.890  20.580   3.650  1.00  0.00            
ATOM     42  H20 ACD     1      17.120  21.390   4.120  1.00  0.00            
ATOM     43  C13 ACD     1      15.020  19.440   2.660  1.00  0.00            
ATOM     44  H21 ACD     1      15.520  18.760   1.960  1.00  0.00            
ATOM     45  O11 ACD     1      13.800  19.770   2.070  1.00  0.00            
ATOM     46  C14 ACD     1      12.850  20.500   2.850  1.00  0.00            
ATOM     47  H22 ACD     1      12.450  19.850   3.630  1.00  0.00            
ATOM     48  C15 ACD     1      11.610  20.660   2.050  1.00  0.00            
ATOM     49  H23 ACD     1      11.060  19.730   1.890  1.00  0.00            
ATOM     50  H24 ACD     1      10.940  21.290   2.660  1.00  0.00            
ATOM     51  O12 ACD     1      11.790  21.390   0.890  1.00  0.00            
ATOM     52  H25 ACD     1      10.880  21.380   0.560  1.00  0.00            
ATOM     53  O13 ACD     1      14.720  18.750   3.950  1.00  0.00            
ATOM     54  C16 ACD     1      14.960  17.330   4.130  1.00  0.00            
ATOM     55  H26 ACD     1      15.490  16.930   3.260  1.00  0.00            
ATOM     56  C17 ACD     1      15.820  17.290   5.390  1.00  0.00            
ATOM     57  H27 ACD     1      15.420  18.100   6.010  1.00  0.00            
ATOM     58  O14 ACD     1      17.110  17.820   5.050  1.00  0.00            
ATOM     59  H28 ACD     1      16.970  18.610   4.530  1.00  0.00            
ATOM     60  C18 ACD     1      15.740  15.950   6.090  1.00  0.00            
ATOM     61  H29 ACD     1      16.240  15.170   5.500  1.00  0.00            
ATOM     62  O15 ACD     1      16.290  15.950   7.400  1.00  0.00            
ATOM     63  H30 ACD     1      15.580  15.650   7.970  1.00  0.00            
ATOM     64  C19 ACD     1      14.280  15.440   6.310  1.00  0.00            
ATOM     65  H31 ACD     1      14.300  14.450   6.780  1.00  0.00            
ATOM     66  O16 ACD     1      13.620  15.380   5.020  1.00  0.00            
ATOM     67  C20 ACD     1      13.630  16.610   4.350  1.00  0.00            
ATOM     68  H32 ACD     1      13.010  17.320   4.920  1.00  0.00            
ATOM     69  C21 ACD     1      12.880  16.430   2.960  1.00  0.00            
ATOM     70  H33 ACD     1      11.880  16.050   3.210  1.00  0.00            
ATOM     71  H34 ACD     1      12.860  17.430   2.510  1.00  0.00            
ATOM     72  O17 ACD     1      13.700  15.660   2.060  1.00  0.00            
ATOM     73  H35 ACD     1      13.530  14.730   2.240  1.00  0.00            
ATOM     74  O18 ACD     1      13.560  16.190   7.280  1.00  0.00            
ATOM     75  C22 ACD     1      12.790  15.390   8.180  1.00  0.00            
ATOM     76  H36 ACD     1      12.680  14.380   7.760  1.00  0.00            
ATOM     77  C23 ACD     1      13.530  15.390   9.540  1.00  0.00            
ATOM     78  H37 ACD     1      13.650  16.440   9.840  1.00  0.00            
ATOM     79  O19 ACD     1      14.800  14.630   9.340  1.00  0.00            
ATOM     80  H38 ACD     1      15.030  13.930   9.960  1.00  0.00            
ATOM     81  C24 ACD     1      12.670  14.840  10.620  1.00  0.00            
ATOM     82  H39 ACD     1      12.480  13.780  10.370  1.00  0.00            
ATOM     83  O20 ACD     1      13.350  15.040  11.880  1.00  0.00            
ATOM     84  H40 ACD     1      12.860  15.710  12.360  1.00  0.00            
ATOM     85  C25 ACD     1      11.380  15.580  10.680  1.00  0.00            
ATOM     86  H41 ACD     1      10.730  15.300  11.520  1.00  0.00            
ATOM     87  O21 ACD     1      10.700  15.360   9.440  1.00  0.00            
ATOM     88  C26 ACD     1      11.320  15.930   8.290  1.00  0.00            
ATOM     89  H42 ACD     1      11.390  17.010   8.470  1.00  0.00            
ATOM     90  C27 ACD     1      10.480  15.780   7.000  1.00  0.00            
ATOM     91  H43 ACD     1       9.480  16.200   7.180  1.00  0.00            
ATOM     92  H44 ACD     1      10.890  16.330   6.140  1.00  0.00            
ATOM     93  O22 ACD     1      10.290  14.430   6.490  1.00  0.00            
ATOM     94  H45 ACD     1      11.150  14.190   6.150  1.00  0.00            
ATOM     95  O23 ACD     1      11.550  16.960  10.940  1.00  0.00            
ATOM     96  C28 ACD     1      11.180  17.570  12.190  1.00  0.00            
ATOM     97  H46 ACD     1      10.980  16.850  13.000  1.00  0.00            
ATOM     98  C29 ACD     1       9.870  18.360  11.900  1.00  0.00            
ATOM     99  H47 ACD     1      10.030  18.840  10.920  1.00  0.00            
ATOM    100  O24 ACD     1       9.700  19.410  12.840  1.00  0.00            
ATOM    101  C30 ACD     1       8.660  17.520  11.970  1.00  0.00            
ATOM    102  H48 ACD     1       7.770  18.110  11.710  1.00  0.00            
ATOM    103  H49 ACD     1       8.780  16.670  11.280  1.00  0.00            
ATOM    104  O25 ACD     1       8.470  16.920  13.210  1.00  0.00            
ATOM    105  H50 ACD     1       8.210  17.600  13.830  1.00  0.00            
ATOM    106  C31 ACD     1      12.350  18.360  12.720  1.00  0.00            
ATOM    107  H51 ACD     1      12.900  18.780  11.870  1.00  0.00            
ATOM    108  O26 ACD     1      13.200  17.490  13.460  1.00  0.00            
ATOM    109  H52 ACD     1      13.860  18.000  13.920  1.00  0.00            
ATOM    110  C32 ACD     1      11.910  19.480  13.680  1.00  0.00            
ATOM    111  H53 ACD     1      11.520  19.060  14.620  1.00  0.00            
ATOM    112  O27 ACD     1      13.060  20.340  14.110  1.00  0.00            
ATOM    113  H54 ACD     1      13.700  19.790  14.570  1.00  0.00            
ATOM    114  C33 ACD     1      10.820  20.250  13.070  1.00  0.00            
ATOM    115  H55 ACD     1      10.320  20.920  13.780  1.00  0.00            
ATOM    116  O28 ACD     1      11.210  20.870  11.880  1.00  0.00            
ATOM    117  C34 ACD     1      10.770  22.240  11.570  1.00  0.00            
ATOM    118  H56 ACD     1      10.490  22.750  12.510  1.00  0.00            
ATOM    119  C35 ACD     1      12.040  22.980  11.060  1.00  0.00            
ATOM    120  H57 ACD     1      12.470  22.410  10.220  1.00  0.00            
ATOM    121  O29 ACD     1      13.070  22.900  12.060  1.00  0.00            
ATOM    122  H58 ACD     1      12.910  22.050  12.480  1.00  0.00            
ATOM    123  C36 ACD     1      11.670  24.370  10.460  1.00  0.00            
ATOM    124  H59 ACD     1      11.370  24.940  11.360  1.00  0.00            
ATOM    125  O30 ACD     1      12.830  24.970   9.850  1.00  0.00            
ATOM    126  H60 ACD     1      13.530  24.350  10.080  1.00  0.00            
ATOM    127  C1  DB4     2       7.340  19.360   9.290  1.00  0.00            
ATOM    128  C2  DB4     2       8.100  19.070   7.970  1.00  0.00            
ATOM    129  O1  DB4     2       9.470  19.500   8.240  1.00  0.00            
ATOM    130  C3  DB4     2      10.390  19.300   7.300  1.00  0.00            
ATOM    131  O2  DB4     2      10.140  18.810   6.200  1.00  0.00            
ATOM    132  N1  DB4     2      11.680  19.560   7.670  1.00  0.00            
ATOM    133  C4  DB4     2      11.960  20.080   9.010  1.00  0.00            
ATOM    134  C5  DB4     2      13.380  19.920   9.540  1.00  0.00            
ATOM    135  C6  DB4     2      14.420  20.480   8.590  1.00  0.00            
ATOM    136  C7  DB4     2      15.640  20.890   8.960  1.00  0.00            
ATOM    137  C8  DB4     2      16.720  21.290   7.980  1.00  0.00            
ATOM    138  C9  DB4     2      16.640  22.490   7.340  1.00  0.00            
ATOM    139  C10 DB4     2      17.610  23.000   6.430  1.00  0.00            
ATOM    140  C11 DB4     2      18.790  22.230   6.280  1.00  0.00            
ATOM    141  Cl1 DB4     2      20.140  22.850   5.370  1.00  0.00            
ATOM    142  C12 DB4     2      18.950  21.040   7.000  1.00  0.00            
ATOM    143  C13 DB4     2      17.900  20.490   7.790  1.00  0.00            
ATOM    144  C14 DB4     2      18.150  19.100   8.460  1.00  0.00            
ATOM    145  C15 DB4     2      17.080  18.510   9.410  1.00  0.00            
ATOM    146  C16 DB4     2      16.790  19.420  10.560  1.00  0.00            
ATOM    147  C17 DB4     2      16.990  19.020  11.910  1.00  0.00            
ATOM    148  C18 DB4     2      16.540  19.870  12.900  1.00  0.00            
ATOM    149  C19 DB4     2      15.900  21.060  12.540  1.00  0.00            
ATOM    150  N2  DB4     2      15.620  21.390  11.270  1.00  0.00            
ATOM    151  C20 DB4     2      16.130  20.590  10.310  1.00  0.00            
ATOM    152  C21 DB4     2      14.010  20.480   7.060  1.00  0.00            
ATOM    153  C22 DB4     2      12.810  19.530   6.720  1.00  0.00            
ATOM    154  H1  DB4     2       7.000  20.400   9.330  1.00  0.00            
ATOM    155  H2  DB4     2       6.490  18.680   9.380  1.00  0.00            
ATOM    156  H3  DB4     2       8.000  19.380  10.170  1.00  0.00            
ATOM    157  H4  DB4     2       7.680  19.430   7.030  1.00  0.00            
ATOM    158  H5  DB4     2       8.190  17.990   7.820  1.00  0.00            
ATOM    159  H6  DB4     2      11.370  19.560   9.780  1.00  0.00            
ATOM    160  H7  DB4     2      11.780  21.160   9.020  1.00  0.00            
ATOM    161  H8  DB4     2      13.600  18.850   9.630  1.00  0.00            
ATOM    162  H9  DB4     2      13.560  20.290  10.560  1.00  0.00            
ATOM    163  H10 DB4     2      15.730  23.010   7.590  1.00  0.00            
ATOM    164  H11 DB4     2      17.490  23.980   5.980  1.00  0.00            
ATOM    165  H12 DB4     2      19.910  20.530   6.940  1.00  0.00            
ATOM    166  H13 DB4     2      19.060  19.270   9.050  1.00  0.00            
ATOM    167  H14 DB4     2      18.270  18.430   7.610  1.00  0.00            
ATOM    168  H15 DB4     2      17.500  17.560   9.760  1.00  0.00            
ATOM    169  H16 DB4     2      16.190  18.290   8.790  1.00  0.00            
ATOM    170  H17 DB4     2      17.470  18.070  12.140  1.00  0.00            
ATOM    171  H18 DB4     2      16.780  19.710  13.940  1.00  0.00            
ATOM    172  H19 DB4     2      15.430  21.670  13.310  1.00  0.00            
ATOM    173  H20 DB4     2      14.850  20.140   6.430  1.00  0.00            
ATOM    174  H21 DB4     2      13.770  21.490   6.720  1.00  0.00            
ATOM    175  H22 DB4     2      12.450  19.800   5.720  1.00  0.00            
ATOM    176  H23 DB4     2      13.270  18.530   6.780  1.00  0.00            
TER
ENDMDL
MODEL        1
ATOM      1  H1  ACD     1      17.230  28.900   4.580  1.00  0.00            
ATOM      2  O1  ACD     1      17.210  27.960   4.380  1.00  0.00            
ATOM      3  C1  ACD     1      18.490  27.600   3.880  1.00  0.00            
ATOM      4  H2  ACD     1      19.160  28.450   3.700  1.00  0.00            
ATOM      5  H3  ACD     1      18.430  27.080   2.920  1.00  0.00            
ATOM      6  C2  ACD     1      19.260  26.820   4.850  1.00  0.00            
ATOM      7  H4  ACD     1      20.160  26.510   4.320  1.00  0.00            
ATOM      8  O2  ACD     1      19.610  27.530   6.050  1.00  0.00            
ATOM      9  C3  ACD     1      20.560  26.860   6.840  1.00  0.00            
ATOM     10  H5  ACD     1      20.760  27.340   7.800  1.00  0.00            
ATOM     11  O3  ACD     1      21.680  26.510   6.120  1.00  0.00            
ATOM     12  C4  ACD     1      22.950  27.060   6.330  1.00  0.00            
ATOM     13  H6  ACD     1      22.820  28.050   6.790  1.00  0.00            
ATOM     14  C5  ACD     1      23.890  26.200   7.200  1.00  0.00            
ATOM     15  H7  ACD     1      24.070  25.210   6.770  1.00  0.00            
ATOM     16  O4  ACD     1      23.320  26.050   8.480  1.00  0.00            
ATOM     17  H8  ACD     1      23.960  25.700   9.110  1.00  0.00            
ATOM     18  C6  ACD     1      25.350  26.760   7.230  1.00  0.00            
ATOM     19  H9  ACD     1      25.260  27.660   7.840  1.00  0.00            
ATOM     20  O5  ACD     1      26.230  25.800   7.770  1.00  0.00            
ATOM     21  H10 ACD     1      25.870  25.560   8.630  1.00  0.00            
ATOM     22  C7  ACD     1      25.900  27.230   5.850  1.00  0.00            
ATOM     23  H11 ACD     1      26.760  27.880   6.030  1.00  0.00            
ATOM     24  O6  ACD     1      24.870  27.970   5.250  1.00  0.00            
ATOM     25  C8  ACD     1      23.600  27.340   4.930  1.00  0.00            
ATOM     26  H12 ACD     1      23.770  26.320   4.540  1.00  0.00            
ATOM     27  C9  ACD     1      22.810  28.310   4.020  1.00  0.00            
ATOM     28  H13 ACD     1      21.930  27.770   3.650  1.00  0.00            
ATOM     29  H14 ACD     1      22.470  29.220   4.540  1.00  0.00            
ATOM     30  O7  ACD     1      23.600  28.690   2.920  1.00  0.00            
ATOM     31  H15 ACD     1      24.400  29.060   3.290  1.00  0.00            
ATOM     32  O8  ACD     1      26.180  26.120   5.040  1.00  0.00            
ATOM     33  C10 ACD     1      27.520  25.930   4.490  1.00  0.00            
ATOM     34  H16 ACD     1      28.260  26.600   4.950  1.00  0.00            
ATOM     35  C11 ACD     1      27.890  24.520   4.940  1.00  0.00            
ATOM     36  H17 ACD     1      27.060  23.800   4.870  1.00  0.00            
ATOM     37  O9  ACD     1      28.250  24.600   6.300  1.00  0.00            
ATOM     38  H18 ACD     1      27.560  25.170   6.650  1.00  0.00            
ATOM     39  C12 ACD     1      29.050  24.020   4.070  1.00  0.00            
ATOM     40  H19 ACD     1      29.950  24.570   4.340  1.00  0.00            
ATOM     41  O10 ACD     1      29.250  22.630   4.330  1.00  0.00            
ATOM     42  H20 ACD     1      29.620  22.680   5.210  1.00  0.00            
ATOM     43  C13 ACD     1      28.720  24.150   2.560  1.00  0.00            
ATOM     44  H21 ACD     1      29.540  23.680   2.010  1.00  0.00            
ATOM     45  O11 ACD     1      28.580  25.570   2.330  1.00  0.00            
ATOM     46  C14 ACD     1      27.490  26.250   2.980  1.00  0.00            
ATOM     47  H22 ACD     1      26.530  25.990   2.530  1.00  0.00            
ATOM     48  C15 ACD     1      27.640  27.750   2.770  1.00  0.00            
ATOM     49  H23 ACD     1      26.790  28.280   3.220  1.00  0.00            
ATOM     50  H24 ACD     1      28.570  28.060   3.270  1.00  0.00            
ATOM     51  O12 ACD     1      27.770  28.110   1.370  1.00  0.00            
ATOM     52  H25 ACD     1      26.870  28.040   1.040  1.00  0.00            
ATOM     53  O13 ACD     1      27.510  23.510   2.230  1.00  0.00            
ATOM     54  C16 ACD     1      27.410  22.550   1.220  1.00  0.00            
ATOM     55  H26 ACD     1      28.380  22.290   0.780  1.00  0.00            
ATOM     56  C17 ACD     1      27.020  21.210   1.860  1.00  0.00            
ATOM     57  H27 ACD     1      26.140  21.530   2.430  1.00  0.00            
ATOM     58  O14 ACD     1      28.020  20.720   2.800  1.00  0.00            
ATOM     59  H28 ACD     1      28.410  21.400   3.360  1.00  0.00            
ATOM     60  C18 ACD     1      26.450  20.230   0.880  1.00  0.00            
ATOM     61  H29 ACD     1      27.310  19.800   0.350  1.00  0.00            
ATOM     62  O15 ACD     1      25.720  19.190   1.600  1.00  0.00            
ATOM     63  H30 ACD     1      26.240  18.640   2.190  1.00  0.00            
ATOM     64  C19 ACD     1      25.400  20.890  -0.100  1.00  0.00            
ATOM     65  H31 ACD     1      25.140  20.110  -0.820  1.00  0.00            
ATOM     66  O16 ACD     1      25.960  21.980  -0.750  1.00  0.00            
ATOM     67  C20 ACD     1      26.420  23.010   0.090  1.00  0.00            
ATOM     68  H32 ACD     1      25.530  23.430   0.580  1.00  0.00            
ATOM     69  C21 ACD     1      26.990  24.140  -0.820  1.00  0.00            
ATOM     70  H33 ACD     1      27.600  24.910  -0.330  1.00  0.00            
ATOM     71  H34 ACD     1      27.590  23.630  -1.590  1.00  0.00            
ATOM     72  O17 ACD     1      25.960  24.830  -1.500  1.00  0.00            
ATOM     73  H35 ACD     1      25.330  25.080  -0.820  1.00  0.00            
ATOM     74  O18 ACD     1      24.190  21.220   0.620  1.00  0.00            
ATOM     75  C22 ACD     1      22.970  20.940   0.020  1.00  0.00            
ATOM     76  H36 ACD     1      23.160  20.370  -0.900  1.00  0.00            
ATOM     77  C23 ACD     1      22.180  20.200   1.060  1.00  0.00            
ATOM     78  H37 ACD     1      22.180  20.840   1.960  1.00  0.00            
ATOM     79  O19 ACD     1      22.780  18.940   1.370  1.00  0.00            
ATOM     80  H38 ACD     1      23.720  19.140   1.450  1.00  0.00            
ATOM     81  C24 ACD     1      20.810  19.960   0.610  1.00  0.00            
ATOM     82  H39 ACD     1      20.910  19.330  -0.280  1.00  0.00            
ATOM     83  O20 ACD     1      20.050  19.250   1.630  1.00  0.00            
ATOM     84  H40 ACD     1      19.950  18.330   1.390  1.00  0.00            
ATOM     85  C25 ACD     1      20.220  21.250   0.160  1.00  0.00            
ATOM     86  H41 ACD     1      19.210  21.010  -0.190  1.00  0.00            
ATOM     87  O21 ACD     1      20.960  21.960  -0.870  1.00  0.00            
ATOM     88  C26 ACD     1      22.240  22.280  -0.380  1.00  0.00            
ATOM     89  H42 ACD     1      22.150  22.870   0.540  1.00  0.00            
ATOM     90  C27 ACD     1      23.050  23.120  -1.430  1.00  0.00            
ATOM     91  H43 ACD     1      22.650  24.140  -1.530  1.00  0.00            
ATOM     92  H44 ACD     1      24.050  23.300  -1.030  1.00  0.00            
ATOM     93  O22 ACD     1      23.140  22.500  -2.680  1.00  0.00            
ATOM     94  H45 ACD     1      22.240  22.330  -2.970  1.00  0.00            
ATOM     95  O23 ACD     1      19.940  22.150   1.260  1.00  0.00            
ATOM     96  C28 ACD     1      18.630  22.500   1.490  1.00  0.00            
ATOM     97  H46 ACD     1      17.890  22.110   0.780  1.00  0.00            
ATOM     98  C29 ACD     1      18.530  24.050   1.300  1.00  0.00            
ATOM     99  H47 ACD     1      19.460  24.460   1.720  1.00  0.00            
ATOM    100  O24 ACD     1      17.470  24.600   2.020  1.00  0.00            
ATOM    101  C30 ACD     1      18.490  24.520  -0.080  1.00  0.00            
ATOM    102  H48 ACD     1      18.360  25.600   0.040  1.00  0.00            
ATOM    103  H49 ACD     1      19.490  24.300  -0.480  1.00  0.00            
ATOM    104  O25 ACD     1      17.500  23.830  -0.870  1.00  0.00            
ATOM    105  H50 ACD     1      16.620  24.080  -0.600  1.00  0.00            
ATOM    106  C31 ACD     1      18.310  22.010   2.930  1.00  0.00            
ATOM    107  H51 ACD     1      19.180  22.270   3.560  1.00  0.00            
ATOM    108  O26 ACD     1      18.130  20.600   2.970  1.00  0.00            
ATOM    109  H52 ACD     1      18.870  20.130   2.570  1.00  0.00            
ATOM    110  C32 ACD     1      17.190  22.790   3.590  1.00  0.00            
ATOM    111  H53 ACD     1      16.260  22.500   3.090  1.00  0.00            
ATOM    112  O27 ACD     1      16.980  22.510   5.000  1.00  0.00            
ATOM    113  H54 ACD     1      16.810  21.570   5.120  1.00  0.00            
ATOM    114  C33 ACD     1      17.440  24.320   3.420  1.00  0.00            
ATOM    115  H55 ACD     1      16.610  24.870   3.870  1.00  0.00            
ATOM    116  O28 ACD     1      18.620  24.590   4.120  1.00  0.00            
ATOM    117  C34 ACD     1      18.510  25.520   5.240  1.00  0.00            
ATOM    118  H56 ACD     1      17.480  25.650   5.610  1.00  0.00            
ATOM    119  C35 ACD     1      19.220  24.780   6.390  1.00  0.00            
ATOM    120  H57 ACD     1      20.090  24.190   6.070  1.00  0.00            
ATOM    121  O29 ACD     1      18.170  23.950   7.000  1.00  0.00            
ATOM    122  H58 ACD     1      17.770  23.460   6.270  1.00  0.00            
ATOM    123  C36 ACD     1      19.860  25.650   7.430  1.00  0.00            
ATOM    124  H59 ACD     1      19.120  26.130   8.080  1.00  0.00            
ATOM    125  O30 ACD     1      20.760  24.930   8.290  1.00  0.00            
ATOM    126  H60 ACD     1      21.630  25.330   8.190  1.00  0.00            
ATOM    127  C1  DB4     2      20.440  27.590   1.050  1.00  0.00            
ATOM    128  C2  DB4     2      21.770  27.050   0.670  1.00  0.00            
ATOM    129  O1  DB4     2      22.020  26.120   1.710  1.00  0.00            
ATOM    130  C3  DB4     2      23.070  25.320   1.640  1.00  0.00            
ATOM    131  O2  DB4     2      23.980  25.320   0.850  1.00  0.00            
ATOM    132  N1  DB4     2      23.090  24.550   2.790  1.00  0.00            
ATOM    133  C4  DB4     2      21.980  24.280   3.740  1.00  0.00            
ATOM    134  C5  DB4     2      21.830  22.810   4.210  1.00  0.00            
ATOM    135  C6  DB4     2      23.090  22.250   4.820  1.00  0.00            
ATOM    136  C7  DB4     2      23.130  21.150   5.580  1.00  0.00            
ATOM    137  C8  DB4     2      24.340  20.580   6.140  1.00  0.00            
ATOM    138  C9  DB4     2      25.130  21.380   7.030  1.00  0.00            
ATOM    139  C10 DB4     2      26.330  20.850   7.570  1.00  0.00            
ATOM    140  C11 DB4     2      26.890  19.630   7.020  1.00  0.00            
ATOM    141  Cl1 DB4     2      28.280  18.980   7.740  1.00  0.00            
ATOM    142  C12 DB4     2      26.060  18.850   6.150  1.00  0.00            
ATOM    143  C13 DB4     2      24.810  19.340   5.700  1.00  0.00            
ATOM    144  C14 DB4     2      23.920  18.520   4.640  1.00  0.00            
ATOM    145  C15 DB4     2      22.570  18.070   5.130  1.00  0.00            
ATOM    146  C16 DB4     2      21.680  19.110   5.810  1.00  0.00            
ATOM    147  C17 DB4     2      20.510  18.570   6.300  1.00  0.00            
ATOM    148  C18 DB4     2      19.640  19.340   7.100  1.00  0.00            
ATOM    149  C19 DB4     2      19.910  20.690   7.290  1.00  0.00            
ATOM    150  N2  DB4     2      21.030  21.270   6.800  1.00  0.00            
ATOM    151  C20 DB4     2      21.890  20.490   6.000  1.00  0.00            
ATOM    152  C21 DB4     2      24.380  22.950   4.420  1.00  0.00            
ATOM    153  C22 DB4     2      24.300  23.720   3.040  1.00  0.00            
ATOM    154  H1  DB4     2      20.650  28.170   1.950  1.00  0.00            
ATOM    155  H2  DB4     2      19.950  28.300   0.370  1.00  0.00            
ATOM    156  H3  DB4     2      19.790  26.750   1.310  1.00  0.00            
ATOM    157  H4  DB4     2      22.560  27.810   0.560  1.00  0.00            
ATOM    158  H5  DB4     2      21.770  26.490  -0.270  1.00  0.00            
ATOM    159  H6  DB4     2      21.040  24.600   3.290  1.00  0.00            
ATOM    160  H7  DB4     2      22.090  24.820   4.690  1.00  0.00            
ATOM    161  H8  DB4     2      21.750  22.330   3.220  1.00  0.00            
ATOM    162  H9  DB4     2      20.910  22.750   4.800  1.00  0.00            
ATOM    163  H10 DB4     2      24.750  22.350   7.340  1.00  0.00            
ATOM    164  H11 DB4     2      27.000  21.400   8.230  1.00  0.00            
ATOM    165  H12 DB4     2      26.370  17.850   5.840  1.00  0.00            
ATOM    166  H13 DB4     2      24.580  17.690   4.340  1.00  0.00            
ATOM    167  H14 DB4     2      23.760  19.090   3.720  1.00  0.00            
ATOM    168  H15 DB4     2      22.720  17.330   5.920  1.00  0.00            
ATOM    169  H16 DB4     2      21.940  17.560   4.390  1.00  0.00            
ATOM    170  H17 DB4     2      20.480  17.480   6.220  1.00  0.00            
ATOM    171  H18 DB4     2      18.820  18.940   7.680  1.00  0.00            
ATOM    172  H19 DB4     2      19.360  21.250   8.040  1.00  0.00            
ATOM    173  H20 DB4     2      25.160  22.180   4.440  1.00  0.00            
ATOM    174  H21 DB4     2      24.800  23.690   5.100  1.00  0.00            
ATOM    175  H22 DB4     2      25.220  24.330   3.040  1.00  0.00            
ATOM    176  H23 DB4     2      24.400  22.970   2.250  1.00  0.00            
TER
ENDMDL
MODEL        1
ATOM      1  H1  ACD     1      14.850  18.660  10.040  1.00  0.00            
ATOM      2  O1  ACD     1      15.450  18.080   9.560  1.00  0.00            
ATOM      3  C1  ACD     1      15.730  18.630   8.230  1.00  0.00            
ATOM      4  H2  ACD     1      14.760  18.840   7.760  1.00  0.00            
ATOM      5  H3  ACD     1      16.320  17.930   7.620  1.00  0.00            
ATOM      6  C2  ACD     1      16.420  19.950   8.290  1.00  0.00            
ATOM      7  H4  ACD     1      16.790  20.090   7.270  1.00  0.00            
ATOM      8  O2  ACD     1      15.440  20.950   8.690  1.00  0.00            
ATOM      9  C3  ACD     1      16.090  22.250   8.650  1.00  0.00            
ATOM     10  H5  ACD     1      15.270  22.950   8.850  1.00  0.00            
ATOM     11  O3  ACD     1      16.580  22.560   7.330  1.00  0.00            
ATOM     12  C4  ACD     1      15.900  23.370   6.400  1.00  0.00            
ATOM     13  H6  ACD     1      14.850  23.550   6.670  1.00  0.00            
ATOM     14  C5  ACD     1      16.630  24.720   6.330  1.00  0.00            
ATOM     15  H7  ACD     1      17.710  24.570   6.190  1.00  0.00            
ATOM     16  O4  ACD     1      16.530  25.310   7.640  1.00  0.00            
ATOM     17  H8  ACD     1      15.610  25.280   7.940  1.00  0.00            
ATOM     18  C6  ACD     1      16.050  25.670   5.330  1.00  0.00            
ATOM     19  H9  ACD     1      15.000  25.800   5.590  1.00  0.00            
ATOM     20  O5  ACD     1      16.770  26.890   5.430  1.00  0.00            
ATOM     21  H10 ACD     1      17.600  26.680   5.000  1.00  0.00            
ATOM     22  C7  ACD     1      16.060  25.000   3.920  1.00  0.00            
ATOM     23  H11 ACD     1      15.530  25.610   3.170  1.00  0.00            
ATOM     24  O6  ACD     1      15.330  23.690   4.050  1.00  0.00            
ATOM     25  C8  ACD     1      15.940  22.800   5.000  1.00  0.00            
ATOM     26  H12 ACD     1      16.960  22.630   4.650  1.00  0.00            
ATOM     27  C9  ACD     1      15.120  21.580   5.000  1.00  0.00            
ATOM     28  H13 ACD     1      15.130  21.230   3.960  1.00  0.00            
ATOM     29  H14 ACD     1      15.740  20.800   5.470  1.00  0.00            
ATOM     30  O7  ACD     1      13.790  21.730   5.540  1.00  0.00            
ATOM     31  H15 ACD     1      13.310  20.900   5.450  1.00  0.00            
ATOM     32  O8  ACD     1      17.390  24.800   3.520  1.00  0.00            
ATOM     33  C10 ACD     1      17.860  25.340   2.260  1.00  0.00            
ATOM     34  H16 ACD     1      17.470  26.330   2.000  1.00  0.00            
ATOM     35  C11 ACD     1      19.380  25.650   2.540  1.00  0.00            
ATOM     36  H17 ACD     1      19.680  24.820   3.190  1.00  0.00            
ATOM     37  O9  ACD     1      19.530  26.820   3.340  1.00  0.00            
ATOM     38  H18 ACD     1      20.450  26.920   3.590  1.00  0.00            
ATOM     39  C12 ACD     1      20.230  25.660   1.250  1.00  0.00            
ATOM     40  H19 ACD     1      19.960  26.540   0.650  1.00  0.00            
ATOM     41  O10 ACD     1      21.590  25.700   1.490  1.00  0.00            
ATOM     42  H20 ACD     1      21.850  24.780   1.600  1.00  0.00            
ATOM     43  C13 ACD     1      19.900  24.410   0.420  1.00  0.00            
ATOM     44  H21 ACD     1      20.410  24.500  -0.540  1.00  0.00            
ATOM     45  O11 ACD     1      18.500  24.340   0.130  1.00  0.00            
ATOM     46  C14 ACD     1      17.520  24.350   1.160  1.00  0.00            
ATOM     47  H22 ACD     1      17.580  23.370   1.660  1.00  0.00            
ATOM     48  C15 ACD     1      16.070  24.470   0.640  1.00  0.00            
ATOM     49  H23 ACD     1      16.000  23.730  -0.170  1.00  0.00            
ATOM     50  H24 ACD     1      15.410  24.170   1.460  1.00  0.00            
ATOM     51  O12 ACD     1      15.690  25.790   0.190  1.00  0.00            
ATOM     52  H25 ACD     1      14.750  25.690   0.020  1.00  0.00            
ATOM     53  O13 ACD     1      20.360  23.300   1.150  1.00  0.00            
ATOM     54  C16 ACD     1      20.890  22.230   0.340  1.00  0.00            
ATOM     55  H26 ACD     1      20.820  22.450  -0.730  1.00  0.00            
ATOM     56  C17 ACD     1      22.270  22.070   0.950  1.00  0.00            
ATOM     57  H27 ACD     1      22.070  21.990   2.030  1.00  0.00            
ATOM     58  O14 ACD     1      23.060  23.180   0.590  1.00  0.00            
ATOM     59  H28 ACD     1      23.600  22.950  -0.170  1.00  0.00            
ATOM     60  C18 ACD     1      23.060  20.760   0.580  1.00  0.00            
ATOM     61  H29 ACD     1      23.250  20.820  -0.500  1.00  0.00            
ATOM     62  O15 ACD     1      24.290  20.560   1.260  1.00  0.00            
ATOM     63  H30 ACD     1      24.060  19.960   1.980  1.00  0.00            
ATOM     64  C19 ACD     1      22.170  19.540   0.760  1.00  0.00            
ATOM     65  H31 ACD     1      22.540  18.630   0.270  1.00  0.00            
ATOM     66  O16 ACD     1      20.850  19.770   0.140  1.00  0.00            
ATOM     67  C20 ACD     1      20.150  20.980   0.560  1.00  0.00            
ATOM     68  H32 ACD     1      20.040  20.900   1.650  1.00  0.00            
ATOM     69  C21 ACD     1      18.800  20.910  -0.090  1.00  0.00            
ATOM     70  H33 ACD     1      18.380  19.900   0.060  1.00  0.00            
ATOM     71  H34 ACD     1      18.150  21.710   0.270  1.00  0.00            
ATOM     72  O17 ACD     1      18.870  21.080  -1.520  1.00  0.00            
ATOM     73  H35 ACD     1      19.090  20.210  -1.880  1.00  0.00            
ATOM     74  O18 ACD     1      22.060  19.390   2.180  1.00  0.00            
ATOM     75  C22 ACD     1      22.120  18.030   2.610  1.00  0.00            
ATOM     76  H36 ACD     1      22.550  17.380   1.840  1.00  0.00            
ATOM     77  C23 ACD     1      23.080  18.140   3.780  1.00  0.00            
ATOM     78  H37 ACD     1      22.810  18.960   4.460  1.00  0.00            
ATOM     79  O19 ACD     1      24.420  18.350   3.240  1.00  0.00            
ATOM     80  H38 ACD     1      24.920  18.830   3.910  1.00  0.00            
ATOM     81  C24 ACD     1      23.070  16.880   4.720  1.00  0.00            
ATOM     82  H39 ACD     1      23.540  16.030   4.210  1.00  0.00            
ATOM     83  O20 ACD     1      23.710  17.180   5.920  1.00  0.00            
ATOM     84  H40 ACD     1      24.630  17.300   5.670  1.00  0.00            
ATOM     85  C25 ACD     1      21.680  16.370   5.060  1.00  0.00            
ATOM     86  H41 ACD     1      21.710  15.370   5.500  1.00  0.00            
ATOM     87  O21 ACD     1      20.880  16.260   3.940  1.00  0.00            
ATOM     88  C26 ACD     1      20.780  17.500   3.160  1.00  0.00            
ATOM     89  H42 ACD     1      20.360  18.220   3.860  1.00  0.00            
ATOM     90  C27 ACD     1      19.740  17.230   2.040  1.00  0.00            
ATOM     91  H43 ACD     1      18.840  16.770   2.480  1.00  0.00            
ATOM     92  H44 ACD     1      19.340  18.140   1.570  1.00  0.00            
ATOM     93  O22 ACD     1      20.200  16.380   1.010  1.00  0.00            
ATOM     94  H45 ACD     1      20.230  15.460   1.300  1.00  0.00            
ATOM     95  O23 ACD     1      21.000  17.230   6.010  1.00  0.00            
ATOM     96  C28 ACD     1      20.790  16.710   7.280  1.00  0.00            
ATOM     97  H46 ACD     1      21.190  15.740   7.580  1.00  0.00            
ATOM     98  C29 ACD     1      19.250  16.560   7.360  1.00  0.00            
ATOM     99  H47 ACD     1      18.850  17.390   6.760  1.00  0.00            
ATOM    100  O24 ACD     1      18.720  16.610   8.680  1.00  0.00            
ATOM    101  C30 ACD     1      18.750  15.270   6.700  1.00  0.00            
ATOM    102  H48 ACD     1      17.650  15.280   6.770  1.00  0.00            
ATOM    103  H49 ACD     1      18.980  15.080   5.640  1.00  0.00            
ATOM    104  O25 ACD     1      19.330  14.210   7.380  1.00  0.00            
ATOM    105  H50 ACD     1      19.220  14.440   8.310  1.00  0.00            
ATOM    106  C31 ACD     1      21.250  17.810   8.230  1.00  0.00            
ATOM    107  H51 ACD     1      20.850  18.730   7.780  1.00  0.00            
ATOM    108  O26 ACD     1      22.670  17.800   8.290  1.00  0.00            
ATOM    109  H52 ACD     1      22.970  17.610   7.400  1.00  0.00            
ATOM    110  C32 ACD     1      20.560  17.760   9.550  1.00  0.00            
ATOM    111  H53 ACD     1      20.700  16.770   9.990  1.00  0.00            
ATOM    112  O27 ACD     1      20.930  18.840  10.470  1.00  0.00            
ATOM    113  H54 ACD     1      21.660  19.360  10.140  1.00  0.00            
ATOM    114  C33 ACD     1      19.090  17.850   9.290  1.00  0.00            
ATOM    115  H55 ACD     1      18.680  17.970  10.300  1.00  0.00            
ATOM    116  O28 ACD     1      18.710  19.120   8.580  1.00  0.00            
ATOM    117  C34 ACD     1      17.710  19.900   9.250  1.00  0.00            
ATOM    118  H56 ACD     1      17.410  19.510  10.240  1.00  0.00            
ATOM    119  C35 ACD     1      18.260  21.300   9.530  1.00  0.00            
ATOM    120  H57 ACD     1      18.870  21.550   8.650  1.00  0.00            
ATOM    121  O29 ACD     1      19.160  21.290  10.630  1.00  0.00            
ATOM    122  H58 ACD     1      19.660  20.470  10.570  1.00  0.00            
ATOM    123  C36 ACD     1      17.170  22.400   9.680  1.00  0.00            
ATOM    124  H59 ACD     1      16.660  22.240  10.640  1.00  0.00            
ATOM    125  O30 ACD     1      17.700  23.670   9.510  1.00  0.00            
ATOM    126  H60 ACD     1      17.470  23.880   8.600  1.00  0.00            
ATOM    127  C1  DB4     2      16.710  16.920   4.290  1.00  0.00            
ATOM    128  C2  DB4     2      16.790  18.370   3.840  1.00  0.00            
ATOM    129  O1  DB4     2      17.810  19.020   4.490  1.00  0.00            
ATOM    130  C3  DB4     2      18.280  20.160   3.870  1.00  0.00            
ATOM    131  O2  DB4     2      17.800  20.700   2.900  1.00  0.00            
ATOM    132  N1  DB4     2      19.220  20.850   4.690  1.00  0.00            
ATOM    133  C4  DB4     2      19.730  20.400   6.020  1.00  0.00            
ATOM    134  C5  DB4     2      21.070  21.090   6.490  1.00  0.00            
ATOM    135  C6  DB4     2      20.980  22.550   6.430  1.00  0.00            
ATOM    136  C7  DB4     2      21.720  23.400   7.210  1.00  0.00            
ATOM    137  C8  DB4     2      21.670  24.910   7.180  1.00  0.00            
ATOM    138  C9  DB4     2      20.440  25.500   7.490  1.00  0.00            
ATOM    139  C10 DB4     2      20.350  26.890   7.350  1.00  0.00            
ATOM    140  C11 DB4     2      21.460  27.640   7.080  1.00  0.00            
ATOM    141  Cl1 DB4     2      21.160  29.380   7.090  1.00  0.00            
ATOM    142  C12 DB4     2      22.720  27.100   6.810  1.00  0.00            
ATOM    143  C13 DB4     2      22.870  25.690   6.930  1.00  0.00            
ATOM    144  C14 DB4     2      24.280  25.100   6.650  1.00  0.00            
ATOM    145  C15 DB4     2      24.450  23.560   6.500  1.00  0.00            
ATOM    146  C16 DB4     2      23.990  22.830   7.850  1.00  0.00            
ATOM    147  C17 DB4     2      24.890  22.230   8.740  1.00  0.00            
ATOM    148  C18 DB4     2      24.390  21.720   9.950  1.00  0.00            
ATOM    149  C19 DB4     2      23.000  21.710  10.160  1.00  0.00            
ATOM    150  N2  DB4     2      22.130  22.300   9.390  1.00  0.00            
ATOM    151  C20 DB4     2      22.620  22.850   8.210  1.00  0.00            
ATOM    152  C21 DB4     2      20.240  23.110   5.210  1.00  0.00            
ATOM    153  C22 DB4     2      19.980  21.990   4.150  1.00  0.00            
ATOM    154  H1  DB4     2      17.650  16.400   4.050  1.00  0.00            
ATOM    155  H2  DB4     2      16.660  16.820   5.380  1.00  0.00            
ATOM    156  H3  DB4     2      15.900  16.290   3.890  1.00  0.00            
ATOM    157  H4  DB4     2      15.810  18.840   3.980  1.00  0.00            
ATOM    158  H5  DB4     2      16.800  18.460   2.740  1.00  0.00            
ATOM    159  H6  DB4     2      19.840  19.320   6.140  1.00  0.00            
ATOM    160  H7  DB4     2      18.910  20.540   6.740  1.00  0.00            
ATOM    161  H8  DB4     2      21.820  20.720   5.780  1.00  0.00            
ATOM    162  H9  DB4     2      21.330  20.660   7.460  1.00  0.00            
ATOM    163  H10 DB4     2      19.700  24.760   7.800  1.00  0.00            
ATOM    164  H11 DB4     2      19.400  27.410   7.490  1.00  0.00            
ATOM    165  H12 DB4     2      23.530  27.790   6.600  1.00  0.00            
ATOM    166  H13 DB4     2      24.920  25.260   7.520  1.00  0.00            
ATOM    167  H14 DB4     2      24.750  25.650   5.830  1.00  0.00            
ATOM    168  H15 DB4     2      25.490  23.250   6.390  1.00  0.00            
ATOM    169  H16 DB4     2      23.910  23.120   5.650  1.00  0.00            
ATOM    170  H17 DB4     2      25.950  22.200   8.520  1.00  0.00            
ATOM    171  H18 DB4     2      25.040  21.320  10.720  1.00  0.00            
ATOM    172  H19 DB4     2      22.650  21.310  11.120  1.00  0.00            
ATOM    173  H20 DB4     2      20.920  23.800   4.670  1.00  0.00            
ATOM    174  H21 DB4     2      19.260  23.550   5.400  1.00  0.00            
ATOM    175  H22 DB4     2      19.320  22.430   3.400  1.00  0.00            
ATOM    176  H23 DB4     2      20.840  21.620   3.590  1.00  0.00            
TER
ENDMDL
MODEL        1
ATOM      1  H1  ACD     1       5.460  17.010   7.740  1.00  0.00            
ATOM      2  O1  ACD     1       5.890  17.230   8.570  1.00  0.00            
ATOM      3  C1  ACD     1       7.170  17.750   8.140  1.00  0.00            
ATOM      4  H2  ACD     1       7.080  18.790   7.810  1.00  0.00            
ATOM      5  H3  ACD     1       7.630  17.140   7.360  1.00  0.00            
ATOM      6  C2  ACD     1       8.170  17.970   9.310  1.00  0.00            
ATOM      7  H4  ACD     1       9.070  18.320   8.780  1.00  0.00            
ATOM      8  O2  ACD     1       7.650  19.140  10.070  1.00  0.00            
ATOM      9  C3  ACD     1       8.560  19.530  11.140  1.00  0.00            
ATOM     10  H5  ACD     1       8.080  20.320  11.720  1.00  0.00            
ATOM     11  O3  ACD     1       9.750  19.940  10.570  1.00  0.00            
ATOM     12  C4  ACD     1      10.190  21.400  10.650  1.00  0.00            
ATOM     13  H6  ACD     1       9.400  22.050  11.050  1.00  0.00            
ATOM     14  C5  ACD     1      11.380  21.570  11.630  1.00  0.00            
ATOM     15  H7  ACD     1      12.180  20.870  11.380  1.00  0.00            
ATOM     16  O4  ACD     1      10.930  21.130  12.850  1.00  0.00            
ATOM     17  H8  ACD     1      10.550  20.250  12.860  1.00  0.00            
ATOM     18  C6  ACD     1      11.940  23.050  11.610  1.00  0.00            
ATOM     19  H9  ACD     1      11.110  23.690  11.950  1.00  0.00            
ATOM     20  O5  ACD     1      13.080  23.170  12.500  1.00  0.00            
ATOM     21  H10 ACD     1      13.010  22.460  13.150  1.00  0.00            
ATOM     22  C7  ACD     1      12.280  23.340  10.190  1.00  0.00            
ATOM     23  H11 ACD     1      12.460  24.400  10.020  1.00  0.00            
ATOM     24  O6  ACD     1      11.100  23.140   9.390  1.00  0.00            
ATOM     25  C8  ACD     1      10.550  21.850   9.250  1.00  0.00            
ATOM     26  H12 ACD     1      11.360  21.230   8.850  1.00  0.00            
ATOM     27  C9  ACD     1       9.420  21.980   8.250  1.00  0.00            
ATOM     28  H13 ACD     1       9.880  22.620   7.490  1.00  0.00            
ATOM     29  H14 ACD     1       9.290  20.980   7.820  1.00  0.00            
ATOM     30  O7  ACD     1       8.290  22.560   8.890  1.00  0.00            
ATOM     31  H15 ACD     1       7.840  23.170   8.300  1.00  0.00            
ATOM     32  O8  ACD     1      13.320  22.460   9.690  1.00  0.00            
ATOM     33  C10 ACD     1      14.520  23.080   9.230  1.00  0.00            
ATOM     34  H16 ACD     1      14.720  24.070   9.660  1.00  0.00            
ATOM     35  C11 ACD     1      15.640  22.250   9.780  1.00  0.00            
ATOM     36  H17 ACD     1      15.210  21.240   9.710  1.00  0.00            
ATOM     37  O9  ACD     1      15.830  22.420  11.130  1.00  0.00            
ATOM     38  H18 ACD     1      14.960  22.450  11.540  1.00  0.00            
ATOM     39  C12 ACD     1      16.950  22.250   8.980  1.00  0.00            
ATOM     40  H19 ACD     1      17.440  23.220   9.160  1.00  0.00            
ATOM     41  O10 ACD     1      17.930  21.330   9.450  1.00  0.00            
ATOM     42  H20 ACD     1      18.110  21.700  10.320  1.00  0.00            
ATOM     43  C13 ACD     1      16.810  22.160   7.500  1.00  0.00            
ATOM     44  H21 ACD     1      17.690  22.350   6.880  1.00  0.00            
ATOM     45  O11 ACD     1      15.850  23.150   7.140  1.00  0.00            
ATOM     46  C14 ACD     1      14.510  23.140   7.720  1.00  0.00            
ATOM     47  H22 ACD     1      14.140  22.180   7.360  1.00  0.00            
ATOM     48  C15 ACD     1      13.680  24.290   7.090  1.00  0.00            
ATOM     49  H23 ACD     1      13.950  24.300   6.030  1.00  0.00            
ATOM     50  H24 ACD     1      12.600  24.240   7.260  1.00  0.00            
ATOM     51  O12 ACD     1      14.130  25.550   7.570  1.00  0.00            
ATOM     52  H25 ACD     1      15.040  25.670   7.280  1.00  0.00            
ATOM     53  O13 ACD     1      16.220  20.910   7.180  1.00  0.00            
ATOM     54  C16 ACD     1      16.900  20.140   6.200  1.00  0.00            
ATOM     55  H26 ACD     1      17.830  20.580   5.850  1.00  0.00            
ATOM     56  C17 ACD     1      17.350  18.800   6.810  1.00  0.00            
ATOM     57  H27 ACD     1      16.440  18.350   7.230  1.00  0.00            
ATOM     58  O14 ACD     1      18.340  19.100   7.770  1.00  0.00            
ATOM     59  H28 ACD     1      18.050  19.840   8.310  1.00  0.00            
ATOM     60  C18 ACD     1      17.710  17.840   5.650  1.00  0.00            
ATOM     61  H29 ACD     1      18.450  18.320   4.990  1.00  0.00            
ATOM     62  O15 ACD     1      18.100  16.550   6.130  1.00  0.00            
ATOM     63  H30 ACD     1      18.830  16.740   6.730  1.00  0.00            
ATOM     64  C19 ACD     1      16.510  17.550   4.750  1.00  0.00            
ATOM     65  H31 ACD     1      16.800  16.860   3.950  1.00  0.00            
ATOM     66  O16 ACD     1      16.270  18.850   4.170  1.00  0.00            
ATOM     67  C20 ACD     1      15.870  19.940   5.060  1.00  0.00            
ATOM     68  H32 ACD     1      14.960  19.570   5.540  1.00  0.00            
ATOM     69  C21 ACD     1      15.640  21.180   4.300  1.00  0.00            
ATOM     70  H33 ACD     1      15.130  21.940   4.920  1.00  0.00            
ATOM     71  H34 ACD     1      16.590  21.590   3.940  1.00  0.00            
ATOM     72  O17 ACD     1      14.730  21.000   3.190  1.00  0.00            
ATOM     73  H35 ACD     1      15.050  20.210   2.730  1.00  0.00            
ATOM     74  O18 ACD     1      15.380  17.120   5.510  1.00  0.00            
ATOM     75  C22 ACD     1      14.720  15.970   4.970  1.00  0.00            
ATOM     76  H36 ACD     1      15.220  15.560   4.090  1.00  0.00            
ATOM     77  C23 ACD     1      14.910  14.910   6.010  1.00  0.00            
ATOM     78  H37 ACD     1      14.460  15.210   6.960  1.00  0.00            
ATOM     79  O19 ACD     1      16.290  14.530   6.130  1.00  0.00            
ATOM     80  H38 ACD     1      16.830  15.330   6.090  1.00  0.00            
ATOM     81  C24 ACD     1      14.090  13.660   5.530  1.00  0.00            
ATOM     82  H39 ACD     1      14.480  13.260   4.590  1.00  0.00            
ATOM     83  O20 ACD     1      14.040  12.650   6.590  1.00  0.00            
ATOM     84  H40 ACD     1      13.210  12.700   7.060  1.00  0.00            
ATOM     85  C25 ACD     1      12.680  14.050   5.300  1.00  0.00            
ATOM     86  H41 ACD     1      12.210  13.210   4.780  1.00  0.00            
ATOM     87  O21 ACD     1      12.580  15.110   4.350  1.00  0.00            
ATOM     88  C26 ACD     1      13.280  16.330   4.690  1.00  0.00            
ATOM     89  H42 ACD     1      12.740  16.720   5.560  1.00  0.00            
ATOM     90  C27 ACD     1      13.120  17.320   3.540  1.00  0.00            
ATOM     91  H43 ACD     1      12.040  17.470   3.370  1.00  0.00            
ATOM     92  H44 ACD     1      13.520  18.280   3.870  1.00  0.00            
ATOM     93  O22 ACD     1      13.850  17.030   2.360  1.00  0.00            
ATOM     94  H45 ACD     1      13.770  17.800   1.780  1.00  0.00            
ATOM     95  O23 ACD     1      12.110  14.440   6.560  1.00  0.00            
ATOM     96  C28 ACD     1      10.960  13.820   6.960  1.00  0.00            
ATOM     97  H46 ACD     1      10.690  12.890   6.440  1.00  0.00            
ATOM     98  C29 ACD     1       9.880  14.860   6.570  1.00  0.00            
ATOM     99  H47 ACD     1      10.130  15.880   6.870  1.00  0.00            
ATOM    100  O24 ACD     1       8.750  14.710   7.370  1.00  0.00            
ATOM    101  C30 ACD     1       9.430  14.860   5.080  1.00  0.00            
ATOM    102  H48 ACD     1       8.650  15.620   5.020  1.00  0.00            
ATOM    103  H49 ACD     1      10.260  15.110   4.410  1.00  0.00            
ATOM    104  O25 ACD     1       8.900  13.660   4.610  1.00  0.00            
ATOM    105  H50 ACD     1       8.210  13.890   3.980  1.00  0.00            
ATOM    106  C31 ACD     1      11.070  13.550   8.450  1.00  0.00            
ATOM    107  H51 ACD     1      11.380  14.520   8.860  1.00  0.00            
ATOM    108  O26 ACD     1      11.970  12.460   8.810  1.00  0.00            
ATOM    109  H52 ACD     1      12.090  12.520   9.770  1.00  0.00            
ATOM    110  C32 ACD     1       9.740  13.400   9.160  1.00  0.00            
ATOM    111  H53 ACD     1       9.290  12.430   8.890  1.00  0.00            
ATOM    112  O27 ACD     1      10.090  13.490  10.490  1.00  0.00            
ATOM    113  H54 ACD     1       9.290  13.180  10.910  1.00  0.00            
ATOM    114  C33 ACD     1       8.850  14.560   8.810  1.00  0.00            
ATOM    115  H55 ACD     1       7.910  14.290   9.310  1.00  0.00            
ATOM    116  O28 ACD     1       9.350  15.850   9.330  1.00  0.00            
ATOM    117  C34 ACD     1       8.510  16.720  10.160  1.00  0.00            
ATOM    118  H56 ACD     1       7.660  16.200  10.620  1.00  0.00            
ATOM    119  C35 ACD     1       9.460  17.120  11.310  1.00  0.00            
ATOM    120  H57 ACD     1      10.350  17.580  10.850  1.00  0.00            
ATOM    121  O29 ACD     1       9.880  16.010  12.140  1.00  0.00            
ATOM    122  H58 ACD     1      10.360  15.440  11.530  1.00  0.00            
ATOM    123  C36 ACD     1       8.850  18.290  12.120  1.00  0.00            
ATOM    124  H59 ACD     1       7.900  17.870  12.480  1.00  0.00            
ATOM    125  O30 ACD     1       9.660  18.680  13.120  1.00  0.00            
ATOM    126  H60 ACD     1      10.090  17.860  13.380  1.00  0.00            
ATOM    127  C1  DB4     2       8.900  18.740   4.840  1.00  0.00            
ATOM    128  C2  DB4     2      10.070  19.740   5.080  1.00  0.00            
ATOM    129  O1  DB4     2      10.740  19.210   6.280  1.00  0.00            
ATOM    130  C3  DB4     2      11.900  19.740   6.590  1.00  0.00            
ATOM    131  O2  DB4     2      12.460  20.650   6.030  1.00  0.00            
ATOM    132  N1  DB4     2      12.450  18.990   7.640  1.00  0.00            
ATOM    133  C4  DB4     2      11.750  17.990   8.530  1.00  0.00            
ATOM    134  C5  DB4     2      12.590  16.900   9.200  1.00  0.00            
ATOM    135  C6  DB4     2      13.830  17.370   9.870  1.00  0.00            
ATOM    136  C7  DB4     2      14.550  16.620  10.770  1.00  0.00            
ATOM    137  C8  DB4     2      15.950  16.890  11.180  1.00  0.00            
ATOM    138  C9  DB4     2      16.320  17.610  12.290  1.00  0.00            
ATOM    139  C10 DB4     2      17.680  17.690  12.620  1.00  0.00            
ATOM    140  C11 DB4     2      18.690  17.100  11.930  1.00  0.00            
ATOM    141  Cl1 DB4     2      20.400  17.080  12.530  1.00  0.00            
ATOM    142  C12 DB4     2      18.310  16.260  10.890  1.00  0.00            
ATOM    143  C13 DB4     2      16.970  16.220  10.420  1.00  0.00            
ATOM    144  C14 DB4     2      16.590  15.310   9.280  1.00  0.00            
ATOM    145  C15 DB4     2      15.890  14.010   9.630  1.00  0.00            
ATOM    146  C16 DB4     2      14.740  14.060  10.680  1.00  0.00            
ATOM    147  C17 DB4     2      14.290  12.890  11.140  1.00  0.00            
ATOM    148  C18 DB4     2      13.240  12.930  12.080  1.00  0.00            
ATOM    149  C19 DB4     2      12.690  14.170  12.470  1.00  0.00            
ATOM    150  N2  DB4     2      13.160  15.320  12.000  1.00  0.00            
ATOM    151  C20 DB4     2      14.120  15.260  11.110  1.00  0.00            
ATOM    152  C21 DB4     2      14.230  18.800   9.490  1.00  0.00            
ATOM    153  C22 DB4     2      13.840  19.230   8.070  1.00  0.00            
ATOM    154  H1  DB4     2       9.300  17.720   4.890  1.00  0.00            
ATOM    155  H2  DB4     2       8.200  18.730   5.690  1.00  0.00            
ATOM    156  H3  DB4     2       8.270  18.840   3.940  1.00  0.00            
ATOM    157  H4  DB4     2       9.710  20.770   5.170  1.00  0.00            
ATOM    158  H5  DB4     2      10.760  19.630   4.230  1.00  0.00            
ATOM    159  H6  DB4     2      10.930  17.510   7.980  1.00  0.00            
ATOM    160  H7  DB4     2      11.230  18.610   9.270  1.00  0.00            
ATOM    161  H8  DB4     2      12.760  16.060   8.510  1.00  0.00            
ATOM    162  H9  DB4     2      11.950  16.470   9.980  1.00  0.00            
ATOM    163  H10 DB4     2      15.550  18.080  12.890  1.00  0.00            
ATOM    164  H11 DB4     2      18.000  18.180  13.540  1.00  0.00            
ATOM    165  H12 DB4     2      19.020  15.550  10.470  1.00  0.00            
ATOM    166  H13 DB4     2      17.440  15.110   8.620  1.00  0.00            
ATOM    167  H14 DB4     2      16.040  15.850   8.510  1.00  0.00            
ATOM    168  H15 DB4     2      16.570  13.260  10.060  1.00  0.00            
ATOM    169  H16 DB4     2      15.470  13.570   8.710  1.00  0.00            
ATOM    170  H17 DB4     2      14.750  11.950  10.870  1.00  0.00            
ATOM    171  H18 DB4     2      12.930  12.010  12.560  1.00  0.00            
ATOM    172  H19 DB4     2      11.790  14.130  13.070  1.00  0.00            
ATOM    173  H20 DB4     2      15.300  18.960   9.630  1.00  0.00            
ATOM    174  H21 DB4     2      13.720  19.470  10.190  1.00  0.00            
ATOM    175  H22 DB4     2      13.980  20.320   8.030  1.00  0.00            
ATOM    176  H23 DB4     2      14.550  18.710   7.420  1.00  0.00            
TER
ENDMDL
MODEL        1
ATOM      1  H1  ACD     1       8.250  30.690  -1.460  1.00  0.00            
ATOM      2  O1  ACD     1       8.950  30.080  -1.220  1.00  0.00            
ATOM      3  C1  ACD     1       8.920  29.860   0.240  1.00  0.00            
ATOM      4  H2  ACD     1       8.050  29.320   0.630  1.00  0.00            
ATOM      5  H3  ACD     1       8.970  30.850   0.710  1.00  0.00            
ATOM      6  C2  ACD     1      10.090  29.000   0.690  1.00  0.00            
ATOM      7  H4  ACD     1       9.970  28.050   0.150  1.00  0.00            
ATOM      8  O2  ACD     1      11.350  29.490   0.150  1.00  0.00            
ATOM      9  C3  ACD     1      12.460  28.640   0.350  1.00  0.00            
ATOM     10  H5  ACD     1      13.370  29.070  -0.090  1.00  0.00            
ATOM     11  O3  ACD     1      12.130  27.410  -0.290  1.00  0.00            
ATOM     12  C4  ACD     1      12.950  27.010  -1.360  1.00  0.00            
ATOM     13  H6  ACD     1      13.590  27.800  -1.770  1.00  0.00            
ATOM     14  C5  ACD     1      13.820  25.860  -0.890  1.00  0.00            
ATOM     15  H7  ACD     1      13.160  25.330  -0.190  1.00  0.00            
ATOM     16  O4  ACD     1      14.950  26.320  -0.220  1.00  0.00            
ATOM     17  H8  ACD     1      14.680  26.650   0.640  1.00  0.00            
ATOM     18  C6  ACD     1      14.210  24.880  -2.020  1.00  0.00            
ATOM     19  H9  ACD     1      15.050  25.330  -2.560  1.00  0.00            
ATOM     20  O5  ACD     1      14.610  23.640  -1.400  1.00  0.00            
ATOM     21  H10 ACD     1      15.340  23.890  -0.830  1.00  0.00            
ATOM     22  C7  ACD     1      13.100  24.560  -2.980  1.00  0.00            
ATOM     23  H11 ACD     1      13.520  24.020  -3.840  1.00  0.00            
ATOM     24  O6  ACD     1      12.670  25.780  -3.480  1.00  0.00            
ATOM     25  C8  ACD     1      12.020  26.610  -2.590  1.00  0.00            
ATOM     26  H12 ACD     1      11.190  26.100  -2.110  1.00  0.00            
ATOM     27  C9  ACD     1      11.530  27.790  -3.490  1.00  0.00            
ATOM     28  H13 ACD     1      11.070  27.320  -4.360  1.00  0.00            
ATOM     29  H14 ACD     1      10.820  28.500  -3.040  1.00  0.00            
ATOM     30  O7  ACD     1      12.640  28.570  -3.980  1.00  0.00            
ATOM     31  H15 ACD     1      12.250  29.130  -4.660  1.00  0.00            
ATOM     32  O8  ACD     1      12.040  23.830  -2.350  1.00  0.00            
ATOM     33  C10 ACD     1      11.570  22.590  -2.960  1.00  0.00            
ATOM     34  H16 ACD     1      12.000  22.400  -3.950  1.00  0.00            
ATOM     35  C11 ACD     1      11.930  21.400  -1.970  1.00  0.00            
ATOM     36  H17 ACD     1      11.560  21.710  -0.990  1.00  0.00            
ATOM     37  O9  ACD     1      13.330  21.100  -1.860  1.00  0.00            
ATOM     38  H18 ACD     1      13.870  21.890  -1.770  1.00  0.00            
ATOM     39  C12 ACD     1      11.080  20.140  -2.290  1.00  0.00            
ATOM     40  H19 ACD     1      11.370  19.720  -3.260  1.00  0.00            
ATOM     41  O10 ACD     1      11.190  19.180  -1.230  1.00  0.00            
ATOM     42  H20 ACD     1      10.360  19.190  -0.740  1.00  0.00            
ATOM     43  C13 ACD     1       9.640  20.530  -2.440  1.00  0.00            
ATOM     44  H21 ACD     1       9.020  19.730  -2.860  1.00  0.00            
ATOM     45  O11 ACD     1       9.570  21.530  -3.470  1.00  0.00            
ATOM     46  C14 ACD     1      10.080  22.800  -3.210  1.00  0.00            
ATOM     47  H22 ACD     1       9.600  23.200  -2.300  1.00  0.00            
ATOM     48  C15 ACD     1       9.820  23.850  -4.280  1.00  0.00            
ATOM     49  H23 ACD     1      10.440  24.750  -4.270  1.00  0.00            
ATOM     50  H24 ACD     1       9.970  23.360  -5.250  1.00  0.00            
ATOM     51  O12 ACD     1       8.440  24.270  -4.330  1.00  0.00            
ATOM     52  H25 ACD     1       8.300  24.460  -3.400  1.00  0.00            
ATOM     53  O13 ACD     1       9.050  21.010  -1.190  1.00  0.00            
ATOM     54  C16 ACD     1       7.790  20.480  -0.710  1.00  0.00            
ATOM     55  H26 ACD     1       7.370  19.770  -1.440  1.00  0.00            
ATOM     56  C17 ACD     1       7.980  19.730   0.640  1.00  0.00            
ATOM     57  H27 ACD     1       8.500  20.390   1.350  1.00  0.00            
ATOM     58  O14 ACD     1       8.760  18.590   0.450  1.00  0.00            
ATOM     59  H28 ACD     1       8.310  17.890  -0.030  1.00  0.00            
ATOM     60  C18 ACD     1       6.680  19.430   1.330  1.00  0.00            
ATOM     61  H29 ACD     1       6.170  18.650   0.750  1.00  0.00            
ATOM     62  O15 ACD     1       6.760  19.080   2.670  1.00  0.00            
ATOM     63  H30 ACD     1       6.460  19.840   3.180  1.00  0.00            
ATOM     64  C19 ACD     1       5.750  20.670   1.350  1.00  0.00            
ATOM     65  H31 ACD     1       4.720  20.410   1.630  1.00  0.00            
ATOM     66  O16 ACD     1       5.620  21.140   0.040  1.00  0.00            
ATOM     67  C20 ACD     1       6.790  21.620  -0.490  1.00  0.00            
ATOM     68  H32 ACD     1       7.270  22.350   0.170  1.00  0.00            
ATOM     69  C21 ACD     1       6.520  22.470  -1.750  1.00  0.00            
ATOM     70  H33 ACD     1       5.660  23.140  -1.600  1.00  0.00            
ATOM     71  H34 ACD     1       7.410  23.100  -1.870  1.00  0.00            
ATOM     72  O17 ACD     1       6.340  21.730  -2.920  1.00  0.00            
ATOM     73  H35 ACD     1       5.560  21.170  -2.890  1.00  0.00            
ATOM     74  O18 ACD     1       6.160  21.690   2.220  1.00  0.00            
ATOM     75  C22 ACD     1       5.140  22.280   2.990  1.00  0.00            
ATOM     76  H36 ACD     1       4.300  21.590   3.140  1.00  0.00            
ATOM     77  C23 ACD     1       5.790  22.480   4.390  1.00  0.00            
ATOM     78  H37 ACD     1       6.840  22.750   4.230  1.00  0.00            
ATOM     79  O19 ACD     1       5.880  21.220   5.090  1.00  0.00            
ATOM     80  H38 ACD     1       6.170  21.340   5.990  1.00  0.00            
ATOM     81  C24 ACD     1       5.200  23.630   5.210  1.00  0.00            
ATOM     82  H39 ACD     1       4.140  23.480   5.460  1.00  0.00            
ATOM     83  O20 ACD     1       6.010  24.080   6.280  1.00  0.00            
ATOM     84  H40 ACD     1       6.680  24.690   5.960  1.00  0.00            
ATOM     85  C25 ACD     1       5.070  24.890   4.380  1.00  0.00            
ATOM     86  H41 ACD     1       4.580  25.560   5.100  1.00  0.00            
ATOM     87  O21 ACD     1       4.240  24.590   3.290  1.00  0.00            
ATOM     88  C26 ACD     1       4.800  23.650   2.340  1.00  0.00            
ATOM     89  H42 ACD     1       5.750  24.040   1.950  1.00  0.00            
ATOM     90  C27 ACD     1       3.870  23.620   1.160  1.00  0.00            
ATOM     91  H43 ACD     1       3.520  24.640   0.960  1.00  0.00            
ATOM     92  H44 ACD     1       4.530  23.200   0.390  1.00  0.00            
ATOM     93  O22 ACD     1       2.740  22.780   1.420  1.00  0.00            
ATOM     94  H45 ACD     1       2.240  23.140   2.160  1.00  0.00            
ATOM     95  O23 ACD     1       6.370  25.280   3.920  1.00  0.00            
ATOM     96  C28 ACD     1       6.590  26.760   4.060  1.00  0.00            
ATOM     97  H46 ACD     1       5.830  27.220   4.700  1.00  0.00            
ATOM     98  C29 ACD     1       6.490  27.570   2.750  1.00  0.00            
ATOM     99  H47 ACD     1       7.160  27.060   2.040  1.00  0.00            
ATOM    100  O24 ACD     1       6.940  28.930   2.880  1.00  0.00            
ATOM    101  C30 ACD     1       5.040  27.520   2.080  1.00  0.00            
ATOM    102  H48 ACD     1       5.010  28.170   1.190  1.00  0.00            
ATOM    103  H49 ACD     1       4.830  26.500   1.740  1.00  0.00            
ATOM    104  O25 ACD     1       4.110  27.950   3.070  1.00  0.00            
ATOM    105  H50 ACD     1       3.240  27.660   2.770  1.00  0.00            
ATOM    106  C31 ACD     1       7.820  26.910   4.990  1.00  0.00            
ATOM    107  H51 ACD     1       8.630  26.340   4.520  1.00  0.00            
ATOM    108  O26 ACD     1       7.620  26.400   6.300  1.00  0.00            
ATOM    109  H52 ACD     1       8.480  26.590   6.690  1.00  0.00            
ATOM    110  C32 ACD     1       8.210  28.420   4.920  1.00  0.00            
ATOM    111  H53 ACD     1       7.470  28.930   5.550  1.00  0.00            
ATOM    112  O27 ACD     1       9.480  28.610   5.470  1.00  0.00            
ATOM    113  H54 ACD     1      10.110  28.350   4.790  1.00  0.00            
ATOM    114  C33 ACD     1       8.180  29.060   3.510  1.00  0.00            
ATOM    115  H55 ACD     1       8.470  30.120   3.550  1.00  0.00            
ATOM    116  O28 ACD     1       9.080  28.290   2.730  1.00  0.00            
ATOM    117  C34 ACD     1      10.240  28.900   2.220  1.00  0.00            
ATOM    118  H56 ACD     1      10.490  29.900   2.600  1.00  0.00            
ATOM    119  C35 ACD     1      11.460  28.090   2.540  1.00  0.00            
ATOM    120  H57 ACD     1      11.220  27.040   2.310  1.00  0.00            
ATOM    121  O29 ACD     1      11.770  28.050   4.030  1.00  0.00            
ATOM    122  H58 ACD     1      12.390  27.370   4.300  1.00  0.00            
ATOM    123  C36 ACD     1      12.760  28.560   1.820  1.00  0.00            
ATOM    124  H59 ACD     1      13.040  29.510   2.290  1.00  0.00            
ATOM    125  O30 ACD     1      13.820  27.680   2.100  1.00  0.00            
ATOM    126  H60 ACD     1      13.670  27.370   3.000  1.00  0.00            
ATOM    127  C1  DB4     2       5.610  26.210  -1.860  1.00  0.00            
ATOM    128  C2  DB4     2       6.750  27.060  -1.170  1.00  0.00            
ATOM    129  O1  DB4     2       7.440  26.250  -0.120  1.00  0.00            
ATOM    130  C3  DB4     2       8.480  25.510  -0.510  1.00  0.00            
ATOM    131  O2  DB4     2       8.810  25.450  -1.670  1.00  0.00            
ATOM    132  N1  DB4     2       9.160  24.880   0.550  1.00  0.00            
ATOM    133  C4  DB4     2       8.640  24.910   1.910  1.00  0.00            
ATOM    134  C5  DB4     2       9.210  23.810   2.850  1.00  0.00            
ATOM    135  C6  DB4     2      10.680  23.480   2.680  1.00  0.00            
ATOM    136  C7  DB4     2      11.190  22.390   3.320  1.00  0.00            
ATOM    137  C8  DB4     2      12.590  21.970   3.120  1.00  0.00            
ATOM    138  C9  DB4     2      13.650  22.760   3.630  1.00  0.00            
ATOM    139  C10 DB4     2      14.960  22.410   3.490  1.00  0.00            
ATOM    140  C11 DB4     2      15.290  21.220   2.850  1.00  0.00            
ATOM    141  Cl1 DB4     2      16.910  20.620   2.690  1.00  0.00            
ATOM    142  C12 DB4     2      14.230  20.390   2.320  1.00  0.00            
ATOM    143  C13 DB4     2      12.860  20.760   2.490  1.00  0.00            
ATOM    144  C14 DB4     2      11.740  19.920   1.880  1.00  0.00            
ATOM    145  C15 DB4     2      11.020  19.250   3.060  1.00  0.00            
ATOM    146  C16 DB4     2      10.510  20.130   4.200  1.00  0.00            
ATOM    147  C17 DB4     2       9.800  19.420   5.200  1.00  0.00            
ATOM    148  C18 DB4     2       9.180  20.190   6.220  1.00  0.00            
ATOM    149  C19 DB4     2       9.340  21.550   6.300  1.00  0.00            
ATOM    150  N2  DB4     2       9.970  22.230   5.370  1.00  0.00            
ATOM    151  C20 DB4     2      10.440  21.550   4.280  1.00  0.00            
ATOM    152  C21 DB4     2      11.430  24.240   1.600  1.00  0.00            
ATOM    153  C22 DB4     2      10.520  24.340   0.360  1.00  0.00            
ATOM    154  H1  DB4     2       5.990  25.410  -2.510  1.00  0.00            
ATOM    155  H2  DB4     2       5.100  25.760  -0.990  1.00  0.00            
ATOM    156  H3  DB4     2       4.820  26.780  -2.360  1.00  0.00            
ATOM    157  H4  DB4     2       6.140  27.840  -0.700  1.00  0.00            
ATOM    158  H5  DB4     2       7.440  27.470  -1.930  1.00  0.00            
ATOM    159  H6  DB4     2       7.550  24.820   1.820  1.00  0.00            
ATOM    160  H7  DB4     2       8.890  25.850   2.420  1.00  0.00            
ATOM    161  H8  DB4     2       8.590  22.950   2.580  1.00  0.00            
ATOM    162  H9  DB4     2       9.050  24.170   3.870  1.00  0.00            
ATOM    163  H10 DB4     2      13.350  23.670   4.130  1.00  0.00            
ATOM    164  H11 DB4     2      15.830  23.000   3.760  1.00  0.00            
ATOM    165  H12 DB4     2      14.460  19.470   1.800  1.00  0.00            
ATOM    166  H13 DB4     2      12.230  19.260   1.150  1.00  0.00            
ATOM    167  H14 DB4     2      11.020  20.580   1.380  1.00  0.00            
ATOM    168  H15 DB4     2      11.790  18.580   3.460  1.00  0.00            
ATOM    169  H16 DB4     2      10.290  18.480   2.770  1.00  0.00            
ATOM    170  H17 DB4     2       9.710  18.340   5.160  1.00  0.00            
ATOM    171  H18 DB4     2       8.570  19.660   6.950  1.00  0.00            
ATOM    172  H19 DB4     2       8.950  22.080   7.170  1.00  0.00            
ATOM    173  H20 DB4     2      12.370  23.770   1.280  1.00  0.00            
ATOM    174  H21 DB4     2      11.840  25.240   1.790  1.00  0.00            
ATOM    175  H22 DB4     2      11.060  24.850  -0.440  1.00  0.00            
ATOM    176  H23 DB4     2      10.200  23.350   0.020  1.00  0.00            
TER
ENDMDL
MODEL        1
ATOM      1  H1  ACD     1      20.450  19.930  17.780  1.00  0.00            
ATOM      2  O1  ACD     1      20.680  19.180  18.330  1.00  0.00            
ATOM      3  C1  ACD     1      21.060  18.010  17.510  1.00  0.00            
ATOM      4  H2  ACD     1      20.150  17.620  17.040  1.00  0.00            
ATOM      5  H3  ACD     1      21.630  17.270  18.080  1.00  0.00            
ATOM      6  C2  ACD     1      21.850  18.480  16.280  1.00  0.00            
ATOM      7  H4  ACD     1      21.980  17.640  15.580  1.00  0.00            
ATOM      8  O2  ACD     1      21.050  19.420  15.580  1.00  0.00            
ATOM      9  C3  ACD     1      21.620  20.030  14.470  1.00  0.00            
ATOM     10  H5  ACD     1      21.000  20.840  14.060  1.00  0.00            
ATOM     11  O3  ACD     1      21.940  19.040  13.480  1.00  0.00            
ATOM     12  C4  ACD     1      20.970  18.780  12.460  1.00  0.00            
ATOM     13  H6  ACD     1      20.070  19.390  12.590  1.00  0.00            
ATOM     14  C5  ACD     1      21.760  19.190  11.260  1.00  0.00            
ATOM     15  H7  ACD     1      22.710  18.640  11.310  1.00  0.00            
ATOM     16  O4  ACD     1      21.850  20.630  11.260  1.00  0.00            
ATOM     17  H8  ACD     1      22.290  20.830  12.090  1.00  0.00            
ATOM     18  C6  ACD     1      20.970  18.770  10.010  1.00  0.00            
ATOM     19  H9  ACD     1      19.950  19.160  10.020  1.00  0.00            
ATOM     20  O5  ACD     1      21.590  19.290   8.840  1.00  0.00            
ATOM     21  H10 ACD     1      22.020  20.070   9.210  1.00  0.00            
ATOM     22  C7  ACD     1      20.660  17.320  10.030  1.00  0.00            
ATOM     23  H11 ACD     1      20.010  17.060   9.190  1.00  0.00            
ATOM     24  O6  ACD     1      19.960  16.980  11.210  1.00  0.00            
ATOM     25  C8  ACD     1      20.640  17.250  12.380  1.00  0.00            
ATOM     26  H12 ACD     1      21.550  16.650  12.510  1.00  0.00            
ATOM     27  C9  ACD     1      19.700  16.780  13.480  1.00  0.00            
ATOM     28  H13 ACD     1      19.510  15.710  13.370  1.00  0.00            
ATOM     29  H14 ACD     1      20.220  16.910  14.440  1.00  0.00            
ATOM     30  O7  ACD     1      18.420  17.320  13.520  1.00  0.00            
ATOM     31  H15 ACD     1      17.890  16.790  12.910  1.00  0.00            
ATOM     32  O8  ACD     1      21.900  16.630   9.910  1.00  0.00            
ATOM     33  C10 ACD     1      22.080  15.680   8.850  1.00  0.00            
ATOM     34  H16 ACD     1      21.380  15.820   8.020  1.00  0.00            
ATOM     35  C11 ACD     1      23.420  16.000   8.270  1.00  0.00            
ATOM     36  H17 ACD     1      24.030  16.110   9.170  1.00  0.00            
ATOM     37  O9  ACD     1      23.300  17.220   7.490  1.00  0.00            
ATOM     38  H18 ACD     1      22.960  17.900   8.080  1.00  0.00            
ATOM     39  C12 ACD     1      24.000  14.900   7.350  1.00  0.00            
ATOM     40  H19 ACD     1      23.490  14.760   6.390  1.00  0.00            
ATOM     41  O10 ACD     1      25.420  15.230   7.040  1.00  0.00            
ATOM     42  H20 ACD     1      25.400  16.100   6.640  1.00  0.00            
ATOM     43  C13 ACD     1      23.890  13.550   8.060  1.00  0.00            
ATOM     44  H21 ACD     1      24.160  12.760   7.350  1.00  0.00            
ATOM     45  O11 ACD     1      22.560  13.280   8.460  1.00  0.00            
ATOM     46  C14 ACD     1      21.900  14.210   9.350  1.00  0.00            
ATOM     47  H22 ACD     1      22.340  14.210  10.360  1.00  0.00            
ATOM     48  C15 ACD     1      20.490  13.850   9.680  1.00  0.00            
ATOM     49  H23 ACD     1      19.890  14.720   9.970  1.00  0.00            
ATOM     50  H24 ACD     1      19.980  13.580   8.740  1.00  0.00            
ATOM     51  O12 ACD     1      20.420  12.770  10.650  1.00  0.00            
ATOM     52  H25 ACD     1      20.980  12.040  10.370  1.00  0.00            
ATOM     53  O13 ACD     1      24.680  13.580   9.320  1.00  0.00            
ATOM     54  C16 ACD     1      25.640  12.550   9.550  1.00  0.00            
ATOM     55  H26 ACD     1      25.750  11.890   8.670  1.00  0.00            
ATOM     56  C17 ACD     1      26.970  13.240   9.860  1.00  0.00            
ATOM     57  H27 ACD     1      26.760  13.990  10.630  1.00  0.00            
ATOM     58  O14 ACD     1      27.510  13.760   8.680  1.00  0.00            
ATOM     59  H28 ACD     1      26.830  14.330   8.310  1.00  0.00            
ATOM     60  C18 ACD     1      27.970  12.300  10.620  1.00  0.00            
ATOM     61  H29 ACD     1      28.270  11.510   9.920  1.00  0.00            
ATOM     62  O15 ACD     1      29.220  12.870  10.990  1.00  0.00            
ATOM     63  H30 ACD     1      29.520  13.370  10.230  1.00  0.00            
ATOM     64  C19 ACD     1      27.270  11.630  11.790  1.00  0.00            
ATOM     65  H31 ACD     1      27.990  10.940  12.250  1.00  0.00            
ATOM     66  O16 ACD     1      26.080  10.880  11.410  1.00  0.00            
ATOM     67  C20 ACD     1      25.100  11.730  10.790  1.00  0.00            
ATOM     68  H32 ACD     1      24.730  12.440  11.540  1.00  0.00            
ATOM     69  C21 ACD     1      23.940  10.720  10.520  1.00  0.00            
ATOM     70  H33 ACD     1      23.850  10.110  11.430  1.00  0.00            
ATOM     71  H34 ACD     1      23.010  11.260  10.300  1.00  0.00            
ATOM     72  O17 ACD     1      24.130   9.880   9.440  1.00  0.00            
ATOM     73  H35 ACD     1      25.020   9.520   9.520  1.00  0.00            
ATOM     74  O18 ACD     1      26.880  12.540  12.820  1.00  0.00            
ATOM     75  C22 ACD     1      27.450  12.410  14.180  1.00  0.00            
ATOM     76  H36 ACD     1      27.980  11.460  14.300  1.00  0.00            
ATOM     77  C23 ACD     1      28.440  13.470  14.300  1.00  0.00            
ATOM     78  H37 ACD     1      28.070  14.370  13.800  1.00  0.00            
ATOM     79  O19 ACD     1      29.680  13.150  13.620  1.00  0.00            
ATOM     80  H38 ACD     1      29.510  13.020  12.680  1.00  0.00            
ATOM     81  C24 ACD     1      28.750  13.820  15.810  1.00  0.00            
ATOM     82  H39 ACD     1      29.360  12.980  16.160  1.00  0.00            
ATOM     83  O20 ACD     1      29.370  15.110  16.000  1.00  0.00            
ATOM     84  H40 ACD     1      30.320  15.060  15.870  1.00  0.00            
ATOM     85  C25 ACD     1      27.540  13.790  16.750  1.00  0.00            
ATOM     86  H41 ACD     1      27.940  13.750  17.770  1.00  0.00            
ATOM     87  O21 ACD     1      26.820  12.680  16.450  1.00  0.00            
ATOM     88  C26 ACD     1      26.320  12.520  15.120  1.00  0.00            
ATOM     89  H42 ACD     1      25.720  13.410  14.860  1.00  0.00            
ATOM     90  C27 ACD     1      25.430  11.320  14.900  1.00  0.00            
ATOM     91  H43 ACD     1      25.180  11.220  13.840  1.00  0.00            
ATOM     92  H44 ACD     1      25.980  10.410  15.200  1.00  0.00            
ATOM     93  O22 ACD     1      24.220  11.370  15.610  1.00  0.00            
ATOM     94  H45 ACD     1      24.280  11.060  16.520  1.00  0.00            
ATOM     95  O23 ACD     1      26.700  14.910  16.550  1.00  0.00            
ATOM     96  C28 ACD     1      26.250  15.630  17.700  1.00  0.00            
ATOM     97  H46 ACD     1      26.730  15.230  18.600  1.00  0.00            
ATOM     98  C29 ACD     1      24.750  15.450  18.010  1.00  0.00            
ATOM     99  H47 ACD     1      24.230  15.530  17.050  1.00  0.00            
ATOM    100  O24 ACD     1      24.200  16.530  18.800  1.00  0.00            
ATOM    101  C30 ACD     1      24.340  14.100  18.610  1.00  0.00            
ATOM    102  H48 ACD     1      23.330  14.190  19.040  1.00  0.00            
ATOM    103  H49 ACD     1      24.310  13.360  17.800  1.00  0.00            
ATOM    104  O25 ACD     1      25.150  13.780  19.700  1.00  0.00            
ATOM    105  H50 ACD     1      24.600  13.640  20.470  1.00  0.00            
ATOM    106  C31 ACD     1      26.800  17.020  17.510  1.00  0.00            
ATOM    107  H51 ACD     1      26.550  17.370  16.500  1.00  0.00            
ATOM    108  O26 ACD     1      28.220  17.060  17.700  1.00  0.00            
ATOM    109  H52 ACD     1      28.660  16.510  17.040  1.00  0.00            
ATOM    110  C32 ACD     1      26.080  18.000  18.470  1.00  0.00            
ATOM    111  H53 ACD     1      26.270  17.750  19.520  1.00  0.00            
ATOM    112  O27 ACD     1      26.460  19.350  18.080  1.00  0.00            
ATOM    113  H54 ACD     1      27.420  19.330  18.090  1.00  0.00            
ATOM    114  C33 ACD     1      24.520  17.850  18.410  1.00  0.00            
ATOM    115  H55 ACD     1      24.120  18.590  19.100  1.00  0.00            
ATOM    116  O28 ACD     1      24.140  18.020  17.080  1.00  0.00            
ATOM    117  C34 ACD     1      23.200  19.080  16.740  1.00  0.00            
ATOM    118  H56 ACD     1      23.010  19.810  17.540  1.00  0.00            
ATOM    119  C35 ACD     1      23.850  19.770  15.580  1.00  0.00            
ATOM    120  H57 ACD     1      24.070  18.980  14.860  1.00  0.00            
ATOM    121  O29 ACD     1      25.020  20.430  16.020  1.00  0.00            
ATOM    122  H58 ACD     1      25.640  19.880  16.510  1.00  0.00            
ATOM    123  C36 ACD     1      22.860  20.710  14.920  1.00  0.00            
ATOM    124  H59 ACD     1      22.530  21.490  15.620  1.00  0.00            
ATOM    125  O30 ACD     1      23.320  21.420  13.700  1.00  0.00            
ATOM    126  H60 ACD     1      24.210  21.770  13.790  1.00  0.00            
ATOM    127  C1  DB4     2      21.130  14.610  16.730  1.00  0.00            
ATOM    128  C2  DB4     2      21.560  13.860  15.410  1.00  0.00            
ATOM    129  O1  DB4     2      22.570  14.740  14.940  1.00  0.00            
ATOM    130  C3  DB4     2      23.170  14.420  13.830  1.00  0.00            
ATOM    131  O2  DB4     2      22.860  13.460  13.160  1.00  0.00            
ATOM    132  N1  DB4     2      24.070  15.350  13.390  1.00  0.00            
ATOM    133  C4  DB4     2      24.420  16.480  14.260  1.00  0.00            
ATOM    134  C5  DB4     2      25.790  17.120  13.890  1.00  0.00            
ATOM    135  C6  DB4     2      25.930  17.490  12.380  1.00  0.00            
ATOM    136  C7  DB4     2      27.010  18.330  12.020  1.00  0.00            
ATOM    137  C8  DB4     2      27.310  18.590  10.640  1.00  0.00            
ATOM    138  C9  DB4     2      26.340  19.310   9.790  1.00  0.00            
ATOM    139  C10 DB4     2      26.610  19.530   8.380  1.00  0.00            
ATOM    140  C11 DB4     2      27.870  19.120   7.940  1.00  0.00            
ATOM    141  Cl1 DB4     2      28.370  19.510   6.310  1.00  0.00            
ATOM    142  C12 DB4     2      28.820  18.470   8.770  1.00  0.00            
ATOM    143  C13 DB4     2      28.550  18.160  10.110  1.00  0.00            
ATOM    144  C14 DB4     2      29.590  17.250  10.800  1.00  0.00            
ATOM    145  C15 DB4     2      29.420  16.940  12.280  1.00  0.00            
ATOM    146  C16 DB4     2      29.250  18.160  13.150  1.00  0.00            
ATOM    147  C17 DB4     2      30.120  18.660  14.080  1.00  0.00            
ATOM    148  C18 DB4     2      29.740  19.750  14.800  1.00  0.00            
ATOM    149  C19 DB4     2      28.570  20.370  14.630  1.00  0.00            
ATOM    150  N2  DB4     2      27.680  19.900  13.680  1.00  0.00            
ATOM    151  C20 DB4     2      28.020  18.790  13.000  1.00  0.00            
ATOM    152  C21 DB4     2      25.010  16.660  11.420  1.00  0.00            
ATOM    153  C22 DB4     2      24.650  15.280  12.090  1.00  0.00            
ATOM    154  H1  DB4     2      20.450  15.450  16.560  1.00  0.00            
ATOM    155  H2  DB4     2      20.610  13.870  17.340  1.00  0.00            
ATOM    156  H3  DB4     2      21.990  15.100  17.220  1.00  0.00            
ATOM    157  H4  DB4     2      20.730  13.870  14.690  1.00  0.00            
ATOM    158  H5  DB4     2      21.930  12.840  15.580  1.00  0.00            
ATOM    159  H6  DB4     2      24.530  16.220  15.320  1.00  0.00            
ATOM    160  H7  DB4     2      23.630  17.230  14.200  1.00  0.00            
ATOM    161  H8  DB4     2      26.630  16.440  14.070  1.00  0.00            
ATOM    162  H9  DB4     2      25.920  17.990  14.540  1.00  0.00            
ATOM    163  H10 DB4     2      25.400  19.650  10.220  1.00  0.00            
ATOM    164  H11 DB4     2      25.880  20.000   7.730  1.00  0.00            
ATOM    165  H12 DB4     2      29.730  18.200   8.250  1.00  0.00            
ATOM    166  H13 DB4     2      30.540  17.740  10.560  1.00  0.00            
ATOM    167  H14 DB4     2      29.680  16.270  10.320  1.00  0.00            
ATOM    168  H15 DB4     2      30.370  16.490  12.600  1.00  0.00            
ATOM    169  H16 DB4     2      28.700  16.160  12.550  1.00  0.00            
ATOM    170  H17 DB4     2      31.100  18.220  14.280  1.00  0.00            
ATOM    171  H18 DB4     2      30.380  20.030  15.630  1.00  0.00            
ATOM    172  H19 DB4     2      28.330  21.290  15.160  1.00  0.00            
ATOM    173  H20 DB4     2      25.620  16.430  10.540  1.00  0.00            
ATOM    174  H21 DB4     2      24.110  17.240  11.170  1.00  0.00            
ATOM    175  H22 DB4     2      24.010  14.720  11.400  1.00  0.00            
ATOM    176  H23 DB4     2      25.580  14.710  12.210  1.00  0.00            
TER
ENDMDL
MODEL        1
ATOM      1  H1  ACD     1      13.370  16.070   5.960  1.00  0.00            
ATOM      2  O1  ACD     1      14.020  15.910   6.660  1.00  0.00            
ATOM      3  C1  ACD     1      13.560  16.710   7.760  1.00  0.00            
ATOM      4  H2  ACD     1      14.030  16.280   8.660  1.00  0.00            
ATOM      5  H3  ACD     1      12.470  16.640   7.750  1.00  0.00            
ATOM      6  C2  ACD     1      13.890  18.200   7.530  1.00  0.00            
ATOM      7  H4  ACD     1      14.980  18.320   7.550  1.00  0.00            
ATOM      8  O2  ACD     1      13.490  18.550   6.230  1.00  0.00            
ATOM      9  C3  ACD     1      14.000  19.790   5.860  1.00  0.00            
ATOM     10  H5  ACD     1      13.640  20.000   4.850  1.00  0.00            
ATOM     11  O3  ACD     1      15.440  19.690   5.870  1.00  0.00            
ATOM     12  C4  ACD     1      16.090  19.880   4.640  1.00  0.00            
ATOM     13  H6  ACD     1      15.380  19.800   3.810  1.00  0.00            
ATOM     14  C5  ACD     1      16.520  21.320   4.550  1.00  0.00            
ATOM     15  H7  ACD     1      17.070  21.730   5.410  1.00  0.00            
ATOM     16  O4  ACD     1      15.330  22.250   4.290  1.00  0.00            
ATOM     17  H8  ACD     1      14.720  22.270   5.040  1.00  0.00            
ATOM     18  C6  ACD     1      17.650  21.430   3.510  1.00  0.00            
ATOM     19  H9  ACD     1      17.210  21.280   2.510  1.00  0.00            
ATOM     20  O5  ACD     1      18.040  22.840   3.540  1.00  0.00            
ATOM     21  H10 ACD     1      18.100  23.210   4.420  1.00  0.00            
ATOM     22  C7  ACD     1      18.810  20.460   3.710  1.00  0.00            
ATOM     23  H11 ACD     1      19.410  20.600   2.810  1.00  0.00            
ATOM     24  O6  ACD     1      18.210  19.210   3.670  1.00  0.00            
ATOM     25  C8  ACD     1      17.270  18.860   4.670  1.00  0.00            
ATOM     26  H12 ACD     1      17.750  18.860   5.660  1.00  0.00            
ATOM     27  C9  ACD     1      16.780  17.410   4.520  1.00  0.00            
ATOM     28  H13 ACD     1      17.680  16.800   4.610  1.00  0.00            
ATOM     29  H14 ACD     1      16.160  17.220   5.410  1.00  0.00            
ATOM     30  O7  ACD     1      16.050  17.260   3.330  1.00  0.00            
ATOM     31  H15 ACD     1      16.110  16.300   3.200  1.00  0.00            
ATOM     32  O8  ACD     1      19.550  20.710   4.870  1.00  0.00            
ATOM     33  C10 ACD     1      20.960  20.540   4.980  1.00  0.00            
ATOM     34  H16 ACD     1      21.480  20.920   4.090  1.00  0.00            
ATOM     35  C11 ACD     1      21.340  21.510   6.090  1.00  0.00            
ATOM     36  H17 ACD     1      20.620  21.490   6.910  1.00  0.00            
ATOM     37  O9  ACD     1      21.410  22.870   5.550  1.00  0.00            
ATOM     38  H18 ACD     1      20.520  23.200   5.450  1.00  0.00            
ATOM     39  C12 ACD     1      22.620  21.150   6.810  1.00  0.00            
ATOM     40  H19 ACD     1      23.420  21.300   6.080  1.00  0.00            
ATOM     41  O10 ACD     1      22.560  21.930   7.990  1.00  0.00            
ATOM     42  H20 ACD     1      22.190  22.760   7.670  1.00  0.00            
ATOM     43  C13 ACD     1      22.700  19.710   7.200  1.00  0.00            
ATOM     44  H21 ACD     1      23.710  19.360   7.440  1.00  0.00            
ATOM     45  O11 ACD     1      22.610  19.000   5.990  1.00  0.00            
ATOM     46  C14 ACD     1      21.340  19.100   5.250  1.00  0.00            
ATOM     47  H22 ACD     1      20.630  18.590   5.910  1.00  0.00            
ATOM     48  C15 ACD     1      21.460  18.320   3.930  1.00  0.00            
ATOM     49  H23 ACD     1      20.620  18.610   3.290  1.00  0.00            
ATOM     50  H24 ACD     1      22.440  18.490   3.460  1.00  0.00            
ATOM     51  O12 ACD     1      21.430  16.910   4.010  1.00  0.00            
ATOM     52  H25 ACD     1      21.780  16.750   3.130  1.00  0.00            
ATOM     53  O13 ACD     1      21.760  19.330   8.220  1.00  0.00            
ATOM     54  C16 ACD     1      22.230  18.540   9.240  1.00  0.00            
ATOM     55  H26 ACD     1      23.270  18.220   9.080  1.00  0.00            
ATOM     56  C17 ACD     1      21.990  19.430  10.550  1.00  0.00            
ATOM     57  H27 ACD     1      20.970  19.810  10.580  1.00  0.00            
ATOM     58  O14 ACD     1      22.860  20.620  10.550  1.00  0.00            
ATOM     59  H28 ACD     1      22.610  21.080   9.740  1.00  0.00            
ATOM     60  C18 ACD     1      22.290  18.590  11.840  1.00  0.00            
ATOM     61  H29 ACD     1      23.350  18.300  11.830  1.00  0.00            
ATOM     62  O15 ACD     1      21.880  19.330  13.030  1.00  0.00            
ATOM     63  H30 ACD     1      20.970  19.140  13.280  1.00  0.00            
ATOM     64  C19 ACD     1      21.490  17.310  11.830  1.00  0.00            
ATOM     65  H31 ACD     1      21.840  16.750  12.700  1.00  0.00            
ATOM     66  O16 ACD     1      21.710  16.660  10.580  1.00  0.00            
ATOM     67  C20 ACD     1      21.470  17.260   9.290  1.00  0.00            
ATOM     68  H32 ACD     1      20.390  17.480   9.280  1.00  0.00            
ATOM     69  C21 ACD     1      21.770  16.260   8.230  1.00  0.00            
ATOM     70  H33 ACD     1      21.370  15.260   8.400  1.00  0.00            
ATOM     71  H34 ACD     1      21.400  16.630   7.260  1.00  0.00            
ATOM     72  O17 ACD     1      23.190  16.080   8.150  1.00  0.00            
ATOM     73  H35 ACD     1      23.250  15.520   7.370  1.00  0.00            
ATOM     74  O18 ACD     1      20.100  17.650  11.930  1.00  0.00            
ATOM     75  C22 ACD     1      19.330  17.020  12.940  1.00  0.00            
ATOM     76  H36 ACD     1      19.970  16.540  13.690  1.00  0.00            
ATOM     77  C23 ACD     1      18.540  18.090  13.650  1.00  0.00            
ATOM     78  H37 ACD     1      18.130  18.680  12.820  1.00  0.00            
ATOM     79  O19 ACD     1      19.420  19.050  14.260  1.00  0.00            
ATOM     80  H38 ACD     1      18.990  19.870  14.500  1.00  0.00            
ATOM     81  C24 ACD     1      17.520  17.570  14.640  1.00  0.00            
ATOM     82  H39 ACD     1      18.100  17.010  15.380  1.00  0.00            
ATOM     83  O20 ACD     1      16.870  18.690  15.330  1.00  0.00            
ATOM     84  H40 ACD     1      17.520  18.970  15.980  1.00  0.00            
ATOM     85  C25 ACD     1      16.560  16.590  13.860  1.00  0.00            
ATOM     86  H41 ACD     1      15.850  16.120  14.550  1.00  0.00            
ATOM     87  O21 ACD     1      17.360  15.510  13.320  1.00  0.00            
ATOM     88  C26 ACD     1      18.430  15.890  12.360  1.00  0.00            
ATOM     89  H42 ACD     1      17.970  16.270  11.440  1.00  0.00            
ATOM     90  C27 ACD     1      19.220  14.620  11.930  1.00  0.00            
ATOM     91  H43 ACD     1      19.690  14.850  10.970  1.00  0.00            
ATOM     92  H44 ACD     1      19.930  14.450  12.750  1.00  0.00            
ATOM     93  O22 ACD     1      18.480  13.480  11.690  1.00  0.00            
ATOM     94  H45 ACD     1      18.930  12.630  11.780  1.00  0.00            
ATOM     95  O23 ACD     1      15.960  17.340  12.760  1.00  0.00            
ATOM     96  C28 ACD     1      14.590  17.560  12.750  1.00  0.00            
ATOM     97  H46 ACD     1      14.260  17.270  13.750  1.00  0.00            
ATOM     98  C29 ACD     1      13.890  16.770  11.700  1.00  0.00            
ATOM     99  H47 ACD     1      14.560  16.650  10.840  1.00  0.00            
ATOM    100  O24 ACD     1      12.640  17.400  11.280  1.00  0.00            
ATOM    101  C30 ACD     1      13.510  15.390  12.260  1.00  0.00            
ATOM    102  H48 ACD     1      13.050  14.800  11.450  1.00  0.00            
ATOM    103  H49 ACD     1      14.410  14.810  12.500  1.00  0.00            
ATOM    104  O25 ACD     1      12.660  15.490  13.490  1.00  0.00            
ATOM    105  H50 ACD     1      11.870  14.960  13.330  1.00  0.00            
ATOM    106  C31 ACD     1      14.520  19.120  12.590  1.00  0.00            
ATOM    107  H51 ACD     1      15.160  19.450  11.770  1.00  0.00            
ATOM    108  O26 ACD     1      14.890  19.850  13.790  1.00  0.00            
ATOM    109  H52 ACD     1      15.680  19.390  14.100  1.00  0.00            
ATOM    110  C32 ACD     1      13.160  19.580  12.040  1.00  0.00            
ATOM    111  H53 ACD     1      12.390  19.440  12.820  1.00  0.00            
ATOM    112  O27 ACD     1      13.320  20.910  11.700  1.00  0.00            
ATOM    113  H54 ACD     1      13.960  21.320  12.290  1.00  0.00            
ATOM    114  C33 ACD     1      12.780  18.730  10.860  1.00  0.00            
ATOM    115  H55 ACD     1      11.820  19.100  10.480  1.00  0.00            
ATOM    116  O28 ACD     1      13.710  18.840   9.790  1.00  0.00            
ATOM    117  C34 ACD     1      13.220  19.180   8.470  1.00  0.00            
ATOM    118  H56 ACD     1      12.140  19.020   8.420  1.00  0.00            
ATOM    119  C35 ACD     1      13.610  20.640   8.250  1.00  0.00            
ATOM    120  H57 ACD     1      14.690  20.730   8.440  1.00  0.00            
ATOM    121  O29 ACD     1      12.820  21.490   9.060  1.00  0.00            
ATOM    122  H58 ACD     1      13.020  21.280   9.970  1.00  0.00            
ATOM    123  C36 ACD     1      13.310  20.850   6.750  1.00  0.00            
ATOM    124  H59 ACD     1      12.220  20.840   6.640  1.00  0.00            
ATOM    125  O30 ACD     1      13.730  22.160   6.510  1.00  0.00            
ATOM    126  H60 ACD     1      13.060  22.780   6.820  1.00  0.00            
ATOM    127  C1  DB4     2      16.310  14.540   9.330  1.00  0.00            
ATOM    128  C2  DB4     2      17.440  15.270   8.660  1.00  0.00            
ATOM    129  O1  DB4     2      17.080  16.680   8.670  1.00  0.00            
ATOM    130  C3  DB4     2      17.960  17.630   8.140  1.00  0.00            
ATOM    131  O2  DB4     2      18.840  17.300   7.330  1.00  0.00            
ATOM    132  N1  DB4     2      17.860  18.900   8.680  1.00  0.00            
ATOM    133  C4  DB4     2      17.160  19.150   9.920  1.00  0.00            
ATOM    134  C5  DB4     2      17.730  20.390  10.630  1.00  0.00            
ATOM    135  C6  DB4     2      17.490  21.570   9.700  1.00  0.00            
ATOM    136  C7  DB4     2      17.260  22.780  10.230  1.00  0.00            
ATOM    137  C8  DB4     2      17.050  24.050   9.470  1.00  0.00            
ATOM    138  C9  DB4     2      16.120  24.020   8.430  1.00  0.00            
ATOM    139  C10 DB4     2      15.970  25.120   7.630  1.00  0.00            
ATOM    140  C11 DB4     2      16.700  26.270   7.900  1.00  0.00            
ATOM    141  Cl1 DB4     2      16.640  27.620   6.880  1.00  0.00            
ATOM    142  C12 DB4     2      17.510  26.280   8.940  1.00  0.00            
ATOM    143  C13 DB4     2      17.840  25.170   9.690  1.00  0.00            
ATOM    144  C14 DB4     2      18.780  25.490  10.870  1.00  0.00            
ATOM    145  C15 DB4     2      19.140  24.250  11.700  1.00  0.00            
ATOM    146  C16 DB4     2      17.930  23.640  12.380  1.00  0.00            
ATOM    147  C17 DB4     2      17.620  24.070  13.690  1.00  0.00            
ATOM    148  C18 DB4     2      16.460  23.610  14.250  1.00  0.00            
ATOM    149  C19 DB4     2      15.610  22.790  13.510  1.00  0.00            
ATOM    150  N2  DB4     2      15.810  22.470  12.230  1.00  0.00            
ATOM    151  C20 DB4     2      16.930  22.920  11.680  1.00  0.00            
ATOM    152  C21 DB4     2      17.820  21.340   8.310  1.00  0.00            
ATOM    153  C22 DB4     2      18.610  20.010   8.130  1.00  0.00            
ATOM    154  H1  DB4     2      15.500  14.650   8.600  1.00  0.00            
ATOM    155  H2  DB4     2      16.510  13.460   9.350  1.00  0.00            
ATOM    156  H3  DB4     2      16.060  15.040  10.260  1.00  0.00            
ATOM    157  H4  DB4     2      17.570  14.890   7.630  1.00  0.00            
ATOM    158  H5  DB4     2      18.320  15.150   9.310  1.00  0.00            
ATOM    159  H6  DB4     2      17.340  18.240  10.500  1.00  0.00            
ATOM    160  H7  DB4     2      16.080  19.230   9.800  1.00  0.00            
ATOM    161  H8  DB4     2      18.790  20.330  10.920  1.00  0.00            
ATOM    162  H9  DB4     2      17.160  20.450  11.570  1.00  0.00            
ATOM    163  H10 DB4     2      15.530  23.140   8.230  1.00  0.00            
ATOM    164  H11 DB4     2      15.290  25.170   6.790  1.00  0.00            
ATOM    165  H12 DB4     2      18.140  27.140   9.130  1.00  0.00            
ATOM    166  H13 DB4     2      18.280  26.250  11.480  1.00  0.00            
ATOM    167  H14 DB4     2      19.720  25.940  10.530  1.00  0.00            
ATOM    168  H15 DB4     2      19.950  24.400  12.430  1.00  0.00            
ATOM    169  H16 DB4     2      19.630  23.510  11.070  1.00  0.00            
ATOM    170  H17 DB4     2      18.350  24.600  14.290  1.00  0.00            
ATOM    171  H18 DB4     2      16.240  23.900  15.270  1.00  0.00            
ATOM    172  H19 DB4     2      14.620  22.540  13.910  1.00  0.00            
ATOM    173  H20 DB4     2      18.460  22.160   7.960  1.00  0.00            
ATOM    174  H21 DB4     2      16.970  21.440   7.620  1.00  0.00            
ATOM    175  H22 DB4     2      18.910  19.830   7.090  1.00  0.00            
ATOM    176  H23 DB4     2      19.510  20.140   8.750  1.00  0.00            
TER
ENDMDL
MODEL        1
ATOM      1  H1  ACD     1      19.420  26.510  11.570  1.00  0.00            
ATOM      2  O1  ACD     1      18.900  25.910  12.100  1.00  0.00            
ATOM      3  C1  ACD     1      19.800  24.960  12.660  1.00  0.00            
ATOM      4  H2  ACD     1      19.310  24.040  12.980  1.00  0.00            
ATOM      5  H3  ACD     1      20.350  25.490  13.440  1.00  0.00            
ATOM      6  C2  ACD     1      20.900  24.640  11.630  1.00  0.00            
ATOM      7  H4  ACD     1      20.540  24.300  10.660  1.00  0.00            
ATOM      8  O2  ACD     1      21.380  25.960  11.330  1.00  0.00            
ATOM      9  C3  ACD     1      22.600  25.930  10.550  1.00  0.00            
ATOM     10  H5  ACD     1      22.760  26.980  10.280  1.00  0.00            
ATOM     11  O3  ACD     1      22.530  25.190   9.340  1.00  0.00            
ATOM     12  C4  ACD     1      22.450  25.920   8.090  1.00  0.00            
ATOM     13  H6  ACD     1      22.400  27.010   8.240  1.00  0.00            
ATOM     14  C5  ACD     1      23.660  25.580   7.260  1.00  0.00            
ATOM     15  H7  ACD     1      23.700  24.490   7.230  1.00  0.00            
ATOM     16  O4  ACD     1      24.840  26.080   8.000  1.00  0.00            
ATOM     17  H8  ACD     1      25.000  27.030   8.010  1.00  0.00            
ATOM     18  C6  ACD     1      23.540  26.100   5.840  1.00  0.00            
ATOM     19  H9  ACD     1      23.410  27.190   5.860  1.00  0.00            
ATOM     20  O5  ACD     1      24.620  25.680   4.980  1.00  0.00            
ATOM     21  H10 ACD     1      24.270  24.960   4.450  1.00  0.00            
ATOM     22  C7  ACD     1      22.280  25.570   5.200  1.00  0.00            
ATOM     23  H11 ACD     1      22.100  26.000   4.210  1.00  0.00            
ATOM     24  O6  ACD     1      21.140  26.020   5.980  1.00  0.00            
ATOM     25  C8  ACD     1      21.100  25.560   7.410  1.00  0.00            
ATOM     26  H12 ACD     1      20.940  24.470   7.420  1.00  0.00            
ATOM     27  C9  ACD     1      19.910  26.240   8.070  1.00  0.00            
ATOM     28  H13 ACD     1      19.060  25.960   7.440  1.00  0.00            
ATOM     29  H14 ACD     1      19.840  25.800   9.070  1.00  0.00            
ATOM     30  O7  ACD     1      20.180  27.530   8.230  1.00  0.00            
ATOM     31  H15 ACD     1      19.400  28.030   8.480  1.00  0.00            
ATOM     32  O8  ACD     1      22.150  24.150   5.080  1.00  0.00            
ATOM     33  C10 ACD     1      21.940  23.640   3.690  1.00  0.00            
ATOM     34  H16 ACD     1      21.960  24.480   2.980  1.00  0.00            
ATOM     35  C11 ACD     1      23.160  22.770   3.250  1.00  0.00            
ATOM     36  H17 ACD     1      23.380  22.180   4.140  1.00  0.00            
ATOM     37  O9  ACD     1      24.280  23.680   3.050  1.00  0.00            
ATOM     38  H18 ACD     1      24.910  23.120   2.590  1.00  0.00            
ATOM     39  C12 ACD     1      22.910  21.720   2.130  1.00  0.00            
ATOM     40  H19 ACD     1      22.720  22.260   1.190  1.00  0.00            
ATOM     41  O10 ACD     1      24.090  20.890   2.100  1.00  0.00            
ATOM     42  H20 ACD     1      24.820  21.490   1.910  1.00  0.00            
ATOM     43  C13 ACD     1      21.570  21.050   2.450  1.00  0.00            
ATOM     44  H21 ACD     1      21.310  20.310   1.680  1.00  0.00            
ATOM     45  O11 ACD     1      20.600  22.020   2.550  1.00  0.00            
ATOM     46  C14 ACD     1      20.640  22.890   3.680  1.00  0.00            
ATOM     47  H22 ACD     1      20.390  22.280   4.560  1.00  0.00            
ATOM     48  C15 ACD     1      19.490  23.810   3.550  1.00  0.00            
ATOM     49  H23 ACD     1      19.520  24.400   4.470  1.00  0.00            
ATOM     50  H24 ACD     1      19.650  24.450   2.670  1.00  0.00            
ATOM     51  O12 ACD     1      18.270  23.200   3.600  1.00  0.00            
ATOM     52  H25 ACD     1      18.140  22.660   2.810  1.00  0.00            
ATOM     53  O13 ACD     1      21.710  20.370   3.650  1.00  0.00            
ATOM     54  C16 ACD     1      21.220  19.030   3.570  1.00  0.00            
ATOM     55  H26 ACD     1      20.930  18.630   2.600  1.00  0.00            
ATOM     56  C17 ACD     1      22.360  18.100   4.130  1.00  0.00            
ATOM     57  H27 ACD     1      22.820  18.530   5.030  1.00  0.00            
ATOM     58  O14 ACD     1      23.380  18.090   3.120  1.00  0.00            
ATOM     59  H28 ACD     1      23.550  18.980   2.800  1.00  0.00            
ATOM     60  C18 ACD     1      21.830  16.690   4.430  1.00  0.00            
ATOM     61  H29 ACD     1      21.540  16.290   3.450  1.00  0.00            
ATOM     62  O15 ACD     1      22.860  15.880   5.030  1.00  0.00            
ATOM     63  H30 ACD     1      23.580  16.150   4.450  1.00  0.00            
ATOM     64  C19 ACD     1      20.570  16.780   5.360  1.00  0.00            
ATOM     65  H31 ACD     1      20.240  15.750   5.440  1.00  0.00            
ATOM     66  O16 ACD     1      19.550  17.460   4.710  1.00  0.00            
ATOM     67  C20 ACD     1      19.900  18.820   4.330  1.00  0.00            
ATOM     68  H32 ACD     1      19.950  19.470   5.210  1.00  0.00            
ATOM     69  C21 ACD     1      18.710  19.540   3.620  1.00  0.00            
ATOM     70  H33 ACD     1      17.770  19.460   4.190  1.00  0.00            
ATOM     71  H34 ACD     1      18.890  20.620   3.550  1.00  0.00            
ATOM     72  O17 ACD     1      18.510  19.030   2.310  1.00  0.00            
ATOM     73  H35 ACD     1      17.920  19.620   1.830  1.00  0.00            
ATOM     74  O18 ACD     1      20.870  17.340   6.700  1.00  0.00            
ATOM     75  C22 ACD     1      20.010  16.900   7.720  1.00  0.00            
ATOM     76  H36 ACD     1      19.530  15.980   7.380  1.00  0.00            
ATOM     77  C23 ACD     1      20.830  16.470   8.900  1.00  0.00            
ATOM     78  H37 ACD     1      21.620  17.210   9.110  1.00  0.00            
ATOM     79  O19 ACD     1      21.540  15.250   8.560  1.00  0.00            
ATOM     80  H38 ACD     1      21.500  15.130   7.610  1.00  0.00            
ATOM     81  C24 ACD     1      20.040  16.280  10.250  1.00  0.00            
ATOM     82  H39 ACD     1      19.350  15.440  10.080  1.00  0.00            
ATOM     83  O20 ACD     1      21.030  16.010  11.230  1.00  0.00            
ATOM     84  H40 ACD     1      21.480  16.860  11.300  1.00  0.00            
ATOM     85  C25 ACD     1      19.310  17.650  10.560  1.00  0.00            
ATOM     86  H41 ACD     1      18.700  17.550  11.470  1.00  0.00            
ATOM     87  O21 ACD     1      18.400  17.920   9.500  1.00  0.00            
ATOM     88  C26 ACD     1      18.960  18.040   8.150  1.00  0.00            
ATOM     89  H42 ACD     1      19.480  19.000   7.980  1.00  0.00            
ATOM     90  C27 ACD     1      17.770  18.040   7.230  1.00  0.00            
ATOM     91  H43 ACD     1      17.030  18.730   7.640  1.00  0.00            
ATOM     92  H44 ACD     1      18.020  18.570   6.300  1.00  0.00            
ATOM     93  O22 ACD     1      17.330  16.740   6.980  1.00  0.00            
ATOM     94  H45 ACD     1      16.820  16.460   7.740  1.00  0.00            
ATOM     95  O23 ACD     1      20.310  18.650  10.740  1.00  0.00            
ATOM     96  C28 ACD     1      20.290  19.310  12.040  1.00  0.00            
ATOM     97  H46 ACD     1      19.760  18.630  12.720  1.00  0.00            
ATOM     98  C29 ACD     1      19.480  20.590  11.840  1.00  0.00            
ATOM     99  H47 ACD     1      19.790  21.180  10.970  1.00  0.00            
ATOM    100  O24 ACD     1      19.690  21.410  13.050  1.00  0.00            
ATOM    101  C30 ACD     1      18.000  20.350  11.640  1.00  0.00            
ATOM    102  H48 ACD     1      17.510  21.320  11.740  1.00  0.00            
ATOM    103  H49 ACD     1      17.750  20.010  10.630  1.00  0.00            
ATOM    104  O25 ACD     1      17.480  19.370  12.580  1.00  0.00            
ATOM    105  H50 ACD     1      16.550  19.270  12.380  1.00  0.00            
ATOM    106  C31 ACD     1      21.790  19.540  12.550  1.00  0.00            
ATOM    107  H51 ACD     1      22.470  20.020  11.840  1.00  0.00            
ATOM    108  O26 ACD     1      22.320  18.190  12.980  1.00  0.00            
ATOM    109  H52 ACD     1      22.160  18.180  13.930  1.00  0.00            
ATOM    110  C32 ACD     1      21.790  20.550  13.710  1.00  0.00            
ATOM    111  H53 ACD     1      21.330  20.110  14.600  1.00  0.00            
ATOM    112  O27 ACD     1      23.090  21.010  14.020  1.00  0.00            
ATOM    113  H54 ACD     1      23.200  21.820  13.520  1.00  0.00            
ATOM    114  C33 ACD     1      21.010  21.790  13.390  1.00  0.00            
ATOM    115  H55 ACD     1      20.980  22.510  14.220  1.00  0.00            
ATOM    116  O28 ACD     1      21.590  22.450  12.270  1.00  0.00            
ATOM    117  C34 ACD     1      22.000  23.820  12.290  1.00  0.00            
ATOM    118  H56 ACD     1      22.020  24.120  13.350  1.00  0.00            
ATOM    119  C35 ACD     1      23.400  23.960  11.770  1.00  0.00            
ATOM    120  H57 ACD     1      23.530  23.410  10.820  1.00  0.00            
ATOM    121  O29 ACD     1      24.280  23.320  12.670  1.00  0.00            
ATOM    122  H58 ACD     1      25.180  23.540  12.410  1.00  0.00            
ATOM    123  C36 ACD     1      23.660  25.440  11.500  1.00  0.00            
ATOM    124  H59 ACD     1      23.590  26.010  12.440  1.00  0.00            
ATOM    125  O30 ACD     1      24.950  25.590  10.940  1.00  0.00            
ATOM    126  H60 ACD     1      24.910  25.140  10.090  1.00  0.00            
ATOM    127  C1  DB4     2      17.390  23.570   9.560  1.00  0.00            
ATOM    128  C2  DB4     2      17.760  22.640   8.400  1.00  0.00            
ATOM    129  O1  DB4     2      19.160  22.270   8.610  1.00  0.00            
ATOM    130  C3  DB4     2      19.750  21.510   7.650  1.00  0.00            
ATOM    131  O2  DB4     2      19.170  21.120   6.670  1.00  0.00            
ATOM    132  N1  DB4     2      21.130  21.440   7.810  1.00  0.00            
ATOM    133  C4  DB4     2      21.870  21.910   8.970  1.00  0.00            
ATOM    134  C5  DB4     2      23.010  20.950   9.430  1.00  0.00            
ATOM    135  C6  DB4     2      24.020  20.670   8.280  1.00  0.00            
ATOM    136  C7  DB4     2      25.160  19.950   8.410  1.00  0.00            
ATOM    137  C8  DB4     2      25.980  19.460   7.260  1.00  0.00            
ATOM    138  C9  DB4     2      26.850  20.360   6.570  1.00  0.00            
ATOM    139  C10 DB4     2      27.610  19.890   5.470  1.00  0.00            
ATOM    140  C11 DB4     2      27.350  18.530   5.050  1.00  0.00            
ATOM    141  Cl1 DB4     2      27.910  17.870   3.560  1.00  0.00            
ATOM    142  C12 DB4     2      26.590  17.670   5.790  1.00  0.00            
ATOM    143  C13 DB4     2      25.860  18.160   6.830  1.00  0.00            
ATOM    144  C14 DB4     2      24.780  17.340   7.520  1.00  0.00            
ATOM    145  C15 DB4     2      25.220  16.900   8.950  1.00  0.00            
ATOM    146  C16 DB4     2      25.690  18.040   9.960  1.00  0.00            
ATOM    147  C17 DB4     2      26.020  17.650  11.250  1.00  0.00            
ATOM    148  C18 DB4     2      26.310  18.610  12.190  1.00  0.00            
ATOM    149  C19 DB4     2      26.290  19.990  11.820  1.00  0.00            
ATOM    150  N2  DB4     2      25.930  20.420  10.600  1.00  0.00            
ATOM    151  C20 DB4     2      25.640  19.420   9.710  1.00  0.00            
ATOM    152  C21 DB4     2      23.530  21.100   6.930  1.00  0.00            
ATOM    153  C22 DB4     2      22.000  20.840   6.780  1.00  0.00            
ATOM    154  H1  DB4     2      17.870  23.300  10.510  1.00  0.00            
ATOM    155  H2  DB4     2      17.650  24.620   9.350  1.00  0.00            
ATOM    156  H3  DB4     2      16.320  23.470   9.750  1.00  0.00            
ATOM    157  H4  DB4     2      17.590  23.120   7.430  1.00  0.00            
ATOM    158  H5  DB4     2      17.110  21.760   8.450  1.00  0.00            
ATOM    159  H6  DB4     2      21.220  22.060   9.840  1.00  0.00            
ATOM    160  H7  DB4     2      22.350  22.890   8.820  1.00  0.00            
ATOM    161  H8  DB4     2      22.660  19.920   9.590  1.00  0.00            
ATOM    162  H9  DB4     2      23.530  21.330  10.320  1.00  0.00            
ATOM    163  H10 DB4     2      27.030  21.350   7.000  1.00  0.00            
ATOM    164  H11 DB4     2      28.170  20.560   4.830  1.00  0.00            
ATOM    165  H12 DB4     2      26.420  16.670   5.420  1.00  0.00            
ATOM    166  H13 DB4     2      24.470  16.490   6.900  1.00  0.00            
ATOM    167  H14 DB4     2      23.840  17.910   7.610  1.00  0.00            
ATOM    168  H15 DB4     2      26.110  16.260   8.900  1.00  0.00            
ATOM    169  H16 DB4     2      24.390  16.310   9.390  1.00  0.00            
ATOM    170  H17 DB4     2      25.970  16.590  11.500  1.00  0.00            
ATOM    171  H18 DB4     2      26.380  18.400  13.250  1.00  0.00            
ATOM    172  H19 DB4     2      26.510  20.820  12.490  1.00  0.00            
ATOM    173  H20 DB4     2      24.120  20.630   6.130  1.00  0.00            
ATOM    174  H21 DB4     2      23.700  22.180   6.790  1.00  0.00            
ATOM    175  H22 DB4     2      21.690  21.300   5.830  1.00  0.00            
ATOM    176  H23 DB4     2      21.800  19.760   6.740  1.00  0.00            
TER
ENDMDL
MODEL        1
ATOM      1  H1  ACD     1      13.410  12.680   7.020  1.00  0.00            
ATOM      2  O1  ACD     1      13.510  12.820   6.070  1.00  0.00            
ATOM      3  C1  ACD     1      13.830  14.180   5.780  1.00  0.00            
ATOM      4  H2  ACD     1      12.860  14.700   5.770  1.00  0.00            
ATOM      5  H3  ACD     1      14.110  14.360   4.730  1.00  0.00            
ATOM      6  C2  ACD     1      14.850  14.820   6.710  1.00  0.00            
ATOM      7  H4  ACD     1      15.070  15.840   6.380  1.00  0.00            
ATOM      8  O2  ACD     1      14.130  15.010   7.980  1.00  0.00            
ATOM      9  C3  ACD     1      14.810  15.700   8.970  1.00  0.00            
ATOM     10  H5  ACD     1      14.140  15.740   9.830  1.00  0.00            
ATOM     11  O3  ACD     1      15.040  17.040   8.520  1.00  0.00            
ATOM     12  C4  ACD     1      14.240  18.150   9.070  1.00  0.00            
ATOM     13  H6  ACD     1      13.780  17.730   9.970  1.00  0.00            
ATOM     14  C5  ACD     1      15.290  19.180   9.370  1.00  0.00            
ATOM     15  H7  ACD     1      15.850  19.320   8.440  1.00  0.00            
ATOM     16  O4  ACD     1      16.120  18.700  10.420  1.00  0.00            
ATOM     17  H8  ACD     1      16.410  17.820  10.130  1.00  0.00            
ATOM     18  C6  ACD     1      14.570  20.440   9.740  1.00  0.00            
ATOM     19  H9  ACD     1      14.040  20.190  10.670  1.00  0.00            
ATOM     20  O5  ACD     1      15.520  21.410  10.190  1.00  0.00            
ATOM     21  H10 ACD     1      15.950  21.850   9.450  1.00  0.00            
ATOM     22  C7  ACD     1      13.570  20.940   8.630  1.00  0.00            
ATOM     23  H11 ACD     1      13.100  21.890   8.900  1.00  0.00            
ATOM     24  O6  ACD     1      12.570  19.900   8.490  1.00  0.00            
ATOM     25  C8  ACD     1      13.070  18.610   8.070  1.00  0.00            
ATOM     26  H12 ACD     1      13.490  18.670   7.060  1.00  0.00            
ATOM     27  C9  ACD     1      11.970  17.660   8.050  1.00  0.00            
ATOM     28  H13 ACD     1      11.150  18.140   7.500  1.00  0.00            
ATOM     29  H14 ACD     1      12.420  16.830   7.490  1.00  0.00            
ATOM     30  O7  ACD     1      11.470  17.290   9.320  1.00  0.00            
ATOM     31  H15 ACD     1      11.050  18.060   9.700  1.00  0.00            
ATOM     32  O8  ACD     1      14.240  21.110   7.400  1.00  0.00            
ATOM     33  C10 ACD     1      14.440  22.390   6.800  1.00  0.00            
ATOM     34  H16 ACD     1      13.990  23.230   7.340  1.00  0.00            
ATOM     35  C11 ACD     1      15.930  22.680   6.770  1.00  0.00            
ATOM     36  H17 ACD     1      16.440  21.790   6.380  1.00  0.00            
ATOM     37  O9  ACD     1      16.430  23.070   8.080  1.00  0.00            
ATOM     38  H18 ACD     1      15.850  23.700   8.520  1.00  0.00            
ATOM     39  C12 ACD     1      16.320  23.660   5.670  1.00  0.00            
ATOM     40  H19 ACD     1      16.100  24.710   5.890  1.00  0.00            
ATOM     41  O10 ACD     1      17.780  23.680   5.470  1.00  0.00            
ATOM     42  H20 ACD     1      18.170  23.870   6.330  1.00  0.00            
ATOM     43  C13 ACD     1      15.750  23.320   4.300  1.00  0.00            
ATOM     44  H21 ACD     1      16.050  24.120   3.630  1.00  0.00            
ATOM     45  O11 ACD     1      14.330  23.310   4.500  1.00  0.00            
ATOM     46  C14 ACD     1      13.890  22.210   5.350  1.00  0.00            
ATOM     47  H22 ACD     1      14.340  21.290   4.940  1.00  0.00            
ATOM     48  C15 ACD     1      12.370  22.060   5.320  1.00  0.00            
ATOM     49  H23 ACD     1      12.100  21.950   4.260  1.00  0.00            
ATOM     50  H24 ACD     1      12.070  21.190   5.920  1.00  0.00            
ATOM     51  O12 ACD     1      11.530  23.160   5.730  1.00  0.00            
ATOM     52  H25 ACD     1      11.330  22.990   6.650  1.00  0.00            
ATOM     53  O13 ACD     1      16.300  22.100   3.840  1.00  0.00            
ATOM     54  C16 ACD     1      16.780  22.060   2.410  1.00  0.00            
ATOM     55  H26 ACD     1      16.600  23.040   1.950  1.00  0.00            
ATOM     56  C17 ACD     1      18.300  21.950   2.410  1.00  0.00            
ATOM     57  H27 ACD     1      18.590  21.090   3.020  1.00  0.00            
ATOM     58  O14 ACD     1      18.870  23.110   2.970  1.00  0.00            
ATOM     59  H28 ACD     1      18.340  23.270   3.750  1.00  0.00            
ATOM     60  C18 ACD     1      18.840  21.620   1.000  1.00  0.00            
ATOM     61  H29 ACD     1      18.640  22.490   0.360  1.00  0.00            
ATOM     62  O15 ACD     1      20.240  21.450   1.100  1.00  0.00            
ATOM     63  H30 ACD     1      20.680  22.240   1.420  1.00  0.00            
ATOM     64  C19 ACD     1      18.140  20.420   0.410  1.00  0.00            
ATOM     65  H31 ACD     1      18.520  20.250  -0.600  1.00  0.00            
ATOM     66  O16 ACD     1      16.740  20.670   0.450  1.00  0.00            
ATOM     67  C20 ACD     1      16.120  20.870   1.740  1.00  0.00            
ATOM     68  H32 ACD     1      16.280  19.930   2.280  1.00  0.00            
ATOM     69  C21 ACD     1      14.680  21.170   1.470  1.00  0.00            
ATOM     70  H33 ACD     1      14.130  21.360   2.400  1.00  0.00            
ATOM     71  H34 ACD     1      14.560  22.170   1.040  1.00  0.00            
ATOM     72  O17 ACD     1      13.970  20.150   0.710  1.00  0.00            
ATOM     73  H35 ACD     1      14.380  20.280  -0.150  1.00  0.00            
ATOM     74  O18 ACD     1      18.470  19.220   1.130  1.00  0.00            
ATOM     75  C22 ACD     1      19.200  18.210   0.400  1.00  0.00            
ATOM     76  H36 ACD     1      19.670  18.530  -0.540  1.00  0.00            
ATOM     77  C23 ACD     1      20.420  17.770   1.360  1.00  0.00            
ATOM     78  H37 ACD     1      20.000  17.630   2.360  1.00  0.00            
ATOM     79  O19 ACD     1      21.480  18.680   1.480  1.00  0.00            
ATOM     80  H38 ACD     1      21.100  19.550   1.370  1.00  0.00            
ATOM     81  C24 ACD     1      20.900  16.410   1.000  1.00  0.00            
ATOM     82  H39 ACD     1      21.300  16.550  -0.020  1.00  0.00            
ATOM     83  O20 ACD     1      21.890  15.830   1.840  1.00  0.00            
ATOM     84  H40 ACD     1      22.570  16.510   1.820  1.00  0.00            
ATOM     85  C25 ACD     1      19.780  15.450   0.930  1.00  0.00            
ATOM     86  H41 ACD     1      20.220  14.480   0.670  1.00  0.00            
ATOM     87  O21 ACD     1      18.840  15.830  -0.120  1.00  0.00            
ATOM     88  C26 ACD     1      18.140  17.060   0.100  1.00  0.00            
ATOM     89  H42 ACD     1      17.480  17.090   0.980  1.00  0.00            
ATOM     90  C27 ACD     1      17.230  17.350  -1.010  1.00  0.00            
ATOM     91  H43 ACD     1      16.450  16.580  -0.910  1.00  0.00            
ATOM     92  H44 ACD     1      16.710  18.230  -0.620  1.00  0.00            
ATOM     93  O22 ACD     1      17.760  17.590  -2.320  1.00  0.00            
ATOM     94  H45 ACD     1      18.030  16.720  -2.640  1.00  0.00            
ATOM     95  O23 ACD     1      19.130  15.360   2.200  1.00  0.00            
ATOM     96  C28 ACD     1      18.880  14.080   2.800  1.00  0.00            
ATOM     97  H46 ACD     1      19.330  13.300   2.170  1.00  0.00            
ATOM     98  C29 ACD     1      17.350  13.800   2.990  1.00  0.00            
ATOM     99  H47 ACD     1      16.950  14.760   3.340  1.00  0.00            
ATOM    100  O24 ACD     1      17.120  12.730   3.910  1.00  0.00            
ATOM    101  C30 ACD     1      16.620  13.490   1.720  1.00  0.00            
ATOM    102  H48 ACD     1      15.570  13.330   1.990  1.00  0.00            
ATOM    103  H49 ACD     1      16.740  14.390   1.110  1.00  0.00            
ATOM    104  O25 ACD     1      17.160  12.280   1.160  1.00  0.00            
ATOM    105  H50 ACD     1      17.040  11.550   1.770  1.00  0.00            
ATOM    106  C31 ACD     1      19.520  14.200   4.170  1.00  0.00            
ATOM    107  H51 ACD     1      19.360  15.200   4.600  1.00  0.00            
ATOM    108  O26 ACD     1      20.940  14.070   3.970  1.00  0.00            
ATOM    109  H52 ACD     1      21.190  14.590   3.200  1.00  0.00            
ATOM    110  C32 ACD     1      19.060  13.140   5.160  1.00  0.00            
ATOM    111  H53 ACD     1      19.440  12.180   4.780  1.00  0.00            
ATOM    112  O27 ACD     1      19.580  13.390   6.520  1.00  0.00            
ATOM    113  H54 ACD     1      20.360  13.920   6.310  1.00  0.00            
ATOM    114  C33 ACD     1      17.560  13.040   5.170  1.00  0.00            
ATOM    115  H55 ACD     1      17.290  12.140   5.750  1.00  0.00            
ATOM    116  O28 ACD     1      16.910  14.210   5.760  1.00  0.00            
ATOM    117  C34 ACD     1      16.130  14.040   6.900  1.00  0.00            
ATOM    118  H56 ACD     1      16.140  12.990   7.200  1.00  0.00            
ATOM    119  C35 ACD     1      16.950  14.720   8.080  1.00  0.00            
ATOM    120  H57 ACD     1      17.210  15.710   7.670  1.00  0.00            
ATOM    121  O29 ACD     1      18.060  14.000   8.490  1.00  0.00            
ATOM    122  H58 ACD     1      18.660  13.800   7.760  1.00  0.00            
ATOM    123  C36 ACD     1      16.140  15.050   9.320  1.00  0.00            
ATOM    124  H59 ACD     1      15.830  14.150   9.860  1.00  0.00            
ATOM    125  O30 ACD     1      16.900  16.080  10.060  1.00  0.00            
ATOM    126  H60 ACD     1      17.760  15.710   9.850  1.00  0.00            
ATOM    127  C1  DB4     2      13.770  15.510   1.610  1.00  0.00            
ATOM    128  C2  DB4     2      13.600  16.950   2.260  1.00  0.00            
ATOM    129  O1  DB4     2      14.810  17.080   3.030  1.00  0.00            
ATOM    130  C3  DB4     2      14.820  18.120   3.880  1.00  0.00            
ATOM    131  O2  DB4     2      13.850  18.880   4.080  1.00  0.00            
ATOM    132  N1  DB4     2      16.020  18.250   4.570  1.00  0.00            
ATOM    133  C4  DB4     2      17.260  17.480   4.240  1.00  0.00            
ATOM    134  C5  DB4     2      18.560  18.250   4.440  1.00  0.00            
ATOM    135  C6  DB4     2      18.700  18.910   5.770  1.00  0.00            
ATOM    136  C7  DB4     2      19.850  19.340   6.260  1.00  0.00            
ATOM    137  C8  DB4     2      20.100  19.930   7.580  1.00  0.00            
ATOM    138  C9  DB4     2      19.790  19.180   8.730  1.00  0.00            
ATOM    139  C10 DB4     2      19.900  19.630  10.080  1.00  0.00            
ATOM    140  C11 DB4     2      20.400  20.900  10.180  1.00  0.00            
ATOM    141  Cl1 DB4     2      20.590  21.700  11.690  1.00  0.00            
ATOM    142  C12 DB4     2      20.660  21.710   9.070  1.00  0.00            
ATOM    143  C13 DB4     2      20.610  21.240   7.750  1.00  0.00            
ATOM    144  C14 DB4     2      21.240  22.150   6.690  1.00  0.00            
ATOM    145  C15 DB4     2      21.140  21.750   5.240  1.00  0.00            
ATOM    146  C16 DB4     2      21.770  20.370   5.020  1.00  0.00            
ATOM    147  C17 DB4     2      23.020  20.190   4.410  1.00  0.00            
ATOM    148  C18 DB4     2      23.450  18.880   4.150  1.00  0.00            
ATOM    149  C19 DB4     2      22.680  17.840   4.600  1.00  0.00            
ATOM    150  N2  DB4     2      21.570  17.960   5.250  1.00  0.00            
ATOM    151  C20 DB4     2      21.110  19.180   5.450  1.00  0.00            
ATOM    152  C21 DB4     2      17.430  18.990   6.600  1.00  0.00            
ATOM    153  C22 DB4     2      16.110  19.120   5.750  1.00  0.00            
ATOM    154  H1  DB4     2      13.390  14.760   2.320  1.00  0.00            
ATOM    155  H2  DB4     2      13.230  15.540   0.660  1.00  0.00            
ATOM    156  H3  DB4     2      14.840  15.290   1.520  1.00  0.00            
ATOM    157  H4  DB4     2      12.700  17.130   2.850  1.00  0.00            
ATOM    158  H5  DB4     2      13.440  17.600   1.390  1.00  0.00            
ATOM    159  H6  DB4     2      17.230  17.210   3.180  1.00  0.00            
ATOM    160  H7  DB4     2      17.350  16.580   4.870  1.00  0.00            
ATOM    161  H8  DB4     2      18.490  19.000   3.640  1.00  0.00            
ATOM    162  H9  DB4     2      19.430  17.600   4.290  1.00  0.00            
ATOM    163  H10 DB4     2      19.480  18.140   8.610  1.00  0.00            
ATOM    164  H11 DB4     2      19.570  18.970  10.880  1.00  0.00            
ATOM    165  H12 DB4     2      20.860  22.770   9.200  1.00  0.00            
ATOM    166  H13 DB4     2      22.320  22.160   6.860  1.00  0.00            
ATOM    167  H14 DB4     2      21.050  23.210   6.850  1.00  0.00            
ATOM    168  H15 DB4     2      21.710  22.520   4.710  1.00  0.00            
ATOM    169  H16 DB4     2      20.090  21.770   4.910  1.00  0.00            
ATOM    170  H17 DB4     2      23.530  21.080   4.050  1.00  0.00            
ATOM    171  H18 DB4     2      24.380  18.770   3.600  1.00  0.00            
ATOM    172  H19 DB4     2      23.060  16.820   4.510  1.00  0.00            
ATOM    173  H20 DB4     2      17.540  19.880   7.240  1.00  0.00            
ATOM    174  H21 DB4     2      17.420  18.110   7.240  1.00  0.00            
ATOM    175  H22 DB4     2      15.220  19.060   6.390  1.00  0.00            
ATOM    176  H23 DB4     2      16.010  20.110   5.290  1.00  0.00            
TER
ENDMDL
MODEL        1
ATOM      1  H1  ACD     1      12.820   9.770   8.160  1.00  0.00            
ATOM      2  O1  ACD     1      13.080  10.260   8.940  1.00  0.00            
ATOM      3  C1  ACD     1      13.570  11.530   8.470  1.00  0.00            
ATOM      4  H2  ACD     1      12.790  12.110   7.960  1.00  0.00            
ATOM      5  H3  ACD     1      14.340  11.460   7.690  1.00  0.00            
ATOM      6  C2  ACD     1      14.300  12.380   9.590  1.00  0.00            
ATOM      7  H4  ACD     1      14.680  13.360   9.270  1.00  0.00            
ATOM      8  O2  ACD     1      13.350  12.600  10.630  1.00  0.00            
ATOM      9  C3  ACD     1      13.690  13.290  11.830  1.00  0.00            
ATOM     10  H5  ACD     1      12.830  13.190  12.500  1.00  0.00            
ATOM     11  O3  ACD     1      13.940  14.710  11.480  1.00  0.00            
ATOM     12  C4  ACD     1      13.000  15.710  11.730  1.00  0.00            
ATOM     13  H6  ACD     1      12.310  15.330  12.490  1.00  0.00            
ATOM     14  C5  ACD     1      13.780  16.810  12.490  1.00  0.00            
ATOM     15  H7  ACD     1      14.740  16.890  11.960  1.00  0.00            
ATOM     16  O4  ACD     1      14.020  16.420  13.820  1.00  0.00            
ATOM     17  H8  ACD     1      14.620  15.670  13.770  1.00  0.00            
ATOM     18  C6  ACD     1      12.930  18.090  12.520  1.00  0.00            
ATOM     19  H9  ACD     1      12.010  17.930  13.100  1.00  0.00            
ATOM     20  O5  ACD     1      13.680  19.220  13.130  1.00  0.00            
ATOM     21  H10 ACD     1      14.060  19.690  12.390  1.00  0.00            
ATOM     22  C7  ACD     1      12.620  18.480  11.110  1.00  0.00            
ATOM     23  H11 ACD     1      11.970  19.350  11.100  1.00  0.00            
ATOM     24  O6  ACD     1      11.760  17.490  10.510  1.00  0.00            
ATOM     25  C8  ACD     1      12.360  16.120  10.400  1.00  0.00            
ATOM     26  H12 ACD     1      13.190  16.230   9.700  1.00  0.00            
ATOM     27  C9  ACD     1      11.270  15.160   9.840  1.00  0.00            
ATOM     28  H13 ACD     1      10.810  15.560   8.930  1.00  0.00            
ATOM     29  H14 ACD     1      11.700  14.220   9.460  1.00  0.00            
ATOM     30  O7  ACD     1      10.300  15.000  10.790  1.00  0.00            
ATOM     31  H15 ACD     1      10.080  14.080  10.960  1.00  0.00            
ATOM     32  O8  ACD     1      13.780  18.730  10.340  1.00  0.00            
ATOM     33  C10 ACD     1      13.920  19.960   9.630  1.00  0.00            
ATOM     34  H16 ACD     1      13.230  20.760   9.930  1.00  0.00            
ATOM     35  C11 ACD     1      15.340  20.430   9.990  1.00  0.00            
ATOM     36  H17 ACD     1      16.070  19.630   9.810  1.00  0.00            
ATOM     37  O9  ACD     1      15.420  20.970  11.300  1.00  0.00            
ATOM     38  H18 ACD     1      15.020  21.840  11.270  1.00  0.00            
ATOM     39  C12 ACD     1      15.970  21.430   9.000  1.00  0.00            
ATOM     40  H19 ACD     1      15.440  22.380   9.140  1.00  0.00            
ATOM     41  O10 ACD     1      17.360  21.560   9.110  1.00  0.00            
ATOM     42  H20 ACD     1      17.550  21.580  10.050  1.00  0.00            
ATOM     43  C13 ACD     1      15.650  20.980   7.560  1.00  0.00            
ATOM     44  H21 ACD     1      15.930  21.780   6.870  1.00  0.00            
ATOM     45  O11 ACD     1      14.270  20.780   7.380  1.00  0.00            
ATOM     46  C14 ACD     1      13.810  19.740   8.180  1.00  0.00            
ATOM     47  H22 ACD     1      14.360  18.820   7.970  1.00  0.00            
ATOM     48  C15 ACD     1      12.330  19.520   7.820  1.00  0.00            
ATOM     49  H23 ACD     1      12.320  19.200   6.770  1.00  0.00            
ATOM     50  H24 ACD     1      11.860  18.680   8.340  1.00  0.00            
ATOM     51  O12 ACD     1      11.490  20.670   8.000  1.00  0.00            
ATOM     52  H25 ACD     1      10.660  20.400   7.590  1.00  0.00            
ATOM     53  O13 ACD     1      16.360  19.820   7.230  1.00  0.00            
ATOM     54  C16 ACD     1      16.980  19.810   5.950  1.00  0.00            
ATOM     55  H26 ACD     1      17.090  20.750   5.400  1.00  0.00            
ATOM     56  C17 ACD     1      18.380  19.520   6.340  1.00  0.00            
ATOM     57  H27 ACD     1      18.490  18.680   7.040  1.00  0.00            
ATOM     58  O14 ACD     1      18.880  20.660   7.080  1.00  0.00            
ATOM     59  H28 ACD     1      18.230  20.780   7.780  1.00  0.00            
ATOM     60  C18 ACD     1      19.330  19.110   5.140  1.00  0.00            
ATOM     61  H29 ACD     1      19.400  19.950   4.430  1.00  0.00            
ATOM     62  O15 ACD     1      20.630  18.710   5.510  1.00  0.00            
ATOM     63  H30 ACD     1      21.000  19.380   6.090  1.00  0.00            
ATOM     64  C19 ACD     1      18.630  17.960   4.360  1.00  0.00            
ATOM     65  H31 ACD     1      19.090  17.880   3.370  1.00  0.00            
ATOM     66  O16 ACD     1      17.260  18.440   4.030  1.00  0.00            
ATOM     67  C20 ACD     1      16.400  18.670   5.100  1.00  0.00            
ATOM     68  H32 ACD     1      16.440  17.710   5.630  1.00  0.00            
ATOM     69  C21 ACD     1      14.970  18.780   4.530  1.00  0.00            
ATOM     70  H33 ACD     1      14.360  19.070   5.390  1.00  0.00            
ATOM     71  H34 ACD     1      14.900  19.560   3.760  1.00  0.00            
ATOM     72  O17 ACD     1      14.490  17.570   3.880  1.00  0.00            
ATOM     73  H35 ACD     1      14.090  17.830   3.050  1.00  0.00            
ATOM     74  O18 ACD     1      18.600  16.670   5.000  1.00  0.00            
ATOM     75  C22 ACD     1      19.170  15.530   4.270  1.00  0.00            
ATOM     76  H36 ACD     1      19.760  15.840   3.400  1.00  0.00            
ATOM     77  C23 ACD     1      20.230  14.910   5.210  1.00  0.00            
ATOM     78  H37 ACD     1      19.740  14.780   6.180  1.00  0.00            
ATOM     79  O19 ACD     1      21.390  15.800   5.280  1.00  0.00            
ATOM     80  H38 ACD     1      21.050  16.650   5.560  1.00  0.00            
ATOM     81  C24 ACD     1      20.550  13.510   4.780  1.00  0.00            
ATOM     82  H39 ACD     1      20.910  13.620   3.750  1.00  0.00            
ATOM     83  O20 ACD     1      21.460  12.870   5.670  1.00  0.00            
ATOM     84  H40 ACD     1      21.830  12.180   5.110  1.00  0.00            
ATOM     85  C25 ACD     1      19.280  12.690   4.590  1.00  0.00            
ATOM     86  H41 ACD     1      19.550  11.700   4.220  1.00  0.00            
ATOM     87  O21 ACD     1      18.520  13.420   3.600  1.00  0.00            
ATOM     88  C26 ACD     1      18.000  14.640   4.020  1.00  0.00            
ATOM     89  H42 ACD     1      17.410  14.480   4.930  1.00  0.00            
ATOM     90  C27 ACD     1      17.090  15.130   2.990  1.00  0.00            
ATOM     91  H43 ACD     1      16.450  14.260   2.760  1.00  0.00            
ATOM     92  H44 ACD     1      16.390  15.910   3.310  1.00  0.00            
ATOM     93  O22 ACD     1      17.910  15.350   1.740  1.00  0.00            
ATOM     94  H45 ACD     1      18.760  14.910   1.840  1.00  0.00            
ATOM     95  O23 ACD     1      18.620  12.600   5.820  1.00  0.00            
ATOM     96  C28 ACD     1      18.600  11.350   6.480  1.00  0.00            
ATOM     97  H46 ACD     1      19.190  10.570   5.990  1.00  0.00            
ATOM     98  C29 ACD     1      17.140  10.910   6.460  1.00  0.00            
ATOM     99  H47 ACD     1      16.660  11.890   6.600  1.00  0.00            
ATOM    100  O24 ACD     1      16.860   9.980   7.570  1.00  0.00            
ATOM    101  C30 ACD     1      16.810  10.230   5.120  1.00  0.00            
ATOM    102  H48 ACD     1      15.730  10.080   5.020  1.00  0.00            
ATOM    103  H49 ACD     1      17.060  11.030   4.420  1.00  0.00            
ATOM    104  O25 ACD     1      17.540   9.000   4.960  1.00  0.00            
ATOM    105  H50 ACD     1      17.580   8.720   4.040  1.00  0.00            
ATOM    106  C31 ACD     1      19.080  11.610   7.880  1.00  0.00            
ATOM    107  H51 ACD     1      18.600  12.520   8.250  1.00  0.00            
ATOM    108  O26 ACD     1      20.540  11.800   7.860  1.00  0.00            
ATOM    109  H52 ACD     1      20.690  12.430   7.160  1.00  0.00            
ATOM    110  C32 ACD     1      18.760  10.600   8.940  1.00  0.00            
ATOM    111  H53 ACD     1      19.320   9.680   8.750  1.00  0.00            
ATOM    112  O27 ACD     1      19.250  11.130  10.170  1.00  0.00            
ATOM    113  H54 ACD     1      20.080  11.430   9.790  1.00  0.00            
ATOM    114  C33 ACD     1      17.220  10.440   8.890  1.00  0.00            
ATOM    115  H55 ACD     1      16.890   9.680   9.610  1.00  0.00            
ATOM    116  O28 ACD     1      16.540  11.740   9.170  1.00  0.00            
ATOM    117  C34 ACD     1      15.540  11.720  10.150  1.00  0.00            
ATOM    118  H56 ACD     1      15.280  10.690  10.420  1.00  0.00            
ATOM    119  C35 ACD     1      16.040  12.440  11.400  1.00  0.00            
ATOM    120  H57 ACD     1      16.350  13.440  11.060  1.00  0.00            
ATOM    121  O29 ACD     1      17.200  11.790  12.000  1.00  0.00            
ATOM    122  H58 ACD     1      17.880  11.670  11.330  1.00  0.00            
ATOM    123  C36 ACD     1      14.880  12.620  12.440  1.00  0.00            
ATOM    124  H59 ACD     1      14.640  11.610  12.810  1.00  0.00            
ATOM    125  O30 ACD     1      15.180  13.270  13.690  1.00  0.00            
ATOM    126  H60 ACD     1      15.940  12.800  14.030  1.00  0.00            
ATOM    127  C1  DB4     2      14.740  12.830   4.780  1.00  0.00            
ATOM    128  C2  DB4     2      14.240  14.110   5.390  1.00  0.00            
ATOM    129  O1  DB4     2      15.110  14.410   6.460  1.00  0.00            
ATOM    130  C3  DB4     2      14.980  15.600   7.120  1.00  0.00            
ATOM    131  O2  DB4     2      14.070  16.390   6.960  1.00  0.00            
ATOM    132  N1  DB4     2      16.060  15.730   8.040  1.00  0.00            
ATOM    133  C4  DB4     2      17.270  14.810   7.920  1.00  0.00            
ATOM    134  C5  DB4     2      18.590  15.480   8.550  1.00  0.00            
ATOM    135  C6  DB4     2      18.310  15.850  10.010  1.00  0.00            
ATOM    136  C7  DB4     2      19.210  15.760  11.030  1.00  0.00            
ATOM    137  C8  DB4     2      18.930  16.260  12.400  1.00  0.00            
ATOM    138  C9  DB4     2      18.050  15.610  13.280  1.00  0.00            
ATOM    139  C10 DB4     2      17.770  16.130  14.580  1.00  0.00            
ATOM    140  C11 DB4     2      18.450  17.280  14.950  1.00  0.00            
ATOM    141  Cl1 DB4     2      18.350  17.690  16.660  1.00  0.00            
ATOM    142  C12 DB4     2      19.410  17.850  14.140  1.00  0.00            
ATOM    143  C13 DB4     2      19.700  17.380  12.840  1.00  0.00            
ATOM    144  C14 DB4     2      20.740  18.200  11.980  1.00  0.00            
ATOM    145  C15 DB4     2      21.100  17.840  10.580  1.00  0.00            
ATOM    146  C16 DB4     2      21.540  16.350  10.500  1.00  0.00            
ATOM    147  C17 DB4     2      22.880  15.990  10.260  1.00  0.00            
ATOM    148  C18 DB4     2      23.180  14.620  10.270  1.00  0.00            
ATOM    149  C19 DB4     2      22.090  13.730  10.400  1.00  0.00            
ATOM    150  N2  DB4     2      20.890  14.040  10.660  1.00  0.00            
ATOM    151  C20 DB4     2      20.600  15.360  10.710  1.00  0.00            
ATOM    152  C21 DB4     2      16.960  16.510  10.300  1.00  0.00            
ATOM    153  C22 DB4     2      16.120  16.850   9.010  1.00  0.00            
ATOM    154  H1  DB4     2      14.650  12.000   5.490  1.00  0.00            
ATOM    155  H2  DB4     2      14.230  12.540   3.850  1.00  0.00            
ATOM    156  H3  DB4     2      15.810  12.950   4.560  1.00  0.00            
ATOM    157  H4  DB4     2      13.210  13.880   5.680  1.00  0.00            
ATOM    158  H5  DB4     2      14.290  14.940   4.670  1.00  0.00            
ATOM    159  H6  DB4     2      17.470  14.470   6.900  1.00  0.00            
ATOM    160  H7  DB4     2      17.150  13.950   8.600  1.00  0.00            
ATOM    161  H8  DB4     2      18.910  16.360   7.980  1.00  0.00            
ATOM    162  H9  DB4     2      19.340  14.690   8.450  1.00  0.00            
ATOM    163  H10 DB4     2      17.520  14.720  12.940  1.00  0.00            
ATOM    164  H11 DB4     2      16.990  15.680  15.180  1.00  0.00            
ATOM    165  H12 DB4     2      19.900  18.690  14.620  1.00  0.00            
ATOM    166  H13 DB4     2      21.700  18.260  12.510  1.00  0.00            
ATOM    167  H14 DB4     2      20.400  19.240  12.010  1.00  0.00            
ATOM    168  H15 DB4     2      21.920  18.530  10.330  1.00  0.00            
ATOM    169  H16 DB4     2      20.290  17.980   9.850  1.00  0.00            
ATOM    170  H17 DB4     2      23.710  16.640  10.000  1.00  0.00            
ATOM    171  H18 DB4     2      24.160  14.190  10.080  1.00  0.00            
ATOM    172  H19 DB4     2      22.320  12.670  10.290  1.00  0.00            
ATOM    173  H20 DB4     2      17.020  17.440  10.870  1.00  0.00            
ATOM    174  H21 DB4     2      16.330  15.850  10.900  1.00  0.00            
ATOM    175  H22 DB4     2      15.120  17.140   9.370  1.00  0.00            
ATOM    176  H23 DB4     2      16.660  17.650   8.490  1.00  0.00            
TER
ENDMDL
MODEL        1
ATOM      1  H1  ACD     1      10.290   5.910  43.410  1.00  0.00            
ATOM      2  O1  ACD     1      10.520   6.080  42.490  1.00  0.00            
ATOM      3  C1  ACD     1      11.720   5.480  41.970  1.00  0.00            
ATOM      4  H2  ACD     1      11.510   5.140  40.940  1.00  0.00            
ATOM      5  H3  ACD     1      11.690   4.570  42.580  1.00  0.00            
ATOM      6  C2  ACD     1      13.040   6.260  42.080  1.00  0.00            
ATOM      7  H4  ACD     1      13.820   5.530  41.890  1.00  0.00            
ATOM      8  O2  ACD     1      12.970   7.150  40.960  1.00  0.00            
ATOM      9  C3  ACD     1      14.000   8.060  40.980  1.00  0.00            
ATOM     10  H5  ACD     1      13.820   8.700  40.110  1.00  0.00            
ATOM     11  O3  ACD     1      15.330   7.480  40.800  1.00  0.00            
ATOM     12  C4  ACD     1      16.040   7.650  39.610  1.00  0.00            
ATOM     13  H6  ACD     1      15.690   8.450  38.950  1.00  0.00            
ATOM     14  C5  ACD     1      17.440   8.150  40.030  1.00  0.00            
ATOM     15  H7  ACD     1      17.860   7.600  40.880  1.00  0.00            
ATOM     16  O4  ACD     1      17.200   9.470  40.500  1.00  0.00            
ATOM     17  H8  ACD     1      17.920   9.770  41.060  1.00  0.00            
ATOM     18  C6  ACD     1      18.410   8.100  38.890  1.00  0.00            
ATOM     19  H9  ACD     1      18.030   8.860  38.190  1.00  0.00            
ATOM     20  O5  ACD     1      19.740   8.300  39.330  1.00  0.00            
ATOM     21  H10 ACD     1      19.800   9.210  39.640  1.00  0.00            
ATOM     22  C7  ACD     1      18.390   6.860  38.110  1.00  0.00            
ATOM     23  H11 ACD     1      19.010   7.050  37.230  1.00  0.00            
ATOM     24  O6  ACD     1      17.080   6.570  37.630  1.00  0.00            
ATOM     25  C8  ACD     1      16.130   6.420  38.770  1.00  0.00            
ATOM     26  H12 ACD     1      16.420   5.550  39.370  1.00  0.00            
ATOM     27  C9  ACD     1      14.740   6.130  38.090  1.00  0.00            
ATOM     28  H13 ACD     1      14.710   5.210  37.490  1.00  0.00            
ATOM     29  H14 ACD     1      13.940   6.040  38.840  1.00  0.00            
ATOM     30  O7  ACD     1      14.410   7.160  37.200  1.00  0.00            
ATOM     31  H15 ACD     1      14.840   7.080  36.350  1.00  0.00            
ATOM     32  O8  ACD     1      18.800   5.700  38.840  1.00  0.00            
ATOM     33  C10 ACD     1      19.740   4.790  38.250  1.00  0.00            
ATOM     34  H16 ACD     1      19.910   5.060  37.200  1.00  0.00            
ATOM     35  C11 ACD     1      21.050   5.040  38.890  1.00  0.00            
ATOM     36  H17 ACD     1      20.780   5.150  39.950  1.00  0.00            
ATOM     37  O9  ACD     1      21.580   6.340  38.460  1.00  0.00            
ATOM     38  H18 ACD     1      21.030   7.060  38.780  1.00  0.00            
ATOM     39  C12 ACD     1      22.050   3.940  38.720  1.00  0.00            
ATOM     40  H19 ACD     1      22.460   3.910  37.700  1.00  0.00            
ATOM     41  O10 ACD     1      23.110   4.260  39.640  1.00  0.00            
ATOM     42  H20 ACD     1      22.630   4.370  40.460  1.00  0.00            
ATOM     43  C13 ACD     1      21.520   2.560  39.020  1.00  0.00            
ATOM     44  H21 ACD     1      22.260   1.810  38.710  1.00  0.00            
ATOM     45  O11 ACD     1      20.360   2.420  38.160  1.00  0.00            
ATOM     46  C14 ACD     1      19.210   3.300  38.320  1.00  0.00            
ATOM     47  H22 ACD     1      18.790   3.120  39.320  1.00  0.00            
ATOM     48  C15 ACD     1      18.120   3.060  37.410  1.00  0.00            
ATOM     49  H23 ACD     1      17.360   3.830  37.560  1.00  0.00            
ATOM     50  H24 ACD     1      18.410   2.990  36.350  1.00  0.00            
ATOM     51  O12 ACD     1      17.530   1.820  37.730  1.00  0.00            
ATOM     52  H25 ACD     1      17.070   1.760  38.570  1.00  0.00            
ATOM     53  O13 ACD     1      21.210   2.440  40.460  1.00  0.00            
ATOM     54  C16 ACD     1      21.570   1.320  41.240  1.00  0.00            
ATOM     55  H26 ACD     1      22.560   0.960  40.940  1.00  0.00            
ATOM     56  C17 ACD     1      21.680   2.060  42.570  1.00  0.00            
ATOM     57  H27 ACD     1      20.810   2.710  42.710  1.00  0.00            
ATOM     58  O14 ACD     1      22.810   2.890  42.500  1.00  0.00            
ATOM     59  H28 ACD     1      23.130   3.210  43.360  1.00  0.00            
ATOM     60  C18 ACD     1      21.660   1.070  43.710  1.00  0.00            
ATOM     61  H29 ACD     1      22.550   0.460  43.500  1.00  0.00            
ATOM     62  O15 ACD     1      21.730   1.640  45.040  1.00  0.00            
ATOM     63  H30 ACD     1      22.630   1.990  45.090  1.00  0.00            
ATOM     64  C19 ACD     1      20.390   0.200  43.650  1.00  0.00            
ATOM     65  H31 ACD     1      20.440  -0.510  44.470  1.00  0.00            
ATOM     66  O16 ACD     1      20.450  -0.580  42.450  1.00  0.00            
ATOM     67  C20 ACD     1      20.470   0.170  41.220  1.00  0.00            
ATOM     68  H32 ACD     1      19.500   0.680  41.160  1.00  0.00            
ATOM     69  C21 ACD     1      20.670  -0.660  40.000  1.00  0.00            
ATOM     70  H33 ACD     1      20.520  -0.250  39.000  1.00  0.00            
ATOM     71  H34 ACD     1      21.660  -1.140  40.020  1.00  0.00            
ATOM     72  O17 ACD     1      19.620  -1.660  39.940  1.00  0.00            
ATOM     73  H35 ACD     1      19.290  -1.670  39.030  1.00  0.00            
ATOM     74  O18 ACD     1      19.230   0.910  43.950  1.00  0.00            
ATOM     75  C22 ACD     1      18.220   0.470  44.930  1.00  0.00            
ATOM     76  H36 ACD     1      18.430  -0.550  45.290  1.00  0.00            
ATOM     77  C23 ACD     1      18.380   1.470  46.120  1.00  0.00            
ATOM     78  H37 ACD     1      18.240   2.470  45.680  1.00  0.00            
ATOM     79  O19 ACD     1      19.620   1.220  46.770  1.00  0.00            
ATOM     80  H38 ACD     1      20.360   1.360  46.180  1.00  0.00            
ATOM     81  C24 ACD     1      17.240   1.320  47.100  1.00  0.00            
ATOM     82  H39 ACD     1      17.310   0.300  47.520  1.00  0.00            
ATOM     83  O20 ACD     1      17.290   2.290  48.130  1.00  0.00            
ATOM     84  H40 ACD     1      17.060   3.160  47.800  1.00  0.00            
ATOM     85  C25 ACD     1      15.880   1.390  46.390  1.00  0.00            
ATOM     86  H41 ACD     1      15.110   1.110  47.120  1.00  0.00            
ATOM     87  O21 ACD     1      15.830   0.420  45.320  1.00  0.00            
ATOM     88  C26 ACD     1      16.810   0.620  44.330  1.00  0.00            
ATOM     89  H42 ACD     1      16.690   1.630  43.910  1.00  0.00            
ATOM     90  C27 ACD     1      16.580  -0.420  43.300  1.00  0.00            
ATOM     91  H43 ACD     1      15.500  -0.420  43.120  1.00  0.00            
ATOM     92  H44 ACD     1      17.110  -0.050  42.410  1.00  0.00            
ATOM     93  O22 ACD     1      17.030  -1.710  43.680  1.00  0.00            
ATOM     94  H45 ACD     1      17.320  -2.240  42.940  1.00  0.00            
ATOM     95  O23 ACD     1      15.630   2.680  45.980  1.00  0.00            
ATOM     96  C28 ACD     1      14.560   3.460  46.430  1.00  0.00            
ATOM     97  H46 ACD     1      14.210   3.120  47.420  1.00  0.00            
ATOM     98  C29 ACD     1      13.480   3.390  45.390  1.00  0.00            
ATOM     99  H47 ACD     1      13.860   3.640  44.390  1.00  0.00            
ATOM    100  O24 ACD     1      12.470   4.440  45.600  1.00  0.00            
ATOM    101  C30 ACD     1      12.790   1.990  45.240  1.00  0.00            
ATOM    102  H48 ACD     1      11.770   2.050  44.850  1.00  0.00            
ATOM    103  H49 ACD     1      13.410   1.360  44.600  1.00  0.00            
ATOM    104  O25 ACD     1      12.530   1.370  46.460  1.00  0.00            
ATOM    105  H50 ACD     1      12.600   0.410  46.380  1.00  0.00            
ATOM    106  C31 ACD     1      15.110   4.880  46.630  1.00  0.00            
ATOM    107  H51 ACD     1      15.660   5.240  45.760  1.00  0.00            
ATOM    108  O26 ACD     1      16.010   4.920  47.720  1.00  0.00            
ATOM    109  H52 ACD     1      16.310   5.830  47.820  1.00  0.00            
ATOM    110  C32 ACD     1      13.840   5.860  46.830  1.00  0.00            
ATOM    111  H53 ACD     1      13.340   5.570  47.760  1.00  0.00            
ATOM    112  O27 ACD     1      14.470   7.100  46.950  1.00  0.00            
ATOM    113  H54 ACD     1      14.370   7.410  47.860  1.00  0.00            
ATOM    114  C33 ACD     1      12.970   5.750  45.600  1.00  0.00            
ATOM    115  H55 ACD     1      12.160   6.450  45.800  1.00  0.00            
ATOM    116  O28 ACD     1      13.750   6.010  44.410  1.00  0.00            
ATOM    117  C34 ACD     1      13.190   6.880  43.440  1.00  0.00            
ATOM    118  H56 ACD     1      12.210   7.230  43.790  1.00  0.00            
ATOM    119  C35 ACD     1      14.210   8.050  43.440  1.00  0.00            
ATOM    120  H57 ACD     1      15.230   7.640  43.420  1.00  0.00            
ATOM    121  O29 ACD     1      13.970   8.730  44.660  1.00  0.00            
ATOM    122  H58 ACD     1      14.350   8.250  45.400  1.00  0.00            
ATOM    123  C36 ACD     1      13.950   8.910  42.240  1.00  0.00            
ATOM    124  H59 ACD     1      12.920   9.240  42.410  1.00  0.00            
ATOM    125  O30 ACD     1      14.930   9.970  42.130  1.00  0.00            
ATOM    126  H60 ACD     1      15.730   9.560  41.780  1.00  0.00            
ATOM    127  C1  DB4     2      13.200   1.930  -1.690  1.00  0.00            
ATOM    128  C2  DB4     2      13.990   2.910  -2.650  1.00  0.00            
ATOM    129  O1  DB4     2      14.960   3.650  -1.930  1.00  0.00            
ATOM    130  C3  DB4     2      16.220   3.140  -1.730  1.00  0.00            
ATOM    131  O2  DB4     2      16.550   2.090  -2.290  1.00  0.00            
ATOM    132  N1  DB4     2      17.020   3.850  -0.840  1.00  0.00            
ATOM    133  C4  DB4     2      16.510   5.060  -0.090  1.00  0.00            
ATOM    134  C5  DB4     2      17.520   5.510   1.050  1.00  0.00            
ATOM    135  C6  DB4     2      18.900   5.740   0.510  1.00  0.00            
ATOM    136  C7  DB4     2      19.790   6.640   1.040  1.00  0.00            
ATOM    137  C8  DB4     2      21.110   6.640   0.420  1.00  0.00            
ATOM    138  C9  DB4     2      21.300   7.200  -0.880  1.00  0.00            
ATOM    139  C10 DB4     2      22.520   7.020  -1.510  1.00  0.00            
ATOM    140  C11 DB4     2      23.600   6.490  -0.840  1.00  0.00            
ATOM    141  Cl1 DB4     2      25.100   6.500  -1.630  1.00  0.00            
ATOM    142  C12 DB4     2      23.450   6.020   0.460  1.00  0.00            
ATOM    143  C13 DB4     2      22.180   6.060   1.070  1.00  0.00            
ATOM    144  C14 DB4     2      22.100   5.540   2.430  1.00  0.00            
ATOM    145  C15 DB4     2      21.780   6.650   3.470  1.00  0.00            
ATOM    146  C16 DB4     2      20.530   7.530   3.260  1.00  0.00            
ATOM    147  C17 DB4     2      20.290   8.460   4.310  1.00  0.00            
ATOM    148  C18 DB4     2      19.330   9.360   4.180  1.00  0.00            
ATOM    149  C19 DB4     2      18.400   9.260   3.150  1.00  0.00            
ATOM    150  N2  DB4     2      18.590   8.410   2.160  1.00  0.00            
ATOM    151  C20 DB4     2      19.650   7.540   2.160  1.00  0.00            
ATOM    152  C21 DB4     2      19.150   4.880  -0.780  1.00  0.00            
ATOM    153  C22 DB4     2      18.440   3.560  -0.640  1.00  0.00            
ATOM    154  H1  DB4     2      12.530   2.520  -1.050  1.00  0.00            
ATOM    155  H2  DB4     2      12.620   1.230  -2.300  1.00  0.00            
ATOM    156  H3  DB4     2      13.910   1.340  -1.100  1.00  0.00            
ATOM    157  H4  DB4     2      13.260   3.580  -3.110  1.00  0.00            
ATOM    158  H5  DB4     2      14.510   2.440  -3.490  1.00  0.00            
ATOM    159  H6  DB4     2      15.580   4.720   0.390  1.00  0.00            
ATOM    160  H7  DB4     2      16.410   5.880  -0.800  1.00  0.00            
ATOM    161  H8  DB4     2      17.580   4.630   1.710  1.00  0.00            
ATOM    162  H9  DB4     2      17.100   6.410   1.520  1.00  0.00            
ATOM    163  H10 DB4     2      20.450   7.730  -1.300  1.00  0.00            
ATOM    164  H11 DB4     2      22.570   7.400  -2.530  1.00  0.00            
ATOM    165  H12 DB4     2      24.260   5.530   0.980  1.00  0.00            
ATOM    166  H13 DB4     2      23.030   5.080   2.770  1.00  0.00            
ATOM    167  H14 DB4     2      21.460   4.660   2.420  1.00  0.00            
ATOM    168  H15 DB4     2      22.630   7.290   3.710  1.00  0.00            
ATOM    169  H16 DB4     2      21.750   6.160   4.450  1.00  0.00            
ATOM    170  H17 DB4     2      20.970   8.510   5.160  1.00  0.00            
ATOM    171  H18 DB4     2      19.240  10.060   5.010  1.00  0.00            
ATOM    172  H19 DB4     2      17.580   9.950   2.980  1.00  0.00            
ATOM    173  H20 DB4     2      20.240   4.760  -0.840  1.00  0.00            
ATOM    174  H21 DB4     2      18.910   5.510  -1.640  1.00  0.00            
ATOM    175  H22 DB4     2      18.850   2.910  -1.430  1.00  0.00            
ATOM    176  H23 DB4     2      18.620   3.180   0.370  1.00  0.00            
TER
ENDMDL
MODEL        1
ATOM      1  H1  ACD     1      10.700   6.150  42.310  1.00  0.00            
ATOM      2  O1  ACD     1      11.200   6.070  43.130  1.00  0.00            
ATOM      3  C1  ACD     1      12.290   5.140  42.810  1.00  0.00            
ATOM      4  H2  ACD     1      11.940   4.400  42.090  1.00  0.00            
ATOM      5  H3  ACD     1      12.720   4.590  43.660  1.00  0.00            
ATOM      6  C2  ACD     1      13.430   5.720  42.050  1.00  0.00            
ATOM      7  H4  ACD     1      14.080   4.850  41.900  1.00  0.00            
ATOM      8  O2  ACD     1      12.950   6.130  40.770  1.00  0.00            
ATOM      9  C3  ACD     1      13.910   6.820  40.010  1.00  0.00            
ATOM     10  H5  ACD     1      13.500   7.110  39.040  1.00  0.00            
ATOM     11  O3  ACD     1      15.000   5.980  39.690  1.00  0.00            
ATOM     12  C4  ACD     1      15.000   5.390  38.370  1.00  0.00            
ATOM     13  H6  ACD     1      14.130   5.670  37.770  1.00  0.00            
ATOM     14  C5  ACD     1      16.210   5.900  37.590  1.00  0.00            
ATOM     15  H7  ACD     1      17.060   5.790  38.280  1.00  0.00            
ATOM     16  O4  ACD     1      15.980   7.240  37.220  1.00  0.00            
ATOM     17  H8  ACD     1      16.770   7.430  36.690  1.00  0.00            
ATOM     18  C6  ACD     1      16.490   5.100  36.340  1.00  0.00            
ATOM     19  H9  ACD     1      15.670   5.350  35.650  1.00  0.00            
ATOM     20  O5  ACD     1      17.760   5.530  35.770  1.00  0.00            
ATOM     21  H10 ACD     1      18.430   4.900  36.050  1.00  0.00            
ATOM     22  C7  ACD     1      16.510   3.610  36.510  1.00  0.00            
ATOM     23  H11 ACD     1      16.570   3.080  35.550  1.00  0.00            
ATOM     24  O6  ACD     1      15.240   3.310  37.090  1.00  0.00            
ATOM     25  C8  ACD     1      15.080   3.830  38.410  1.00  0.00            
ATOM     26  H12 ACD     1      15.910   3.460  39.020  1.00  0.00            
ATOM     27  C9  ACD     1      13.900   3.180  39.080  1.00  0.00            
ATOM     28  H13 ACD     1      14.080   2.100  39.010  1.00  0.00            
ATOM     29  H14 ACD     1      13.860   3.440  40.150  1.00  0.00            
ATOM     30  O7  ACD     1      12.640   3.620  38.530  1.00  0.00            
ATOM     31  H15 ACD     1      12.620   3.250  37.640  1.00  0.00            
ATOM     32  O8  ACD     1      17.580   3.160  37.310  1.00  0.00            
ATOM     33  C10 ACD     1      18.450   2.190  36.820  1.00  0.00            
ATOM     34  H16 ACD     1      18.230   1.970  35.770  1.00  0.00            
ATOM     35  C11 ACD     1      19.860   2.860  36.970  1.00  0.00            
ATOM     36  H17 ACD     1      19.930   3.300  37.970  1.00  0.00            
ATOM     37  O9  ACD     1      20.120   3.880  35.920  1.00  0.00            
ATOM     38  H18 ACD     1      20.830   4.480  36.160  1.00  0.00            
ATOM     39  C12 ACD     1      20.940   1.830  36.870  1.00  0.00            
ATOM     40  H19 ACD     1      21.070   1.580  35.810  1.00  0.00            
ATOM     41  O10 ACD     1      22.150   2.380  37.320  1.00  0.00            
ATOM     42  H20 ACD     1      22.200   2.130  38.250  1.00  0.00            
ATOM     43  C13 ACD     1      20.640   0.520  37.600  1.00  0.00            
ATOM     44  H21 ACD     1      21.340  -0.290  37.340  1.00  0.00            
ATOM     45  O11 ACD     1      19.360  -0.040  37.270  1.00  0.00            
ATOM     46  C14 ACD     1      18.230   0.800  37.490  1.00  0.00            
ATOM     47  H22 ACD     1      18.010   0.810  38.560  1.00  0.00            
ATOM     48  C15 ACD     1      16.990   0.060  36.910  1.00  0.00            
ATOM     49  H23 ACD     1      16.180   0.760  37.160  1.00  0.00            
ATOM     50  H24 ACD     1      17.120  -0.100  35.830  1.00  0.00            
ATOM     51  O12 ACD     1      16.850  -1.210  37.530  1.00  0.00            
ATOM     52  H25 ACD     1      17.770  -1.470  37.480  1.00  0.00            
ATOM     53  O13 ACD     1      20.470   0.790  38.980  1.00  0.00            
ATOM     54  C16 ACD     1      21.100  -0.130  39.880  1.00  0.00            
ATOM     55  H26 ACD     1      21.660  -0.890  39.320  1.00  0.00            
ATOM     56  C17 ACD     1      21.950   0.780  40.760  1.00  0.00            
ATOM     57  H27 ACD     1      21.200   1.540  41.000  1.00  0.00            
ATOM     58  O14 ACD     1      23.110   1.220  40.030  1.00  0.00            
ATOM     59  H28 ACD     1      23.860   1.370  40.610  1.00  0.00            
ATOM     60  C18 ACD     1      22.310   0.140  42.110  1.00  0.00            
ATOM     61  H29 ACD     1      23.070  -0.600  41.830  1.00  0.00            
ATOM     62  O15 ACD     1      22.980   1.110  42.970  1.00  0.00            
ATOM     63  H30 ACD     1      23.830   1.320  42.580  1.00  0.00            
ATOM     64  C19 ACD     1      21.100  -0.540  42.820  1.00  0.00            
ATOM     65  H31 ACD     1      21.430  -0.970  43.770  1.00  0.00            
ATOM     66  O16 ACD     1      20.570  -1.430  41.870  1.00  0.00            
ATOM     67  C20 ACD     1      20.000  -0.860  40.700  1.00  0.00            
ATOM     68  H32 ACD     1      19.180  -0.160  40.880  1.00  0.00            
ATOM     69  C21 ACD     1      19.350  -2.000  39.920  1.00  0.00            
ATOM     70  H33 ACD     1      18.890  -1.730  38.960  1.00  0.00            
ATOM     71  H34 ACD     1      20.070  -2.770  39.620  1.00  0.00            
ATOM     72  O17 ACD     1      18.350  -2.520  40.770  1.00  0.00            
ATOM     73  H35 ACD     1      18.680  -2.640  41.660  1.00  0.00            
ATOM     74  O18 ACD     1      20.250   0.540  43.170  1.00  0.00            
ATOM     75  C22 ACD     1      19.630   0.650  44.470  1.00  0.00            
ATOM     76  H36 ACD     1      19.970  -0.170  45.120  1.00  0.00            
ATOM     77  C23 ACD     1      20.110   1.950  45.060  1.00  0.00            
ATOM     78  H37 ACD     1      19.830   2.740  44.350  1.00  0.00            
ATOM     79  O19 ACD     1      21.540   1.860  45.190  1.00  0.00            
ATOM     80  H38 ACD     1      21.920   1.630  44.340  1.00  0.00            
ATOM     81  C24 ACD     1      19.430   2.140  46.450  1.00  0.00            
ATOM     82  H39 ACD     1      19.840   1.340  47.080  1.00  0.00            
ATOM     83  O20 ACD     1      19.690   3.480  46.910  1.00  0.00            
ATOM     84  H40 ACD     1      19.030   4.140  46.690  1.00  0.00            
ATOM     85  C25 ACD     1      17.860   1.970  46.350  1.00  0.00            
ATOM     86  H41 ACD     1      17.440   1.970  47.370  1.00  0.00            
ATOM     87  O21 ACD     1      17.410   0.860  45.610  1.00  0.00            
ATOM     88  C26 ACD     1      18.090   0.640  44.350  1.00  0.00            
ATOM     89  H42 ACD     1      17.770   1.440  43.670  1.00  0.00            
ATOM     90  C27 ACD     1      17.680  -0.730  43.820  1.00  0.00            
ATOM     91  H43 ACD     1      16.590  -0.730  43.650  1.00  0.00            
ATOM     92  H44 ACD     1      18.160  -1.010  42.880  1.00  0.00            
ATOM     93  O22 ACD     1      17.900  -1.870  44.610  1.00  0.00            
ATOM     94  H45 ACD     1      17.130  -2.410  44.400  1.00  0.00            
ATOM     95  O23 ACD     1      17.380   3.110  45.670  1.00  0.00            
ATOM     96  C28 ACD     1      16.470   4.120  46.110  1.00  0.00            
ATOM     97  H46 ACD     1      16.400   4.150  47.200  1.00  0.00            
ATOM     98  C29 ACD     1      15.090   3.860  45.510  1.00  0.00            
ATOM     99  H47 ACD     1      15.150   3.770  44.420  1.00  0.00            
ATOM    100  O24 ACD     1      14.200   4.940  45.690  1.00  0.00            
ATOM    101  C30 ACD     1      14.450   2.610  46.110  1.00  0.00            
ATOM    102  H48 ACD     1      13.510   2.450  45.570  1.00  0.00            
ATOM    103  H49 ACD     1      15.140   1.760  46.020  1.00  0.00            
ATOM    104  O25 ACD     1      14.090   2.720  47.550  1.00  0.00            
ATOM    105  H50 ACD     1      13.630   1.880  47.630  1.00  0.00            
ATOM    106  C31 ACD     1      17.070   5.450  45.710  1.00  0.00            
ATOM    107  H51 ACD     1      17.270   5.380  44.630  1.00  0.00            
ATOM    108  O26 ACD     1      18.260   5.840  46.400  1.00  0.00            
ATOM    109  H52 ACD     1      18.050   6.080  47.310  1.00  0.00            
ATOM    110  C32 ACD     1      15.990   6.570  45.870  1.00  0.00            
ATOM    111  H53 ACD     1      15.780   6.670  46.940  1.00  0.00            
ATOM    112  O27 ACD     1      16.440   7.830  45.400  1.00  0.00            
ATOM    113  H54 ACD     1      16.440   7.890  44.440  1.00  0.00            
ATOM    114  C33 ACD     1      14.720   6.230  45.140  1.00  0.00            
ATOM    115  H55 ACD     1      13.970   6.980  45.400  1.00  0.00            
ATOM    116  O28 ACD     1      15.000   6.150  43.770  1.00  0.00            
ATOM    117  C34 ACD     1      14.110   6.750  42.880  1.00  0.00            
ATOM    118  H56 ACD     1      13.400   7.420  43.380  1.00  0.00            
ATOM    119  C35 ACD     1      14.990   7.740  42.040  1.00  0.00            
ATOM    120  H57 ACD     1      15.860   7.200  41.630  1.00  0.00            
ATOM    121  O29 ACD     1      15.330   8.870  42.860  1.00  0.00            
ATOM    122  H58 ACD     1      15.680   9.570  42.300  1.00  0.00            
ATOM    123  C36 ACD     1      14.270   8.070  40.760  1.00  0.00            
ATOM    124  H59 ACD     1      13.390   8.680  41.040  1.00  0.00            
ATOM    125  O30 ACD     1      15.100   8.810  39.930  1.00  0.00            
ATOM    126  H60 ACD     1      15.590   8.100  39.500  1.00  0.00            
ATOM    127  C1  DB4     2      13.120   1.570  42.690  1.00  0.00            
ATOM    128  C2  DB4     2      14.510   1.030  42.320  1.00  0.00            
ATOM    129  O1  DB4     2      15.450   2.090  42.110  1.00  0.00            
ATOM    130  C3  DB4     2      16.580   1.830  41.430  1.00  0.00            
ATOM    131  O2  DB4     2      16.960   0.710  41.240  1.00  0.00            
ATOM    132  N1  DB4     2      17.290   3.020  41.270  1.00  0.00            
ATOM    133  C4  DB4     2      17.080   4.210  42.050  1.00  0.00            
ATOM    134  C5  DB4     2      17.910   5.440  41.660  1.00  0.00            
ATOM    135  C6  DB4     2      19.450   5.140  41.650  1.00  0.00            
ATOM    136  C7  DB4     2      20.400   6.010  41.990  1.00  0.00            
ATOM    137  C8  DB4     2      21.820   5.640  42.110  1.00  0.00            
ATOM    138  C9  DB4     2      22.690   5.400  40.980  1.00  0.00            
ATOM    139  C10 DB4     2      24.040   5.040  41.110  1.00  0.00            
ATOM    140  C11 DB4     2      24.590   4.910  42.480  1.00  0.00            
ATOM    141  Cl1 DB4     2      26.270   4.370  42.660  1.00  0.00            
ATOM    142  C12 DB4     2      23.730   5.150  43.580  1.00  0.00            
ATOM    143  C13 DB4     2      22.350   5.470  43.400  1.00  0.00            
ATOM    144  C14 DB4     2      21.460   5.610  44.670  1.00  0.00            
ATOM    145  C15 DB4     2      21.000   7.120  44.860  1.00  0.00            
ATOM    146  C16 DB4     2      20.410   7.930  43.710  1.00  0.00            
ATOM    147  C17 DB4     2      20.110   9.240  43.990  1.00  0.00            
ATOM    148  C18 DB4     2      19.480   9.990  42.980  1.00  0.00            
ATOM    149  C19 DB4     2      19.150   9.400  41.700  1.00  0.00            
ATOM    150  N2  DB4     2      19.410   8.170  41.490  1.00  0.00            
ATOM    151  C20 DB4     2      20.040   7.400  42.400  1.00  0.00            
ATOM    152  C21 DB4     2      19.730   3.720  41.230  1.00  0.00            
ATOM    153  C22 DB4     2      18.560   3.000  40.540  1.00  0.00            
ATOM    154  H1  DB4     2      13.140   2.440  43.370  1.00  0.00            
ATOM    155  H2  DB4     2      12.640   1.890  41.760  1.00  0.00            
ATOM    156  H3  DB4     2      12.520   0.820  43.220  1.00  0.00            
ATOM    157  H4  DB4     2      14.440   0.420  41.410  1.00  0.00            
ATOM    158  H5  DB4     2      14.790   0.360  43.150  1.00  0.00            
ATOM    159  H6  DB4     2      17.250   3.960  43.110  1.00  0.00            
ATOM    160  H7  DB4     2      16.020   4.490  42.110  1.00  0.00            
ATOM    161  H8  DB4     2      17.740   6.290  42.330  1.00  0.00            
ATOM    162  H9  DB4     2      17.680   5.770  40.640  1.00  0.00            
ATOM    163  H10 DB4     2      22.260   5.460  39.980  1.00  0.00            
ATOM    164  H11 DB4     2      24.710   4.790  40.290  1.00  0.00            
ATOM    165  H12 DB4     2      24.100   4.920  44.580  1.00  0.00            
ATOM    166  H13 DB4     2      22.050   5.300  45.550  1.00  0.00            
ATOM    167  H14 DB4     2      20.530   5.030  44.600  1.00  0.00            
ATOM    168  H15 DB4     2      21.850   7.710  45.210  1.00  0.00            
ATOM    169  H16 DB4     2      20.380   7.140  45.770  1.00  0.00            
ATOM    170  H17 DB4     2      20.210   9.650  45.000  1.00  0.00            
ATOM    171  H18 DB4     2      19.120  10.990  43.210  1.00  0.00            
ATOM    172  H19 DB4     2      18.650   9.970  40.910  1.00  0.00            
ATOM    173  H20 DB4     2      19.940   3.110  42.120  1.00  0.00            
ATOM    174  H21 DB4     2      20.520   3.660  40.480  1.00  0.00            
ATOM    175  H22 DB4     2      18.380   3.510  39.590  1.00  0.00            
ATOM    176  H23 DB4     2      18.970   1.990  40.470  1.00  0.00            
TER
ENDMDL
MODEL        1
ATOM      1  H1  ACD     1      14.770  16.560  18.590  1.00  0.00            
ATOM      2  O1  ACD     1      15.670  16.870  18.710  1.00  0.00            
ATOM      3  C1  ACD     1      16.380  16.200  17.590  1.00  0.00            
ATOM      4  H2  ACD     1      15.830  15.280  17.330  1.00  0.00            
ATOM      5  H3  ACD     1      17.350  15.870  17.990  1.00  0.00            
ATOM      6  C2  ACD     1      16.590  17.060  16.310  1.00  0.00            
ATOM      7  H4  ACD     1      17.300  16.590  15.610  1.00  0.00            
ATOM      8  O2  ACD     1      15.300  17.240  15.670  1.00  0.00            
ATOM      9  C3  ACD     1      15.160  18.050  14.490  1.00  0.00            
ATOM     10  H5  ACD     1      14.090  18.040  14.270  1.00  0.00            
ATOM     11  O3  ACD     1      15.990  17.340  13.530  1.00  0.00            
ATOM     12  C4  ACD     1      15.480  16.770  12.350  1.00  0.00            
ATOM     13  H6  ACD     1      14.390  16.910  12.310  1.00  0.00            
ATOM     14  C5  ACD     1      16.130  17.540  11.210  1.00  0.00            
ATOM     15  H7  ACD     1      17.210  17.560  11.380  1.00  0.00            
ATOM     16  O4  ACD     1      15.590  18.890  11.130  1.00  0.00            
ATOM     17  H8  ACD     1      15.580  19.270  12.010  1.00  0.00            
ATOM     18  C6  ACD     1      15.840  16.840   9.890  1.00  0.00            
ATOM     19  H9  ACD     1      14.750  16.830   9.790  1.00  0.00            
ATOM     20  O5  ACD     1      16.440  17.510   8.780  1.00  0.00            
ATOM     21  H10 ACD     1      16.260  18.430   9.030  1.00  0.00            
ATOM     22  C7  ACD     1      16.230  15.400   9.900  1.00  0.00            
ATOM     23  H11 ACD     1      15.940  14.890   8.980  1.00  0.00            
ATOM     24  O6  ACD     1      15.580  14.750  10.970  1.00  0.00            
ATOM     25  C8  ACD     1      15.800  15.260  12.280  1.00  0.00            
ATOM     26  H12 ACD     1      16.810  15.070  12.650  1.00  0.00            
ATOM     27  C9  ACD     1      14.910  14.520  13.270  1.00  0.00            
ATOM     28  H13 ACD     1      15.240  13.480  13.380  1.00  0.00            
ATOM     29  H14 ACD     1      15.000  15.010  14.250  1.00  0.00            
ATOM     30  O7  ACD     1      13.530  14.590  12.880  1.00  0.00            
ATOM     31  H15 ACD     1      13.020  14.420  13.680  1.00  0.00            
ATOM     32  O8  ACD     1      17.630  15.230  10.100  1.00  0.00            
ATOM     33  C10 ACD     1      18.470  14.770   9.060  1.00  0.00            
ATOM     34  H16 ACD     1      17.960  14.590   8.110  1.00  0.00            
ATOM     35  C11 ACD     1      19.540  15.820   8.900  1.00  0.00            
ATOM     36  H17 ACD     1      19.840  16.120   9.910  1.00  0.00            
ATOM     37  O9  ACD     1      18.940  16.910   8.160  1.00  0.00            
ATOM     38  H18 ACD     1      18.110  17.130   8.600  1.00  0.00            
ATOM     39  C12 ACD     1      20.710  15.250   8.160  1.00  0.00            
ATOM     40  H19 ACD     1      20.500  14.970   7.120  1.00  0.00            
ATOM     41  O10 ACD     1      21.800  16.230   8.060  1.00  0.00            
ATOM     42  H20 ACD     1      21.400  17.100   7.980  1.00  0.00            
ATOM     43  C13 ACD     1      21.320  14.110   8.890  1.00  0.00            
ATOM     44  H21 ACD     1      22.190  13.780   8.320  1.00  0.00            
ATOM     45  O11 ACD     1      20.290  13.110   8.810  1.00  0.00            
ATOM     46  C14 ACD     1      19.080  13.480   9.550  1.00  0.00            
ATOM     47  H22 ACD     1      19.370  13.530  10.610  1.00  0.00            
ATOM     48  C15 ACD     1      18.060  12.310   9.400  1.00  0.00            
ATOM     49  H23 ACD     1      18.450  11.370   9.810  1.00  0.00            
ATOM     50  H24 ACD     1      17.160  12.510   9.990  1.00  0.00            
ATOM     51  O12 ACD     1      17.760  12.150   8.010  1.00  0.00            
ATOM     52  H25 ACD     1      16.990  12.690   7.780  1.00  0.00            
ATOM     53  O13 ACD     1      21.680  14.490  10.210  1.00  0.00            
ATOM     54  C16 ACD     1      22.920  14.110  10.700  1.00  0.00            
ATOM     55  H26 ACD     1      23.500  13.630   9.900  1.00  0.00            
ATOM     56  C17 ACD     1      23.730  15.440  10.890  1.00  0.00            
ATOM     57  H27 ACD     1      23.110  16.060  11.560  1.00  0.00            
ATOM     58  O14 ACD     1      24.000  16.090   9.710  1.00  0.00            
ATOM     59  H28 ACD     1      23.190  16.060   9.190  1.00  0.00            
ATOM     60  C18 ACD     1      25.020  15.140  11.690  1.00  0.00            
ATOM     61  H29 ACD     1      25.640  14.530  11.020  1.00  0.00            
ATOM     62  O15 ACD     1      25.770  16.350  11.960  1.00  0.00            
ATOM     63  H30 ACD     1      25.900  16.730  11.090  1.00  0.00            
ATOM     64  C19 ACD     1      24.690  14.290  12.980  1.00  0.00            
ATOM     65  H31 ACD     1      25.650  13.950  13.400  1.00  0.00            
ATOM     66  O16 ACD     1      23.930  13.190  12.620  1.00  0.00            
ATOM     67  C20 ACD     1      22.690  13.330  11.960  1.00  0.00            
ATOM     68  H32 ACD     1      22.110  13.970  12.630  1.00  0.00            
ATOM     69  C21 ACD     1      22.110  11.930  11.780  1.00  0.00            
ATOM     70  H33 ACD     1      21.100  12.200  11.430  1.00  0.00            
ATOM     71  H34 ACD     1      22.700  11.320  11.090  1.00  0.00            
ATOM     72  O17 ACD     1      21.990  11.270  13.060  1.00  0.00            
ATOM     73  H35 ACD     1      22.820  11.390  13.510  1.00  0.00            
ATOM     74  O18 ACD     1      23.920  15.110  13.850  1.00  0.00            
ATOM     75  C22 ACD     1      24.410  15.220  15.240  1.00  0.00            
ATOM     76  H36 ACD     1      25.420  14.780  15.200  1.00  0.00            
ATOM     77  C23 ACD     1      24.600  16.720  15.460  1.00  0.00            
ATOM     78  H37 ACD     1      23.640  17.240  15.330  1.00  0.00            
ATOM     79  O19 ACD     1      25.630  17.290  14.610  1.00  0.00            
ATOM     80  H38 ACD     1      25.450  17.230  13.670  1.00  0.00            
ATOM     81  C24 ACD     1      24.870  17.040  16.960  1.00  0.00            
ATOM     82  H39 ACD     1      25.830  16.570  17.200  1.00  0.00            
ATOM     83  O20 ACD     1      24.970  18.460  17.120  1.00  0.00            
ATOM     84  H40 ACD     1      25.720  18.810  16.630  1.00  0.00            
ATOM     85  C25 ACD     1      23.760  16.490  17.850  1.00  0.00            
ATOM     86  H41 ACD     1      23.970  16.760  18.890  1.00  0.00            
ATOM     87  O21 ACD     1      23.790  15.090  17.700  1.00  0.00            
ATOM     88  C26 ACD     1      23.470  14.580  16.330  1.00  0.00            
ATOM     89  H42 ACD     1      22.440  14.930  16.150  1.00  0.00            
ATOM     90  C27 ACD     1      23.580  13.070  16.320  1.00  0.00            
ATOM     91  H43 ACD     1      22.690  12.670  16.830  1.00  0.00            
ATOM     92  H44 ACD     1      23.600  12.750  15.270  1.00  0.00            
ATOM     93  O22 ACD     1      24.820  12.570  17.000  1.00  0.00            
ATOM     94  H45 ACD     1      24.930  13.140  17.760  1.00  0.00            
ATOM     95  O23 ACD     1      22.570  16.920  17.430  1.00  0.00            
ATOM     96  C28 ACD     1      21.640  17.500  18.340  1.00  0.00            
ATOM     97  H46 ACD     1      22.000  17.710  19.360  1.00  0.00            
ATOM     98  C29 ACD     1      20.420  16.610  18.470  1.00  0.00            
ATOM     99  H47 ACD     1      20.090  16.150  17.530  1.00  0.00            
ATOM    100  O24 ACD     1      19.310  17.380  19.030  1.00  0.00            
ATOM    101  C30 ACD     1      20.620  15.320  19.260  1.00  0.00            
ATOM    102  H48 ACD     1      21.510  14.820  18.870  1.00  0.00            
ATOM    103  H49 ACD     1      20.830  15.580  20.310  1.00  0.00            
ATOM    104  O25 ACD     1      19.470  14.460  19.240  1.00  0.00            
ATOM    105  H50 ACD     1      18.710  14.940  19.580  1.00  0.00            
ATOM    106  C31 ACD     1      21.350  18.900  17.680  1.00  0.00            
ATOM    107  H51 ACD     1      21.230  18.710  16.600  1.00  0.00            
ATOM    108  O26 ACD     1      22.460  19.770  17.880  1.00  0.00            
ATOM    109  H52 ACD     1      23.220  19.410  17.410  1.00  0.00            
ATOM    110  C32 ACD     1      20.100  19.600  18.270  1.00  0.00            
ATOM    111  H53 ACD     1      20.340  19.810  19.320  1.00  0.00            
ATOM    112  O27 ACD     1      19.720  20.770  17.630  1.00  0.00            
ATOM    113  H54 ACD     1      20.210  21.530  17.950  1.00  0.00            
ATOM    114  C33 ACD     1      18.900  18.510  18.320  1.00  0.00            
ATOM    115  H55 ACD     1      18.010  18.850  18.870  1.00  0.00            
ATOM    116  O28 ACD     1      18.640  18.110  16.920  1.00  0.00            
ATOM    117  C34 ACD     1      17.270  18.460  16.630  1.00  0.00            
ATOM    118  H56 ACD     1      16.780  19.040  17.430  1.00  0.00            
ATOM    119  C35 ACD     1      17.180  19.360  15.310  1.00  0.00            
ATOM    120  H57 ACD     1      17.870  18.930  14.570  1.00  0.00            
ATOM    121  O29 ACD     1      17.650  20.700  15.660  1.00  0.00            
ATOM    122  H58 ACD     1      18.360  20.750  16.310  1.00  0.00            
ATOM    123  C36 ACD     1      15.730  19.440  14.700  1.00  0.00            
ATOM    124  H59 ACD     1      15.010  20.020  15.300  1.00  0.00            
ATOM    125  O30 ACD     1      15.630  20.190  13.550  1.00  0.00            
ATOM    126  H60 ACD     1      15.530  21.110  13.800  1.00  0.00            
ATOM    127  C1  DB4     2      18.340  12.270  12.770  1.00  0.00            
ATOM    128  C2  DB4     2      19.030  13.020  13.900  1.00  0.00            
ATOM    129  O1  DB4     2      19.170  14.390  13.460  1.00  0.00            
ATOM    130  C3  DB4     2      19.690  15.270  14.300  1.00  0.00            
ATOM    131  O2  DB4     2      20.060  14.960  15.460  1.00  0.00            
ATOM    132  N1  DB4     2      19.910  16.470  13.780  1.00  0.00            
ATOM    133  C4  DB4     2      19.570  16.810  12.380  1.00  0.00            
ATOM    134  C5  DB4     2      19.630  18.310  12.070  1.00  0.00            
ATOM    135  C6  DB4     2      20.960  18.980  12.420  1.00  0.00            
ATOM    136  C7  DB4     2      21.640  19.870  11.600  1.00  0.00            
ATOM    137  C8  DB4     2      22.930  20.380  11.980  1.00  0.00            
ATOM    138  C9  DB4     2      24.000  19.440  11.770  1.00  0.00            
ATOM    139  C10 DB4     2      25.330  19.720  12.050  1.00  0.00            
ATOM    140  C11 DB4     2      25.680  21.060  12.350  1.00  0.00            
ATOM    141  Cl1 DB4     2      27.410  21.590  12.570  1.00  0.00            
ATOM    142  C12 DB4     2      24.580  21.980  12.430  1.00  0.00            
ATOM    143  C13 DB4     2      23.230  21.720  12.250  1.00  0.00            
ATOM    144  C14 DB4     2      22.150  22.850  12.220  1.00  0.00            
ATOM    145  C15 DB4     2      20.700  22.540  11.840  1.00  0.00            
ATOM    146  C16 DB4     2      20.570  21.770  10.520  1.00  0.00            
ATOM    147  C17 DB4     2      19.900  22.360   9.410  1.00  0.00            
ATOM    148  C18 DB4     2      19.810  21.570   8.260  1.00  0.00            
ATOM    149  C19 DB4     2      20.230  20.250   8.260  1.00  0.00            
ATOM    150  N2  DB4     2      20.870  19.690   9.290  1.00  0.00            
ATOM    151  C20 DB4     2      21.050  20.440  10.410  1.00  0.00            
ATOM    152  C21 DB4     2      21.590  18.330  13.670  1.00  0.00            
ATOM    153  C22 DB4     2      20.630  17.540  14.500  1.00  0.00            
ATOM    154  H1  DB4     2      17.510  12.830  12.340  1.00  0.00            
ATOM    155  H2  DB4     2      19.000  11.980  11.950  1.00  0.00            
ATOM    156  H3  DB4     2      17.920  11.320  13.120  1.00  0.00            
ATOM    157  H4  DB4     2      20.010  12.620  14.200  1.00  0.00            
ATOM    158  H5  DB4     2      18.390  12.970  14.790  1.00  0.00            
ATOM    159  H6  DB4     2      18.580  16.370  12.160  1.00  0.00            
ATOM    160  H7  DB4     2      20.350  16.340  11.770  1.00  0.00            
ATOM    161  H8  DB4     2      18.770  18.780  12.570  1.00  0.00            
ATOM    162  H9  DB4     2      19.500  18.350  10.980  1.00  0.00            
ATOM    163  H10 DB4     2      23.750  18.430  11.470  1.00  0.00            
ATOM    164  H11 DB4     2      26.060  18.920  12.040  1.00  0.00            
ATOM    165  H12 DB4     2      24.870  23.000  12.670  1.00  0.00            
ATOM    166  H13 DB4     2      22.530  23.520  11.440  1.00  0.00            
ATOM    167  H14 DB4     2      22.200  23.380  13.180  1.00  0.00            
ATOM    168  H15 DB4     2      20.110  23.460  11.780  1.00  0.00            
ATOM    169  H16 DB4     2      20.330  21.930  12.670  1.00  0.00            
ATOM    170  H17 DB4     2      19.470  23.350   9.520  1.00  0.00            
ATOM    171  H18 DB4     2      19.470  22.110   7.380  1.00  0.00            
ATOM    172  H19 DB4     2      20.230  19.610   7.380  1.00  0.00            
ATOM    173  H20 DB4     2      22.060  19.120  14.280  1.00  0.00            
ATOM    174  H21 DB4     2      22.410  17.670  13.370  1.00  0.00            
ATOM    175  H22 DB4     2      21.170  17.060  15.330  1.00  0.00            
ATOM    176  H23 DB4     2      19.860  18.180  14.940  1.00  0.00            
TER
ENDMDL
MODEL        1
ATOM      1  H1  ACD     1      19.980  14.840   3.820  1.00  0.00            
ATOM      2  O1  ACD     1      19.710  15.750   3.650  1.00  0.00            
ATOM      3  C1  ACD     1      18.430  15.880   4.240  1.00  0.00            
ATOM      4  H2  ACD     1      18.530  15.570   5.290  1.00  0.00            
ATOM      5  H3  ACD     1      17.620  15.300   3.770  1.00  0.00            
ATOM      6  C2  ACD     1      17.990  17.330   4.110  1.00  0.00            
ATOM      7  H4  ACD     1      18.840  17.970   4.390  1.00  0.00            
ATOM      8  O2  ACD     1      17.530  17.630   2.800  1.00  0.00            
ATOM      9  C3  ACD     1      17.120  18.940   2.510  1.00  0.00            
ATOM     10  H5  ACD     1      16.990  18.930   1.420  1.00  0.00            
ATOM     11  O3  ACD     1      17.960  19.980   2.900  1.00  0.00            
ATOM     12  C4  ACD     1      18.650  20.910   2.000  1.00  0.00            
ATOM     13  H6  ACD     1      18.260  20.800   0.980  1.00  0.00            
ATOM     14  C5  ACD     1      18.410  22.280   2.540  1.00  0.00            
ATOM     15  H7  ACD     1      18.610  22.310   3.620  1.00  0.00            
ATOM     16  O4  ACD     1      16.940  22.550   2.380  1.00  0.00            
ATOM     17  H8  ACD     1      16.440  21.770   2.630  1.00  0.00            
ATOM     18  C6  ACD     1      19.300  23.270   1.850  1.00  0.00            
ATOM     19  H9  ACD     1      19.080  23.440   0.790  1.00  0.00            
ATOM     20  O5  ACD     1      19.340  24.560   2.510  1.00  0.00            
ATOM     21  H10 ACD     1      18.410  24.780   2.580  1.00  0.00            
ATOM     22  C7  ACD     1      20.760  22.750   1.860  1.00  0.00            
ATOM     23  H11 ACD     1      21.290  23.480   1.240  1.00  0.00            
ATOM     24  O6  ACD     1      20.800  21.520   1.250  1.00  0.00            
ATOM     25  C8  ACD     1      20.100  20.490   1.840  1.00  0.00            
ATOM     26  H12 ACD     1      20.630  20.330   2.790  1.00  0.00            
ATOM     27  C9  ACD     1      20.170  19.210   0.980  1.00  0.00            
ATOM     28  H13 ACD     1      21.180  19.060   0.580  1.00  0.00            
ATOM     29  H14 ACD     1      19.950  18.290   1.550  1.00  0.00            
ATOM     30  O7  ACD     1      19.310  19.210  -0.180  1.00  0.00            
ATOM     31  H15 ACD     1      19.760  19.730  -0.860  1.00  0.00            
ATOM     32  O8  ACD     1      21.250  22.720   3.200  1.00  0.00            
ATOM     33  C10 ACD     1      22.630  23.080   3.470  1.00  0.00            
ATOM     34  H16 ACD     1      23.030  23.510   2.540  1.00  0.00            
ATOM     35  C11 ACD     1      22.580  24.020   4.620  1.00  0.00            
ATOM     36  H17 ACD     1      22.090  23.530   5.470  1.00  0.00            
ATOM     37  O9  ACD     1      21.920  25.200   4.210  1.00  0.00            
ATOM     38  H18 ACD     1      21.130  24.980   3.710  1.00  0.00            
ATOM     39  C12 ACD     1      24.010  24.290   5.170  1.00  0.00            
ATOM     40  H19 ACD     1      24.620  24.800   4.420  1.00  0.00            
ATOM     41  O10 ACD     1      24.060  25.200   6.300  1.00  0.00            
ATOM     42  H20 ACD     1      23.910  24.600   7.040  1.00  0.00            
ATOM     43  C13 ACD     1      24.670  22.910   5.520  1.00  0.00            
ATOM     44  H21 ACD     1      25.690  23.150   5.820  1.00  0.00            
ATOM     45  O11 ACD     1      24.660  22.250   4.200  1.00  0.00            
ATOM     46  C14 ACD     1      23.430  21.780   3.860  1.00  0.00            
ATOM     47  H22 ACD     1      22.920  21.260   4.680  1.00  0.00            
ATOM     48  C15 ACD     1      23.580  20.790   2.740  1.00  0.00            
ATOM     49  H23 ACD     1      22.610  20.300   2.570  1.00  0.00            
ATOM     50  H24 ACD     1      23.730  21.340   1.800  1.00  0.00            
ATOM     51  O12 ACD     1      24.640  19.880   2.970  1.00  0.00            
ATOM     52  H25 ACD     1      25.310  20.480   3.320  1.00  0.00            
ATOM     53  O13 ACD     1      23.870  22.350   6.590  1.00  0.00            
ATOM     54  C16 ACD     1      24.540  21.880   7.730  1.00  0.00            
ATOM     55  H26 ACD     1      25.550  22.320   7.760  1.00  0.00            
ATOM     56  C17 ACD     1      23.830  22.470   8.900  1.00  0.00            
ATOM     57  H27 ACD     1      22.800  22.090   8.800  1.00  0.00            
ATOM     58  O14 ACD     1      23.900  23.850   8.820  1.00  0.00            
ATOM     59  H28 ACD     1      24.310  24.220   9.610  1.00  0.00            
ATOM     60  C18 ACD     1      24.530  21.920  10.170  1.00  0.00            
ATOM     61  H29 ACD     1      25.600  22.120  10.090  1.00  0.00            
ATOM     62  O15 ACD     1      23.950  22.380  11.380  1.00  0.00            
ATOM     63  H30 ACD     1      23.110  21.910  11.420  1.00  0.00            
ATOM     64  C19 ACD     1      24.510  20.370  10.240  1.00  0.00            
ATOM     65  H31 ACD     1      24.940  20.000  11.170  1.00  0.00            
ATOM     66  O16 ACD     1      25.180  19.960   9.120  1.00  0.00            
ATOM     67  C20 ACD     1      24.710  20.390   7.760  1.00  0.00            
ATOM     68  H32 ACD     1      23.700  19.980   7.660  1.00  0.00            
ATOM     69  C21 ACD     1      25.740  19.780   6.790  1.00  0.00            
ATOM     70  H33 ACD     1      25.780  18.710   7.010  1.00  0.00            
ATOM     71  H34 ACD     1      25.330  19.830   5.780  1.00  0.00            
ATOM     72  O17 ACD     1      27.030  20.400   6.790  1.00  0.00            
ATOM     73  H35 ACD     1      27.500  20.020   7.530  1.00  0.00            
ATOM     74  O18 ACD     1      23.180  19.990  10.100  1.00  0.00            
ATOM     75  C22 ACD     1      22.660  19.030  11.010  1.00  0.00            
ATOM     76  H36 ACD     1      23.340  18.900  11.860  1.00  0.00            
ATOM     77  C23 ACD     1      21.300  19.650  11.550  1.00  0.00            
ATOM     78  H37 ACD     1      20.820  20.020  10.640  1.00  0.00            
ATOM     79  O19 ACD     1      21.590  20.720  12.460  1.00  0.00            
ATOM     80  H38 ACD     1      20.810  21.230  12.680  1.00  0.00            
ATOM     81  C24 ACD     1      20.380  18.610  12.100  1.00  0.00            
ATOM     82  H39 ACD     1      20.920  18.280  12.990  1.00  0.00            
ATOM     83  O20 ACD     1      19.150  19.140  12.450  1.00  0.00            
ATOM     84  H40 ACD     1      18.650  19.260  11.640  1.00  0.00            
ATOM     85  C25 ACD     1      20.250  17.430  11.170  1.00  0.00            
ATOM     86  H41 ACD     1      19.660  16.700  11.730  1.00  0.00            
ATOM     87  O21 ACD     1      21.480  16.850  10.940  1.00  0.00            
ATOM     88  C26 ACD     1      22.430  17.730  10.250  1.00  0.00            
ATOM     89  H42 ACD     1      21.940  17.910   9.290  1.00  0.00            
ATOM     90  C27 ACD     1      23.700  16.910  10.030  1.00  0.00            
ATOM     91  H43 ACD     1      23.440  15.960   9.530  1.00  0.00            
ATOM     92  H44 ACD     1      24.360  17.470   9.350  1.00  0.00            
ATOM     93  O22 ACD     1      24.380  16.580  11.280  1.00  0.00            
ATOM     94  H45 ACD     1      25.020  17.290  11.390  1.00  0.00            
ATOM     95  O23 ACD     1      19.670  17.740   9.910  1.00  0.00            
ATOM     96  C28 ACD     1      18.330  17.250   9.600  1.00  0.00            
ATOM     97  H46 ACD     1      18.000  16.710  10.490  1.00  0.00            
ATOM     98  C29 ACD     1      18.430  16.240   8.450  1.00  0.00            
ATOM     99  H47 ACD     1      18.980  16.710   7.620  1.00  0.00            
ATOM    100  O24 ACD     1      17.090  15.920   7.930  1.00  0.00            
ATOM    101  C30 ACD     1      19.170  14.990   9.010  1.00  0.00            
ATOM    102  H48 ACD     1      20.060  15.370   9.530  1.00  0.00            
ATOM    103  H49 ACD     1      18.520  14.500   9.740  1.00  0.00            
ATOM    104  O25 ACD     1      19.620  14.090   7.990  1.00  0.00            
ATOM    105  H50 ACD     1      18.860  13.950   7.410  1.00  0.00            
ATOM    106  C31 ACD     1      17.480  18.450   9.300  1.00  0.00            
ATOM    107  H51 ACD     1      17.930  19.220   8.650  1.00  0.00            
ATOM    108  O26 ACD     1      17.220  19.130  10.600  1.00  0.00            
ATOM    109  H52 ACD     1      16.560  19.820  10.480  1.00  0.00            
ATOM    110  C32 ACD     1      16.160  18.110   8.570  1.00  0.00            
ATOM    111  H53 ACD     1      15.490  17.670   9.310  1.00  0.00            
ATOM    112  O27 ACD     1      15.560  19.280   8.000  1.00  0.00            
ATOM    113  H54 ACD     1      15.520  19.890   8.740  1.00  0.00            
ATOM    114  C33 ACD     1      16.430  17.070   7.450  1.00  0.00            
ATOM    115  H55 ACD     1      15.480  16.770   7.000  1.00  0.00            
ATOM    116  O28 ACD     1      17.260  17.550   6.390  1.00  0.00            
ATOM    117  C34 ACD     1      16.800  17.580   5.070  1.00  0.00            
ATOM    118  H56 ACD     1      16.040  16.810   4.920  1.00  0.00            
ATOM    119  C35 ACD     1      16.070  18.950   4.750  1.00  0.00            
ATOM    120  H57 ACD     1      16.880  19.680   4.920  1.00  0.00            
ATOM    121  O29 ACD     1      14.820  19.150   5.430  1.00  0.00            
ATOM    122  H58 ACD     1      15.060  19.200   6.350  1.00  0.00            
ATOM    123  C36 ACD     1      15.820  19.110   3.280  1.00  0.00            
ATOM    124  H59 ACD     1      15.030  18.400   3.030  1.00  0.00            
ATOM    125  O30 ACD     1      15.290  20.470   3.140  1.00  0.00            
ATOM    126  H60 ACD     1      14.710  20.520   3.900  1.00  0.00            
ATOM    127  C1  DB4     2      21.870  16.340   6.450  1.00  0.00            
ATOM    128  C2  DB4     2      22.840  17.500   6.250  1.00  0.00            
ATOM    129  O1  DB4     2      22.090  18.630   6.670  1.00  0.00            
ATOM    130  C3  DB4     2      21.240  19.230   5.790  1.00  0.00            
ATOM    131  O2  DB4     2      21.320  19.000   4.620  1.00  0.00            
ATOM    132  N1  DB4     2      20.540  20.250   6.400  1.00  0.00            
ATOM    133  C4  DB4     2      20.550  20.330   7.860  1.00  0.00            
ATOM    134  C5  DB4     2      19.800  21.480   8.510  1.00  0.00            
ATOM    135  C6  DB4     2      18.610  22.130   7.750  1.00  0.00            
ATOM    136  C7  DB4     2      18.080  23.300   8.110  1.00  0.00            
ATOM    137  C8  DB4     2      17.140  24.060   7.280  1.00  0.00            
ATOM    138  C9  DB4     2      15.770  23.650   7.130  1.00  0.00            
ATOM    139  C10 DB4     2      14.790  24.440   6.480  1.00  0.00            
ATOM    140  C11 DB4     2      15.260  25.550   5.830  1.00  0.00            
ATOM    141  Cl1 DB4     2      14.230  26.460   4.730  1.00  0.00            
ATOM    142  C12 DB4     2      16.620  25.840   5.720  1.00  0.00            
ATOM    143  C13 DB4     2      17.530  25.160   6.500  1.00  0.00            
ATOM    144  C14 DB4     2      18.900  25.840   6.630  1.00  0.00            
ATOM    145  C15 DB4     2      20.060  25.150   7.430  1.00  0.00            
ATOM    146  C16 DB4     2      19.640  24.990   8.840  1.00  0.00            
ATOM    147  C17 DB4     2      20.310  25.770   9.790  1.00  0.00            
ATOM    148  C18 DB4     2      19.930  25.550  11.130  1.00  0.00            
ATOM    149  C19 DB4     2      18.980  24.540  11.390  1.00  0.00            
ATOM    150  N2  DB4     2      18.310  23.900  10.460  1.00  0.00            
ATOM    151  C20 DB4     2      18.680  24.070   9.240  1.00  0.00            
ATOM    152  C21 DB4     2      18.270  21.400   6.510  1.00  0.00            
ATOM    153  C22 DB4     2      19.560  20.960   5.700  1.00  0.00            
ATOM    154  H1  DB4     2      20.840  16.530   6.110  1.00  0.00            
ATOM    155  H2  DB4     2      22.230  15.480   5.880  1.00  0.00            
ATOM    156  H3  DB4     2      21.790  16.080   7.510  1.00  0.00            
ATOM    157  H4  DB4     2      23.240  17.630   5.230  1.00  0.00            
ATOM    158  H5  DB4     2      23.620  17.350   7.000  1.00  0.00            
ATOM    159  H6  DB4     2      21.570  20.260   8.260  1.00  0.00            
ATOM    160  H7  DB4     2      20.030  19.440   8.250  1.00  0.00            
ATOM    161  H8  DB4     2      20.580  22.230   8.690  1.00  0.00            
ATOM    162  H9  DB4     2      19.460  21.150   9.500  1.00  0.00            
ATOM    163  H10 DB4     2      15.510  22.700   7.570  1.00  0.00            
ATOM    164  H11 DB4     2      13.770  24.100   6.510  1.00  0.00            
ATOM    165  H12 DB4     2      16.910  26.710   5.140  1.00  0.00            
ATOM    166  H13 DB4     2      18.840  26.850   7.060  1.00  0.00            
ATOM    167  H14 DB4     2      19.170  26.100   5.600  1.00  0.00            
ATOM    168  H15 DB4     2      20.980  25.750   7.390  1.00  0.00            
ATOM    169  H16 DB4     2      20.370  24.220   6.940  1.00  0.00            
ATOM    170  H17 DB4     2      21.080  26.510   9.550  1.00  0.00            
ATOM    171  H18 DB4     2      20.340  26.130  11.960  1.00  0.00            
ATOM    172  H19 DB4     2      18.670  24.280  12.400  1.00  0.00            
ATOM    173  H20 DB4     2      17.650  22.020   5.860  1.00  0.00            
ATOM    174  H21 DB4     2      17.700  20.540   6.890  1.00  0.00            
ATOM    175  H22 DB4     2      19.240  20.220   4.950  1.00  0.00            
ATOM    176  H23 DB4     2      20.120  21.760   5.200  1.00  0.00            
TER
ENDMDL
MODEL        1
ATOM      1  H1  ACD     1      21.090  23.130   9.820  1.00  0.00            
ATOM      2  O1  ACD     1      21.730  23.160  10.530  1.00  0.00            
ATOM      3  C1  ACD     1      21.030  22.800  11.690  1.00  0.00            
ATOM      4  H2  ACD     1      20.250  22.120  11.320  1.00  0.00            
ATOM      5  H3  ACD     1      20.530  23.660  12.150  1.00  0.00            
ATOM      6  C2  ACD     1      21.780  22.060  12.840  1.00  0.00            
ATOM      7  H4  ACD     1      21.890  21.010  12.550  1.00  0.00            
ATOM      8  O2  ACD     1      23.010  22.780  13.150  1.00  0.00            
ATOM      9  C3  ACD     1      23.860  22.170  14.060  1.00  0.00            
ATOM     10  H5  ACD     1      24.850  22.640  14.070  1.00  0.00            
ATOM     11  O3  ACD     1      24.020  20.800  13.740  1.00  0.00            
ATOM     12  C4  ACD     1      25.270  20.460  13.220  1.00  0.00            
ATOM     13  H6  ACD     1      25.980  21.300  13.140  1.00  0.00            
ATOM     14  C5  ACD     1      25.860  19.330  14.030  1.00  0.00            
ATOM     15  H7  ACD     1      25.180  18.490  14.230  1.00  0.00            
ATOM     16  O4  ACD     1      26.240  19.800  15.350  1.00  0.00            
ATOM     17  H8  ACD     1      26.670  19.080  15.810  1.00  0.00            
ATOM     18  C6  ACD     1      26.890  18.540  13.300  1.00  0.00            
ATOM     19  H9  ACD     1      27.780  19.160  13.170  1.00  0.00            
ATOM     20  O5  ACD     1      27.220  17.310  14.000  1.00  0.00            
ATOM     21  H10 ACD     1      26.580  16.630  13.780  1.00  0.00            
ATOM     22  C7  ACD     1      26.390  18.060  11.950  1.00  0.00            
ATOM     23  H11 ACD     1      27.240  17.600  11.430  1.00  0.00            
ATOM     24  O6  ACD     1      25.980  19.190  11.270  1.00  0.00            
ATOM     25  C8  ACD     1      24.950  19.950  11.850  1.00  0.00            
ATOM     26  H12 ACD     1      24.030  19.360  11.830  1.00  0.00            
ATOM     27  C9  ACD     1      24.720  21.120  10.780  1.00  0.00            
ATOM     28  H13 ACD     1      24.610  20.650   9.790  1.00  0.00            
ATOM     29  H14 ACD     1      23.730  21.560  10.940  1.00  0.00            
ATOM     30  O7  ACD     1      25.720  22.040  10.880  1.00  0.00            
ATOM     31  H15 ACD     1      26.490  21.500  10.660  1.00  0.00            
ATOM     32  O8  ACD     1      25.290  17.180  12.110  1.00  0.00            
ATOM     33  C10 ACD     1      25.280  15.830  11.600  1.00  0.00            
ATOM     34  H16 ACD     1      26.320  15.560  11.370  1.00  0.00            
ATOM     35  C11 ACD     1      24.850  14.900  12.730  1.00  0.00            
ATOM     36  H17 ACD     1      23.890  15.280  13.100  1.00  0.00            
ATOM     37  O9  ACD     1      25.940  14.800  13.720  1.00  0.00            
ATOM     38  H18 ACD     1      25.730  14.730  14.650  1.00  0.00            
ATOM     39  C12 ACD     1      24.600  13.520  12.060  1.00  0.00            
ATOM     40  H19 ACD     1      25.540  13.130  11.660  1.00  0.00            
ATOM     41  O10 ACD     1      24.080  12.560  13.030  1.00  0.00            
ATOM     42  H20 ACD     1      24.680  12.540  13.780  1.00  0.00            
ATOM     43  C13 ACD     1      23.630  13.550  10.880  1.00  0.00            
ATOM     44  H21 ACD     1      23.610  12.600  10.330  1.00  0.00            
ATOM     45  O11 ACD     1      24.150  14.470   9.880  1.00  0.00            
ATOM     46  C14 ACD     1      24.420  15.810  10.340  1.00  0.00            
ATOM     47  H22 ACD     1      23.430  16.240  10.560  1.00  0.00            
ATOM     48  C15 ACD     1      24.990  16.600   9.130  1.00  0.00            
ATOM     49  H23 ACD     1      24.310  16.390   8.300  1.00  0.00            
ATOM     50  H24 ACD     1      24.890  17.650   9.450  1.00  0.00            
ATOM     51  O12 ACD     1      26.360  16.380   8.850  1.00  0.00            
ATOM     52  H25 ACD     1      26.770  17.240   8.740  1.00  0.00            
ATOM     53  O13 ACD     1      22.360  13.940  11.340  1.00  0.00            
ATOM     54  C16 ACD     1      21.250  13.140  10.890  1.00  0.00            
ATOM     55  H26 ACD     1      21.590  12.300  10.280  1.00  0.00            
ATOM     56  C17 ACD     1      20.570  12.560  12.120  1.00  0.00            
ATOM     57  H27 ACD     1      20.330  13.320  12.870  1.00  0.00            
ATOM     58  O14 ACD     1      21.510  11.700  12.590  1.00  0.00            
ATOM     59  H28 ACD     1      22.280  12.250  12.770  1.00  0.00            
ATOM     60  C18 ACD     1      19.200  11.950  11.800  1.00  0.00            
ATOM     61  H29 ACD     1      19.270  11.070  11.140  1.00  0.00            
ATOM     62  O15 ACD     1      18.470  11.590  13.000  1.00  0.00            
ATOM     63  H30 ACD     1      18.890  10.820  13.390  1.00  0.00            
ATOM     64  C19 ACD     1      18.460  13.050  11.060  1.00  0.00            
ATOM     65  H31 ACD     1      17.460  12.640  10.880  1.00  0.00            
ATOM     66  O16 ACD     1      19.080  13.340   9.850  1.00  0.00            
ATOM     67  C20 ACD     1      20.360  13.920  10.010  1.00  0.00            
ATOM     68  H32 ACD     1      20.140  14.860  10.540  1.00  0.00            
ATOM     69  C21 ACD     1      20.890  14.420   8.730  1.00  0.00            
ATOM     70  H33 ACD     1      20.040  14.950   8.280  1.00  0.00            
ATOM     71  H34 ACD     1      21.740  15.080   8.950  1.00  0.00            
ATOM     72  O17 ACD     1      21.160  13.370   7.870  1.00  0.00            
ATOM     73  H35 ACD     1      21.120  13.660   6.960  1.00  0.00            
ATOM     74  O18 ACD     1      18.250  14.170  11.880  1.00  0.00            
ATOM     75  C22 ACD     1      16.950  14.720  12.020  1.00  0.00            
ATOM     76  H36 ACD     1      16.140  14.080  11.650  1.00  0.00            
ATOM     77  C23 ACD     1      16.710  15.000  13.550  1.00  0.00            
ATOM     78  H37 ACD     1      17.590  15.510  13.950  1.00  0.00            
ATOM     79  O19 ACD     1      16.570  13.720  14.160  1.00  0.00            
ATOM     80  H38 ACD     1      17.340  13.240  13.850  1.00  0.00            
ATOM     81  C24 ACD     1      15.450  15.860  13.770  1.00  0.00            
ATOM     82  H39 ACD     1      14.550  15.310  13.460  1.00  0.00            
ATOM     83  O20 ACD     1      15.300  16.180  15.070  1.00  0.00            
ATOM     84  H40 ACD     1      16.080  16.620  15.410  1.00  0.00            
ATOM     85  C25 ACD     1      15.580  17.120  12.870  1.00  0.00            
ATOM     86  H41 ACD     1      14.640  17.670  13.030  1.00  0.00            
ATOM     87  O21 ACD     1      15.700  16.810  11.530  1.00  0.00            
ATOM     88  C26 ACD     1      16.830  16.010  11.220  1.00  0.00            
ATOM     89  H42 ACD     1      17.750  16.570  11.430  1.00  0.00            
ATOM     90  C27 ACD     1      16.740  15.670   9.700  1.00  0.00            
ATOM     91  H43 ACD     1      16.730  16.570   9.070  1.00  0.00            
ATOM     92  H44 ACD     1      17.600  15.110   9.290  1.00  0.00            
ATOM     93  O22 ACD     1      15.550  14.950   9.310  1.00  0.00            
ATOM     94  H45 ACD     1      15.640  14.010   9.470  1.00  0.00            
ATOM     95  O23 ACD     1      16.750  17.890  13.290  1.00  0.00            
ATOM     96  C28 ACD     1      16.830  19.280  13.310  1.00  0.00            
ATOM     97  H46 ACD     1      15.840  19.710  13.160  1.00  0.00            
ATOM     98  C29 ACD     1      17.730  19.900  12.250  1.00  0.00            
ATOM     99  H47 ACD     1      18.600  19.250  12.220  1.00  0.00            
ATOM    100  O24 ACD     1      18.010  21.230  12.510  1.00  0.00            
ATOM    101  C30 ACD     1      17.030  19.780  10.860  1.00  0.00            
ATOM    102  H48 ACD     1      17.840  20.170  10.230  1.00  0.00            
ATOM    103  H49 ACD     1      16.830  18.750  10.560  1.00  0.00            
ATOM    104  O25 ACD     1      15.830  20.500  10.660  1.00  0.00            
ATOM    105  H50 ACD     1      15.410  20.170   9.860  1.00  0.00            
ATOM    106  C31 ACD     1      17.280  19.650  14.730  1.00  0.00            
ATOM    107  H51 ACD     1      18.190  19.090  14.960  1.00  0.00            
ATOM    108  O26 ACD     1      16.220  19.390  15.730  1.00  0.00            
ATOM    109  H52 ACD     1      15.470  19.880  15.380  1.00  0.00            
ATOM    110  C32 ACD     1      17.720  21.100  14.880  1.00  0.00            
ATOM    111  H53 ACD     1      16.780  21.660  14.930  1.00  0.00            
ATOM    112  O27 ACD     1      18.420  21.220  16.090  1.00  0.00            
ATOM    113  H54 ACD     1      17.870  21.220  16.880  1.00  0.00            
ATOM    114  C33 ACD     1      18.590  21.580  13.780  1.00  0.00            
ATOM    115  H55 ACD     1      18.620  22.670  13.840  1.00  0.00            
ATOM    116  O28 ACD     1      19.900  21.000  13.870  1.00  0.00            
ATOM    117  C34 ACD     1      20.960  21.920  14.140  1.00  0.00            
ATOM    118  H56 ACD     1      20.560  22.930  14.260  1.00  0.00            
ATOM    119  C35 ACD     1      21.780  21.510  15.330  1.00  0.00            
ATOM    120  H57 ACD     1      21.910  20.440  15.130  1.00  0.00            
ATOM    121  O29 ACD     1      20.980  21.600  16.490  1.00  0.00            
ATOM    122  H58 ACD     1      20.090  21.300  16.310  1.00  0.00            
ATOM    123  C36 ACD     1      23.140  22.290  15.450  1.00  0.00            
ATOM    124  H59 ACD     1      22.900  23.330  15.700  1.00  0.00            
ATOM    125  O30 ACD     1      23.970  21.610  16.480  1.00  0.00            
ATOM    126  H60 ACD     1      24.260  20.790  16.070  1.00  0.00            
ATOM    127  C1  DB4     2      21.430  20.290   9.150  1.00  0.00            
ATOM    128  C2  DB4     2      22.120  18.920   9.320  1.00  0.00            
ATOM    129  O1  DB4     2      22.060  18.650  10.710  1.00  0.00            
ATOM    130  C3  DB4     2      20.990  17.880  11.100  1.00  0.00            
ATOM    131  O2  DB4     2      20.050  17.490  10.430  1.00  0.00            
ATOM    132  N1  DB4     2      21.040  17.630  12.470  1.00  0.00            
ATOM    133  C4  DB4     2      22.170  18.090  13.250  1.00  0.00            
ATOM    134  C5  DB4     2      21.930  17.970  14.770  1.00  0.00            
ATOM    135  C6  DB4     2      21.650  16.530  15.160  1.00  0.00            
ATOM    136  C7  DB4     2      21.960  16.080  16.410  1.00  0.00            
ATOM    137  C8  DB4     2      21.610  14.720  16.890  1.00  0.00            
ATOM    138  C9  DB4     2      22.240  13.620  16.190  1.00  0.00            
ATOM    139  C10 DB4     2      21.930  12.330  16.650  1.00  0.00            
ATOM    140  C11 DB4     2      20.980  12.110  17.640  1.00  0.00            
ATOM    141  Cl1 DB4     2      20.510  10.470  18.010  1.00  0.00            
ATOM    142  C12 DB4     2      20.380  13.190  18.290  1.00  0.00            
ATOM    143  C13 DB4     2      20.650  14.530  17.890  1.00  0.00            
ATOM    144  C14 DB4     2      19.900  15.560  18.640  1.00  0.00            
ATOM    145  C15 DB4     2      20.190  17.060  18.450  1.00  0.00            
ATOM    146  C16 DB4     2      21.640  17.380  18.520  1.00  0.00            
ATOM    147  C17 DB4     2      22.180  18.110  19.590  1.00  0.00            
ATOM    148  C18 DB4     2      23.450  18.580  19.480  1.00  0.00            
ATOM    149  C19 DB4     2      24.240  18.190  18.400  1.00  0.00            
ATOM    150  N2  DB4     2      23.810  17.270  17.450  1.00  0.00            
ATOM    151  C20 DB4     2      22.500  16.950  17.500  1.00  0.00            
ATOM    152  C21 DB4     2      20.950  15.650  14.100  1.00  0.00            
ATOM    153  C22 DB4     2      20.230  16.550  13.070  1.00  0.00            
ATOM    154  H1  DB4     2      21.150  20.380   8.100  1.00  0.00            
ATOM    155  H2  DB4     2      20.580  20.470   9.810  1.00  0.00            
ATOM    156  H3  DB4     2      22.210  21.040   9.330  1.00  0.00            
ATOM    157  H4  DB4     2      23.160  19.050   8.990  1.00  0.00            
ATOM    158  H5  DB4     2      21.760  18.040   8.780  1.00  0.00            
ATOM    159  H6  DB4     2      22.360  19.150  13.030  1.00  0.00            
ATOM    160  H7  DB4     2      23.080  17.560  12.940  1.00  0.00            
ATOM    161  H8  DB4     2      21.100  18.630  15.030  1.00  0.00            
ATOM    162  H9  DB4     2      22.830  18.390  15.230  1.00  0.00            
ATOM    163  H10 DB4     2      22.960  13.750  15.390  1.00  0.00            
ATOM    164  H11 DB4     2      22.300  11.440  16.140  1.00  0.00            
ATOM    165  H12 DB4     2      19.670  13.020  19.090  1.00  0.00            
ATOM    166  H13 DB4     2      20.050  15.250  19.680  1.00  0.00            
ATOM    167  H14 DB4     2      18.840  15.480  18.370  1.00  0.00            
ATOM    168  H15 DB4     2      19.690  17.620  19.260  1.00  0.00            
ATOM    169  H16 DB4     2      19.830  17.310  17.450  1.00  0.00            
ATOM    170  H17 DB4     2      21.580  18.440  20.440  1.00  0.00            
ATOM    171  H18 DB4     2      23.860  19.280  20.210  1.00  0.00            
ATOM    172  H19 DB4     2      25.290  18.480  18.370  1.00  0.00            
ATOM    173  H20 DB4     2      20.170  15.060  14.590  1.00  0.00            
ATOM    174  H21 DB4     2      21.700  15.150  13.480  1.00  0.00            
ATOM    175  H22 DB4     2      19.770  15.930  12.300  1.00  0.00            
ATOM    176  H23 DB4     2      19.420  17.120  13.560  1.00  0.00            
TER
ENDMDL
MODEL        1
ATOM      1  H1  ACD     1      20.860  12.950   2.030  1.00  0.00            
ATOM      2  O1  ACD     1      20.970  13.890   2.160  1.00  0.00            
ATOM      3  C1  ACD     1      19.630  14.420   2.370  1.00  0.00            
ATOM      4  H2  ACD     1      19.120  14.030   3.260  1.00  0.00            
ATOM      5  H3  ACD     1      19.090  14.110   1.470  1.00  0.00            
ATOM      6  C2  ACD     1      19.580  15.870   2.550  1.00  0.00            
ATOM      7  H4  ACD     1      20.340  16.040   3.310  1.00  0.00            
ATOM      8  O2  ACD     1      20.100  16.380   1.300  1.00  0.00            
ATOM      9  C3  ACD     1      20.030  17.760   1.090  1.00  0.00            
ATOM     10  H5  ACD     1      20.340  17.910   0.050  1.00  0.00            
ATOM     11  O3  ACD     1      20.900  18.480   1.970  1.00  0.00            
ATOM     12  C4  ACD     1      21.940  19.300   1.460  1.00  0.00            
ATOM     13  H6  ACD     1      21.950  19.700   0.440  1.00  0.00            
ATOM     14  C5  ACD     1      21.720  20.640   2.320  1.00  0.00            
ATOM     15  H7  ACD     1      21.540  20.360   3.360  1.00  0.00            
ATOM     16  O4  ACD     1      20.600  21.350   1.810  1.00  0.00            
ATOM     17  H8  ACD     1      19.950  20.650   1.660  1.00  0.00            
ATOM     18  C6  ACD     1      23.070  21.460   2.280  1.00  0.00            
ATOM     19  H9  ACD     1      23.240  21.750   1.230  1.00  0.00            
ATOM     20  O5  ACD     1      22.920  22.630   3.110  1.00  0.00            
ATOM     21  H10 ACD     1      22.400  23.130   2.470  1.00  0.00            
ATOM     22  C7  ACD     1      24.230  20.620   2.750  1.00  0.00            
ATOM     23  H11 ACD     1      25.070  21.320   2.750  1.00  0.00            
ATOM     24  O6  ACD     1      24.390  19.540   1.860  1.00  0.00            
ATOM     25  C8  ACD     1      23.250  18.620   1.870  1.00  0.00            
ATOM     26  H12 ACD     1      23.210  18.140   2.860  1.00  0.00            
ATOM     27  C9  ACD     1      23.570  17.460   0.920  1.00  0.00            
ATOM     28  H13 ACD     1      24.580  17.100   1.160  1.00  0.00            
ATOM     29  H14 ACD     1      22.860  16.630   1.070  1.00  0.00            
ATOM     30  O7  ACD     1      23.310  17.770  -0.460  1.00  0.00            
ATOM     31  H15 ACD     1      22.710  17.110  -0.830  1.00  0.00            
ATOM     32  O8  ACD     1      23.980  20.150   4.060  1.00  0.00            
ATOM     33  C10 ACD     1      25.010  20.270   5.030  1.00  0.00            
ATOM     34  H16 ACD     1      25.910  20.660   4.540  1.00  0.00            
ATOM     35  C11 ACD     1      24.530  21.310   6.010  1.00  0.00            
ATOM     36  H17 ACD     1      23.560  21.060   6.460  1.00  0.00            
ATOM     37  O9  ACD     1      24.350  22.560   5.330  1.00  0.00            
ATOM     38  H18 ACD     1      23.830  22.520   4.530  1.00  0.00            
ATOM     39  C12 ACD     1      25.550  21.370   7.180  1.00  0.00            
ATOM     40  H19 ACD     1      26.450  21.880   6.810  1.00  0.00            
ATOM     41  O10 ACD     1      25.050  22.230   8.220  1.00  0.00            
ATOM     42  H20 ACD     1      24.790  21.760   9.020  1.00  0.00            
ATOM     43  C13 ACD     1      25.870  19.980   7.720  1.00  0.00            
ATOM     44  H21 ACD     1      26.780  20.040   8.330  1.00  0.00            
ATOM     45  O11 ACD     1      26.260  19.130   6.690  1.00  0.00            
ATOM     46  C14 ACD     1      25.310  18.980   5.660  1.00  0.00            
ATOM     47  H22 ACD     1      24.400  18.550   6.100  1.00  0.00            
ATOM     48  C15 ACD     1      25.820  18.040   4.540  1.00  0.00            
ATOM     49  H23 ACD     1      25.150  17.990   3.670  1.00  0.00            
ATOM     50  H24 ACD     1      26.800  18.380   4.170  1.00  0.00            
ATOM     51  O12 ACD     1      25.980  16.790   5.090  1.00  0.00            
ATOM     52  H25 ACD     1      25.090  16.500   5.310  1.00  0.00            
ATOM     53  O13 ACD     1      24.690  19.520   8.440  1.00  0.00            
ATOM     54  C16 ACD     1      24.790  19.100   9.770  1.00  0.00            
ATOM     55  H26 ACD     1      25.830  19.350  10.010  1.00  0.00            
ATOM     56  C17 ACD     1      23.630  19.820  10.530  1.00  0.00            
ATOM     57  H27 ACD     1      22.750  19.740   9.890  1.00  0.00            
ATOM     58  O14 ACD     1      23.980  21.140  10.550  1.00  0.00            
ATOM     59  H28 ACD     1      23.270  21.600  11.020  1.00  0.00            
ATOM     60  C18 ACD     1      23.340  19.190  11.880  1.00  0.00            
ATOM     61  H29 ACD     1      24.200  19.350  12.540  1.00  0.00            
ATOM     62  O15 ACD     1      22.120  19.670  12.470  1.00  0.00            
ATOM     63  H30 ACD     1      21.350  19.200  12.160  1.00  0.00            
ATOM     64  C19 ACD     1      23.150  17.670  11.730  1.00  0.00            
ATOM     65  H31 ACD     1      23.030  17.150  12.680  1.00  0.00            
ATOM     66  O16 ACD     1      24.360  17.170  11.140  1.00  0.00            
ATOM     67  C20 ACD     1      24.690  17.580   9.810  1.00  0.00            
ATOM     68  H32 ACD     1      23.870  17.330   9.120  1.00  0.00            
ATOM     69  C21 ACD     1      25.890  16.810   9.360  1.00  0.00            
ATOM     70  H33 ACD     1      25.600  15.750   9.450  1.00  0.00            
ATOM     71  H34 ACD     1      26.190  16.900   8.310  1.00  0.00            
ATOM     72  O17 ACD     1      27.010  17.210  10.160  1.00  0.00            
ATOM     73  H35 ACD     1      26.900  16.880  11.060  1.00  0.00            
ATOM     74  O18 ACD     1      21.930  17.510  10.890  1.00  0.00            
ATOM     75  C22 ACD     1      20.820  16.690  11.300  1.00  0.00            
ATOM     76  H36 ACD     1      21.000  16.470  12.360  1.00  0.00            
ATOM     77  C23 ACD     1      19.520  17.610  11.130  1.00  0.00            
ATOM     78  H37 ACD     1      19.500  17.970  10.100  1.00  0.00            
ATOM     79  O19 ACD     1      19.540  18.770  12.030  1.00  0.00            
ATOM     80  H38 ACD     1      18.690  19.210  11.980  1.00  0.00            
ATOM     81  C24 ACD     1      18.290  16.700  11.200  1.00  0.00            
ATOM     82  H39 ACD     1      18.150  16.220  12.180  1.00  0.00            
ATOM     83  O20 ACD     1      17.080  17.390  10.970  1.00  0.00            
ATOM     84  H40 ACD     1      17.190  17.650  10.050  1.00  0.00            
ATOM     85  C25 ACD     1      18.460  15.560  10.130  1.00  0.00            
ATOM     86  H41 ACD     1      17.560  14.930  10.170  1.00  0.00            
ATOM     87  O21 ACD     1      19.570  14.760  10.470  1.00  0.00            
ATOM     88  C26 ACD     1      20.860  15.480  10.430  1.00  0.00            
ATOM     89  H42 ACD     1      21.100  15.670   9.370  1.00  0.00            
ATOM     90  C27 ACD     1      21.890  14.510  11.040  1.00  0.00            
ATOM     91  H43 ACD     1      21.940  13.650  10.360  1.00  0.00            
ATOM     92  H44 ACD     1      22.910  14.890  10.920  1.00  0.00            
ATOM     93  O22 ACD     1      21.570  14.110  12.420  1.00  0.00            
ATOM     94  H45 ACD     1      22.390  14.180  12.920  1.00  0.00            
ATOM     95  O23 ACD     1      18.570  16.100   8.760  1.00  0.00            
ATOM     96  C28 ACD     1      17.660  15.660   7.730  1.00  0.00            
ATOM     97  H46 ACD     1      16.870  15.070   8.220  1.00  0.00            
ATOM     98  C29 ACD     1      18.250  14.670   6.690  1.00  0.00            
ATOM     99  H47 ACD     1      19.160  15.200   6.380  1.00  0.00            
ATOM    100  O24 ACD     1      17.330  14.600   5.570  1.00  0.00            
ATOM    101  C30 ACD     1      18.450  13.300   7.310  1.00  0.00            
ATOM    102  H48 ACD     1      18.860  13.360   8.320  1.00  0.00            
ATOM    103  H49 ACD     1      17.520  12.750   7.460  1.00  0.00            
ATOM    104  O25 ACD     1      19.380  12.470   6.570  1.00  0.00            
ATOM    105  H50 ACD     1      19.410  11.620   7.030  1.00  0.00            
ATOM    106  C31 ACD     1      16.970  16.880   7.170  1.00  0.00            
ATOM    107  H51 ACD     1      17.760  17.600   6.920  1.00  0.00            
ATOM    108  O26 ACD     1      16.130  17.440   8.180  1.00  0.00            
ATOM    109  H52 ACD     1      16.040  18.400   8.100  1.00  0.00            
ATOM    110  C32 ACD     1      16.170  16.650   5.870  1.00  0.00            
ATOM    111  H53 ACD     1      15.320  16.000   6.100  1.00  0.00            
ATOM    112  O27 ACD     1      15.690  17.880   5.240  1.00  0.00            
ATOM    113  H54 ACD     1      15.400  18.400   6.000  1.00  0.00            
ATOM    114  C33 ACD     1      16.950  15.780   4.880  1.00  0.00            
ATOM    115  H55 ACD     1      16.340  15.510   4.020  1.00  0.00            
ATOM    116  O28 ACD     1      18.110  16.400   4.380  1.00  0.00            
ATOM    117  C34 ACD     1      18.260  16.410   2.960  1.00  0.00            
ATOM    118  H56 ACD     1      17.500  15.760   2.510  1.00  0.00            
ATOM    119  C35 ACD     1      17.970  17.820   2.580  1.00  0.00            
ATOM    120  H57 ACD     1      18.560  18.480   3.230  1.00  0.00            
ATOM    121  O29 ACD     1      16.600  18.030   2.640  1.00  0.00            
ATOM    122  H58 ACD     1      16.410  18.170   3.570  1.00  0.00            
ATOM    123  C36 ACD     1      18.550  18.180   1.210  1.00  0.00            
ATOM    124  H59 ACD     1      17.880  17.720   0.470  1.00  0.00            
ATOM    125  O30 ACD     1      18.500  19.670   1.120  1.00  0.00            
ATOM    126  H60 ACD     1      17.580  19.830   0.880  1.00  0.00            
ATOM    127  C1  DB4     2      22.690  13.650   6.460  1.00  0.00            
ATOM    128  C2  DB4     2      23.480  14.630   7.370  1.00  0.00            
ATOM    129  O1  DB4     2      22.710  15.870   7.440  1.00  0.00            
ATOM    130  C3  DB4     2      22.690  16.640   6.290  1.00  0.00            
ATOM    131  O2  DB4     2      23.310  16.530   5.270  1.00  0.00            
ATOM    132  N1  DB4     2      21.980  17.730   6.410  1.00  0.00            
ATOM    133  C4  DB4     2      21.320  18.190   7.690  1.00  0.00            
ATOM    134  C5  DB4     2      21.040  19.740   7.750  1.00  0.00            
ATOM    135  C6  DB4     2      20.080  20.040   6.610  1.00  0.00            
ATOM    136  C7  DB4     2      19.340  21.200   6.630  1.00  0.00            
ATOM    137  C8  DB4     2      18.400  21.490   5.540  1.00  0.00            
ATOM    138  C9  DB4     2      17.350  20.600   5.250  1.00  0.00            
ATOM    139  C10 DB4     2      16.610  20.750   4.040  1.00  0.00            
ATOM    140  C11 DB4     2      16.930  21.730   3.150  1.00  0.00            
ATOM    141  Cl1 DB4     2      15.950  21.850   1.690  1.00  0.00            
ATOM    142  C12 DB4     2      17.970  22.620   3.370  1.00  0.00            
ATOM    143  C13 DB4     2      18.620  22.560   4.630  1.00  0.00            
ATOM    144  C14 DB4     2      19.620  23.710   4.900  1.00  0.00            
ATOM    145  C15 DB4     2      20.660  23.640   6.060  1.00  0.00            
ATOM    146  C16 DB4     2      20.020  23.390   7.450  1.00  0.00            
ATOM    147  C17 DB4     2      20.050  24.340   8.510  1.00  0.00            
ATOM    148  C18 DB4     2      19.430  23.980   9.750  1.00  0.00            
ATOM    149  C19 DB4     2      18.870  22.760   9.930  1.00  0.00            
ATOM    150  N2  DB4     2      18.920  21.850   8.980  1.00  0.00            
ATOM    151  C20 DB4     2      19.390  22.150   7.750  1.00  0.00            
ATOM    152  C21 DB4     2      20.100  19.120   5.370  1.00  0.00            
ATOM    153  C22 DB4     2      21.500  18.480   5.230  1.00  0.00            
ATOM    154  H1  DB4     2      22.150  14.060   5.600  1.00  0.00            
ATOM    155  H2  DB4     2      23.350  12.930   5.970  1.00  0.00            
ATOM    156  H3  DB4     2      21.990  13.050   7.060  1.00  0.00            
ATOM    157  H4  DB4     2      24.460  14.870   6.930  1.00  0.00            
ATOM    158  H5  DB4     2      23.580  14.110   8.330  1.00  0.00            
ATOM    159  H6  DB4     2      21.920  17.930   8.580  1.00  0.00            
ATOM    160  H7  DB4     2      20.320  17.740   7.740  1.00  0.00            
ATOM    161  H8  DB4     2      21.960  20.330   7.680  1.00  0.00            
ATOM    162  H9  DB4     2      20.580  19.950   8.720  1.00  0.00            
ATOM    163  H10 DB4     2      17.150  19.830   6.000  1.00  0.00            
ATOM    164  H11 DB4     2      15.760  20.100   3.870  1.00  0.00            
ATOM    165  H12 DB4     2      18.280  23.270   2.560  1.00  0.00            
ATOM    166  H13 DB4     2      18.970  24.580   5.090  1.00  0.00            
ATOM    167  H14 DB4     2      20.100  24.020   3.960  1.00  0.00            
ATOM    168  H15 DB4     2      21.220  24.580   6.080  1.00  0.00            
ATOM    169  H16 DB4     2      21.470  22.950   5.810  1.00  0.00            
ATOM    170  H17 DB4     2      20.410  25.310   8.210  1.00  0.00            
ATOM    171  H18 DB4     2      19.360  24.850  10.410  1.00  0.00            
ATOM    172  H19 DB4     2      18.520  22.420  10.910  1.00  0.00            
ATOM    173  H20 DB4     2      19.790  19.620   4.450  1.00  0.00            
ATOM    174  H21 DB4     2      19.390  18.330   5.650  1.00  0.00            
ATOM    175  H22 DB4     2      21.640  17.780   4.390  1.00  0.00            
ATOM    176  H23 DB4     2      22.200  19.310   5.070  1.00  0.00            
TER
ENDMDL
MODEL        1
ATOM      1  H1  ACD     1      20.380  29.470  -0.400  1.00  0.00            
ATOM      2  O1  ACD     1      19.820  29.080  -1.070  1.00  0.00            
ATOM      3  C1  ACD     1      18.540  28.930  -0.520  1.00  0.00            
ATOM      4  H2  ACD     1      18.650  28.250   0.330  1.00  0.00            
ATOM      5  H3  ACD     1      17.810  28.630  -1.280  1.00  0.00            
ATOM      6  C2  ACD     1      18.150  30.270   0.020  1.00  0.00            
ATOM      7  H4  ACD     1      18.950  30.580   0.700  1.00  0.00            
ATOM      8  O2  ACD     1      17.830  31.240  -1.080  1.00  0.00            
ATOM      9  C3  ACD     1      17.410  32.510  -0.590  1.00  0.00            
ATOM     10  H5  ACD     1      17.180  33.040  -1.520  1.00  0.00            
ATOM     11  O3  ACD     1      18.440  33.110   0.120  1.00  0.00            
ATOM     12  C4  ACD     1      19.140  34.200  -0.390  1.00  0.00            
ATOM     13  H6  ACD     1      18.640  34.640  -1.260  1.00  0.00            
ATOM     14  C5  ACD     1      19.160  35.180   0.780  1.00  0.00            
ATOM     15  H7  ACD     1      19.540  34.590   1.620  1.00  0.00            
ATOM     16  O4  ACD     1      17.950  35.870   1.150  1.00  0.00            
ATOM     17  H8  ACD     1      18.160  36.460   1.870  1.00  0.00            
ATOM     18  C6  ACD     1      20.190  36.270   0.530  1.00  0.00            
ATOM     19  H9  ACD     1      19.880  36.730  -0.400  1.00  0.00            
ATOM     20  O5  ACD     1      20.350  37.170   1.690  1.00  0.00            
ATOM     21  H10 ACD     1      21.180  36.890   2.100  1.00  0.00            
ATOM     22  C7  ACD     1      21.560  35.710   0.210  1.00  0.00            
ATOM     23  H11 ACD     1      22.200  36.580   0.030  1.00  0.00            
ATOM     24  O6  ACD     1      21.410  34.970  -0.960  1.00  0.00            
ATOM     25  C8  ACD     1      20.540  33.790  -0.740  1.00  0.00            
ATOM     26  H12 ACD     1      20.990  33.150   0.020  1.00  0.00            
ATOM     27  C9  ACD     1      20.730  32.950  -1.970  1.00  0.00            
ATOM     28  H13 ACD     1      21.780  32.630  -2.050  1.00  0.00            
ATOM     29  H14 ACD     1      20.160  32.030  -1.760  1.00  0.00            
ATOM     30  O7  ACD     1      20.330  33.540  -3.180  1.00  0.00            
ATOM     31  H15 ACD     1      20.310  32.800  -3.780  1.00  0.00            
ATOM     32  O8  ACD     1      21.970  34.960   1.390  1.00  0.00            
ATOM     33  C10 ACD     1      23.320  35.100   1.830  1.00  0.00            
ATOM     34  H16 ACD     1      23.800  35.950   1.330  1.00  0.00            
ATOM     35  C11 ACD     1      23.320  35.400   3.320  1.00  0.00            
ATOM     36  H17 ACD     1      22.930  34.510   3.830  1.00  0.00            
ATOM     37  O9  ACD     1      22.580  36.540   3.570  1.00  0.00            
ATOM     38  H18 ACD     1      23.030  36.800   4.380  1.00  0.00            
ATOM     39  C12 ACD     1      24.730  35.510   3.880  1.00  0.00            
ATOM     40  H19 ACD     1      25.250  36.270   3.280  1.00  0.00            
ATOM     41  O10 ACD     1      24.630  35.700   5.260  1.00  0.00            
ATOM     42  H20 ACD     1      24.730  34.830   5.630  1.00  0.00            
ATOM     43  C13 ACD     1      25.490  34.240   3.660  1.00  0.00            
ATOM     44  H21 ACD     1      26.500  34.270   4.090  1.00  0.00            
ATOM     45  O11 ACD     1      25.440  34.120   2.240  1.00  0.00            
ATOM     46  C14 ACD     1      24.120  33.820   1.620  1.00  0.00            
ATOM     47  H22 ACD     1      23.590  32.960   2.040  1.00  0.00            
ATOM     48  C15 ACD     1      24.460  33.310   0.230  1.00  0.00            
ATOM     49  H23 ACD     1      23.550  32.900  -0.220  1.00  0.00            
ATOM     50  H24 ACD     1      24.860  34.210  -0.250  1.00  0.00            
ATOM     51  O12 ACD     1      25.380  32.250   0.250  1.00  0.00            
ATOM     52  H25 ACD     1      25.790  32.360   1.110  1.00  0.00            
ATOM     53  O13 ACD     1      24.830  33.100   4.240  1.00  0.00            
ATOM     54  C16 ACD     1      25.650  32.200   4.970  1.00  0.00            
ATOM     55  H26 ACD     1      26.640  32.640   5.130  1.00  0.00            
ATOM     56  C17 ACD     1      24.860  32.170   6.340  1.00  0.00            
ATOM     57  H27 ACD     1      23.770  32.100   6.240  1.00  0.00            
ATOM     58  O14 ACD     1      25.150  33.360   6.990  1.00  0.00            
ATOM     59  H28 ACD     1      24.660  33.340   7.820  1.00  0.00            
ATOM     60  C18 ACD     1      25.390  31.020   7.230  1.00  0.00            
ATOM     61  H29 ACD     1      26.400  31.170   7.620  1.00  0.00            
ATOM     62  O15 ACD     1      24.490  30.910   8.360  1.00  0.00            
ATOM     63  H30 ACD     1      24.700  31.620   8.970  1.00  0.00            
ATOM     64  C19 ACD     1      25.290  29.680   6.530  1.00  0.00            
ATOM     65  H31 ACD     1      25.650  28.840   7.140  1.00  0.00            
ATOM     66  O16 ACD     1      26.090  29.800   5.360  1.00  0.00            
ATOM     67  C20 ACD     1      25.710  30.800   4.370  1.00  0.00            
ATOM     68  H32 ACD     1      24.700  30.540   4.010  1.00  0.00            
ATOM     69  C21 ACD     1      26.660  30.720   3.220  1.00  0.00            
ATOM     70  H33 ACD     1      26.660  29.690   2.840  1.00  0.00            
ATOM     71  H34 ACD     1      26.250  31.230   2.330  1.00  0.00            
ATOM     72  O17 ACD     1      28.020  31.200   3.460  1.00  0.00            
ATOM     73  H35 ACD     1      28.330  31.420   2.570  1.00  0.00            
ATOM     74  O18 ACD     1      23.960  29.360   6.060  1.00  0.00            
ATOM     75  C22 ACD     1      23.360  28.130   6.620  1.00  0.00            
ATOM     76  H36 ACD     1      24.030  27.600   7.320  1.00  0.00            
ATOM     77  C23 ACD     1      22.150  28.630   7.410  1.00  0.00            
ATOM     78  H37 ACD     1      21.750  29.450   6.810  1.00  0.00            
ATOM     79  O19 ACD     1      22.650  29.100   8.730  1.00  0.00            
ATOM     80  H38 ACD     1      23.370  29.710   8.540  1.00  0.00            
ATOM     81  C24 ACD     1      21.110  27.530   7.660  1.00  0.00            
ATOM     82  H39 ACD     1      21.520  26.770   8.340  1.00  0.00            
ATOM     83  O20 ACD     1      19.940  28.170   8.220  1.00  0.00            
ATOM     84  H40 ACD     1      19.520  28.560   7.450  1.00  0.00            
ATOM     85  C25 ACD     1      20.760  26.830   6.370  1.00  0.00            
ATOM     86  H41 ACD     1      20.100  25.980   6.540  1.00  0.00            
ATOM     87  O21 ACD     1      21.940  26.300   5.840  1.00  0.00            
ATOM     88  C26 ACD     1      22.980  27.230   5.450  1.00  0.00            
ATOM     89  H42 ACD     1      22.580  27.820   4.610  1.00  0.00            
ATOM     90  C27 ACD     1      24.240  26.490   4.920  1.00  0.00            
ATOM     91  H43 ACD     1      24.100  25.890   4.010  1.00  0.00            
ATOM     92  H44 ACD     1      24.950  27.290   4.660  1.00  0.00            
ATOM     93  O22 ACD     1      24.790  25.590   5.860  1.00  0.00            
ATOM     94  H45 ACD     1      24.050  25.050   6.130  1.00  0.00            
ATOM     95  O23 ACD     1      20.230  27.780   5.460  1.00  0.00            
ATOM     96  C28 ACD     1      19.110  27.410   4.640  1.00  0.00            
ATOM     97  H46 ACD     1      18.630  26.460   4.910  1.00  0.00            
ATOM     98  C29 ACD     1      19.400  27.370   3.110  1.00  0.00            
ATOM     99  H47 ACD     1      19.770  28.350   2.780  1.00  0.00            
ATOM    100  O24 ACD     1      18.150  27.190   2.390  1.00  0.00            
ATOM    101  C30 ACD     1      20.400  26.290   2.620  1.00  0.00            
ATOM    102  H48 ACD     1      20.520  26.430   1.540  1.00  0.00            
ATOM    103  H49 ACD     1      21.360  26.260   3.150  1.00  0.00            
ATOM    104  O25 ACD     1      19.880  24.990   2.730  1.00  0.00            
ATOM    105  H50 ACD     1      20.630  24.400   2.630  1.00  0.00            
ATOM    106  C31 ACD     1      18.040  28.470   4.880  1.00  0.00            
ATOM    107  H51 ACD     1      18.450  29.420   4.510  1.00  0.00            
ATOM    108  O26 ACD     1      17.750  28.590   6.240  1.00  0.00            
ATOM    109  H52 ACD     1      17.030  28.010   6.510  1.00  0.00            
ATOM    110  C32 ACD     1      16.750  28.170   4.070  1.00  0.00            
ATOM    111  H53 ACD     1      16.370  27.200   4.430  1.00  0.00            
ATOM    112  O27 ACD     1      15.760  29.170   4.180  1.00  0.00            
ATOM    113  H54 ACD     1      16.100  29.810   3.550  1.00  0.00            
ATOM    114  C33 ACD     1      17.110  28.160   2.630  1.00  0.00            
ATOM    115  H55 ACD     1      16.220  27.910   2.040  1.00  0.00            
ATOM    116  O28 ACD     1      17.580  29.450   2.140  1.00  0.00            
ATOM    117  C34 ACD     1      17.000  30.060   0.940  1.00  0.00            
ATOM    118  H56 ACD     1      16.260  29.440   0.410  1.00  0.00            
ATOM    119  C35 ACD     1      16.340  31.370   1.380  1.00  0.00            
ATOM    120  H57 ACD     1      16.940  31.810   2.190  1.00  0.00            
ATOM    121  O29 ACD     1      15.040  31.130   1.950  1.00  0.00            
ATOM    122  H58 ACD     1      14.620  31.980   2.110  1.00  0.00            
ATOM    123  C36 ACD     1      16.190  32.450   0.280  1.00  0.00            
ATOM    124  H59 ACD     1      15.450  32.070  -0.420  1.00  0.00            
ATOM    125  O30 ACD     1      15.890  33.710   0.870  1.00  0.00            
ATOM    126  H60 ACD     1      16.660  34.210   1.160  1.00  0.00            
ATOM    127  C1  DB4     2      23.630  27.970   0.530  1.00  0.00            
ATOM    128  C2  DB4     2      23.920  29.500   0.770  1.00  0.00            
ATOM    129  O1  DB4     2      23.160  30.090   1.890  1.00  0.00            
ATOM    130  C3  DB4     2      21.860  30.550   1.690  1.00  0.00            
ATOM    131  O2  DB4     2      21.240  30.390   0.680  1.00  0.00            
ATOM    132  N1  DB4     2      21.300  31.150   2.840  1.00  0.00            
ATOM    133  C4  DB4     2      21.970  31.130   4.170  1.00  0.00            
ATOM    134  C5  DB4     2      21.020  31.400   5.380  1.00  0.00            
ATOM    135  C6  DB4     2      20.240  32.710   5.200  1.00  0.00            
ATOM    136  C7  DB4     2      19.810  33.530   6.200  1.00  0.00            
ATOM    137  C8  DB4     2      19.230  34.880   5.910  1.00  0.00            
ATOM    138  C9  DB4     2      17.890  35.050   5.530  1.00  0.00            
ATOM    139  C10 DB4     2      17.300  36.310   5.440  1.00  0.00            
ATOM    140  C11 DB4     2      18.100  37.460   5.700  1.00  0.00            
ATOM    141  Cl1 DB4     2      17.270  39.050   5.480  1.00  0.00            
ATOM    142  C12 DB4     2      19.470  37.320   6.040  1.00  0.00            
ATOM    143  C13 DB4     2      19.960  36.040   6.320  1.00  0.00            
ATOM    144  C14 DB4     2      21.400  35.820   6.880  1.00  0.00            
ATOM    145  C15 DB4     2      21.390  35.380   8.320  1.00  0.00            
ATOM    146  C16 DB4     2      20.830  33.970   8.550  1.00  0.00            
ATOM    147  C17 DB4     2      20.850  33.470   9.840  1.00  0.00            
ATOM    148  C18 DB4     2      20.170  32.280  10.080  1.00  0.00            
ATOM    149  C19 DB4     2      19.540  31.540   9.080  1.00  0.00            
ATOM    150  N2  DB4     2      19.340  32.080   7.870  1.00  0.00            
ATOM    151  C20 DB4     2      19.990  33.200   7.620  1.00  0.00            
ATOM    152  C21 DB4     2      19.910  33.070   3.740  1.00  0.00            
ATOM    153  C22 DB4     2      20.000  31.820   2.830  1.00  0.00            
ATOM    154  H1  DB4     2      23.650  27.340   1.430  1.00  0.00            
ATOM    155  H2  DB4     2      22.620  27.900   0.110  1.00  0.00            
ATOM    156  H3  DB4     2      24.380  27.600  -0.170  1.00  0.00            
ATOM    157  H4  DB4     2      23.840  30.110  -0.140  1.00  0.00            
ATOM    158  H5  DB4     2      24.990  29.580   1.000  1.00  0.00            
ATOM    159  H6  DB4     2      22.740  31.910   4.130  1.00  0.00            
ATOM    160  H7  DB4     2      22.350  30.110   4.280  1.00  0.00            
ATOM    161  H8  DB4     2      21.590  31.400   6.310  1.00  0.00            
ATOM    162  H9  DB4     2      20.210  30.660   5.440  1.00  0.00            
ATOM    163  H10 DB4     2      17.320  34.210   5.130  1.00  0.00            
ATOM    164  H11 DB4     2      16.260  36.430   5.150  1.00  0.00            
ATOM    165  H12 DB4     2      20.060  38.220   6.210  1.00  0.00            
ATOM    166  H13 DB4     2      21.920  36.790   6.960  1.00  0.00            
ATOM    167  H14 DB4     2      21.890  35.210   6.120  1.00  0.00            
ATOM    168  H15 DB4     2      20.820  36.040   8.980  1.00  0.00            
ATOM    169  H16 DB4     2      22.430  35.400   8.680  1.00  0.00            
ATOM    170  H17 DB4     2      21.320  34.010  10.650  1.00  0.00            
ATOM    171  H18 DB4     2      20.100  31.870  11.080  1.00  0.00            
ATOM    172  H19 DB4     2      19.100  30.580   9.310  1.00  0.00            
ATOM    173  H20 DB4     2      20.520  33.950   3.470  1.00  0.00            
ATOM    174  H21 DB4     2      18.860  33.400   3.670  1.00  0.00            
ATOM    175  H22 DB4     2      19.240  31.110   3.160  1.00  0.00            
ATOM    176  H23 DB4     2      19.760  32.210   1.830  1.00  0.00            
TER
ENDMDL
MODEL        1
ATOM      1  H1  ACD     1      17.060   7.850  39.210  1.00  0.00            
ATOM      2  O1  ACD     1      17.780   8.280  39.680  1.00  0.00            
ATOM      3  C1  ACD     1      18.940   7.590  39.220  1.00  0.00            
ATOM      4  H2  ACD     1      18.710   7.020  38.300  1.00  0.00            
ATOM      5  H3  ACD     1      19.290   6.830  39.930  1.00  0.00            
ATOM      6  C2  ACD     1      20.050   8.540  38.860  1.00  0.00            
ATOM      7  H4  ACD     1      20.960   7.950  38.650  1.00  0.00            
ATOM      8  O2  ACD     1      19.740   9.190  37.690  1.00  0.00            
ATOM      9  C3  ACD     1      20.690  10.060  37.210  1.00  0.00            
ATOM     10  H5  ACD     1      20.340  10.530  36.290  1.00  0.00            
ATOM     11  O3  ACD     1      21.870   9.390  36.950  1.00  0.00            
ATOM     12  C4  ACD     1      22.550   9.680  35.690  1.00  0.00            
ATOM     13  H6  ACD     1      22.000  10.490  35.200  1.00  0.00            
ATOM     14  C5  ACD     1      23.980  10.060  36.030  1.00  0.00            
ATOM     15  H7  ACD     1      24.360   9.350  36.780  1.00  0.00            
ATOM     16  O4  ACD     1      24.100  11.320  36.710  1.00  0.00            
ATOM     17  H8  ACD     1      24.990  11.430  37.040  1.00  0.00            
ATOM     18  C6  ACD     1      24.850  10.080  34.820  1.00  0.00            
ATOM     19  H9  ACD     1      24.500  10.850  34.120  1.00  0.00            
ATOM     20  O5  ACD     1      26.170  10.350  35.130  1.00  0.00            
ATOM     21  H10 ACD     1      26.300  11.290  34.960  1.00  0.00            
ATOM     22  C7  ACD     1      24.750   8.730  34.080  1.00  0.00            
ATOM     23  H11 ACD     1      25.280   8.770  33.120  1.00  0.00            
ATOM     24  O6  ACD     1      23.400   8.470  33.730  1.00  0.00            
ATOM     25  C8  ACD     1      22.540   8.400  34.860  1.00  0.00            
ATOM     26  H12 ACD     1      22.970   7.580  35.450  1.00  0.00            
ATOM     27  C9  ACD     1      21.150   8.090  34.420  1.00  0.00            
ATOM     28  H13 ACD     1      21.120   7.090  33.970  1.00  0.00            
ATOM     29  H14 ACD     1      20.490   7.930  35.280  1.00  0.00            
ATOM     30  O7  ACD     1      20.640   9.010  33.410  1.00  0.00            
ATOM     31  H15 ACD     1      19.710   8.780  33.330  1.00  0.00            
ATOM     32  O8  ACD     1      25.220   7.720  34.910  1.00  0.00            
ATOM     33  C10 ACD     1      26.120   6.760  34.390  1.00  0.00            
ATOM     34  H16 ACD     1      25.850   6.650  33.330  1.00  0.00            
ATOM     35  C11 ACD     1      27.510   7.320  34.580  1.00  0.00            
ATOM     36  H17 ACD     1      27.580   7.670  35.610  1.00  0.00            
ATOM     37  O9  ACD     1      27.810   8.430  33.680  1.00  0.00            
ATOM     38  H18 ACD     1      27.320   9.190  34.000  1.00  0.00            
ATOM     39  C12 ACD     1      28.580   6.220  34.380  1.00  0.00            
ATOM     40  H19 ACD     1      28.610   5.820  33.360  1.00  0.00            
ATOM     41  O10 ACD     1      29.920   6.650  34.630  1.00  0.00            
ATOM     42  H20 ACD     1      29.960   6.960  35.540  1.00  0.00            
ATOM     43  C13 ACD     1      28.200   4.940  35.180  1.00  0.00            
ATOM     44  H21 ACD     1      28.920   4.150  34.940  1.00  0.00            
ATOM     45  O11 ACD     1      26.840   4.490  34.980  1.00  0.00            
ATOM     46  C14 ACD     1      25.810   5.470  35.120  1.00  0.00            
ATOM     47  H22 ACD     1      25.830   5.710  36.200  1.00  0.00            
ATOM     48  C15 ACD     1      24.520   4.740  34.750  1.00  0.00            
ATOM     49  H23 ACD     1      23.670   5.430  34.840  1.00  0.00            
ATOM     50  H24 ACD     1      24.530   4.430  33.700  1.00  0.00            
ATOM     51  O12 ACD     1      24.350   3.640  35.600  1.00  0.00            
ATOM     52  H25 ACD     1      24.310   4.100  36.440  1.00  0.00            
ATOM     53  O13 ACD     1      28.420   5.270  36.570  1.00  0.00            
ATOM     54  C16 ACD     1      28.840   4.230  37.430  1.00  0.00            
ATOM     55  H26 ACD     1      29.750   3.710  37.110  1.00  0.00            
ATOM     56  C17 ACD     1      29.260   5.030  38.750  1.00  0.00            
ATOM     57  H27 ACD     1      28.350   5.610  38.960  1.00  0.00            
ATOM     58  O14 ACD     1      30.350   5.930  38.590  1.00  0.00            
ATOM     59  H28 ACD     1      30.060   6.710  38.110  1.00  0.00            
ATOM     60  C18 ACD     1      29.560   4.000  39.880  1.00  0.00            
ATOM     61  H29 ACD     1      30.270   3.320  39.390  1.00  0.00            
ATOM     62  O15 ACD     1      30.110   4.690  41.050  1.00  0.00            
ATOM     63  H30 ACD     1      30.540   5.400  40.560  1.00  0.00            
ATOM     64  C19 ACD     1      28.310   3.250  40.230  1.00  0.00            
ATOM     65  H31 ACD     1      28.410   2.610  41.110  1.00  0.00            
ATOM     66  O16 ACD     1      27.950   2.500  39.020  1.00  0.00            
ATOM     67  C20 ACD     1      27.760   3.110  37.710  1.00  0.00            
ATOM     68  H32 ACD     1      26.760   3.580  37.720  1.00  0.00            
ATOM     69  C21 ACD     1      27.800   2.050  36.620  1.00  0.00            
ATOM     70  H33 ACD     1      27.520   1.040  36.960  1.00  0.00            
ATOM     71  H34 ACD     1      27.060   2.360  35.880  1.00  0.00            
ATOM     72  O17 ACD     1      29.080   1.830  35.960  1.00  0.00            
ATOM     73  H35 ACD     1      28.990   1.000  35.480  1.00  0.00            
ATOM     74  O18 ACD     1      27.200   4.180  40.450  1.00  0.00            
ATOM     75  C22 ACD     1      26.370   3.900  41.510  1.00  0.00            
ATOM     76  H36 ACD     1      26.660   2.970  42.010  1.00  0.00            
ATOM     77  C23 ACD     1      26.620   5.020  42.550  1.00  0.00            
ATOM     78  H37 ACD     1      26.380   5.960  42.040  1.00  0.00            
ATOM     79  O19 ACD     1      27.920   4.980  43.020  1.00  0.00            
ATOM     80  H38 ACD     1      28.440   4.920  42.220  1.00  0.00            
ATOM     81  C24 ACD     1      25.570   4.900  43.710  1.00  0.00            
ATOM     82  H39 ACD     1      25.800   3.940  44.180  1.00  0.00            
ATOM     83  O20 ACD     1      25.670   6.030  44.650  1.00  0.00            
ATOM     84  H40 ACD     1      26.570   5.930  44.970  1.00  0.00            
ATOM     85  C25 ACD     1      24.130   4.800  43.240  1.00  0.00            
ATOM     86  H41 ACD     1      23.410   4.560  44.030  1.00  0.00            
ATOM     87  O21 ACD     1      24.040   3.780  42.240  1.00  0.00            
ATOM     88  C26 ACD     1      24.910   3.880  41.050  1.00  0.00            
ATOM     89  H42 ACD     1      24.590   4.830  40.600  1.00  0.00            
ATOM     90  C27 ACD     1      24.550   2.660  40.340  1.00  0.00            
ATOM     91  H43 ACD     1      23.460   2.700  40.190  1.00  0.00            
ATOM     92  H44 ACD     1      25.030   2.880  39.370  1.00  0.00            
ATOM     93  O22 ACD     1      24.920   1.430  40.930  1.00  0.00            
ATOM     94  H45 ACD     1      24.290   1.260  41.630  1.00  0.00            
ATOM     95  O23 ACD     1      23.670   6.080  42.700  1.00  0.00            
ATOM     96  C28 ACD     1      22.390   6.500  43.220  1.00  0.00            
ATOM     97  H46 ACD     1      22.140   6.080  44.200  1.00  0.00            
ATOM     98  C29 ACD     1      21.360   6.180  42.210  1.00  0.00            
ATOM     99  H47 ACD     1      21.760   6.230  41.190  1.00  0.00            
ATOM    100  O24 ACD     1      20.230   7.080  42.450  1.00  0.00            
ATOM    101  C30 ACD     1      20.950   4.730  42.220  1.00  0.00            
ATOM    102  H48 ACD     1      20.050   4.680  41.600  1.00  0.00            
ATOM    103  H49 ACD     1      21.710   4.130  41.700  1.00  0.00            
ATOM    104  O25 ACD     1      20.630   4.250  43.500  1.00  0.00            
ATOM    105  H50 ACD     1      20.150   4.960  43.930  1.00  0.00            
ATOM    106  C31 ACD     1      22.700   7.960  43.420  1.00  0.00            
ATOM    107  H51 ACD     1      23.310   8.340  42.590  1.00  0.00            
ATOM    108  O26 ACD     1      23.510   8.050  44.620  1.00  0.00            
ATOM    109  H52 ACD     1      24.320   7.550  44.470  1.00  0.00            
ATOM    110  C32 ACD     1      21.450   8.850  43.440  1.00  0.00            
ATOM    111  H53 ACD     1      20.870   8.670  44.360  1.00  0.00            
ATOM    112  O27 ACD     1      21.770  10.250  43.320  1.00  0.00            
ATOM    113  H54 ACD     1      21.690  10.390  42.370  1.00  0.00            
ATOM    114  C33 ACD     1      20.530   8.450  42.340  1.00  0.00            
ATOM    115  H55 ACD     1      19.530   8.870  42.450  1.00  0.00            
ATOM    116  O28 ACD     1      21.070   8.840  41.090  1.00  0.00            
ATOM    117  C34 ACD     1      20.320   9.530  40.050  1.00  0.00            
ATOM    118  H56 ACD     1      19.410  10.070  40.340  1.00  0.00            
ATOM    119  C35 ACD     1      21.280  10.650  39.540  1.00  0.00            
ATOM    120  H57 ACD     1      22.180  10.170  39.140  1.00  0.00            
ATOM    121  O29 ACD     1      21.580  11.610  40.570  1.00  0.00            
ATOM    122  H58 ACD     1      22.170  12.290  40.260  1.00  0.00            
ATOM    123  C36 ACD     1      20.800  11.230  38.160  1.00  0.00            
ATOM    124  H59 ACD     1      19.830  11.720  38.330  1.00  0.00            
ATOM    125  O30 ACD     1      21.680  12.120  37.650  1.00  0.00            
ATOM    126  H60 ACD     1      22.450  11.660  37.310  1.00  0.00            
ATOM    127  C1  DB4     2      21.180   5.480  37.070  1.00  0.00            
ATOM    128  C2  DB4     2      21.630   4.890  38.390  1.00  0.00            
ATOM    129  O1  DB4     2      22.490   5.900  38.880  1.00  0.00            
ATOM    130  C3  DB4     2      23.810   5.910  38.490  1.00  0.00            
ATOM    131  O2  DB4     2      24.390   4.930  38.060  1.00  0.00            
ATOM    132  N1  DB4     2      24.550   6.980  39.020  1.00  0.00            
ATOM    133  C4  DB4     2      23.910   8.150  39.650  1.00  0.00            
ATOM    134  C5  DB4     2      24.800   9.470  39.680  1.00  0.00            
ATOM    135  C6  DB4     2      26.280   9.250  40.030  1.00  0.00            
ATOM    136  C7  DB4     2      26.990   9.960  40.970  1.00  0.00            
ATOM    137  C8  DB4     2      28.310   9.510  41.460  1.00  0.00            
ATOM    138  C9  DB4     2      29.340   9.330  40.510  1.00  0.00            
ATOM    139  C10 DB4     2      30.550   8.720  40.900  1.00  0.00            
ATOM    140  C11 DB4     2      30.760   8.310  42.200  1.00  0.00            
ATOM    141  Cl1 DB4     2      32.130   7.330  42.600  1.00  0.00            
ATOM    142  C12 DB4     2      29.720   8.560  43.120  1.00  0.00            
ATOM    143  C13 DB4     2      28.430   9.040  42.760  1.00  0.00            
ATOM    144  C14 DB4     2      27.280   8.990  43.740  1.00  0.00            
ATOM    145  C15 DB4     2      26.980  10.460  44.190  1.00  0.00            
ATOM    146  C16 DB4     2      26.350  11.410  43.060  1.00  0.00            
ATOM    147  C17 DB4     2      25.750  12.600  43.540  1.00  0.00            
ATOM    148  C18 DB4     2      25.360  13.600  42.640  1.00  0.00            
ATOM    149  C19 DB4     2      25.520  13.340  41.280  1.00  0.00            
ATOM    150  N2  DB4     2      26.010  12.140  40.800  1.00  0.00            
ATOM    151  C20 DB4     2      26.480  11.210  41.630  1.00  0.00            
ATOM    152  C21 DB4     2      26.810   7.920  39.510  1.00  0.00            
ATOM    153  C22 DB4     2      25.920   7.190  38.530  1.00  0.00            
ATOM    154  H1  DB4     2      20.220   5.980  37.170  1.00  0.00            
ATOM    155  H2  DB4     2      21.960   6.050  36.540  1.00  0.00            
ATOM    156  H3  DB4     2      21.040   4.640  36.380  1.00  0.00            
ATOM    157  H4  DB4     2      22.060   3.880  38.450  1.00  0.00            
ATOM    158  H5  DB4     2      20.730   4.970  39.010  1.00  0.00            
ATOM    159  H6  DB4     2      23.690   7.860  40.680  1.00  0.00            
ATOM    160  H7  DB4     2      22.930   8.350  39.210  1.00  0.00            
ATOM    161  H8  DB4     2      24.280  10.110  40.410  1.00  0.00            
ATOM    162  H9  DB4     2      24.820   9.950  38.700  1.00  0.00            
ATOM    163  H10 DB4     2      29.270   9.740  39.510  1.00  0.00            
ATOM    164  H11 DB4     2      31.340   8.580  40.170  1.00  0.00            
ATOM    165  H12 DB4     2      29.790   8.080  44.090  1.00  0.00            
ATOM    166  H13 DB4     2      27.660   8.430  44.610  1.00  0.00            
ATOM    167  H14 DB4     2      26.450   8.440  43.280  1.00  0.00            
ATOM    168  H15 DB4     2      27.910  10.950  44.490  1.00  0.00            
ATOM    169  H16 DB4     2      26.270  10.450  45.030  1.00  0.00            
ATOM    170  H17 DB4     2      25.730  12.730  44.620  1.00  0.00            
ATOM    171  H18 DB4     2      24.960  14.540  43.020  1.00  0.00            
ATOM    172  H19 DB4     2      25.140  14.000  40.500  1.00  0.00            
ATOM    173  H20 DB4     2      27.120   7.260  40.320  1.00  0.00            
ATOM    174  H21 DB4     2      27.740   8.130  38.970  1.00  0.00            
ATOM    175  H22 DB4     2      25.810   7.760  37.590  1.00  0.00            
ATOM    176  H23 DB4     2      26.360   6.190  38.400  1.00  0.00            
TER
ENDMDL
MODEL        1
ATOM      1  H1  ACD     1      17.840   5.620  40.790  1.00  0.00            
ATOM      2  O1  ACD     1      18.410   6.250  41.240  1.00  0.00            
ATOM      3  C1  ACD     1      19.750   5.910  40.890  1.00  0.00            
ATOM      4  H2  ACD     1      19.760   5.490  39.880  1.00  0.00            
ATOM      5  H3  ACD     1      20.190   5.170  41.580  1.00  0.00            
ATOM      6  C2  ACD     1      20.640   7.180  40.830  1.00  0.00            
ATOM      7  H4  ACD     1      21.590   6.730  40.550  1.00  0.00            
ATOM      8  O2  ACD     1      20.260   8.010  39.720  1.00  0.00            
ATOM      9  C3  ACD     1      21.210   9.070  39.470  1.00  0.00            
ATOM     10  H5  ACD     1      20.840   9.560  38.570  1.00  0.00            
ATOM     11  O3  ACD     1      22.540   8.590  39.380  1.00  0.00            
ATOM     12  C4  ACD     1      23.110   8.480  38.110  1.00  0.00            
ATOM     13  H6  ACD     1      22.650   9.170  37.390  1.00  0.00            
ATOM     14  C5  ACD     1      24.520   8.920  38.350  1.00  0.00            
ATOM     15  H7  ACD     1      25.010   8.380  39.170  1.00  0.00            
ATOM     16  O4  ACD     1      24.480  10.310  38.680  1.00  0.00            
ATOM     17  H8  ACD     1      25.180  10.590  39.280  1.00  0.00            
ATOM     18  C6  ACD     1      25.350   8.820  37.100  1.00  0.00            
ATOM     19  H9  ACD     1      25.010   9.520  36.320  1.00  0.00            
ATOM     20  O5  ACD     1      26.690   9.110  37.460  1.00  0.00            
ATOM     21  H10 ACD     1      26.810  10.060  37.560  1.00  0.00            
ATOM     22  C7  ACD     1      25.310   7.360  36.560  1.00  0.00            
ATOM     23  H11 ACD     1      25.750   7.440  35.560  1.00  0.00            
ATOM     24  O6  ACD     1      23.940   7.070  36.410  1.00  0.00            
ATOM     25  C8  ACD     1      23.100   7.050  37.570  1.00  0.00            
ATOM     26  H12 ACD     1      23.560   6.340  38.280  1.00  0.00            
ATOM     27  C9  ACD     1      21.800   6.560  37.010  1.00  0.00            
ATOM     28  H13 ACD     1      21.700   5.500  36.740  1.00  0.00            
ATOM     29  H14 ACD     1      21.160   6.690  37.900  1.00  0.00            
ATOM     30  O7  ACD     1      21.200   7.330  35.860  1.00  0.00            
ATOM     31  H15 ACD     1      21.650   6.900  35.130  1.00  0.00            
ATOM     32  O8  ACD     1      26.000   6.450  37.360  1.00  0.00            
ATOM     33  C10 ACD     1      27.010   5.680  36.730  1.00  0.00            
ATOM     34  H16 ACD     1      26.980   5.820  35.640  1.00  0.00            
ATOM     35  C11 ACD     1      28.380   6.240  37.220  1.00  0.00            
ATOM     36  H17 ACD     1      28.340   6.270  38.310  1.00  0.00            
ATOM     37  O9  ACD     1      28.570   7.580  36.600  1.00  0.00            
ATOM     38  H18 ACD     1      27.810   8.060  36.930  1.00  0.00            
ATOM     39  C12 ACD     1      29.510   5.260  36.960  1.00  0.00            
ATOM     40  H19 ACD     1      29.560   5.330  35.870  1.00  0.00            
ATOM     41  O10 ACD     1      30.790   5.670  37.440  1.00  0.00            
ATOM     42  H20 ACD     1      30.900   6.600  37.240  1.00  0.00            
ATOM     43  C13 ACD     1      29.140   3.910  37.570  1.00  0.00            
ATOM     44  H21 ACD     1      29.910   3.150  37.410  1.00  0.00            
ATOM     45  O11 ACD     1      28.010   3.450  36.920  1.00  0.00            
ATOM     46  C14 ACD     1      26.810   4.200  37.130  1.00  0.00            
ATOM     47  H22 ACD     1      26.670   4.140  38.220  1.00  0.00            
ATOM     48  C15 ACD     1      25.670   3.660  36.250  1.00  0.00            
ATOM     49  H23 ACD     1      24.870   4.380  36.030  1.00  0.00            
ATOM     50  H24 ACD     1      26.150   3.410  35.300  1.00  0.00            
ATOM     51  O12 ACD     1      25.240   2.430  36.730  1.00  0.00            
ATOM     52  H25 ACD     1      25.190   1.920  35.910  1.00  0.00            
ATOM     53  O13 ACD     1      28.910   4.090  38.910  1.00  0.00            
ATOM     54  C16 ACD     1      29.550   3.280  39.940  1.00  0.00            
ATOM     55  H26 ACD     1      30.550   2.890  39.740  1.00  0.00            
ATOM     56  C17 ACD     1      29.640   4.320  41.030  1.00  0.00            
ATOM     57  H27 ACD     1      28.620   4.650  41.220  1.00  0.00            
ATOM     58  O14 ACD     1      30.640   5.270  40.690  1.00  0.00            
ATOM     59  H28 ACD     1      30.530   5.410  39.750  1.00  0.00            
ATOM     60  C18 ACD     1      30.090   3.630  42.350  1.00  0.00            
ATOM     61  H29 ACD     1      31.070   3.160  42.170  1.00  0.00            
ATOM     62  O15 ACD     1      30.310   4.550  43.440  1.00  0.00            
ATOM     63  H30 ACD     1      30.830   5.210  42.970  1.00  0.00            
ATOM     64  C19 ACD     1      29.080   2.570  42.720  1.00  0.00            
ATOM     65  H31 ACD     1      29.430   1.990  43.590  1.00  0.00            
ATOM     66  O16 ACD     1      28.990   1.630  41.670  1.00  0.00            
ATOM     67  C20 ACD     1      28.570   2.160  40.440  1.00  0.00            
ATOM     68  H32 ACD     1      27.580   2.600  40.570  1.00  0.00            
ATOM     69  C21 ACD     1      28.420   1.080  39.400  1.00  0.00            
ATOM     70  H33 ACD     1      27.620   0.380  39.660  1.00  0.00            
ATOM     71  H34 ACD     1      27.870   1.640  38.630  1.00  0.00            
ATOM     72  O17 ACD     1      29.530   0.520  38.840  1.00  0.00            
ATOM     73  H35 ACD     1      29.120   0.200  38.020  1.00  0.00            
ATOM     74  O18 ACD     1      27.740   3.090  43.010  1.00  0.00            
ATOM     75  C22 ACD     1      26.920   2.500  44.010  1.00  0.00            
ATOM     76  H36 ACD     1      27.290   1.520  44.330  1.00  0.00            
ATOM     77  C23 ACD     1      26.900   3.490  45.160  1.00  0.00            
ATOM     78  H37 ACD     1      26.480   4.450  44.850  1.00  0.00            
ATOM     79  O19 ACD     1      28.230   3.720  45.650  1.00  0.00            
ATOM     80  H38 ACD     1      28.830   3.880  44.910  1.00  0.00            
ATOM     81  C24 ACD     1      25.860   3.020  46.160  1.00  0.00            
ATOM     82  H39 ACD     1      26.060   2.030  46.590  1.00  0.00            
ATOM     83  O20 ACD     1      25.810   3.990  47.210  1.00  0.00            
ATOM     84  H40 ACD     1      26.720   4.030  47.510  1.00  0.00            
ATOM     85  C25 ACD     1      24.440   2.980  45.430  1.00  0.00            
ATOM     86  H41 ACD     1      23.700   2.580  46.130  1.00  0.00            
ATOM     87  O21 ACD     1      24.520   2.080  44.370  1.00  0.00            
ATOM     88  C26 ACD     1      25.510   2.370  43.330  1.00  0.00            
ATOM     89  H42 ACD     1      25.310   3.350  42.880  1.00  0.00            
ATOM     90  C27 ACD     1      25.540   1.300  42.310  1.00  0.00            
ATOM     91  H43 ACD     1      24.540   1.190  41.880  1.00  0.00            
ATOM     92  H44 ACD     1      26.280   1.450  41.510  1.00  0.00            
ATOM     93  O22 ACD     1      25.780   0.030  42.900  1.00  0.00            
ATOM     94  H45 ACD     1      25.120  -0.210  43.560  1.00  0.00            
ATOM     95  O23 ACD     1      24.110   4.260  44.960  1.00  0.00            
ATOM     96  C28 ACD     1      22.850   4.750  45.220  1.00  0.00            
ATOM     97  H46 ACD     1      22.240   4.380  46.050  1.00  0.00            
ATOM     98  C29 ACD     1      21.950   4.630  43.970  1.00  0.00            
ATOM     99  H47 ACD     1      22.540   4.930  43.100  1.00  0.00            
ATOM    100  O24 ACD     1      20.750   5.410  44.090  1.00  0.00            
ATOM    101  C30 ACD     1      21.380   3.190  43.760  1.00  0.00            
ATOM    102  H48 ACD     1      20.830   3.160  42.810  1.00  0.00            
ATOM    103  H49 ACD     1      22.180   2.470  43.560  1.00  0.00            
ATOM    104  O25 ACD     1      20.650   2.680  44.890  1.00  0.00            
ATOM    105  H50 ACD     1      19.840   3.180  44.840  1.00  0.00            
ATOM    106  C31 ACD     1      23.160   6.190  45.400  1.00  0.00            
ATOM    107  H51 ACD     1      23.690   6.520  44.490  1.00  0.00            
ATOM    108  O26 ACD     1      23.980   6.250  46.540  1.00  0.00            
ATOM    109  H52 ACD     1      24.870   5.970  46.280  1.00  0.00            
ATOM    110  C32 ACD     1      21.880   7.010  45.490  1.00  0.00            
ATOM    111  H53 ACD     1      21.340   6.690  46.390  1.00  0.00            
ATOM    112  O27 ACD     1      22.200   8.430  45.590  1.00  0.00            
ATOM    113  H54 ACD     1      22.310   8.700  44.670  1.00  0.00            
ATOM    114  C33 ACD     1      21.050   6.820  44.250  1.00  0.00            
ATOM    115  H55 ACD     1      20.080   7.260  44.510  1.00  0.00            
ATOM    116  O28 ACD     1      21.610   7.410  43.140  1.00  0.00            
ATOM    117  C34 ACD     1      20.770   8.030  42.150  1.00  0.00            
ATOM    118  H56 ACD     1      19.780   8.270  42.560  1.00  0.00            
ATOM    119  C35 ACD     1      21.340   9.470  41.990  1.00  0.00            
ATOM    120  H57 ACD     1      22.430   9.470  42.080  1.00  0.00            
ATOM    121  O29 ACD     1      20.890  10.280  43.070  1.00  0.00            
ATOM    122  H58 ACD     1      21.460  11.040  43.230  1.00  0.00            
ATOM    123  C36 ACD     1      21.140  10.070  40.550  1.00  0.00            
ATOM    124  H59 ACD     1      20.160  10.560  40.560  1.00  0.00            
ATOM    125  O30 ACD     1      22.100  11.080  40.240  1.00  0.00            
ATOM    126  H60 ACD     1      22.760  10.600  39.730  1.00  0.00            
ATOM    127  C1  DB4     2      22.010   3.530  -3.810  1.00  0.00            
ATOM    128  C2  DB4     2      22.400   3.250  -2.350  1.00  0.00            
ATOM    129  O1  DB4     2      23.220   4.410  -1.900  1.00  0.00            
ATOM    130  C3  DB4     2      24.540   4.470  -2.220  1.00  0.00            
ATOM    131  O2  DB4     2      25.130   3.540  -2.690  1.00  0.00            
ATOM    132  N1  DB4     2      25.100   5.750  -2.030  1.00  0.00            
ATOM    133  C4  DB4     2      24.350   6.680  -1.100  1.00  0.00            
ATOM    134  C5  DB4     2      24.940   8.040  -0.840  1.00  0.00            
ATOM    135  C6  DB4     2      26.390   7.860  -0.410  1.00  0.00            
ATOM    136  C7  DB4     2      26.960   8.520   0.650  1.00  0.00            
ATOM    137  C8  DB4     2      28.280   8.080   1.150  1.00  0.00            
ATOM    138  C9  DB4     2      29.500   8.220   0.410  1.00  0.00            
ATOM    139  C10 DB4     2      30.700   7.880   1.050  1.00  0.00            
ATOM    140  C11 DB4     2      30.700   7.320   2.330  1.00  0.00            
ATOM    141  Cl1 DB4     2      32.220   6.840   3.100  1.00  0.00            
ATOM    142  C12 DB4     2      29.470   7.140   3.020  1.00  0.00            
ATOM    143  C13 DB4     2      28.290   7.450   2.420  1.00  0.00            
ATOM    144  C14 DB4     2      27.040   7.170   3.150  1.00  0.00            
ATOM    145  C15 DB4     2      26.600   8.570   3.760  1.00  0.00            
ATOM    146  C16 DB4     2      26.090   9.620   2.780  1.00  0.00            
ATOM    147  C17 DB4     2      25.260  10.570   3.310  1.00  0.00            
ATOM    148  C18 DB4     2      24.570  11.430   2.440  1.00  0.00            
ATOM    149  C19 DB4     2      24.870  11.400   1.050  1.00  0.00            
ATOM    150  N2  DB4     2      25.770  10.500   0.560  1.00  0.00            
ATOM    151  C20 DB4     2      26.290   9.550   1.360  1.00  0.00            
ATOM    152  C21 DB4     2      27.160   6.690  -1.030  1.00  0.00            
ATOM    153  C22 DB4     2      26.460   6.120  -2.300  1.00  0.00            
ATOM    154  H1  DB4     2      22.050   2.610  -4.410  1.00  0.00            
ATOM    155  H2  DB4     2      20.960   3.820  -3.930  1.00  0.00            
ATOM    156  H3  DB4     2      22.710   4.190  -4.330  1.00  0.00            
ATOM    157  H4  DB4     2      22.940   2.330  -2.100  1.00  0.00            
ATOM    158  H5  DB4     2      21.440   3.240  -1.820  1.00  0.00            
ATOM    159  H6  DB4     2      24.190   6.170  -0.150  1.00  0.00            
ATOM    160  H7  DB4     2      23.370   6.850  -1.550  1.00  0.00            
ATOM    161  H8  DB4     2      24.340   8.530  -0.060  1.00  0.00            
ATOM    162  H9  DB4     2      24.810   8.740  -1.680  1.00  0.00            
ATOM    163  H10 DB4     2      29.660   8.590  -0.600  1.00  0.00            
ATOM    164  H11 DB4     2      31.620   8.060   0.500  1.00  0.00            
ATOM    165  H12 DB4     2      29.460   6.700   4.020  1.00  0.00            
ATOM    166  H13 DB4     2      27.200   6.410   3.930  1.00  0.00            
ATOM    167  H14 DB4     2      26.350   6.770   2.400  1.00  0.00            
ATOM    168  H15 DB4     2      27.410   8.970   4.380  1.00  0.00            
ATOM    169  H16 DB4     2      25.800   8.250   4.420  1.00  0.00            
ATOM    170  H17 DB4     2      25.050  10.710   4.370  1.00  0.00            
ATOM    171  H18 DB4     2      23.750  12.050   2.780  1.00  0.00            
ATOM    172  H19 DB4     2      24.380  12.080   0.350  1.00  0.00            
ATOM    173  H20 DB4     2      27.220   5.920  -0.250  1.00  0.00            
ATOM    174  H21 DB4     2      28.150   7.060  -1.340  1.00  0.00            
ATOM    175  H22 DB4     2      26.390   6.970  -3.000  1.00  0.00            
ATOM    176  H23 DB4     2      27.020   5.360  -2.840  1.00  0.00            
TER
ENDMDL
MODEL        1
ATOM      1  H1  ACD     1      21.410  30.310  10.170  1.00  0.00            
ATOM      2  O1  ACD     1      21.200  30.370   9.230  1.00  0.00            
ATOM      3  C1  ACD     1      21.920  29.470   8.450  1.00  0.00            
ATOM      4  H2  ACD     1      22.950  29.440   8.810  1.00  0.00            
ATOM      5  H3  ACD     1      21.940  29.800   7.410  1.00  0.00            
ATOM      6  C2  ACD     1      21.270  28.100   8.530  1.00  0.00            
ATOM      7  H4  ACD     1      21.070  27.860   9.580  1.00  0.00            
ATOM      8  O2  ACD     1      20.030  28.190   7.820  1.00  0.00            
ATOM      9  C3  ACD     1      19.290  26.970   7.830  1.00  0.00            
ATOM     10  H5  ACD     1      18.370  27.100   7.240  1.00  0.00            
ATOM     11  O3  ACD     1      18.900  26.390   9.120  1.00  0.00            
ATOM     12  C4  ACD     1      17.580  26.710   9.610  1.00  0.00            
ATOM     13  H6  ACD     1      16.920  26.850   8.740  1.00  0.00            
ATOM     14  C5  ACD     1      17.070  25.520  10.510  1.00  0.00            
ATOM     15  H7  ACD     1      17.780  25.410  11.340  1.00  0.00            
ATOM     16  O4  ACD     1      16.920  24.300   9.840  1.00  0.00            
ATOM     17  H8  ACD     1      17.810  24.110   9.540  1.00  0.00            
ATOM     18  C6  ACD     1      15.680  25.900  11.130  1.00  0.00            
ATOM     19  H9  ACD     1      14.960  25.960  10.300  1.00  0.00            
ATOM     20  O5  ACD     1      15.150  24.850  12.030  1.00  0.00            
ATOM     21  H10 ACD     1      15.150  24.020  11.550  1.00  0.00            
ATOM     22  C7  ACD     1      15.720  27.230  11.820  1.00  0.00            
ATOM     23  H11 ACD     1      14.740  27.630  12.080  1.00  0.00            
ATOM     24  O6  ACD     1      16.180  28.180  10.910  1.00  0.00            
ATOM     25  C8  ACD     1      17.540  28.000  10.440  1.00  0.00            
ATOM     26  H12 ACD     1      18.230  27.790  11.270  1.00  0.00            
ATOM     27  C9  ACD     1      18.090  29.330   9.950  1.00  0.00            
ATOM     28  H13 ACD     1      17.910  30.010  10.790  1.00  0.00            
ATOM     29  H14 ACD     1      19.160  29.320   9.720  1.00  0.00            
ATOM     30  O7  ACD     1      17.340  29.760   8.830  1.00  0.00            
ATOM     31  H15 ACD     1      17.900  30.400   8.370  1.00  0.00            
ATOM     32  O8  ACD     1      16.560  27.220  13.010  1.00  0.00            
ATOM     33  C10 ACD     1      15.850  27.360  14.240  1.00  0.00            
ATOM     34  H16 ACD     1      14.770  27.270  14.060  1.00  0.00            
ATOM     35  C11 ACD     1      16.320  26.200  15.150  1.00  0.00            
ATOM     36  H17 ACD     1      17.390  26.140  14.910  1.00  0.00            
ATOM     37  O9  ACD     1      15.790  25.010  14.750  1.00  0.00            
ATOM     38  H18 ACD     1      15.610  24.950  13.800  1.00  0.00            
ATOM     39  C12 ACD     1      16.060  26.510  16.640  1.00  0.00            
ATOM     40  H19 ACD     1      14.980  26.640  16.760  1.00  0.00            
ATOM     41  O10 ACD     1      16.620  25.430  17.370  1.00  0.00            
ATOM     42  H20 ACD     1      16.420  24.700  16.770  1.00  0.00            
ATOM     43  C13 ACD     1      16.790  27.760  16.990  1.00  0.00            
ATOM     44  H21 ACD     1      16.700  27.970  18.060  1.00  0.00            
ATOM     45  O11 ACD     1      16.250  28.850  16.290  1.00  0.00            
ATOM     46  C14 ACD     1      16.310  28.770  14.860  1.00  0.00            
ATOM     47  H22 ACD     1      17.390  28.830  14.700  1.00  0.00            
ATOM     48  C15 ACD     1      15.660  29.940  14.150  1.00  0.00            
ATOM     49  H23 ACD     1      16.250  30.780  14.530  1.00  0.00            
ATOM     50  H24 ACD     1      15.710  29.860  13.060  1.00  0.00            
ATOM     51  O12 ACD     1      14.260  29.960  14.490  1.00  0.00            
ATOM     52  H25 ACD     1      13.810  30.490  13.820  1.00  0.00            
ATOM     53  O13 ACD     1      18.190  27.530  16.620  1.00  0.00            
ATOM     54  C16 ACD     1      19.280  27.830  17.500  1.00  0.00            
ATOM     55  H26 ACD     1      18.810  28.200  18.420  1.00  0.00            
ATOM     56  C17 ACD     1      19.980  26.630  17.860  1.00  0.00            
ATOM     57  H27 ACD     1      20.110  26.040  16.950  1.00  0.00            
ATOM     58  O14 ACD     1      19.160  25.830  18.740  1.00  0.00            
ATOM     59  H28 ACD     1      18.380  25.730  18.200  1.00  0.00            
ATOM     60  C18 ACD     1      21.310  26.940  18.570  1.00  0.00            
ATOM     61  H29 ACD     1      21.040  27.480  19.490  1.00  0.00            
ATOM     62  O15 ACD     1      22.090  25.770  18.780  1.00  0.00            
ATOM     63  H30 ACD     1      22.510  25.710  17.920  1.00  0.00            
ATOM     64  C19 ACD     1      22.170  27.900  17.760  1.00  0.00            
ATOM     65  H31 ACD     1      23.040  28.060  18.400  1.00  0.00            
ATOM     66  O16 ACD     1      21.390  29.080  17.690  1.00  0.00            
ATOM     67  C20 ACD     1      20.130  29.010  17.010  1.00  0.00            
ATOM     68  H32 ACD     1      20.320  28.840  15.950  1.00  0.00            
ATOM     69  C21 ACD     1      19.400  30.330  17.100  1.00  0.00            
ATOM     70  H33 ACD     1      18.480  30.070  16.550  1.00  0.00            
ATOM     71  H34 ACD     1      19.200  30.460  18.170  1.00  0.00            
ATOM     72  O17 ACD     1      20.060  31.460  16.510  1.00  0.00            
ATOM     73  H35 ACD     1      19.570  32.230  16.800  1.00  0.00            
ATOM     74  O18 ACD     1      22.590  27.440  16.470  1.00  0.00            
ATOM     75  C22 ACD     1      23.940  27.710  16.040  1.00  0.00            
ATOM     76  H36 ACD     1      24.560  28.050  16.880  1.00  0.00            
ATOM     77  C23 ACD     1      24.450  26.340  15.620  1.00  0.00            
ATOM     78  H37 ACD     1      23.700  25.980  14.900  1.00  0.00            
ATOM     79  O19 ACD     1      24.510  25.490  16.730  1.00  0.00            
ATOM     80  H38 ACD     1      24.640  24.580  16.450  1.00  0.00            
ATOM     81  C24 ACD     1      25.830  26.350  14.900  1.00  0.00            
ATOM     82  H39 ACD     1      26.560  26.680  15.650  1.00  0.00            
ATOM     83  O20 ACD     1      26.290  25.210  14.280  1.00  0.00            
ATOM     84  H40 ACD     1      25.990  25.340  13.380  1.00  0.00            
ATOM     85  C25 ACD     1      25.760  27.380  13.770  1.00  0.00            
ATOM     86  H41 ACD     1      26.780  27.570  13.430  1.00  0.00            
ATOM     87  O21 ACD     1      25.310  28.670  14.280  1.00  0.00            
ATOM     88  C26 ACD     1      23.920  28.610  14.800  1.00  0.00            
ATOM     89  H42 ACD     1      23.210  28.280  14.020  1.00  0.00            
ATOM     90  C27 ACD     1      23.560  30.060  15.090  1.00  0.00            
ATOM     91  H43 ACD     1      23.790  30.670  14.210  1.00  0.00            
ATOM     92  H44 ACD     1      22.470  30.190  15.190  1.00  0.00            
ATOM     93  O22 ACD     1      24.170  30.530  16.270  1.00  0.00            
ATOM     94  H45 ACD     1      25.130  30.500  16.200  1.00  0.00            
ATOM     95  O23 ACD     1      24.980  26.940  12.680  1.00  0.00            
ATOM     96  C28 ACD     1      25.590  26.870  11.380  1.00  0.00            
ATOM     97  H46 ACD     1      26.690  26.850  11.350  1.00  0.00            
ATOM     98  C29 ACD     1      24.870  28.100  10.660  1.00  0.00            
ATOM     99  H47 ACD     1      23.800  28.110  10.910  1.00  0.00            
ATOM    100  O24 ACD     1      25.030  27.910   9.260  1.00  0.00            
ATOM    101  C30 ACD     1      25.470  29.430  11.090  1.00  0.00            
ATOM    102  H48 ACD     1      25.040  30.140  10.370  1.00  0.00            
ATOM    103  H49 ACD     1      25.070  29.700  12.080  1.00  0.00            
ATOM    104  O25 ACD     1      26.840  29.510  11.100  1.00  0.00            
ATOM    105  H50 ACD     1      27.020  30.430  10.900  1.00  0.00            
ATOM    106  C31 ACD     1      25.100  25.510  10.790  1.00  0.00            
ATOM    107  H51 ACD     1      24.040  25.430  11.070  1.00  0.00            
ATOM    108  O26 ACD     1      25.770  24.440  11.380  1.00  0.00            
ATOM    109  H52 ACD     1      26.720  24.410  11.210  1.00  0.00            
ATOM    110  C32 ACD     1      25.290  25.510   9.240  1.00  0.00            
ATOM    111  H53 ACD     1      26.350  25.570   8.980  1.00  0.00            
ATOM    112  O27 ACD     1      24.830  24.350   8.630  1.00  0.00            
ATOM    113  H54 ACD     1      23.880  24.320   8.800  1.00  0.00            
ATOM    114  C33 ACD     1      24.570  26.730   8.700  1.00  0.00            
ATOM    115  H55 ACD     1      24.800  26.750   7.630  1.00  0.00            
ATOM    116  O28 ACD     1      23.120  26.580   8.920  1.00  0.00            
ATOM    117  C34 ACD     1      22.180  27.040   7.870  1.00  0.00            
ATOM    118  H56 ACD     1      22.770  27.490   7.050  1.00  0.00            
ATOM    119  C35 ACD     1      21.430  25.760   7.470  1.00  0.00            
ATOM    120  H57 ACD     1      21.330  25.200   8.410  1.00  0.00            
ATOM    121  O29 ACD     1      22.210  25.040   6.590  1.00  0.00            
ATOM    122  H58 ACD     1      22.040  25.450   5.740  1.00  0.00            
ATOM    123  C36 ACD     1      20.070  26.000   6.900  1.00  0.00            
ATOM    124  H59 ACD     1      20.200  26.400   5.890  1.00  0.00            
ATOM    125  O30 ACD     1      19.360  24.790   6.850  1.00  0.00            
ATOM    126  H60 ACD     1      19.140  24.450   7.720  1.00  0.00            
ATOM    127  C1  DB4     2      18.790  31.740  13.320  1.00  0.00            
ATOM    128  C2  DB4     2      19.950  31.120  12.700  1.00  0.00            
ATOM    129  O1  DB4     2      19.950  29.700  12.940  1.00  0.00            
ATOM    130  C3  DB4     2      20.900  28.970  12.410  1.00  0.00            
ATOM    131  O2  DB4     2      21.780  29.420  11.690  1.00  0.00            
ATOM    132  N1  DB4     2      20.720  27.670  12.700  1.00  0.00            
ATOM    133  C4  DB4     2      19.670  27.120  13.610  1.00  0.00            
ATOM    134  C5  DB4     2      20.180  25.820  14.320  1.00  0.00            
ATOM    135  C6  DB4     2      20.460  24.670  13.330  1.00  0.00            
ATOM    136  C7  DB4     2      20.290  23.380  13.600  1.00  0.00            
ATOM    137  C8  DB4     2      20.460  22.300  12.670  1.00  0.00            
ATOM    138  C9  DB4     2      21.750  21.820  12.340  1.00  0.00            
ATOM    139  C10 DB4     2      21.960  20.770  11.520  1.00  0.00            
ATOM    140  C11 DB4     2      20.910  20.110  10.900  1.00  0.00            
ATOM    141  Cl1 DB4     2      21.190  18.750   9.900  1.00  0.00            
ATOM    142  C12 DB4     2      19.610  20.500  11.250  1.00  0.00            
ATOM    143  C13 DB4     2      19.380  21.580  12.140  1.00  0.00            
ATOM    144  C14 DB4     2      17.920  21.880  12.510  1.00  0.00            
ATOM    145  C15 DB4     2      17.460  22.720  13.700  1.00  0.00            
ATOM    146  C16 DB4     2      18.280  22.620  14.980  1.00  0.00            
ATOM    147  C17 DB4     2      17.810  22.390  16.290  1.00  0.00            
ATOM    148  C18 DB4     2      18.690  22.400  17.330  1.00  0.00            
ATOM    149  C19 DB4     2      20.040  22.880  17.170  1.00  0.00            
ATOM    150  N2  DB4     2      20.550  23.050  15.940  1.00  0.00            
ATOM    151  C20 DB4     2      19.670  23.050  14.920  1.00  0.00            
ATOM    152  C21 DB4     2      20.990  25.230  11.970  1.00  0.00            
ATOM    153  C22 DB4     2      21.640  26.580  12.180  1.00  0.00            
ATOM    154  H1  DB4     2      17.870  31.330  12.870  1.00  0.00            
ATOM    155  H2  DB4     2      18.760  31.520  14.390  1.00  0.00            
ATOM    156  H3  DB4     2      18.820  32.830  13.160  1.00  0.00            
ATOM    157  H4  DB4     2      20.900  31.490  13.110  1.00  0.00            
ATOM    158  H5  DB4     2      20.030  31.310  11.620  1.00  0.00            
ATOM    159  H6  DB4     2      18.790  26.820  13.020  1.00  0.00            
ATOM    160  H7  DB4     2      19.360  27.880  14.340  1.00  0.00            
ATOM    161  H8  DB4     2      19.400  25.490  15.020  1.00  0.00            
ATOM    162  H9  DB4     2      21.050  26.010  14.940  1.00  0.00            
ATOM    163  H10 DB4     2      22.600  22.390  12.730  1.00  0.00            
ATOM    164  H11 DB4     2      22.990  20.490  11.310  1.00  0.00            
ATOM    165  H12 DB4     2      18.800  19.890  10.870  1.00  0.00            
ATOM    166  H13 DB4     2      17.270  21.000  12.620  1.00  0.00            
ATOM    167  H14 DB4     2      17.500  22.330  11.610  1.00  0.00            
ATOM    168  H15 DB4     2      16.390  22.620  13.910  1.00  0.00            
ATOM    169  H16 DB4     2      17.550  23.770  13.390  1.00  0.00            
ATOM    170  H17 DB4     2      16.790  22.040  16.460  1.00  0.00            
ATOM    171  H18 DB4     2      18.310  22.190  18.330  1.00  0.00            
ATOM    172  H19 DB4     2      20.720  23.160  17.980  1.00  0.00            
ATOM    173  H20 DB4     2      20.150  25.340  11.280  1.00  0.00            
ATOM    174  H21 DB4     2      21.740  24.480  11.680  1.00  0.00            
ATOM    175  H22 DB4     2      22.550  26.510  12.790  1.00  0.00            
ATOM    176  H23 DB4     2      22.090  26.950  11.250  1.00  0.00            
TER
ENDMDL
MODEL        1
ATOM      1  H1  ACD     1      14.120  22.150  40.970  1.00  0.00            
ATOM      2  O1  ACD     1      14.550  22.970  40.720  1.00  0.00            
ATOM      3  C1  ACD     1      15.470  22.700  39.610  1.00  0.00            
ATOM      4  H2  ACD     1      14.940  22.360  38.720  1.00  0.00            
ATOM      5  H3  ACD     1      16.130  21.890  39.970  1.00  0.00            
ATOM      6  C2  ACD     1      16.290  23.940  39.310  1.00  0.00            
ATOM      7  H4  ACD     1      17.020  23.750  38.520  1.00  0.00            
ATOM      8  O2  ACD     1      15.440  24.980  38.800  1.00  0.00            
ATOM      9  C3  ACD     1      16.130  26.130  38.390  1.00  0.00            
ATOM     10  H5  ACD     1      15.430  26.850  37.960  1.00  0.00            
ATOM     11  O3  ACD     1      17.120  25.960  37.420  1.00  0.00            
ATOM     12  C4  ACD     1      17.060  26.500  36.170  1.00  0.00            
ATOM     13  H6  ACD     1      16.050  26.910  36.010  1.00  0.00            
ATOM     14  C5  ACD     1      18.130  27.590  36.100  1.00  0.00            
ATOM     15  H7  ACD     1      19.030  27.160  36.570  1.00  0.00            
ATOM     16  O4  ACD     1      17.750  28.830  36.710  1.00  0.00            
ATOM     17  H8  ACD     1      17.620  28.530  37.610  1.00  0.00            
ATOM     18  C6  ACD     1      18.640  27.840  34.650  1.00  0.00            
ATOM     19  H9  ACD     1      17.800  28.430  34.250  1.00  0.00            
ATOM     20  O5  ACD     1      19.810  28.750  34.540  1.00  0.00            
ATOM     21  H10 ACD     1      19.640  29.560  35.030  1.00  0.00            
ATOM     22  C7  ACD     1      18.850  26.600  33.820  1.00  0.00            
ATOM     23  H11 ACD     1      19.060  26.690  32.750  1.00  0.00            
ATOM     24  O6  ACD     1      17.640  25.780  33.890  1.00  0.00            
ATOM     25  C8  ACD     1      17.190  25.340  35.200  1.00  0.00            
ATOM     26  H12 ACD     1      17.970  24.660  35.550  1.00  0.00            
ATOM     27  C9  ACD     1      15.870  24.630  34.910  1.00  0.00            
ATOM     28  H13 ACD     1      16.010  23.870  34.130  1.00  0.00            
ATOM     29  H14 ACD     1      15.510  24.180  35.840  1.00  0.00            
ATOM     30  O7  ACD     1      14.830  25.500  34.530  1.00  0.00            
ATOM     31  H15 ACD     1      15.000  25.960  33.710  1.00  0.00            
ATOM     32  O8  ACD     1      19.900  25.770  34.460  1.00  0.00            
ATOM     33  C10 ACD     1      21.050  25.460  33.750  1.00  0.00            
ATOM     34  H16 ACD     1      21.040  25.740  32.690  1.00  0.00            
ATOM     35  C11 ACD     1      22.160  26.070  34.610  1.00  0.00            
ATOM     36  H17 ACD     1      22.060  25.780  35.660  1.00  0.00            
ATOM     37  O9  ACD     1      22.070  27.500  34.410  1.00  0.00            
ATOM     38  H18 ACD     1      21.140  27.600  34.600  1.00  0.00            
ATOM     39  C12 ACD     1      23.540  25.660  34.110  1.00  0.00            
ATOM     40  H19 ACD     1      23.650  26.100  33.110  1.00  0.00            
ATOM     41  O10 ACD     1      24.600  26.240  34.940  1.00  0.00            
ATOM     42  H20 ACD     1      24.430  27.190  34.920  1.00  0.00            
ATOM     43  C13 ACD     1      23.700  24.120  33.870  1.00  0.00            
ATOM     44  H21 ACD     1      24.570  23.940  33.230  1.00  0.00            
ATOM     45  O11 ACD     1      22.590  23.560  33.240  1.00  0.00            
ATOM     46  C14 ACD     1      21.230  23.950  33.700  1.00  0.00            
ATOM     47  H22 ACD     1      21.030  23.530  34.690  1.00  0.00            
ATOM     48  C15 ACD     1      20.130  23.380  32.850  1.00  0.00            
ATOM     49  H23 ACD     1      20.350  22.310  32.740  1.00  0.00            
ATOM     50  H24 ACD     1      19.200  23.500  33.430  1.00  0.00            
ATOM     51  O12 ACD     1      19.980  24.040  31.590  1.00  0.00            
ATOM     52  H25 ACD     1      19.180  23.710  31.170  1.00  0.00            
ATOM     53  O13 ACD     1      23.810  23.420  35.080  1.00  0.00            
ATOM     54  C16 ACD     1      24.880  22.470  35.350  1.00  0.00            
ATOM     55  H26 ACD     1      25.390  22.120  34.440  1.00  0.00            
ATOM     56  C17 ACD     1      25.810  23.220  36.300  1.00  0.00            
ATOM     57  H27 ACD     1      25.220  23.550  37.160  1.00  0.00            
ATOM     58  O14 ACD     1      26.500  24.300  35.660  1.00  0.00            
ATOM     59  H28 ACD     1      25.820  24.900  35.330  1.00  0.00            
ATOM     60  C18 ACD     1      26.860  22.150  36.790  1.00  0.00            
ATOM     61  H29 ACD     1      27.370  21.590  35.990  1.00  0.00            
ATOM     62  O15 ACD     1      27.850  22.670  37.750  1.00  0.00            
ATOM     63  H30 ACD     1      27.370  23.340  38.240  1.00  0.00            
ATOM     64  C19 ACD     1      26.100  21.110  37.590  1.00  0.00            
ATOM     65  H31 ACD     1      26.790  20.360  38.010  1.00  0.00            
ATOM     66  O16 ACD     1      25.360  20.370  36.610  1.00  0.00            
ATOM     67  C20 ACD     1      24.310  21.200  35.960  1.00  0.00            
ATOM     68  H32 ACD     1      23.600  21.680  36.650  1.00  0.00            
ATOM     69  C21 ACD     1      23.490  20.360  35.080  1.00  0.00            
ATOM     70  H33 ACD     1      23.120  19.500  35.650  1.00  0.00            
ATOM     71  H34 ACD     1      22.640  20.960  34.730  1.00  0.00            
ATOM     72  O17 ACD     1      24.230  19.680  34.000  1.00  0.00            
ATOM     73  H35 ACD     1      23.530  19.160  33.600  1.00  0.00            
ATOM     74  O18 ACD     1      25.190  21.680  38.580  1.00  0.00            
ATOM     75  C22 ACD     1      24.960  20.950  39.870  1.00  0.00            
ATOM     76  H36 ACD     1      25.810  20.310  40.120  1.00  0.00            
ATOM     77  C23 ACD     1      24.780  22.050  40.920  1.00  0.00            
ATOM     78  H37 ACD     1      24.040  22.740  40.520  1.00  0.00            
ATOM     79  O19 ACD     1      26.020  22.830  41.150  1.00  0.00            
ATOM     80  H38 ACD     1      26.240  23.360  40.380  1.00  0.00            
ATOM     81  C24 ACD     1      24.220  21.470  42.170  1.00  0.00            
ATOM     82  H39 ACD     1      25.010  20.820  42.570  1.00  0.00            
ATOM     83  O20 ACD     1      23.880  22.410  43.160  1.00  0.00            
ATOM     84  H40 ACD     1      24.760  22.770  43.280  1.00  0.00            
ATOM     85  C25 ACD     1      22.990  20.700  41.860  1.00  0.00            
ATOM     86  H41 ACD     1      22.650  20.260  42.800  1.00  0.00            
ATOM     87  O21 ACD     1      23.310  19.630  41.000  1.00  0.00            
ATOM     88  C26 ACD     1      23.740  20.070  39.740  1.00  0.00            
ATOM     89  H42 ACD     1      22.990  20.740  39.310  1.00  0.00            
ATOM     90  C27 ACD     1      23.890  18.820  38.900  1.00  0.00            
ATOM     91  H43 ACD     1      24.340  19.130  37.950  1.00  0.00            
ATOM     92  H44 ACD     1      24.700  18.240  39.370  1.00  0.00            
ATOM     93  O22 ACD     1      22.740  17.990  38.720  1.00  0.00            
ATOM     94  H45 ACD     1      22.480  17.730  39.610  1.00  0.00            
ATOM     95  O23 ACD     1      21.900  21.680  41.480  1.00  0.00            
ATOM     96  C28 ACD     1      20.570  21.440  42.020  1.00  0.00            
ATOM     97  H46 ACD     1      20.550  20.580  42.700  1.00  0.00            
ATOM     98  C29 ACD     1      19.660  21.190  40.830  1.00  0.00            
ATOM     99  H47 ACD     1      19.950  21.950  40.090  1.00  0.00            
ATOM    100  O24 ACD     1      18.290  21.340  41.120  1.00  0.00            
ATOM    101  C30 ACD     1      19.930  19.870  40.180  1.00  0.00            
ATOM    102  H48 ACD     1      19.260  19.780  39.310  1.00  0.00            
ATOM    103  H49 ACD     1      21.000  19.760  39.960  1.00  0.00            
ATOM    104  O25 ACD     1      19.590  18.740  40.950  1.00  0.00            
ATOM    105  H50 ACD     1      19.080  19.130  41.670  1.00  0.00            
ATOM    106  C31 ACD     1      20.160  22.710  42.730  1.00  0.00            
ATOM    107  H51 ACD     1      20.370  23.520  42.020  1.00  0.00            
ATOM    108  O26 ACD     1      20.870  22.840  43.920  1.00  0.00            
ATOM    109  H52 ACD     1      21.790  22.910  43.660  1.00  0.00            
ATOM    110  C32 ACD     1      18.650  22.740  42.970  1.00  0.00            
ATOM    111  H53 ACD     1      18.350  21.900  43.610  1.00  0.00            
ATOM    112  O27 ACD     1      18.160  23.960  43.410  1.00  0.00            
ATOM    113  H54 ACD     1      18.010  24.520  42.640  1.00  0.00            
ATOM    114  C33 ACD     1      17.860  22.490  41.720  1.00  0.00            
ATOM    115  H55 ACD     1      16.790  22.310  41.840  1.00  0.00            
ATOM    116  O28 ACD     1      18.080  23.520  40.790  1.00  0.00            
ATOM    117  C34 ACD     1      17.010  24.450  40.510  1.00  0.00            
ATOM    118  H56 ACD     1      16.350  24.540  41.380  1.00  0.00            
ATOM    119  C35 ACD     1      17.650  25.790  40.320  1.00  0.00            
ATOM    120  H57 ACD     1      18.450  25.700  39.580  1.00  0.00            
ATOM    121  O29 ACD     1      18.140  26.390  41.530  1.00  0.00            
ATOM    122  H58 ACD     1      18.490  27.240  41.260  1.00  0.00            
ATOM    123  C36 ACD     1      16.660  26.780  39.640  1.00  0.00            
ATOM    124  H59 ACD     1      15.830  26.970  40.340  1.00  0.00            
ATOM    125  O30 ACD     1      17.230  28.010  39.230  1.00  0.00            
ATOM    126  H60 ACD     1      17.010  28.650  39.910  1.00  0.00            
ATOM    127  C1  DB4     2      18.180  21.410  35.330  1.00  0.00            
ATOM    128  C2  DB4     2      18.270  21.110  36.800  1.00  0.00            
ATOM    129  O1  DB4     2      19.070  22.120  37.420  1.00  0.00            
ATOM    130  C3  DB4     2      20.430  22.070  37.360  1.00  0.00            
ATOM    131  O2  DB4     2      21.130  21.180  36.980  1.00  0.00            
ATOM    132  N1  DB4     2      20.950  23.350  37.780  1.00  0.00            
ATOM    133  C4  DB4     2      20.100  24.530  38.050  1.00  0.00            
ATOM    134  C5  DB4     2      20.790  25.860  38.420  1.00  0.00            
ATOM    135  C6  DB4     2      21.840  25.740  39.520  1.00  0.00            
ATOM    136  C7  DB4     2      21.920  26.720  40.500  1.00  0.00            
ATOM    137  C8  DB4     2      22.990  26.700  41.550  1.00  0.00            
ATOM    138  C9  DB4     2      24.300  27.080  41.110  1.00  0.00            
ATOM    139  C10 DB4     2      25.360  26.990  42.030  1.00  0.00            
ATOM    140  C11 DB4     2      25.120  26.700  43.390  1.00  0.00            
ATOM    141  Cl1 DB4     2      26.440  26.770  44.480  1.00  0.00            
ATOM    142  C12 DB4     2      23.800  26.550  43.770  1.00  0.00            
ATOM    143  C13 DB4     2      22.700  26.530  42.880  1.00  0.00            
ATOM    144  C14 DB4     2      21.280  26.360  43.300  1.00  0.00            
ATOM    145  C15 DB4     2      20.390  27.660  43.200  1.00  0.00            
ATOM    146  C16 DB4     2      20.330  28.320  41.790  1.00  0.00            
ATOM    147  C17 DB4     2      19.570  29.460  41.730  1.00  0.00            
ATOM    148  C18 DB4     2      19.540  30.230  40.560  1.00  0.00            
ATOM    149  C19 DB4     2      20.300  29.750  39.470  1.00  0.00            
ATOM    150  N2  DB4     2      21.030  28.660  39.570  1.00  0.00            
ATOM    151  C20 DB4     2      21.000  27.870  40.630  1.00  0.00            
ATOM    152  C21 DB4     2      22.510  24.400  39.490  1.00  0.00            
ATOM    153  C22 DB4     2      22.400  23.540  38.160  1.00  0.00            
ATOM    154  H1  DB4     2      17.550  20.610  34.940  1.00  0.00            
ATOM    155  H2  DB4     2      17.660  22.350  35.130  1.00  0.00            
ATOM    156  H3  DB4     2      19.120  21.320  34.770  1.00  0.00            
ATOM    157  H4  DB4     2      18.620  20.080  36.920  1.00  0.00            
ATOM    158  H5  DB4     2      17.290  21.270  37.280  1.00  0.00            
ATOM    159  H6  DB4     2      19.380  24.190  38.810  1.00  0.00            
ATOM    160  H7  DB4     2      19.410  24.750  37.230  1.00  0.00            
ATOM    161  H8  DB4     2      19.990  26.550  38.740  1.00  0.00            
ATOM    162  H9  DB4     2      21.280  26.390  37.600  1.00  0.00            
ATOM    163  H10 DB4     2      24.550  27.280  40.080  1.00  0.00            
ATOM    164  H11 DB4     2      26.340  27.270  41.650  1.00  0.00            
ATOM    165  H12 DB4     2      23.650  26.250  44.810  1.00  0.00            
ATOM    166  H13 DB4     2      21.250  25.870  44.280  1.00  0.00            
ATOM    167  H14 DB4     2      20.770  25.580  42.730  1.00  0.00            
ATOM    168  H15 DB4     2      20.530  28.370  44.020  1.00  0.00            
ATOM    169  H16 DB4     2      19.400  27.300  43.490  1.00  0.00            
ATOM    170  H17 DB4     2      19.060  29.890  42.590  1.00  0.00            
ATOM    171  H18 DB4     2      19.060  31.210  40.520  1.00  0.00            
ATOM    172  H19 DB4     2      20.410  30.300  38.540  1.00  0.00            
ATOM    173  H20 DB4     2      22.050  23.930  40.370  1.00  0.00            
ATOM    174  H21 DB4     2      23.530  24.550  39.850  1.00  0.00            
ATOM    175  H22 DB4     2      22.930  24.060  37.350  1.00  0.00            
ATOM    176  H23 DB4     2      22.870  22.550  38.270  1.00  0.00            
TER
ENDMDL
MODEL        1
ATOM      1  H1  ACD     1      17.030   6.680  39.690  1.00  0.00            
ATOM      2  O1  ACD     1      17.670   6.060  40.060  1.00  0.00            
ATOM      3  C1  ACD     1      18.390   5.690  38.900  1.00  0.00            
ATOM      4  H2  ACD     1      18.030   6.220  38.010  1.00  0.00            
ATOM      5  H3  ACD     1      18.260   4.620  38.710  1.00  0.00            
ATOM      6  C2  ACD     1      19.930   5.870  39.010  1.00  0.00            
ATOM      7  H4  ACD     1      20.350   5.410  38.100  1.00  0.00            
ATOM      8  O2  ACD     1      20.190   7.240  38.810  1.00  0.00            
ATOM      9  C3  ACD     1      21.570   7.680  38.950  1.00  0.00            
ATOM     10  H5  ACD     1      21.510   8.770  38.890  1.00  0.00            
ATOM     11  O3  ACD     1      22.420   7.090  37.930  1.00  0.00            
ATOM     12  C4  ACD     1      23.170   7.940  37.080  1.00  0.00            
ATOM     13  H6  ACD     1      23.030   9.010  37.290  1.00  0.00            
ATOM     14  C5  ACD     1      24.640   7.510  37.320  1.00  0.00            
ATOM     15  H7  ACD     1      24.790   6.430  37.150  1.00  0.00            
ATOM     16  O4  ACD     1      25.170   7.900  38.560  1.00  0.00            
ATOM     17  H8  ACD     1      25.900   7.310  38.770  1.00  0.00            
ATOM     18  C6  ACD     1      25.480   8.160  36.210  1.00  0.00            
ATOM     19  H9  ACD     1      25.270   9.230  36.310  1.00  0.00            
ATOM     20  O5  ACD     1      26.860   7.930  36.260  1.00  0.00            
ATOM     21  H10 ACD     1      27.030   7.170  35.700  1.00  0.00            
ATOM     22  C7  ACD     1      24.980   7.690  34.850  1.00  0.00            
ATOM     23  H11 ACD     1      25.650   8.190  34.140  1.00  0.00            
ATOM     24  O6  ACD     1      23.650   8.180  34.710  1.00  0.00            
ATOM     25  C8  ACD     1      22.660   7.630  35.650  1.00  0.00            
ATOM     26  H12 ACD     1      22.610   6.540  35.560  1.00  0.00            
ATOM     27  C9  ACD     1      21.320   8.280  35.330  1.00  0.00            
ATOM     28  H13 ACD     1      20.930   7.990  34.350  1.00  0.00            
ATOM     29  H14 ACD     1      20.580   7.880  36.030  1.00  0.00            
ATOM     30  O7  ACD     1      21.280   9.750  35.430  1.00  0.00            
ATOM     31  H15 ACD     1      20.370   9.990  35.210  1.00  0.00            
ATOM     32  O8  ACD     1      25.100   6.260  34.750  1.00  0.00            
ATOM     33  C10 ACD     1      25.600   5.840  33.460  1.00  0.00            
ATOM     34  H16 ACD     1      25.700   6.670  32.750  1.00  0.00            
ATOM     35  C11 ACD     1      27.020   5.520  33.760  1.00  0.00            
ATOM     36  H17 ACD     1      27.140   4.970  34.700  1.00  0.00            
ATOM     37  O9  ACD     1      27.790   6.690  33.990  1.00  0.00            
ATOM     38  H18 ACD     1      28.730   6.490  33.960  1.00  0.00            
ATOM     39  C12 ACD     1      27.530   4.750  32.560  1.00  0.00            
ATOM     40  H19 ACD     1      27.390   5.450  31.730  1.00  0.00            
ATOM     41  O10 ACD     1      28.870   4.310  32.580  1.00  0.00            
ATOM     42  H20 ACD     1      29.080   3.760  33.340  1.00  0.00            
ATOM     43  C13 ACD     1      26.650   3.510  32.320  1.00  0.00            
ATOM     44  H21 ACD     1      27.160   2.930  31.540  1.00  0.00            
ATOM     45  O11 ACD     1      25.440   3.950  31.780  1.00  0.00            
ATOM     46  C14 ACD     1      24.750   4.650  32.840  1.00  0.00            
ATOM     47  H22 ACD     1      24.510   3.980  33.670  1.00  0.00            
ATOM     48  C15 ACD     1      23.490   5.200  32.230  1.00  0.00            
ATOM     49  H23 ACD     1      23.200   6.110  32.780  1.00  0.00            
ATOM     50  H24 ACD     1      23.560   5.590  31.200  1.00  0.00            
ATOM     51  O12 ACD     1      22.350   4.290  32.390  1.00  0.00            
ATOM     52  H25 ACD     1      22.570   3.750  33.150  1.00  0.00            
ATOM     53  O13 ACD     1      26.500   2.690  33.460  1.00  0.00            
ATOM     54  C16 ACD     1      26.330   1.280  33.200  1.00  0.00            
ATOM     55  H26 ACD     1      26.840   1.060  32.260  1.00  0.00            
ATOM     56  C17 ACD     1      27.130   0.530  34.240  1.00  0.00            
ATOM     57  H27 ACD     1      26.930   0.950  35.230  1.00  0.00            
ATOM     58  O14 ACD     1      28.540   0.600  34.080  1.00  0.00            
ATOM     59  H28 ACD     1      28.800   0.240  33.230  1.00  0.00            
ATOM     60  C18 ACD     1      26.690  -0.920  34.450  1.00  0.00            
ATOM     61  H29 ACD     1      27.170  -1.550  33.680  1.00  0.00            
ATOM     62  O15 ACD     1      27.240  -1.390  35.650  1.00  0.00            
ATOM     63  H30 ACD     1      28.170  -1.150  35.620  1.00  0.00            
ATOM     64  C19 ACD     1      25.180  -1.140  34.380  1.00  0.00            
ATOM     65  H31 ACD     1      24.970  -2.220  34.350  1.00  0.00            
ATOM     66  O16 ACD     1      24.790  -0.580  33.130  1.00  0.00            
ATOM     67  C20 ACD     1      24.850   0.830  33.060  1.00  0.00            
ATOM     68  H32 ACD     1      24.260   1.200  33.910  1.00  0.00            
ATOM     69  C21 ACD     1      24.210   1.260  31.810  1.00  0.00            
ATOM     70  H33 ACD     1      23.390   0.580  31.560  1.00  0.00            
ATOM     71  H34 ACD     1      23.610   2.180  31.850  1.00  0.00            
ATOM     72  O17 ACD     1      25.020   1.310  30.580  1.00  0.00            
ATOM     73  H35 ACD     1      25.310   0.400  30.440  1.00  0.00            
ATOM     74  O18 ACD     1      24.460  -0.530  35.490  1.00  0.00            
ATOM     75  C22 ACD     1      23.450  -1.230  36.130  1.00  0.00            
ATOM     76  H36 ACD     1      23.230  -2.220  35.700  1.00  0.00            
ATOM     77  C23 ACD     1      23.860  -1.340  37.590  1.00  0.00            
ATOM     78  H37 ACD     1      24.160  -0.360  37.990  1.00  0.00            
ATOM     79  O19 ACD     1      25.050  -2.170  37.560  1.00  0.00            
ATOM     80  H38 ACD     1      25.630  -1.790  36.900  1.00  0.00            
ATOM     81  C24 ACD     1      22.700  -1.900  38.430  1.00  0.00            
ATOM     82  H39 ACD     1      22.440  -2.960  38.280  1.00  0.00            
ATOM     83  O20 ACD     1      23.010  -1.800  39.850  1.00  0.00            
ATOM     84  H40 ACD     1      23.140  -2.680  40.210  1.00  0.00            
ATOM     85  C25 ACD     1      21.410  -1.140  38.280  1.00  0.00            
ATOM     86  H41 ACD     1      20.530  -1.660  38.660  1.00  0.00            
ATOM     87  O21 ACD     1      21.200  -0.940  36.830  1.00  0.00            
ATOM     88  C26 ACD     1      22.190  -0.360  35.980  1.00  0.00            
ATOM     89  H42 ACD     1      22.450   0.660  36.290  1.00  0.00            
ATOM     90  C27 ACD     1      21.610  -0.280  34.600  1.00  0.00            
ATOM     91  H43 ACD     1      20.720   0.360  34.660  1.00  0.00            
ATOM     92  H44 ACD     1      22.310   0.270  33.960  1.00  0.00            
ATOM     93  O22 ACD     1      21.380  -1.550  34.070  1.00  0.00            
ATOM     94  H45 ACD     1      20.520  -1.570  33.630  1.00  0.00            
ATOM     95  O23 ACD     1      21.550   0.190  38.820  1.00  0.00            
ATOM     96  C28 ACD     1      20.710   0.600  39.950  1.00  0.00            
ATOM     97  H46 ACD     1      20.280  -0.260  40.490  1.00  0.00            
ATOM     98  C29 ACD     1      19.560   1.520  39.450  1.00  0.00            
ATOM     99  H47 ACD     1      19.930   2.000  38.540  1.00  0.00            
ATOM    100  O24 ACD     1      19.140   2.480  40.490  1.00  0.00            
ATOM    101  C30 ACD     1      18.360   0.640  39.110  1.00  0.00            
ATOM    102  H48 ACD     1      17.520   1.280  38.820  1.00  0.00            
ATOM    103  H49 ACD     1      18.670  -0.030  38.300  1.00  0.00            
ATOM    104  O25 ACD     1      18.010  -0.190  40.130  1.00  0.00            
ATOM    105  H50 ACD     1      18.010   0.420  40.870  1.00  0.00            
ATOM    106  C31 ACD     1      21.690   1.350  40.920  1.00  0.00            
ATOM    107  H51 ACD     1      22.350   2.040  40.380  1.00  0.00            
ATOM    108  O26 ACD     1      22.450   0.300  41.560  1.00  0.00            
ATOM    109  H52 ACD     1      22.610  -0.300  40.820  1.00  0.00            
ATOM    110  C32 ACD     1      20.970   2.290  41.920  1.00  0.00            
ATOM    111  H53 ACD     1      20.310   1.650  42.520  1.00  0.00            
ATOM    112  O27 ACD     1      21.890   2.910  42.770  1.00  0.00            
ATOM    113  H54 ACD     1      22.230   2.160  43.260  1.00  0.00            
ATOM    114  C33 ACD     1      20.050   3.220  41.220  1.00  0.00            
ATOM    115  H55 ACD     1      19.500   3.890  41.890  1.00  0.00            
ATOM    116  O28 ACD     1      20.700   4.030  40.320  1.00  0.00            
ATOM    117  C34 ACD     1      20.530   5.420  40.310  1.00  0.00            
ATOM    118  H56 ACD     1      19.850   5.760  41.110  1.00  0.00            
ATOM    119  C35 ACD     1      21.890   5.960  40.660  1.00  0.00            
ATOM    120  H57 ACD     1      22.630   5.540  39.960  1.00  0.00            
ATOM    121  O29 ACD     1      22.250   5.630  42.050  1.00  0.00            
ATOM    122  H58 ACD     1      22.080   4.690  42.220  1.00  0.00            
ATOM    123  C36 ACD     1      22.000   7.420  40.410  1.00  0.00            
ATOM    124  H59 ACD     1      21.340   7.920  41.140  1.00  0.00            
ATOM    125  O30 ACD     1      23.260   7.940  40.550  1.00  0.00            
ATOM    126  H60 ACD     1      23.820   7.660  39.820  1.00  0.00            
ATOM    127  C1  DB4     2      18.670   3.600  36.190  1.00  0.00            
ATOM    128  C2  DB4     2      19.950   3.530  35.310  1.00  0.00            
ATOM    129  O1  DB4     2      21.030   3.470  36.200  1.00  0.00            
ATOM    130  C3  DB4     2      22.230   3.100  35.750  1.00  0.00            
ATOM    131  O2  DB4     2      22.430   2.680  34.620  1.00  0.00            
ATOM    132  N1  DB4     2      23.210   3.330  36.660  1.00  0.00            
ATOM    133  C4  DB4     2      22.890   3.290  38.120  1.00  0.00            
ATOM    134  C5  DB4     2      24.160   3.530  39.100  1.00  0.00            
ATOM    135  C6  DB4     2      25.370   2.620  38.820  1.00  0.00            
ATOM    136  C7  DB4     2      26.230   2.160  39.740  1.00  0.00            
ATOM    137  C8  DB4     2      27.420   1.350  39.330  1.00  0.00            
ATOM    138  C9  DB4     2      28.620   1.940  38.920  1.00  0.00            
ATOM    139  C10 DB4     2      29.800   1.180  38.870  1.00  0.00            
ATOM    140  C11 DB4     2      29.770  -0.180  39.120  1.00  0.00            
ATOM    141  Cl1 DB4     2      31.300  -0.980  39.390  1.00  0.00            
ATOM    142  C12 DB4     2      28.620  -0.740  39.580  1.00  0.00            
ATOM    143  C13 DB4     2      27.400   0.040  39.720  1.00  0.00            
ATOM    144  C14 DB4     2      26.220  -0.530  40.420  1.00  0.00            
ATOM    145  C15 DB4     2      25.970   0.030  41.890  1.00  0.00            
ATOM    146  C16 DB4     2      26.020   1.630  42.210  1.00  0.00            
ATOM    147  C17 DB4     2      25.680   2.100  43.500  1.00  0.00            
ATOM    148  C18 DB4     2      25.550   3.510  43.750  1.00  0.00            
ATOM    149  C19 DB4     2      25.760   4.390  42.690  1.00  0.00            
ATOM    150  N2  DB4     2      26.120   3.960  41.450  1.00  0.00            
ATOM    151  C20 DB4     2      26.150   2.590  41.220  1.00  0.00            
ATOM    152  C21 DB4     2      25.460   2.310  37.320  1.00  0.00            
ATOM    153  C22 DB4     2      24.660   3.230  36.420  1.00  0.00            
ATOM    154  H1  DB4     2      18.730   3.090  37.160  1.00  0.00            
ATOM    155  H2  DB4     2      18.370   4.650  36.280  1.00  0.00            
ATOM    156  H3  DB4     2      17.920   3.020  35.620  1.00  0.00            
ATOM    157  H4  DB4     2      19.950   4.460  34.730  1.00  0.00            
ATOM    158  H5  DB4     2      19.930   2.690  34.610  1.00  0.00            
ATOM    159  H6  DB4     2      22.530   2.290  38.360  1.00  0.00            
ATOM    160  H7  DB4     2      22.070   4.000  38.280  1.00  0.00            
ATOM    161  H8  DB4     2      23.830   3.300  40.120  1.00  0.00            
ATOM    162  H9  DB4     2      24.460   4.590  39.120  1.00  0.00            
ATOM    163  H10 DB4     2      28.800   3.010  38.860  1.00  0.00            
ATOM    164  H11 DB4     2      30.800   1.530  38.640  1.00  0.00            
ATOM    165  H12 DB4     2      28.640  -1.780  39.890  1.00  0.00            
ATOM    166  H13 DB4     2      26.300  -1.610  40.540  1.00  0.00            
ATOM    167  H14 DB4     2      25.380  -0.360  39.740  1.00  0.00            
ATOM    168  H15 DB4     2      26.650  -0.280  42.690  1.00  0.00            
ATOM    169  H16 DB4     2      24.930  -0.170  42.190  1.00  0.00            
ATOM    170  H17 DB4     2      25.400   1.340  44.220  1.00  0.00            
ATOM    171  H18 DB4     2      25.270   3.770  44.770  1.00  0.00            
ATOM    172  H19 DB4     2      25.750   5.480  42.760  1.00  0.00            
ATOM    173  H20 DB4     2      25.050   1.310  37.120  1.00  0.00            
ATOM    174  H21 DB4     2      26.520   2.410  37.070  1.00  0.00            
ATOM    175  H22 DB4     2      25.190   4.180  36.290  1.00  0.00            
ATOM    176  H23 DB4     2      24.860   2.750  35.450  1.00  0.00            
TER
ENDMDL
MODEL        1
ATOM      1  H1  ACD     1       7.960   4.120  29.640  1.00  0.00            
ATOM      2  O1  ACD     1       8.840   3.980  29.270  1.00  0.00            
ATOM      3  C1  ACD     1       9.770   3.730  30.400  1.00  0.00            
ATOM      4  H2  ACD     1      10.560   3.060  30.040  1.00  0.00            
ATOM      5  H3  ACD     1       9.280   3.240  31.250  1.00  0.00            
ATOM      6  C2  ACD     1      10.500   4.980  30.750  1.00  0.00            
ATOM      7  H4  ACD     1      10.980   4.830  31.720  1.00  0.00            
ATOM      8  O2  ACD     1      11.490   5.300  29.760  1.00  0.00            
ATOM      9  C3  ACD     1      12.350   6.370  30.110  1.00  0.00            
ATOM     10  H5  ACD     1      13.190   6.390  29.400  1.00  0.00            
ATOM     11  O3  ACD     1      12.850   6.250  31.450  1.00  0.00            
ATOM     12  C4  ACD     1      14.110   5.710  31.550  1.00  0.00            
ATOM     13  H6  ACD     1      14.680   5.790  30.620  1.00  0.00            
ATOM     14  C5  ACD     1      14.720   6.610  32.560  1.00  0.00            
ATOM     15  H7  ACD     1      14.010   6.560  33.390  1.00  0.00            
ATOM     16  O4  ACD     1      14.920   8.010  32.100  1.00  0.00            
ATOM     17  H8  ACD     1      14.170   8.270  31.560  1.00  0.00            
ATOM     18  C6  ACD     1      15.960   6.000  33.140  1.00  0.00            
ATOM     19  H9  ACD     1      16.610   5.700  32.310  1.00  0.00            
ATOM     20  O5  ACD     1      16.560   6.950  34.050  1.00  0.00            
ATOM     21  H10 ACD     1      16.000   6.920  34.820  1.00  0.00            
ATOM     22  C7  ACD     1      15.610   4.710  33.810  1.00  0.00            
ATOM     23  H11 ACD     1      16.510   4.200  34.170  1.00  0.00            
ATOM     24  O6  ACD     1      15.110   3.800  32.780  1.00  0.00            
ATOM     25  C8  ACD     1      14.010   4.270  32.000  1.00  0.00            
ATOM     26  H12 ACD     1      13.030   4.200  32.510  1.00  0.00            
ATOM     27  C9  ACD     1      13.950   3.300  30.810  1.00  0.00            
ATOM     28  H13 ACD     1      13.290   3.800  30.090  1.00  0.00            
ATOM     29  H14 ACD     1      14.870   3.230  30.230  1.00  0.00            
ATOM     30  O7  ACD     1      13.580   2.010  31.150  1.00  0.00            
ATOM     31  H15 ACD     1      13.690   1.450  30.380  1.00  0.00            
ATOM     32  O8  ACD     1      14.600   4.820  34.830  1.00  0.00            
ATOM     33  C10 ACD     1      15.150   4.620  36.140  1.00  0.00            
ATOM     34  H16 ACD     1      16.240   4.680  36.160  1.00  0.00            
ATOM     35  C11 ACD     1      14.710   5.870  36.930  1.00  0.00            
ATOM     36  H17 ACD     1      13.620   5.970  36.890  1.00  0.00            
ATOM     37  O9  ACD     1      15.190   7.120  36.320  1.00  0.00            
ATOM     38  H18 ACD     1      15.680   7.630  36.970  1.00  0.00            
ATOM     39  C12 ACD     1      14.910   5.730  38.440  1.00  0.00            
ATOM     40  H19 ACD     1      15.950   5.530  38.730  1.00  0.00            
ATOM     41  O10 ACD     1      14.300   6.820  39.170  1.00  0.00            
ATOM     42  H20 ACD     1      13.980   6.430  39.990  1.00  0.00            
ATOM     43  C13 ACD     1      14.290   4.370  38.900  1.00  0.00            
ATOM     44  H21 ACD     1      14.630   4.340  39.940  1.00  0.00            
ATOM     45  O11 ACD     1      14.880   3.400  38.190  1.00  0.00            
ATOM     46  C14 ACD     1      14.610   3.350  36.820  1.00  0.00            
ATOM     47  H22 ACD     1      13.530   3.320  36.620  1.00  0.00            
ATOM     48  C15 ACD     1      15.230   2.100  36.290  1.00  0.00            
ATOM     49  H23 ACD     1      14.960   1.370  37.070  1.00  0.00            
ATOM     50  H24 ACD     1      14.870   1.880  35.280  1.00  0.00            
ATOM     51  O12 ACD     1      16.590   2.170  36.170  1.00  0.00            
ATOM     52  H25 ACD     1      16.840   1.270  35.950  1.00  0.00            
ATOM     53  O13 ACD     1      12.930   4.420  38.690  1.00  0.00            
ATOM     54  C16 ACD     1      12.110   4.060  39.810  1.00  0.00            
ATOM     55  H26 ACD     1      12.670   3.340  40.430  1.00  0.00            
ATOM     56  C17 ACD     1      11.630   5.340  40.580  1.00  0.00            
ATOM     57  H27 ACD     1      11.240   5.960  39.760  1.00  0.00            
ATOM     58  O14 ACD     1      12.720   5.930  41.260  1.00  0.00            
ATOM     59  H28 ACD     1      12.430   6.750  41.670  1.00  0.00            
ATOM     60  C18 ACD     1      10.540   5.020  41.620  1.00  0.00            
ATOM     61  H29 ACD     1      10.960   4.250  42.280  1.00  0.00            
ATOM     62  O15 ACD     1      10.090   6.170  42.290  1.00  0.00            
ATOM     63  H30 ACD     1      10.850   6.720  42.480  1.00  0.00            
ATOM     64  C19 ACD     1       9.340   4.410  40.890  1.00  0.00            
ATOM     65  H31 ACD     1       8.540   4.100  41.560  1.00  0.00            
ATOM     66  O16 ACD     1       9.790   3.220  40.260  1.00  0.00            
ATOM     67  C20 ACD     1      10.860   3.360  39.320  1.00  0.00            
ATOM     68  H32 ACD     1      10.480   3.890  38.440  1.00  0.00            
ATOM     69  C21 ACD     1      11.230   2.010  38.830  1.00  0.00            
ATOM     70  H33 ACD     1      12.180   2.060  38.280  1.00  0.00            
ATOM     71  H34 ACD     1      11.330   1.350  39.700  1.00  0.00            
ATOM     72  O17 ACD     1      10.240   1.520  37.940  1.00  0.00            
ATOM     73  H35 ACD     1      10.120   2.170  37.250  1.00  0.00            
ATOM     74  O18 ACD     1       8.870   5.400  39.830  1.00  0.00            
ATOM     75  C22 ACD     1       7.530   5.370  39.370  1.00  0.00            
ATOM     76  H36 ACD     1       6.860   5.280  40.230  1.00  0.00            
ATOM     77  C23 ACD     1       7.220   6.710  38.780  1.00  0.00            
ATOM     78  H37 ACD     1       8.050   6.920  38.090  1.00  0.00            
ATOM     79  O19 ACD     1       7.180   7.600  39.840  1.00  0.00            
ATOM     80  H38 ACD     1       8.090   7.870  39.970  1.00  0.00            
ATOM     81  C24 ACD     1       5.930   6.750  37.970  1.00  0.00            
ATOM     82  H39 ACD     1       5.030   6.620  38.600  1.00  0.00            
ATOM     83  O20 ACD     1       5.780   7.990  37.260  1.00  0.00            
ATOM     84  H40 ACD     1       5.960   8.660  37.920  1.00  0.00            
ATOM     85  C25 ACD     1       6.020   5.600  36.950  1.00  0.00            
ATOM     86  H41 ACD     1       5.010   5.510  36.550  1.00  0.00            
ATOM     87  O21 ACD     1       6.120   4.400  37.630  1.00  0.00            
ATOM     88  C26 ACD     1       7.300   4.190  38.360  1.00  0.00            
ATOM     89  H42 ACD     1       8.150   4.020  37.680  1.00  0.00            
ATOM     90  C27 ACD     1       6.970   2.910  39.050  1.00  0.00            
ATOM     91  H43 ACD     1       7.910   2.550  39.480  1.00  0.00            
ATOM     92  H44 ACD     1       6.210   3.110  39.820  1.00  0.00            
ATOM     93  O22 ACD     1       6.450   1.820  38.250  1.00  0.00            
ATOM     94  H45 ACD     1       5.680   2.170  37.800  1.00  0.00            
ATOM     95  O23 ACD     1       7.090   5.870  36.000  1.00  0.00            
ATOM     96  C28 ACD     1       6.640   5.740  34.630  1.00  0.00            
ATOM     97  H46 ACD     1       5.570   5.480  34.550  1.00  0.00            
ATOM     98  C29 ACD     1       7.380   4.600  33.880  1.00  0.00            
ATOM     99  H47 ACD     1       8.450   4.780  34.020  1.00  0.00            
ATOM    100  O24 ACD     1       7.090   4.660  32.480  1.00  0.00            
ATOM    101  C30 ACD     1       7.170   3.210  34.410  1.00  0.00            
ATOM    102  H48 ACD     1       7.740   2.430  33.880  1.00  0.00            
ATOM    103  H49 ACD     1       7.420   3.330  35.470  1.00  0.00            
ATOM    104  O25 ACD     1       5.800   2.860  34.310  1.00  0.00            
ATOM    105  H50 ACD     1       5.390   3.390  35.000  1.00  0.00            
ATOM    106  C31 ACD     1       6.940   7.130  33.970  1.00  0.00            
ATOM    107  H51 ACD     1       8.020   7.280  34.050  1.00  0.00            
ATOM    108  O26 ACD     1       6.260   8.190  34.700  1.00  0.00            
ATOM    109  H52 ACD     1       6.430   8.040  35.630  1.00  0.00            
ATOM    110  C32 ACD     1       6.630   7.020  32.420  1.00  0.00            
ATOM    111  H53 ACD     1       5.550   6.810  32.300  1.00  0.00            
ATOM    112  O27 ACD     1       7.000   8.310  31.920  1.00  0.00            
ATOM    113  H54 ACD     1       6.430   8.940  32.370  1.00  0.00            
ATOM    114  C33 ACD     1       7.420   5.830  31.730  1.00  0.00            
ATOM    115  H55 ACD     1       7.040   5.650  30.720  1.00  0.00            
ATOM    116  O28 ACD     1       8.770   6.130  31.970  1.00  0.00            
ATOM    117  C34 ACD     1       9.540   6.170  30.800  1.00  0.00            
ATOM    118  H56 ACD     1       9.000   6.230  29.850  1.00  0.00            
ATOM    119  C35 ACD     1      10.300   7.510  30.940  1.00  0.00            
ATOM    120  H57 ACD     1      10.630   7.630  31.970  1.00  0.00            
ATOM    121  O29 ACD     1       9.480   8.700  30.600  1.00  0.00            
ATOM    122  H58 ACD     1       8.640   8.610  31.050  1.00  0.00            
ATOM    123  C36 ACD     1      11.520   7.660  30.040  1.00  0.00            
ATOM    124  H59 ACD     1      11.080   7.830  29.050  1.00  0.00            
ATOM    125  O30 ACD     1      12.400   8.770  30.270  1.00  0.00            
ATOM    126  H60 ACD     1      11.860   9.560  30.260  1.00  0.00            
ATOM    127  C1  DB4     2      12.200   1.690  34.530  1.00  0.00            
ATOM    128  C2  DB4     2      10.940   2.130  33.750  1.00  0.00            
ATOM    129  O1  DB4     2      10.780   3.570  33.920  1.00  0.00            
ATOM    130  C3  DB4     2      10.540   4.060  35.220  1.00  0.00            
ATOM    131  O2  DB4     2      10.090   3.360  36.090  1.00  0.00            
ATOM    132  N1  DB4     2      10.670   5.430  35.350  1.00  0.00            
ATOM    133  C4  DB4     2      11.260   6.190  34.270  1.00  0.00            
ATOM    134  C5  DB4     2      11.930   7.550  34.670  1.00  0.00            
ATOM    135  C6  DB4     2      10.990   8.400  35.420  1.00  0.00            
ATOM    136  C7  DB4     2      11.060   9.730  35.380  1.00  0.00            
ATOM    137  C8  DB4     2      10.090  10.510  36.080  1.00  0.00            
ATOM    138  C9  DB4     2      10.360  11.010  37.350  1.00  0.00            
ATOM    139  C10 DB4     2       9.480  12.000  37.930  1.00  0.00            
ATOM    140  C11 DB4     2       8.360  12.500  37.140  1.00  0.00            
ATOM    141  Cl1 DB4     2       7.140  13.580  37.680  1.00  0.00            
ATOM    142  C12 DB4     2       8.170  12.000  35.850  1.00  0.00            
ATOM    143  C13 DB4     2       9.060  11.080  35.310  1.00  0.00            
ATOM    144  C14 DB4     2       8.940  10.740  33.830  1.00  0.00            
ATOM    145  C15 DB4     2      10.100  11.320  32.860  1.00  0.00            
ATOM    146  C16 DB4     2      11.550  11.150  33.330  1.00  0.00            
ATOM    147  C17 DB4     2      12.550  11.600  32.490  1.00  0.00            
ATOM    148  C18 DB4     2      13.890  11.470  32.820  1.00  0.00            
ATOM    149  C19 DB4     2      14.210  10.850  34.040  1.00  0.00            
ATOM    150  N2  DB4     2      13.260  10.300  34.810  1.00  0.00            
ATOM    151  C20 DB4     2      11.990  10.490  34.520  1.00  0.00            
ATOM    152  C21 DB4     2      10.220   7.620  36.540  1.00  0.00            
ATOM    153  C22 DB4     2      10.470   6.060  36.650  1.00  0.00            
ATOM    154  H1  DB4     2      12.010   1.910  35.590  1.00  0.00            
ATOM    155  H2  DB4     2      12.370   0.620  34.410  1.00  0.00            
ATOM    156  H3  DB4     2      13.050   2.300  34.180  1.00  0.00            
ATOM    157  H4  DB4     2      10.090   1.620  34.200  1.00  0.00            
ATOM    158  H5  DB4     2      10.970   1.840  32.700  1.00  0.00            
ATOM    159  H6  DB4     2      10.510   6.400  33.500  1.00  0.00            
ATOM    160  H7  DB4     2      12.040   5.630  33.750  1.00  0.00            
ATOM    161  H8  DB4     2      12.190   8.000  33.700  1.00  0.00            
ATOM    162  H9  DB4     2      12.760   7.300  35.340  1.00  0.00            
ATOM    163  H10 DB4     2      11.190  10.660  37.950  1.00  0.00            
ATOM    164  H11 DB4     2       9.690  12.430  38.900  1.00  0.00            
ATOM    165  H12 DB4     2       7.380  12.490  35.280  1.00  0.00            
ATOM    166  H13 DB4     2       8.000  11.150  33.440  1.00  0.00            
ATOM    167  H14 DB4     2       8.870   9.650  33.670  1.00  0.00            
ATOM    168  H15 DB4     2       9.820  12.370  32.720  1.00  0.00            
ATOM    169  H16 DB4     2       9.980  10.900  31.860  1.00  0.00            
ATOM    170  H17 DB4     2      12.250  12.090  31.570  1.00  0.00            
ATOM    171  H18 DB4     2      14.630  11.730  32.060  1.00  0.00            
ATOM    172  H19 DB4     2      15.260  10.660  34.210  1.00  0.00            
ATOM    173  H20 DB4     2       9.150   7.780  36.350  1.00  0.00            
ATOM    174  H21 DB4     2      10.400   8.180  37.470  1.00  0.00            
ATOM    175  H22 DB4     2      11.350   5.830  37.260  1.00  0.00            
ATOM    176  H23 DB4     2       9.670   5.620  37.250  1.00  0.00            
TER
ENDMDL
MODEL        1
ATOM      1  H1  ACD     1      16.500  21.610   5.410  1.00  0.00            
ATOM      2  O1  ACD     1      16.640  20.720   5.750  1.00  0.00            
ATOM      3  C1  ACD     1      15.990  20.610   7.010  1.00  0.00            
ATOM      4  H2  ACD     1      16.090  19.590   7.400  1.00  0.00            
ATOM      5  H3  ACD     1      14.910  20.820   7.060  1.00  0.00            
ATOM      6  C2  ACD     1      16.660  21.500   8.080  1.00  0.00            
ATOM      7  H4  ACD     1      17.710  21.180   8.120  1.00  0.00            
ATOM      8  O2  ACD     1      16.560  22.830   7.630  1.00  0.00            
ATOM      9  C3  ACD     1      17.300  23.860   8.310  1.00  0.00            
ATOM     10  H5  ACD     1      17.250  24.860   7.870  1.00  0.00            
ATOM     11  O3  ACD     1      18.660  23.380   8.290  1.00  0.00            
ATOM     12  C4  ACD     1      19.770  24.140   7.710  1.00  0.00            
ATOM     13  H6  ACD     1      19.350  25.060   7.300  1.00  0.00            
ATOM     14  C5  ACD     1      20.570  24.430   8.950  1.00  0.00            
ATOM     15  H7  ACD     1      20.830  23.540   9.540  1.00  0.00            
ATOM     16  O4  ACD     1      19.890  25.370   9.860  1.00  0.00            
ATOM     17  H8  ACD     1      19.110  24.960  10.230  1.00  0.00            
ATOM     18  C6  ACD     1      21.950  24.970   8.680  1.00  0.00            
ATOM     19  H9  ACD     1      21.870  25.970   8.240  1.00  0.00            
ATOM     20  O5  ACD     1      22.720  25.000   9.920  1.00  0.00            
ATOM     21  H10 ACD     1      22.340  25.770  10.350  1.00  0.00            
ATOM     22  C7  ACD     1      22.710  24.060   7.690  1.00  0.00            
ATOM     23  H11 ACD     1      23.700  24.450   7.420  1.00  0.00            
ATOM     24  O6  ACD     1      21.900  23.950   6.510  1.00  0.00            
ATOM     25  C8  ACD     1      20.560  23.430   6.620  1.00  0.00            
ATOM     26  H12 ACD     1      20.610  22.340   6.760  1.00  0.00            
ATOM     27  C9  ACD     1      19.900  23.640   5.250  1.00  0.00            
ATOM     28  H13 ACD     1      18.860  23.280   5.220  1.00  0.00            
ATOM     29  H14 ACD     1      19.820  24.700   5.000  1.00  0.00            
ATOM     30  O7  ACD     1      20.630  23.070   4.210  1.00  0.00            
ATOM     31  H15 ACD     1      19.990  22.960   3.490  1.00  0.00            
ATOM     32  O8  ACD     1      22.990  22.770   8.300  1.00  0.00            
ATOM     33  C10 ACD     1      24.370  22.280   8.520  1.00  0.00            
ATOM     34  H16 ACD     1      25.080  23.120   8.490  1.00  0.00            
ATOM     35  C11 ACD     1      24.330  21.840   9.950  1.00  0.00            
ATOM     36  H17 ACD     1      23.430  21.230  10.130  1.00  0.00            
ATOM     37  O9  ACD     1      24.270  23.020  10.840  1.00  0.00            
ATOM     38  H18 ACD     1      23.470  23.500  10.620  1.00  0.00            
ATOM     39  C12 ACD     1      25.410  20.910  10.360  1.00  0.00            
ATOM     40  H19 ACD     1      26.310  21.530  10.240  1.00  0.00            
ATOM     41  O10 ACD     1      25.360  20.340  11.720  1.00  0.00            
ATOM     42  H20 ACD     1      25.240  21.040  12.370  1.00  0.00            
ATOM     43  C13 ACD     1      25.450  19.730   9.320  1.00  0.00            
ATOM     44  H21 ACD     1      26.290  19.070   9.560  1.00  0.00            
ATOM     45  O11 ACD     1      25.750  20.350   8.000  1.00  0.00            
ATOM     46  C14 ACD     1      24.770  21.250   7.520  1.00  0.00            
ATOM     47  H22 ACD     1      23.830  20.720   7.320  1.00  0.00            
ATOM     48  C15 ACD     1      25.080  21.970   6.230  1.00  0.00            
ATOM     49  H23 ACD     1      24.560  22.930   6.120  1.00  0.00            
ATOM     50  H24 ACD     1      26.170  22.110   6.280  1.00  0.00            
ATOM     51  O12 ACD     1      24.920  21.140   5.050  1.00  0.00            
ATOM     52  H25 ACD     1      23.990  20.880   5.110  1.00  0.00            
ATOM     53  O13 ACD     1      24.330  18.930   9.170  1.00  0.00            
ATOM     54  C16 ACD     1      24.370  17.450   9.420  1.00  0.00            
ATOM     55  H26 ACD     1      25.340  16.970   9.220  1.00  0.00            
ATOM     56  C17 ACD     1      23.930  17.200  10.840  1.00  0.00            
ATOM     57  H27 ACD     1      22.980  17.690  11.070  1.00  0.00            
ATOM     58  O14 ACD     1      24.920  17.620  11.800  1.00  0.00            
ATOM     59  H28 ACD     1      24.910  18.580  11.800  1.00  0.00            
ATOM     60  C18 ACD     1      23.700  15.690  11.010  1.00  0.00            
ATOM     61  H29 ACD     1      24.710  15.280  10.870  1.00  0.00            
ATOM     62  O15 ACD     1      23.150  15.460  12.330  1.00  0.00            
ATOM     63  H30 ACD     1      22.230  15.740  12.210  1.00  0.00            
ATOM     64  C19 ACD     1      22.850  15.110   9.930  1.00  0.00            
ATOM     65  H31 ACD     1      22.880  14.020   9.900  1.00  0.00            
ATOM     66  O16 ACD     1      23.330  15.460   8.650  1.00  0.00            
ATOM     67  C20 ACD     1      23.410  16.920   8.390  1.00  0.00            
ATOM     68  H32 ACD     1      22.360  17.210   8.560  1.00  0.00            
ATOM     69  C21 ACD     1      23.720  17.220   6.960  1.00  0.00            
ATOM     70  H33 ACD     1      23.900  18.300   6.840  1.00  0.00            
ATOM     71  H34 ACD     1      24.610  16.660   6.670  1.00  0.00            
ATOM     72  O17 ACD     1      22.680  16.920   5.990  1.00  0.00            
ATOM     73  H35 ACD     1      22.740  15.970   5.890  1.00  0.00            
ATOM     74  O18 ACD     1      21.470  15.600  10.100  1.00  0.00            
ATOM     75  C22 ACD     1      20.400  14.630  10.280  1.00  0.00            
ATOM     76  H36 ACD     1      20.780  13.600  10.330  1.00  0.00            
ATOM     77  C23 ACD     1      19.620  15.050  11.570  1.00  0.00            
ATOM     78  H37 ACD     1      19.390  16.110  11.450  1.00  0.00            
ATOM     79  O19 ACD     1      20.450  14.990  12.750  1.00  0.00            
ATOM     80  H38 ACD     1      20.280  14.220  13.290  1.00  0.00            
ATOM     81  C24 ACD     1      18.290  14.360  11.850  1.00  0.00            
ATOM     82  H39 ACD     1      18.360  13.270  11.910  1.00  0.00            
ATOM     83  O20 ACD     1      17.590  14.880  13.000  1.00  0.00            
ATOM     84  H40 ACD     1      17.310  15.760  12.720  1.00  0.00            
ATOM     85  C25 ACD     1      17.430  14.700  10.630  1.00  0.00            
ATOM     86  H41 ACD     1      16.450  14.220  10.760  1.00  0.00            
ATOM     87  O21 ACD     1      18.100  14.070   9.430  1.00  0.00            
ATOM     88  C26 ACD     1      19.370  14.660   9.200  1.00  0.00            
ATOM     89  H42 ACD     1      19.260  15.730   8.980  1.00  0.00            
ATOM     90  C27 ACD     1      19.920  13.990   7.930  1.00  0.00            
ATOM     91  H43 ACD     1      18.990  14.080   7.350  1.00  0.00            
ATOM     92  H44 ACD     1      20.730  14.640   7.580  1.00  0.00            
ATOM     93  O22 ACD     1      20.450  12.670   8.080  1.00  0.00            
ATOM     94  H45 ACD     1      19.780  12.150   8.530  1.00  0.00            
ATOM     95  O23 ACD     1      17.250  16.120  10.350  1.00  0.00            
ATOM     96  C28 ACD     1      15.990  16.790  10.630  1.00  0.00            
ATOM     97  H46 ACD     1      15.140  16.160  10.910  1.00  0.00            
ATOM     98  C29 ACD     1      15.600  17.470   9.320  1.00  0.00            
ATOM     99  H47 ACD     1      16.490  17.970   8.910  1.00  0.00            
ATOM    100  O24 ACD     1      14.590  18.440   9.500  1.00  0.00            
ATOM    101  C30 ACD     1      15.120  16.500   8.250  1.00  0.00            
ATOM    102  H48 ACD     1      15.100  16.920   7.240  1.00  0.00            
ATOM    103  H49 ACD     1      15.900  15.730   8.190  1.00  0.00            
ATOM    104  O25 ACD     1      13.910  15.790   8.600  1.00  0.00            
ATOM    105  H50 ACD     1      13.270  16.500   8.750  1.00  0.00            
ATOM    106  C31 ACD     1      16.160  17.800  11.810  1.00  0.00            
ATOM    107  H51 ACD     1      17.010  18.460  11.590  1.00  0.00            
ATOM    108  O26 ACD     1      16.360  17.130  12.970  1.00  0.00            
ATOM    109  H52 ACD     1      16.410  17.730  13.720  1.00  0.00            
ATOM    110  C32 ACD     1      14.950  18.810  11.830  1.00  0.00            
ATOM    111  H53 ACD     1      14.030  18.230  11.980  1.00  0.00            
ATOM    112  O27 ACD     1      15.140  19.860  12.820  1.00  0.00            
ATOM    113  H54 ACD     1      15.330  19.440  13.670  1.00  0.00            
ATOM    114  C33 ACD     1      14.890  19.470  10.440  1.00  0.00            
ATOM    115  H55 ACD     1      14.080  20.210  10.410  1.00  0.00            
ATOM    116  O28 ACD     1      16.080  20.230  10.110  1.00  0.00            
ATOM    117  C34 ACD     1      15.950  21.500   9.470  1.00  0.00            
ATOM    118  H56 ACD     1      14.890  21.790   9.510  1.00  0.00            
ATOM    119  C35 ACD     1      16.750  22.440  10.390  1.00  0.00            
ATOM    120  H57 ACD     1      17.750  22.010  10.540  1.00  0.00            
ATOM    121  O29 ACD     1      16.110  22.460  11.710  1.00  0.00            
ATOM    122  H58 ACD     1      16.020  21.570  12.040  1.00  0.00            
ATOM    123  C36 ACD     1      16.670  23.830   9.790  1.00  0.00            
ATOM    124  H59 ACD     1      15.640  24.170   9.620  1.00  0.00            
ATOM    125  O30 ACD     1      17.500  24.720  10.540  1.00  0.00            
ATOM    126  H60 ACD     1      17.340  24.630  11.480  1.00  0.00            
ATOM    127  C1  DB4     2      17.450  16.390   5.940  1.00  0.00            
ATOM    128  C2  DB4     2      18.550  17.410   5.880  1.00  0.00            
ATOM    129  O1  DB4     2      18.800  17.910   7.180  1.00  0.00            
ATOM    130  C3  DB4     2      19.780  18.920   7.370  1.00  0.00            
ATOM    131  O2  DB4     2      20.370  19.440   6.380  1.00  0.00            
ATOM    132  N1  DB4     2      19.940  19.330   8.670  1.00  0.00            
ATOM    133  C4  DB4     2      19.130  18.750   9.790  1.00  0.00            
ATOM    134  C5  DB4     2      19.820  18.650  11.190  1.00  0.00            
ATOM    135  C6  DB4     2      20.380  20.070  11.610  1.00  0.00            
ATOM    136  C7  DB4     2      20.730  20.330  12.880  1.00  0.00            
ATOM    137  C8  DB4     2      21.360  21.580  13.300  1.00  0.00            
ATOM    138  C9  DB4     2      20.670  22.810  13.050  1.00  0.00            
ATOM    139  C10 DB4     2      21.230  24.050  13.200  1.00  0.00            
ATOM    140  C11 DB4     2      22.530  24.120  13.630  1.00  0.00            
ATOM    141  Cl1 DB4     2      23.280  25.690  13.780  1.00  0.00            
ATOM    142  C12 DB4     2      23.150  22.960  14.100  1.00  0.00            
ATOM    143  C13 DB4     2      22.600  21.660  13.940  1.00  0.00            
ATOM    144  C14 DB4     2      23.390  20.460  14.500  1.00  0.00            
ATOM    145  C15 DB4     2      22.960  19.080  13.990  1.00  0.00            
ATOM    146  C16 DB4     2      21.560  18.720  14.480  1.00  0.00            
ATOM    147  C17 DB4     2      21.320  17.720  15.440  1.00  0.00            
ATOM    148  C18 DB4     2      19.960  17.460  15.880  1.00  0.00            
ATOM    149  C19 DB4     2      18.900  18.230  15.280  1.00  0.00            
ATOM    150  N2  DB4     2      19.180  19.140  14.330  1.00  0.00            
ATOM    151  C20 DB4     2      20.450  19.400  13.960  1.00  0.00            
ATOM    152  C21 DB4     2      20.520  21.090  10.500  1.00  0.00            
ATOM    153  C22 DB4     2      20.620  20.540   9.070  1.00  0.00            
ATOM    154  H1  DB4     2      16.510  16.860   5.640  1.00  0.00            
ATOM    155  H2  DB4     2      17.690  15.640   5.180  1.00  0.00            
ATOM    156  H3  DB4     2      17.370  15.810   6.870  1.00  0.00            
ATOM    157  H4  DB4     2      18.300  18.200   5.160  1.00  0.00            
ATOM    158  H5  DB4     2      19.510  16.950   5.610  1.00  0.00            
ATOM    159  H6  DB4     2      18.700  17.780   9.510  1.00  0.00            
ATOM    160  H7  DB4     2      18.350  19.520   9.820  1.00  0.00            
ATOM    161  H8  DB4     2      20.690  17.980  11.190  1.00  0.00            
ATOM    162  H9  DB4     2      19.070  18.310  11.920  1.00  0.00            
ATOM    163  H10 DB4     2      19.650  22.700  12.710  1.00  0.00            
ATOM    164  H11 DB4     2      20.670  24.910  12.840  1.00  0.00            
ATOM    165  H12 DB4     2      24.160  23.080  14.480  1.00  0.00            
ATOM    166  H13 DB4     2      23.140  20.410  15.570  1.00  0.00            
ATOM    167  H14 DB4     2      24.470  20.610  14.510  1.00  0.00            
ATOM    168  H15 DB4     2      23.690  18.310  14.280  1.00  0.00            
ATOM    169  H16 DB4     2      22.850  19.010  12.900  1.00  0.00            
ATOM    170  H17 DB4     2      22.060  17.050  15.870  1.00  0.00            
ATOM    171  H18 DB4     2      19.680  16.710  16.610  1.00  0.00            
ATOM    172  H19 DB4     2      17.880  18.140  15.650  1.00  0.00            
ATOM    173  H20 DB4     2      21.410  21.720  10.630  1.00  0.00            
ATOM    174  H21 DB4     2      19.720  21.820  10.690  1.00  0.00            
ATOM    175  H22 DB4     2      20.310  21.340   8.390  1.00  0.00            
ATOM    176  H23 DB4     2      21.670  20.370   8.790  1.00  0.00            
TER
ENDMDL
MODEL        1
ATOM      1  H1  ACD     1      24.370  30.730   5.690  1.00  0.00            
ATOM      2  O1  ACD     1      24.600  31.170   4.870  1.00  0.00            
ATOM      3  C1  ACD     1      23.550  31.150   3.910  1.00  0.00            
ATOM      4  H2  ACD     1      23.590  30.270   3.250  1.00  0.00            
ATOM      5  H3  ACD     1      23.680  32.010   3.230  1.00  0.00            
ATOM      6  C2  ACD     1      22.130  31.160   4.510  1.00  0.00            
ATOM      7  H4  ACD     1      21.440  31.140   3.660  1.00  0.00            
ATOM      8  O2  ACD     1      21.860  29.990   5.330  1.00  0.00            
ATOM      9  C3  ACD     1      20.480  29.870   5.660  1.00  0.00            
ATOM     10  H5  ACD     1      20.370  28.940   6.210  1.00  0.00            
ATOM     11  O3  ACD     1      19.770  29.710   4.480  1.00  0.00            
ATOM     12  C4  ACD     1      19.190  28.440   4.250  1.00  0.00            
ATOM     13  H6  ACD     1      19.260  27.850   5.170  1.00  0.00            
ATOM     14  C5  ACD     1      17.700  28.750   3.950  1.00  0.00            
ATOM     15  H7  ACD     1      17.770  29.630   3.300  1.00  0.00            
ATOM     16  O4  ACD     1      17.030  29.080   5.210  1.00  0.00            
ATOM     17  H8  ACD     1      17.690  29.650   5.620  1.00  0.00            
ATOM     18  C6  ACD     1      16.990  27.610   3.180  1.00  0.00            
ATOM     19  H9  ACD     1      16.890  26.720   3.800  1.00  0.00            
ATOM     20  O5  ACD     1      15.710  27.960   2.730  1.00  0.00            
ATOM     21  H10 ACD     1      15.780  28.330   1.850  1.00  0.00            
ATOM     22  C7  ACD     1      17.920  27.240   1.990  1.00  0.00            
ATOM     23  H11 ACD     1      17.430  26.450   1.420  1.00  0.00            
ATOM     24  O6  ACD     1      19.150  26.760   2.420  1.00  0.00            
ATOM     25  C8  ACD     1      19.970  27.700   3.110  1.00  0.00            
ATOM     26  H12 ACD     1      20.240  28.450   2.360  1.00  0.00            
ATOM     27  C9  ACD     1      21.130  27.030   3.810  1.00  0.00            
ATOM     28  H13 ACD     1      21.660  27.650   4.550  1.00  0.00            
ATOM     29  H14 ACD     1      20.730  26.210   4.430  1.00  0.00            
ATOM     30  O7  ACD     1      22.100  26.480   2.900  1.00  0.00            
ATOM     31  H15 ACD     1      21.700  25.820   2.330  1.00  0.00            
ATOM     32  O8  ACD     1      18.070  28.310   1.100  1.00  0.00            
ATOM     33  C10 ACD     1      17.500  28.180  -0.190  1.00  0.00            
ATOM     34  H16 ACD     1      17.150  27.160  -0.400  1.00  0.00            
ATOM     35  C11 ACD     1      16.470  29.310  -0.350  1.00  0.00            
ATOM     36  H17 ACD     1      16.900  30.240   0.040  1.00  0.00            
ATOM     37  O9  ACD     1      15.270  28.910   0.360  1.00  0.00            
ATOM     38  H18 ACD     1      14.660  28.260  -0.010  1.00  0.00            
ATOM     39  C12 ACD     1      16.190  29.640  -1.840  1.00  0.00            
ATOM     40  H19 ACD     1      15.780  28.700  -2.220  1.00  0.00            
ATOM     41  O10 ACD     1      15.300  30.810  -2.080  1.00  0.00            
ATOM     42  H20 ACD     1      15.830  31.590  -1.900  1.00  0.00            
ATOM     43  C13 ACD     1      17.480  29.900  -2.560  1.00  0.00            
ATOM     44  H21 ACD     1      17.270  29.950  -3.630  1.00  0.00            
ATOM     45  O11 ACD     1      18.340  28.790  -2.500  1.00  0.00            
ATOM     46  C14 ACD     1      18.730  28.440  -1.130  1.00  0.00            
ATOM     47  H22 ACD     1      19.330  29.210  -0.620  1.00  0.00            
ATOM     48  C15 ACD     1      19.550  27.120  -1.390  1.00  0.00            
ATOM     49  H23 ACD     1      19.820  26.600  -0.470  1.00  0.00            
ATOM     50  H24 ACD     1      18.900  26.430  -1.950  1.00  0.00            
ATOM     51  O12 ACD     1      20.760  27.190  -2.100  1.00  0.00            
ATOM     52  H25 ACD     1      21.340  26.560  -1.660  1.00  0.00            
ATOM     53  O13 ACD     1      18.110  31.090  -2.140  1.00  0.00            
ATOM     54  C16 ACD     1      18.260  32.220  -2.990  1.00  0.00            
ATOM     55  H26 ACD     1      17.600  32.050  -3.850  1.00  0.00            
ATOM     56  C17 ACD     1      17.750  33.440  -2.190  1.00  0.00            
ATOM     57  H27 ACD     1      18.050  33.310  -1.140  1.00  0.00            
ATOM     58  O14 ACD     1      16.310  33.280  -2.060  1.00  0.00            
ATOM     59  H28 ACD     1      15.950  33.760  -1.320  1.00  0.00            
ATOM     60  C18 ACD     1      18.110  34.740  -2.850  1.00  0.00            
ATOM     61  H29 ACD     1      17.590  34.660  -3.820  1.00  0.00            
ATOM     62  O15 ACD     1      17.630  35.900  -2.060  1.00  0.00            
ATOM     63  H30 ACD     1      17.160  36.520  -2.630  1.00  0.00            
ATOM     64  C19 ACD     1      19.650  34.770  -3.050  1.00  0.00            
ATOM     65  H31 ACD     1      19.950  35.720  -3.510  1.00  0.00            
ATOM     66  O16 ACD     1      20.070  33.680  -3.830  1.00  0.00            
ATOM     67  C20 ACD     1      19.740  32.360  -3.290  1.00  0.00            
ATOM     68  H32 ACD     1      20.290  32.180  -2.360  1.00  0.00            
ATOM     69  C21 ACD     1      20.300  31.280  -4.160  1.00  0.00            
ATOM     70  H33 ACD     1      20.120  30.290  -3.710  1.00  0.00            
ATOM     71  H34 ACD     1      19.920  31.240  -5.190  1.00  0.00            
ATOM     72  O17 ACD     1      21.630  31.470  -4.140  1.00  0.00            
ATOM     73  H35 ACD     1      21.800  32.380  -4.410  1.00  0.00            
ATOM     74  O18 ACD     1      20.260  34.790  -1.790  1.00  0.00            
ATOM     75  C22 ACD     1      21.250  35.790  -1.640  1.00  0.00            
ATOM     76  H36 ACD     1      21.610  36.090  -2.630  1.00  0.00            
ATOM     77  C23 ACD     1      20.650  36.960  -0.790  1.00  0.00            
ATOM     78  H37 ACD     1      20.290  36.570   0.170  1.00  0.00            
ATOM     79  O19 ACD     1      19.550  37.530  -1.520  1.00  0.00            
ATOM     80  H38 ACD     1      18.900  36.840  -1.680  1.00  0.00            
ATOM     81  C24 ACD     1      21.690  37.990  -0.330  1.00  0.00            
ATOM     82  H39 ACD     1      22.180  38.520  -1.160  1.00  0.00            
ATOM     83  O20 ACD     1      21.120  38.890   0.640  1.00  0.00            
ATOM     84  H40 ACD     1      20.940  38.300   1.380  1.00  0.00            
ATOM     85  C25 ACD     1      22.800  37.220   0.420  1.00  0.00            
ATOM     86  H41 ACD     1      23.660  37.850   0.680  1.00  0.00            
ATOM     87  O21 ACD     1      23.350  36.240  -0.500  1.00  0.00            
ATOM     88  C26 ACD     1      22.420  35.180  -0.890  1.00  0.00            
ATOM     89  H42 ACD     1      22.060  34.780   0.070  1.00  0.00            
ATOM     90  C27 ACD     1      23.160  34.150  -1.620  1.00  0.00            
ATOM     91  H43 ACD     1      22.530  33.390  -2.090  1.00  0.00            
ATOM     92  H44 ACD     1      23.820  34.610  -2.360  1.00  0.00            
ATOM     93  O22 ACD     1      24.040  33.420  -0.730  1.00  0.00            
ATOM     94  H45 ACD     1      23.510  33.040  -0.020  1.00  0.00            
ATOM     95  O23 ACD     1      22.220  36.560   1.600  1.00  0.00            
ATOM     96  C28 ACD     1      22.940  36.400   2.810  1.00  0.00            
ATOM     97  H46 ACD     1      23.630  37.240   2.990  1.00  0.00            
ATOM     98  C29 ACD     1      23.740  35.090   2.830  1.00  0.00            
ATOM     99  H47 ACD     1      23.190  34.320   2.270  1.00  0.00            
ATOM    100  O24 ACD     1      24.080  34.660   4.110  1.00  0.00            
ATOM    101  C30 ACD     1      25.060  35.150   2.100  1.00  0.00            
ATOM    102  H48 ACD     1      25.500  34.150   2.180  1.00  0.00            
ATOM    103  H49 ACD     1      24.920  35.380   1.040  1.00  0.00            
ATOM    104  O25 ACD     1      26.010  36.120   2.650  1.00  0.00            
ATOM    105  H50 ACD     1      26.380  35.670   3.410  1.00  0.00            
ATOM    106  C31 ACD     1      21.910  36.520   3.980  1.00  0.00            
ATOM    107  H51 ACD     1      21.060  35.910   3.650  1.00  0.00            
ATOM    108  O26 ACD     1      21.540  37.890   4.380  1.00  0.00            
ATOM    109  H52 ACD     1      20.850  37.850   5.050  1.00  0.00            
ATOM    110  C32 ACD     1      22.400  35.880   5.320  1.00  0.00            
ATOM    111  H53 ACD     1      23.220  36.470   5.760  1.00  0.00            
ATOM    112  O27 ACD     1      21.340  35.720   6.270  1.00  0.00            
ATOM    113  H54 ACD     1      21.100  36.570   6.630  1.00  0.00            
ATOM    114  C33 ACD     1      23.010  34.520   5.000  1.00  0.00            
ATOM    115  H55 ACD     1      23.390  34.130   5.950  1.00  0.00            
ATOM    116  O28 ACD     1      21.980  33.610   4.650  1.00  0.00            
ATOM    117  C34 ACD     1      21.790  32.410   5.310  1.00  0.00            
ATOM    118  H56 ACD     1      22.550  32.310   6.100  1.00  0.00            
ATOM    119  C35 ACD     1      20.390  32.440   5.920  1.00  0.00            
ATOM    120  H57 ACD     1      19.650  32.690   5.150  1.00  0.00            
ATOM    121  O29 ACD     1      20.300  33.370   7.020  1.00  0.00            
ATOM    122  H58 ACD     1      20.650  34.210   6.720  1.00  0.00            
ATOM    123  C36 ACD     1      20.030  31.010   6.480  1.00  0.00            
ATOM    124  H59 ACD     1      20.500  30.970   7.480  1.00  0.00            
ATOM    125  O30 ACD     1      18.680  30.790   6.730  1.00  0.00            
ATOM    126  H60 ACD     1      18.390  31.320   7.480  1.00  0.00            
ATOM    127  C1  DB4     2      22.500  28.800   0.430  1.00  0.00            
ATOM    128  C2  DB4     2      22.130  30.010  -0.520  1.00  0.00            
ATOM    129  O1  DB4     2      21.030  30.790  -0.040  1.00  0.00            
ATOM    130  C3  DB4     2      21.290  31.850   0.800  1.00  0.00            
ATOM    131  O2  DB4     2      22.420  32.300   0.880  1.00  0.00            
ATOM    132  N1  DB4     2      20.120  32.410   1.370  1.00  0.00            
ATOM    133  C4  DB4     2      18.850  31.700   1.450  1.00  0.00            
ATOM    134  C5  DB4     2      17.790  32.290   2.390  1.00  0.00            
ATOM    135  C6  DB4     2      17.730  33.810   2.330  1.00  0.00            
ATOM    136  C7  DB4     2      16.650  34.500   2.790  1.00  0.00            
ATOM    137  C8  DB4     2      16.590  36.000   2.840  1.00  0.00            
ATOM    138  C9  DB4     2      16.720  36.680   1.640  1.00  0.00            
ATOM    139  C10 DB4     2      16.650  38.080   1.580  1.00  0.00            
ATOM    140  C11 DB4     2      16.470  38.810   2.750  1.00  0.00            
ATOM    141  Cl1 DB4     2      16.540  40.550   2.610  1.00  0.00            
ATOM    142  C12 DB4     2      16.380  38.170   3.990  1.00  0.00            
ATOM    143  C13 DB4     2      16.420  36.780   4.010  1.00  0.00            
ATOM    144  C14 DB4     2      16.450  36.140   5.380  1.00  0.00            
ATOM    145  C15 DB4     2      16.310  34.610   5.540  1.00  0.00            
ATOM    146  C16 DB4     2      15.220  33.960   4.640  1.00  0.00            
ATOM    147  C17 DB4     2      14.050  33.430   5.190  1.00  0.00            
ATOM    148  C18 DB4     2      13.170  32.810   4.250  1.00  0.00            
ATOM    149  C19 DB4     2      13.550  32.620   2.940  1.00  0.00            
ATOM    150  N2  DB4     2      14.670  33.180   2.450  1.00  0.00            
ATOM    151  C20 DB4     2      15.430  33.860   3.300  1.00  0.00            
ATOM    152  C21 DB4     2      19.020  34.530   1.900  1.00  0.00            
ATOM    153  C22 DB4     2      20.240  33.590   2.140  1.00  0.00            
ATOM    154  H1  DB4     2      22.700  29.080   1.470  1.00  0.00            
ATOM    155  H2  DB4     2      21.750  28.010   0.300  1.00  0.00            
ATOM    156  H3  DB4     2      23.440  28.430   0.010  1.00  0.00            
ATOM    157  H4  DB4     2      21.910  29.510  -1.470  1.00  0.00            
ATOM    158  H5  DB4     2      22.970  30.700  -0.720  1.00  0.00            
ATOM    159  H6  DB4     2      19.080  30.670   1.750  1.00  0.00            
ATOM    160  H7  DB4     2      18.490  31.700   0.420  1.00  0.00            
ATOM    161  H8  DB4     2      18.000  31.880   3.390  1.00  0.00            
ATOM    162  H9  DB4     2      16.850  31.930   1.960  1.00  0.00            
ATOM    163  H10 DB4     2      16.880  36.080   0.750  1.00  0.00            
ATOM    164  H11 DB4     2      16.790  38.490   0.590  1.00  0.00            
ATOM    165  H12 DB4     2      16.310  38.760   4.900  1.00  0.00            
ATOM    166  H13 DB4     2      15.580  36.560   5.880  1.00  0.00            
ATOM    167  H14 DB4     2      17.370  36.450   5.890  1.00  0.00            
ATOM    168  H15 DB4     2      16.340  34.290   6.590  1.00  0.00            
ATOM    169  H16 DB4     2      17.280  34.210   5.240  1.00  0.00            
ATOM    170  H17 DB4     2      13.820  33.500   6.250  1.00  0.00            
ATOM    171  H18 DB4     2      12.220  32.380   4.550  1.00  0.00            
ATOM    172  H19 DB4     2      12.800  32.180   2.290  1.00  0.00            
ATOM    173  H20 DB4     2      19.090  35.480   2.430  1.00  0.00            
ATOM    174  H21 DB4     2      18.840  34.690   0.830  1.00  0.00            
ATOM    175  H22 DB4     2      21.220  34.070   2.010  1.00  0.00            
ATOM    176  H23 DB4     2      20.130  33.310   3.190  1.00  0.00            
TER
ENDMDL
MODEL        1
ATOM      1  H1  ACD     1      20.550  32.920  47.330  1.00  0.00            
ATOM      2  O1  ACD     1      20.050  33.120  46.530  1.00  0.00            
ATOM      3  C1  ACD     1      20.690  32.250  45.590  1.00  0.00            
ATOM      4  H2  ACD     1      19.980  32.310  44.760  1.00  0.00            
ATOM      5  H3  ACD     1      20.660  31.230  46.010  1.00  0.00            
ATOM      6  C2  ACD     1      22.110  32.610  45.160  1.00  0.00            
ATOM      7  H4  ACD     1      22.170  33.580  44.660  1.00  0.00            
ATOM      8  O2  ACD     1      22.990  32.510  46.270  1.00  0.00            
ATOM      9  C3  ACD     1      24.410  32.530  46.040  1.00  0.00            
ATOM     10  H5  ACD     1      24.790  32.420  47.060  1.00  0.00            
ATOM     11  O3  ACD     1      24.700  33.810  45.450  1.00  0.00            
ATOM     12  C4  ACD     1      25.410  34.870  46.140  1.00  0.00            
ATOM     13  H6  ACD     1      25.620  34.590  47.180  1.00  0.00            
ATOM     14  C5  ACD     1      26.690  35.150  45.290  1.00  0.00            
ATOM     15  H7  ACD     1      26.330  35.280  44.260  1.00  0.00            
ATOM     16  O4  ACD     1      27.560  34.000  45.250  1.00  0.00            
ATOM     17  H8  ACD     1      27.050  33.190  45.310  1.00  0.00            
ATOM     18  C6  ACD     1      27.400  36.460  45.790  1.00  0.00            
ATOM     19  H9  ACD     1      27.850  36.360  46.790  1.00  0.00            
ATOM     20  O5  ACD     1      28.490  36.850  44.870  1.00  0.00            
ATOM     21  H10 ACD     1      28.050  37.390  44.210  1.00  0.00            
ATOM     22  C7  ACD     1      26.400  37.610  45.830  1.00  0.00            
ATOM     23  H11 ACD     1      26.800  38.480  46.350  1.00  0.00            
ATOM     24  O6  ACD     1      25.330  37.110  46.640  1.00  0.00            
ATOM     25  C8  ACD     1      24.490  36.030  46.270  1.00  0.00            
ATOM     26  H12 ACD     1      24.040  36.230  45.290  1.00  0.00            
ATOM     27  C9  ACD     1      23.400  35.880  47.350  1.00  0.00            
ATOM     28  H13 ACD     1      22.860  34.950  47.170  1.00  0.00            
ATOM     29  H14 ACD     1      23.960  35.910  48.300  1.00  0.00            
ATOM     30  O7  ACD     1      22.550  36.980  47.260  1.00  0.00            
ATOM     31  H15 ACD     1      23.130  37.740  47.310  1.00  0.00            
ATOM     32  O8  ACD     1      25.890  37.980  44.520  1.00  0.00            
ATOM     33  C10 ACD     1      26.090  39.330  43.970  1.00  0.00            
ATOM     34  H16 ACD     1      26.750  39.970  44.570  1.00  0.00            
ATOM     35  C11 ACD     1      26.660  39.200  42.540  1.00  0.00            
ATOM     36  H17 ACD     1      26.030  38.520  41.950  1.00  0.00            
ATOM     37  O9  ACD     1      27.990  38.580  42.600  1.00  0.00            
ATOM     38  H18 ACD     1      28.190  38.060  41.820  1.00  0.00            
ATOM     39  C12 ACD     1      26.590  40.560  41.880  1.00  0.00            
ATOM     40  H19 ACD     1      27.290  41.210  42.410  1.00  0.00            
ATOM     41  O10 ACD     1      27.000  40.520  40.450  1.00  0.00            
ATOM     42  H20 ACD     1      26.360  40.050  39.910  1.00  0.00            
ATOM     43  C13 ACD     1      25.120  41.080  41.850  1.00  0.00            
ATOM     44  H21 ACD     1      24.920  42.070  41.440  1.00  0.00            
ATOM     45  O11 ACD     1      24.710  41.150  43.200  1.00  0.00            
ATOM     46  C14 ACD     1      24.710  39.940  43.950  1.00  0.00            
ATOM     47  H22 ACD     1      24.040  39.310  43.360  1.00  0.00            
ATOM     48  C15 ACD     1      24.230  40.230  45.360  1.00  0.00            
ATOM     49  H23 ACD     1      23.310  40.820  45.270  1.00  0.00            
ATOM     50  H24 ACD     1      24.020  39.260  45.830  1.00  0.00            
ATOM     51  O12 ACD     1      25.040  41.030  46.120  1.00  0.00            
ATOM     52  H25 ACD     1      24.800  41.950  46.000  1.00  0.00            
ATOM     53  O13 ACD     1      24.220  40.280  41.070  1.00  0.00            
ATOM     54  C16 ACD     1      23.550  40.940  39.970  1.00  0.00            
ATOM     55  H26 ACD     1      23.990  41.910  39.700  1.00  0.00            
ATOM     56  C17 ACD     1      23.810  40.020  38.780  1.00  0.00            
ATOM     57  H27 ACD     1      23.640  39.000  39.130  1.00  0.00            
ATOM     58  O14 ACD     1      25.110  40.030  38.250  1.00  0.00            
ATOM     59  H28 ACD     1      25.120  40.790  37.660  1.00  0.00            
ATOM     60  C18 ACD     1      22.800  40.170  37.630  1.00  0.00            
ATOM     61  H29 ACD     1      22.920  41.140  37.120  1.00  0.00            
ATOM     62  O15 ACD     1      22.730  39.130  36.590  1.00  0.00            
ATOM     63  H30 ACD     1      23.510  39.200  36.030  1.00  0.00            
ATOM     64  C19 ACD     1      21.370  40.230  38.210  1.00  0.00            
ATOM     65  H31 ACD     1      20.700  40.490  37.380  1.00  0.00            
ATOM     66  O16 ACD     1      21.230  41.320  39.080  1.00  0.00            
ATOM     67  C20 ACD     1      22.090  41.120  40.290  1.00  0.00            
ATOM     68  H32 ACD     1      21.740  40.190  40.750  1.00  0.00            
ATOM     69  C21 ACD     1      21.910  42.250  41.370  1.00  0.00            
ATOM     70  H33 ACD     1      20.840  42.290  41.620  1.00  0.00            
ATOM     71  H34 ACD     1      22.420  42.010  42.310  1.00  0.00            
ATOM     72  O17 ACD     1      22.360  43.580  40.860  1.00  0.00            
ATOM     73  H35 ACD     1      22.850  44.000  41.580  1.00  0.00            
ATOM     74  O18 ACD     1      21.190  38.950  38.800  1.00  0.00            
ATOM     75  C22 ACD     1      20.070  38.130  38.540  1.00  0.00            
ATOM     76  H36 ACD     1      19.340  38.730  37.980  1.00  0.00            
ATOM     77  C23 ACD     1      20.580  36.980  37.630  1.00  0.00            
ATOM     78  H37 ACD     1      21.570  36.810  38.090  1.00  0.00            
ATOM     79  O19 ACD     1      20.840  37.310  36.270  1.00  0.00            
ATOM     80  H38 ACD     1      21.610  37.890  36.200  1.00  0.00            
ATOM     81  C24 ACD     1      19.680  35.720  37.640  1.00  0.00            
ATOM     82  H39 ACD     1      18.770  36.020  37.100  1.00  0.00            
ATOM     83  O20 ACD     1      20.290  34.660  37.010  1.00  0.00            
ATOM     84  H40 ACD     1      20.550  35.040  36.170  1.00  0.00            
ATOM     85  C25 ACD     1      19.230  35.330  39.070  1.00  0.00            
ATOM     86  H41 ACD     1      18.300  34.770  38.930  1.00  0.00            
ATOM     87  O21 ACD     1      18.690  36.430  39.790  1.00  0.00            
ATOM     88  C26 ACD     1      19.480  37.690  39.870  1.00  0.00            
ATOM     89  H42 ACD     1      20.320  37.470  40.540  1.00  0.00            
ATOM     90  C27 ACD     1      18.770  38.890  40.490  1.00  0.00            
ATOM     91  H43 ACD     1      18.870  39.880  40.020  1.00  0.00            
ATOM     92  H44 ACD     1      17.690  38.740  40.360  1.00  0.00            
ATOM     93  O22 ACD     1      18.920  39.040  41.930  1.00  0.00            
ATOM     94  H45 ACD     1      19.800  38.760  42.190  1.00  0.00            
ATOM     95  O23 ACD     1      20.320  34.660  39.730  1.00  0.00            
ATOM     96  C28 ACD     1      20.120  33.220  40.000  1.00  0.00            
ATOM     97  H46 ACD     1      19.380  32.820  39.290  1.00  0.00            
ATOM     98  C29 ACD     1      19.670  33.090  41.480  1.00  0.00            
ATOM     99  H47 ACD     1      20.310  33.750  42.070  1.00  0.00            
ATOM    100  O24 ACD     1      19.780  31.720  41.960  1.00  0.00            
ATOM    101  C30 ACD     1      18.210  33.570  41.590  1.00  0.00            
ATOM    102  H48 ACD     1      17.790  33.410  42.590  1.00  0.00            
ATOM    103  H49 ACD     1      18.250  34.660  41.440  1.00  0.00            
ATOM    104  O25 ACD     1      17.380  33.040  40.570  1.00  0.00            
ATOM    105  H50 ACD     1      17.490  32.110  40.350  1.00  0.00            
ATOM    106  C31 ACD     1      21.510  32.510  39.730  1.00  0.00            
ATOM    107  H51 ACD     1      22.310  33.160  40.100  1.00  0.00            
ATOM    108  O26 ACD     1      21.630  32.380  38.290  1.00  0.00            
ATOM    109  H52 ACD     1      21.460  33.190  37.800  1.00  0.00            
ATOM    110  C32 ACD     1      21.630  31.170  40.550  1.00  0.00            
ATOM    111  H53 ACD     1      20.950  30.460  40.060  1.00  0.00            
ATOM    112  O27 ACD     1      23.010  30.760  40.560  1.00  0.00            
ATOM    113  H54 ACD     1      23.230  30.470  39.670  1.00  0.00            
ATOM    114  C33 ACD     1      21.160  31.290  42.050  1.00  0.00            
ATOM    115  H55 ACD     1      21.180  30.310  42.540  1.00  0.00            
ATOM    116  O28 ACD     1      22.000  32.160  42.750  1.00  0.00            
ATOM    117  C34 ACD     1      22.540  31.710  43.990  1.00  0.00            
ATOM    118  H56 ACD     1      22.160  30.720  44.290  1.00  0.00            
ATOM    119  C35 ACD     1      24.050  31.480  43.790  1.00  0.00            
ATOM    120  H57 ACD     1      24.440  32.360  43.270  1.00  0.00            
ATOM    121  O29 ACD     1      24.270  30.320  42.940  1.00  0.00            
ATOM    122  H58 ACD     1      23.660  30.550  42.230  1.00  0.00            
ATOM    123  C36 ACD     1      24.850  31.350  45.100  1.00  0.00            
ATOM    124  H59 ACD     1      24.540  30.420  45.590  1.00  0.00            
ATOM    125  O30 ACD     1      26.240  31.470  44.820  1.00  0.00            
ATOM    126  H60 ACD     1      26.490  31.240  43.920  1.00  0.00            
ATOM    127  C1  DB4     2      19.280  35.420  44.380  1.00  0.00            
ATOM    128  C2  DB4     2      20.510  36.100  44.940  1.00  0.00            
ATOM    129  O1  DB4     2      21.600  35.920  44.060  1.00  0.00            
ATOM    130  C3  DB4     2      21.980  36.840  43.110  1.00  0.00            
ATOM    131  O2  DB4     2      21.290  37.800  42.980  1.00  0.00            
ATOM    132  N1  DB4     2      22.900  36.340  42.220  1.00  0.00            
ATOM    133  C4  DB4     2      23.780  35.150  42.420  1.00  0.00            
ATOM    134  C5  DB4     2      25.130  35.260  41.620  1.00  0.00            
ATOM    135  C6  DB4     2      25.100  35.690  40.130  1.00  0.00            
ATOM    136  C7  DB4     2      25.970  35.230  39.220  1.00  0.00            
ATOM    137  C8  DB4     2      25.750  35.540  37.790  1.00  0.00            
ATOM    138  C9  DB4     2      26.080  36.820  37.240  1.00  0.00            
ATOM    139  C10 DB4     2      26.000  37.030  35.870  1.00  0.00            
ATOM    140  C11 DB4     2      25.580  36.000  34.980  1.00  0.00            
ATOM    141  Cl1 DB4     2      25.710  36.340  33.260  1.00  0.00            
ATOM    142  C12 DB4     2      25.210  34.750  35.540  1.00  0.00            
ATOM    143  C13 DB4     2      25.220  34.540  36.940  1.00  0.00            
ATOM    144  C14 DB4     2      24.940  33.150  37.490  1.00  0.00            
ATOM    145  C15 DB4     2      26.300  32.390  37.740  1.00  0.00            
ATOM    146  C16 DB4     2      27.240  33.080  38.740  1.00  0.00            
ATOM    147  C17 DB4     2      28.400  32.310  39.020  1.00  0.00            
ATOM    148  C18 DB4     2      29.310  32.800  39.950  1.00  0.00            
ATOM    149  C19 DB4     2      29.160  34.030  40.550  1.00  0.00            
ATOM    150  N2  DB4     2      28.070  34.790  40.280  1.00  0.00            
ATOM    151  C20 DB4     2      27.090  34.300  39.480  1.00  0.00            
ATOM    152  C21 DB4     2      23.790  36.410  39.770  1.00  0.00            
ATOM    153  C22 DB4     2      23.210  37.120  41.020  1.00  0.00            
ATOM    154  H1  DB4     2      18.380  35.530  44.990  1.00  0.00            
ATOM    155  H2  DB4     2      19.090  35.870  43.400  1.00  0.00            
ATOM    156  H3  DB4     2      19.370  34.340  44.260  1.00  0.00            
ATOM    157  H4  DB4     2      20.740  35.660  45.920  1.00  0.00            
ATOM    158  H5  DB4     2      20.310  37.160  45.150  1.00  0.00            
ATOM    159  H6  DB4     2      23.160  34.280  42.180  1.00  0.00            
ATOM    160  H7  DB4     2      23.970  35.050  43.490  1.00  0.00            
ATOM    161  H8  DB4     2      25.560  34.260  41.690  1.00  0.00            
ATOM    162  H9  DB4     2      25.700  35.990  42.210  1.00  0.00            
ATOM    163  H10 DB4     2      26.500  37.520  37.960  1.00  0.00            
ATOM    164  H11 DB4     2      26.360  37.980  35.490  1.00  0.00            
ATOM    165  H12 DB4     2      25.000  33.950  34.840  1.00  0.00            
ATOM    166  H13 DB4     2      24.270  32.660  36.770  1.00  0.00            
ATOM    167  H14 DB4     2      24.380  33.140  38.430  1.00  0.00            
ATOM    168  H15 DB4     2      26.760  32.240  36.760  1.00  0.00            
ATOM    169  H16 DB4     2      26.010  31.380  38.050  1.00  0.00            
ATOM    170  H17 DB4     2      28.550  31.340  38.560  1.00  0.00            
ATOM    171  H18 DB4     2      30.110  32.170  40.330  1.00  0.00            
ATOM    172  H19 DB4     2      29.890  34.380  41.280  1.00  0.00            
ATOM    173  H20 DB4     2      23.040  35.660  39.480  1.00  0.00            
ATOM    174  H21 DB4     2      23.950  37.140  38.970  1.00  0.00            
ATOM    175  H22 DB4     2      23.950  37.880  41.300  1.00  0.00            
ATOM    176  H23 DB4     2      22.350  37.750  40.770  1.00  0.00            
TER
ENDMDL
MODEL        1
ATOM      1  H1  ACD     1      12.590  29.710  35.430  1.00  0.00            
ATOM      2  O1  ACD     1      11.940  30.420  35.430  1.00  0.00            
ATOM      3  C1  ACD     1      11.040  30.140  36.460  1.00  0.00            
ATOM      4  H2  ACD     1      10.900  29.050  36.480  1.00  0.00            
ATOM      5  H3  ACD     1      10.090  30.660  36.290  1.00  0.00            
ATOM      6  C2  ACD     1      11.530  30.500  37.840  1.00  0.00            
ATOM      7  H4  ACD     1      10.620  30.380  38.430  1.00  0.00            
ATOM      8  O2  ACD     1      12.620  29.650  38.250  1.00  0.00            
ATOM      9  C3  ACD     1      13.090  29.820  39.600  1.00  0.00            
ATOM     10  H5  ACD     1      13.950  29.160  39.760  1.00  0.00            
ATOM     11  O3  ACD     1      12.020  29.550  40.600  1.00  0.00            
ATOM     12  C4  ACD     1      12.240  28.530  41.650  1.00  0.00            
ATOM     13  H6  ACD     1      13.280  28.190  41.700  1.00  0.00            
ATOM     14  C5  ACD     1      12.040  29.200  42.980  1.00  0.00            
ATOM     15  H7  ACD     1      11.110  29.790  42.970  1.00  0.00            
ATOM     16  O4  ACD     1      13.120  30.160  43.210  1.00  0.00            
ATOM     17  H8  ACD     1      13.970  29.720  43.310  1.00  0.00            
ATOM     18  C6  ACD     1      11.910  28.230  44.150  1.00  0.00            
ATOM     19  H9  ACD     1      12.870  27.750  44.370  1.00  0.00            
ATOM     20  O5  ACD     1      11.340  28.850  45.310  1.00  0.00            
ATOM     21  H10 ACD     1      12.000  29.510  45.530  1.00  0.00            
ATOM     22  C7  ACD     1      10.930  27.140  43.730  1.00  0.00            
ATOM     23  H11 ACD     1      10.880  26.260  44.390  1.00  0.00            
ATOM     24  O6  ACD     1      11.260  26.530  42.540  1.00  0.00            
ATOM     25  C8  ACD     1      11.270  27.410  41.410  1.00  0.00            
ATOM     26  H12 ACD     1      10.250  27.810  41.350  1.00  0.00            
ATOM     27  C9  ACD     1      11.650  26.700  40.130  1.00  0.00            
ATOM     28  H13 ACD     1      11.820  27.480  39.380  1.00  0.00            
ATOM     29  H14 ACD     1      12.640  26.240  40.260  1.00  0.00            
ATOM     30  O7  ACD     1      10.690  25.730  39.710  1.00  0.00            
ATOM     31  H15 ACD     1      10.340  25.320  40.510  1.00  0.00            
ATOM     32  O8  ACD     1       9.540  27.680  43.700  1.00  0.00            
ATOM     33  C10 ACD     1       8.520  27.200  44.570  1.00  0.00            
ATOM     34  H16 ACD     1       9.090  26.710  45.370  1.00  0.00            
ATOM     35  C11 ACD     1       7.900  28.380  45.310  1.00  0.00            
ATOM     36  H17 ACD     1       7.770  29.080  44.470  1.00  0.00            
ATOM     37  O9  ACD     1       8.890  28.900  46.210  1.00  0.00            
ATOM     38  H18 ACD     1       9.690  28.940  45.690  1.00  0.00            
ATOM     39  C12 ACD     1       6.600  28.050  45.980  1.00  0.00            
ATOM     40  H19 ACD     1       6.770  27.310  46.770  1.00  0.00            
ATOM     41  O10 ACD     1       5.880  29.100  46.630  1.00  0.00            
ATOM     42  H20 ACD     1       6.510  29.800  46.790  1.00  0.00            
ATOM     43  C13 ACD     1       5.780  27.320  44.900  1.00  0.00            
ATOM     44  H21 ACD     1       4.810  27.080  45.350  1.00  0.00            
ATOM     45  O11 ACD     1       6.290  26.090  44.440  1.00  0.00            
ATOM     46  C14 ACD     1       7.550  26.260  43.790  1.00  0.00            
ATOM     47  H22 ACD     1       7.340  26.680  42.800  1.00  0.00            
ATOM     48  C15 ACD     1       8.230  24.910  43.550  1.00  0.00            
ATOM     49  H23 ACD     1       7.490  24.300  43.020  1.00  0.00            
ATOM     50  H24 ACD     1       9.070  25.030  42.860  1.00  0.00            
ATOM     51  O12 ACD     1       8.780  24.280  44.680  1.00  0.00            
ATOM     52  H25 ACD     1       8.030  23.920  45.160  1.00  0.00            
ATOM     53  O13 ACD     1       5.510  28.180  43.850  1.00  0.00            
ATOM     54  C16 ACD     1       4.130  28.430  43.370  1.00  0.00            
ATOM     55  H26 ACD     1       3.480  27.730  43.920  1.00  0.00            
ATOM     56  C17 ACD     1       3.760  29.800  43.900  1.00  0.00            
ATOM     57  H27 ACD     1       4.630  30.410  43.620  1.00  0.00            
ATOM     58  O14 ACD     1       3.430  29.770  45.250  1.00  0.00            
ATOM     59  H28 ACD     1       4.240  29.610  45.730  1.00  0.00            
ATOM     60  C18 ACD     1       2.640  30.560  43.120  1.00  0.00            
ATOM     61  H29 ACD     1       1.760  29.940  43.340  1.00  0.00            
ATOM     62  O15 ACD     1       2.430  31.920  43.540  1.00  0.00            
ATOM     63  H30 ACD     1       2.400  31.980  44.500  1.00  0.00            
ATOM     64  C19 ACD     1       2.790  30.390  41.590  1.00  0.00            
ATOM     65  H31 ACD     1       1.940  30.740  41.010  1.00  0.00            
ATOM     66  O16 ACD     1       2.940  28.990  41.340  1.00  0.00            
ATOM     67  C20 ACD     1       4.080  28.340  41.870  1.00  0.00            
ATOM     68  H32 ACD     1       5.020  28.750  41.490  1.00  0.00            
ATOM     69  C21 ACD     1       4.070  26.910  41.350  1.00  0.00            
ATOM     70  H33 ACD     1       4.900  26.330  41.780  1.00  0.00            
ATOM     71  H34 ACD     1       3.080  26.560  41.640  1.00  0.00            
ATOM     72  O17 ACD     1       4.180  26.870  39.990  1.00  0.00            
ATOM     73  H35 ACD     1       3.450  27.430  39.690  1.00  0.00            
ATOM     74  O18 ACD     1       4.060  30.970  41.220  1.00  0.00            
ATOM     75  C22 ACD     1       3.960  32.080  40.400  1.00  0.00            
ATOM     76  H36 ACD     1       2.920  32.370  40.210  1.00  0.00            
ATOM     77  C23 ACD     1       4.780  33.220  40.930  1.00  0.00            
ATOM     78  H37 ACD     1       5.800  32.810  40.970  1.00  0.00            
ATOM     79  O19 ACD     1       4.300  33.710  42.210  1.00  0.00            
ATOM     80  H38 ACD     1       4.960  33.680  42.900  1.00  0.00            
ATOM     81  C24 ACD     1       4.750  34.470  40.010  1.00  0.00            
ATOM     82  H39 ACD     1       3.720  34.830  39.990  1.00  0.00            
ATOM     83  O20 ACD     1       5.660  35.460  40.580  1.00  0.00            
ATOM     84  H40 ACD     1       6.400  35.560  39.970  1.00  0.00            
ATOM     85  C25 ACD     1       5.160  34.060  38.590  1.00  0.00            
ATOM     86  H41 ACD     1       4.880  34.880  37.910  1.00  0.00            
ATOM     87  O21 ACD     1       4.390  32.960  38.120  1.00  0.00            
ATOM     88  C26 ACD     1       4.420  31.750  38.970  1.00  0.00            
ATOM     89  H42 ACD     1       5.420  31.340  39.140  1.00  0.00            
ATOM     90  C27 ACD     1       3.610  30.580  38.420  1.00  0.00            
ATOM     91  H43 ACD     1       4.020  29.720  38.970  1.00  0.00            
ATOM     92  H44 ACD     1       2.520  30.660  38.570  1.00  0.00            
ATOM     93  O22 ACD     1       3.890  30.330  37.050  1.00  0.00            
ATOM     94  H45 ACD     1       3.660  31.110  36.540  1.00  0.00            
ATOM     95  O23 ACD     1       6.530  33.680  38.550  1.00  0.00            
ATOM     96  C28 ACD     1       7.460  34.220  37.540  1.00  0.00            
ATOM     97  H46 ACD     1       6.950  34.920  36.870  1.00  0.00            
ATOM     98  C29 ACD     1       8.020  33.030  36.720  1.00  0.00            
ATOM     99  H47 ACD     1       8.200  32.160  37.360  1.00  0.00            
ATOM    100  O24 ACD     1       9.260  33.270  36.110  1.00  0.00            
ATOM    101  C30 ACD     1       7.050  32.660  35.680  1.00  0.00            
ATOM    102  H48 ACD     1       7.650  31.900  35.160  1.00  0.00            
ATOM    103  H49 ACD     1       6.200  32.170  36.160  1.00  0.00            
ATOM    104  O25 ACD     1       6.520  33.700  34.870  1.00  0.00            
ATOM    105  H50 ACD     1       7.230  33.980  34.280  1.00  0.00            
ATOM    106  C31 ACD     1       8.590  34.890  38.390  1.00  0.00            
ATOM    107  H51 ACD     1       8.740  34.130  39.170  1.00  0.00            
ATOM    108  O26 ACD     1       8.060  36.190  38.870  1.00  0.00            
ATOM    109  H52 ACD     1       8.070  36.910  38.240  1.00  0.00            
ATOM    110  C32 ACD     1       9.900  35.020  37.610  1.00  0.00            
ATOM    111  H53 ACD     1       9.730  35.760  36.810  1.00  0.00            
ATOM    112  O27 ACD     1      10.960  35.400  38.560  1.00  0.00            
ATOM    113  H54 ACD     1      11.050  36.350  38.660  1.00  0.00            
ATOM    114  C33 ACD     1      10.320  33.720  36.980  1.00  0.00            
ATOM    115  H55 ACD     1      11.290  33.970  36.540  1.00  0.00            
ATOM    116  O28 ACD     1      10.550  32.720  38.030  1.00  0.00            
ATOM    117  C34 ACD     1      11.810  32.000  37.960  1.00  0.00            
ATOM    118  H56 ACD     1      12.620  32.350  37.310  1.00  0.00            
ATOM    119  C35 ACD     1      12.300  32.220  39.430  1.00  0.00            
ATOM    120  H57 ACD     1      11.520  31.780  40.070  1.00  0.00            
ATOM    121  O29 ACD     1      12.580  33.580  39.650  1.00  0.00            
ATOM    122  H58 ACD     1      11.850  34.130  39.350  1.00  0.00            
ATOM    123  C36 ACD     1      13.490  31.300  39.730  1.00  0.00            
ATOM    124  H59 ACD     1      14.260  31.600  39.010  1.00  0.00            
ATOM    125  O30 ACD     1      14.020  31.460  41.010  1.00  0.00            
ATOM    126  H60 ACD     1      13.500  31.010  41.690  1.00  0.00            
ATOM    127  C1  DB4     2       7.350  25.380  39.840  1.00  0.00            
ATOM    128  C2  DB4     2       7.500  26.660  38.950  1.00  0.00            
ATOM    129  O1  DB4     2       7.580  27.690  39.850  1.00  0.00            
ATOM    130  C3  DB4     2       7.710  28.950  39.320  1.00  0.00            
ATOM    131  O2  DB4     2       7.900  29.140  38.150  1.00  0.00            
ATOM    132  N1  DB4     2       7.950  29.900  40.290  1.00  0.00            
ATOM    133  C4  DB4     2       7.770  29.580  41.740  1.00  0.00            
ATOM    134  C5  DB4     2       7.310  30.850  42.530  1.00  0.00            
ATOM    135  C6  DB4     2       8.230  31.990  42.370  1.00  0.00            
ATOM    136  C7  DB4     2       8.310  33.000  43.360  1.00  0.00            
ATOM    137  C8  DB4     2       9.160  34.160  43.270  1.00  0.00            
ATOM    138  C9  DB4     2       9.070  34.930  42.090  1.00  0.00            
ATOM    139  C10 DB4     2       9.820  36.100  41.890  1.00  0.00            
ATOM    140  C11 DB4     2      10.800  36.380  42.860  1.00  0.00            
ATOM    141  Cl1 DB4     2      11.920  37.690  42.670  1.00  0.00            
ATOM    142  C12 DB4     2      10.890  35.650  44.060  1.00  0.00            
ATOM    143  C13 DB4     2      10.010  34.620  44.320  1.00  0.00            
ATOM    144  C14 DB4     2      10.160  33.840  45.640  1.00  0.00            
ATOM    145  C15 DB4     2       9.540  32.490  45.830  1.00  0.00            
ATOM    146  C16 DB4     2       8.040  32.580  45.730  1.00  0.00            
ATOM    147  C17 DB4     2       7.260  32.350  46.840  1.00  0.00            
ATOM    148  C18 DB4     2       5.910  32.470  46.700  1.00  0.00            
ATOM    149  C19 DB4     2       5.380  32.930  45.470  1.00  0.00            
ATOM    150  N2  DB4     2       6.140  33.090  44.350  1.00  0.00            
ATOM    151  C20 DB4     2       7.460  33.020  44.540  1.00  0.00            
ATOM    152  C21 DB4     2       9.160  31.910  41.210  1.00  0.00            
ATOM    153  C22 DB4     2       8.400  31.310  39.990  1.00  0.00            
ATOM    154  H1  DB4     2       7.960  25.330  40.750  1.00  0.00            
ATOM    155  H2  DB4     2       6.310  25.200  40.140  1.00  0.00            
ATOM    156  H3  DB4     2       7.810  24.570  39.240  1.00  0.00            
ATOM    157  H4  DB4     2       6.670  26.750  38.240  1.00  0.00            
ATOM    158  H5  DB4     2       8.430  26.600  38.360  1.00  0.00            
ATOM    159  H6  DB4     2       8.720  29.190  42.120  1.00  0.00            
ATOM    160  H7  DB4     2       7.010  28.800  41.840  1.00  0.00            
ATOM    161  H8  DB4     2       7.060  30.640  43.580  1.00  0.00            
ATOM    162  H9  DB4     2       6.330  31.040  42.090  1.00  0.00            
ATOM    163  H10 DB4     2       8.370  34.670  41.300  1.00  0.00            
ATOM    164  H11 DB4     2       9.740  36.660  40.960  1.00  0.00            
ATOM    165  H12 DB4     2      11.560  35.900  44.880  1.00  0.00            
ATOM    166  H13 DB4     2       9.750  34.420  46.470  1.00  0.00            
ATOM    167  H14 DB4     2      11.210  33.720  45.910  1.00  0.00            
ATOM    168  H15 DB4     2       9.820  32.120  46.820  1.00  0.00            
ATOM    169  H16 DB4     2       9.980  31.810  45.090  1.00  0.00            
ATOM    170  H17 DB4     2       7.660  32.050  47.800  1.00  0.00            
ATOM    171  H18 DB4     2       5.290  32.100  47.520  1.00  0.00            
ATOM    172  H19 DB4     2       4.310  33.060  45.310  1.00  0.00            
ATOM    173  H20 DB4     2      10.000  31.260  41.470  1.00  0.00            
ATOM    174  H21 DB4     2       9.710  32.820  40.950  1.00  0.00            
ATOM    175  H22 DB4     2       7.570  31.960  39.710  1.00  0.00            
ATOM    176  H23 DB4     2       9.080  31.220  39.140  1.00  0.00            
TER
ENDMDL
MODEL        1
ATOM      1  H1  ACD     1      27.020  26.410   8.140  1.00  0.00            
ATOM      2  O1  ACD     1      26.560  26.370   8.990  1.00  0.00            
ATOM      3  C1  ACD     1      25.290  26.970   8.900  1.00  0.00            
ATOM      4  H2  ACD     1      24.650  26.730   9.760  1.00  0.00            
ATOM      5  H3  ACD     1      24.820  26.590   7.990  1.00  0.00            
ATOM      6  C2  ACD     1      25.380  28.470   8.650  1.00  0.00            
ATOM      7  H4  ACD     1      26.050  28.790   9.460  1.00  0.00            
ATOM      8  O2  ACD     1      25.980  28.840   7.380  1.00  0.00            
ATOM      9  C3  ACD     1      25.950  30.220   7.080  1.00  0.00            
ATOM     10  H5  ACD     1      26.460  30.290   6.110  1.00  0.00            
ATOM     11  O3  ACD     1      26.650  30.920   8.110  1.00  0.00            
ATOM     12  C4  ACD     1      27.960  31.320   7.760  1.00  0.00            
ATOM     13  H6  ACD     1      28.350  31.010   6.780  1.00  0.00            
ATOM     14  C5  ACD     1      28.010  32.880   7.670  1.00  0.00            
ATOM     15  H7  ACD     1      27.580  33.220   8.620  1.00  0.00            
ATOM     16  O4  ACD     1      27.190  33.240   6.510  1.00  0.00            
ATOM     17  H8  ACD     1      26.300  32.970   6.750  1.00  0.00            
ATOM     18  C6  ACD     1      29.460  33.370   7.550  1.00  0.00            
ATOM     19  H9  ACD     1      29.750  33.050   6.540  1.00  0.00            
ATOM     20  O5  ACD     1      29.700  34.760   7.670  1.00  0.00            
ATOM     21  H10 ACD     1      30.650  34.860   7.660  1.00  0.00            
ATOM     22  C7  ACD     1      30.390  32.720   8.580  1.00  0.00            
ATOM     23  H11 ACD     1      31.430  32.890   8.270  1.00  0.00            
ATOM     24  O6  ACD     1      30.290  31.310   8.540  1.00  0.00            
ATOM     25  C8  ACD     1      28.960  30.760   8.770  1.00  0.00            
ATOM     26  H12 ACD     1      28.580  31.000   9.770  1.00  0.00            
ATOM     27  C9  ACD     1      29.110  29.270   8.530  1.00  0.00            
ATOM     28  H13 ACD     1      28.130  28.760   8.520  1.00  0.00            
ATOM     29  H14 ACD     1      29.640  29.180   7.580  1.00  0.00            
ATOM     30  O7  ACD     1      29.870  28.590   9.520  1.00  0.00            
ATOM     31  H15 ACD     1      29.510  28.740  10.390  1.00  0.00            
ATOM     32  O8  ACD     1      30.100  33.250   9.900  1.00  0.00            
ATOM     33  C10 ACD     1      31.180  33.480  10.850  1.00  0.00            
ATOM     34  H16 ACD     1      32.110  33.750  10.330  1.00  0.00            
ATOM     35  C11 ACD     1      30.540  34.580  11.780  1.00  0.00            
ATOM     36  H17 ACD     1      29.540  34.140  11.880  1.00  0.00            
ATOM     37  O9  ACD     1      30.480  35.930  11.230  1.00  0.00            
ATOM     38  H18 ACD     1      29.610  36.070  10.830  1.00  0.00            
ATOM     39  C12 ACD     1      31.220  34.640  13.210  1.00  0.00            
ATOM     40  H19 ACD     1      32.200  35.100  13.060  1.00  0.00            
ATOM     41  O10 ACD     1      30.440  35.470  14.120  1.00  0.00            
ATOM     42  H20 ACD     1      30.700  36.370  13.920  1.00  0.00            
ATOM     43  C13 ACD     1      31.310  33.290  13.860  1.00  0.00            
ATOM     44  H21 ACD     1      31.780  33.400  14.850  1.00  0.00            
ATOM     45  O11 ACD     1      32.040  32.470  13.070  1.00  0.00            
ATOM     46  C14 ACD     1      31.490  32.220  11.740  1.00  0.00            
ATOM     47  H22 ACD     1      30.590  31.590  11.780  1.00  0.00            
ATOM     48  C15 ACD     1      32.400  31.300  11.040  1.00  0.00            
ATOM     49  H23 ACD     1      32.140  31.310   9.970  1.00  0.00            
ATOM     50  H24 ACD     1      33.370  31.750  11.260  1.00  0.00            
ATOM     51  O12 ACD     1      32.450  29.940  11.420  1.00  0.00            
ATOM     52  H25 ACD     1      31.610  29.560  11.140  1.00  0.00            
ATOM     53  O13 ACD     1      30.020  32.700  14.160  1.00  0.00            
ATOM     54  C16 ACD     1      29.790  32.280  15.470  1.00  0.00            
ATOM     55  H26 ACD     1      30.630  32.520  16.140  1.00  0.00            
ATOM     56  C17 ACD     1      28.550  33.050  15.910  1.00  0.00            
ATOM     57  H27 ACD     1      27.800  33.080  15.110  1.00  0.00            
ATOM     58  O14 ACD     1      28.950  34.410  16.200  1.00  0.00            
ATOM     59  H28 ACD     1      29.600  34.630  15.530  1.00  0.00            
ATOM     60  C18 ACD     1      27.920  32.440  17.200  1.00  0.00            
ATOM     61  H29 ACD     1      28.570  32.530  18.080  1.00  0.00            
ATOM     62  O15 ACD     1      26.700  33.030  17.600  1.00  0.00            
ATOM     63  H30 ACD     1      27.060  33.920  17.570  1.00  0.00            
ATOM     64  C19 ACD     1      27.700  30.940  17.010  1.00  0.00            
ATOM     65  H31 ACD     1      27.530  30.560  18.020  1.00  0.00            
ATOM     66  O16 ACD     1      28.920  30.350  16.670  1.00  0.00            
ATOM     67  C20 ACD     1      29.530  30.750  15.460  1.00  0.00            
ATOM     68  H32 ACD     1      28.980  30.400  14.580  1.00  0.00            
ATOM     69  C21 ACD     1      30.890  30.040  15.450  1.00  0.00            
ATOM     70  H33 ACD     1      30.750  28.950  15.400  1.00  0.00            
ATOM     71  H34 ACD     1      31.400  30.260  14.510  1.00  0.00            
ATOM     72  O17 ACD     1      31.660  30.430  16.590  1.00  0.00            
ATOM     73  H35 ACD     1      32.400  29.810  16.590  1.00  0.00            
ATOM     74  O18 ACD     1      26.720  30.600  16.140  1.00  0.00            
ATOM     75  C22 ACD     1      25.700  29.700  16.620  1.00  0.00            
ATOM     76  H36 ACD     1      25.780  29.610  17.720  1.00  0.00            
ATOM     77  C23 ACD     1      24.400  30.520  16.420  1.00  0.00            
ATOM     78  H37 ACD     1      24.490  31.050  15.470  1.00  0.00            
ATOM     79  O19 ACD     1      24.330  31.480  17.410  1.00  0.00            
ATOM     80  H38 ACD     1      25.100  32.040  17.500  1.00  0.00            
ATOM     81  C24 ACD     1      23.100  29.710  16.500  1.00  0.00            
ATOM     82  H39 ACD     1      22.910  29.290  17.500  1.00  0.00            
ATOM     83  O20 ACD     1      22.000  30.390  16.000  1.00  0.00            
ATOM     84  H40 ACD     1      22.040  31.310  16.280  1.00  0.00            
ATOM     85  C25 ACD     1      23.200  28.460  15.600  1.00  0.00            
ATOM     86  H41 ACD     1      22.230  27.960  15.720  1.00  0.00            
ATOM     87  O21 ACD     1      24.350  27.720  16.020  1.00  0.00            
ATOM     88  C26 ACD     1      25.700  28.330  15.860  1.00  0.00            
ATOM     89  H42 ACD     1      26.000  28.590  14.830  1.00  0.00            
ATOM     90  C27 ACD     1      26.720  27.380  16.400  1.00  0.00            
ATOM     91  H43 ACD     1      26.680  26.410  15.880  1.00  0.00            
ATOM     92  H44 ACD     1      27.690  27.790  16.090  1.00  0.00            
ATOM     93  O22 ACD     1      26.640  27.230  17.790  1.00  0.00            
ATOM     94  H45 ACD     1      27.370  26.660  18.030  1.00  0.00            
ATOM     95  O23 ACD     1      23.380  28.840  14.240  1.00  0.00            
ATOM     96  C28 ACD     1      22.540  28.180  13.250  1.00  0.00            
ATOM     97  H46 ACD     1      21.760  27.600  13.770  1.00  0.00            
ATOM     98  C29 ACD     1      23.460  27.320  12.340  1.00  0.00            
ATOM     99  H47 ACD     1      24.410  27.820  12.110  1.00  0.00            
ATOM    100  O24 ACD     1      22.740  27.010  11.190  1.00  0.00            
ATOM    101  C30 ACD     1      24.040  26.060  13.040  1.00  0.00            
ATOM    102  H48 ACD     1      24.710  25.540  12.350  1.00  0.00            
ATOM    103  H49 ACD     1      24.720  26.400  13.840  1.00  0.00            
ATOM    104  O25 ACD     1      23.070  25.140  13.550  1.00  0.00            
ATOM    105  H50 ACD     1      23.340  24.300  13.150  1.00  0.00            
ATOM    106  C31 ACD     1      21.750  29.290  12.510  1.00  0.00            
ATOM    107  H51 ACD     1      22.390  30.160  12.290  1.00  0.00            
ATOM    108  O26 ACD     1      20.700  29.760  13.390  1.00  0.00            
ATOM    109  H52 ACD     1      21.210  30.130  14.110  1.00  0.00            
ATOM    110  C32 ACD     1      21.190  28.860  11.150  1.00  0.00            
ATOM    111  H53 ACD     1      20.310  28.260  11.390  1.00  0.00            
ATOM    112  O27 ACD     1      20.820  29.950  10.180  1.00  0.00            
ATOM    113  H54 ACD     1      21.670  30.160   9.780  1.00  0.00            
ATOM    114  C33 ACD     1      22.340  28.070  10.410  1.00  0.00            
ATOM    115  H55 ACD     1      22.040  27.640   9.450  1.00  0.00            
ATOM    116  O28 ACD     1      23.500  28.890  10.120  1.00  0.00            
ATOM    117  C34 ACD     1      23.930  28.960   8.730  1.00  0.00            
ATOM    118  H56 ACD     1      23.320  28.290   8.100  1.00  0.00            
ATOM    119  C35 ACD     1      23.810  30.420   8.280  1.00  0.00            
ATOM    120  H57 ACD     1      24.300  31.060   9.030  1.00  0.00            
ATOM    121  O29 ACD     1      22.430  30.790   8.140  1.00  0.00            
ATOM    122  H58 ACD     1      22.200  31.610   8.590  1.00  0.00            
ATOM    123  C36 ACD     1      24.540  30.660   6.970  1.00  0.00            
ATOM    124  H59 ACD     1      23.900  30.150   6.230  1.00  0.00            
ATOM    125  O30 ACD     1      24.550  32.080   6.700  1.00  0.00
[truncated: 1,689,571 more chars]
