# Supplementary material for: Achieving Chemical Accuracy in Cyclodextrin Host–Guest Binding via Integrative Atomistic Modelling
Source: Adv Sci (Weinh). 2025 Dec 14;13(10):e19782. doi: 10.1002/advs.202519782 (PMC12915143; doi:10.1002/advs.202519782)
Supplement: Supplementary file 1 — Supporting Information [file ADVS-13-e19782-s003.zip › all_poses/ACD.DF0.pdb]

MODEL        1
ATOM      1  H1  ACD     1      11.440  28.450  19.170  1.00  0.00            
ATOM      2  O1  ACD     1      12.370  28.700  19.150  1.00  0.00            
ATOM      3  C1  ACD     1      13.120  27.690  18.520  1.00  0.00            
ATOM      4  H2  ACD     1      13.260  27.870  17.450  1.00  0.00            
ATOM      5  H3  ACD     1      12.550  26.760  18.600  1.00  0.00            
ATOM      6  C2  ACD     1      14.580  27.410  19.020  1.00  0.00            
ATOM      7  H4  ACD     1      15.170  28.310  18.800  1.00  0.00            
ATOM      8  O2  ACD     1      14.490  27.200  20.460  1.00  0.00            
ATOM      9  C3  ACD     1      14.120  25.940  21.040  1.00  0.00            
ATOM     10  H5  ACD     1      13.220  26.050  21.650  1.00  0.00            
ATOM     11  O3  ACD     1      15.140  25.520  21.920  1.00  0.00            
ATOM     12  C4  ACD     1      14.980  25.270  23.380  1.00  0.00            
ATOM     13  H6  ACD     1      13.980  24.930  23.650  1.00  0.00            
ATOM     14  C5  ACD     1      15.840  24.090  23.710  1.00  0.00            
ATOM     15  H7  ACD     1      16.810  24.250  23.220  1.00  0.00            
ATOM     16  O4  ACD     1      15.160  22.980  23.130  1.00  0.00            
ATOM     17  H8  ACD     1      15.450  22.150  23.540  1.00  0.00            
ATOM     18  C6  ACD     1      16.070  23.950  25.280  1.00  0.00            
ATOM     19  H9  ACD     1      15.190  23.670  25.880  1.00  0.00            
ATOM     20  O5  ACD     1      16.980  22.850  25.470  1.00  0.00            
ATOM     21  H10 ACD     1      17.860  23.190  25.700  1.00  0.00            
ATOM     22  C7  ACD     1      16.640  25.270  25.860  1.00  0.00            
ATOM     23  H11 ACD     1      16.720  25.150  26.950  1.00  0.00            
ATOM     24  O6  ACD     1      15.700  26.340  25.540  1.00  0.00            
ATOM     25  C8  ACD     1      15.400  26.520  24.140  1.00  0.00            
ATOM     26  H12 ACD     1      16.300  26.920  23.660  1.00  0.00            
ATOM     27  C9  ACD     1      14.330  27.650  24.060  1.00  0.00            
ATOM     28  H13 ACD     1      13.820  27.530  23.090  1.00  0.00            
ATOM     29  H14 ACD     1      13.600  27.640  24.880  1.00  0.00            
ATOM     30  O7  ACD     1      14.960  28.920  24.150  1.00  0.00            
ATOM     31  H15 ACD     1      15.540  28.960  24.910  1.00  0.00            
ATOM     32  O8  ACD     1      18.000  25.550  25.500  1.00  0.00            
ATOM     33  C10 ACD     1      19.120  25.220  26.380  1.00  0.00            
ATOM     34  H16 ACD     1      18.750  24.690  27.270  1.00  0.00            
ATOM     35  C11 ACD     1      20.070  24.260  25.730  1.00  0.00            
ATOM     36  H17 ACD     1      20.120  24.600  24.680  1.00  0.00            
ATOM     37  O9  ACD     1      19.580  22.870  25.800  1.00  0.00            
ATOM     38  H18 ACD     1      20.360  22.330  25.620  1.00  0.00            
ATOM     39  C12 ACD     1      21.510  24.270  26.310  1.00  0.00            
ATOM     40  H19 ACD     1      21.530  23.960  27.360  1.00  0.00            
ATOM     41  O10 ACD     1      22.200  23.390  25.520  1.00  0.00            
ATOM     42  H20 ACD     1      23.130  23.370  25.740  1.00  0.00            
ATOM     43  C13 ACD     1      22.060  25.670  26.320  1.00  0.00            
ATOM     44  H21 ACD     1      23.030  25.660  26.810  1.00  0.00            
ATOM     45  O11 ACD     1      21.200  26.480  27.180  1.00  0.00            
ATOM     46  C14 ACD     1      19.800  26.590  26.810  1.00  0.00            
ATOM     47  H22 ACD     1      19.800  27.230  25.920  1.00  0.00            
ATOM     48  C15 ACD     1      18.980  27.170  27.930  1.00  0.00            
ATOM     49  H23 ACD     1      19.230  28.230  28.060  1.00  0.00            
ATOM     50  H24 ACD     1      17.910  27.150  27.690  1.00  0.00            
ATOM     51  O12 ACD     1      19.310  26.470  29.090  1.00  0.00            
ATOM     52  H25 ACD     1      20.210  26.600  29.400  1.00  0.00            
ATOM     53  O13 ACD     1      22.380  26.180  25.040  1.00  0.00            
ATOM     54  C16 ACD     1      23.770  26.550  24.700  1.00  0.00            
ATOM     55  H26 ACD     1      24.390  26.840  25.560  1.00  0.00            
ATOM     56  C17 ACD     1      24.460  25.270  24.100  1.00  0.00            
ATOM     57  H27 ACD     1      23.630  24.710  23.640  1.00  0.00            
ATOM     58  O14 ACD     1      24.930  24.420  25.210  1.00  0.00            
ATOM     59  H28 ACD     1      25.300  23.610  24.850  1.00  0.00            
ATOM     60  C18 ACD     1      25.620  25.560  23.070  1.00  0.00            
ATOM     61  H29 ACD     1      26.530  25.750  23.660  1.00  0.00            
ATOM     62  O15 ACD     1      25.870  24.460  22.240  1.00  0.00            
ATOM     63  H30 ACD     1      25.190  24.550  21.560  1.00  0.00            
ATOM     64  C19 ACD     1      25.390  26.720  22.140  1.00  0.00            
ATOM     65  H31 ACD     1      26.380  27.000  21.770  1.00  0.00            
ATOM     66  O16 ACD     1      24.940  27.810  22.880  1.00  0.00            
ATOM     67  C20 ACD     1      23.780  27.660  23.650  1.00  0.00            
ATOM     68  H32 ACD     1      22.910  27.470  23.000  1.00  0.00            
ATOM     69  C21 ACD     1      23.420  28.990  24.410  1.00  0.00            
ATOM     70  H33 ACD     1      22.620  28.700  25.110  1.00  0.00            
ATOM     71  H34 ACD     1      24.310  29.140  25.040  1.00  0.00            
ATOM     72  O17 ACD     1      23.040  30.130  23.590  1.00  0.00            
ATOM     73  H35 ACD     1      23.720  30.120  22.910  1.00  0.00            
ATOM     74  O18 ACD     1      24.590  26.460  20.960  1.00  0.00            
ATOM     75  C22 ACD     1      24.840  27.080  19.680  1.00  0.00            
ATOM     76  H36 ACD     1      25.890  27.410  19.670  1.00  0.00            
ATOM     77  C23 ACD     1      24.700  26.030  18.530  1.00  0.00            
ATOM     78  H37 ACD     1      23.970  25.270  18.850  1.00  0.00            
ATOM     79  O19 ACD     1      25.960  25.450  18.360  1.00  0.00            
ATOM     80  H38 ACD     1      25.920  24.610  17.890  1.00  0.00            
ATOM     81  C24 ACD     1      24.160  26.600  17.220  1.00  0.00            
ATOM     82  H39 ACD     1      25.010  27.190  16.850  1.00  0.00            
ATOM     83  O20 ACD     1      23.960  25.670  16.240  1.00  0.00            
ATOM     84  H40 ACD     1      23.290  25.040  16.540  1.00  0.00            
ATOM     85  C25 ACD     1      22.890  27.460  17.420  1.00  0.00            
ATOM     86  H41 ACD     1      22.950  28.240  16.650  1.00  0.00            
ATOM     87  O21 ACD     1      22.910  28.120  18.660  1.00  0.00            
ATOM     88  C26 ACD     1      24.070  28.370  19.370  1.00  0.00            
ATOM     89  H42 ACD     1      23.780  28.880  20.290  1.00  0.00            
ATOM     90  C27 ACD     1      24.910  29.440  18.600  1.00  0.00            
ATOM     91  H43 ACD     1      25.800  29.600  19.230  1.00  0.00            
ATOM     92  H44 ACD     1      25.280  28.940  17.700  1.00  0.00            
ATOM     93  O22 ACD     1      24.210  30.660  18.290  1.00  0.00            
ATOM     94  H45 ACD     1      24.690  30.990  17.530  1.00  0.00            
ATOM     95  O23 ACD     1      21.670  26.680  17.300  1.00  0.00            
ATOM     96  C28 ACD     1      20.530  26.970  16.440  1.00  0.00            
ATOM     97  H46 ACD     1      20.790  27.260  15.410  1.00  0.00            
ATOM     98  C29 ACD     1      19.650  28.150  17.010  1.00  0.00            
ATOM     99  H47 ACD     1      20.220  28.740  17.740  1.00  0.00            
ATOM    100  O24 ACD     1      18.460  27.770  17.670  1.00  0.00            
ATOM    101  C30 ACD     1      19.360  29.260  16.020  1.00  0.00            
ATOM    102  H48 ACD     1      19.010  30.200  16.470  1.00  0.00            
ATOM    103  H49 ACD     1      20.310  29.490  15.510  1.00  0.00            
ATOM    104  O25 ACD     1      18.400  28.940  15.040  1.00  0.00            
ATOM    105  H50 ACD     1      18.240  29.760  14.550  1.00  0.00            
ATOM    106  C31 ACD     1      19.640  25.690  16.410  1.00  0.00            
ATOM    107  H51 ACD     1      19.800  25.220  17.390  1.00  0.00            
ATOM    108  O26 ACD     1      20.150  24.810  15.420  1.00  0.00            
ATOM    109  H52 ACD     1      19.530  24.090  15.370  1.00  0.00            
ATOM    110  C32 ACD     1      18.110  25.870  16.240  1.00  0.00            
ATOM    111  H53 ACD     1      17.980  26.330  15.250  1.00  0.00            
ATOM    112  O27 ACD     1      17.490  24.600  16.460  1.00  0.00            
ATOM    113  H54 ACD     1      17.380  24.530  17.410  1.00  0.00            
ATOM    114  C33 ACD     1      17.420  26.980  17.130  1.00  0.00            
ATOM    115  H55 ACD     1      16.720  27.590  16.560  1.00  0.00            
ATOM    116  O28 ACD     1      16.740  26.570  18.280  1.00  0.00            
ATOM    117  C34 ACD     1      15.330  26.310  18.260  1.00  0.00            
ATOM    118  H56 ACD     1      14.930  26.240  17.240  1.00  0.00            
ATOM    119  C35 ACD     1      15.020  24.930  18.900  1.00  0.00            
ATOM    120  H57 ACD     1      15.870  24.530  19.460  1.00  0.00            
ATOM    121  O29 ACD     1      14.800  24.050  17.800  1.00  0.00            
ATOM    122  H58 ACD     1      14.990  23.160  18.100  1.00  0.00            
ATOM    123  C36 ACD     1      13.920  24.840  20.000  1.00  0.00            
ATOM    124  H59 ACD     1      12.940  25.000  19.530  1.00  0.00            
ATOM    125  O30 ACD     1      13.890  23.600  20.640  1.00  0.00            
ATOM    126  H60 ACD     1      14.530  23.530  21.360  1.00  0.00            
ATOM    127  C1  DF0     2      19.140  30.000  25.820  1.00  0.00            
ATOM    128  C2  DF0     2      17.880  29.420  25.160  1.00  0.00            
ATOM    129  O1  DF0     2      16.960  29.310  25.890  1.00  0.00            
ATOM    130  O2  DF0     2      18.180  28.440  24.240  1.00  0.00            
ATOM    131  C3  DF0     2      19.170  28.540  23.230  1.00  0.00            
ATOM    132  C4  DF0     2      20.020  27.300  23.200  1.00  0.00            
ATOM    133  C5  DF0     2      20.200  26.930  21.690  1.00  0.00            
ATOM    134  C6  DF0     2      21.270  27.990  21.220  1.00  0.00            
ATOM    135  C7  DF0     2      18.920  27.460  21.100  1.00  0.00            
ATOM    136  C8  DF0     2      17.840  26.360  21.270  1.00  0.00            
ATOM    137  C9  DF0     2      18.160  24.920  20.810  1.00  0.00            
ATOM    138  O3  DF0     2      18.260  24.850  19.420  1.00  0.00            
ATOM    139  C10 DF0     2      19.400  24.360  21.500  1.00  0.00            
ATOM    140  C11 DF0     2      19.640  22.760  21.330  1.00  0.00            
ATOM    141  C12 DF0     2      20.030  22.180  19.850  1.00  0.00            
ATOM    142  C13 DF0     2      18.350  22.040  21.760  1.00  0.00            
ATOM    143  C14 DF0     2      18.460  20.500  22.170  1.00  0.00            
ATOM    144  C15 DF0     2      19.750  20.240  23.050  1.00  0.00            
ATOM    145  O4  DF0     2      19.940  18.810  23.250  1.00  0.00            
ATOM    146  C16 DF0     2      21.080  20.850  22.550  1.00  0.00            
ATOM    147  C17 DF0     2      22.220  20.520  23.480  1.00  0.00            
ATOM    148  C18 DF0     2      20.810  22.420  22.310  1.00  0.00            
ATOM    149  C19 DF0     2      22.040  23.250  22.070  1.00  0.00            
ATOM    150  C20 DF0     2      21.780  24.820  22.060  1.00  0.00            
ATOM    151  C21 DF0     2      20.610  25.400  21.290  1.00  0.00            
ATOM    152  C22 DF0     2      21.100  25.490  19.860  1.00  0.00            
ATOM    153  C23 DF0     2      18.410  28.660  21.870  1.00  0.00            
ATOM    154  C24 DF0     2      17.600  29.690  21.440  1.00  0.00            
ATOM    155  C25 DF0     2      17.000  29.680  20.030  1.00  0.00            
ATOM    156  C26 DF0     2      17.400  30.900  19.170  1.00  0.00            
ATOM    157  C27 DF0     2      16.460  30.840  18.040  1.00  0.00            
ATOM    158  C28 DF0     2      15.420  31.650  17.840  1.00  0.00            
ATOM    159  C29 DF0     2      14.570  31.420  16.620  1.00  0.00            
ATOM    160  C30 DF0     2      14.920  32.810  18.690  1.00  0.00            
ATOM    161  C31 DF0     2      17.250  30.820  22.290  1.00  0.00            
ATOM    162  O5  DF0     2      18.030  31.330  23.050  1.00  0.00            
ATOM    163  O6  DF0     2      16.090  31.420  21.960  1.00  0.00            
ATOM    164  H1  DF0     2      18.780  30.330  26.810  1.00  0.00            
ATOM    165  H2  DF0     2      19.940  29.250  25.900  1.00  0.00            
ATOM    166  H3  DF0     2      19.470  30.890  25.270  1.00  0.00            
ATOM    167  H4  DF0     2      19.830  29.410  23.370  1.00  0.00            
ATOM    168  H5  DF0     2      19.570  26.450  23.730  1.00  0.00            
ATOM    169  H6  DF0     2      21.000  27.470  23.660  1.00  0.00            
ATOM    170  H7  DF0     2      21.250  29.000  21.670  1.00  0.00            
ATOM    171  H8  DF0     2      22.300  27.610  21.270  1.00  0.00            
ATOM    172  H9  DF0     2      21.040  28.180  20.160  1.00  0.00            
ATOM    173  H10 DF0     2      19.020  27.760  20.050  1.00  0.00            
ATOM    174  H11 DF0     2      16.910  26.690  20.790  1.00  0.00            
ATOM    175  H12 DF0     2      17.590  26.380  22.330  1.00  0.00            
ATOM    176  H13 DF0     2      17.350  24.280  21.190  1.00  0.00            
ATOM    177  H14 DF0     2      17.890  25.720  19.220  1.00  0.00            
ATOM    178  H15 DF0     2      19.170  24.430  22.580  1.00  0.00            
ATOM    179  H16 DF0     2      20.280  21.110  19.810  1.00  0.00            
ATOM    180  H17 DF0     2      19.230  22.440  19.140  1.00  0.00            
ATOM    181  H18 DF0     2      21.020  22.550  19.550  1.00  0.00            
ATOM    182  H19 DF0     2      17.540  22.250  21.050  1.00  0.00            
ATOM    183  H20 DF0     2      18.000  22.520  22.670  1.00  0.00            
ATOM    184  H21 DF0     2      18.450  19.960  21.210  1.00  0.00            
ATOM    185  H22 DF0     2      17.590  20.260  22.790  1.00  0.00            
ATOM    186  H23 DF0     2      19.640  20.750  24.020  1.00  0.00            
ATOM    187  H24 DF0     2      20.260  18.850  24.170  1.00  0.00            
ATOM    188  H25 DF0     2      21.310  20.390  21.580  1.00  0.00            
ATOM    189  H26 DF0     2      22.110  20.920  24.500  1.00  0.00            
ATOM    190  H27 DF0     2      22.280  19.430  23.640  1.00  0.00            
ATOM    191  H28 DF0     2      23.110  20.920  22.990  1.00  0.00            
ATOM    192  H29 DF0     2      20.490  22.720  23.320  1.00  0.00            
ATOM    193  H30 DF0     2      22.510  22.980  21.120  1.00  0.00            
ATOM    194  H31 DF0     2      22.750  22.930  22.840  1.00  0.00            
ATOM    195  H32 DF0     2      22.760  25.280  21.870  1.00  0.00            
ATOM    196  H33 DF0     2      21.700  25.060  23.120  1.00  0.00            
ATOM    197  H34 DF0     2      22.050  26.040  19.850  1.00  0.00            
ATOM    198  H35 DF0     2      21.240  24.470  19.480  1.00  0.00            
ATOM    199  H36 DF0     2      20.350  25.950  19.200  1.00  0.00            
ATOM    200  H37 DF0     2      15.920  29.580  20.180  1.00  0.00            
ATOM    201  H38 DF0     2      17.270  28.730  19.540  1.00  0.00            
ATOM    202  H39 DF0     2      18.420  30.890  18.790  1.00  0.00            
ATOM    203  H40 DF0     2      17.300  31.810  19.770  1.00  0.00            
ATOM    204  H41 DF0     2      16.590  30.010  17.350  1.00  0.00            
ATOM    205  H42 DF0     2      14.530  32.230  15.890  1.00  0.00            
ATOM    206  H43 DF0     2      14.900  30.560  16.030  1.00  0.00            
ATOM    207  H44 DF0     2      13.590  31.000  16.900  1.00  0.00            
ATOM    208  H45 DF0     2      15.010  33.750  18.120  1.00  0.00            
ATOM    209  H46 DF0     2      13.850  32.730  18.920  1.00  0.00            
ATOM    210  H47 DF0     2      15.570  33.010  19.560  1.00  0.00            
ATOM    211  H48 DF0     2      15.650  30.790  21.370  1.00  0.00            
TER
ENDMDL
MODEL        1
ATOM      1  H1  ACD     1      10.670  34.220  20.290  1.00  0.00            
ATOM      2  O1  ACD     1      10.870  33.710  21.080  1.00  0.00            
ATOM      3  C1  ACD     1      11.000  32.380  20.620  1.00  0.00            
ATOM      4  H2  ACD     1      10.330  32.220  19.770  1.00  0.00            
ATOM      5  H3  ACD     1      10.770  31.600  21.360  1.00  0.00            
ATOM      6  C2  ACD     1      12.440  32.010  20.140  1.00  0.00            
ATOM      7  H4  ACD     1      12.620  32.650  19.270  1.00  0.00            
ATOM      8  O2  ACD     1      13.510  32.140  21.130  1.00  0.00            
ATOM      9  C3  ACD     1      13.610  31.290  22.320  1.00  0.00            
ATOM     10  H5  ACD     1      13.300  31.790  23.240  1.00  0.00            
ATOM     11  O3  ACD     1      14.910  30.780  22.500  1.00  0.00            
ATOM     12  C4  ACD     1      15.870  31.190  23.460  1.00  0.00            
ATOM     13  H6  ACD     1      15.390  31.630  24.350  1.00  0.00            
ATOM     14  C5  ACD     1      16.550  29.940  23.870  1.00  0.00            
ATOM     15  H7  ACD     1      16.770  29.440  22.920  1.00  0.00            
ATOM     16  O4  ACD     1      15.680  29.130  24.740  1.00  0.00            
ATOM     17  H8  ACD     1      15.770  28.210  24.460  1.00  0.00            
ATOM     18  C6  ACD     1      17.860  30.140  24.660  1.00  0.00            
ATOM     19  H9  ACD     1      17.610  30.690  25.580  1.00  0.00            
ATOM     20  O5  ACD     1      18.630  28.940  24.960  1.00  0.00            
ATOM     21  H10 ACD     1      19.190  28.810  24.180  1.00  0.00            
ATOM     22  C7  ACD     1      18.770  31.080  23.880  1.00  0.00            
ATOM     23  H11 ACD     1      19.560  31.370  24.590  1.00  0.00            
ATOM     24  O6  ACD     1      18.100  32.350  23.650  1.00  0.00            
ATOM     25  C8  ACD     1      16.870  32.240  22.950  1.00  0.00            
ATOM     26  H12 ACD     1      17.180  32.020  21.930  1.00  0.00            
ATOM     27  C9  ACD     1      16.180  33.560  22.750  1.00  0.00            
ATOM     28  H13 ACD     1      15.100  33.460  22.600  1.00  0.00            
ATOM     29  H14 ACD     1      16.100  34.000  23.750  1.00  0.00            
ATOM     30  O7  ACD     1      16.760  34.570  21.920  1.00  0.00            
ATOM     31  H15 ACD     1      17.720  34.520  21.950  1.00  0.00            
ATOM     32  O8  ACD     1      19.350  30.400  22.780  1.00  0.00            
ATOM     33  C10 ACD     1      20.820  30.170  22.900  1.00  0.00            
ATOM     34  H16 ACD     1      21.150  30.100  23.940  1.00  0.00            
ATOM     35  C11 ACD     1      21.180  28.900  22.180  1.00  0.00            
ATOM     36  H17 ACD     1      20.540  28.970  21.280  1.00  0.00            
ATOM     37  O9  ACD     1      20.810  27.910  23.130  1.00  0.00            
ATOM     38  H18 ACD     1      21.390  27.950  23.900  1.00  0.00            
ATOM     39  C12 ACD     1      22.650  28.670  21.840  1.00  0.00            
ATOM     40  H19 ACD     1      23.340  28.560  22.690  1.00  0.00            
ATOM     41  O10 ACD     1      22.860  27.560  20.970  1.00  0.00            
ATOM     42  H20 ACD     1      23.110  27.970  20.140  1.00  0.00            
ATOM     43  C13 ACD     1      23.160  29.920  21.090  1.00  0.00            
ATOM     44  H21 ACD     1      24.230  29.770  20.970  1.00  0.00            
ATOM     45  O11 ACD     1      22.960  30.980  22.020  1.00  0.00            
ATOM     46  C14 ACD     1      21.600  31.350  22.260  1.00  0.00            
ATOM     47  H22 ACD     1      21.100  31.640  21.330  1.00  0.00            
ATOM     48  C15 ACD     1      21.660  32.570  23.180  1.00  0.00            
ATOM     49  H23 ACD     1      22.130  33.410  22.650  1.00  0.00            
ATOM     50  H24 ACD     1      20.600  32.850  23.300  1.00  0.00            
ATOM     51  O12 ACD     1      22.230  32.460  24.480  1.00  0.00            
ATOM     52  H25 ACD     1      23.180  32.600  24.370  1.00  0.00            
ATOM     53  O13 ACD     1      22.500  30.100  19.790  1.00  0.00            
ATOM     54  C16 ACD     1      23.170  30.200  18.450  1.00  0.00            
ATOM     55  H26 ACD     1      24.260  30.040  18.420  1.00  0.00            
ATOM     56  C17 ACD     1      22.480  29.190  17.460  1.00  0.00            
ATOM     57  H27 ACD     1      21.390  29.160  17.620  1.00  0.00            
ATOM     58  O14 ACD     1      22.970  27.930  17.780  1.00  0.00            
ATOM     59  H28 ACD     1      22.490  27.220  17.340  1.00  0.00            
ATOM     60  C18 ACD     1      22.600  29.520  16.000  1.00  0.00            
ATOM     61  H29 ACD     1      23.690  29.470  15.820  1.00  0.00            
ATOM     62  O15 ACD     1      21.960  28.610  15.050  1.00  0.00            
ATOM     63  H30 ACD     1      22.220  27.730  15.320  1.00  0.00            
ATOM     64  C19 ACD     1      22.260  30.990  15.690  1.00  0.00            
ATOM     65  H31 ACD     1      22.650  31.190  14.690  1.00  0.00            
ATOM     66  O16 ACD     1      23.100  31.810  16.540  1.00  0.00            
ATOM     67  C20 ACD     1      22.920  31.640  18.000  1.00  0.00            
ATOM     68  H32 ACD     1      21.910  31.970  18.280  1.00  0.00            
ATOM     69  C21 ACD     1      23.950  32.510  18.720  1.00  0.00            
ATOM     70  H33 ACD     1      23.900  32.430  19.810  1.00  0.00            
ATOM     71  H34 ACD     1      24.940  32.190  18.380  1.00  0.00            
ATOM     72  O17 ACD     1      23.830  33.910  18.290  1.00  0.00            
ATOM     73  H35 ACD     1      23.800  34.470  19.070  1.00  0.00            
ATOM     74  O18 ACD     1      20.840  31.400  15.810  1.00  0.00            
ATOM     75  C22 ACD     1      20.060  31.680  14.650  1.00  0.00            
ATOM     76  H36 ACD     1      20.760  32.150  13.950  1.00  0.00            
ATOM     77  C23 ACD     1      19.520  30.370  14.040  1.00  0.00            
ATOM     78  H37 ACD     1      19.380  29.610  14.820  1.00  0.00            
ATOM     79  O19 ACD     1      20.510  29.730  13.170  1.00  0.00            
ATOM     80  H38 ACD     1      21.100  29.230  13.740  1.00  0.00            
ATOM     81  C24 ACD     1      18.210  30.510  13.330  1.00  0.00            
ATOM     82  H39 ACD     1      18.410  30.940  12.340  1.00  0.00            
ATOM     83  O20 ACD     1      17.580  29.290  12.960  1.00  0.00            
ATOM     84  H40 ACD     1      18.160  28.620  12.590  1.00  0.00            
ATOM     85  C25 ACD     1      17.160  31.390  13.920  1.00  0.00            
ATOM     86  H41 ACD     1      16.460  31.630  13.110  1.00  0.00            
ATOM     87  O21 ACD     1      17.790  32.630  14.210  1.00  0.00            
ATOM     88  C26 ACD     1      18.990  32.690  15.010  1.00  0.00            
ATOM     89  H42 ACD     1      18.650  32.580  16.040  1.00  0.00            
ATOM     90  C27 ACD     1      19.590  34.080  14.840  1.00  0.00            
ATOM     91  H43 ACD     1      20.510  34.130  15.440  1.00  0.00            
ATOM     92  H44 ACD     1      19.850  34.210  13.780  1.00  0.00            
ATOM     93  O22 ACD     1      18.640  35.090  15.190  1.00  0.00            
ATOM     94  H45 ACD     1      18.390  34.980  16.110  1.00  0.00            
ATOM     95  O23 ACD     1      16.480  30.800  15.010  1.00  0.00            
ATOM     96  C28 ACD     1      15.040  30.710  15.130  1.00  0.00            
ATOM     97  H46 ACD     1      14.520  30.680  14.170  1.00  0.00            
ATOM     98  C29 ACD     1      14.450  31.870  15.930  1.00  0.00            
ATOM     99  H47 ACD     1      15.200  32.130  16.680  1.00  0.00            
ATOM    100  O24 ACD     1      13.090  31.690  16.430  1.00  0.00            
ATOM    101  C30 ACD     1      14.510  33.190  15.150  1.00  0.00            
ATOM    102  H48 ACD     1      13.930  33.950  15.690  1.00  0.00            
ATOM    103  H49 ACD     1      15.550  33.490  15.010  1.00  0.00            
ATOM    104  O25 ACD     1      13.920  33.040  13.830  1.00  0.00            
ATOM    105  H50 ACD     1      13.880  33.920  13.430  1.00  0.00            
ATOM    106  C31 ACD     1      14.750  29.380  15.710  1.00  0.00            
ATOM    107  H51 ACD     1      15.480  29.200  16.510  1.00  0.00            
ATOM    108  O26 ACD     1      14.890  28.470  14.650  1.00  0.00            
ATOM    109  H52 ACD     1      15.810  28.490  14.380  1.00  0.00            
ATOM    110  C32 ACD     1      13.300  29.220  16.380  1.00  0.00            
ATOM    111  H53 ACD     1      12.590  29.150  15.550  1.00  0.00            
ATOM    112  O27 ACD     1      13.270  28.070  17.220  1.00  0.00            
ATOM    113  H54 ACD     1      13.710  28.350  18.030  1.00  0.00            
ATOM    114  C33 ACD     1      12.840  30.470  17.150  1.00  0.00            
ATOM    115  H55 ACD     1      11.750  30.430  17.190  1.00  0.00            
ATOM    116  O28 ACD     1      13.400  30.350  18.450  1.00  0.00            
ATOM    117  C34 ACD     1      12.460  30.610  19.520  1.00  0.00            
ATOM    118  H56 ACD     1      11.490  30.320  19.110  1.00  0.00            
ATOM    119  C35 ACD     1      12.810  29.560  20.640  1.00  0.00            
ATOM    120  H57 ACD     1      13.870  29.350  20.450  1.00  0.00            
ATOM    121  O29 ACD     1      12.080  28.380  20.390  1.00  0.00            
ATOM    122  H58 ACD     1      12.390  27.680  20.980  1.00  0.00            
ATOM    123  C36 ACD     1      12.730  30.040  22.110  1.00  0.00            
ATOM    124  H59 ACD     1      11.670  30.250  22.300  1.00  0.00            
ATOM    125  O30 ACD     1      13.080  29.070  23.090  1.00  0.00            
ATOM    126  H60 ACD     1      14.000  29.270  23.290  1.00  0.00            
ATOM    127  C1  DF0     2      21.140  34.040  19.740  1.00  0.00            
ATOM    128  C2  DF0     2      19.790  33.920  20.440  1.00  0.00            
ATOM    129  O1  DF0     2      19.560  34.520  21.440  1.00  0.00            
ATOM    130  O2  DF0     2      19.230  32.680  20.310  1.00  0.00            
ATOM    131  C3  DF0     2      19.010  31.980  19.040  1.00  0.00            
ATOM    132  C4  DF0     2      19.350  30.470  19.260  1.00  0.00            
ATOM    133  C5  DF0     2      18.340  29.570  18.490  1.00  0.00            
ATOM    134  C6  DF0     2      18.650  29.680  17.060  1.00  0.00            
ATOM    135  C7  DF0     2      17.030  30.440  18.790  1.00  0.00            
ATOM    136  C8  DF0     2      16.370  29.960  20.050  1.00  0.00            
ATOM    137  C9  DF0     2      16.170  28.400  20.130  1.00  0.00            
ATOM    138  O3  DF0     2      15.170  27.910  19.210  1.00  0.00            
ATOM    139  C10 DF0     2      17.600  27.860  20.190  1.00  0.00            
ATOM    140  C11 DF0     2      17.700  26.500  20.950  1.00  0.00            
ATOM    141  C12 DF0     2      16.680  25.370  20.360  1.00  0.00            
ATOM    142  C13 DF0     2      17.330  26.670  22.480  1.00  0.00            
ATOM    143  C14 DF0     2      17.510  25.380  23.370  1.00  0.00            
ATOM    144  C15 DF0     2      18.900  24.780  23.220  1.00  0.00            
ATOM    145  O4  DF0     2      18.840  23.560  23.980  1.00  0.00            
ATOM    146  C16 DF0     2      19.430  24.570  21.720  1.00  0.00            
ATOM    147  C17 DF0     2      20.830  24.010  21.770  1.00  0.00            
ATOM    148  C18 DF0     2      19.180  25.930  20.860  1.00  0.00            
ATOM    149  C19 DF0     2      19.720  25.920  19.370  1.00  0.00            
ATOM    150  C20 DF0     2      19.730  27.300  18.900  1.00  0.00            
ATOM    151  C21 DF0     2      18.280  28.000  18.790  1.00  0.00            
ATOM    152  C22 DF0     2      17.550  27.120  17.580  1.00  0.00            
ATOM    153  C23 DF0     2      17.470  31.980  18.740  1.00  0.00            
ATOM    154  C24 DF0     2      16.760  33.180  18.790  1.00  0.00            
ATOM    155  C25 DF0     2      15.250  33.160  19.050  1.00  0.00            
ATOM    156  C26 DF0     2      14.480  34.290  18.290  1.00  0.00            
ATOM    157  C27 DF0     2      14.010  35.440  19.220  1.00  0.00            
ATOM    158  C28 DF0     2      14.180  36.760  18.980  1.00  0.00            
ATOM    159  C29 DF0     2      13.690  37.840  19.940  1.00  0.00            
ATOM    160  C30 DF0     2      14.950  37.320  17.780  1.00  0.00            
ATOM    161  C31 DF0     2      17.510  34.500  18.530  1.00  0.00            
ATOM    162  O5  DF0     2      18.490  34.670  17.830  1.00  0.00            
ATOM    163  O6  DF0     2      17.150  35.490  19.360  1.00  0.00            
ATOM    164  H1  DF0     2      21.840  33.320  20.190  1.00  0.00            
ATOM    165  H2  DF0     2      21.060  33.990  18.650  1.00  0.00            
ATOM    166  H3  DF0     2      21.450  35.080  19.930  1.00  0.00            
ATOM    167  H4  DF0     2      19.550  32.380  18.170  1.00  0.00            
ATOM    168  H5  DF0     2      19.270  30.240  20.330  1.00  0.00            
ATOM    169  H6  DF0     2      20.380  30.250  18.970  1.00  0.00            
ATOM    170  H7  DF0     2      19.530  29.060  16.830  1.00  0.00            
ATOM    171  H8  DF0     2      17.850  29.360  16.390  1.00  0.00            
ATOM    172  H9  DF0     2      18.790  30.730  16.750  1.00  0.00            
ATOM    173  H10 DF0     2      16.310  30.340  17.970  1.00  0.00            
ATOM    174  H11 DF0     2      15.390  30.450  20.070  1.00  0.00            
ATOM    175  H12 DF0     2      16.860  30.280  20.980  1.00  0.00            
ATOM    176  H13 DF0     2      15.720  28.180  21.100  1.00  0.00            
ATOM    177  H14 DF0     2      14.770  27.150  19.660  1.00  0.00            
ATOM    178  H15 DF0     2      18.070  28.530  20.910  1.00  0.00            
ATOM    179  H16 DF0     2      16.200  24.700  21.090  1.00  0.00            
ATOM    180  H17 DF0     2      15.870  25.660  19.680  1.00  0.00            
ATOM    181  H18 DF0     2      17.140  24.560  19.790  1.00  0.00            
ATOM    182  H19 DF0     2      16.260  26.820  22.640  1.00  0.00            
ATOM    183  H20 DF0     2      17.950  27.500  22.850  1.00  0.00            
ATOM    184  H21 DF0     2      16.670  24.680  23.300  1.00  0.00            
ATOM    185  H22 DF0     2      17.420  25.750  24.390  1.00  0.00            
ATOM    186  H23 DF0     2      19.480  25.490  23.820  1.00  0.00            
ATOM    187  H24 DF0     2      18.350  22.910  23.450  1.00  0.00            
ATOM    188  H25 DF0     2      18.740  23.780  21.380  1.00  0.00            
ATOM    189  H26 DF0     2      21.550  24.760  22.120  1.00  0.00            
ATOM    190  H27 DF0     2      20.870  23.110  22.400  1.00  0.00            
ATOM    191  H28 DF0     2      21.150  23.790  20.750  1.00  0.00            
ATOM    192  H29 DF0     2      19.920  26.550  21.380  1.00  0.00            
ATOM    193  H30 DF0     2      19.140  25.230  18.750  1.00  0.00            
ATOM    194  H31 DF0     2      20.750  25.550  19.420  1.00  0.00            
ATOM    195  H32 DF0     2      20.140  27.280  17.890  1.00  0.00            
ATOM    196  H33 DF0     2      20.400  27.920  19.510  1.00  0.00            
ATOM    197  H34 DF0     2      16.650  27.650  17.240  1.00  0.00            
ATOM    198  H35 DF0     2      18.160  27.110  16.670  1.00  0.00            
ATOM    199  H36 DF0     2      17.230  26.140  17.960  1.00  0.00            
ATOM    200  H37 DF0     2      15.100  33.390  20.110  1.00  0.00            
ATOM    201  H38 DF0     2      14.910  32.150  18.800  1.00  0.00            
ATOM    202  H39 DF0     2      13.530  33.890  17.910  1.00  0.00            
ATOM    203  H40 DF0     2      15.020  34.650  17.410  1.00  0.00            
ATOM    204  H41 DF0     2      13.480  35.190  20.130  1.00  0.00            
ATOM    205  H42 DF0     2      14.560  38.400  20.300  1.00  0.00            
ATOM    206  H43 DF0     2      12.990  38.550  19.460  1.00  0.00            
ATOM    207  H44 DF0     2      13.090  37.310  20.690  1.00  0.00            
ATOM    208  H45 DF0     2      15.870  36.730  17.660  1.00  0.00            
ATOM    209  H46 DF0     2      14.290  37.320  16.910  1.00  0.00            
ATOM    210  H47 DF0     2      15.220  38.370  17.940  1.00  0.00            
ATOM    211  H48 DF0     2      16.320  35.090  19.670  1.00  0.00            
TER
ENDMDL
MODEL        1
ATOM      1  H1  ACD     1       5.750  31.380  23.580  1.00  0.00            
ATOM      2  O1  ACD     1       6.240  31.050  22.820  1.00  0.00            
ATOM      3  C1  ACD     1       5.810  29.810  22.430  1.00  0.00            
ATOM      4  H2  ACD     1       5.020  29.880  21.670  1.00  0.00            
ATOM      5  H3  ACD     1       5.510  29.200  23.290  1.00  0.00            
ATOM      6  C2  ACD     1       6.980  29.140  21.700  1.00  0.00            
ATOM      7  H4  ACD     1       7.170  29.810  20.850  1.00  0.00            
ATOM      8  O2  ACD     1       8.130  29.030  22.490  1.00  0.00            
ATOM      9  C3  ACD     1       8.380  27.980  23.380  1.00  0.00            
ATOM     10  H5  ACD     1       8.370  28.480  24.350  1.00  0.00            
ATOM     11  O3  ACD     1       9.640  27.360  23.090  1.00  0.00            
ATOM     12  C4  ACD     1      10.800  27.250  23.960  1.00  0.00            
ATOM     13  H6  ACD     1      10.520  27.600  24.970  1.00  0.00            
ATOM     14  C5  ACD     1      11.280  25.770  23.830  1.00  0.00            
ATOM     15  H7  ACD     1      11.200  25.460  22.780  1.00  0.00            
ATOM     16  O4  ACD     1      10.360  24.960  24.590  1.00  0.00            
ATOM     17  H8  ACD     1      10.680  24.060  24.720  1.00  0.00            
ATOM     18  C6  ACD     1      12.700  25.460  24.400  1.00  0.00            
ATOM     19  H9  ACD     1      12.670  25.670  25.480  1.00  0.00            
ATOM     20  O5  ACD     1      12.970  24.080  24.100  1.00  0.00            
ATOM     21  H10 ACD     1      13.360  24.070  23.220  1.00  0.00            
ATOM     22  C7  ACD     1      13.720  26.330  23.650  1.00  0.00            
ATOM     23  H11 ACD     1      14.630  25.980  24.150  1.00  0.00            
ATOM     24  O6  ACD     1      13.330  27.740  23.820  1.00  0.00            
ATOM     25  C8  ACD     1      11.960  28.190  23.470  1.00  0.00            
ATOM     26  H12 ACD     1      11.830  28.350  22.400  1.00  0.00            
ATOM     27  C9  ACD     1      11.890  29.570  24.150  1.00  0.00            
ATOM     28  H13 ACD     1      10.830  29.830  24.230  1.00  0.00            
ATOM     29  H14 ACD     1      12.350  29.640  25.150  1.00  0.00            
ATOM     30  O7  ACD     1      12.610  30.590  23.410  1.00  0.00            
ATOM     31  H15 ACD     1      13.430  30.140  23.210  1.00  0.00            
ATOM     32  O8  ACD     1      13.920  25.960  22.300  1.00  0.00            
ATOM     33  C10 ACD     1      15.250  25.440  21.960  1.00  0.00            
ATOM     34  H16 ACD     1      15.880  25.520  22.850  1.00  0.00            
ATOM     35  C11 ACD     1      15.090  24.120  21.250  1.00  0.00            
ATOM     36  H17 ACD     1      14.250  24.280  20.560  1.00  0.00            
ATOM     37  O9  ACD     1      14.890  23.040  22.130  1.00  0.00            
ATOM     38  H18 ACD     1      15.310  22.260  21.750  1.00  0.00            
ATOM     39  C12 ACD     1      16.400  23.810  20.520  1.00  0.00            
ATOM     40  H19 ACD     1      17.270  23.810  21.200  1.00  0.00            
ATOM     41  O10 ACD     1      16.360  22.500  20.020  1.00  0.00            
ATOM     42  H20 ACD     1      16.200  22.610  19.080  1.00  0.00            
ATOM     43  C13 ACD     1      16.700  24.800  19.340  1.00  0.00            
ATOM     44  H21 ACD     1      17.760  24.780  19.040  1.00  0.00            
ATOM     45  O11 ACD     1      16.200  26.100  19.700  1.00  0.00            
ATOM     46  C14 ACD     1      15.960  26.460  21.010  1.00  0.00            
ATOM     47  H22 ACD     1      15.340  27.370  20.940  1.00  0.00            
ATOM     48  C15 ACD     1      17.260  27.000  21.680  1.00  0.00            
ATOM     49  H23 ACD     1      17.710  27.610  20.890  1.00  0.00            
ATOM     50  H24 ACD     1      17.000  27.690  22.500  1.00  0.00            
ATOM     51  O12 ACD     1      18.170  25.970  22.240  1.00  0.00            
ATOM     52  H25 ACD     1      18.830  26.460  22.750  1.00  0.00            
ATOM     53  O13 ACD     1      15.970  24.410  18.130  1.00  0.00            
ATOM     54  C16 ACD     1      16.220  24.800  16.770  1.00  0.00            
ATOM     55  H26 ACD     1      17.310  24.840  16.650  1.00  0.00            
ATOM     56  C17 ACD     1      15.630  23.660  15.880  1.00  0.00            
ATOM     57  H27 ACD     1      14.690  23.310  16.320  1.00  0.00            
ATOM     58  O14 ACD     1      16.620  22.550  15.850  1.00  0.00            
ATOM     59  H28 ACD     1      16.260  21.850  15.310  1.00  0.00            
ATOM     60  C18 ACD     1      15.420  24.150  14.430  1.00  0.00            
ATOM     61  H29 ACD     1      16.350  24.610  14.060  1.00  0.00            
ATOM     62  O15 ACD     1      14.940  23.090  13.640  1.00  0.00            
ATOM     63  H30 ACD     1      15.260  23.230  12.750  1.00  0.00            
ATOM     64  C19 ACD     1      14.460  25.290  14.420  1.00  0.00            
ATOM     65  H31 ACD     1      14.360  25.620  13.380  1.00  0.00            
ATOM     66  O16 ACD     1      15.110  26.320  15.180  1.00  0.00            
ATOM     67  C20 ACD     1      15.540  26.150  16.570  1.00  0.00            
ATOM     68  H32 ACD     1      14.690  26.230  17.260  1.00  0.00            
ATOM     69  C21 ACD     1      16.540  27.250  16.900  1.00  0.00            
ATOM     70  H33 ACD     1      17.030  26.990  17.840  1.00  0.00            
ATOM     71  H34 ACD     1      17.310  27.310  16.130  1.00  0.00            
ATOM     72  O17 ACD     1      15.820  28.520  17.080  1.00  0.00            
ATOM     73  H35 ACD     1      15.160  28.740  16.420  1.00  0.00            
ATOM     74  O18 ACD     1      13.140  24.890  14.790  1.00  0.00            
ATOM     75  C22 ACD     1      12.040  25.090  13.840  1.00  0.00            
ATOM     76  H36 ACD     1      12.430  24.820  12.850  1.00  0.00            
ATOM     77  C23 ACD     1      10.840  24.070  13.990  1.00  0.00            
ATOM     78  H37 ACD     1      10.720  23.830  15.050  1.00  0.00            
ATOM     79  O19 ACD     1      11.160  22.820  13.290  1.00  0.00            
ATOM     80  H38 ACD     1      11.800  22.320  13.810  1.00  0.00            
ATOM     81  C24 ACD     1       9.590  24.710  13.370  1.00  0.00            
ATOM     82  H39 ACD     1       9.850  24.940  12.330  1.00  0.00            
ATOM     83  O20 ACD     1       8.490  23.830  13.390  1.00  0.00            
ATOM     84  H40 ACD     1       8.390  23.680  14.330  1.00  0.00            
ATOM     85  C25 ACD     1       9.210  26.090  14.030  1.00  0.00            
ATOM     86  H41 ACD     1       8.700  26.840  13.410  1.00  0.00            
ATOM     87  O21 ACD     1      10.390  26.810  14.460  1.00  0.00            
ATOM     88  C26 ACD     1      11.550  26.620  13.730  1.00  0.00            
ATOM     89  H42 ACD     1      12.330  27.120  14.330  1.00  0.00            
ATOM     90  C27 ACD     1      11.470  27.220  12.360  1.00  0.00            
ATOM     91  H43 ACD     1      12.310  26.880  11.750  1.00  0.00            
ATOM     92  H44 ACD     1      10.580  26.890  11.810  1.00  0.00            
ATOM     93  O22 ACD     1      11.500  28.660  12.480  1.00  0.00            
ATOM     94  H45 ACD     1      11.650  29.130  11.650  1.00  0.00            
ATOM     95  O23 ACD     1       8.340  25.920  15.180  1.00  0.00            
ATOM     96  C28 ACD     1       7.360  26.920  15.710  1.00  0.00            
ATOM     97  H46 ACD     1       6.780  27.190  14.820  1.00  0.00            
ATOM     98  C29 ACD     1       8.010  28.130  16.190  1.00  0.00            
ATOM     99  H47 ACD     1       9.070  28.020  15.920  1.00  0.00            
ATOM    100  O24 ACD     1       7.940  28.090  17.620  1.00  0.00            
ATOM    101  C30 ACD     1       7.540  29.530  15.720  1.00  0.00            
ATOM    102  H48 ACD     1       8.060  30.250  16.360  1.00  0.00            
ATOM    103  H49 ACD     1       7.820  29.600  14.660  1.00  0.00            
ATOM    104  O25 ACD     1       6.100  29.730  15.790  1.00  0.00            
ATOM    105  H50 ACD     1       5.910  30.660  15.640  1.00  0.00            
ATOM    106  C31 ACD     1       6.290  26.280  16.650  1.00  0.00            
ATOM    107  H51 ACD     1       6.720  25.410  17.170  1.00  0.00            
ATOM    108  O26 ACD     1       5.260  25.650  15.900  1.00  0.00            
ATOM    109  H52 ACD     1       4.480  25.560  16.460  1.00  0.00            
ATOM    110  C32 ACD     1       5.710  27.280  17.650  1.00  0.00            
ATOM    111  H53 ACD     1       5.090  27.980  17.070  1.00  0.00            
ATOM    112  O27 ACD     1       4.900  26.560  18.610  1.00  0.00            
ATOM    113  H54 ACD     1       5.560  25.890  18.830  1.00  0.00            
ATOM    114  C33 ACD     1       6.750  28.080  18.380  1.00  0.00            
ATOM    115  H55 ACD     1       6.470  29.130  18.500  1.00  0.00            
ATOM    116  O28 ACD     1       7.080  27.570  19.750  1.00  0.00            
ATOM    117  C34 ACD     1       6.500  27.870  21.060  1.00  0.00            
ATOM    118  H56 ACD     1       5.410  27.890  20.920  1.00  0.00            
ATOM    119  C35 ACD     1       6.810  26.610  21.940  1.00  0.00            
ATOM    120  H57 ACD     1       7.680  26.210  21.400  1.00  0.00            
ATOM    121  O29 ACD     1       5.730  25.670  21.870  1.00  0.00            
ATOM    122  H58 ACD     1       4.980  25.930  22.410  1.00  0.00            
ATOM    123  C36 ACD     1       7.220  26.890  23.380  1.00  0.00            
ATOM    124  H59 ACD     1       6.310  27.200  23.920  1.00  0.00            
ATOM    125  O30 ACD     1       7.750  25.700  23.960  1.00  0.00            
ATOM    126  H60 ACD     1       8.700  25.830  24.080  1.00  0.00            
ATOM    127  C1  DF0     2      15.830  30.010  20.140  1.00  0.00            
ATOM    128  C2  DF0     2      14.790  29.670  21.220  1.00  0.00            
ATOM    129  O1  DF0     2      15.080  29.750  22.440  1.00  0.00            
ATOM    130  O2  DF0     2      13.540  29.220  20.910  1.00  0.00            
ATOM    131  C3  DF0     2      13.100  29.020  19.490  1.00  0.00            
ATOM    132  C4  DF0     2      13.200  27.520  19.230  1.00  0.00            
ATOM    133  C5  DF0     2      12.070  27.060  18.340  1.00  0.00            
ATOM    134  C6  DF0     2      12.490  27.700  16.960  1.00  0.00            
ATOM    135  C7  DF0     2      10.950  27.930  18.910  1.00  0.00            
ATOM    136  C8  DF0     2      10.270  27.250  20.100  1.00  0.00            
ATOM    137  C9  DF0     2       9.820  25.780  19.920  1.00  0.00            
ATOM    138  O3  DF0     2       8.740  25.630  19.080  1.00  0.00            
ATOM    139  C10 DF0     2      11.000  24.840  19.610  1.00  0.00            
ATOM    140  C11 DF0     2      10.770  23.260  19.790  1.00  0.00            
ATOM    141  C12 DF0     2       9.610  22.670  18.920  1.00  0.00            
ATOM    142  C13 DF0     2      10.330  22.960  21.270  1.00  0.00            
ATOM    143  C14 DF0     2      10.280  21.410  21.630  1.00  0.00            
ATOM    144  C15 DF0     2      11.480  20.550  21.150  1.00  0.00            
ATOM    145  O4  DF0     2      11.340  19.130  21.250  1.00  0.00            
ATOM    146  C16 DF0     2      12.010  20.980  19.750  1.00  0.00            
ATOM    147  C17 DF0     2      13.350  20.250  19.370  1.00  0.00            
ATOM    148  C18 DF0     2      12.190  22.520  19.550  1.00  0.00            
ATOM    149  C19 DF0     2      12.790  22.990  18.210  1.00  0.00            
ATOM    150  C20 DF0     2      12.900  24.530  18.140  1.00  0.00            
ATOM    151  C21 DF0     2      11.720  25.430  18.340  1.00  0.00            
ATOM    152  C22 DF0     2      10.860  25.240  17.180  1.00  0.00            
ATOM    153  C23 DF0     2      11.550  29.250  19.440  1.00  0.00            
ATOM    154  C24 DF0     2      10.860  30.420  19.760  1.00  0.00            
ATOM    155  C25 DF0     2       9.350  30.630  19.590  1.00  0.00            
ATOM    156  C26 DF0     2       8.920  31.800  18.680  1.00  0.00            
ATOM    157  C27 DF0     2       7.410  32.000  18.650  1.00  0.00            
ATOM    158  C28 DF0     2       6.730  32.890  19.350  1.00  0.00            
ATOM    159  C29 DF0     2       5.250  32.960  19.400  1.00  0.00            
ATOM    160  C30 DF0     2       7.340  33.830  20.380  1.00  0.00            
ATOM    161  C31 DF0     2      11.720  31.610  20.190  1.00  0.00            
ATOM    162  O5  DF0     2      12.790  31.870  19.680  1.00  0.00            
ATOM    163  O6  DF0     2      11.040  32.580  20.840  1.00  0.00            
ATOM    164  H1  DF0     2      15.540  30.970  19.690  1.00  0.00            
ATOM    165  H2  DF0     2      16.840  30.100  20.540  1.00  0.00            
ATOM    166  H3  DF0     2      15.860  29.190  19.410  1.00  0.00            
ATOM    167  H4  DF0     2      13.580  29.710  18.790  1.00  0.00            
ATOM    168  H5  DF0     2      13.110  26.930  20.150  1.00  0.00            
ATOM    169  H6  DF0     2      14.140  27.360  18.690  1.00  0.00            
ATOM    170  H7  DF0     2      13.090  28.610  17.090  1.00  0.00            
ATOM    171  H8  DF0     2      12.950  26.950  16.310  1.00  0.00            
ATOM    172  H9  DF0     2      11.680  28.120  16.340  1.00  0.00            
ATOM    173  H10 DF0     2      10.270  28.140  18.080  1.00  0.00            
ATOM    174  H11 DF0     2       9.460  27.900  20.440  1.00  0.00            
ATOM    175  H12 DF0     2      10.870  27.210  21.020  1.00  0.00            
ATOM    176  H13 DF0     2       9.410  25.440  20.880  1.00  0.00            
ATOM    177  H14 DF0     2       8.330  26.500  19.200  1.00  0.00            
ATOM    178  H15 DF0     2      11.680  25.110  20.430  1.00  0.00            
ATOM    179  H16 DF0     2       9.730  22.560  17.830  1.00  0.00            
ATOM    180  H17 DF0     2       9.340  21.670  19.270  1.00  0.00            
ATOM    181  H18 DF0     2       8.650  23.200  18.960  1.00  0.00            
ATOM    182  H19 DF0     2       9.360  23.440  21.450  1.00  0.00            
ATOM    183  H20 DF0     2      10.980  23.530  21.950  1.00  0.00            
ATOM    184  H21 DF0     2       9.430  20.910  21.150  1.00  0.00            
ATOM    185  H22 DF0     2      10.150  21.260  22.710  1.00  0.00            
ATOM    186  H23 DF0     2      12.280  20.640  21.900  1.00  0.00            
ATOM    187  H24 DF0     2      12.240  18.810  21.450  1.00  0.00            
ATOM    188  H25 DF0     2      11.230  20.710  19.020  1.00  0.00            
ATOM    189  H26 DF0     2      13.600  20.450  18.320  1.00  0.00            
ATOM    190  H27 DF0     2      14.140  20.640  20.020  1.00  0.00            
ATOM    191  H28 DF0     2      13.180  19.160  19.440  1.00  0.00            
ATOM    192  H29 DF0     2      12.880  22.950  20.280  1.00  0.00            
ATOM    193  H30 DF0     2      12.250  22.620  17.330  1.00  0.00            
ATOM    194  H31 DF0     2      13.820  22.610  18.140  1.00  0.00            
ATOM    195  H32 DF0     2      13.380  24.750  17.180  1.00  0.00            
ATOM    196  H33 DF0     2      13.710  24.870  18.800  1.00  0.00            
ATOM    197  H34 DF0     2       9.930  25.820  17.150  1.00  0.00            
ATOM    198  H35 DF0     2      11.360  25.650  16.300  1.00  0.00            
ATOM    199  H36 DF0     2      10.580  24.230  16.870  1.00  0.00            
ATOM    200  H37 DF0     2       8.950  30.680  20.610  1.00  0.00            
ATOM    201  H38 DF0     2       8.990  29.710  19.110  1.00  0.00            
ATOM    202  H39 DF0     2       9.230  31.520  17.660  1.00  0.00            
ATOM    203  H40 DF0     2       9.470  32.740  18.810  1.00  0.00            
ATOM    204  H41 DF0     2       6.940  31.250  18.020  1.00  0.00            
ATOM    205  H42 DF0     2       4.730  32.350  18.660  1.00  0.00            
ATOM    206  H43 DF0     2       4.990  32.600  20.400  1.00  0.00            
ATOM    207  H44 DF0     2       4.770  33.950  19.350  1.00  0.00            
ATOM    208  H45 DF0     2       7.050  34.880  20.270  1.00  0.00            
ATOM    209  H46 DF0     2       6.890  33.600  21.360  1.00  0.00            
ATOM    210  H47 DF0     2       8.430  33.850  20.460  1.00  0.00            
ATOM    211  H48 DF0     2      10.280  32.180  21.300  1.00  0.00            
TER
ENDMDL
MODEL        1
ATOM      1  H1  ACD     1      13.580  40.620  20.890  1.00  0.00            
ATOM      2  O1  ACD     1      13.830  39.700  20.730  1.00  0.00            
ATOM      3  C1  ACD     1      12.700  39.060  20.160  1.00  0.00            
ATOM      4  H2  ACD     1      12.170  39.740  19.490  1.00  0.00            
ATOM      5  H3  ACD     1      11.990  38.750  20.940  1.00  0.00            
ATOM      6  C2  ACD     1      13.090  37.840  19.360  1.00  0.00            
ATOM      7  H4  ACD     1      13.910  38.190  18.720  1.00  0.00            
ATOM      8  O2  ACD     1      13.690  36.850  20.250  1.00  0.00            
ATOM      9  C3  ACD     1      12.950  35.940  21.030  1.00  0.00            
ATOM     10  H5  ACD     1      13.040  36.060  22.110  1.00  0.00            
ATOM     11  O3  ACD     1      13.310  34.630  20.710  1.00  0.00            
ATOM     12  C4  ACD     1      14.120  33.760  21.560  1.00  0.00            
ATOM     13  H6  ACD     1      13.910  33.930  22.630  1.00  0.00            
ATOM     14  C5  ACD     1      13.610  32.380  21.170  1.00  0.00            
ATOM     15  H7  ACD     1      13.600  32.320  20.070  1.00  0.00            
ATOM     16  O4  ACD     1      12.310  32.270  21.700  1.00  0.00            
ATOM     17  H8  ACD     1      12.070  31.340  21.740  1.00  0.00            
ATOM     18  C6  ACD     1      14.530  31.290  21.700  1.00  0.00            
ATOM     19  H9  ACD     1      14.770  31.470  22.760  1.00  0.00            
ATOM     20  O5  ACD     1      14.130  29.930  21.510  1.00  0.00            
ATOM     21  H10 ACD     1      14.130  29.710  20.580  1.00  0.00            
ATOM     22  C7  ACD     1      15.840  31.440  20.950  1.00  0.00            
ATOM     23  H11 ACD     1      16.550  30.800  21.500  1.00  0.00            
ATOM     24  O6  ACD     1      16.430  32.750  21.200  1.00  0.00            
ATOM     25  C8  ACD     1      15.600  33.930  21.170  1.00  0.00            
ATOM     26  H12 ACD     1      15.780  34.300  20.160  1.00  0.00            
ATOM     27  C9  ACD     1      16.230  34.940  22.170  1.00  0.00            
ATOM     28  H13 ACD     1      15.440  35.680  22.350  1.00  0.00            
ATOM     29  H14 ACD     1      16.480  34.480  23.130  1.00  0.00            
ATOM     30  O7  ACD     1      17.390  35.580  21.630  1.00  0.00            
ATOM     31  H15 ACD     1      17.900  34.790  21.430  1.00  0.00            
ATOM     32  O8  ACD     1      15.840  30.990  19.590  1.00  0.00            
ATOM     33  C10 ACD     1      16.690  29.830  19.260  1.00  0.00            
ATOM     34  H16 ACD     1      16.770  29.150  20.120  1.00  0.00            
ATOM     35  C11 ACD     1      15.860  29.120  18.170  1.00  0.00            
ATOM     36  H17 ACD     1      15.430  29.850  17.490  1.00  0.00            
ATOM     37  O9  ACD     1      14.770  28.350  18.750  1.00  0.00            
ATOM     38  H18 ACD     1      14.210  27.950  18.070  1.00  0.00            
ATOM     39  C12 ACD     1      16.710  28.220  17.240  1.00  0.00            
ATOM     40  H19 ACD     1      17.240  27.520  17.900  1.00  0.00            
ATOM     41  O10 ACD     1      15.880  27.510  16.290  1.00  0.00            
ATOM     42  H20 ACD     1      15.770  28.100  15.530  1.00  0.00            
ATOM     43  C13 ACD     1      17.800  28.980  16.480  1.00  0.00            
ATOM     44  H21 ACD     1      18.630  28.340  16.140  1.00  0.00            
ATOM     45  O11 ACD     1      18.350  30.020  17.320  1.00  0.00            
ATOM     46  C14 ACD     1      18.140  30.100  18.770  1.00  0.00            
ATOM     47  H22 ACD     1      18.230  31.150  19.070  1.00  0.00            
ATOM     48  C15 ACD     1      19.170  29.370  19.590  1.00  0.00            
ATOM     49  H23 ACD     1      20.210  29.530  19.290  1.00  0.00            
ATOM     50  H24 ACD     1      19.140  29.750  20.610  1.00  0.00            
ATOM     51  O12 ACD     1      18.830  27.960  19.560  1.00  0.00            
ATOM     52  H25 ACD     1      19.450  27.570  20.190  1.00  0.00            
ATOM     53  O13 ACD     1      17.210  29.540  15.350  1.00  0.00            
ATOM     54  C16 ACD     1      17.780  29.560  14.020  1.00  0.00            
ATOM     55  H26 ACD     1      18.680  28.940  13.900  1.00  0.00            
ATOM     56  C17 ACD     1      16.690  29.030  13.090  1.00  0.00            
ATOM     57  H27 ACD     1      15.770  29.430  13.540  1.00  0.00            
ATOM     58  O14 ACD     1      16.580  27.580  13.140  1.00  0.00            
ATOM     59  H28 ACD     1      15.950  27.270  12.480  1.00  0.00            
ATOM     60  C18 ACD     1      16.740  29.480  11.570  1.00  0.00            
ATOM     61  H29 ACD     1      17.660  28.970  11.240  1.00  0.00            
ATOM     62  O15 ACD     1      15.540  29.150  10.890  1.00  0.00            
ATOM     63  H30 ACD     1      15.100  30.000  10.860  1.00  0.00            
ATOM     64  C19 ACD     1      17.190  30.900  11.450  1.00  0.00            
ATOM     65  H31 ACD     1      17.540  31.160  10.440  1.00  0.00            
ATOM     66  O16 ACD     1      18.250  31.310  12.300  1.00  0.00            
ATOM     67  C20 ACD     1      18.110  31.020  13.640  1.00  0.00            
ATOM     68  H32 ACD     1      17.280  31.580  14.100  1.00  0.00            
ATOM     69  C21 ACD     1      19.410  31.400  14.330  1.00  0.00            
ATOM     70  H33 ACD     1      19.670  30.940  15.290  1.00  0.00            
ATOM     71  H34 ACD     1      20.300  31.140  13.730  1.00  0.00            
ATOM     72  O17 ACD     1      19.490  32.820  14.470  1.00  0.00            
ATOM     73  H35 ACD     1      19.200  33.150  13.620  1.00  0.00            
ATOM     74  O18 ACD     1      16.120  31.780  11.760  1.00  0.00            
ATOM     75  C22 ACD     1      15.550  32.780  10.810  1.00  0.00            
ATOM     76  H36 ACD     1      15.910  32.580   9.790  1.00  0.00            
ATOM     77  C23 ACD     1      14.010  32.470  10.790  1.00  0.00            
ATOM     78  H37 ACD     1      13.780  31.930  11.720  1.00  0.00            
ATOM     79  O19 ACD     1      13.860  31.530   9.770  1.00  0.00            
ATOM     80  H38 ACD     1      13.030  31.050   9.830  1.00  0.00            
ATOM     81  C24 ACD     1      13.060  33.780  10.730  1.00  0.00            
ATOM     82  H39 ACD     1      13.040  34.100   9.680  1.00  0.00            
ATOM     83  O20 ACD     1      11.730  33.370  11.050  1.00  0.00            
ATOM     84  H40 ACD     1      11.730  33.560  11.990  1.00  0.00            
ATOM     85  C25 ACD     1      13.460  35.030  11.560  1.00  0.00            
ATOM     86  H41 ACD     1      13.590  35.880  10.880  1.00  0.00            
ATOM     87  O21 ACD     1      14.740  34.870  12.110  1.00  0.00            
ATOM     88  C26 ACD     1      15.820  34.180  11.300  1.00  0.00            
ATOM     89  H42 ACD     1      16.780  33.990  11.800  1.00  0.00            
ATOM     90  C27 ACD     1      16.000  35.140  10.140  1.00  0.00            
ATOM     91  H43 ACD     1      16.800  34.780   9.480  1.00  0.00            
ATOM     92  H44 ACD     1      15.120  35.280   9.500  1.00  0.00            
ATOM     93  O22 ACD     1      16.380  36.390  10.580  1.00  0.00            
ATOM     94  H45 ACD     1      17.020  36.160  11.260  1.00  0.00            
ATOM     95  O23 ACD     1      12.500  35.270  12.550  1.00  0.00            
ATOM     96  C28 ACD     1      12.280  36.590  13.190  1.00  0.00            
ATOM     97  H46 ACD     1      11.940  37.300  12.430  1.00  0.00            
ATOM     98  C29 ACD     1      13.520  37.130  13.950  1.00  0.00            
ATOM     99  H47 ACD     1      14.340  36.400  13.840  1.00  0.00            
ATOM    100  O24 ACD     1      13.350  37.130  15.410  1.00  0.00            
ATOM    101  C30 ACD     1      13.910  38.490  13.440  1.00  0.00            
ATOM    102  H48 ACD     1      14.970  38.660  13.700  1.00  0.00            
ATOM    103  H49 ACD     1      13.900  38.430  12.350  1.00  0.00            
ATOM    104  O25 ACD     1      12.950  39.540  13.650  1.00  0.00            
ATOM    105  H50 ACD     1      12.480  39.660  12.820  1.00  0.00            
ATOM    106  C31 ACD     1      11.060  36.430  14.170  1.00  0.00            
ATOM    107  H51 ACD     1      11.100  35.410  14.590  1.00  0.00            
ATOM    108  O26 ACD     1       9.870  36.560  13.370  1.00  0.00            
ATOM    109  H52 ACD     1       9.580  37.480  13.370  1.00  0.00            
ATOM    110  C32 ACD     1      11.030  37.650  15.160  1.00  0.00            
ATOM    111  H53 ACD     1      11.140  38.500  14.470  1.00  0.00            
ATOM    112  O27 ACD     1       9.740  37.730  15.840  1.00  0.00            
ATOM    113  H54 ACD     1       9.660  36.890  16.300  1.00  0.00            
ATOM    114  C33 ACD     1      12.250  37.680  16.160  1.00  0.00            
ATOM    115  H55 ACD     1      12.510  38.690  16.470  1.00  0.00            
ATOM    116  O28 ACD     1      12.120  36.850  17.360  1.00  0.00            
ATOM    117  C34 ACD     1      11.860  37.350  18.620  1.00  0.00            
ATOM    118  H56 ACD     1      11.120  38.160  18.540  1.00  0.00            
ATOM    119  C35 ACD     1      11.030  36.280  19.400  1.00  0.00            
ATOM    120  H57 ACD     1      11.310  35.330  18.920  1.00  0.00            
ATOM    121  O29 ACD     1       9.560  36.530  19.390  1.00  0.00            
ATOM    122  H58 ACD     1       9.040  35.740  19.540  1.00  0.00            
ATOM    123  C36 ACD     1      11.470  36.080  20.860  1.00  0.00            
ATOM    124  H59 ACD     1      11.160  36.950  21.460  1.00  0.00            
ATOM    125  O30 ACD     1      10.940  34.950  21.520  1.00  0.00            
ATOM    126  H60 ACD     1      11.550  34.230  21.350  1.00  0.00            
ATOM    127  C1  DF0     2      20.040  33.090  17.980  1.00  0.00            
ATOM    128  C2  DF0     2      19.050  33.780  18.950  1.00  0.00            
ATOM    129  O1  DF0     2      19.370  33.840  20.110  1.00  0.00            
ATOM    130  O2  DF0     2      17.750  33.650  18.640  1.00  0.00            
ATOM    131  C3  DF0     2      17.330  33.860  17.250  1.00  0.00            
ATOM    132  C4  DF0     2      16.500  32.620  16.700  1.00  0.00            
ATOM    133  C5  DF0     2      15.410  33.290  15.820  1.00  0.00            
ATOM    134  C6  DF0     2      16.150  33.820  14.550  1.00  0.00            
ATOM    135  C7  DF0     2      15.140  34.550  16.680  1.00  0.00            
ATOM    136  C8  DF0     2      14.270  34.210  17.900  1.00  0.00            
ATOM    137  C9  DF0     2      12.960  33.520  17.550  1.00  0.00            
ATOM    138  O3  DF0     2      12.090  34.340  16.820  1.00  0.00            
ATOM    139  C10 DF0     2      13.260  32.140  16.860  1.00  0.00            
ATOM    140  C11 DF0     2      12.090  31.070  16.800  1.00  0.00            
ATOM    141  C12 DF0     2      10.720  31.580  16.280  1.00  0.00            
ATOM    142  C13 DF0     2      11.850  30.560  18.240  1.00  0.00            
ATOM    143  C14 DF0     2      10.880  29.420  18.330  1.00  0.00            
ATOM    144  C15 DF0     2      11.460  28.190  17.550  1.00  0.00            
ATOM    145  O4  DF0     2      10.450  27.210  17.640  1.00  0.00            
ATOM    146  C16 DF0     2      11.720  28.580  16.060  1.00  0.00            
ATOM    147  C17 DF0     2      12.100  27.330  15.230  1.00  0.00            
ATOM    148  C18 DF0     2      12.640  29.800  15.970  1.00  0.00            
ATOM    149  C19 DF0     2      13.180  30.290  14.580  1.00  0.00            
ATOM    150  C20 DF0     2      14.360  31.210  14.830  1.00  0.00            
ATOM    151  C21 DF0     2      13.990  32.550  15.520  1.00  0.00            
ATOM    152  C22 DF0     2      13.200  33.230  14.440  1.00  0.00            
ATOM    153  C23 DF0     2      16.480  35.050  17.190  1.00  0.00            
ATOM    154  C24 DF0     2      16.880  36.320  17.500  1.00  0.00            
ATOM    155  C25 DF0     2      15.960  37.550  17.470  1.00  0.00            
ATOM    156  C26 DF0     2      16.410  38.630  16.440  1.00  0.00            
ATOM    157  C27 DF0     2      15.330  39.670  16.510  1.00  0.00            
ATOM    158  C28 DF0     2      15.270  40.640  17.450  1.00  0.00            
ATOM    159  C29 DF0     2      14.110  41.560  17.600  1.00  0.00            
ATOM    160  C30 DF0     2      16.280  40.870  18.550  1.00  0.00            
ATOM    161  C31 DF0     2      18.370  36.690  17.740  1.00  0.00            
ATOM    162  O5  DF0     2      19.210  36.070  17.130  1.00  0.00            
ATOM    163  O6  DF0     2      18.690  37.650  18.610  1.00  0.00            
ATOM    164  H1  DF0     2      19.470  32.310  17.450  1.00  0.00            
ATOM    165  H2  DF0     2      20.490  33.850  17.320  1.00  0.00            
ATOM    166  H3  DF0     2      20.920  32.800  18.570  1.00  0.00            
ATOM    167  H4  DF0     2      18.180  34.140  16.610  1.00  0.00            
ATOM    168  H5  DF0     2      16.150  32.080  17.590  1.00  0.00            
ATOM    169  H6  DF0     2      17.230  32.020  16.130  1.00  0.00            
ATOM    170  H7  DF0     2      17.230  33.960  14.740  1.00  0.00            
ATOM    171  H8  DF0     2      16.000  33.170  13.680  1.00  0.00            
ATOM    172  H9  DF0     2      15.850  34.810  14.210  1.00  0.00            
ATOM    173  H10 DF0     2      14.600  35.290  16.070  1.00  0.00            
ATOM    174  H11 DF0     2      14.020  35.110  18.470  1.00  0.00            
ATOM    175  H12 DF0     2      14.790  33.500  18.560  1.00  0.00            
ATOM    176  H13 DF0     2      12.560  33.340  18.560  1.00  0.00            
ATOM    177  H14 DF0     2      12.310  35.200  17.220  1.00  0.00            
ATOM    178  H15 DF0     2      13.950  31.580  17.490  1.00  0.00            
ATOM    179  H16 DF0     2      10.050  30.720  16.160  1.00  0.00            
ATOM    180  H17 DF0     2      10.290  32.200  17.080  1.00  0.00            
ATOM    181  H18 DF0     2      10.820  32.240  15.420  1.00  0.00            
ATOM    182  H19 DF0     2      11.410  31.320  18.900  1.00  0.00            
ATOM    183  H20 DF0     2      12.810  30.330  18.720  1.00  0.00            
ATOM    184  H21 DF0     2       9.880  29.670  17.970  1.00  0.00            
ATOM    185  H22 DF0     2      10.830  29.130  19.390  1.00  0.00            
ATOM    186  H23 DF0     2      12.380  27.820  18.020  1.00  0.00            
ATOM    187  H24 DF0     2       9.680  27.530  17.150  1.00  0.00            
ATOM    188  H25 DF0     2      10.750  28.930  15.690  1.00  0.00            
ATOM    189  H26 DF0     2      11.490  26.530  15.660  1.00  0.00            
ATOM    190  H27 DF0     2      12.010  27.480  14.150  1.00  0.00            
ATOM    191  H28 DF0     2      13.160  27.090  15.390  1.00  0.00            
ATOM    192  H29 DF0     2      13.550  29.530  16.500  1.00  0.00            
ATOM    193  H30 DF0     2      12.420  30.710  13.900  1.00  0.00            
ATOM    194  H31 DF0     2      13.600  29.480  13.990  1.00  0.00            
ATOM    195  H32 DF0     2      14.770  31.420  13.840  1.00  0.00            
ATOM    196  H33 DF0     2      15.130  30.740  15.450  1.00  0.00            
ATOM    197  H34 DF0     2      13.630  33.120  13.430  1.00  0.00            
ATOM    198  H35 DF0     2      12.260  32.740  14.190  1.00  0.00            
ATOM    199  H36 DF0     2      13.120  34.290  14.700  1.00  0.00            
ATOM    200  H37 DF0     2      15.910  37.980  18.480  1.00  0.00            
ATOM    201  H38 DF0     2      14.930  37.250  17.230  1.00  0.00            
ATOM    202  H39 DF0     2      16.410  38.190  15.440  1.00  0.00            
ATOM    203  H40 DF0     2      17.410  39.040  16.610  1.00  0.00            
ATOM    204  H41 DF0     2      14.520  39.570  15.790  1.00  0.00            
ATOM    205  H42 DF0     2      13.210  41.340  17.010  1.00  0.00            
ATOM    206  H43 DF0     2      13.710  41.450  18.620  1.00  0.00            
ATOM    207  H44 DF0     2      14.360  42.620  17.410  1.00  0.00            
ATOM    208  H45 DF0     2      16.960  40.030  18.710  1.00  0.00            
ATOM    209  H46 DF0     2      16.860  41.740  18.250  1.00  0.00            
ATOM    210  H47 DF0     2      15.660  41.030  19.450  1.00  0.00            
ATOM    211  H48 DF0     2      17.800  37.850  18.950  1.00  0.00            
TER
ENDMDL
MODEL        1
ATOM      1  H1  ACD     1      12.350  37.990  16.320  1.00  0.00            
ATOM      2  O1  ACD     1      13.160  37.790  16.790  1.00  0.00            
ATOM      3  C1  ACD     1      13.120  36.410  17.180  1.00  0.00            
ATOM      4  H2  ACD     1      13.020  35.730  16.330  1.00  0.00            
ATOM      5  H3  ACD     1      12.310  36.140  17.870  1.00  0.00            
ATOM      6  C2  ACD     1      14.460  36.020  17.770  1.00  0.00            
ATOM      7  H4  ACD     1      15.230  36.520  17.160  1.00  0.00            
ATOM      8  O2  ACD     1      14.600  36.440  19.170  1.00  0.00            
ATOM      9  C3  ACD     1      13.780  35.830  20.200  1.00  0.00            
ATOM     10  H5  ACD     1      13.000  36.570  20.420  1.00  0.00            
ATOM     11  O3  ACD     1      14.530  35.520  21.340  1.00  0.00            
ATOM     12  C4  ACD     1      14.330  36.250  22.530  1.00  0.00            
ATOM     13  H6  ACD     1      13.300  36.630  22.620  1.00  0.00            
ATOM     14  C5  ACD     1      14.600  35.240  23.670  1.00  0.00            
ATOM     15  H7  ACD     1      15.580  34.800  23.410  1.00  0.00            
ATOM     16  O4  ACD     1      13.540  34.210  23.670  1.00  0.00            
ATOM     17  H8  ACD     1      13.730  33.650  24.420  1.00  0.00            
ATOM     18  C6  ACD     1      14.790  35.910  25.040  1.00  0.00            
ATOM     19  H9  ACD     1      13.900  36.360  25.480  1.00  0.00            
ATOM     20  O5  ACD     1      15.220  34.970  25.950  1.00  0.00            
ATOM     21  H10 ACD     1      16.180  34.990  25.860  1.00  0.00            
ATOM     22  C7  ACD     1      15.950  36.940  24.970  1.00  0.00            
ATOM     23  H11 ACD     1      15.970  37.530  25.890  1.00  0.00            
ATOM     24  O6  ACD     1      15.660  37.910  23.920  1.00  0.00            
ATOM     25  C8  ACD     1      15.280  37.480  22.550  1.00  0.00            
ATOM     26  H12 ACD     1      16.160  37.310  21.910  1.00  0.00            
ATOM     27  C9  ACD     1      14.730  38.680  21.870  1.00  0.00            
ATOM     28  H13 ACD     1      13.870  38.440  21.220  1.00  0.00            
ATOM     29  H14 ACD     1      14.270  39.370  22.580  1.00  0.00            
ATOM     30  O7  ACD     1      15.770  39.390  21.120  1.00  0.00            
ATOM     31  H15 ACD     1      16.320  39.780  21.810  1.00  0.00            
ATOM     32  O8  ACD     1      17.270  36.200  24.760  1.00  0.00            
ATOM     33  C10 ACD     1      18.290  36.320  25.840  1.00  0.00            
ATOM     34  H16 ACD     1      17.750  36.590  26.750  1.00  0.00            
ATOM     35  C11 ACD     1      18.860  34.900  25.990  1.00  0.00            
ATOM     36  H17 ACD     1      19.020  34.440  25.010  1.00  0.00            
ATOM     37  O9  ACD     1      17.840  34.180  26.720  1.00  0.00            
ATOM     38  H18 ACD     1      18.320  33.510  27.220  1.00  0.00            
ATOM     39  C12 ACD     1      20.240  34.900  26.750  1.00  0.00            
ATOM     40  H19 ACD     1      20.110  35.230  27.790  1.00  0.00            
ATOM     41  O10 ACD     1      20.930  33.600  26.800  1.00  0.00            
ATOM     42  H20 ACD     1      21.680  33.670  26.210  1.00  0.00            
ATOM     43  C13 ACD     1      21.200  35.910  26.110  1.00  0.00            
ATOM     44  H21 ACD     1      22.100  35.980  26.720  1.00  0.00            
ATOM     45  O11 ACD     1      20.630  37.230  26.180  1.00  0.00            
ATOM     46  C14 ACD     1      19.340  37.390  25.540  1.00  0.00            
ATOM     47  H22 ACD     1      19.450  37.450  24.450  1.00  0.00            
ATOM     48  C15 ACD     1      18.740  38.700  26.060  1.00  0.00            
ATOM     49  H23 ACD     1      19.490  39.450  25.790  1.00  0.00            
ATOM     50  H24 ACD     1      17.790  38.880  25.540  1.00  0.00            
ATOM     51  O12 ACD     1      18.640  38.740  27.500  1.00  0.00            
ATOM     52  H25 ACD     1      18.570  39.640  27.830  1.00  0.00            
ATOM     53  O13 ACD     1      21.640  35.560  24.730  1.00  0.00            
ATOM     54  C16 ACD     1      23.060  35.280  24.400  1.00  0.00            
ATOM     55  H26 ACD     1      23.670  35.780  25.160  1.00  0.00            
ATOM     56  C17 ACD     1      23.360  33.800  24.410  1.00  0.00            
ATOM     57  H27 ACD     1      22.580  33.190  23.930  1.00  0.00            
ATOM     58  O14 ACD     1      23.420  33.370  25.750  1.00  0.00            
ATOM     59  H28 ACD     1      23.280  32.420  25.800  1.00  0.00            
ATOM     60  C18 ACD     1      24.710  33.430  23.630  1.00  0.00            
ATOM     61  H29 ACD     1      25.540  33.900  24.180  1.00  0.00            
ATOM     62  O15 ACD     1      24.760  32.010  23.390  1.00  0.00            
ATOM     63  H30 ACD     1      24.210  31.910  22.610  1.00  0.00            
ATOM     64  C19 ACD     1      24.820  34.040  22.240  1.00  0.00            
ATOM     65  H31 ACD     1      25.800  33.970  21.760  1.00  0.00            
ATOM     66  O16 ACD     1      24.650  35.450  22.500  1.00  0.00            
ATOM     67  C20 ACD     1      23.430  35.880  23.040  1.00  0.00            
ATOM     68  H32 ACD     1      22.700  35.520  22.300  1.00  0.00            
ATOM     69  C21 ACD     1      23.360  37.360  23.090  1.00  0.00            
ATOM     70  H33 ACD     1      22.390  37.700  23.490  1.00  0.00            
ATOM     71  H34 ACD     1      24.070  37.830  23.790  1.00  0.00            
ATOM     72  O17 ACD     1      23.540  37.910  21.790  1.00  0.00            
ATOM     73  H35 ACD     1      24.030  38.740  21.830  1.00  0.00            
ATOM     74  O18 ACD     1      23.830  33.360  21.400  1.00  0.00            
ATOM     75  C22 ACD     1      24.110  32.870  20.040  1.00  0.00            
ATOM     76  H36 ACD     1      25.170  32.610  20.060  1.00  0.00            
ATOM     77  C23 ACD     1      23.330  31.570  19.820  1.00  0.00            
ATOM     78  H37 ACD     1      22.420  31.600  20.430  1.00  0.00            
ATOM     79  O19 ACD     1      24.130  30.420  20.300  1.00  0.00            
ATOM     80  H38 ACD     1      23.560  29.670  20.120  1.00  0.00            
ATOM     81  C24 ACD     1      22.960  31.300  18.320  1.00  0.00            
ATOM     82  H39 ACD     1      23.870  31.110  17.730  1.00  0.00            
ATOM     83  O20 ACD     1      22.190  30.160  18.300  1.00  0.00            
ATOM     84  H40 ACD     1      21.340  30.570  18.460  1.00  0.00            
ATOM     85  C25 ACD     1      22.190  32.360  17.570  1.00  0.00            
ATOM     86  H41 ACD     1      22.640  32.320  16.580  1.00  0.00            
ATOM     87  O21 ACD     1      22.510  33.660  18.140  1.00  0.00            
ATOM     88  C26 ACD     1      23.760  33.880  18.950  1.00  0.00            
ATOM     89  H42 ACD     1      23.720  34.830  19.500  1.00  0.00            
ATOM     90  C27 ACD     1      24.930  34.030  17.970  1.00  0.00            
ATOM     91  H43 ACD     1      25.860  33.790  18.500  1.00  0.00            
ATOM     92  H44 ACD     1      24.790  33.280  17.190  1.00  0.00            
ATOM     93  O22 ACD     1      24.970  35.360  17.360  1.00  0.00            
ATOM     94  H45 ACD     1      25.530  35.980  17.840  1.00  0.00            
ATOM     95  O23 ACD     1      20.730  32.170  17.560  1.00  0.00            
ATOM     96  C28 ACD     1      19.830  32.350  16.480  1.00  0.00            
ATOM     97  H46 ACD     1      20.270  31.870  15.600  1.00  0.00            
ATOM     98  C29 ACD     1      19.560  33.860  16.260  1.00  0.00            
ATOM     99  H47 ACD     1      20.380  34.300  16.840  1.00  0.00            
ATOM    100  O24 ACD     1      18.380  34.360  16.950  1.00  0.00            
ATOM    101  C30 ACD     1      19.580  34.280  14.780  1.00  0.00            
ATOM    102  H48 ACD     1      19.210  35.310  14.730  1.00  0.00            
ATOM    103  H49 ACD     1      20.590  34.180  14.370  1.00  0.00            
ATOM    104  O25 ACD     1      18.800  33.370  14.020  1.00  0.00            
ATOM    105  H50 ACD     1      19.190  33.290  13.150  1.00  0.00            
ATOM    106  C31 ACD     1      18.510  31.670  16.890  1.00  0.00            
ATOM    107  H51 ACD     1      18.440  31.660  17.980  1.00  0.00            
ATOM    108  O26 ACD     1      18.500  30.380  16.370  1.00  0.00            
ATOM    109  H52 ACD     1      19.380  29.980  16.340  1.00  0.00            
ATOM    110  C32 ACD     1      17.130  32.340  16.650  1.00  0.00            
ATOM    111  H53 ACD     1      16.750  32.220  15.630  1.00  0.00            
ATOM    112  O27 ACD     1      16.210  31.680  17.500  1.00  0.00            
ATOM    113  H54 ACD     1      16.430  31.950  18.390  1.00  0.00            
ATOM    114  C33 ACD     1      17.070  33.850  16.800  1.00  0.00            
ATOM    115  H55 ACD     1      16.850  34.220  15.790  1.00  0.00            
ATOM    116  O28 ACD     1      16.100  34.230  17.900  1.00  0.00            
ATOM    117  C34 ACD     1      14.720  34.560  17.600  1.00  0.00            
ATOM    118  H56 ACD     1      14.550  34.140  16.600  1.00  0.00            
ATOM    119  C35 ACD     1      13.860  33.710  18.540  1.00  0.00            
ATOM    120  H57 ACD     1      14.530  33.010  19.070  1.00  0.00            
ATOM    121  O29 ACD     1      13.000  32.890  17.640  1.00  0.00            
ATOM    122  H58 ACD     1      12.510  32.340  18.250  1.00  0.00            
ATOM    123  C36 ACD     1      13.130  34.510  19.710  1.00  0.00            
ATOM    124  H59 ACD     1      12.130  34.700  19.300  1.00  0.00            
ATOM    125  O30 ACD     1      12.940  33.580  20.750  1.00  0.00            
ATOM    126  H60 ACD     1      13.370  33.950  21.530  1.00  0.00            
ATOM    127  C1  DF0     2      20.090  39.900  22.840  1.00  0.00            
ATOM    128  C2  DF0     2      18.720  39.350  22.590  1.00  0.00            
ATOM    129  O1  DF0     2      17.750  40.070  22.780  1.00  0.00            
ATOM    130  O2  DF0     2      18.510  38.010  22.370  1.00  0.00            
ATOM    131  C3  DF0     2      19.400  37.340  21.530  1.00  0.00            
ATOM    132  C4  DF0     2      19.750  35.970  22.210  1.00  0.00            
ATOM    133  C5  DF0     2      19.760  34.920  21.040  1.00  0.00            
ATOM    134  C6  DF0     2      21.110  35.200  20.240  1.00  0.00            
ATOM    135  C7  DF0     2      18.700  35.480  20.130  1.00  0.00            
ATOM    136  C8  DF0     2      17.300  35.180  20.580  1.00  0.00            
ATOM    137  C9  DF0     2      16.980  33.700  21.000  1.00  0.00            
ATOM    138  O3  DF0     2      16.770  32.890  19.950  1.00  0.00            
ATOM    139  C10 DF0     2      18.040  33.160  22.020  1.00  0.00            
ATOM    140  C11 DF0     2      17.720  31.780  22.780  1.00  0.00            
ATOM    141  C12 DF0     2      17.640  30.470  21.860  1.00  0.00            
ATOM    142  C13 DF0     2      16.360  31.910  23.450  1.00  0.00            
ATOM    143  C14 DF0     2      16.040  30.840  24.540  1.00  0.00            
ATOM    144  C15 DF0     2      17.260  30.630  25.510  1.00  0.00            
ATOM    145  O4  DF0     2      16.920  29.740  26.540  1.00  0.00            
ATOM    146  C16 DF0     2      18.600  30.350  24.790  1.00  0.00            
ATOM    147  C17 DF0     2      19.720  30.230  25.780  1.00  0.00            
ATOM    148  C18 DF0     2      18.860  31.590  23.840  1.00  0.00            
ATOM    149  C19 DF0     2      20.280  31.660  23.230  1.00  0.00            
ATOM    150  C20 DF0     2      20.520  33.070  22.630  1.00  0.00            
ATOM    151  C21 DF0     2      19.480  33.430  21.500  1.00  0.00            
ATOM    152  C22 DF0     2      19.820  32.480  20.340  1.00  0.00            
ATOM    153  C23 DF0     2      18.840  37.000  20.170  1.00  0.00            
ATOM    154  C24 DF0     2      18.410  37.890  19.200  1.00  0.00            
ATOM    155  C25 DF0     2      17.600  37.440  17.910  1.00  0.00            
ATOM    156  C26 DF0     2      18.410  37.540  16.640  1.00  0.00            
ATOM    157  C27 DF0     2      17.610  37.410  15.360  1.00  0.00            
ATOM    158  C28 DF0     2      17.110  38.420  14.680  1.00  0.00            
ATOM    159  C29 DF0     2      16.310  38.250  13.430  1.00  0.00            
ATOM    160  C30 DF0     2      17.330  39.910  14.970  1.00  0.00            
ATOM    161  C31 DF0     2      18.590  39.360  19.360  1.00  0.00            
ATOM    162  O5  DF0     2      19.400  39.940  20.040  1.00  0.00            
ATOM    163  O6  DF0     2      17.740  40.090  18.640  1.00  0.00            
ATOM    164  H1  DF0     2      20.700  39.230  23.460  1.00  0.00            
ATOM    165  H2  DF0     2      20.620  40.280  21.960  1.00  0.00            
ATOM    166  H3  DF0     2      19.970  40.720  23.550  1.00  0.00            
ATOM    167  H4  DF0     2      20.310  37.950  21.540  1.00  0.00            
ATOM    168  H5  DF0     2      19.060  35.730  23.030  1.00  0.00            
ATOM    169  H6  DF0     2      20.740  36.140  22.650  1.00  0.00            
ATOM    170  H7  DF0     2      21.890  34.520  20.610  1.00  0.00            
ATOM    171  H8  DF0     2      20.930  34.980  19.180  1.00  0.00            
ATOM    172  H9  DF0     2      21.390  36.260  20.320  1.00  0.00            
ATOM    173  H10 DF0     2      18.740  35.020  19.140  1.00  0.00            
ATOM    174  H11 DF0     2      16.610  35.650  19.860  1.00  0.00            
ATOM    175  H12 DF0     2      17.250  35.870  21.430  1.00  0.00            
ATOM    176  H13 DF0     2      16.050  33.770  21.570  1.00  0.00            
ATOM    177  H14 DF0     2      16.560  33.550  19.260  1.00  0.00            
ATOM    178  H15 DF0     2      17.870  33.850  22.860  1.00  0.00            
ATOM    179  H16 DF0     2      17.030  29.650  22.260  1.00  0.00            
ATOM    180  H17 DF0     2      17.080  30.710  20.950  1.00  0.00            
ATOM    181  H18 DF0     2      18.630  30.050  21.650  1.00  0.00            
ATOM    182  H19 DF0     2      15.550  31.960  22.720  1.00  0.00            
ATOM    183  H20 DF0     2      16.430  32.880  23.950  1.00  0.00            
ATOM    184  H21 DF0     2      15.810  29.850  24.130  1.00  0.00            
ATOM    185  H22 DF0     2      15.190  31.250  25.090  1.00  0.00            
ATOM    186  H23 DF0     2      17.460  31.600  25.980  1.00  0.00            
ATOM    187  H24 DF0     2      16.000  29.890  26.840  1.00  0.00            
ATOM    188  H25 DF0     2      18.520  29.390  24.280  1.00  0.00            
ATOM    189  H26 DF0     2      20.120  31.210  26.080  1.00  0.00            
ATOM    190  H27 DF0     2      19.440  29.740  26.720  1.00  0.00            
ATOM    191  H28 DF0     2      20.510  29.600  25.360  1.00  0.00            
ATOM    192  H29 DF0     2      18.860  32.490  24.460  1.00  0.00            
ATOM    193  H30 DF0     2      20.470  30.930  22.440  1.00  0.00            
ATOM    194  H31 DF0     2      21.080  31.570  23.980  1.00  0.00            
ATOM    195  H32 DF0     2      21.500  33.180  22.160  1.00  0.00            
ATOM    196  H33 DF0     2      20.480  33.770  23.470  1.00  0.00            
ATOM    197  H34 DF0     2      19.280  32.890  19.470  1.00  0.00            
ATOM    198  H35 DF0     2      20.880  32.660  20.130  1.00  0.00            
ATOM    199  H36 DF0     2      19.640  31.420  20.520  1.00  0.00            
ATOM    200  H37 DF0     2      16.690  38.030  17.780  1.00  0.00            
ATOM    201  H38 DF0     2      17.300  36.390  18.000  1.00  0.00            
ATOM    202  H39 DF0     2      19.180  36.760  16.580  1.00  0.00            
ATOM    203  H40 DF0     2      18.870  38.540  16.560  1.00  0.00            
ATOM    204  H41 DF0     2      17.380  36.400  15.020  1.00  0.00            
ATOM    205  H42 DF0     2      16.240  37.180  13.210  1.00  0.00            
ATOM    206  H43 DF0     2      15.300  38.680  13.460  1.00  0.00            
ATOM    207  H44 DF0     2      16.820  38.780  12.620  1.00  0.00            
ATOM    208  H45 DF0     2      18.010  40.190  14.160  1.00  0.00            
ATOM    209  H46 DF0     2      16.410  40.510  14.950  1.00  0.00            
ATOM    210  H47 DF0     2      17.870  40.200  15.880  1.00  0.00            
ATOM    211  H48 DF0     2      17.220  39.480  18.090  1.00  0.00            
TER
ENDMDL
MODEL        1
ATOM      1  H1  ACD     1      13.860  34.620  20.410  1.00  0.00            
ATOM      2  O1  ACD     1      13.060  34.390  20.890  1.00  0.00            
ATOM      3  C1  ACD     1      12.930  33.000  21.120  1.00  0.00            
ATOM      4  H2  ACD     1      11.860  32.760  21.190  1.00  0.00            
ATOM      5  H3  ACD     1      13.490  32.690  22.010  1.00  0.00            
ATOM      6  C2  ACD     1      13.440  32.200  19.940  1.00  0.00            
ATOM      7  H4  ACD     1      13.100  32.810  19.090  1.00  0.00            
ATOM      8  O2  ACD     1      14.880  31.990  20.080  1.00  0.00            
ATOM      9  C3  ACD     1      15.430  31.110  21.040  1.00  0.00            
ATOM     10  H5  ACD     1      16.010  31.640  21.800  1.00  0.00            
ATOM     11  O3  ACD     1      16.340  30.220  20.360  1.00  0.00            
ATOM     12  C4  ACD     1      17.800  30.080  20.590  1.00  0.00            
ATOM     13  H6  ACD     1      17.910  30.520  21.590  1.00  0.00            
ATOM     14  C5  ACD     1      18.080  28.550  20.510  1.00  0.00            
ATOM     15  H7  ACD     1      17.600  28.190  19.590  1.00  0.00            
ATOM     16  O4  ACD     1      17.560  27.930  21.620  1.00  0.00            
ATOM     17  H8  ACD     1      18.110  27.170  21.800  1.00  0.00            
ATOM     18  C6  ACD     1      19.550  28.220  20.390  1.00  0.00            
ATOM     19  H9  ACD     1      20.040  28.560  21.320  1.00  0.00            
ATOM     20  O5  ACD     1      19.780  26.860  20.330  1.00  0.00            
ATOM     21  H10 ACD     1      19.640  26.660  19.400  1.00  0.00            
ATOM     22  C7  ACD     1      20.220  28.900  19.290  1.00  0.00            
ATOM     23  H11 ACD     1      21.300  28.830  19.410  1.00  0.00            
ATOM     24  O6  ACD     1      20.070  30.320  19.490  1.00  0.00            
ATOM     25  C8  ACD     1      18.720  30.860  19.640  1.00  0.00            
ATOM     26  H12 ACD     1      18.150  30.810  18.700  1.00  0.00            
ATOM     27  C9  ACD     1      18.740  32.420  20.000  1.00  0.00            
ATOM     28  H13 ACD     1      17.910  32.690  20.660  1.00  0.00            
ATOM     29  H14 ACD     1      19.730  32.620  20.440  1.00  0.00            
ATOM     30  O7  ACD     1      18.740  33.220  18.840  1.00  0.00            
ATOM     31  H15 ACD     1      19.430  32.840  18.290  1.00  0.00            
ATOM     32  O8  ACD     1      19.870  28.350  18.000  1.00  0.00            
ATOM     33  C10 ACD     1      20.780  27.570  17.240  1.00  0.00            
ATOM     34  H16 ACD     1      21.570  27.220  17.910  1.00  0.00            
ATOM     35  C11 ACD     1      20.110  26.300  16.880  1.00  0.00            
ATOM     36  H17 ACD     1      19.100  26.590  16.580  1.00  0.00            
ATOM     37  O9  ACD     1      20.130  25.430  18.020  1.00  0.00            
ATOM     38  H18 ACD     1      19.900  24.520  17.790  1.00  0.00            
ATOM     39  C12 ACD     1      20.670  25.590  15.670  1.00  0.00            
ATOM     40  H19 ACD     1      21.710  25.350  15.930  1.00  0.00            
ATOM     41  O10 ACD     1      19.990  24.370  15.390  1.00  0.00            
ATOM     42  H20 ACD     1      19.710  24.530  14.490  1.00  0.00            
ATOM     43  C13 ACD     1      20.790  26.380  14.450  1.00  0.00            
ATOM     44  H21 ACD     1      21.380  25.950  13.630  1.00  0.00            
ATOM     45  O11 ACD     1      21.510  27.560  14.760  1.00  0.00            
ATOM     46  C14 ACD     1      21.170  28.320  15.920  1.00  0.00            
ATOM     47  H22 ACD     1      20.270  28.880  15.620  1.00  0.00            
ATOM     48  C15 ACD     1      22.280  29.260  16.170  1.00  0.00            
ATOM     49  H23 ACD     1      22.350  29.880  15.260  1.00  0.00            
ATOM     50  H24 ACD     1      21.950  29.870  17.020  1.00  0.00            
ATOM     51  O12 ACD     1      23.530  28.630  16.420  1.00  0.00            
ATOM     52  H25 ACD     1      23.880  28.180  15.650  1.00  0.00            
ATOM     53  O13 ACD     1      19.490  26.660  13.910  1.00  0.00            
ATOM     54  C16 ACD     1      19.190  26.490  12.470  1.00  0.00            
ATOM     55  H26 ACD     1      20.130  26.510  11.900  1.00  0.00            
ATOM     56  C17 ACD     1      18.430  25.160  12.230  1.00  0.00            
ATOM     57  H27 ACD     1      17.790  25.060  13.110  1.00  0.00            
ATOM     58  O14 ACD     1      19.450  24.150  12.300  1.00  0.00            
ATOM     59  H28 ACD     1      19.100  23.280  12.090  1.00  0.00            
ATOM     60  C18 ACD     1      17.540  25.160  10.980  1.00  0.00            
ATOM     61  H29 ACD     1      18.230  25.000  10.140  1.00  0.00            
ATOM     62  O15 ACD     1      16.380  24.190  11.050  1.00  0.00            
ATOM     63  H30 ACD     1      15.650  24.800  11.190  1.00  0.00            
ATOM     64  C19 ACD     1      16.920  26.530  10.640  1.00  0.00            
ATOM     65  H31 ACD     1      16.480  26.460   9.640  1.00  0.00            
ATOM     66  O16 ACD     1      17.920  27.460  10.700  1.00  0.00            
ATOM     67  C20 ACD     1      18.480  27.720  12.000  1.00  0.00            
ATOM     68  H32 ACD     1      17.650  27.780  12.720  1.00  0.00            
ATOM     69  C21 ACD     1      19.530  28.910  12.050  1.00  0.00            
ATOM     70  H33 ACD     1      20.100  28.910  12.990  1.00  0.00            
ATOM     71  H34 ACD     1      20.210  28.820  11.200  1.00  0.00            
ATOM     72  O17 ACD     1      18.910  30.140  11.900  1.00  0.00            
ATOM     73  H35 ACD     1      18.300  30.050  11.160  1.00  0.00            
ATOM     74  O18 ACD     1      15.740  26.860  11.500  1.00  0.00            
ATOM     75  C22 ACD     1      14.390  27.060  11.020  1.00  0.00            
ATOM     76  H36 ACD     1      14.350  26.850   9.950  1.00  0.00            
ATOM     77  C23 ACD     1      13.490  26.070  11.770  1.00  0.00            
ATOM     78  H37 ACD     1      13.760  25.840  12.800  1.00  0.00            
ATOM     79  O19 ACD     1      13.560  24.870  11.040  1.00  0.00            
ATOM     80  H38 ACD     1      12.750  24.610  10.590  1.00  0.00            
ATOM     81  C24 ACD     1      12.000  26.620  11.940  1.00  0.00            
ATOM     82  H39 ACD     1      11.670  26.670  10.900  1.00  0.00            
ATOM     83  O20 ACD     1      11.110  25.670  12.580  1.00  0.00            
ATOM     84  H40 ACD     1      10.370  26.130  12.980  1.00  0.00            
ATOM     85  C25 ACD     1      11.960  28.000  12.690  1.00  0.00            
ATOM     86  H41 ACD     1      11.130  28.550  12.250  1.00  0.00            
ATOM     87  O21 ACD     1      13.150  28.790  12.440  1.00  0.00            
ATOM     88  C26 ACD     1      13.920  28.500  11.260  1.00  0.00            
ATOM     89  H42 ACD     1      14.850  29.070  11.360  1.00  0.00            
ATOM     90  C27 ACD     1      13.190  29.140  10.000  1.00  0.00            
ATOM     91  H43 ACD     1      13.710  28.940   9.060  1.00  0.00            
ATOM     92  H44 ACD     1      12.170  28.740   9.910  1.00  0.00            
ATOM     93  O22 ACD     1      13.060  30.520  10.240  1.00  0.00            
ATOM     94  H45 ACD     1      12.220  30.870   9.900  1.00  0.00            
ATOM     95  O23 ACD     1      11.700  27.800  14.080  1.00  0.00            
ATOM     96  C28 ACD     1      10.990  28.690  14.950  1.00  0.00            
ATOM     97  H46 ACD     1       9.940  28.800  14.670  1.00  0.00            
ATOM     98  C29 ACD     1      11.610  30.100  14.960  1.00  0.00            
ATOM     99  H47 ACD     1      12.310  30.060  14.120  1.00  0.00            
ATOM    100  O24 ACD     1      12.270  30.470  16.180  1.00  0.00            
ATOM    101  C30 ACD     1      10.600  31.100  14.500  1.00  0.00            
ATOM    102  H48 ACD     1      11.140  32.050  14.380  1.00  0.00            
ATOM    103  H49 ACD     1      10.230  30.770  13.520  1.00  0.00            
ATOM    104  O25 ACD     1       9.420  31.180  15.390  1.00  0.00            
ATOM    105  H50 ACD     1       8.750  31.720  14.960  1.00  0.00            
ATOM    106  C31 ACD     1      10.970  28.090  16.310  1.00  0.00            
ATOM    107  H51 ACD     1      11.950  27.670  16.600  1.00  0.00            
ATOM    108  O26 ACD     1      10.000  27.020  16.440  1.00  0.00            
ATOM    109  H52 ACD     1       9.130  27.420  16.430  1.00  0.00            
ATOM    110  C32 ACD     1      10.740  29.080  17.440  1.00  0.00            
ATOM    111  H53 ACD     1       9.730  29.480  17.270  1.00  0.00            
ATOM    112  O27 ACD     1      10.710  28.500  18.670  1.00  0.00            
ATOM    113  H54 ACD     1      11.410  27.850  18.540  1.00  0.00            
ATOM    114  C33 ACD     1      11.670  30.330  17.460  1.00  0.00            
ATOM    115  H55 ACD     1      11.080  31.220  17.690  1.00  0.00            
ATOM    116  O28 ACD     1      12.690  30.220  18.440  1.00  0.00            
ATOM    117  C34 ACD     1      12.650  30.860  19.790  1.00  0.00            
ATOM    118  H56 ACD     1      11.600  31.120  20.010  1.00  0.00            
ATOM    119  C35 ACD     1      13.130  29.840  20.860  1.00  0.00            
ATOM    120  H57 ACD     1      13.260  28.870  20.370  1.00  0.00            
ATOM    121  O29 ACD     1      12.050  29.650  21.760  1.00  0.00            
ATOM    122  H58 ACD     1      11.610  28.820  21.570  1.00  0.00            
ATOM    123  C36 ACD     1      14.390  30.210  21.680  1.00  0.00            
ATOM    124  H59 ACD     1      14.070  30.720  22.590  1.00  0.00            
ATOM    125  O30 ACD     1      15.070  29.050  22.110  1.00  0.00            
ATOM    126  H60 ACD     1      15.670  28.910  21.370  1.00  0.00            
ATOM    127  C1  DF0     2      20.530  31.590  14.510  1.00  0.00            
ATOM    128  C2  DF0     2      20.010  31.830  15.940  1.00  0.00            
ATOM    129  O1  DF0     2      20.580  32.400  16.840  1.00  0.00            
ATOM    130  O2  DF0     2      18.880  31.140  16.300  1.00  0.00            
ATOM    131  C3  DF0     2      17.820  30.800  15.420  1.00  0.00            
ATOM    132  C4  DF0     2      17.730  29.240  15.380  1.00  0.00            
ATOM    133  C5  DF0     2      16.210  28.850  15.320  1.00  0.00            
ATOM    134  C6  DF0     2      15.800  29.270  13.850  1.00  0.00            
ATOM    135  C7  DF0     2      15.590  29.960  16.220  1.00  0.00            
ATOM    136  C8  DF0     2      15.720  29.590  17.620  1.00  0.00            
ATOM    137  C9  DF0     2      15.250  28.170  18.090  1.00  0.00            
ATOM    138  O3  DF0     2      13.860  28.100  18.100  1.00  0.00            
ATOM    139  C10 DF0     2      15.940  27.050  17.260  1.00  0.00            
ATOM    140  C11 DF0     2      15.740  25.550  17.830  1.00  0.00            
ATOM    141  C12 DF0     2      14.220  25.180  18.180  1.00  0.00            
ATOM    142  C13 DF0     2      16.420  25.470  19.280  1.00  0.00            
ATOM    143  C14 DF0     2      16.390  24.020  19.890  1.00  0.00            
ATOM    144  C15 DF0     2      16.970  23.010  18.860  1.00  0.00            
ATOM    145  O4  DF0     2      16.720  21.750  19.450  1.00  0.00            
ATOM    146  C16 DF0     2      16.340  23.100  17.420  1.00  0.00            
ATOM    147  C17 DF0     2      16.960  22.040  16.480  1.00  0.00            
ATOM    148  C18 DF0     2      16.480  24.510  16.940  1.00  0.00            
ATOM    149  C19 DF0     2      16.160  24.800  15.420  1.00  0.00            
ATOM    150  C20 DF0     2      16.490  26.270  14.980  1.00  0.00            
ATOM    151  C21 DF0     2      15.710  27.370  15.710  1.00  0.00            
ATOM    152  C22 DF0     2      14.270  27.290  15.320  1.00  0.00            
ATOM    153  C23 DF0     2      16.490  31.230  15.930  1.00  0.00            
ATOM    154  C24 DF0     2      16.170  32.540  16.230  1.00  0.00            
ATOM    155  C25 DF0     2      14.790  32.910  16.880  1.00  0.00            
ATOM    156  C26 DF0     2      13.910  33.440  15.820  1.00  0.00            
ATOM    157  C27 DF0     2      12.650  34.020  16.400  1.00  0.00            
ATOM    158  C28 DF0     2      12.440  35.230  16.930  1.00  0.00            
ATOM    159  C29 DF0     2      11.110  35.500  17.580  1.00  0.00            
ATOM    160  C30 DF0     2      13.450  36.430  16.990  1.00  0.00            
ATOM    161  C31 DF0     2      17.070  33.670  15.910  1.00  0.00            
ATOM    162  O5  DF0     2      17.900  33.780  14.980  1.00  0.00            
ATOM    163  O6  DF0     2      16.780  34.800  16.520  1.00  0.00            
ATOM    164  H1  DF0     2      19.980  32.170  13.750  1.00  0.00            
ATOM    165  H2  DF0     2      21.500  32.100  14.480  1.00  0.00            
ATOM    166  H3  DF0     2      20.570  30.530  14.230  1.00  0.00            
ATOM    167  H4  DF0     2      17.900  31.290  14.440  1.00  0.00            
ATOM    168  H5  DF0     2      18.200  28.840  16.290  1.00  0.00            
ATOM    169  H6  DF0     2      18.350  28.900  14.540  1.00  0.00            
ATOM    170  H7  DF0     2      16.340  29.950  13.180  1.00  0.00            
ATOM    171  H8  DF0     2      15.830  28.400  13.190  1.00  0.00            
ATOM    172  H9  DF0     2      14.780  29.680  13.840  1.00  0.00            
ATOM    173  H10 DF0     2      14.550  30.190  15.950  1.00  0.00            
ATOM    174  H11 DF0     2      15.180  30.330  18.230  1.00  0.00            
ATOM    175  H12 DF0     2      16.780  29.660  17.900  1.00  0.00            
ATOM    176  H13 DF0     2      15.520  27.960  19.140  1.00  0.00            
ATOM    177  H14 DF0     2      13.450  28.940  17.820  1.00  0.00            
ATOM    178  H15 DF0     2      17.000  27.130  17.520  1.00  0.00            
ATOM    179  H16 DF0     2      13.600  25.330  17.290  1.00  0.00            
ATOM    180  H17 DF0     2      14.060  24.140  18.510  1.00  0.00            
ATOM    181  H18 DF0     2      13.760  25.760  18.990  1.00  0.00            
ATOM    182  H19 DF0     2      15.960  26.170  20.000  1.00  0.00            
ATOM    183  H20 DF0     2      17.480  25.760  19.180  1.00  0.00            
ATOM    184  H21 DF0     2      15.390  23.720  20.200  1.00  0.00            
ATOM    185  H22 DF0     2      16.920  24.020  20.850  1.00  0.00            
ATOM    186  H23 DF0     2      18.030  23.250  18.710  1.00  0.00            
ATOM    187  H24 DF0     2      17.310  21.300  18.820  1.00  0.00            
ATOM    188  H25 DF0     2      15.280  22.840  17.480  1.00  0.00            
ATOM    189  H26 DF0     2      16.710  21.060  16.890  1.00  0.00            
ATOM    190  H27 DF0     2      16.520  22.050  15.480  1.00  0.00            
ATOM    191  H28 DF0     2      18.030  22.210  16.320  1.00  0.00            
ATOM    192  H29 DF0     2      17.520  24.840  17.060  1.00  0.00            
ATOM    193  H30 DF0     2      15.080  24.620  15.290  1.00  0.00            
ATOM    194  H31 DF0     2      16.720  24.140  14.750  1.00  0.00            
ATOM    195  H32 DF0     2      16.270  26.280  13.910  1.00  0.00            
ATOM    196  H33 DF0     2      17.540  26.510  15.190  1.00  0.00            
ATOM    197  H34 DF0     2      13.660  28.170  15.590  1.00  0.00            
ATOM    198  H35 DF0     2      14.190  27.230  14.230  1.00  0.00            
ATOM    199  H36 DF0     2      13.750  26.360  15.570  1.00  0.00            
ATOM    200  H37 DF0     2      14.910  33.570  17.750  1.00  0.00            
ATOM    201  H38 DF0     2      14.380  32.000  17.360  1.00  0.00            
ATOM    202  H39 DF0     2      13.700  32.680  15.070  1.00  0.00            
ATOM    203  H40 DF0     2      14.370  34.330  15.370  1.00  0.00            
ATOM    204  H41 DF0     2      11.790  33.360  16.380  1.00  0.00            
ATOM    205  H42 DF0     2      11.220  35.200  18.630  1.00  0.00            
ATOM    206  H43 DF0     2      10.810  36.550  17.570  1.00  0.00            
ATOM    207  H44 DF0     2      10.290  34.970  17.070  1.00  0.00            
ATOM    208  H45 DF0     2      14.440  36.230  16.540  1.00  0.00            
ATOM    209  H46 DF0     2      13.120  37.320  16.440  1.00  0.00            
ATOM    210  H47 DF0     2      13.630  36.640  18.050  1.00  0.00            
ATOM    211  H48 DF0     2      16.190  34.440  17.200  1.00  0.00            
TER
ENDMDL
MODEL        1
ATOM      1  H1  ACD     1       8.870  28.080  19.070  1.00  0.00            
ATOM      2  O1  ACD     1       8.690  28.440  18.190  1.00  0.00            
ATOM      3  C1  ACD     1       9.440  27.680  17.210  1.00  0.00            
ATOM      4  H2  ACD     1       9.760  28.310  16.370  1.00  0.00            
ATOM      5  H3  ACD     1       8.810  26.900  16.760  1.00  0.00            
ATOM      6  C2  ACD     1      10.610  26.900  17.790  1.00  0.00            
ATOM      7  H4  ACD     1      11.150  27.670  18.360  1.00  0.00            
ATOM      8  O2  ACD     1      10.110  25.950  18.820  1.00  0.00            
ATOM      9  C3  ACD     1       9.590  24.740  18.400  1.00  0.00            
ATOM     10  H5  ACD     1       8.510  24.810  18.550  1.00  0.00            
ATOM     11  O3  ACD     1      10.220  23.750  19.250  1.00  0.00            
ATOM     12  C4  ACD     1       9.510  23.040  20.290  1.00  0.00            
ATOM     13  H6  ACD     1       8.560  22.570  20.020  1.00  0.00            
ATOM     14  C5  ACD     1      10.500  21.780  20.620  1.00  0.00            
ATOM     15  H7  ACD     1      11.530  22.100  20.850  1.00  0.00            
ATOM     16  O4  ACD     1      10.450  21.000  19.410  1.00  0.00            
ATOM     17  H8  ACD     1      10.630  20.060  19.550  1.00  0.00            
ATOM     18  C6  ACD     1      10.100  21.030  21.850  1.00  0.00            
ATOM     19  H9  ACD     1       9.130  20.530  21.700  1.00  0.00            
ATOM     20  O5  ACD     1      11.100  20.120  22.210  1.00  0.00            
ATOM     21  H10 ACD     1      10.740  19.240  22.100  1.00  0.00            
ATOM     22  C7  ACD     1       9.820  21.960  23.060  1.00  0.00            
ATOM     23  H11 ACD     1       9.260  21.440  23.840  1.00  0.00            
ATOM     24  O6  ACD     1       9.020  23.030  22.690  1.00  0.00            
ATOM     25  C8  ACD     1       9.350  23.810  21.570  1.00  0.00            
ATOM     26  H12 ACD     1      10.260  24.400  21.670  1.00  0.00            
ATOM     27  C9  ACD     1       8.220  24.820  21.460  1.00  0.00            
ATOM     28  H13 ACD     1       8.070  25.250  22.460  1.00  0.00            
ATOM     29  H14 ACD     1       8.480  25.580  20.720  1.00  0.00            
ATOM     30  O7  ACD     1       6.920  24.260  21.040  1.00  0.00            
ATOM     31  H15 ACD     1       6.300  24.980  21.190  1.00  0.00            
ATOM     32  O8  ACD     1      11.050  22.440  23.700  1.00  0.00            
ATOM     33  C10 ACD     1      11.410  21.890  24.990  1.00  0.00            
ATOM     34  H16 ACD     1      10.840  20.960  25.150  1.00  0.00            
ATOM     35  C11 ACD     1      12.930  21.530  24.770  1.00  0.00            
ATOM     36  H17 ACD     1      13.330  22.310  24.110  1.00  0.00            
ATOM     37  O9  ACD     1      13.070  20.320  24.110  1.00  0.00            
ATOM     38  H18 ACD     1      12.560  20.310  23.290  1.00  0.00            
ATOM     39  C12 ACD     1      13.710  21.570  26.010  1.00  0.00            
ATOM     40  H19 ACD     1      13.330  20.710  26.570  1.00  0.00            
ATOM     41  O10 ACD     1      15.130  21.450  25.790  1.00  0.00            
ATOM     42  H20 ACD     1      15.150  20.750  25.120  1.00  0.00            
ATOM     43  C13 ACD     1      13.500  22.770  26.930  1.00  0.00            
ATOM     44  H21 ACD     1      14.010  22.560  27.880  1.00  0.00            
ATOM     45  O11 ACD     1      12.110  22.880  27.270  1.00  0.00            
ATOM     46  C14 ACD     1      11.220  22.890  26.160  1.00  0.00            
ATOM     47  H22 ACD     1      11.250  23.870  25.680  1.00  0.00            
ATOM     48  C15 ACD     1       9.820  22.810  26.840  1.00  0.00            
ATOM     49  H23 ACD     1       9.130  22.450  26.070  1.00  0.00            
ATOM     50  H24 ACD     1       9.820  22.040  27.620  1.00  0.00            
ATOM     51  O12 ACD     1       9.360  24.010  27.460  1.00  0.00            
ATOM     52  H25 ACD     1       8.600  23.900  28.040  1.00  0.00            
ATOM     53  O13 ACD     1      13.990  23.960  26.370  1.00  0.00            
ATOM     54  C16 ACD     1      15.020  24.690  27.080  1.00  0.00            
ATOM     55  H26 ACD     1      15.060  24.330  28.110  1.00  0.00            
ATOM     56  C17 ACD     1      16.470  24.440  26.500  1.00  0.00            
ATOM     57  H27 ACD     1      16.370  24.410  25.400  1.00  0.00            
ATOM     58  O14 ACD     1      16.940  23.150  26.870  1.00  0.00            
ATOM     59  H28 ACD     1      16.310  22.610  26.380  1.00  0.00            
ATOM     60  C18 ACD     1      17.510  25.600  26.650  1.00  0.00            
ATOM     61  H29 ACD     1      17.630  25.810  27.720  1.00  0.00            
ATOM     62  O15 ACD     1      18.770  25.200  26.010  1.00  0.00            
ATOM     63  H30 ACD     1      19.040  24.370  26.410  1.00  0.00            
ATOM     64  C19 ACD     1      16.840  26.920  25.960  1.00  0.00            
ATOM     65  H31 ACD     1      17.150  27.770  26.560  1.00  0.00            
ATOM     66  O16 ACD     1      15.460  26.840  25.890  1.00  0.00            
ATOM     67  C20 ACD     1      14.780  26.180  27.000  1.00  0.00            
ATOM     68  H32 ACD     1      13.710  26.300  26.780  1.00  0.00            
ATOM     69  C21 ACD     1      15.030  26.880  28.290  1.00  0.00            
ATOM     70  H33 ACD     1      14.430  26.430  29.090  1.00  0.00            
ATOM     71  H34 ACD     1      16.060  26.710  28.640  1.00  0.00            
ATOM     72  O17 ACD     1      14.700  28.300  28.270  1.00  0.00            
ATOM     73  H35 ACD     1      15.470  28.840  28.060  1.00  0.00            
ATOM     74  O18 ACD     1      17.370  27.050  24.620  1.00  0.00            
ATOM     75  C22 ACD     1      17.550  28.380  23.980  1.00  0.00            
ATOM     76  H36 ACD     1      18.090  29.010  24.700  1.00  0.00            
ATOM     77  C23 ACD     1      18.480  28.130  22.710  1.00  0.00            
ATOM     78  H37 ACD     1      18.360  27.100  22.350  1.00  0.00            
ATOM     79  O19 ACD     1      19.900  28.330  22.980  1.00  0.00            
ATOM     80  H38 ACD     1      19.980  28.030  23.890  1.00  0.00            
ATOM     81  C24 ACD     1      18.220  28.930  21.430  1.00  0.00            
ATOM     82  H39 ACD     1      18.640  29.940  21.530  1.00  0.00            
ATOM     83  O20 ACD     1      18.800  28.170  20.360  1.00  0.00            
ATOM     84  H40 ACD     1      18.060  27.560  20.250  1.00  0.00            
ATOM     85  C25 ACD     1      16.660  29.050  21.120  1.00  0.00            
ATOM     86  H41 ACD     1      16.330  30.030  20.760  1.00  0.00            
ATOM     87  O21 ACD     1      15.870  28.720  22.310  1.00  0.00            
ATOM     88  C26 ACD     1      16.290  29.150  23.600  1.00  0.00            
ATOM     89  H42 ACD     1      15.530  28.780  24.300  1.00  0.00            
ATOM     90  C27 ACD     1      16.360  30.650  23.730  1.00  0.00            
ATOM     91  H43 ACD     1      15.460  31.050  23.260  1.00  0.00            
ATOM     92  H44 ACD     1      16.350  31.020  24.760  1.00  0.00            
ATOM     93  O22 ACD     1      17.430  31.300  23.040  1.00  0.00            
ATOM     94  H45 ACD     1      17.430  32.230  23.280  1.00  0.00            
ATOM     95  O23 ACD     1      16.260  28.150  20.120  1.00  0.00            
ATOM     96  C28 ACD     1      16.110  28.580  18.710  1.00  0.00            
ATOM     97  H46 ACD     1      17.010  29.190  18.600  1.00  0.00            
ATOM     98  C29 ACD     1      14.840  29.370  18.400  1.00  0.00            
ATOM     99  H47 ACD     1      14.570  29.840  19.350  1.00  0.00            
ATOM    100  O24 ACD     1      13.720  28.510  18.010  1.00  0.00            
ATOM    101  C30 ACD     1      15.000  30.470  17.420  1.00  0.00            
ATOM    102  H48 ACD     1      15.800  31.070  17.870  1.00  0.00            
ATOM    103  H49 ACD     1      15.260  30.100  16.420  1.00  0.00            
ATOM    104  O25 ACD     1      13.810  31.220  17.290  1.00  0.00            
ATOM    105  H50 ACD     1      13.150  30.560  17.080  1.00  0.00            
ATOM    106  C31 ACD     1      16.230  27.230  17.910  1.00  0.00            
ATOM    107  H51 ACD     1      15.780  26.480  18.570  1.00  0.00            
ATOM    108  O26 ACD     1      17.630  26.950  17.740  1.00  0.00            
ATOM    109  H52 ACD     1      17.720  26.080  17.360  1.00  0.00            
ATOM    110  C32 ACD     1      15.350  27.230  16.660  1.00  0.00            
ATOM    111  H53 ACD     1      15.790  28.050  16.060  1.00  0.00            
ATOM    112  O27 ACD     1      15.450  26.040  15.890  1.00  0.00            
ATOM    113  H54 ACD     1      16.340  25.910  15.550  1.00  0.00            
ATOM    114  C33 ACD     1      13.800  27.550  16.930  1.00  0.00            
ATOM    115  H55 ACD     1      13.380  27.980  16.010  1.00  0.00            
ATOM    116  O28 ACD     1      13.030  26.370  17.170  1.00  0.00            
ATOM    117  C34 ACD     1      11.610  26.370  16.740  1.00  0.00            
ATOM    118  H56 ACD     1      11.540  26.930  15.800  1.00  0.00            
ATOM    119  C35 ACD     1      11.200  24.920  16.470  1.00  0.00            
ATOM    120  H57 ACD     1      11.830  24.340  17.150  1.00  0.00            
ATOM    121  O29 ACD     1      11.450  24.490  15.090  1.00  0.00            
ATOM    122  H58 ACD     1      11.420  23.540  15.020  1.00  0.00            
ATOM    123  C36 ACD     1       9.820  24.440  16.890  1.00  0.00            
ATOM    124  H59 ACD     1       9.080  24.890  16.220  1.00  0.00            
ATOM    125  O30 ACD     1       9.720  23.030  16.830  1.00  0.00            
ATOM    126  H60 ACD     1      10.070  22.720  17.660  1.00  0.00            
ATOM    127  C1  DF0     2       9.660  25.770  24.700  1.00  0.00            
ATOM    128  C2  DF0     2      10.710  26.130  23.710  1.00  0.00            
ATOM    129  O1  DF0     2      10.390  26.910  22.870  1.00  0.00            
ATOM    130  O2  DF0     2      11.720  25.330  23.680  1.00  0.00            
ATOM    131  C3  DF0     2      13.010  25.750  23.440  1.00  0.00            
ATOM    132  C4  DF0     2      13.740  24.510  23.130  1.00  0.00            
ATOM    133  C5  DF0     2      14.780  24.820  22.000  1.00  0.00            
ATOM    134  C6  DF0     2      15.910  25.560  22.720  1.00  0.00            
ATOM    135  C7  DF0     2      13.940  25.770  21.170  1.00  0.00            
ATOM    136  C8  DF0     2      13.010  24.960  20.220  1.00  0.00            
ATOM    137  C9  DF0     2      13.680  23.870  19.290  1.00  0.00            
ATOM    138  O3  DF0     2      14.420  24.400  18.180  1.00  0.00            
ATOM    139  C10 DF0     2      14.510  22.880  20.200  1.00  0.00            
ATOM    140  C11 DF0     2      14.920  21.470  19.500  1.00  0.00            
ATOM    141  C12 DF0     2      16.010  21.580  18.340  1.00  0.00            
ATOM    142  C13 DF0     2      13.600  20.800  18.930  1.00  0.00            
ATOM    143  C14 DF0     2      13.770  19.340  18.480  1.00  0.00            
ATOM    144  C15 DF0     2      14.490  18.380  19.530  1.00  0.00            
ATOM    145  O4  DF0     2      14.700  17.120  18.870  1.00  0.00            
ATOM    146  C16 DF0     2      15.820  18.940  20.080  1.00  0.00            
ATOM    147  C17 DF0     2      16.480  17.980  21.080  1.00  0.00            
ATOM    148  C18 DF0     2      15.490  20.400  20.590  1.00  0.00            
ATOM    149  C19 DF0     2      16.500  21.180  21.490  1.00  0.00            
ATOM    150  C20 DF0     2      16.060  22.470  22.160  1.00  0.00            
ATOM    151  C21 DF0     2      15.490  23.580  21.150  1.00  0.00            
ATOM    152  C22 DF0     2      16.780  24.100  20.440  1.00  0.00            
ATOM    153  C23 DF0     2      13.160  26.680  22.210  1.00  0.00            
ATOM    154  C24 DF0     2      12.920  28.010  22.300  1.00  0.00            
ATOM    155  C25 DF0     2      12.990  28.910  21.100  1.00  0.00            
ATOM    156  C26 DF0     2      11.590  29.210  20.480  1.00  0.00            
ATOM    157  C27 DF0     2      10.960  30.330  21.250  1.00  0.00            
ATOM    158  C28 DF0     2      11.080  31.660  20.890  1.00  0.00            
ATOM    159  C29 DF0     2      10.500  32.770  21.730  1.00  0.00            
ATOM    160  C30 DF0     2      11.810  32.160  19.730  1.00  0.00            
ATOM    161  C31 DF0     2      12.710  28.720  23.610  1.00  0.00            
ATOM    162  O5  DF0     2      12.380  28.250  24.700  1.00  0.00            
ATOM    163  O6  DF0     2      12.600  30.030  23.450  1.00  0.00            
ATOM    164  H1  DF0     2       9.890  26.220  25.670  1.00  0.00            
ATOM    165  H2  DF0     2       8.720  26.200  24.320  1.00  0.00            
ATOM    166  H3  DF0     2       9.500  24.690  24.660  1.00  0.00            
ATOM    167  H4  DF0     2      13.450  26.230  24.330  1.00  0.00            
ATOM    168  H5  DF0     2      13.030  23.730  22.830  1.00  0.00            
ATOM    169  H6  DF0     2      14.250  24.120  24.020  1.00  0.00            
ATOM    170  H7  DF0     2      16.740  24.940  23.090  1.00  0.00            
ATOM    171  H8  DF0     2      16.370  26.220  21.970  1.00  0.00            
ATOM    172  H9  DF0     2      15.630  26.120  23.620  1.00  0.00            
ATOM    173  H10 DF0     2      14.600  26.370  20.530  1.00  0.00            
ATOM    174  H11 DF0     2      12.510  25.760  19.660  1.00  0.00            
ATOM    175  H12 DF0     2      12.250  24.480  20.850  1.00  0.00            
ATOM    176  H13 DF0     2      12.800  23.340  18.900  1.00  0.00            
ATOM    177  H14 DF0     2      13.900  25.090  17.740  1.00  0.00            
ATOM    178  H15 DF0     2      13.680  22.470  20.780  1.00  0.00            
ATOM    179  H16 DF0     2      15.910  20.720  17.660  1.00  0.00            
ATOM    180  H17 DF0     2      15.970  22.530  17.790  1.00  0.00            
ATOM    181  H18 DF0     2      16.990  21.390  18.800  1.00  0.00            
ATOM    182  H19 DF0     2      13.090  21.430  18.190  1.00  0.00            
ATOM    183  H20 DF0     2      12.950  20.710  19.810  1.00  0.00            
ATOM    184  H21 DF0     2      14.170  19.310  17.460  1.00  0.00            
ATOM    185  H22 DF0     2      12.740  18.970  18.380  1.00  0.00            
ATOM    186  H23 DF0     2      13.810  18.300  20.380  1.00  0.00            
ATOM    187  H24 DF0     2      14.950  16.520  19.590  1.00  0.00            
ATOM    188  H25 DF0     2      16.480  18.890  19.210  1.00  0.00            
ATOM    189  H26 DF0     2      17.460  18.350  21.410  1.00  0.00            
ATOM    190  H27 DF0     2      15.920  17.730  21.990  1.00  0.00            
ATOM    191  H28 DF0     2      16.610  17.040  20.530  1.00  0.00            
ATOM    192  H29 DF0     2      14.630  20.290  21.270  1.00  0.00            
ATOM    193  H30 DF0     2      17.390  21.290  20.860  1.00  0.00            
ATOM    194  H31 DF0     2      16.880  20.470  22.230  1.00  0.00            
ATOM    195  H32 DF0     2      16.860  22.830  22.830  1.00  0.00            
ATOM    196  H33 DF0     2      15.310  22.120  22.880  1.00  0.00            
ATOM    197  H34 DF0     2      16.580  24.980  19.810  1.00  0.00            
ATOM    198  H35 DF0     2      17.550  24.490  21.110  1.00  0.00            
ATOM    199  H36 DF0     2      17.390  23.400  19.850  1.00  0.00            
ATOM    200  H37 DF0     2      13.470  28.300  20.330  1.00  0.00            
ATOM    201  H38 DF0     2      13.520  29.870  21.150  1.00  0.00            
ATOM    202  H39 DF0     2      10.910  28.350  20.570  1.00  0.00            
ATOM    203  H40 DF0     2      11.670  29.480  19.420  1.00  0.00            
ATOM    204  H41 DF0     2      10.340  30.020  22.090  1.00  0.00            
ATOM    205  H42 DF0     2      10.020  32.280  22.580  1.00  0.00            
ATOM    206  H43 DF0     2      11.310  33.370  22.170  1.00  0.00            
ATOM    207  H44 DF0     2       9.910  33.520  21.170  1.00  0.00            
ATOM    208  H45 DF0     2      11.090  32.050  18.910  1.00  0.00            
ATOM    209  H46 DF0     2      12.090  33.220  19.790  1.00  0.00            
ATOM    210  H47 DF0     2      12.660  31.540  19.430  1.00  0.00            
ATOM    211  H48 DF0     2      12.410  30.090  22.500  1.00  0.00            
TER
ENDMDL
MODEL        1
ATOM      1  H1  ACD     1      17.900  31.610  29.270  1.00  0.00            
ATOM      2  O1  ACD     1      17.210  31.140  29.750  1.00  0.00            
ATOM      3  C1  ACD     1      16.400  30.500  28.810  1.00  0.00            
ATOM      4  H2  ACD     1      15.730  31.310  28.470  1.00  0.00            
ATOM      5  H3  ACD     1      15.720  29.790  29.290  1.00  0.00            
ATOM      6  C2  ACD     1      17.130  29.910  27.580  1.00  0.00            
ATOM      7  H4  ACD     1      17.760  30.760  27.290  1.00  0.00            
ATOM      8  O2  ACD     1      17.970  28.820  27.980  1.00  0.00            
ATOM      9  C3  ACD     1      17.410  27.610  28.380  1.00  0.00            
ATOM     10  H5  ACD     1      17.310  27.590  29.470  1.00  0.00            
ATOM     11  O3  ACD     1      18.300  26.530  27.960  1.00  0.00            
ATOM     12  C4  ACD     1      18.950  25.710  28.930  1.00  0.00            
ATOM     13  H6  ACD     1      18.330  25.650  29.840  1.00  0.00            
ATOM     14  C5  ACD     1      19.220  24.330  28.280  1.00  0.00            
ATOM     15  H7  ACD     1      19.630  24.580  27.290  1.00  0.00            
ATOM     16  O4  ACD     1      17.960  23.560  28.210  1.00  0.00            
ATOM     17  H8  ACD     1      18.120  22.640  27.980  1.00  0.00            
ATOM     18  C6  ACD     1      20.340  23.570  28.970  1.00  0.00            
ATOM     19  H9  ACD     1      19.890  23.460  29.960  1.00  0.00            
ATOM     20  O5  ACD     1      20.560  22.270  28.370  1.00  0.00            
ATOM     21  H10 ACD     1      19.830  21.660  28.460  1.00  0.00            
ATOM     22  C7  ACD     1      21.650  24.330  29.210  1.00  0.00            
ATOM     23  H11 ACD     1      22.250  23.850  29.980  1.00  0.00            
ATOM     24  O6  ACD     1      21.210  25.510  29.860  1.00  0.00            
ATOM     25  C8  ACD     1      20.360  26.430  29.160  1.00  0.00            
ATOM     26  H12 ACD     1      20.730  26.600  28.140  1.00  0.00            
ATOM     27  C9  ACD     1      20.240  27.640  30.060  1.00  0.00            
ATOM     28  H13 ACD     1      21.260  27.970  30.320  1.00  0.00            
ATOM     29  H14 ACD     1      19.840  28.530  29.560  1.00  0.00            
ATOM     30  O7  ACD     1      19.560  27.430  31.270  1.00  0.00            
ATOM     31  H15 ACD     1      20.120  26.770  31.690  1.00  0.00            
ATOM     32  O8  ACD     1      22.450  24.530  28.060  1.00  0.00            
ATOM     33  C10 ACD     1      23.640  23.760  27.800  1.00  0.00            
ATOM     34  H16 ACD     1      23.680  22.900  28.480  1.00  0.00            
ATOM     35  C11 ACD     1      23.470  23.280  26.360  1.00  0.00            
ATOM     36  H17 ACD     1      22.730  23.980  25.960  1.00  0.00            
ATOM     37  O9  ACD     1      22.810  22.010  26.410  1.00  0.00            
ATOM     38  H18 ACD     1      21.940  22.040  26.820  1.00  0.00            
ATOM     39  C12 ACD     1      24.780  23.320  25.560  1.00  0.00            
ATOM     40  H19 ACD     1      25.380  22.440  25.810  1.00  0.00            
ATOM     41  O10 ACD     1      24.430  23.270  24.180  1.00  0.00            
ATOM     42  H20 ACD     1      24.530  24.210  23.970  1.00  0.00            
ATOM     43  C13 ACD     1      25.680  24.510  25.670  1.00  0.00            
ATOM     44  H21 ACD     1      26.710  24.130  25.640  1.00  0.00            
ATOM     45  O11 ACD     1      25.460  25.240  26.910  1.00  0.00            
ATOM     46  C14 ACD     1      24.920  24.540  28.080  1.00  0.00            
ATOM     47  H22 ACD     1      24.780  25.330  28.830  1.00  0.00            
ATOM     48  C15 ACD     1      25.950  23.650  28.900  1.00  0.00            
ATOM     49  H23 ACD     1      26.870  24.250  28.960  1.00  0.00            
ATOM     50  H24 ACD     1      25.600  23.490  29.930  1.00  0.00            
ATOM     51  O12 ACD     1      26.190  22.400  28.260  1.00  0.00            
ATOM     52  H25 ACD     1      26.750  21.830  28.790  1.00  0.00            
ATOM     53  O13 ACD     1      25.610  25.350  24.480  1.00  0.00            
ATOM     54  C16 ACD     1      26.620  26.390  24.140  1.00  0.00            
ATOM     55  H26 ACD     1      27.600  25.900  24.230  1.00  0.00            
ATOM     56  C17 ACD     1      26.390  26.640  22.580  1.00  0.00            
ATOM     57  H27 ACD     1      25.340  26.440  22.310  1.00  0.00            
ATOM     58  O14 ACD     1      27.090  25.780  21.740  1.00  0.00            
ATOM     59  H28 ACD     1      26.870  25.900  20.810  1.00  0.00            
ATOM     60  C18 ACD     1      26.680  28.090  22.130  1.00  0.00            
ATOM     61  H29 ACD     1      27.750  28.290  22.300  1.00  0.00            
ATOM     62  O15 ACD     1      26.300  28.330  20.750  1.00  0.00            
ATOM     63  H30 ACD     1      25.520  28.840  20.970  1.00  0.00            
ATOM     64  C19 ACD     1      26.060  29.190  23.010  1.00  0.00            
ATOM     65  H31 ACD     1      26.790  30.000  23.110  1.00  0.00            
ATOM     66  O16 ACD     1      25.770  28.720  24.310  1.00  0.00            
ATOM     67  C20 ACD     1      26.490  27.660  24.940  1.00  0.00            
ATOM     68  H32 ACD     1      26.010  27.480  25.910  1.00  0.00            
ATOM     69  C21 ACD     1      27.850  28.140  25.380  1.00  0.00            
ATOM     70  H33 ACD     1      28.440  27.320  25.820  1.00  0.00            
ATOM     71  H34 ACD     1      28.430  28.430  24.490  1.00  0.00            
ATOM     72  O17 ACD     1      27.790  29.160  26.370  1.00  0.00            
ATOM     73  H35 ACD     1      27.120  29.130  27.050  1.00  0.00            
ATOM     74  O18 ACD     1      24.870  29.670  22.250  1.00  0.00            
ATOM     75  C22 ACD     1      24.300  31.050  22.100  1.00  0.00            
ATOM     76  H36 ACD     1      25.090  31.740  21.800  1.00  0.00            
ATOM     77  C23 ACD     1      23.170  30.880  21.150  1.00  0.00            
ATOM     78  H37 ACD     1      22.610  29.950  21.350  1.00  0.00            
ATOM     79  O19 ACD     1      23.660  30.700  19.780  1.00  0.00            
ATOM     80  H38 ACD     1      24.110  31.490  19.470  1.00  0.00            
ATOM     81  C24 ACD     1      22.170  32.010  21.240  1.00  0.00            
ATOM     82  H39 ACD     1      22.610  32.890  20.760  1.00  0.00            
ATOM     83  O20 ACD     1      20.950  31.720  20.450  1.00  0.00            
ATOM     84  H40 ACD     1      20.270  31.290  20.970  1.00  0.00            
ATOM     85  C25 ACD     1      21.700  32.360  22.700  1.00  0.00            
ATOM     86  H41 ACD     1      21.300  33.380  22.730  1.00  0.00            
ATOM     87  O21 ACD     1      22.810  32.480  23.480  1.00  0.00            
ATOM     88  C26 ACD     1      23.820  31.470  23.510  1.00  0.00            
ATOM     89  H42 ACD     1      23.360  30.620  24.030  1.00  0.00            
ATOM     90  C27 ACD     1      24.880  32.070  24.430  1.00  0.00            
ATOM     91  H43 ACD     1      24.480  32.570  25.320  1.00  0.00            
ATOM     92  H44 ACD     1      25.360  31.250  24.980  1.00  0.00            
ATOM     93  O22 ACD     1      25.900  32.870  23.810  1.00  0.00            
ATOM     94  H45 ACD     1      25.470  33.670  23.470  1.00  0.00            
ATOM     95  O23 ACD     1      20.670  31.460  23.160  1.00  0.00            
ATOM     96  C28 ACD     1      19.310  31.960  23.090  1.00  0.00            
ATOM     97  H46 ACD     1      19.260  32.710  22.290  1.00  0.00            
ATOM     98  C29 ACD     1      18.850  32.670  24.380  1.00  0.00            
ATOM     99  H47 ACD     1      19.770  32.910  24.930  1.00  0.00            
ATOM    100  O24 ACD     1      18.050  31.750  25.230  1.00  0.00            
ATOM    101  C30 ACD     1      18.100  33.970  24.130  1.00  0.00            
ATOM    102  H48 ACD     1      18.550  34.560  23.320  1.00  0.00            
ATOM    103  H49 ACD     1      17.030  33.770  23.950  1.00  0.00            
ATOM    104  O25 ACD     1      18.110  34.790  25.290  1.00  0.00            
ATOM    105  H50 ACD     1      18.960  34.660  25.720  1.00  0.00            
ATOM    106  C31 ACD     1      18.420  30.760  22.700  1.00  0.00            
ATOM    107  H51 ACD     1      18.850  29.960  23.310  1.00  0.00            
ATOM    108  O26 ACD     1      18.440  30.560  21.300  1.00  0.00            
ATOM    109  H52 ACD     1      17.760  29.930  21.040  1.00  0.00            
ATOM    110  C32 ACD     1      16.980  31.010  23.150  1.00  0.00            
ATOM    111  H53 ACD     1      16.720  31.990  22.730  1.00  0.00            
ATOM    112  O27 ACD     1      16.130  30.020  22.520  1.00  0.00            
ATOM    113  H54 ACD     1      15.490  29.950  23.230  1.00  0.00            
ATOM    114  C33 ACD     1      16.860  31.150  24.680  1.00  0.00            
ATOM    115  H55 ACD     1      16.000  31.790  24.860  1.00  0.00            
ATOM    116  O28 ACD     1      16.680  29.890  25.200  1.00  0.00            
ATOM    117  C34 ACD     1      16.120  29.640  26.460  1.00  0.00            
ATOM    118  H56 ACD     1      15.270  30.330  26.570  1.00  0.00            
ATOM    119  C35 ACD     1      15.610  28.180  26.540  1.00  0.00            
ATOM    120  H57 ACD     1      16.120  27.610  25.750  1.00  0.00            
ATOM    121  O29 ACD     1      14.200  28.190  26.350  1.00  0.00            
ATOM    122  H58 ACD     1      13.820  27.360  26.650  1.00  0.00            
ATOM    123  C36 ACD     1      15.990  27.370  27.820  1.00  0.00            
ATOM    124  H59 ACD     1      15.310  27.700  28.620  1.00  0.00            
ATOM    125  O30 ACD     1      15.690  26.030  27.620  1.00  0.00            
ATOM    126  H60 ACD     1      16.540  25.640  27.400  1.00  0.00            
ATOM    127  C1  DF0     2      23.910  27.980  29.820  1.00  0.00            
ATOM    128  C2  DF0     2      24.130  27.900  28.360  1.00  0.00            
ATOM    129  O1  DF0     2      25.270  27.750  27.990  1.00  0.00            
ATOM    130  O2  DF0     2      23.010  27.790  27.690  1.00  0.00            
ATOM    131  C3  DF0     2      23.040  27.920  26.270  1.00  0.00            
ATOM    132  C4  DF0     2      22.540  26.680  25.550  1.00  0.00            
ATOM    133  C5  DF0     2      21.740  27.270  24.270  1.00  0.00            
ATOM    134  C6  DF0     2      22.840  27.750  23.250  1.00  0.00            
ATOM    135  C7  DF0     2      21.070  28.550  24.920  1.00  0.00            
ATOM    136  C8  DF0     2      19.690  28.220  25.580  1.00  0.00            
ATOM    137  C9  DF0     2      18.800  27.110  24.900  1.00  0.00            
ATOM    138  O3  DF0     2      17.960  27.650  23.940  1.00  0.00            
ATOM    139  C10 DF0     2      19.520  25.850  24.410  1.00  0.00            
ATOM    140  C11 DF0     2      18.670  24.560  24.010  1.00  0.00            
ATOM    141  C12 DF0     2      17.790  24.670  22.740  1.00  0.00            
ATOM    142  C13 DF0     2      17.520  24.160  25.030  1.00  0.00            
ATOM    143  C14 DF0     2      17.080  22.680  25.090  1.00  0.00            
ATOM    144  C15 DF0     2      18.220  21.650  24.880  1.00  0.00            
ATOM    145  O4  DF0     2      17.740  20.340  24.900  1.00  0.00            
ATOM    146  C16 DF0     2      18.990  21.980  23.570  1.00  0.00            
ATOM    147  C17 DF0     2      19.960  20.820  23.160  1.00  0.00            
ATOM    148  C18 DF0     2      19.670  23.330  23.800  1.00  0.00            
ATOM    149  C19 DF0     2      20.740  23.730  22.740  1.00  0.00            
ATOM    150  C20 DF0     2      21.490  25.030  23.110  1.00  0.00            
ATOM    151  C21 DF0     2      20.680  26.350  23.490  1.00  0.00            
ATOM    152  C22 DF0     2      20.230  27.130  22.220  1.00  0.00            
ATOM    153  C23 DF0     2      22.140  29.010  25.970  1.00  0.00            
ATOM    154  C24 DF0     2      22.310  30.260  26.540  1.00  0.00            
ATOM    155  C25 DF0     2      21.120  31.220  26.590  1.00  0.00            
ATOM    156  C26 DF0     2      20.410  31.280  27.990  1.00  0.00            
ATOM    157  C27 DF0     2      19.480  32.470  28.150  1.00  0.00            
ATOM    158  C28 DF0     2      19.190  33.160  29.250  1.00  0.00            
ATOM    159  C29 DF0     2      18.480  34.490  29.160  1.00  0.00            
ATOM    160  C30 DF0     2      19.740  32.930  30.590  1.00  0.00            
ATOM    161  C31 DF0     2      23.600  30.670  27.240  1.00  0.00            
ATOM    162  O5  DF0     2      24.730  30.370  26.970  1.00  0.00            
ATOM    163  O6  DF0     2      23.530  31.550  28.240  1.00  0.00            
ATOM    164  H1  DF0     2      23.310  27.150  30.230  1.00  0.00            
ATOM    165  H2  DF0     2      24.820  28.080  30.420  1.00  0.00            
ATOM    166  H3  DF0     2      23.250  28.810  30.100  1.00  0.00            
ATOM    167  H4  DF0     2      24.060  28.100  25.900  1.00  0.00            
ATOM    168  H5  DF0     2      22.020  26.010  26.240  1.00  0.00            
ATOM    169  H6  DF0     2      23.420  26.100  25.240  1.00  0.00            
ATOM    170  H7  DF0     2      23.510  26.940  22.930  1.00  0.00            
ATOM    171  H8  DF0     2      22.460  28.220  22.340  1.00  0.00            
ATOM    172  H9  DF0     2      23.470  28.540  23.660  1.00  0.00            
ATOM    173  H10 DF0     2      20.950  29.290  24.130  1.00  0.00            
ATOM    174  H11 DF0     2      19.120  29.130  25.790  1.00  0.00            
ATOM    175  H12 DF0     2      19.960  27.830  26.570  1.00  0.00            
ATOM    176  H13 DF0     2      18.060  26.800  25.660  1.00  0.00            
ATOM    177  H14 DF0     2      17.540  28.410  24.390  1.00  0.00            
ATOM    178  H15 DF0     2      20.050  25.460  25.290  1.00  0.00            
ATOM    179  H16 DF0     2      17.180  25.580  22.820  1.00  0.00            
ATOM    180  H17 DF0     2      18.410  24.790  21.840  1.00  0.00            
ATOM    181  H18 DF0     2      17.090  23.870  22.490  1.00  0.00            
ATOM    182  H19 DF0     2      16.680  24.850  24.870  1.00  0.00            
ATOM    183  H20 DF0     2      17.790  24.490  26.040  1.00  0.00            
ATOM    184  H21 DF0     2      16.390  22.480  24.260  1.00  0.00            
ATOM    185  H22 DF0     2      16.510  22.500  26.010  1.00  0.00            
ATOM    186  H23 DF0     2      19.010  21.770  25.630  1.00  0.00            
ATOM    187  H24 DF0     2      17.670  20.050  25.820  1.00  0.00            
ATOM    188  H25 DF0     2      18.370  22.090  22.670  1.00  0.00            
ATOM    189  H26 DF0     2      20.500  21.110  22.250  1.00  0.00            
ATOM    190  H27 DF0     2      20.540  20.590  24.060  1.00  0.00            
ATOM    191  H28 DF0     2      19.400  19.900  22.940  1.00  0.00            
ATOM    192  H29 DF0     2      20.320  23.220  24.680  1.00  0.00            
ATOM    193  H30 DF0     2      20.300  23.740  21.730  1.00  0.00            
ATOM    194  H31 DF0     2      21.490  22.930  22.790  1.00  0.00            
ATOM    195  H32 DF0     2      22.220  25.190  22.310  1.00  0.00            
ATOM    196  H33 DF0     2      22.090  24.750  23.980  1.00  0.00            
ATOM    197  H34 DF0     2      19.340  26.790  21.670  1.00  0.00            
ATOM    198  H35 DF0     2      20.040  28.170  22.500  1.00  0.00            
ATOM    199  H36 DF0     2      20.980  27.120  21.420  1.00  0.00            
ATOM    200  H37 DF0     2      20.310  30.960  25.910  1.00  0.00            
ATOM    201  H38 DF0     2      21.480  32.220  26.340  1.00  0.00            
ATOM    202  H39 DF0     2      21.190  31.350  28.760  1.00  0.00            
ATOM    203  H40 DF0     2      19.960  30.310  28.230  1.00  0.00            
ATOM    204  H41 DF0     2      18.960  32.740  27.240  1.00  0.00            
ATOM    205  H42 DF0     2      17.560  34.420  29.740  1.00  0.00            
ATOM    206  H43 DF0     2      19.020  35.390  29.490  1.00  0.00            
ATOM    207  H44 DF0     2      18.290  34.680  28.100  1.00  0.00            
ATOM    208  H45 DF0     2      20.370  33.780  30.880  1.00  0.00            
ATOM    209  H46 DF0     2      18.970  32.730  31.340  1.00  0.00            
ATOM    210  H47 DF0     2      20.350  32.030  30.660  1.00  0.00            
ATOM    211  H48 DF0     2      24.480  31.560  28.420  1.00  0.00            
TER
ENDMDL
MODEL        1
ATOM      1  H1  ACD     1      17.550  32.610  25.040  1.00  0.00            
ATOM      2  O1  ACD     1      17.840  32.380  25.920  1.00  0.00            
ATOM      3  C1  ACD     1      17.790  30.940  26.060  1.00  0.00            
ATOM      4  H2  ACD     1      16.740  30.640  26.060  1.00  0.00            
ATOM      5  H3  ACD     1      18.320  30.810  27.010  1.00  0.00            
ATOM      6  C2  ACD     1      18.590  30.120  24.990  1.00  0.00            
ATOM      7  H4  ACD     1      19.390  30.760  24.610  1.00  0.00            
ATOM      8  O2  ACD     1      19.250  28.900  25.500  1.00  0.00            
ATOM      9  C3  ACD     1      18.460  27.860  26.030  1.00  0.00            
ATOM     10  H5  ACD     1      18.380  28.000  27.110  1.00  0.00            
ATOM     11  O3  ACD     1      19.240  26.660  25.770  1.00  0.00            
ATOM     12  C4  ACD     1      20.040  26.030  26.780  1.00  0.00            
ATOM     13  H6  ACD     1      19.490  26.020  27.730  1.00  0.00            
ATOM     14  C5  ACD     1      20.240  24.610  26.370  1.00  0.00            
ATOM     15  H7  ACD     1      20.700  24.570  25.370  1.00  0.00            
ATOM     16  O4  ACD     1      18.950  23.930  26.420  1.00  0.00            
ATOM     17  H8  ACD     1      19.160  22.990  26.350  1.00  0.00            
ATOM     18  C6  ACD     1      21.110  23.760  27.360  1.00  0.00            
ATOM     19  H9  ACD     1      20.470  23.710  28.240  1.00  0.00            
ATOM     20  O5  ACD     1      21.270  22.450  26.870  1.00  0.00            
ATOM     21  H10 ACD     1      21.660  21.920  27.570  1.00  0.00            
ATOM     22  C7  ACD     1      22.420  24.470  27.720  1.00  0.00            
ATOM     23  H11 ACD     1      23.000  24.000  28.520  1.00  0.00            
ATOM     24  O6  ACD     1      22.030  25.810  28.180  1.00  0.00            
ATOM     25  C8  ACD     1      21.410  26.620  27.140  1.00  0.00            
ATOM     26  H12 ACD     1      21.980  26.490  26.210  1.00  0.00            
ATOM     27  C9  ACD     1      21.350  28.040  27.580  1.00  0.00            
ATOM     28  H13 ACD     1      22.370  28.180  27.950  1.00  0.00            
ATOM     29  H14 ACD     1      21.250  28.770  26.760  1.00  0.00            
ATOM     30  O7  ACD     1      20.590  28.240  28.760  1.00  0.00            
ATOM     31  H15 ACD     1      21.170  28.050  29.500  1.00  0.00            
ATOM     32  O8  ACD     1      23.330  24.520  26.560  1.00  0.00            
ATOM     33  C10 ACD     1      24.410  23.610  26.360  1.00  0.00            
ATOM     34  H16 ACD     1      24.350  22.720  26.990  1.00  0.00            
ATOM     35  C11 ACD     1      24.230  23.040  24.940  1.00  0.00            
ATOM     36  H17 ACD     1      23.730  23.850  24.390  1.00  0.00            
ATOM     37  O9  ACD     1      23.310  21.940  24.980  1.00  0.00            
ATOM     38  H18 ACD     1      22.610  22.310  25.520  1.00  0.00            
ATOM     39  C12 ACD     1      25.530  22.660  24.230  1.00  0.00            
ATOM     40  H19 ACD     1      25.910  21.720  24.660  1.00  0.00            
ATOM     41  O10 ACD     1      25.320  22.450  22.770  1.00  0.00            
ATOM     42  H20 ACD     1      25.310  23.320  22.360  1.00  0.00            
ATOM     43  C13 ACD     1      26.600  23.780  24.150  1.00  0.00            
ATOM     44  H21 ACD     1      27.460  23.110  24.170  1.00  0.00            
ATOM     45  O11 ACD     1      26.480  24.630  25.240  1.00  0.00            
ATOM     46  C14 ACD     1      25.790  24.200  26.460  1.00  0.00            
ATOM     47  H22 ACD     1      25.770  25.050  27.150  1.00  0.00            
ATOM     48  C15 ACD     1      26.750  23.320  27.250  1.00  0.00            
ATOM     49  H23 ACD     1      27.790  23.660  27.140  1.00  0.00            
ATOM     50  H24 ACD     1      26.530  23.420  28.320  1.00  0.00            
ATOM     51  O12 ACD     1      26.640  21.930  27.090  1.00  0.00            
ATOM     52  H25 ACD     1      26.680  21.510  27.960  1.00  0.00            
ATOM     53  O13 ACD     1      26.650  24.530  22.900  1.00  0.00            
ATOM     54  C16 ACD     1      27.790  25.310  22.520  1.00  0.00            
ATOM     55  H26 ACD     1      28.710  24.740  22.690  1.00  0.00            
ATOM     56  C17 ACD     1      27.810  25.450  21.000  1.00  0.00            
ATOM     57  H27 ACD     1      26.780  25.400  20.610  1.00  0.00            
ATOM     58  O14 ACD     1      28.490  24.280  20.440  1.00  0.00            
ATOM     59  H28 ACD     1      28.720  24.490  19.530  1.00  0.00            
ATOM     60  C18 ACD     1      28.390  26.780  20.530  1.00  0.00            
ATOM     61  H29 ACD     1      29.430  26.790  20.880  1.00  0.00            
ATOM     62  O15 ACD     1      28.350  26.820  19.100  1.00  0.00            
ATOM     63  H30 ACD     1      27.520  27.280  18.940  1.00  0.00            
ATOM     64  C19 ACD     1      27.710  28.040  21.170  1.00  0.00            
ATOM     65  H31 ACD     1      28.450  28.840  21.230  1.00  0.00            
ATOM     66  O16 ACD     1      27.190  27.670  22.420  1.00  0.00            
ATOM     67  C20 ACD     1      27.820  26.720  23.220  1.00  0.00            
ATOM     68  H32 ACD     1      27.050  26.590  23.990  1.00  0.00            
ATOM     69  C21 ACD     1      29.100  27.190  23.820  1.00  0.00            
ATOM     70  H33 ACD     1      29.530  26.390  24.430  1.00  0.00            
ATOM     71  H34 ACD     1      29.770  27.390  22.960  1.00  0.00            
ATOM     72  O17 ACD     1      28.850  28.230  24.720  1.00  0.00            
ATOM     73  H35 ACD     1      27.910  28.270  24.930  1.00  0.00            
ATOM     74  O18 ACD     1      26.680  28.550  20.370  1.00  0.00            
ATOM     75  C22 ACD     1      26.170  29.930  20.230  1.00  0.00            
ATOM     76  H36 ACD     1      26.950  30.490  19.700  1.00  0.00            
ATOM     77  C23 ACD     1      24.910  29.830  19.260  1.00  0.00            
ATOM     78  H37 ACD     1      24.100  29.220  19.690  1.00  0.00            
ATOM     79  O19 ACD     1      25.330  29.260  18.000  1.00  0.00            
ATOM     80  H38 ACD     1      25.290  28.300  18.120  1.00  0.00            
ATOM     81  C24 ACD     1      24.360  31.210  18.990  1.00  0.00            
ATOM     82  H39 ACD     1      25.160  31.810  18.550  1.00  0.00            
ATOM     83  O20 ACD     1      23.250  31.100  18.110  1.00  0.00            
ATOM     84  H40 ACD     1      22.580  30.560  18.530  1.00  0.00            
ATOM     85  C25 ACD     1      23.880  31.780  20.350  1.00  0.00            
ATOM     86  H41 ACD     1      23.620  32.830  20.210  1.00  0.00            
ATOM     87  O21 ACD     1      25.000  31.790  21.250  1.00  0.00            
ATOM     88  C26 ACD     1      25.820  30.660  21.540  1.00  0.00            
ATOM     89  H42 ACD     1      25.290  30.040  22.270  1.00  0.00            
ATOM     90  C27 ACD     1      27.000  31.150  22.430  1.00  0.00            
ATOM     91  H43 ACD     1      26.520  31.650  23.280  1.00  0.00            
ATOM     92  H44 ACD     1      27.540  30.290  22.840  1.00  0.00            
ATOM     93  O22 ACD     1      27.830  32.000  21.730  1.00  0.00            
ATOM     94  H45 ACD     1      28.600  31.500  21.440  1.00  0.00            
ATOM     95  O23 ACD     1      22.700  31.130  20.920  1.00  0.00            
ATOM     96  C28 ACD     1      21.410  31.610  20.570  1.00  0.00            
ATOM     97  H46 ACD     1      21.550  32.260  19.700  1.00  0.00            
ATOM     98  C29 ACD     1      20.700  32.380  21.720  1.00  0.00            
ATOM     99  H47 ACD     1      21.490  32.730  22.400  1.00  0.00            
ATOM    100  O24 ACD     1      19.770  31.550  22.470  1.00  0.00            
ATOM    101  C30 ACD     1      19.970  33.690  21.320  1.00  0.00            
ATOM    102  H48 ACD     1      19.260  33.520  20.500  1.00  0.00            
ATOM    103  H49 ACD     1      19.260  34.000  22.090  1.00  0.00            
ATOM    104  O25 ACD     1      20.960  34.770  21.040  1.00  0.00            
ATOM    105  H50 ACD     1      20.430  35.570  20.980  1.00  0.00            
ATOM    106  C31 ACD     1      20.570  30.370  20.180  1.00  0.00            
ATOM    107  H51 ACD     1      20.870  29.470  20.730  1.00  0.00            
ATOM    108  O26 ACD     1      20.890  30.060  18.790  1.00  0.00            
ATOM    109  H52 ACD     1      20.480  29.210  18.600  1.00  0.00            
ATOM    110  C32 ACD     1      19.050  30.520  20.400  1.00  0.00            
ATOM    111  H53 ACD     1      18.710  31.350  19.770  1.00  0.00            
ATOM    112  O27 ACD     1      18.320  29.440  19.840  1.00  0.00            
ATOM    113  H54 ACD     1      18.790  28.620  20.000  1.00  0.00            
ATOM    114  C33 ACD     1      18.710  30.880  21.840  1.00  0.00            
ATOM    115  H55 ACD     1      17.800  31.480  21.900  1.00  0.00            
ATOM    116  O28 ACD     1      18.440  29.660  22.580  1.00  0.00            
ATOM    117  C34 ACD     1      17.720  29.710  23.790  1.00  0.00            
ATOM    118  H56 ACD     1      16.980  30.480  23.510  1.00  0.00            
ATOM    119  C35 ACD     1      17.040  28.360  23.860  1.00  0.00            
ATOM    120  H57 ACD     1      17.510  27.740  23.090  1.00  0.00            
ATOM    121  O29 ACD     1      15.640  28.520  23.530  1.00  0.00            
ATOM    122  H58 ACD     1      15.620  28.790  22.610  1.00  0.00            
ATOM    123  C36 ACD     1      17.100  27.710  25.260  1.00  0.00            
ATOM    124  H59 ACD     1      16.350  28.190  25.910  1.00  0.00            
ATOM    125  O30 ACD     1      16.820  26.290  25.270  1.00  0.00            
ATOM    126  H60 ACD     1      17.720  26.000  25.140  1.00  0.00            
ATOM    127  C1  DF0     2      24.920  27.710  27.940  1.00  0.00            
ATOM    128  C2  DF0     2      25.270  27.440  26.550  1.00  0.00            
ATOM    129  O1  DF0     2      26.400  27.220  26.250  1.00  0.00            
ATOM    130  O2  DF0     2      24.200  27.320  25.790  1.00  0.00            
ATOM    131  C3  DF0     2      24.350  27.400  24.420  1.00  0.00            
ATOM    132  C4  DF0     2      23.710  26.250  23.670  1.00  0.00            
ATOM    133  C5  DF0     2      23.050  26.770  22.330  1.00  0.00            
ATOM    134  C6  DF0     2      24.290  27.060  21.420  1.00  0.00            
ATOM    135  C7  DF0     2      22.460  28.100  22.890  1.00  0.00            
ATOM    136  C8  DF0     2      21.090  27.890  23.560  1.00  0.00            
ATOM    137  C9  DF0     2      20.160  26.970  22.800  1.00  0.00            
ATOM    138  O3  DF0     2      19.720  27.570  21.690  1.00  0.00            
ATOM    139  C10 DF0     2      20.710  25.580  22.400  1.00  0.00            
ATOM    140  C11 DF0     2      19.590  24.580  21.980  1.00  0.00            
ATOM    141  C12 DF0     2      18.910  24.780  20.580  1.00  0.00            
ATOM    142  C13 DF0     2      18.440  24.560  23.050  1.00  0.00            
ATOM    143  C14 DF0     2      17.550  23.300  22.930  1.00  0.00            
ATOM    144  C15 DF0     2      18.290  22.030  22.990  1.00  0.00            
ATOM    145  O4  DF0     2      17.410  20.900  23.030  1.00  0.00            
ATOM    146  C16 DF0     2      19.400  22.000  21.840  1.00  0.00            
ATOM    147  C17 DF0     2      20.110  20.610  21.780  1.00  0.00            
ATOM    148  C18 DF0     2      20.370  23.220  22.050  1.00  0.00            
ATOM    149  C19 DF0     2      21.590  23.170  21.080  1.00  0.00            
ATOM    150  C20 DF0     2      22.680  24.270  21.540  1.00  0.00            
ATOM    151  C21 DF0     2      22.090  25.710  21.570  1.00  0.00            
ATOM    152  C22 DF0     2      21.890  26.280  20.160  1.00  0.00            
ATOM    153  C23 DF0     2      23.490  28.590  23.900  1.00  0.00            
ATOM    154  C24 DF0     2      23.760  29.850  24.290  1.00  0.00            
ATOM    155  C25 DF0     2      22.730  31.030  24.100  1.00  0.00            
ATOM    156  C26 DF0     2      22.050  31.450  25.410  1.00  0.00            
ATOM    157  C27 DF0     2      21.350  32.770  25.270  1.00  0.00            
ATOM    158  C28 DF0     2      21.660  33.960  25.710  1.00  0.00            
ATOM    159  C29 DF0     2      20.920  35.200  25.430  1.00  0.00            
ATOM    160  C30 DF0     2      22.860  34.190  26.590  1.00  0.00            
ATOM    161  C31 DF0     2      25.020  30.310  24.990  1.00  0.00            
ATOM    162  O5  DF0     2      26.140  29.780  24.910  1.00  0.00            
ATOM    163  O6  DF0     2      25.180  31.560  25.390  1.00  0.00            
ATOM    164  H1  DF0     2      24.130  26.980  28.140  1.00  0.00            
ATOM    165  H2  DF0     2      25.780  27.510  28.600  1.00  0.00            
ATOM    166  H3  DF0     2      24.470  28.710  28.050  1.00  0.00            
ATOM    167  H4  DF0     2      25.300  27.620  23.930  1.00  0.00            
ATOM    168  H5  DF0     2      22.920  25.820  24.300  1.00  0.00            
ATOM    169  H6  DF0     2      24.470  25.470  23.510  1.00  0.00            
ATOM    170  H7  DF0     2      24.860  26.140  21.260  1.00  0.00            
ATOM    171  H8  DF0     2      24.030  27.400  20.410  1.00  0.00            
ATOM    172  H9  DF0     2      24.920  27.880  21.800  1.00  0.00            
ATOM    173  H10 DF0     2      22.350  28.790  22.050  1.00  0.00            
ATOM    174  H11 DF0     2      20.670  28.890  23.710  1.00  0.00            
ATOM    175  H12 DF0     2      21.400  27.480  24.530  1.00  0.00            
ATOM    176  H13 DF0     2      19.360  26.770  23.520  1.00  0.00            
ATOM    177  H14 DF0     2      19.300  28.380  22.020  1.00  0.00            
ATOM    178  H15 DF0     2      21.130  25.310  23.380  1.00  0.00            
ATOM    179  H16 DF0     2      18.610  25.820  20.370  1.00  0.00            
ATOM    180  H17 DF0     2      19.590  24.540  19.750  1.00  0.00            
ATOM    181  H18 DF0     2      17.950  24.290  20.360  1.00  0.00            
ATOM    182  H19 DF0     2      17.840  25.470  22.910  1.00  0.00            
ATOM    183  H20 DF0     2      18.870  24.610  24.060  1.00  0.00            
ATOM    184  H21 DF0     2      16.940  23.390  22.020  1.00  0.00            
ATOM    185  H22 DF0     2      16.760  23.430  23.680  1.00  0.00            
ATOM    186  H23 DF0     2      18.790  22.040  23.970  1.00  0.00            
ATOM    187  H24 DF0     2      18.020  20.200  23.350  1.00  0.00            
ATOM    188  H25 DF0     2      19.020  22.130  20.830  1.00  0.00            
ATOM    189  H26 DF0     2      20.480  20.410  22.790  1.00  0.00            
ATOM    190  H27 DF0     2      19.350  19.870  21.550  1.00  0.00            
ATOM    191  H28 DF0     2      20.940  20.450  21.080  1.00  0.00            
ATOM    192  H29 DF0     2      20.780  23.070  23.060  1.00  0.00            
ATOM    193  H30 DF0     2      21.220  23.240  20.050  1.00  0.00            
ATOM    194  H31 DF0     2      22.180  22.260  21.210  1.00  0.00            
ATOM    195  H32 DF0     2      23.470  24.220  20.780  1.00  0.00            
ATOM    196  H33 DF0     2      23.190  23.920  22.440  1.00  0.00            
ATOM    197  H34 DF0     2      21.010  25.920  19.630  1.00  0.00            
ATOM    198  H35 DF0     2      21.860  27.380  20.130  1.00  0.00            
ATOM    199  H36 DF0     2      22.740  26.040  19.510  1.00  0.00            
ATOM    200  H37 DF0     2      21.970  30.800  23.350  1.00  0.00            
ATOM    201  H38 DF0     2      23.300  31.790  23.560  1.00  0.00            
ATOM    202  H39 DF0     2      22.760  31.280  26.230  1.00  0.00            
ATOM    203  H40 DF0     2      21.210  30.760  25.580  1.00  0.00            
ATOM    204  H41 DF0     2      20.550  32.630  24.550  1.00  0.00            
ATOM    205  H42 DF0     2      20.330  35.660  26.230  1.00  0.00            
ATOM    206  H43 DF0     2      21.680  35.940  25.180  1.00  0.00            
ATOM    207  H44 DF0     2      20.210  35.050  24.610  1.00  0.00            
ATOM    208  H45 DF0     2      22.590  34.680  27.530  1.00  0.00            
ATOM    209  H46 DF0     2      23.400  33.270  26.840  1.00  0.00            
ATOM    210  H47 DF0     2      23.600  34.800  26.050  1.00  0.00            
ATOM    211  H48 DF0     2      26.130  31.610  25.600  1.00  0.00            
TER
ENDMDL
MODEL        1
ATOM      1  H1  ACD     1      19.940  30.700  27.350  1.00  0.00            
ATOM      2  O1  ACD     1      19.740  30.910  26.430  1.00  0.00            
ATOM      3  C1  ACD     1      20.960  31.320  25.850  1.00  0.00            
ATOM      4  H2  ACD     1      21.760  31.200  26.590  1.00  0.00            
ATOM      5  H3  ACD     1      20.930  32.380  25.580  1.00  0.00            
ATOM      6  C2  ACD     1      21.210  30.550  24.560  1.00  0.00            
ATOM      7  H4  ACD     1      22.010  31.100  24.050  1.00  0.00            
ATOM      8  O2  ACD     1      21.870  29.240  24.880  1.00  0.00            
ATOM      9  C3  ACD     1      21.130  28.120  25.340  1.00  0.00            
ATOM     10  H5  ACD     1      21.230  28.070  26.430  1.00  0.00            
ATOM     11  O3  ACD     1      21.670  26.870  24.720  1.00  0.00            
ATOM     12  C4  ACD     1      22.730  26.130  25.500  1.00  0.00            
ATOM     13  H6  ACD     1      22.280  25.880  26.470  1.00  0.00            
ATOM     14  C5  ACD     1      22.880  24.750  24.790  1.00  0.00            
ATOM     15  H7  ACD     1      23.050  24.950  23.720  1.00  0.00            
ATOM     16  O4  ACD     1      21.630  24.000  24.960  1.00  0.00            
ATOM     17  H8  ACD     1      21.410  23.880  25.890  1.00  0.00            
ATOM     18  C6  ACD     1      24.160  23.950  25.300  1.00  0.00            
ATOM     19  H9  ACD     1      24.030  23.670  26.350  1.00  0.00            
ATOM     20  O5  ACD     1      24.350  22.810  24.480  1.00  0.00            
ATOM     21  H10 ACD     1      24.760  22.120  25.020  1.00  0.00            
ATOM     22  C7  ACD     1      25.430  24.790  25.270  1.00  0.00            
ATOM     23  H11 ACD     1      26.200  24.230  25.830  1.00  0.00            
ATOM     24  O6  ACD     1      25.140  26.010  25.950  1.00  0.00            
ATOM     25  C8  ACD     1      24.030  26.920  25.610  1.00  0.00            
ATOM     26  H12 ACD     1      24.250  27.260  24.590  1.00  0.00            
ATOM     27  C9  ACD     1      24.080  28.000  26.700  1.00  0.00            
ATOM     28  H13 ACD     1      25.140  28.260  26.860  1.00  0.00            
ATOM     29  H14 ACD     1      23.610  28.940  26.380  1.00  0.00            
ATOM     30  O7  ACD     1      23.430  27.610  27.960  1.00  0.00            
ATOM     31  H15 ACD     1      23.670  28.250  28.640  1.00  0.00            
ATOM     32  O8  ACD     1      26.060  25.010  23.960  1.00  0.00            
ATOM     33  C10 ACD     1      26.990  24.070  23.360  1.00  0.00            
ATOM     34  H16 ACD     1      27.030  23.210  24.050  1.00  0.00            
ATOM     35  C11 ACD     1      26.390  23.590  22.000  1.00  0.00            
ATOM     36  H17 ACD     1      25.610  24.340  21.830  1.00  0.00            
ATOM     37  O9  ACD     1      25.700  22.340  22.210  1.00  0.00            
ATOM     38  H18 ACD     1      25.130  22.490  22.970  1.00  0.00            
ATOM     39  C12 ACD     1      27.250  23.660  20.730  1.00  0.00            
ATOM     40  H19 ACD     1      27.790  22.710  20.630  1.00  0.00            
ATOM     41  O10 ACD     1      26.480  23.790  19.560  1.00  0.00            
ATOM     42  H20 ACD     1      26.960  24.480  19.100  1.00  0.00            
ATOM     43  C13 ACD     1      28.300  24.790  20.780  1.00  0.00            
ATOM     44  H21 ACD     1      29.210  24.310  20.390  1.00  0.00            
ATOM     45  O11 ACD     1      28.520  25.380  22.020  1.00  0.00            
ATOM     46  C14 ACD     1      28.390  24.600  23.250  1.00  0.00            
ATOM     47  H22 ACD     1      28.530  25.320  24.070  1.00  0.00            
ATOM     48  C15 ACD     1      29.490  23.560  23.390  1.00  0.00            
ATOM     49  H23 ACD     1      30.440  24.090  23.480  1.00  0.00            
ATOM     50  H24 ACD     1      29.270  23.030  24.330  1.00  0.00            
ATOM     51  O12 ACD     1      29.550  22.600  22.410  1.00  0.00            
ATOM     52  H25 ACD     1      30.180  21.960  22.760  1.00  0.00            
ATOM     53  O13 ACD     1      28.080  25.820  19.740  1.00  0.00            
ATOM     54  C16 ACD     1      29.220  26.680  19.240  1.00  0.00            
ATOM     55  H26 ACD     1      30.190  26.170  19.330  1.00  0.00            
ATOM     56  C17 ACD     1      28.960  26.890  17.770  1.00  0.00            
ATOM     57  H27 ACD     1      27.880  26.740  17.700  1.00  0.00            
ATOM     58  O14 ACD     1      29.690  25.860  17.050  1.00  0.00            
ATOM     59  H28 ACD     1      30.640  25.970  17.160  1.00  0.00            
ATOM     60  C18 ACD     1      29.350  28.270  17.230  1.00  0.00            
ATOM     61  H29 ACD     1      30.430  28.410  17.180  1.00  0.00            
ATOM     62  O15 ACD     1      28.860  28.490  15.910  1.00  0.00            
ATOM     63  H30 ACD     1      28.870  27.590  15.570  1.00  0.00            
ATOM     64  C19 ACD     1      28.760  29.440  18.020  1.00  0.00            
ATOM     65  H31 ACD     1      29.490  30.260  18.030  1.00  0.00            
ATOM     66  O16 ACD     1      28.600  29.140  19.410  1.00  0.00            
ATOM     67  C20 ACD     1      29.300  28.010  19.950  1.00  0.00            
ATOM     68  H32 ACD     1      28.890  27.740  20.930  1.00  0.00            
ATOM     69  C21 ACD     1      30.760  28.460  20.210  1.00  0.00            
ATOM     70  H33 ACD     1      31.370  27.660  20.640  1.00  0.00            
ATOM     71  H34 ACD     1      31.160  28.860  19.280  1.00  0.00            
ATOM     72  O17 ACD     1      30.790  29.490  21.240  1.00  0.00            
ATOM     73  H35 ACD     1      30.030  29.500  21.840  1.00  0.00            
ATOM     74  O18 ACD     1      27.420  29.850  17.620  1.00  0.00            
ATOM     75  C22 ACD     1      27.020  31.190  17.740  1.00  0.00            
ATOM     76  H36 ACD     1      27.640  31.820  17.080  1.00  0.00            
ATOM     77  C23 ACD     1      25.520  31.100  17.370  1.00  0.00            
ATOM     78  H37 ACD     1      25.020  30.630  18.230  1.00  0.00            
ATOM     79  O19 ACD     1      25.230  30.360  16.210  1.00  0.00            
ATOM     80  H38 ACD     1      24.280  30.250  16.160  1.00  0.00            
ATOM     81  C24 ACD     1      24.910  32.480  17.270  1.00  0.00            
ATOM     82  H39 ACD     1      25.520  33.120  16.630  1.00  0.00            
ATOM     83  O20 ACD     1      23.560  32.500  16.810  1.00  0.00            
ATOM     84  H40 ACD     1      23.070  31.920  17.400  1.00  0.00            
ATOM     85  C25 ACD     1      24.870  33.070  18.660  1.00  0.00            
ATOM     86  H41 ACD     1      24.650  34.140  18.670  1.00  0.00            
ATOM     87  O21 ACD     1      26.150  32.980  19.250  1.00  0.00            
ATOM     88  C26 ACD     1      26.980  31.820  19.190  1.00  0.00            
ATOM     89  H42 ACD     1      26.570  31.120  19.930  1.00  0.00            
ATOM     90  C27 ACD     1      28.300  32.330  19.760  1.00  0.00            
ATOM     91  H43 ACD     1      28.180  32.810  20.730  1.00  0.00            
ATOM     92  H44 ACD     1      28.850  31.400  19.990  1.00  0.00            
ATOM     93  O22 ACD     1      29.120  33.150  18.880  1.00  0.00            
ATOM     94  H45 ACD     1      29.980  32.740  19.010  1.00  0.00            
ATOM     95  O23 ACD     1      23.830  32.390  19.500  1.00  0.00            
ATOM     96  C28 ACD     1      22.540  32.970  19.740  1.00  0.00            
ATOM     97  H46 ACD     1      22.390  33.750  18.970  1.00  0.00            
ATOM     98  C29 ACD     1      22.380  33.530  21.210  1.00  0.00            
ATOM     99  H47 ACD     1      23.400  33.790  21.520  1.00  0.00            
ATOM    100  O24 ACD     1      21.790  32.590  22.130  1.00  0.00            
ATOM    101  C30 ACD     1      21.580  34.800  21.150  1.00  0.00            
ATOM    102  H48 ACD     1      20.690  34.530  20.580  1.00  0.00            
ATOM    103  H49 ACD     1      21.290  35.100  22.170  1.00  0.00            
ATOM    104  O25 ACD     1      22.250  35.920  20.610  1.00  0.00            
ATOM    105  H50 ACD     1      23.080  36.020  21.100  1.00  0.00            
ATOM    106  C31 ACD     1      21.600  31.800  19.460  1.00  0.00            
ATOM    107  H51 ACD     1      21.960  30.850  19.890  1.00  0.00            
ATOM    108  O26 ACD     1      21.350  31.660  18.090  1.00  0.00            
ATOM    109  H52 ACD     1      20.620  31.050  18.040  1.00  0.00            
ATOM    110  C32 ACD     1      20.310  31.950  20.230  1.00  0.00            
ATOM    111  H53 ACD     1      19.770  32.860  19.910  1.00  0.00            
ATOM    112  O27 ACD     1      19.370  30.860  19.910  1.00  0.00            
ATOM    113  H54 ACD     1      18.670  30.890  20.580  1.00  0.00            
ATOM    114  C33 ACD     1      20.520  32.000  21.760  1.00  0.00            
ATOM    115  H55 ACD     1      19.760  32.690  22.140  1.00  0.00            
ATOM    116  O28 ACD     1      20.320  30.690  22.410  1.00  0.00            
ATOM    117  C34 ACD     1      19.970  30.440  23.770  1.00  0.00            
ATOM    118  H56 ACD     1      19.250  31.220  24.040  1.00  0.00            
ATOM    119  C35 ACD     1      19.220  29.070  23.840  1.00  0.00            
ATOM    120  H57 ACD     1      19.650  28.500  23.020  1.00  0.00            
ATOM    121  O29 ACD     1      17.790  29.150  23.620  1.00  0.00            
ATOM    122  H58 ACD     1      17.500  28.240  23.690  1.00  0.00            
ATOM    123  C36 ACD     1      19.590  28.250  25.070  1.00  0.00            
ATOM    124  H59 ACD     1      19.120  28.690  25.960  1.00  0.00            
ATOM    125  O30 ACD     1      19.080  26.940  24.830  1.00  0.00            
ATOM    126  H60 ACD     1      19.870  26.400  24.680  1.00  0.00            
ATOM    127  C1  DF0     2      27.840  28.030  25.620  1.00  0.00            
ATOM    128  C2  DF0     2      27.830  27.830  24.150  1.00  0.00            
ATOM    129  O1  DF0     2      28.870  27.780  23.490  1.00  0.00            
ATOM    130  O2  DF0     2      26.580  28.000  23.660  1.00  0.00            
ATOM    131  C3  DF0     2      26.350  28.250  22.260  1.00  0.00            
ATOM    132  C4  DF0     2      25.520  27.170  21.620  1.00  0.00            
ATOM    133  C5  DF0     2      24.700  27.880  20.510  1.00  0.00            
ATOM    134  C6  DF0     2      25.620  28.120  19.340  1.00  0.00            
ATOM    135  C7  DF0     2      24.270  29.200  21.240  1.00  0.00            
ATOM    136  C8  DF0     2      23.160  28.880  22.270  1.00  0.00            
ATOM    137  C9  DF0     2      21.930  28.110  21.720  1.00  0.00            
ATOM    138  O3  DF0     2      21.200  28.920  20.910  1.00  0.00            
ATOM    139  C10 DF0     2      22.330  26.800  21.010  1.00  0.00            
ATOM    140  C11 DF0     2      21.170  25.780  20.720  1.00  0.00            
ATOM    141  C12 DF0     2      20.030  26.300  19.760  1.00  0.00            
ATOM    142  C13 DF0     2      20.360  25.410  22.030  1.00  0.00            
ATOM    143  C14 DF0     2      19.310  24.230  21.900  1.00  0.00            
ATOM    144  C15 DF0     2      20.000  22.980  21.310  1.00  0.00            
ATOM    145  O4  DF0     2      19.050  21.950  21.160  1.00  0.00            
ATOM    146  C16 DF0     2      20.810  23.320  20.000  1.00  0.00            
ATOM    147  C17 DF0     2      21.460  22.010  19.560  1.00  0.00            
ATOM    148  C18 DF0     2      21.830  24.460  20.140  1.00  0.00            
ATOM    149  C19 DF0     2      22.730  24.730  18.890  1.00  0.00            
ATOM    150  C20 DF0     2      23.780  25.730  19.250  1.00  0.00            
ATOM    151  C21 DF0     2      23.420  27.120  19.860  1.00  0.00            
ATOM    152  C22 DF0     2      22.800  27.900  18.650  1.00  0.00            
ATOM    153  C23 DF0     2      25.580  29.580  22.080  1.00  0.00            
ATOM    154  C24 DF0     2      26.000  30.760  22.580  1.00  0.00            
ATOM    155  C25 DF0     2      25.100  31.950  22.790  1.00  0.00            
ATOM    156  C26 DF0     2      24.770  32.130  24.270  1.00  0.00            
ATOM    157  C27 DF0     2      23.920  33.330  24.530  1.00  0.00            
ATOM    158  C28 DF0     2      24.290  34.530  24.960  1.00  0.00            
ATOM    159  C29 DF0     2      23.310  35.700  24.830  1.00  0.00            
ATOM    160  C30 DF0     2      25.670  35.000  25.250  1.00  0.00            
ATOM    161  C31 DF0     2      27.510  31.060  22.840  1.00  0.00            
ATOM    162  O5  DF0     2      28.450  30.310  22.550  1.00  0.00            
ATOM    163  O6  DF0     2      27.850  32.300  23.200  1.00  0.00            
ATOM    164  H1  DF0     2      27.170  27.290  26.070  1.00  0.00            
ATOM    165  H2  DF0     2      28.840  27.960  26.070  1.00  0.00            
ATOM    166  H3  DF0     2      27.490  29.060  25.800  1.00  0.00            
ATOM    167  H4  DF0     2      27.260  28.320  21.660  1.00  0.00            
ATOM    168  H5  DF0     2      24.980  26.750  22.480  1.00  0.00            
ATOM    169  H6  DF0     2      26.250  26.480  21.180  1.00  0.00            
ATOM    170  H7  DF0     2      26.110  27.190  19.020  1.00  0.00            
ATOM    171  H8  DF0     2      25.260  28.530  18.390  1.00  0.00            
ATOM    172  H9  DF0     2      26.300  28.880  19.750  1.00  0.00            
ATOM    173  H10 DF0     2      23.840  30.010  20.620  1.00  0.00            
ATOM    174  H11 DF0     2      22.810  29.830  22.700  1.00  0.00            
ATOM    175  H12 DF0     2      23.480  28.180  23.050  1.00  0.00            
ATOM    176  H13 DF0     2      21.290  27.880  22.590  1.00  0.00            
ATOM    177  H14 DF0     2      20.720  29.650  21.320  1.00  0.00            
ATOM    178  H15 DF0     2      22.880  26.280  21.800  1.00  0.00            
ATOM    179  H16 DF0     2      19.710  27.320  20.010  1.00  0.00            
ATOM    180  H17 DF0     2      20.450  26.290  18.750  1.00  0.00            
ATOM    181  H18 DF0     2      19.060  25.790  19.800  1.00  0.00            
ATOM    182  H19 DF0     2      19.910  26.240  22.590  1.00  0.00            
ATOM    183  H20 DF0     2      21.050  25.110  22.830  1.00  0.00            
ATOM    184  H21 DF0     2      18.510  24.560  21.230  1.00  0.00            
ATOM    185  H22 DF0     2      18.850  24.010  22.880  1.00  0.00            
ATOM    186  H23 DF0     2      20.740  22.560  22.000  1.00  0.00            
ATOM    187  H24 DF0     2      18.340  22.450  20.720  1.00  0.00            
ATOM    188  H25 DF0     2      20.060  23.670  19.270  1.00  0.00            
ATOM    189  H26 DF0     2      22.080  21.470  20.290  1.00  0.00            
ATOM    190  H27 DF0     2      20.740  21.290  19.150  1.00  0.00            
ATOM    191  H28 DF0     2      22.080  22.160  18.660  1.00  0.00            
ATOM    192  H29 DF0     2      22.450  24.080  20.960  1.00  0.00            
ATOM    193  H30 DF0     2      22.230  25.180  18.030  1.00  0.00            
ATOM    194  H31 DF0     2      23.220  23.780  18.650  1.00  0.00            
ATOM    195  H32 DF0     2      24.430  25.880  18.370  1.00  0.00            
ATOM    196  H33 DF0     2      24.420  25.240  19.990  1.00  0.00            
ATOM    197  H34 DF0     2      21.930  27.350  18.280  1.00  0.00            
ATOM    198  H35 DF0     2      22.440  28.900  18.910  1.00  0.00            
ATOM    199  H36 DF0     2      23.410  27.900  17.740  1.00  0.00            
ATOM    200  H37 DF0     2      24.120  31.640  22.390  1.00  0.00            
ATOM    201  H38 DF0     2      25.380  32.820  22.190  1.00  0.00            
ATOM    202  H39 DF0     2      25.700  32.180  24.850  1.00  0.00            
ATOM    203  H40 DF0     2      24.300  31.250  24.710  1.00  0.00            
ATOM    204  H41 DF0     2      22.890  33.270  24.170  1.00  0.00            
ATOM    205  H42 DF0     2      23.900  36.610  24.600  1.00  0.00            
ATOM    206  H43 DF0     2      22.480  35.450  24.160  1.00  0.00            
ATOM    207  H44 DF0     2      22.860  35.950  25.800  1.00  0.00            
ATOM    208  H45 DF0     2      26.350  34.140  25.300  1.00  0.00            
ATOM    209  H46 DF0     2      26.030  35.710  24.500  1.00  0.00            
ATOM    210  H47 DF0     2      25.690  35.450  26.250  1.00  0.00            
ATOM    211  H48 DF0     2      28.810  32.210  23.290  1.00  0.00            
TER
ENDMDL
MODEL        1
ATOM      1  H1  ACD     1      15.160  23.950  23.780  1.00  0.00            
ATOM      2  O1  ACD     1      15.870  24.380  23.300  1.00  0.00            
ATOM      3  C1  ACD     1      16.370  25.330  24.280  1.00  0.00            
ATOM      4  H2  ACD     1      17.000  24.750  24.960  1.00  0.00            
ATOM      5  H3  ACD     1      15.470  25.700  24.800  1.00  0.00            
ATOM      6  C2  ACD     1      17.210  26.420  23.640  1.00  0.00            
ATOM      7  H4  ACD     1      16.500  26.680  22.840  1.00  0.00            
ATOM      8  O2  ACD     1      17.270  27.500  24.620  1.00  0.00            
ATOM      9  C3  ACD     1      18.130  27.310  25.780  1.00  0.00            
ATOM     10  H5  ACD     1      17.520  26.930  26.610  1.00  0.00            
ATOM     11  O3  ACD     1      18.710  28.610  26.160  1.00  0.00            
ATOM     12  C4  ACD     1      18.180  29.410  27.290  1.00  0.00            
ATOM     13  H6  ACD     1      18.220  28.800  28.210  1.00  0.00            
ATOM     14  C5  ACD     1      19.130  30.620  27.370  1.00  0.00            
ATOM     15  H7  ACD     1      19.270  31.020  26.360  1.00  0.00            
ATOM     16  O4  ACD     1      20.380  30.080  27.880  1.00  0.00            
ATOM     17  H8  ACD     1      21.020  30.790  27.790  1.00  0.00            
ATOM     18  C6  ACD     1      18.610  31.710  28.350  1.00  0.00            
ATOM     19  H9  ACD     1      18.620  31.270  29.350  1.00  0.00            
ATOM     20  O5  ACD     1      19.460  32.870  28.380  1.00  0.00            
ATOM     21  H10 ACD     1      20.360  32.550  28.510  1.00  0.00            
ATOM     22  C7  ACD     1      17.170  32.060  28.060  1.00  0.00            
ATOM     23  H11 ACD     1      16.640  32.570  28.880  1.00  0.00            
ATOM     24  O6  ACD     1      16.390  30.900  28.010  1.00  0.00            
ATOM     25  C8  ACD     1      16.750  29.930  27.040  1.00  0.00            
ATOM     26  H12 ACD     1      16.740  30.450  26.080  1.00  0.00            
ATOM     27  C9  ACD     1      15.660  28.880  27.040  1.00  0.00            
ATOM     28  H13 ACD     1      14.710  29.400  27.210  1.00  0.00            
ATOM     29  H14 ACD     1      15.610  28.390  26.060  1.00  0.00            
ATOM     30  O7  ACD     1      15.710  27.900  28.080  1.00  0.00            
ATOM     31  H15 ACD     1      15.060  27.230  27.870  1.00  0.00            
ATOM     32  O8  ACD     1      16.930  32.870  26.870  1.00  0.00            
ATOM     33  C10 ACD     1      16.790  34.270  27.030  1.00  0.00            
ATOM     34  H16 ACD     1      16.820  34.460  28.110  1.00  0.00            
ATOM     35  C11 ACD     1      17.960  34.980  26.320  1.00  0.00            
ATOM     36  H17 ACD     1      18.520  34.260  25.710  1.00  0.00            
ATOM     37  O9  ACD     1      18.860  35.460  27.400  1.00  0.00            
ATOM     38  H18 ACD     1      19.140  34.590  27.690  1.00  0.00            
ATOM     39  C12 ACD     1      17.690  36.080  25.330  1.00  0.00            
ATOM     40  H19 ACD     1      17.720  37.040  25.860  1.00  0.00            
ATOM     41  O10 ACD     1      18.710  36.120  24.280  1.00  0.00            
ATOM     42  H20 ACD     1      18.320  36.390  23.450  1.00  0.00            
ATOM     43  C13 ACD     1      16.360  36.060  24.610  1.00  0.00            
ATOM     44  H21 ACD     1      16.050  37.110  24.630  1.00  0.00            
ATOM     45  O11 ACD     1      15.400  35.140  25.210  1.00  0.00            
ATOM     46  C14 ACD     1      15.440  34.810  26.600  1.00  0.00            
ATOM     47  H22 ACD     1      14.680  34.050  26.830  1.00  0.00            
ATOM     48  C15 ACD     1      15.140  36.030  27.420  1.00  0.00            
ATOM     49  H23 ACD     1      15.320  35.850  28.490  1.00  0.00            
ATOM     50  H24 ACD     1      15.780  36.830  27.030  1.00  0.00            
ATOM     51  O12 ACD     1      13.790  36.450  27.230  1.00  0.00            
ATOM     52  H25 ACD     1      13.260  36.060  27.930  1.00  0.00            
ATOM     53  O13 ACD     1      16.410  35.740  23.150  1.00  0.00            
ATOM     54  C16 ACD     1      15.520  36.350  22.150  1.00  0.00            
ATOM     55  H26 ACD     1      15.180  37.300  22.580  1.00  0.00            
ATOM     56  C17 ACD     1      16.470  36.680  21.000  1.00  0.00            
ATOM     57  H27 ACD     1      17.330  36.010  21.160  1.00  0.00            
ATOM     58  O14 ACD     1      16.910  37.990  21.120  1.00  0.00            
ATOM     59  H28 ACD     1      17.540  38.010  20.400  1.00  0.00            
ATOM     60  C18 ACD     1      15.980  36.400  19.510  1.00  0.00            
ATOM     61  H29 ACD     1      15.250  37.160  19.200  1.00  0.00            
ATOM     62  O15 ACD     1      17.150  36.470  18.680  1.00  0.00            
ATOM     63  H30 ACD     1      17.190  35.580  18.330  1.00  0.00            
ATOM     64  C19 ACD     1      15.260  35.080  19.290  1.00  0.00            
ATOM     65  H31 ACD     1      14.370  35.180  18.670  1.00  0.00            
ATOM     66  O16 ACD     1      14.860  34.600  20.560  1.00  0.00            
ATOM     67  C20 ACD     1      14.410  35.420  21.630  1.00  0.00            
ATOM     68  H32 ACD     1      14.050  34.840  22.490  1.00  0.00            
ATOM     69  C21 ACD     1      13.160  36.210  21.180  1.00  0.00            
ATOM     70  H33 ACD     1      12.910  36.810  22.070  1.00  0.00            
ATOM     71  H34 ACD     1      13.410  36.840  20.320  1.00  0.00            
ATOM     72  O17 ACD     1      12.010  35.400  20.800  1.00  0.00            
ATOM     73  H35 ACD     1      12.160  34.610  21.320  1.00  0.00            
ATOM     74  O18 ACD     1      16.190  34.160  18.700  1.00  0.00            
ATOM     75  C22 ACD     1      15.850  33.050  17.820  1.00  0.00            
ATOM     76  H36 ACD     1      15.440  33.500  16.910  1.00  0.00            
ATOM     77  C23 ACD     1      17.140  32.300  17.510  1.00  0.00            
ATOM     78  H37 ACD     1      17.520  31.920  18.470  1.00  0.00            
ATOM     79  O19 ACD     1      18.070  33.230  16.890  1.00  0.00            
ATOM     80  H38 ACD     1      18.890  32.730  16.890  1.00  0.00            
ATOM     81  C24 ACD     1      16.810  31.050  16.640  1.00  0.00            
ATOM     82  H39 ACD     1      16.250  31.410  15.770  1.00  0.00            
ATOM     83  O20 ACD     1      17.990  30.380  16.210  1.00  0.00            
ATOM     84  H40 ACD     1      18.440  29.950  16.940  1.00  0.00            
ATOM     85  C25 ACD     1      15.870  30.090  17.390  1.00  0.00            
ATOM     86  H41 ACD     1      15.470  29.340  16.700  1.00  0.00            
ATOM     87  O21 ACD     1      14.750  30.840  17.900  1.00  0.00            
ATOM     88  C26 ACD     1      14.950  32.160  18.580  1.00  0.00            
ATOM     89  H42 ACD     1      15.230  31.940  19.620  1.00  0.00            
ATOM     90  C27 ACD     1      13.470  32.600  18.620  1.00  0.00            
ATOM     91  H43 ACD     1      12.990  31.670  18.940  1.00  0.00            
ATOM     92  H44 ACD     1      13.360  33.440  19.330  1.00  0.00            
ATOM     93  O22 ACD     1      12.780  33.000  17.440  1.00  0.00            
ATOM     94  H45 ACD     1      11.830  32.880  17.520  1.00  0.00            
ATOM     95  O23 ACD     1      16.530  29.520  18.550  1.00  0.00            
ATOM     96  C28 ACD     1      17.100  28.170  18.440  1.00  0.00            
ATOM     97  H46 ACD     1      17.080  27.990  17.350  1.00  0.00            
ATOM     98  C29 ACD     1      16.240  27.160  19.170  1.00  0.00            
ATOM     99  H47 ACD     1      15.210  27.540  19.270  1.00  0.00            
ATOM    100  O24 ACD     1      16.850  26.840  20.480  1.00  0.00            
ATOM    101  C30 ACD     1      15.990  25.930  18.230  1.00  0.00            
ATOM    102  H48 ACD     1      15.800  26.240  17.200  1.00  0.00            
ATOM    103  H49 ACD     1      16.920  25.370  18.360  1.00  0.00            
ATOM    104  O25 ACD     1      14.870  25.120  18.640  1.00  0.00            
ATOM    105  H50 ACD     1      15.170  24.750  19.480  1.00  0.00            
ATOM    106  C31 ACD     1      18.550  28.160  18.910  1.00  0.00            
ATOM    107  H51 ACD     1      18.680  28.910  19.700  1.00  0.00            
ATOM    108  O26 ACD     1      19.350  28.670  17.860  1.00  0.00            
ATOM    109  H52 ACD     1      20.290  28.700  18.080  1.00  0.00            
ATOM    110  C32 ACD     1      19.080  26.820  19.470  1.00  0.00            
ATOM    111  H53 ACD     1      19.060  26.060  18.680  1.00  0.00            
ATOM    112  O27 ACD     1      20.450  27.030  19.860  1.00  0.00            
ATOM    113  H54 ACD     1      20.430  27.810  20.420  1.00  0.00            
ATOM    114  C33 ACD     1      18.160  26.240  20.530  1.00  0.00            
ATOM    115  H55 ACD     1      18.140  25.150  20.430  1.00  0.00            
ATOM    116  O28 ACD     1      18.700  26.720  21.790  1.00  0.00            
ATOM    117  C34 ACD     1      18.480  25.950  22.990  1.00  0.00            
ATOM    118  H56 ACD     1      18.270  24.920  22.660  1.00  0.00            
ATOM    119  C35 ACD     1      19.610  26.100  23.990  1.00  0.00            
ATOM    120  H57 ACD     1      20.130  27.040  23.740  1.00  0.00            
ATOM    121  O29 ACD     1      20.570  25.080  23.810  1.00  0.00            
ATOM    122  H58 ACD     1      21.220  25.260  24.510  1.00  0.00            
ATOM    123  C36 ACD     1      19.220  26.210  25.500  1.00  0.00            
ATOM    124  H59 ACD     1      18.750  25.240  25.720  1.00  0.00            
ATOM    125  O30 ACD     1      20.420  26.570  26.200  1.00  0.00            
ATOM    126  H60 ACD     1      20.290  27.520  26.340  1.00  0.00            
ATOM    127  C1  DF0     2      13.720  31.340  25.860  1.00  0.00            
ATOM    128  C2  DF0     2      14.260  32.290  24.870  1.00  0.00            
ATOM    129  O1  DF0     2      13.530  33.150  24.430  1.00  0.00            
ATOM    130  O2  DF0     2      15.460  31.850  24.400  1.00  0.00            
ATOM    131  C3  DF0     2      15.960  32.390  23.210  1.00  0.00            
ATOM    132  C4  DF0     2      17.420  32.730  23.460  1.00  0.00            
ATOM    133  C5  DF0     2      18.170  32.240  22.170  1.00  0.00            
ATOM    134  C6  DF0     2      17.740  33.330  21.090  1.00  0.00            
ATOM    135  C7  DF0     2      17.400  30.920  21.810  1.00  0.00            
ATOM    136  C8  DF0     2      17.910  29.770  22.750  1.00  0.00            
ATOM    137  C9  DF0     2      19.450  29.670  22.860  1.00  0.00            
ATOM    138  O3  DF0     2      19.930  29.010  21.710  1.00  0.00            
ATOM    139  C10 DF0     2      20.220  30.940  23.290  1.00  0.00            
ATOM    140  C11 DF0     2      21.740  30.830  23.660  1.00  0.00            
ATOM    141  C12 DF0     2      22.740  30.370  22.540  1.00  0.00            
ATOM    142  C13 DF0     2      21.980  29.730  24.680  1.00  0.00            
ATOM    143  C14 DF0     2      23.360  29.620  25.400  1.00  0.00            
ATOM    144  C15 DF0     2      23.680  31.000  26.000  1.00  0.00            
ATOM    145  O4  DF0     2      24.990  30.920  26.560  1.00  0.00            
ATOM    146  C16 DF0     2      23.500  32.320  25.070  1.00  0.00            
ATOM    147  C17 DF0     2      23.760  33.690  25.840  1.00  0.00            
ATOM    148  C18 DF0     2      22.110  32.260  24.330  1.00  0.00            
ATOM    149  C19 DF0     2      21.820  33.460  23.320  1.00  0.00            
ATOM    150  C20 DF0     2      20.330  33.470  22.770  1.00  0.00            
ATOM    151  C21 DF0     2      19.770  32.150  22.300  1.00  0.00            
ATOM    152  C22 DF0     2      20.390  31.890  20.820  1.00  0.00            
ATOM    153  C23 DF0     2      15.950  31.300  22.210  1.00  0.00            
ATOM    154  C24 DF0     2      14.820  30.710  21.800  1.00  0.00            
ATOM    155  C25 DF0     2      14.760  29.220  21.230  1.00  0.00            
ATOM    156  C26 DF0     2      14.480  28.050  22.270  1.00  0.00            
ATOM    157  C27 DF0     2      13.000  28.180  22.690  1.00  0.00            
ATOM    158  C28 DF0     2      11.910  27.760  22.010  1.00  0.00            
ATOM    159  C29 DF0     2      10.470  27.960  22.480  1.00  0.00            
ATOM    160  C30 DF0     2      11.910  27.180  20.610  1.00  0.00            
ATOM    161  C31 DF0     2      13.480  31.400  21.980  1.00  0.00            
ATOM    162  O5  DF0     2      13.310  32.560  21.810  1.00  0.00            
ATOM    163  O6  DF0     2      12.350  30.630  21.790  1.00  0.00            
ATOM    164  H1  DF0     2      14.300  31.610  26.750  1.00  0.00            
ATOM    165  H2  DF0     2      12.670  31.560  26.090  1.00  0.00            
ATOM    166  H3  DF0     2      13.790  30.300  25.530  1.00  0.00            
ATOM    167  H4  DF0     2      15.350  33.240  22.880  1.00  0.00            
ATOM    168  H5  DF0     2      17.880  32.290  24.350  1.00  0.00            
ATOM    169  H6  DF0     2      17.540  33.810  23.570  1.00  0.00            
ATOM    170  H7  DF0     2      18.350  34.230  20.930  1.00  0.00            
ATOM    171  H8  DF0     2      17.720  32.980  20.050  1.00  0.00            
ATOM    172  H9  DF0     2      16.710  33.660  21.260  1.00  0.00            
ATOM    173  H10 DF0     2      17.530  30.760  20.730  1.00  0.00            
ATOM    174  H11 DF0     2      17.500  28.860  22.290  1.00  0.00            
ATOM    175  H12 DF0     2      17.500  29.850  23.760  1.00  0.00            
ATOM    176  H13 DF0     2      19.540  28.940  23.670  1.00  0.00            
ATOM    177  H14 DF0     2      19.380  28.210  21.800  1.00  0.00            
ATOM    178  H15 DF0     2      19.730  31.210  24.240  1.00  0.00            
ATOM    179  H16 DF0     2      22.330  29.630  21.840  1.00  0.00            
ATOM    180  H17 DF0     2      22.990  31.180  21.850  1.00  0.00            
ATOM    181  H18 DF0     2      23.720  29.960  22.820  1.00  0.00            
ATOM    182  H19 DF0     2      21.830  28.720  24.270  1.00  0.00            
ATOM    183  H20 DF0     2      21.310  29.780  25.550  1.00  0.00            
ATOM    184  H21 DF0     2      24.160  29.350  24.700  1.00  0.00            
ATOM    185  H22 DF0     2      23.340  28.780  26.100  1.00  0.00            
ATOM    186  H23 DF0     2      22.880  31.070  26.740  1.00  0.00            
ATOM    187  H24 DF0     2      25.050  31.150  27.500  1.00  0.00            
ATOM    188  H25 DF0     2      24.280  32.220  24.300  1.00  0.00            
ATOM    189  H26 DF0     2      24.170  34.550  25.290  1.00  0.00            
ATOM    190  H27 DF0     2      22.900  33.950  26.470  1.00  0.00            
ATOM    191  H28 DF0     2      24.530  33.550  26.610  1.00  0.00            
ATOM    192  H29 DF0     2      21.370  32.390  25.130  1.00  0.00            
ATOM    193  H30 DF0     2      22.600  33.380  22.550  1.00  0.00            
ATOM    194  H31 DF0     2      22.180  34.390  23.790  1.00  0.00            
ATOM    195  H32 DF0     2      20.240  34.240  22.000  1.00  0.00            
ATOM    196  H33 DF0     2      19.670  33.910  23.520  1.00  0.00            
ATOM    197  H34 DF0     2      21.470  32.100  20.790  1.00  0.00            
ATOM    198  H35 DF0     2      20.110  30.930  20.390  1.00  0.00            
ATOM    199  H36 DF0     2      20.040  32.560  20.030  1.00  0.00            
ATOM    200  H37 DF0     2      15.790  29.050  20.880  1.00  0.00            
ATOM    201  H38 DF0     2      14.250  29.090  20.260  1.00  0.00            
ATOM    202  H39 DF0     2      15.060  28.270  23.170  1.00  0.00            
ATOM    203  H40 DF0     2      14.720  27.030  21.950  1.00  0.00            
ATOM    204  H41 DF0     2      12.890  28.540  23.710  1.00  0.00            
ATOM    205  H42 DF0     2      10.420  28.000  23.580  1.00  0.00            
ATOM    206  H43 DF0     2      10.030  28.830  21.970  1.00  0.00            
ATOM    207  H44 DF0     2       9.840  27.090  22.250  1.00  0.00            
ATOM    208  H45 DF0     2      11.380  26.220  20.650  1.00  0.00            
ATOM    209  H46 DF0     2      11.350  27.860  19.940  1.00  0.00            
ATOM    210  H47 DF0     2      12.910  26.930  20.230  1.00  0.00            
ATOM    211  H48 DF0     2      12.670  29.720  21.890  1.00  0.00            
TER
ENDMDL
MODEL        1
ATOM      1  H1  ACD     1      26.870  25.690  20.040  1.00  0.00            
ATOM      2  O1  ACD     1      27.370  26.420  20.420  1.00  0.00            
ATOM      3  C1  ACD     1      26.970  27.570  19.690  1.00  0.00            
ATOM      4  H2  ACD     1      25.920  27.600  19.380  1.00  0.00            
ATOM      5  H3  ACD     1      27.560  27.670  18.770  1.00  0.00            
ATOM      6  C2  ACD     1      27.190  28.890  20.430  1.00  0.00            
ATOM      7  H4  ACD     1      26.980  29.780  19.830  1.00  0.00            
ATOM      8  O2  ACD     1      26.220  28.940  21.500  1.00  0.00            
ATOM      9  C3  ACD     1      26.320  29.720  22.690  1.00  0.00            
ATOM     10  H5  ACD     1      25.610  29.150  23.300  1.00  0.00            
ATOM     11  O3  ACD     1      25.910  31.070  22.630  1.00  0.00            
ATOM     12  C4  ACD     1      25.080  31.540  23.720  1.00  0.00            
ATOM     13  H6  ACD     1      25.230  30.920  24.610  1.00  0.00            
ATOM     14  C5  ACD     1      25.600  32.900  24.140  1.00  0.00            
ATOM     15  H7  ACD     1      26.120  33.330  23.280  1.00  0.00            
ATOM     16  O4  ACD     1      26.620  32.600  25.050  1.00  0.00            
ATOM     17  H8  ACD     1      26.650  33.330  25.680  1.00  0.00            
ATOM     18  C6  ACD     1      24.510  33.860  24.630  1.00  0.00            
ATOM     19  H9  ACD     1      24.100  33.320  25.490  1.00  0.00            
ATOM     20  O5  ACD     1      24.930  35.170  25.010  1.00  0.00            
ATOM     21  H10 ACD     1      24.680  35.730  24.270  1.00  0.00            
ATOM     22  C7  ACD     1      23.300  34.080  23.610  1.00  0.00            
ATOM     23  H11 ACD     1      22.290  34.150  24.010  1.00  0.00            
ATOM     24  O6  ACD     1      23.210  32.910  22.740  1.00  0.00            
ATOM     25  C8  ACD     1      23.580  31.570  23.240  1.00  0.00            
ATOM     26  H12 ACD     1      23.590  30.810  22.440  1.00  0.00            
ATOM     27  C9  ACD     1      22.610  31.020  24.270  1.00  0.00            
ATOM     28  H13 ACD     1      23.040  30.080  24.630  1.00  0.00            
ATOM     29  H14 ACD     1      22.710  31.680  25.130  1.00  0.00            
ATOM     30  O7  ACD     1      21.270  30.880  23.840  1.00  0.00            
ATOM     31  H15 ACD     1      20.800  31.710  23.910  1.00  0.00            
ATOM     32  O8  ACD     1      23.490  35.300  22.840  1.00  0.00            
ATOM     33  C10 ACD     1      22.460  36.080  22.160  1.00  0.00            
ATOM     34  H16 ACD     1      21.840  36.520  22.950  1.00  0.00            
ATOM     35  C11 ACD     1      23.270  37.280  21.570  1.00  0.00            
ATOM     36  H17 ACD     1      24.130  36.990  20.960  1.00  0.00            
ATOM     37  O9  ACD     1      23.790  38.130  22.570  1.00  0.00            
ATOM     38  H18 ACD     1      23.190  38.120  23.320  1.00  0.00            
ATOM     39  C12 ACD     1      22.330  38.040  20.620  1.00  0.00            
ATOM     40  H19 ACD     1      21.500  38.460  21.210  1.00  0.00            
ATOM     41  O10 ACD     1      23.120  39.100  20.040  1.00  0.00            
ATOM     42  H20 ACD     1      23.430  39.550  20.830  1.00  0.00            
ATOM     43  C13 ACD     1      21.810  37.080  19.580  1.00  0.00            
ATOM     44  H21 ACD     1      21.020  37.530  18.970  1.00  0.00            
ATOM     45  O11 ACD     1      21.040  36.090  20.180  1.00  0.00            
ATOM     46  C14 ACD     1      21.660  35.260  21.120  1.00  0.00            
ATOM     47  H22 ACD     1      22.340  34.540  20.640  1.00  0.00            
ATOM     48  C15 ACD     1      20.600  34.380  21.690  1.00  0.00            
ATOM     49  H23 ACD     1      20.050  33.960  20.840  1.00  0.00            
ATOM     50  H24 ACD     1      20.940  33.490  22.240  1.00  0.00            
ATOM     51  O12 ACD     1      19.650  35.110  22.460  1.00  0.00            
ATOM     52  H25 ACD     1      18.820  34.650  22.400  1.00  0.00            
ATOM     53  O13 ACD     1      22.900  36.660  18.660  1.00  0.00            
ATOM     54  C16 ACD     1      22.970  37.050  17.290  1.00  0.00            
ATOM     55  H26 ACD     1      22.090  37.680  17.090  1.00  0.00            
ATOM     56  C17 ACD     1      24.180  37.900  17.050  1.00  0.00            
ATOM     57  H27 ACD     1      24.970  37.590  17.740  1.00  0.00            
ATOM     58  O14 ACD     1      23.840  39.200  17.440  1.00  0.00            
ATOM     59  H28 ACD     1      23.540  39.080  18.350  1.00  0.00            
ATOM     60  C18 ACD     1      24.860  37.790  15.650  1.00  0.00            
ATOM     61  H29 ACD     1      24.160  38.230  14.930  1.00  0.00            
ATOM     62  O15 ACD     1      26.150  38.330  15.590  1.00  0.00            
ATOM     63  H30 ACD     1      26.200  39.050  16.230  1.00  0.00            
ATOM     64  C19 ACD     1      24.870  36.390  15.070  1.00  0.00            
ATOM     65  H31 ACD     1      25.130  36.430  14.000  1.00  0.00            
ATOM     66  O16 ACD     1      23.540  35.870  15.160  1.00  0.00            
ATOM     67  C20 ACD     1      22.830  35.770  16.410  1.00  0.00            
ATOM     68  H32 ACD     1      23.220  34.940  17.000  1.00  0.00            
ATOM     69  C21 ACD     1      21.360  35.430  16.070  1.00  0.00            
ATOM     70  H33 ACD     1      20.800  35.430  17.010  1.00  0.00            
ATOM     71  H34 ACD     1      20.930  36.200  15.420  1.00  0.00            
ATOM     72  O17 ACD     1      21.360  34.190  15.460  1.00  0.00            
ATOM     73  H35 ACD     1      21.830  33.520  15.960  1.00  0.00            
ATOM     74  O18 ACD     1      25.890  35.580  15.630  1.00  0.00            
ATOM     75  C22 ACD     1      27.100  35.180  14.920  1.00  0.00            
ATOM     76  H36 ACD     1      27.260  35.720  13.980  1.00  0.00            
ATOM     77  C23 ACD     1      28.270  35.420  15.800  1.00  0.00            
ATOM     78  H37 ACD     1      27.970  35.120  16.820  1.00  0.00            
ATOM     79  O19 ACD     1      28.540  36.810  15.950  1.00  0.00            
ATOM     80  H38 ACD     1      27.680  37.240  15.900  1.00  0.00            
ATOM     81  C24 ACD     1      29.520  34.670  15.340  1.00  0.00            
ATOM     82  H39 ACD     1      29.880  35.220  14.460  1.00  0.00            
ATOM     83  O20 ACD     1      30.450  34.760  16.390  1.00  0.00            
ATOM     84  H40 ACD     1      30.100  34.170  17.070  1.00  0.00            
ATOM     85  C25 ACD     1      29.290  33.200  15.110  1.00  0.00            
ATOM     86  H41 ACD     1      30.080  32.920  14.410  1.00  0.00            
ATOM     87  O21 ACD     1      28.080  33.000  14.340  1.00  0.00            
ATOM     88  C26 ACD     1      26.900  33.690  14.700  1.00  0.00            
ATOM     89  H42 ACD     1      26.560  33.280  15.660  1.00  0.00            
ATOM     90  C27 ACD     1      25.900  33.430  13.620  1.00  0.00            
ATOM     91  H43 ACD     1      25.680  32.350  13.550  1.00  0.00            
ATOM     92  H44 ACD     1      24.930  33.930  13.780  1.00  0.00            
ATOM     93  O22 ACD     1      26.400  34.020  12.400  1.00  0.00            
ATOM     94  H45 ACD     1      26.990  33.430  11.920  1.00  0.00            
ATOM     95  O23 ACD     1      29.380  32.400  16.380  1.00  0.00            
ATOM     96  C28 ACD     1      30.180  31.140  16.480  1.00  0.00            
ATOM     97  H46 ACD     1      30.710  31.160  15.520  1.00  0.00            
ATOM     98  C29 ACD     1      29.390  29.840  16.330  1.00  0.00            
ATOM     99  H47 ACD     1      28.440  30.180  15.900  1.00  0.00            
ATOM    100  O24 ACD     1      29.130  29.140  17.610  1.00  0.00            
ATOM    101  C30 ACD     1      29.980  28.910  15.350  1.00  0.00            
ATOM    102  H48 ACD     1      29.310  28.040  15.320  1.00  0.00            
ATOM    103  H49 ACD     1      29.960  29.360  14.350  1.00  0.00            
ATOM    104  O25 ACD     1      31.310  28.450  15.600  1.00  0.00            
ATOM    105  H50 ACD     1      31.750  28.290  14.760  1.00  0.00            
ATOM    106  C31 ACD     1      31.190  31.080  17.660  1.00  0.00            
ATOM    107  H51 ACD     1      30.740  31.730  18.420  1.00  0.00            
ATOM    108  O26 ACD     1      32.370  31.790  17.340  1.00  0.00            
ATOM    109  H52 ACD     1      32.800  31.210  16.710  1.00  0.00            
ATOM    110  C32 ACD     1      31.370  29.710  18.460  1.00  0.00            
ATOM    111  H53 ACD     1      31.940  29.030  17.810  1.00  0.00            
ATOM    112  O27 ACD     1      32.040  29.960  19.720  1.00  0.00            
ATOM    113  H54 ACD     1      31.350  30.430  20.200  1.00  0.00            
ATOM    114  C33 ACD     1      30.000  29.120  18.680  1.00  0.00            
ATOM    115  H55 ACD     1      30.060  28.060  18.940  1.00  0.00            
ATOM    116  O28 ACD     1      29.480  29.790  19.810  1.00  0.00            
ATOM    117  C34 ACD     1      28.670  29.110  20.830  1.00  0.00            
ATOM    118  H56 ACD     1      29.130  28.120  20.950  1.00  0.00            
ATOM    119  C35 ACD     1      28.790  29.940  22.130  1.00  0.00            
ATOM    120  H57 ACD     1      28.430  30.940  21.880  1.00  0.00            
ATOM    121  O29 ACD     1      30.150  29.980  22.640  1.00  0.00            
ATOM    122  H58 ACD     1      30.060  30.130  23.590  1.00  0.00            
ATOM    123  C36 ACD     1      27.790  29.520  23.200  1.00  0.00            
ATOM    124  H59 ACD     1      27.970  28.460  23.370  1.00  0.00            
ATOM    125  O30 ACD     1      27.940  30.250  24.480  1.00  0.00            
ATOM    126  H60 ACD     1      27.470  31.090  24.520  1.00  0.00            
ATOM    127  C1  DF0     2      22.760  29.830  20.330  1.00  0.00            
ATOM    128  C2  DF0     2      22.830  31.340  19.980  1.00  0.00            
ATOM    129  O1  DF0     2      21.830  31.990  19.770  1.00  0.00            
ATOM    130  O2  DF0     2      24.090  31.720  19.930  1.00  0.00            
ATOM    131  C3  DF0     2      24.350  32.980  19.380  1.00  0.00            
ATOM    132  C4  DF0     2      25.180  33.830  20.370  1.00  0.00            
ATOM    133  C5  DF0     2      26.360  34.420  19.620  1.00  0.00            
ATOM    134  C6  DF0     2      25.730  35.470  18.760  1.00  0.00            
ATOM    135  C7  DF0     2      26.710  33.200  18.690  1.00  0.00            
ATOM    136  C8  DF0     2      27.700  32.210  19.360  1.00  0.00            
ATOM    137  C9  DF0     2      28.910  32.910  20.000  1.00  0.00            
ATOM    138  O3  DF0     2      29.620  33.610  18.920  1.00  0.00            
ATOM    139  C10 DF0     2      28.400  33.870  21.100  1.00  0.00            
ATOM    140  C11 DF0     2      29.520  34.290  22.250  1.00  0.00            
ATOM    141  C12 DF0     2      30.670  35.210  21.680  1.00  0.00            
ATOM    142  C13 DF0     2      30.160  33.010  22.820  1.00  0.00            
ATOM    143  C14 DF0     2      31.040  33.200  24.030  1.00  0.00            
ATOM    144  C15 DF0     2      30.300  34.000  25.140  1.00  0.00            
ATOM    145  O4  DF0     2      31.230  34.270  26.110  1.00  0.00            
ATOM    146  C16 DF0     2      29.650  35.300  24.620  1.00  0.00            
ATOM    147  C17 DF0     2      29.010  36.210  25.770  1.00  0.00            
ATOM    148  C18 DF0     2      28.700  35.050  23.390  1.00  0.00            
ATOM    149  C19 DF0     2      27.890  36.280  22.860  1.00  0.00            
ATOM    150  C20 DF0     2      26.930  35.830  21.760  1.00  0.00            
ATOM    151  C21 DF0     2      27.500  35.040  20.580  1.00  0.00            
ATOM    152  C22 DF0     2      28.180  36.250  19.760  1.00  0.00            
ATOM    153  C23 DF0     2      25.330  32.610  18.290  1.00  0.00            
ATOM    154  C24 DF0     2      24.880  31.760  17.300  1.00  0.00            
ATOM    155  C25 DF0     2      25.870  31.050  16.400  1.00  0.00            
ATOM    156  C26 DF0     2      25.880  29.630  17.010  1.00  0.00            
ATOM    157  C27 DF0     2      25.980  28.590  15.910  1.00  0.00            
ATOM    158  C28 DF0     2      25.450  27.390  15.960  1.00  0.00            
ATOM    159  C29 DF0     2      25.800  26.410  14.840  1.00  0.00            
ATOM    160  C30 DF0     2      24.460  26.830  16.970  1.00  0.00            
ATOM    161  C31 DF0     2      23.420  31.610  16.890  1.00  0.00            
ATOM    162  O5  DF0     2      22.560  32.450  17.110  1.00  0.00            
ATOM    163  O6  DF0     2      23.120  30.630  16.010  1.00  0.00            
ATOM    164  H1  DF0     2      22.300  29.320  19.470  1.00  0.00            
ATOM    165  H2  DF0     2      23.770  29.410  20.460  1.00  0.00            
ATOM    166  H3  DF0     2      22.210  29.700  21.270  1.00  0.00            
ATOM    167  H4  DF0     2      23.480  33.570  19.080  1.00  0.00            
ATOM    168  H5  DF0     2      25.490  33.130  21.150  1.00  0.00            
ATOM    169  H6  DF0     2      24.590  34.650  20.790  1.00  0.00            
ATOM    170  H7  DF0     2      24.870  35.150  18.150  1.00  0.00            
ATOM    171  H8  DF0     2      25.410  36.340  19.350  1.00  0.00            
ATOM    172  H9  DF0     2      26.450  35.800  18.000  1.00  0.00            
ATOM    173  H10 DF0     2      27.280  33.630  17.860  1.00  0.00            
ATOM    174  H11 DF0     2      27.990  31.470  18.610  1.00  0.00            
ATOM    175  H12 DF0     2      27.280  31.660  20.220  1.00  0.00            
ATOM    176  H13 DF0     2      29.630  32.150  20.320  1.00  0.00            
ATOM    177  H14 DF0     2      30.530  33.750  19.240  1.00  0.00            
ATOM    178  H15 DF0     2      27.730  33.190  21.640  1.00  0.00            
ATOM    179  H16 DF0     2      31.710  35.010  21.960  1.00  0.00            
ATOM    180  H17 DF0     2      30.860  35.190  20.600  1.00  0.00            
ATOM    181  H18 DF0     2      30.430  36.260  21.890  1.00  0.00            
ATOM    182  H19 DF0     2      30.700  32.420  22.060  1.00  0.00            
ATOM    183  H20 DF0     2      29.380  32.300  23.140  1.00  0.00            
ATOM    184  H21 DF0     2      32.020  33.650  23.820  1.00  0.00            
ATOM    185  H22 DF0     2      31.390  32.240  24.420  1.00  0.00            
ATOM    186  H23 DF0     2      29.480  33.440  25.620  1.00  0.00            
ATOM    187  H24 DF0     2      30.770  34.930  26.650  1.00  0.00            
ATOM    188  H25 DF0     2      30.450  35.990  24.340  1.00  0.00            
ATOM    189  H26 DF0     2      28.380  35.620  26.450  1.00  0.00            
ATOM    190  H27 DF0     2      29.820  36.590  26.400  1.00  0.00            
ATOM    191  H28 DF0     2      28.630  37.190  25.490  1.00  0.00            
ATOM    192  H29 DF0     2      27.950  34.310  23.700  1.00  0.00            
ATOM    193  H30 DF0     2      28.500  37.150  22.620  1.00  0.00            
ATOM    194  H31 DF0     2      27.220  36.650  23.640  1.00  0.00            
ATOM    195  H32 DF0     2      26.380  36.750  21.520  1.00  0.00            
ATOM    196  H33 DF0     2      26.170  35.230  22.270  1.00  0.00            
ATOM    197  H34 DF0     2      29.100  36.610  20.240  1.00  0.00            
ATOM    198  H35 DF0     2      28.460  35.910  18.760  1.00  0.00            
ATOM    199  H36 DF0     2      27.550  37.130  19.610  1.00  0.00            
ATOM    200  H37 DF0     2      26.890  31.440  16.480  1.00  0.00            
ATOM    201  H38 DF0     2      25.590  31.080  15.340  1.00  0.00            
ATOM    202  H39 DF0     2      25.020  29.470  17.670  1.00  0.00            
ATOM    203  H40 DF0     2      26.790  29.610  17.620  1.00  0.00            
ATOM    204  H41 DF0     2      26.760  28.820  15.190  1.00  0.00            
ATOM    205  H42 DF0     2      26.210  26.890  13.940  1.00  0.00            
ATOM    206  H43 DF0     2      26.590  25.720  15.140  1.00  0.00            
ATOM    207  H44 DF0     2      24.930  25.850  14.460  1.00  0.00            
ATOM    208  H45 DF0     2      23.610  26.300  16.520  1.00  0.00            
ATOM    209  H46 DF0     2      24.910  26.080  17.630  1.00  0.00            
ATOM    210  H47 DF0     2      23.960  27.560  17.630  1.00  0.00            
ATOM    211  H48 DF0     2      22.150  30.740  15.970  1.00  0.00            
TER
ENDMDL
MODEL        1
ATOM      1  H1  ACD     1      10.430  26.770  21.870  1.00  0.00            
ATOM      2  O1  ACD     1      10.490  26.100  21.190  1.00  0.00            
ATOM      3  C1  ACD     1      11.780  25.400  21.060  1.00  0.00            
ATOM      4  H2  ACD     1      11.620  24.590  20.340  1.00  0.00            
ATOM      5  H3  ACD     1      12.100  25.080  22.060  1.00  0.00            
ATOM      6  C2  ACD     1      12.900  26.320  20.550  1.00  0.00            
ATOM      7  H4  ACD     1      12.250  26.900  19.900  1.00  0.00            
ATOM      8  O2  ACD     1      13.230  27.270  21.560  1.00  0.00            
ATOM      9  C3  ACD     1      14.130  26.880  22.640  1.00  0.00            
ATOM     10  H5  ACD     1      13.670  26.620  23.590  1.00  0.00            
ATOM     11  O3  ACD     1      15.080  27.880  23.000  1.00  0.00            
ATOM     12  C4  ACD     1      14.970  28.770  24.140  1.00  0.00            
ATOM     13  H6  ACD     1      14.540  28.300  25.020  1.00  0.00            
ATOM     14  C5  ACD     1      16.400  29.190  24.490  1.00  0.00            
ATOM     15  H7  ACD     1      16.850  29.530  23.550  1.00  0.00            
ATOM     16  O4  ACD     1      17.140  28.070  25.010  1.00  0.00            
ATOM     17  H8  ACD     1      17.960  28.460  25.310  1.00  0.00            
ATOM     18  C6  ACD     1      16.510  30.510  25.330  1.00  0.00            
ATOM     19  H9  ACD     1      16.240  30.160  26.340  1.00  0.00            
ATOM     20  O5  ACD     1      17.890  30.930  25.420  1.00  0.00            
ATOM     21  H10 ACD     1      17.960  31.450  26.230  1.00  0.00            
ATOM     22  C7  ACD     1      15.540  31.690  24.970  1.00  0.00            
ATOM     23  H11 ACD     1      15.390  32.350  25.830  1.00  0.00            
ATOM     24  O6  ACD     1      14.280  31.040  24.770  1.00  0.00            
ATOM     25  C8  ACD     1      14.120  30.020  23.800  1.00  0.00            
ATOM     26  H12 ACD     1      14.380  30.500  22.840  1.00  0.00            
ATOM     27  C9  ACD     1      12.620  29.610  23.800  1.00  0.00            
ATOM     28  H13 ACD     1      12.110  30.580  23.890  1.00  0.00            
ATOM     29  H14 ACD     1      12.390  29.150  22.840  1.00  0.00            
ATOM     30  O7  ACD     1      12.260  28.650  24.710  1.00  0.00            
ATOM     31  H15 ACD     1      11.300  28.520  24.710  1.00  0.00            
ATOM     32  O8  ACD     1      16.010  32.470  23.880  1.00  0.00            
ATOM     33  C10 ACD     1      16.820  33.690  24.140  1.00  0.00            
ATOM     34  H16 ACD     1      17.140  33.680  25.190  1.00  0.00            
ATOM     35  C11 ACD     1      18.170  33.480  23.390  1.00  0.00            
ATOM     36  H17 ACD     1      17.890  32.810  22.570  1.00  0.00            
ATOM     37  O9  ACD     1      19.250  32.920  24.190  1.00  0.00            
ATOM     38  H18 ACD     1      18.950  32.190  24.730  1.00  0.00            
ATOM     39  C12 ACD     1      18.550  34.800  22.720  1.00  0.00            
ATOM     40  H19 ACD     1      18.780  35.490  23.550  1.00  0.00            
ATOM     41  O10 ACD     1      19.710  34.600  21.870  1.00  0.00            
ATOM     42  H20 ACD     1      19.420  34.650  20.960  1.00  0.00            
ATOM     43  C13 ACD     1      17.470  35.590  21.960  1.00  0.00            
ATOM     44  H21 ACD     1      17.550  36.680  22.010  1.00  0.00            
ATOM     45  O11 ACD     1      16.170  35.230  22.380  1.00  0.00            
ATOM     46  C14 ACD     1      15.960  34.950  23.780  1.00  0.00            
ATOM     47  H22 ACD     1      14.940  34.620  23.980  1.00  0.00            
ATOM     48  C15 ACD     1      16.320  36.130  24.710  1.00  0.00            
ATOM     49  H23 ACD     1      16.660  35.740  25.680  1.00  0.00            
ATOM     50  H24 ACD     1      17.140  36.700  24.270  1.00  0.00            
ATOM     51  O12 ACD     1      15.110  36.980  24.880  1.00  0.00            
ATOM     52  H25 ACD     1      14.800  37.200  24.000  1.00  0.00            
ATOM     53  O13 ACD     1      17.610  35.480  20.500  1.00  0.00            
ATOM     54  C16 ACD     1      17.030  36.370  19.590  1.00  0.00            
ATOM     55  H26 ACD     1      17.160  37.390  19.970  1.00  0.00            
ATOM     56  C17 ACD     1      17.830  36.260  18.260  1.00  0.00            
ATOM     57  H27 ACD     1      18.200  35.240  18.130  1.00  0.00            
ATOM     58  O14 ACD     1      18.900  37.240  18.300  1.00  0.00            
ATOM     59  H28 ACD     1      18.580  38.090  18.590  1.00  0.00            
ATOM     60  C18 ACD     1      16.960  36.550  16.960  1.00  0.00            
ATOM     61  H29 ACD     1      16.740  37.620  17.060  1.00  0.00            
ATOM     62  O15 ACD     1      17.720  36.400  15.740  1.00  0.00            
ATOM     63  H30 ACD     1      18.350  35.700  15.910  1.00  0.00            
ATOM     64  C19 ACD     1      15.690  35.750  16.880  1.00  0.00            
ATOM     65  H31 ACD     1      14.980  36.270  16.230  1.00  0.00            
ATOM     66  O16 ACD     1      15.240  35.370  18.160  1.00  0.00            
ATOM     67  C20 ACD     1      15.570  36.140  19.290  1.00  0.00            
ATOM     68  H32 ACD     1      15.080  35.550  20.080  1.00  0.00            
ATOM     69  C21 ACD     1      14.760  37.470  19.280  1.00  0.00            
ATOM     70  H33 ACD     1      15.250  38.260  19.850  1.00  0.00            
ATOM     71  H34 ACD     1      14.900  37.900  18.280  1.00  0.00            
ATOM     72  O17 ACD     1      13.400  37.340  19.610  1.00  0.00            
ATOM     73  H35 ACD     1      13.190  36.400  19.700  1.00  0.00            
ATOM     74  O18 ACD     1      15.950  34.440  16.200  1.00  0.00            
ATOM     75  C22 ACD     1      14.930  33.810  15.230  1.00  0.00            
ATOM     76  H36 ACD     1      14.790  34.450  14.360  1.00  0.00            
ATOM     77  C23 ACD     1      15.660  32.570  14.760  1.00  0.00            
ATOM     78  H37 ACD     1      15.940  31.970  15.630  1.00  0.00            
ATOM     79  O19 ACD     1      16.830  32.920  13.970  1.00  0.00            
ATOM     80  H38 ACD     1      16.920  33.870  13.850  1.00  0.00            
ATOM     81  C24 ACD     1      14.780  31.640  13.890  1.00  0.00            
ATOM     82  H39 ACD     1      14.430  32.340  13.130  1.00  0.00            
ATOM     83  O20 ACD     1      15.490  30.520  13.350  1.00  0.00            
ATOM     84  H40 ACD     1      15.650  29.890  14.050  1.00  0.00            
ATOM     85  C25 ACD     1      13.560  31.140  14.700  1.00  0.00            
ATOM     86  H41 ACD     1      12.860  30.710  13.980  1.00  0.00            
ATOM     87  O21 ACD     1      12.890  32.330  15.190  1.00  0.00            
ATOM     88  C26 ACD     1      13.650  33.320  16.000  1.00  0.00            
ATOM     89  H42 ACD     1      13.880  32.860  16.970  1.00  0.00            
ATOM     90  C27 ACD     1      12.740  34.480  16.230  1.00  0.00            
ATOM     91  H43 ACD     1      11.690  34.210  16.380  1.00  0.00            
ATOM     92  H44 ACD     1      13.040  35.060  17.110  1.00  0.00            
ATOM     93  O22 ACD     1      12.890  35.490  15.170  1.00  0.00            
ATOM     94  H45 ACD     1      12.240  35.260  14.490  1.00  0.00            
ATOM     95  O23 ACD     1      13.870  30.100  15.710  1.00  0.00            
ATOM     96  C28 ACD     1      13.760  28.680  15.430  1.00  0.00            
ATOM     97  H46 ACD     1      13.690  28.560  14.340  1.00  0.00            
ATOM     98  C29 ACD     1      12.630  27.900  16.090  1.00  0.00            
ATOM     99  H47 ACD     1      11.840  28.630  16.320  1.00  0.00            
ATOM    100  O24 ACD     1      12.950  27.280  17.390  1.00  0.00            
ATOM    101  C30 ACD     1      11.920  26.950  15.130  1.00  0.00            
ATOM    102  H48 ACD     1      11.890  27.540  14.200  1.00  0.00            
ATOM    103  H49 ACD     1      12.570  26.070  14.970  1.00  0.00            
ATOM    104  O25 ACD     1      10.670  26.530  15.620  1.00  0.00            
ATOM    105  H50 ACD     1      10.140  26.280  14.860  1.00  0.00            
ATOM    106  C31 ACD     1      15.160  28.190  15.900  1.00  0.00            
ATOM    107  H51 ACD     1      15.430  28.850  16.740  1.00  0.00            
ATOM    108  O26 ACD     1      16.100  28.350  14.820  1.00  0.00            
ATOM    109  H52 ACD     1      16.990  28.310  15.170  1.00  0.00            
ATOM    110  C32 ACD     1      15.140  26.760  16.410  1.00  0.00            
ATOM    111  H53 ACD     1      14.870  26.180  15.520  1.00  0.00            
ATOM    112  O27 ACD     1      16.400  26.390  16.820  1.00  0.00            
ATOM    113  H54 ACD     1      16.680  27.020  17.490  1.00  0.00            
ATOM    114  C33 ACD     1      14.080  26.360  17.460  1.00  0.00            
ATOM    115  H55 ACD     1      13.800  25.330  17.240  1.00  0.00            
ATOM    116  O28 ACD     1      14.590  26.360  18.820  1.00  0.00            
ATOM    117  C34 ACD     1      14.000  25.620  19.920  1.00  0.00            
ATOM    118  H56 ACD     1      13.620  24.670  19.530  1.00  0.00            
ATOM    119  C35 ACD     1      15.140  25.290  20.970  1.00  0.00            
ATOM    120  H57 ACD     1      15.920  26.020  20.720  1.00  0.00            
ATOM    121  O29 ACD     1      15.580  24.000  20.820  1.00  0.00            
ATOM    122  H58 ACD     1      16.510  24.010  21.060  1.00  0.00            
ATOM    123  C36 ACD     1      14.770  25.550  22.450  1.00  0.00            
ATOM    124  H59 ACD     1      14.080  24.730  22.670  1.00  0.00            
ATOM    125  O30 ACD     1      15.960  25.550  23.230  1.00  0.00            
ATOM    126  H60 ACD     1      15.950  26.510  23.280  1.00  0.00            
ATOM    127  C1  DF0     2      12.240  33.470  23.510  1.00  0.00            
ATOM    128  C2  DF0     2      13.200  33.600  22.270  1.00  0.00            
ATOM    129  O1  DF0     2      13.260  34.660  21.740  1.00  0.00            
ATOM    130  O2  DF0     2      13.810  32.470  21.810  1.00  0.00            
ATOM    131  C3  DF0     2      14.630  32.480  20.610  1.00  0.00            
ATOM    132  C4  DF0     2      16.090  32.150  20.790  1.00  0.00            
ATOM    133  C5  DF0     2      16.520  31.450  19.510  1.00  0.00            
ATOM    134  C6  DF0     2      16.580  32.580  18.430  1.00  0.00            
ATOM    135  C7  DF0     2      15.240  30.550  19.300  1.00  0.00            
ATOM    136  C8  DF0     2      15.250  29.250  20.120  1.00  0.00            
ATOM    137  C9  DF0     2      16.580  28.520  20.260  1.00  0.00            
ATOM    138  O3  DF0     2      16.630  27.850  19.010  1.00  0.00            
ATOM    139  C10 DF0     2      17.870  29.450  20.420  1.00  0.00            
ATOM    140  C11 DF0     2      19.240  28.640  20.670  1.00  0.00            
ATOM    141  C12 DF0     2      19.840  27.760  19.450  1.00  0.00            
ATOM    142  C13 DF0     2      18.930  27.600  21.840  1.00  0.00            
ATOM    143  C14 DF0     2      20.240  27.050  22.600  1.00  0.00            
ATOM    144  C15 DF0     2      21.380  28.050  22.810  1.00  0.00            
ATOM    145  O4  DF0     2      22.610  27.320  23.110  1.00  0.00            
ATOM    146  C16 DF0     2      21.610  29.070  21.680  1.00  0.00            
ATOM    147  C17 DF0     2      22.610  30.200  22.130  1.00  0.00            
ATOM    148  C18 DF0     2      20.230  29.760  21.260  1.00  0.00            
ATOM    149  C19 DF0     2      20.380  30.890  20.190  1.00  0.00            
ATOM    150  C20 DF0     2      19.030  31.660  19.930  1.00  0.00            
ATOM    151  C21 DF0     2      17.910  30.680  19.410  1.00  0.00            
ATOM    152  C22 DF0     2      18.280  30.200  17.950  1.00  0.00            
ATOM    153  C23 DF0     2      14.080  31.460  19.650  1.00  0.00            
ATOM    154  C24 DF0     2      12.760  31.470  19.240  1.00  0.00            
ATOM    155  C25 DF0     2      12.270  30.170  18.520  1.00  0.00            
ATOM    156  C26 DF0     2      11.390  29.270  19.370  1.00  0.00            
ATOM    157  C27 DF0     2      10.030  29.850  19.590  1.00  0.00            
ATOM    158  C28 DF0     2       8.940  29.700  18.810  1.00  0.00            
ATOM    159  C29 DF0     2       7.650  30.440  19.190  1.00  0.00            
ATOM    160  C30 DF0     2       8.960  28.960  17.500  1.00  0.00            
ATOM    161  C31 DF0     2      11.960  32.720  19.280  1.00  0.00            
ATOM    162  O5  DF0     2      12.380  33.860  19.330  1.00  0.00            
ATOM    163  O6  DF0     2      10.630  32.590  19.060  1.00  0.00            
ATOM    164  H1  DF0     2      12.750  32.910  24.310  1.00  0.00            
ATOM    165  H2  DF0     2      11.890  34.470  23.790  1.00  0.00            
ATOM    166  H3  DF0     2      11.430  32.770  23.270  1.00  0.00            
ATOM    167  H4  DF0     2      14.520  33.440  20.070  1.00  0.00            
ATOM    168  H5  DF0     2      16.210  31.570  21.720  1.00  0.00            
ATOM    169  H6  DF0     2      16.600  33.110  20.880  1.00  0.00            
ATOM    170  H7  DF0     2      15.610  33.080  18.320  1.00  0.00            
ATOM    171  H8  DF0     2      17.290  33.400  18.600  1.00  0.00            
ATOM    172  H9  DF0     2      16.610  32.230  17.390  1.00  0.00            
ATOM    173  H10 DF0     2      15.210  30.350  18.220  1.00  0.00            
ATOM    174  H11 DF0     2      14.430  28.580  19.830  1.00  0.00            
ATOM    175  H12 DF0     2      14.960  29.480  21.150  1.00  0.00            
ATOM    176  H13 DF0     2      16.500  27.740  21.030  1.00  0.00            
ATOM    177  H14 DF0     2      15.860  27.250  19.020  1.00  0.00            
ATOM    178  H15 DF0     2      17.750  29.920  21.400  1.00  0.00            
ATOM    179  H16 DF0     2      20.590  28.400  18.980  1.00  0.00            
ATOM    180  H17 DF0     2      20.480  26.930  19.760  1.00  0.00            
ATOM    181  H18 DF0     2      19.080  27.290  18.810  1.00  0.00            
ATOM    182  H19 DF0     2      18.410  26.800  21.290  1.00  0.00            
ATOM    183  H20 DF0     2      18.240  28.010  22.590  1.00  0.00            
ATOM    184  H21 DF0     2      20.720  26.370  21.880  1.00  0.00            
ATOM    185  H22 DF0     2      19.950  26.550  23.530  1.00  0.00            
ATOM    186  H23 DF0     2      21.170  28.610  23.730  1.00  0.00            
ATOM    187  H24 DF0     2      22.970  27.810  23.870  1.00  0.00            
ATOM    188  H25 DF0     2      22.070  28.570  20.820  1.00  0.00            
ATOM    189  H26 DF0     2      23.000  30.910  21.390  1.00  0.00            
ATOM    190  H27 DF0     2      22.140  30.750  22.960  1.00  0.00            
ATOM    191  H28 DF0     2      23.480  29.710  22.580  1.00  0.00            
ATOM    192  H29 DF0     2      19.790  30.170  22.170  1.00  0.00            
ATOM    193  H30 DF0     2      20.810  30.550  19.240  1.00  0.00            
ATOM    194  H31 DF0     2      21.080  31.650  20.540  1.00  0.00            
ATOM    195  H32 DF0     2      19.190  32.410  19.150  1.00  0.00            
ATOM    196  H33 DF0     2      18.680  32.110  20.870  1.00  0.00            
ATOM    197  H34 DF0     2      18.510  31.030  17.280  1.00  0.00            
ATOM    198  H35 DF0     2      19.120  29.500  17.850  1.00  0.00            
ATOM    199  H36 DF0     2      17.370  29.730  17.560  1.00  0.00            
ATOM    200  H37 DF0     2      13.160  29.680  18.090  1.00  0.00            
ATOM    201  H38 DF0     2      11.640  30.490  17.680  1.00  0.00            
ATOM    202  H39 DF0     2      11.950  29.140  20.310  1.00  0.00            
ATOM    203  H40 DF0     2      11.180  28.320  18.880  1.00  0.00            
ATOM    204  H41 DF0     2       9.960  30.510  20.460  1.00  0.00            
ATOM    205  H42 DF0     2       7.870  31.230  19.910  1.00  0.00            
ATOM    206  H43 DF0     2       7.190  31.010  18.380  1.00  0.00            
ATOM    207  H44 DF0     2       6.830  29.790  19.520  1.00  0.00            
ATOM    208  H45 DF0     2       7.910  28.730  17.270  1.00  0.00            
ATOM    209  H46 DF0     2       9.440  29.530  16.700  1.00  0.00            
ATOM    210  H47 DF0     2       9.400  27.960  17.550  1.00  0.00            
ATOM    211  H48 DF0     2      10.460  31.630  19.000  1.00  0.00            
TER
ENDMDL
MODEL        1
ATOM      1  H1  ACD     1      15.210  27.030  27.310  1.00  0.00            
ATOM      2  O1  ACD     1      15.100  27.730  26.660  1.00  0.00            
ATOM      3  C1  ACD     1      16.400  28.090  26.130  1.00  0.00            
ATOM      4  H2  ACD     1      17.100  28.410  26.920  1.00  0.00            
ATOM      5  H3  ACD     1      16.260  28.960  25.470  1.00  0.00            
ATOM      6  C2  ACD     1      17.010  26.980  25.290  1.00  0.00            
ATOM      7  H4  ACD     1      17.980  27.290  24.890  1.00  0.00            
ATOM      8  O2  ACD     1      17.310  25.890  26.250  1.00  0.00            
ATOM      9  C3  ACD     1      17.740  24.700  25.590  1.00  0.00            
ATOM     10  H5  ACD     1      17.940  23.890  26.300  1.00  0.00            
ATOM     11  O3  ACD     1      18.890  24.860  24.800  1.00  0.00            
ATOM     12  C4  ACD     1      20.180  24.280  25.260  1.00  0.00            
ATOM     13  H6  ACD     1      20.050  23.700  26.180  1.00  0.00            
ATOM     14  C5  ACD     1      20.790  23.350  24.180  1.00  0.00            
ATOM     15  H7  ACD     1      20.990  23.940  23.280  1.00  0.00            
ATOM     16  O4  ACD     1      19.900  22.190  23.940  1.00  0.00            
ATOM     17  H8  ACD     1      19.770  21.620  24.710  1.00  0.00            
ATOM     18  C6  ACD     1      22.250  22.910  24.590  1.00  0.00            
ATOM     19  H9  ACD     1      22.120  22.080  25.290  1.00  0.00            
ATOM     20  O5  ACD     1      22.880  22.340  23.430  1.00  0.00            
ATOM     21  H10 ACD     1      22.480  21.470  23.300  1.00  0.00            
ATOM     22  C7  ACD     1      23.130  24.070  25.070  1.00  0.00            
ATOM     23  H11 ACD     1      24.010  23.620  25.540  1.00  0.00            
ATOM     24  O6  ACD     1      22.380  24.760  26.110  1.00  0.00            
ATOM     25  C8  ACD     1      21.120  25.350  25.710  1.00  0.00            
ATOM     26  H12 ACD     1      21.380  25.990  24.860  1.00  0.00            
ATOM     27  C9  ACD     1      20.540  26.290  26.750  1.00  0.00            
ATOM     28  H13 ACD     1      21.250  27.120  26.720  1.00  0.00            
ATOM     29  H14 ACD     1      19.530  26.610  26.470  1.00  0.00            
ATOM     30  O7  ACD     1      20.400  25.600  27.990  1.00  0.00            
ATOM     31  H15 ACD     1      21.200  25.090  28.120  1.00  0.00            
ATOM     32  O8  ACD     1      23.550  24.880  24.020  1.00  0.00            
ATOM     33  C10 ACD     1      24.940  24.740  23.500  1.00  0.00            
ATOM     34  H16 ACD     1      25.360  23.780  23.820  1.00  0.00            
ATOM     35  C11 ACD     1      24.790  24.710  21.950  1.00  0.00            
ATOM     36  H17 ACD     1      23.870  25.170  21.580  1.00  0.00            
ATOM     37  O9  ACD     1      24.750  23.300  21.720  1.00  0.00            
ATOM     38  H18 ACD     1      24.040  23.000  22.290  1.00  0.00            
ATOM     39  C12 ACD     1      26.030  25.330  21.190  1.00  0.00            
ATOM     40  H19 ACD     1      26.940  24.730  21.320  1.00  0.00            
ATOM     41  O10 ACD     1      25.740  25.360  19.830  1.00  0.00            
ATOM     42  H20 ACD     1      25.310  26.200  19.690  1.00  0.00            
ATOM     43  C13 ACD     1      26.290  26.830  21.600  1.00  0.00            
ATOM     44  H21 ACD     1      27.360  27.030  21.570  1.00  0.00            
ATOM     45  O11 ACD     1      25.950  26.970  22.970  1.00  0.00            
ATOM     46  C14 ACD     1      25.810  25.910  23.930  1.00  0.00            
ATOM     47  H22 ACD     1      25.240  26.240  24.820  1.00  0.00            
ATOM     48  C15 ACD     1      27.120  25.350  24.490  1.00  0.00            
ATOM     49  H23 ACD     1      27.710  26.190  24.880  1.00  0.00            
ATOM     50  H24 ACD     1      26.880  24.720  25.360  1.00  0.00            
ATOM     51  O12 ACD     1      27.850  24.550  23.580  1.00  0.00            
ATOM     52  H25 ACD     1      28.360  23.900  24.070  1.00  0.00            
ATOM     53  O13 ACD     1      25.680  27.750  20.740  1.00  0.00            
ATOM     54  C16 ACD     1      26.130  29.060  20.720  1.00  0.00            
ATOM     55  H26 ACD     1      27.220  29.060  20.700  1.00  0.00            
ATOM     56  C17 ACD     1      25.610  29.660  19.410  1.00  0.00            
ATOM     57  H27 ACD     1      24.660  29.140  19.220  1.00  0.00            
ATOM     58  O14 ACD     1      26.460  29.300  18.270  1.00  0.00            
ATOM     59  H28 ACD     1      25.940  29.190  17.470  1.00  0.00            
ATOM     60  C18 ACD     1      25.360  31.180  19.470  1.00  0.00            
ATOM     61  H29 ACD     1      26.310  31.560  19.870  1.00  0.00            
ATOM     62  O15 ACD     1      25.090  31.750  18.230  1.00  0.00            
ATOM     63  H30 ACD     1      24.330  31.220  17.970  1.00  0.00            
ATOM     64  C19 ACD     1      24.300  31.660  20.510  1.00  0.00            
ATOM     65  H31 ACD     1      24.550  32.720  20.650  1.00  0.00            
ATOM     66  O16 ACD     1      24.520  30.920  21.720  1.00  0.00            
ATOM     67  C20 ACD     1      25.550  29.890  21.950  1.00  0.00            
ATOM     68  H32 ACD     1      25.100  29.120  22.580  1.00  0.00            
ATOM     69  C21 ACD     1      26.720  30.570  22.620  1.00  0.00            
ATOM     70  H33 ACD     1      27.500  29.810  22.780  1.00  0.00            
ATOM     71  H34 ACD     1      27.090  31.300  21.900  1.00  0.00            
ATOM     72  O17 ACD     1      26.340  31.190  23.820  1.00  0.00            
ATOM     73  H35 ACD     1      25.680  30.650  24.250  1.00  0.00            
ATOM     74  O18 ACD     1      23.000  31.530  19.910  1.00  0.00            
ATOM     75  C22 ACD     1      21.910  32.340  20.330  1.00  0.00            
ATOM     76  H36 ACD     1      22.100  33.420  20.430  1.00  0.00            
ATOM     77  C23 ACD     1      20.870  32.230  19.110  1.00  0.00            
ATOM     78  H37 ACD     1      20.840  31.160  18.850  1.00  0.00            
ATOM     79  O19 ACD     1      21.250  32.920  17.890  1.00  0.00            
ATOM     80  H38 ACD     1      21.990  32.440  17.500  1.00  0.00            
ATOM     81  C24 ACD     1      19.480  32.740  19.490  1.00  0.00            
ATOM     82  H39 ACD     1      19.630  33.820  19.570  1.00  0.00            
ATOM     83  O20 ACD     1      18.450  32.480  18.540  1.00  0.00            
ATOM     84  H40 ACD     1      18.780  31.880  17.860  1.00  0.00            
ATOM     85  C25 ACD     1      18.980  32.280  20.870  1.00  0.00            
ATOM     86  H41 ACD     1      18.170  32.920  21.220  1.00  0.00            
ATOM     87  O21 ACD     1      20.020  32.700  21.780  1.00  0.00            
ATOM     88  C26 ACD     1      21.260  32.040  21.730  1.00  0.00            
ATOM     89  H42 ACD     1      21.080  30.960  21.880  1.00  0.00            
ATOM     90  C27 ACD     1      22.040  32.660  22.930  1.00  0.00            
ATOM     91  H43 ACD     1      21.330  32.780  23.750  1.00  0.00            
ATOM     92  H44 ACD     1      22.850  31.990  23.230  1.00  0.00            
ATOM     93  O22 ACD     1      22.710  33.920  22.550  1.00  0.00            
ATOM     94  H45 ACD     1      22.070  34.630  22.600  1.00  0.00            
ATOM     95  O23 ACD     1      18.570  30.840  21.050  1.00  0.00            
ATOM     96  C28 ACD     1      17.150  30.580  20.810  1.00  0.00            
ATOM     97  H46 ACD     1      16.840  31.180  19.940  1.00  0.00            
ATOM     98  C29 ACD     1      16.240  31.030  21.960  1.00  0.00            
ATOM     99  H47 ACD     1      16.820  31.690  22.620  1.00  0.00            
ATOM    100  O24 ACD     1      15.970  29.880  22.920  1.00  0.00            
ATOM    101  C30 ACD     1      14.980  31.910  21.540  1.00  0.00            
ATOM    102  H48 ACD     1      15.250  32.570  20.710  1.00  0.00            
ATOM    103  H49 ACD     1      14.150  31.280  21.200  1.00  0.00            
ATOM    104  O25 ACD     1      14.610  32.710  22.670  1.00  0.00            
ATOM    105  H50 ACD     1      13.650  32.750  22.580  1.00  0.00            
ATOM    106  C31 ACD     1      16.810  29.190  20.370  1.00  0.00            
ATOM    107  H51 ACD     1      17.580  28.560  20.840  1.00  0.00            
ATOM    108  O26 ACD     1      16.970  29.000  18.970  1.00  0.00            
ATOM    109  H52 ACD     1      16.830  28.070  18.760  1.00  0.00            
ATOM    110  C32 ACD     1      15.500  28.550  20.920  1.00  0.00            
ATOM    111  H53 ACD     1      14.730  29.230  20.530  1.00  0.00            
ATOM    112  O27 ACD     1      15.390  27.130  20.420  1.00  0.00            
ATOM    113  H54 ACD     1      16.090  26.690  20.900  1.00  0.00            
ATOM    114  C33 ACD     1      15.530  28.600  22.440  1.00  0.00            
ATOM    115  H55 ACD     1      14.510  28.430  22.800  1.00  0.00            
ATOM    116  O28 ACD     1      16.420  27.560  22.970  1.00  0.00            
ATOM    117  C34 ACD     1      16.080  26.610  24.020  1.00  0.00            
ATOM    118  H56 ACD     1      15.060  26.680  24.420  1.00  0.00            
ATOM    119  C35 ACD     1      16.410  25.140  23.510  1.00  0.00            
ATOM    120  H57 ACD     1      17.330  25.230  22.920  1.00  0.00            
ATOM    121  O29 ACD     1      15.510  24.780  22.510  1.00  0.00            
ATOM    122  H58 ACD     1      15.790  23.990  22.050  1.00  0.00            
ATOM    123  C36 ACD     1      16.590  24.160  24.610  1.00  0.00            
ATOM    124  H59 ACD     1      15.560  24.100  24.980  1.00  0.00            
ATOM    125  O30 ACD     1      17.000  22.920  24.150  1.00  0.00            
ATOM    126  H60 ACD     1      17.910  23.060  23.890  1.00  0.00            
ATOM    127  C1  DF0     2      24.270  27.560  26.540  1.00  0.00            
ATOM    128  C2  DF0     2      24.030  28.300  25.200  1.00  0.00            
ATOM    129  O1  DF0     2      24.670  29.280  24.870  1.00  0.00            
ATOM    130  O2  DF0     2      22.870  27.880  24.500  1.00  0.00            
ATOM    131  C3  DF0     2      22.450  28.550  23.270  1.00  0.00            
ATOM    132  C4  DF0     2      22.590  27.470  22.160  1.00  0.00            
ATOM    133  C5  DF0     2      21.450  27.670  21.110  1.00  0.00            
ATOM    134  C6  DF0     2      21.740  29.010  20.430  1.00  0.00            
ATOM    135  C7  DF0     2      20.340  27.960  22.120  1.00  0.00            
ATOM    136  C8  DF0     2      19.620  26.620  22.510  1.00  0.00            
ATOM    137  C9  DF0     2      19.320  25.600  21.390  1.00  0.00            
ATOM    138  O3  DF0     2      18.180  26.040  20.620  1.00  0.00            
ATOM    139  C10 DF0     2      20.540  25.300  20.510  1.00  0.00            
ATOM    140  C11 DF0     2      20.480  23.960  19.680  1.00  0.00            
ATOM    141  C12 DF0     2      19.480  24.050  18.510  1.00  0.00            
ATOM    142  C13 DF0     2      20.150  22.720  20.570  1.00  0.00            
ATOM    143  C14 DF0     2      20.450  21.340  19.890  1.00  0.00            
ATOM    144  C15 DF0     2      21.820  21.170  19.230  1.00  0.00            
ATOM    145  O4  DF0     2      22.040  19.870  18.650  1.00  0.00            
ATOM    146  C16 DF0     2      22.120  22.340  18.300  1.00  0.00            
ATOM    147  C17 DF0     2      23.490  22.050  17.570  1.00  0.00            
ATOM    148  C18 DF0     2      21.940  23.680  19.090  1.00  0.00            
ATOM    149  C19 DF0     2      22.320  24.930  18.240  1.00  0.00            
ATOM    150  C20 DF0     2      22.300  26.220  19.080  1.00  0.00            
ATOM    151  C21 DF0     2      21.080  26.620  19.940  1.00  0.00            
ATOM    152  C22 DF0     2      20.090  27.260  18.940  1.00  0.00            
ATOM    153  C23 DF0     2      20.950  28.700  23.350  1.00  0.00            
ATOM    154  C24 DF0     2      20.420  29.530  24.340  1.00  0.00            
ATOM    155  C25 DF0     2      18.930  29.790  24.420  1.00  0.00            
ATOM    156  C26 DF0     2      18.730  31.360  24.570  1.00  0.00            
ATOM    157  C27 DF0     2      17.410  31.670  25.350  1.00  0.00            
ATOM    158  C28 DF0     2      17.270  32.120  26.610  1.00  0.00            
ATOM    159  C29 DF0     2      15.910  32.270  27.190  1.00  0.00            
ATOM    160  C30 DF0     2      18.380  32.690  27.390  1.00  0.00            
ATOM    161  C31 DF0     2      21.260  30.170  25.450  1.00  0.00            
ATOM    162  O5  DF0     2      22.320  30.770  25.310  1.00  0.00            
ATOM    163  O6  DF0     2      20.710  30.160  26.700  1.00  0.00            
ATOM    164  H1  DF0     2      23.830  26.580  26.330  1.00  0.00            
ATOM    165  H2  DF0     2      25.310  27.540  26.860  1.00  0.00            
ATOM    166  H3  DF0     2      23.650  27.990  27.340  1.00  0.00            
ATOM    167  H4  DF0     2      22.910  29.500  22.990  1.00  0.00            
ATOM    168  H5  DF0     2      22.360  26.480  22.580  1.00  0.00            
ATOM    169  H6  DF0     2      23.580  27.500  21.690  1.00  0.00            
ATOM    170  H7  DF0     2      20.840  29.590  20.190  1.00  0.00            
ATOM    171  H8  DF0     2      22.450  29.590  21.040  1.00  0.00            
ATOM    172  H9  DF0     2      22.370  28.890  19.540  1.00  0.00            
ATOM    173  H10 DF0     2      19.600  28.660  21.720  1.00  0.00            
ATOM    174  H11 DF0     2      18.720  26.900  23.060  1.00  0.00            
ATOM    175  H12 DF0     2      20.320  26.100  23.180  1.00  0.00            
ATOM    176  H13 DF0     2      18.990  24.690  21.900  1.00  0.00            
ATOM    177  H14 DF0     2      18.160  25.520  19.800  1.00  0.00            
ATOM    178  H15 DF0     2      21.250  24.980  21.280  1.00  0.00            
ATOM    179  H16 DF0     2      19.310  23.070  18.050  1.00  0.00            
ATOM    180  H17 DF0     2      18.460  24.310  18.830  1.00  0.00            
ATOM    181  H18 DF0     2      19.720  24.730  17.690  1.00  0.00            
ATOM    182  H19 DF0     2      19.090  22.800  20.850  1.00  0.00            
ATOM    183  H20 DF0     2      20.800  22.820  21.460  1.00  0.00            
ATOM    184  H21 DF0     2      19.700  21.080  19.130  1.00  0.00            
ATOM    185  H22 DF0     2      20.350  20.640  20.730  1.00  0.00            
ATOM    186  H23 DF0     2      22.550  21.280  20.050  1.00  0.00            
ATOM    187  H24 DF0     2      21.660  19.940  17.760  1.00  0.00            
ATOM    188  H25 DF0     2      21.430  22.450  17.460  1.00  0.00            
ATOM    189  H26 DF0     2      24.320  22.250  18.260  1.00  0.00            
ATOM    190  H27 DF0     2      23.590  21.080  17.070  1.00  0.00            
ATOM    191  H28 DF0     2      23.650  22.790  16.780  1.00  0.00            
ATOM    192  H29 DF0     2      22.730  23.660  19.850  1.00  0.00            
ATOM    193  H30 DF0     2      21.700  25.100  17.350  1.00  0.00            
ATOM    194  H31 DF0     2      23.350  24.810  17.860  1.00  0.00            
ATOM    195  H32 DF0     2      22.650  27.070  18.480  1.00  0.00            
ATOM    196  H33 DF0     2      23.080  26.160  19.850  1.00  0.00            
ATOM    197  H34 DF0     2      19.490  27.990  19.500  1.00  0.00            
ATOM    198  H35 DF0     2      20.650  27.930  18.280  1.00  0.00            
ATOM    199  H36 DF0     2      19.450  26.540  18.430  1.00  0.00            
ATOM    200  H37 DF0     2      18.500  29.320  25.320  1.00  0.00            
ATOM    201  H38 DF0     2      18.280  29.380  23.640  1.00  0.00            
ATOM    202  H39 DF0     2      18.630  31.850  23.600  1.00  0.00            
ATOM    203  H40 DF0     2      19.590  31.970  24.890  1.00  0.00            
ATOM    204  H41 DF0     2      16.530  31.450  24.740  1.00  0.00            
ATOM    205  H42 DF0     2      15.130  31.830  26.560  1.00  0.00            
ATOM    206  H43 DF0     2      15.820  31.860  28.200  1.00  0.00            
ATOM    207  H44 DF0     2      15.680  33.340  27.230  1.00  0.00            
ATOM    208  H45 DF0     2      18.190  32.500  28.450  1.00  0.00            
ATOM    209  H46 DF0     2      19.350  32.260  27.100  1.00  0.00            
ATOM    210  H47 DF0     2      18.540  33.760  27.270  1.00  0.00            
ATOM    211  H48 DF0     2      21.440  30.540  27.210  1.00  0.00            
TER
ENDMDL
MODEL        1
ATOM      1  H1  ACD     1      16.570  30.590  29.910  1.00  0.00            
ATOM      2  O1  ACD     1      16.320  30.040  29.160  1.00  0.00            
ATOM      3  C1  ACD     1      17.300  30.160  28.160  1.00  0.00            
ATOM      4  H2  ACD     1      18.280  30.360  28.620  1.00  0.00            
ATOM      5  H3  ACD     1      16.980  30.920  27.440  1.00  0.00            
ATOM      6  C2  ACD     1      17.560  28.870  27.350  1.00  0.00            
ATOM      7  H4  ACD     1      18.290  29.080  26.560  1.00  0.00            
ATOM      8  O2  ACD     1      18.230  27.990  28.290  1.00  0.00            
ATOM      9  C3  ACD     1      18.310  26.620  27.930  1.00  0.00            
ATOM     10  H5  ACD     1      18.840  26.080  28.730  1.00  0.00            
ATOM     11  O3  ACD     1      19.080  26.500  26.640  1.00  0.00            
ATOM     12  C4  ACD     1      20.320  25.730  26.600  1.00  0.00            
ATOM     13  H6  ACD     1      20.510  25.260  27.570  1.00  0.00            
ATOM     14  C5  ACD     1      20.190  24.590  25.550  1.00  0.00            
ATOM     15  H7  ACD     1      19.950  25.170  24.650  1.00  0.00            
ATOM     16  O4  ACD     1      19.120  23.770  25.910  1.00  0.00            
ATOM     17  H8  ACD     1      19.280  22.950  25.440  1.00  0.00            
ATOM     18  C6  ACD     1      21.470  23.810  25.290  1.00  0.00            
ATOM     19  H9  ACD     1      21.550  23.230  26.210  1.00  0.00            
ATOM     20  O5  ACD     1      21.310  22.950  24.080  1.00  0.00            
ATOM     21  H10 ACD     1      21.880  23.290  23.380  1.00  0.00            
ATOM     22  C7  ACD     1      22.710  24.690  25.000  1.00  0.00            
ATOM     23  H11 ACD     1      23.650  24.140  25.160  1.00  0.00            
ATOM     24  O6  ACD     1      22.700  25.720  26.060  1.00  0.00            
ATOM     25  C8  ACD     1      21.520  26.580  26.240  1.00  0.00            
ATOM     26  H12 ACD     1      21.370  27.120  25.300  1.00  0.00            
ATOM     27  C9  ACD     1      21.920  27.700  27.200  1.00  0.00            
ATOM     28  H13 ACD     1      22.940  28.070  27.070  1.00  0.00            
ATOM     29  H14 ACD     1      21.210  28.520  27.030  1.00  0.00            
ATOM     30  O7  ACD     1      21.750  27.330  28.510  1.00  0.00            
ATOM     31  H15 ACD     1      21.880  28.050  29.140  1.00  0.00            
ATOM     32  O8  ACD     1      22.680  25.220  23.640  1.00  0.00            
ATOM     33  C10 ACD     1      23.690  24.920  22.680  1.00  0.00            
ATOM     34  H16 ACD     1      24.130  23.970  23.020  1.00  0.00            
ATOM     35  C11 ACD     1      23.040  24.810  21.340  1.00  0.00            
ATOM     36  H17 ACD     1      22.270  25.590  21.370  1.00  0.00            
ATOM     37  O9  ACD     1      22.390  23.530  21.110  1.00  0.00            
ATOM     38  H18 ACD     1      23.100  22.880  21.110  1.00  0.00            
ATOM     39  C12 ACD     1      23.810  25.330  20.090  1.00  0.00            
ATOM     40  H19 ACD     1      24.630  24.630  19.860  1.00  0.00            
ATOM     41  O10 ACD     1      22.830  25.310  18.990  1.00  0.00            
ATOM     42  H20 ACD     1      22.490  24.410  18.940  1.00  0.00            
ATOM     43  C13 ACD     1      24.450  26.720  20.340  1.00  0.00            
ATOM     44  H21 ACD     1      25.380  26.670  19.760  1.00  0.00            
ATOM     45  O11 ACD     1      24.630  27.040  21.700  1.00  0.00            
ATOM     46  C14 ACD     1      24.720  25.990  22.640  1.00  0.00            
ATOM     47  H22 ACD     1      24.600  26.450  23.620  1.00  0.00            
ATOM     48  C15 ACD     1      26.190  25.410  22.620  1.00  0.00            
ATOM     49  H23 ACD     1      26.790  26.320  22.670  1.00  0.00            
ATOM     50  H24 ACD     1      26.430  24.870  23.550  1.00  0.00            
ATOM     51  O12 ACD     1      26.520  24.550  21.560  1.00  0.00            
ATOM     52  H25 ACD     1      27.360  24.170  21.820  1.00  0.00            
ATOM     53  O13 ACD     1      23.630  27.740  19.650  1.00  0.00            
ATOM     54  C16 ACD     1      24.220  28.980  19.270  1.00  0.00            
ATOM     55  H26 ACD     1      25.220  28.730  18.880  1.00  0.00            
ATOM     56  C17 ACD     1      23.360  29.600  18.100  1.00  0.00            
ATOM     57  H27 ACD     1      22.330  29.410  18.410  1.00  0.00            
ATOM     58  O14 ACD     1      23.770  29.100  16.820  1.00  0.00            
ATOM     59  H28 ACD     1      23.470  28.190  16.780  1.00  0.00            
ATOM     60  C18 ACD     1      23.460  31.150  18.050  1.00  0.00            
ATOM     61  H29 ACD     1      24.490  31.500  17.900  1.00  0.00            
ATOM     62  O15 ACD     1      22.710  31.660  16.990  1.00  0.00            
ATOM     63  H30 ACD     1      21.920  31.120  17.030  1.00  0.00            
ATOM     64  C19 ACD     1      23.030  31.780  19.460  1.00  0.00            
ATOM     65  H31 ACD     1      23.470  32.760  19.650  1.00  0.00            
ATOM     66  O16 ACD     1      23.470  31.000  20.510  1.00  0.00            
ATOM     67  C20 ACD     1      24.490  29.990  20.410  1.00  0.00            
ATOM     68  H32 ACD     1      24.400  29.370  21.310  1.00  0.00            
ATOM     69  C21 ACD     1      25.900  30.530  20.340  1.00  0.00            
ATOM     70  H33 ACD     1      26.490  29.630  20.130  1.00  0.00            
ATOM     71  H34 ACD     1      26.010  31.310  19.580  1.00  0.00            
ATOM     72  O17 ACD     1      26.180  31.110  21.570  1.00  0.00            
ATOM     73  H35 ACD     1      25.550  30.770  22.210  1.00  0.00            
ATOM     74  O18 ACD     1      21.600  31.880  19.500  1.00  0.00            
ATOM     75  C22 ACD     1      20.760  32.860  20.280  1.00  0.00            
ATOM     76  H36 ACD     1      21.060  33.900  20.080  1.00  0.00            
ATOM     77  C23 ACD     1      19.360  32.820  19.580  1.00  0.00            
ATOM     78  H37 ACD     1      19.170  31.740  19.630  1.00  0.00            
ATOM     79  O19 ACD     1      19.380  33.210  18.140  1.00  0.00            
ATOM     80  H38 ACD     1      18.500  33.460  17.860  1.00  0.00            
ATOM     81  C24 ACD     1      18.310  33.580  20.420  1.00  0.00            
ATOM     82  H39 ACD     1      18.550  34.650  20.330  1.00  0.00            
ATOM     83  O20 ACD     1      17.030  33.370  19.820  1.00  0.00            
ATOM     84  H40 ACD     1      17.040  32.440  19.580  1.00  0.00            
ATOM     85  C25 ACD     1      18.240  33.170  21.890  1.00  0.00            
ATOM     86  H41 ACD     1      17.660  33.940  22.390  1.00  0.00            
ATOM     87  O21 ACD     1      19.590  33.360  22.350  1.00  0.00            
ATOM     88  C26 ACD     1      20.640  32.600  21.820  1.00  0.00            
ATOM     89  H42 ACD     1      20.420  31.550  22.040  1.00  0.00            
ATOM     90  C27 ACD     1      21.920  32.890  22.540  1.00  0.00            
ATOM     91  H43 ACD     1      21.530  32.970  23.570  1.00  0.00            
ATOM     92  H44 ACD     1      22.620  32.050  22.580  1.00  0.00            
ATOM     93  O22 ACD     1      22.490  34.130  22.080  1.00  0.00            
ATOM     94  H45 ACD     1      21.890  34.860  22.230  1.00  0.00            
ATOM     95  O23 ACD     1      17.670  31.870  22.030  1.00  0.00            
ATOM     96  C28 ACD     1      16.330  31.820  22.680  1.00  0.00            
ATOM     97  H46 ACD     1      15.720  32.570  22.160  1.00  0.00            
ATOM     98  C29 ACD     1      16.380  32.330  24.130  1.00  0.00            
ATOM     99  H47 ACD     1      17.310  32.920  24.170  1.00  0.00            
ATOM    100  O24 ACD     1      16.490  31.160  25.000  1.00  0.00            
ATOM    101  C30 ACD     1      15.230  33.250  24.580  1.00  0.00            
ATOM    102  H48 ACD     1      15.360  34.150  23.960  1.00  0.00            
ATOM    103  H49 ACD     1      14.220  32.990  24.230  1.00  0.00            
ATOM    104  O25 ACD     1      15.370  33.530  25.940  1.00  0.00            
ATOM    105  H50 ACD     1      14.880  32.840  26.410  1.00  0.00            
ATOM    106  C31 ACD     1      15.750  30.380  22.580  1.00  0.00            
ATOM    107  H51 ACD     1      16.620  29.710  22.640  1.00  0.00            
ATOM    108  O26 ACD     1      15.180  30.290  21.310  1.00  0.00            
ATOM    109  H52 ACD     1      14.570  29.550  21.380  1.00  0.00            
ATOM    110  C32 ACD     1      14.790  30.040  23.690  1.00  0.00            
ATOM    111  H53 ACD     1      14.080  30.880  23.690  1.00  0.00            
ATOM    112  O27 ACD     1      14.040  28.840  23.580  1.00  0.00            
ATOM    113  H54 ACD     1      14.540  28.110  23.980  1.00  0.00            
ATOM    114  C33 ACD     1      15.520  30.110  25.010  1.00  0.00            
ATOM    115  H55 ACD     1      14.820  30.470  25.770  1.00  0.00            
ATOM    116  O28 ACD     1      16.150  28.870  25.410  1.00  0.00            
ATOM    117  C34 ACD     1      16.240  28.410  26.730  1.00  0.00            
ATOM    118  H56 ACD     1      15.400  28.810  27.300  1.00  0.00            
ATOM    119  C35 ACD     1      16.250  26.880  26.670  1.00  0.00            
ATOM    120  H57 ACD     1      16.890  26.570  25.830  1.00  0.00            
ATOM    121  O29 ACD     1      14.930  26.350  26.350  1.00  0.00            
ATOM    122  H58 ACD     1      14.400  26.690  27.080  1.00  0.00            
ATOM    123  C36 ACD     1      16.900  26.100  27.770  1.00  0.00            
ATOM    124  H59 ACD     1      16.280  26.280  28.660  1.00  0.00            
ATOM    125  O30 ACD     1      17.010  24.700  27.470  1.00  0.00            
ATOM    126  H60 ACD     1      17.750  24.780  26.860  1.00  0.00            
ATOM    127  C1  DF0     2      24.980  28.130  25.460  1.00  0.00            
ATOM    128  C2  DF0     2      24.320  28.670  24.280  1.00  0.00            
ATOM    129  O1  DF0     2      24.940  29.410  23.550  1.00  0.00            
ATOM    130  O2  DF0     2      22.960  28.360  24.230  1.00  0.00            
ATOM    131  C3  DF0     2      22.150  28.960  23.200  1.00  0.00            
ATOM    132  C4  DF0     2      21.540  27.850  22.280  1.00  0.00            
ATOM    133  C5  DF0     2      20.190  28.320  21.730  1.00  0.00            
ATOM    134  C6  DF0     2      20.580  29.230  20.530  1.00  0.00            
ATOM    135  C7  DF0     2      19.670  29.070  22.980  1.00  0.00            
ATOM    136  C8  DF0     2      18.960  28.070  23.870  1.00  0.00            
ATOM    137  C9  DF0     2      18.060  26.900  23.380  1.00  0.00            
ATOM    138  O3  DF0     2      16.740  27.380  23.140  1.00  0.00            
ATOM    139  C10 DF0     2      18.710  26.190  22.160  1.00  0.00            
ATOM    140  C11 DF0     2      17.990  24.860  21.650  1.00  0.00            
ATOM    141  C12 DF0     2      16.530  24.940  21.050  1.00  0.00            
ATOM    142  C13 DF0     2      17.920  23.820  22.870  1.00  0.00            
ATOM    143  C14 DF0     2      17.550  22.400  22.380  1.00  0.00            
ATOM    144  C15 DF0     2      18.430  21.830  21.240  1.00  0.00            
ATOM    145  O4  DF0     2      17.920  20.570  20.850  1.00  0.00            
ATOM    146  C16 DF0     2      18.610  22.830  20.020  1.00  0.00            
ATOM    147  C17 DF0     2      19.770  22.230  19.150  1.00  0.00            
ATOM    148  C18 DF0     2      18.950  24.300  20.510  1.00  0.00            
ATOM    149  C19 DF0     2      19.140  25.290  19.370  1.00  0.00            
ATOM    150  C20 DF0     2      19.710  26.590  19.870  1.00  0.00            
ATOM    151  C21 DF0     2      19.130  27.290  21.090  1.00  0.00            
ATOM    152  C22 DF0     2      17.930  28.090  20.510  1.00  0.00            
ATOM    153  C23 DF0     2      20.940  29.630  23.770  1.00  0.00            
ATOM    154  C24 DF0     2      20.960  30.470  24.920  1.00  0.00            
ATOM    155  C25 DF0     2      19.690  31.080  25.550  1.00  0.00            
ATOM    156  C26 DF0     2      19.730  32.640  25.690  1.00  0.00            
ATOM    157  C27 DF0     2      18.710  33.050  26.700  1.00  0.00            
ATOM    158  C28 DF0     2      18.990  33.310  27.970  1.00  0.00            
ATOM    159  C29 DF0     2      17.770  33.500  28.820  1.00  0.00            
ATOM    160  C30 DF0     2      20.350  33.520  28.590  1.00  0.00            
ATOM    161  C31 DF0     2      22.230  30.870  25.630  1.00  0.00            
ATOM    162  O5  DF0     2      23.250  31.260  25.050  1.00  0.00            
ATOM    163  O6  DF0     2      22.220  31.020  26.960  1.00  0.00            
ATOM    164  H1  DF0     2      24.620  27.110  25.640  1.00  0.00            
ATOM    165  H2  DF0     2      26.060  28.160  25.250  1.00  0.00            
ATOM    166  H3  DF0     2      24.700  28.790  26.290  1.00  0.00            
ATOM    167  H4  DF0     2      22.600  29.660  22.480  1.00  0.00            
ATOM    168  H5  DF0     2      21.440  26.970  22.920  1.00  0.00            
ATOM    169  H6  DF0     2      22.200  27.560  21.450  1.00  0.00            
ATOM    170  H7  DF0     2      20.940  28.810  19.580  1.00  0.00            
ATOM    171  H8  DF0     2      19.750  29.920  20.350  1.00  0.00            
ATOM    172  H9  DF0     2      21.370  29.890  20.910  1.00  0.00            
ATOM    173  H10 DF0     2      18.950  29.840  22.680  1.00  0.00            
ATOM    174  H11 DF0     2      18.370  28.620  24.620  1.00  0.00            
ATOM    175  H12 DF0     2      19.690  27.470  24.430  1.00  0.00            
ATOM    176  H13 DF0     2      18.000  26.180  24.200  1.00  0.00            
ATOM    177  H14 DF0     2      16.630  28.060  23.830  1.00  0.00            
ATOM    178  H15 DF0     2      19.670  25.830  22.530  1.00  0.00            
ATOM    179  H16 DF0     2      16.620  25.510  20.110  1.00  0.00            
ATOM    180  H17 DF0     2      16.140  24.000  20.650  1.00  0.00            
ATOM    181  H18 DF0     2      15.860  25.500  21.710  1.00  0.00            
ATOM    182  H19 DF0     2      17.130  24.090  23.580  1.00  0.00            
ATOM    183  H20 DF0     2      18.900  23.870  23.370  1.00  0.00            
ATOM    184  H21 DF0     2      16.490  22.350  22.090  1.00  0.00            
ATOM    185  H22 DF0     2      17.650  21.720  23.240  1.00  0.00            
ATOM    186  H23 DF0     2      19.360  21.590  21.780  1.00  0.00            
ATOM    187  H24 DF0     2      18.710  20.000  20.820  1.00  0.00            
ATOM    188  H25 DF0     2      17.640  22.820  19.510  1.00  0.00            
ATOM    189  H26 DF0     2      20.720  22.370  19.680  1.00  0.00            
ATOM    190  H27 DF0     2      19.630  21.210  18.770  1.00  0.00            
ATOM    191  H28 DF0     2      19.800  22.700  18.160  1.00  0.00            
ATOM    192  H29 DF0     2      19.910  24.180  21.020  1.00  0.00            
ATOM    193  H30 DF0     2      18.230  25.480  18.780  1.00  0.00            
ATOM    194  H31 DF0     2      19.790  24.910  18.570  1.00  0.00            
ATOM    195  H32 DF0     2      19.680  27.370  19.100  1.00  0.00            
ATOM    196  H33 DF0     2      20.750  26.320  20.090  1.00  0.00            
ATOM    197  H34 DF0     2      17.010  27.500  20.400  1.00  0.00            
ATOM    198  H35 DF0     2      17.600  28.820  21.260  1.00  0.00            
ATOM    199  H36 DF0     2      18.030  28.730  19.630  1.00  0.00            
ATOM    200  H37 DF0     2      19.520  30.670  26.550  1.00  0.00            
ATOM    201  H38 DF0     2      18.790  30.750  25.020  1.00  0.00            
ATOM    202  H39 DF0     2      19.430  33.150  24.770  1.00  0.00            
ATOM    203  H40 DF0     2      20.710  33.080  25.930  1.00  0.00            
ATOM    204  H41 DF0     2      17.670  33.100  26.400  1.00  0.00            
ATOM    205  H42 DF0     2      17.660  34.550  29.100  1.00  0.00            
ATOM    206  H43 DF0     2      16.800  33.210  28.380  1.00  0.00            
ATOM    207  H44 DF0     2      17.860  32.960  29.770  1.00  0.00            
ATOM    208  H45 DF0     2      20.640  32.780  29.350  1.00  0.00            
ATOM    209  H46 DF0     2      21.120  33.550  27.800  1.00  0.00            
ATOM    210  H47 DF0     2      20.320  34.560  28.920  1.00  0.00            
ATOM    211  H48 DF0     2      23.040  31.470  27.190  1.00  0.00            
TER
ENDMDL
MODEL        1
ATOM      1  H1  ACD     1      13.890  29.280  30.150  1.00  0.00            
ATOM      2  O1  ACD     1      14.080  28.400  29.810  1.00  0.00            
ATOM      3  C1  ACD     1      15.330  28.440  29.200  1.00  0.00            
ATOM      4  H2  ACD     1      16.060  28.390  30.020  1.00  0.00            
ATOM      5  H3  ACD     1      15.390  29.460  28.820  1.00  0.00            
ATOM      6  C2  ACD     1      15.560  27.320  28.240  1.00  0.00            
ATOM      7  H4  ACD     1      16.450  27.540  27.640  1.00  0.00            
ATOM      8  O2  ACD     1      15.960  26.100  28.920  1.00  0.00            
ATOM      9  C3  ACD     1      16.070  24.860  28.230  1.00  0.00            
ATOM     10  H5  ACD     1      16.290  24.130  29.020  1.00  0.00            
ATOM     11  O3  ACD     1      17.160  24.780  27.270  1.00  0.00            
ATOM     12  C4  ACD     1      18.300  23.870  27.340  1.00  0.00            
ATOM     13  H6  ACD     1      18.140  23.120  28.120  1.00  0.00            
ATOM     14  C5  ACD     1      18.360  23.060  26.030  1.00  0.00            
ATOM     15  H7  ACD     1      18.280  23.820  25.250  1.00  0.00            
ATOM     16  O4  ACD     1      17.290  22.070  25.960  1.00  0.00            
ATOM     17  H8  ACD     1      17.580  21.420  25.320  1.00  0.00            
ATOM     18  C6  ACD     1      19.650  22.270  25.840  1.00  0.00            
ATOM     19  H9  ACD     1      19.660  21.480  26.600  1.00  0.00            
ATOM     20  O5  ACD     1      19.640  21.740  24.480  1.00  0.00            
ATOM     21  H10 ACD     1      20.060  22.300  23.820  1.00  0.00            
ATOM     22  C7  ACD     1      20.860  23.210  25.900  1.00  0.00            
ATOM     23  H11 ACD     1      21.780  22.640  26.110  1.00  0.00            
ATOM     24  O6  ACD     1      20.820  23.960  27.150  1.00  0.00            
ATOM     25  C8  ACD     1      19.620  24.680  27.570  1.00  0.00            
ATOM     26  H12 ACD     1      19.700  25.600  26.970  1.00  0.00            
ATOM     27  C9  ACD     1      19.750  25.120  29.080  1.00  0.00            
ATOM     28  H13 ACD     1      20.660  25.700  29.280  1.00  0.00            
ATOM     29  H14 ACD     1      18.870  25.670  29.420  1.00  0.00            
ATOM     30  O7  ACD     1      20.000  24.010  29.980  1.00  0.00            
ATOM     31  H15 ACD     1      20.920  24.080  30.240  1.00  0.00            
ATOM     32  O8  ACD     1      20.970  24.040  24.750  1.00  0.00            
ATOM     33  C10 ACD     1      22.220  23.930  23.980  1.00  0.00            
ATOM     34  H16 ACD     1      22.650  22.930  24.160  1.00  0.00            
ATOM     35  C11 ACD     1      21.900  24.080  22.520  1.00  0.00            
ATOM     36  H17 ACD     1      21.010  24.720  22.560  1.00  0.00            
ATOM     37  O9  ACD     1      21.490  22.940  21.870  1.00  0.00            
ATOM     38  H18 ACD     1      21.620  23.090  20.930  1.00  0.00            
ATOM     39  C12 ACD     1      23.070  24.740  21.730  1.00  0.00            
ATOM     40  H19 ACD     1      23.980  24.130  21.810  1.00  0.00            
ATOM     41  O10 ACD     1      22.720  24.870  20.350  1.00  0.00            
ATOM     42  H20 ACD     1      22.870  25.800  20.180  1.00  0.00            
ATOM     43  C13 ACD     1      23.550  26.110  22.220  1.00  0.00            
ATOM     44  H21 ACD     1      24.640  26.120  22.150  1.00  0.00            
ATOM     45  O11 ACD     1      23.170  26.190  23.620  1.00  0.00            
ATOM     46  C14 ACD     1      23.220  25.020  24.450  1.00  0.00            
ATOM     47  H22 ACD     1      22.880  25.300  25.450  1.00  0.00            
ATOM     48  C15 ACD     1      24.550  24.500  24.690  1.00  0.00            
ATOM     49  H23 ACD     1      25.160  25.330  25.080  1.00  0.00            
ATOM     50  H24 ACD     1      24.460  23.780  25.510  1.00  0.00            
ATOM     51  O12 ACD     1      25.180  23.850  23.620  1.00  0.00            
ATOM     52  H25 ACD     1      26.030  23.470  23.870  1.00  0.00            
ATOM     53  O13 ACD     1      23.010  27.160  21.340  1.00  0.00            
ATOM     54  C16 ACD     1      23.510  28.520  21.440  1.00  0.00            
ATOM     55  H26 ACD     1      24.580  28.370  21.220  1.00  0.00            
ATOM     56  C17 ACD     1      23.000  29.300  20.290  1.00  0.00            
ATOM     57  H27 ACD     1      22.000  28.860  20.190  1.00  0.00            
ATOM     58  O14 ACD     1      23.810  29.000  19.130  1.00  0.00            
ATOM     59  H28 ACD     1      23.630  28.070  19.000  1.00  0.00            
ATOM     60  C18 ACD     1      22.960  30.810  20.530  1.00  0.00            
ATOM     61  H29 ACD     1      24.020  31.030  20.690  1.00  0.00            
ATOM     62  O15 ACD     1      22.560  31.580  19.430  1.00  0.00            
ATOM     63  H30 ACD     1      21.810  31.230  18.940  1.00  0.00            
ATOM     64  C19 ACD     1      22.080  31.250  21.750  1.00  0.00            
ATOM     65  H31 ACD     1      22.330  32.260  22.080  1.00  0.00            
ATOM     66  O16 ACD     1      22.310  30.310  22.840  1.00  0.00            
ATOM     67  C20 ACD     1      23.330  29.300  22.750  1.00  0.00            
ATOM     68  H32 ACD     1      23.120  28.440  23.400  1.00  0.00            
ATOM     69  C21 ACD     1      24.710  29.760  23.240  1.00  0.00            
ATOM     70  H33 ACD     1      25.380  28.910  23.050  1.00  0.00            
ATOM     71  H34 ACD     1      25.020  30.600  22.610  1.00  0.00            
ATOM     72  O17 ACD     1      24.720  30.190  24.580  1.00  0.00            
ATOM     73  H35 ACD     1      24.300  29.590  25.200  1.00  0.00            
ATOM     74  O18 ACD     1      20.710  31.300  21.340  1.00  0.00            
ATOM     75  C22 ACD     1      19.770  32.290  21.920  1.00  0.00            
ATOM     76  H36 ACD     1      20.140  33.290  21.650  1.00  0.00            
ATOM     77  C23 ACD     1      18.490  32.130  21.020  1.00  0.00            
ATOM     78  H37 ACD     1      18.240  31.080  20.810  1.00  0.00            
ATOM     79  O19 ACD     1      18.770  32.670  19.700  1.00  0.00            
ATOM     80  H38 ACD     1      19.390  32.030  19.330  1.00  0.00            
ATOM     81  C24 ACD     1      17.180  32.700  21.520  1.00  0.00            
ATOM     82  H39 ACD     1      17.200  33.770  21.280  1.00  0.00            
ATOM     83  O20 ACD     1      16.010  32.070  20.910  1.00  0.00            
ATOM     84  H40 ACD     1      15.730  31.430  21.570  1.00  0.00            
ATOM     85  C25 ACD     1      17.060  32.620  23.020  1.00  0.00            
ATOM     86  H41 ACD     1      16.280  33.290  23.400  1.00  0.00            
ATOM     87  O21 ACD     1      18.240  33.030  23.720  1.00  0.00            
ATOM     88  C26 ACD     1      19.370  32.220  23.360  1.00  0.00            
ATOM     89  H42 ACD     1      19.090  31.200  23.650  1.00  0.00            
ATOM     90  C27 ACD     1      20.470  32.630  24.240  1.00  0.00            
ATOM     91  H43 ACD     1      20.030  32.820  25.230  1.00  0.00            
ATOM     92  H44 ACD     1      21.270  31.890  24.340  1.00  0.00            
ATOM     93  O22 ACD     1      21.130  33.880  23.880  1.00  0.00            
ATOM     94  H45 ACD     1      20.570  34.560  24.250  1.00  0.00            
ATOM     95  O23 ACD     1      16.640  31.340  23.480  1.00  0.00            
ATOM     96  C28 ACD     1      15.260  31.250  23.920  1.00  0.00            
ATOM     97  H46 ACD     1      14.580  31.920  23.380  1.00  0.00            
ATOM     98  C29 ACD     1      15.050  31.500  25.420  1.00  0.00            
ATOM     99  H47 ACD     1      15.920  32.100  25.720  1.00  0.00            
ATOM    100  O24 ACD     1      14.940  30.450  26.300  1.00  0.00            
ATOM    101  C30 ACD     1      13.880  32.380  25.590  1.00  0.00            
ATOM    102  H48 ACD     1      13.900  33.100  24.760  1.00  0.00            
ATOM    103  H49 ACD     1      12.950  31.810  25.510  1.00  0.00            
ATOM    104  O25 ACD     1      13.870  33.090  26.800  1.00  0.00            
ATOM    105  H50 ACD     1      13.440  32.500  27.430  1.00  0.00            
ATOM    106  C31 ACD     1      14.700  29.860  23.510  1.00  0.00            
ATOM    107  H51 ACD     1      15.560  29.190  23.620  1.00  0.00            
ATOM    108  O26 ACD     1      14.360  29.820  22.120  1.00  0.00            
ATOM    109  H52 ACD     1      14.030  28.990  21.780  1.00  0.00            
ATOM    110  C32 ACD     1      13.650  29.370  24.470  1.00  0.00            
ATOM    111  H53 ACD     1      12.760  30.020  24.500  1.00  0.00            
ATOM    112  O27 ACD     1      13.170  28.100  24.030  1.00  0.00            
ATOM    113  H54 ACD     1      14.010  27.680  23.850  1.00  0.00            
ATOM    114  C33 ACD     1      14.160  29.300  25.870  1.00  0.00            
ATOM    115  H55 ACD     1      13.370  29.140  26.610  1.00  0.00            
ATOM    116  O28 ACD     1      14.730  28.010  26.080  1.00  0.00            
ATOM    117  C34 ACD     1      14.470  27.160  27.270  1.00  0.00            
ATOM    118  H56 ACD     1      13.530  27.530  27.700  1.00  0.00            
ATOM    119  C35 ACD     1      14.240  25.690  26.760  1.00  0.00            
ATOM    120  H57 ACD     1      14.840  25.570  25.850  1.00  0.00            
ATOM    121  O29 ACD     1      12.840  25.510  26.340  1.00  0.00            
ATOM    122  H58 ACD     1      12.810  24.560  26.230  1.00  0.00            
ATOM    123  C36 ACD     1      14.710  24.530  27.600  1.00  0.00            
ATOM    124  H59 ACD     1      13.960  24.310  28.370  1.00  0.00            
ATOM    125  O30 ACD     1      14.820  23.350  26.750  1.00  0.00            
ATOM    126  H60 ACD     1      15.780  23.260  26.740  1.00  0.00            
ATOM    127  C1  DF0     2      22.720  27.000  27.650  1.00  0.00            
ATOM    128  C2  DF0     2      22.420  27.610  26.320  1.00  0.00            
ATOM    129  O1  DF0     2      23.170  28.480  25.940  1.00  0.00            
ATOM    130  O2  DF0     2      21.210  27.220  25.750  1.00  0.00            
ATOM    131  C3  DF0     2      20.690  27.980  24.690  1.00  0.00            
ATOM    132  C4  DF0     2      20.280  27.130  23.530  1.00  0.00            
ATOM    133  C5  DF0     2      18.960  27.660  22.870  1.00  0.00            
ATOM    134  C6  DF0     2      19.270  28.990  22.140  1.00  0.00            
ATOM    135  C7  DF0     2      18.250  28.060  24.200  1.00  0.00            
ATOM    136  C8  DF0     2      17.540  26.850  24.840  1.00  0.00            
ATOM    137  C9  DF0     2      16.710  25.920  23.930  1.00  0.00            
ATOM    138  O3  DF0     2      15.480  26.570  23.580  1.00  0.00            
ATOM    139  C10 DF0     2      17.560  25.480  22.640  1.00  0.00            
ATOM    140  C11 DF0     2      16.920  24.280  21.840  1.00  0.00            
ATOM    141  C12 DF0     2      15.590  24.520  21.170  1.00  0.00            
ATOM    142  C13 DF0     2      16.790  23.070  22.850  1.00  0.00            
ATOM    143  C14 DF0     2      16.540  21.710  22.220  1.00  0.00            
ATOM    144  C15 DF0     2      17.440  21.390  21.010  1.00  0.00            
ATOM    145  O4  DF0     2      16.910  20.260  20.360  1.00  0.00            
ATOM    146  C16 DF0     2      17.590  22.560  19.960  1.00  0.00            
ATOM    147  C17 DF0     2      18.600  22.320  18.950  1.00  0.00            
ATOM    148  C18 DF0     2      17.990  23.860  20.810  1.00  0.00            
ATOM    149  C19 DF0     2      18.550  25.110  19.860  1.00  0.00            
ATOM    150  C20 DF0     2      19.060  26.200  20.720  1.00  0.00            
ATOM    151  C21 DF0     2      18.050  26.730  21.850  1.00  0.00            
ATOM    152  C22 DF0     2      16.910  27.630  21.210  1.00  0.00            
ATOM    153  C23 DF0     2      19.330  28.610  25.100  1.00  0.00            
ATOM    154  C24 DF0     2      19.300  29.490  26.170  1.00  0.00            
ATOM    155  C25 DF0     2      17.990  30.030  26.780  1.00  0.00            
ATOM    156  C26 DF0     2      18.000  31.530  27.170  1.00  0.00            
ATOM    157  C27 DF0     2      17.120  31.850  28.310  1.00  0.00            
ATOM    158  C28 DF0     2      16.730  33.080  28.620  1.00  0.00            
ATOM    159  C29 DF0     2      15.840  33.240  29.820  1.00  0.00            
ATOM    160  C30 DF0     2      17.110  34.290  27.810  1.00  0.00            
ATOM    161  C31 DF0     2      20.520  29.940  26.860  1.00  0.00            
ATOM    162  O5  DF0     2      21.490  30.450  26.280  1.00  0.00            
ATOM    163  O6  DF0     2      20.510  29.870  28.200  1.00  0.00            
ATOM    164  H1  DF0     2      23.760  26.660  27.710  1.00  0.00            
ATOM    165  H2  DF0     2      22.480  27.770  28.390  1.00  0.00            
ATOM    166  H3  DF0     2      22.110  26.110  27.810  1.00  0.00            
ATOM    167  H4  DF0     2      21.290  28.810  24.290  1.00  0.00            
ATOM    168  H5  DF0     2      20.040  26.110  23.830  1.00  0.00            
ATOM    169  H6  DF0     2      21.020  27.040  22.720  1.00  0.00            
ATOM    170  H7  DF0     2      19.890  28.780  21.260  1.00  0.00            
ATOM    171  H8  DF0     2      18.350  29.550  21.920  1.00  0.00            
ATOM    172  H9  DF0     2      19.890  29.540  22.850  1.00  0.00            
ATOM    173  H10 DF0     2      17.570  28.910  24.090  1.00  0.00            
ATOM    174  H11 DF0     2      16.980  27.190  25.710  1.00  0.00            
ATOM    175  H12 DF0     2      18.260  26.150  25.290  1.00  0.00            
ATOM    176  H13 DF0     2      16.450  25.030  24.510  1.00  0.00            
ATOM    177  H14 DF0     2      15.030  25.960  22.970  1.00  0.00            
ATOM    178  H15 DF0     2      18.440  25.030  23.110  1.00  0.00            
ATOM    179  H16 DF0     2      15.770  25.060  20.230  1.00  0.00            
ATOM    180  H17 DF0     2      15.180  23.540  20.930  1.00  0.00            
ATOM    181  H18 DF0     2      14.820  25.040  21.750  1.00  0.00            
ATOM    182  H19 DF0     2      15.910  23.200  23.490  1.00  0.00            
ATOM    183  H20 DF0     2      17.550  22.920  23.620  1.00  0.00            
ATOM    184  H21 DF0     2      15.550  21.510  21.780  1.00  0.00            
ATOM    185  H22 DF0     2      16.620  20.930  22.980  1.00  0.00            
ATOM    186  H23 DF0     2      18.440  21.050  21.320  1.00  0.00            
ATOM    187  H24 DF0     2      17.690  19.820  19.980  1.00  0.00            
ATOM    188  H25 DF0     2      16.630  22.830  19.510  1.00  0.00            
ATOM    189  H26 DF0     2      19.610  22.340  19.380  1.00  0.00            
ATOM    190  H27 DF0     2      18.460  21.340  18.480  1.00  0.00            
ATOM    191  H28 DF0     2      18.530  23.040  18.120  1.00  0.00            
ATOM    192  H29 DF0     2      18.860  23.600  21.430  1.00  0.00            
ATOM    193  H30 DF0     2      17.840  25.540  19.140  1.00  0.00            
ATOM    194  H31 DF0     2      19.390  24.760  19.250  1.00  0.00            
ATOM    195  H32 DF0     2      19.320  27.030  20.050  1.00  0.00            
ATOM    196  H33 DF0     2      20.090  26.000  21.030  1.00  0.00            
ATOM    197  H34 DF0     2      17.390  27.980  20.290  1.00  0.00            
ATOM    198  H35 DF0     2      16.060  27.030  20.850  1.00  0.00            
ATOM    199  H36 DF0     2      16.480  28.420  21.840  1.00  0.00            
ATOM    200  H37 DF0     2      17.700  29.390  27.620  1.00  0.00            
ATOM    201  H38 DF0     2      17.220  29.980  26.000  1.00  0.00            
ATOM    202  H39 DF0     2      17.850  32.080  26.240  1.00  0.00            
ATOM    203  H40 DF0     2      19.050  31.820  27.360  1.00  0.00            
ATOM    204  H41 DF0     2      16.840  30.970  28.890  1.00  0.00            
ATOM    205  H42 DF0     2      16.220  33.930  30.580  1.00  0.00            
ATOM    206  H43 DF0     2      14.920  33.760  29.520  1.00  0.00            
ATOM    207  H44 DF0     2      15.650  32.310  30.380  1.00  0.00            
ATOM    208  H45 DF0     2      16.170  34.700  27.430  1.00  0.00            
ATOM    209  H46 DF0     2      17.630  34.960  28.510  1.00  0.00            
ATOM    210  H47 DF0     2      17.750  34.180  26.920  1.00  0.00            
ATOM    211  H48 DF0     2      21.390  30.210  28.450  1.00  0.00            
TER
ENDMDL
MODEL        1
ATOM      1  H1  ACD     1      17.230  32.360  24.670  1.00  0.00            
ATOM      2  O1  ACD     1      16.530  32.230  25.310  1.00  0.00            
ATOM      3  C1  ACD     1      17.260  31.820  26.430  1.00  0.00            
ATOM      4  H2  ACD     1      16.650  31.790  27.350  1.00  0.00            
ATOM      5  H3  ACD     1      18.060  32.540  26.640  1.00  0.00            
ATOM      6  C2  ACD     1      17.820  30.400  26.310  1.00  0.00            
ATOM      7  H4  ACD     1      16.940  29.830  26.020  1.00  0.00            
ATOM      8  O2  ACD     1      18.800  30.350  25.180  1.00  0.00            
ATOM      9  C3  ACD     1      20.160  30.780  25.370  1.00  0.00            
ATOM     10  H5  ACD     1      20.240  31.640  24.700  1.00  0.00            
ATOM     11  O3  ACD     1      21.130  29.820  24.960  1.00  0.00            
ATOM     12  C4  ACD     1      21.990  30.080  23.790  1.00  0.00            
ATOM     13  H6  ACD     1      22.200  31.160  23.730  1.00  0.00            
ATOM     14  C5  ACD     1      23.310  29.370  24.030  1.00  0.00            
ATOM     15  H7  ACD     1      23.080  28.350  24.350  1.00  0.00            
ATOM     16  O4  ACD     1      24.100  30.000  25.040  1.00  0.00            
ATOM     17  H8  ACD     1      25.000  29.660  25.050  1.00  0.00            
ATOM     18  C6  ACD     1      24.190  29.230  22.770  1.00  0.00            
ATOM     19  H9  ACD     1      24.660  30.210  22.630  1.00  0.00            
ATOM     20  O5  ACD     1      25.180  28.280  23.060  1.00  0.00            
ATOM     21  H10 ACD     1      24.740  27.440  22.920  1.00  0.00            
ATOM     22  C7  ACD     1      23.490  28.780  21.510  1.00  0.00            
ATOM     23  H11 ACD     1      24.170  28.870  20.650  1.00  0.00            
ATOM     24  O6  ACD     1      22.420  29.580  21.410  1.00  0.00            
ATOM     25  C8  ACD     1      21.400  29.700  22.440  1.00  0.00            
ATOM     26  H12 ACD     1      20.950  28.700  22.540  1.00  0.00            
ATOM     27  C9  ACD     1      20.240  30.630  21.960  1.00  0.00            
ATOM     28  H13 ACD     1      19.910  30.380  20.940  1.00  0.00            
ATOM     29  H14 ACD     1      19.540  30.660  22.800  1.00  0.00            
ATOM     30  O7  ACD     1      20.720  31.990  21.920  1.00  0.00            
ATOM     31  H15 ACD     1      21.250  32.180  21.140  1.00  0.00            
ATOM     32  O8  ACD     1      23.010  27.430  21.640  1.00  0.00            
ATOM     33  C10 ACD     1      23.640  26.430  20.880  1.00  0.00            
ATOM     34  H16 ACD     1      24.580  26.790  20.440  1.00  0.00            
ATOM     35  C11 ACD     1      23.960  25.310  21.910  1.00  0.00            
ATOM     36  H17 ACD     1      23.190  25.510  22.660  1.00  0.00            
ATOM     37  O9  ACD     1      25.230  25.550  22.600  1.00  0.00            
ATOM     38  H18 ACD     1      25.760  24.750  22.630  1.00  0.00            
ATOM     39  C12 ACD     1      23.800  23.870  21.380  1.00  0.00            
ATOM     40  H19 ACD     1      24.660  23.730  20.710  1.00  0.00            
ATOM     41  O10 ACD     1      23.820  22.880  22.410  1.00  0.00            
ATOM     42  H20 ACD     1      22.970  22.440  22.350  1.00  0.00            
ATOM     43  C13 ACD     1      22.530  23.580  20.530  1.00  0.00            
ATOM     44  H21 ACD     1      22.810  23.040  19.620  1.00  0.00            
ATOM     45  O11 ACD     1      21.890  24.800  20.160  1.00  0.00            
ATOM     46  C14 ACD     1      22.720  25.860  19.780  1.00  0.00            
ATOM     47  H22 ACD     1      22.080  26.710  19.520  1.00  0.00            
ATOM     48  C15 ACD     1      23.450  25.700  18.480  1.00  0.00            
ATOM     49  H23 ACD     1      22.740  25.170  17.820  1.00  0.00            
ATOM     50  H24 ACD     1      23.700  26.660  18.020  1.00  0.00            
ATOM     51  O12 ACD     1      24.610  24.960  18.700  1.00  0.00            
ATOM     52  H25 ACD     1      24.860  24.540  17.880  1.00  0.00            
ATOM     53  O13 ACD     1      21.590  22.720  21.240  1.00  0.00            
ATOM     54  C16 ACD     1      20.540  21.880  20.660  1.00  0.00            
ATOM     55  H26 ACD     1      20.960  21.430  19.750  1.00  0.00            
ATOM     56  C17 ACD     1      20.230  20.800  21.650  1.00  0.00            
ATOM     57  H27 ACD     1      20.350  21.240  22.640  1.00  0.00            
ATOM     58  O14 ACD     1      21.160  19.710  21.530  1.00  0.00            
ATOM     59  H28 ACD     1      21.010  18.970  22.130  1.00  0.00            
ATOM     60  C18 ACD     1      18.800  20.250  21.650  1.00  0.00            
ATOM     61  H29 ACD     1      18.660  19.860  20.640  1.00  0.00            
ATOM     62  O15 ACD     1      18.540  19.210  22.600  1.00  0.00            
ATOM     63  H30 ACD     1      18.260  19.580  23.440  1.00  0.00            
ATOM     64  C19 ACD     1      17.660  21.360  21.720  1.00  0.00            
ATOM     65  H31 ACD     1      16.780  21.060  21.150  1.00  0.00            
ATOM     66  O16 ACD     1      18.130  22.610  21.180  1.00  0.00            
ATOM     67  C20 ACD     1      19.240  22.690  20.260  1.00  0.00            
ATOM     68  H32 ACD     1      19.550  23.740  20.280  1.00  0.00            
ATOM     69  C21 ACD     1      18.840  22.410  18.870  1.00  0.00            
ATOM     70  H33 ACD     1      19.650  22.400  18.130  1.00  0.00            
ATOM     71  H34 ACD     1      18.270  21.470  18.940  1.00  0.00            
ATOM     72  O17 ACD     1      17.940  23.440  18.490  1.00  0.00            
ATOM     73  H35 ACD     1      17.570  23.900  19.250  1.00  0.00            
ATOM     74  O18 ACD     1      17.320  21.620  23.060  1.00  0.00            
ATOM     75  C22 ACD     1      15.970  21.960  23.520  1.00  0.00            
ATOM     76  H36 ACD     1      15.270  21.260  23.040  1.00  0.00            
ATOM     77  C23 ACD     1      16.020  21.750  25.080  1.00  0.00            
ATOM     78  H37 ACD     1      16.980  22.110  25.470  1.00  0.00            
ATOM     79  O19 ACD     1      16.000  20.290  25.270  1.00  0.00            
ATOM     80  H38 ACD     1      16.470  20.060  26.070  1.00  0.00            
ATOM     81  C24 ACD     1      14.920  22.450  26.000  1.00  0.00            
ATOM     82  H39 ACD     1      14.000  21.870  25.830  1.00  0.00            
ATOM     83  O20 ACD     1      15.250  22.270  27.410  1.00  0.00            
ATOM     84  H40 ACD     1      15.870  22.960  27.660  1.00  0.00            
ATOM     85  C25 ACD     1      14.710  23.900  25.600  1.00  0.00            
ATOM     86  H41 ACD     1      13.750  24.310  25.910  1.00  0.00            
ATOM     87  O21 ACD     1      14.480  23.820  24.210  1.00  0.00            
ATOM     88  C26 ACD     1      15.630  23.410  23.390  1.00  0.00            
ATOM     89  H42 ACD     1      16.460  24.110  23.510  1.00  0.00            
ATOM     90  C27 ACD     1      15.040  23.630  21.980  1.00  0.00            
ATOM     91  H43 ACD     1      14.610  24.640  21.940  1.00  0.00            
ATOM     92  H44 ACD     1      15.820  23.610  21.210  1.00  0.00            
ATOM     93  O22 ACD     1      14.010  22.730  21.560  1.00  0.00            
ATOM     94  H45 ACD     1      13.580  22.400  22.360  1.00  0.00            
ATOM     95  O23 ACD     1      15.790  24.790  26.150  1.00  0.00            
ATOM     96  C28 ACD     1      15.500  25.400  27.410  1.00  0.00            
ATOM     97  H46 ACD     1      14.770  24.820  27.990  1.00  0.00            
ATOM     98  C29 ACD     1      14.930  26.790  27.250  1.00  0.00            
ATOM     99  H47 ACD     1      14.440  26.830  26.270  1.00  0.00            
ATOM    100  O24 ACD     1      15.930  27.810  27.190  1.00  0.00            
ATOM    101  C30 ACD     1      13.840  27.120  28.220  1.00  0.00            
ATOM    102  H48 ACD     1      13.150  26.270  28.260  1.00  0.00            
ATOM    103  H49 ACD     1      14.200  27.290  29.240  1.00  0.00            
ATOM    104  O25 ACD     1      12.950  28.180  27.860  1.00  0.00            
ATOM    105  H50 ACD     1      12.630  28.030  26.960  1.00  0.00            
ATOM    106  C31 ACD     1      16.850  25.460  28.180  1.00  0.00            
ATOM    107  H51 ACD     1      17.580  25.570  27.370  1.00  0.00            
ATOM    108  O26 ACD     1      17.160  24.200  28.790  1.00  0.00            
ATOM    109  H52 ACD     1      18.000  24.280  29.250  1.00  0.00            
ATOM    110  C32 ACD     1      17.130  26.720  29.060  1.00  0.00            
ATOM    111  H53 ACD     1      16.350  26.740  29.830  1.00  0.00            
ATOM    112  O27 ACD     1      18.370  26.630  29.700  1.00  0.00            
ATOM    113  H54 ACD     1      19.050  26.430  29.050  1.00  0.00            
ATOM    114  C33 ACD     1      16.860  28.030  28.310  1.00  0.00            
ATOM    115  H55 ACD     1      16.470  28.800  28.990  1.00  0.00            
ATOM    116  O28 ACD     1      18.100  28.570  27.920  1.00  0.00            
ATOM    117  C34 ACD     1      18.410  29.920  27.630  1.00  0.00            
ATOM    118  H56 ACD     1      18.010  30.620  28.370  1.00  0.00            
ATOM    119  C35 ACD     1      19.960  30.230  27.860  1.00  0.00            
ATOM    120  H57 ACD     1      20.510  29.290  27.750  1.00  0.00            
ATOM    121  O29 ACD     1      20.330  30.650  29.200  1.00  0.00            
ATOM    122  H58 ACD     1      20.740  29.850  29.520  1.00  0.00            
ATOM    123  C36 ACD     1      20.560  31.230  26.800  1.00  0.00            
ATOM    124  H59 ACD     1      20.180  32.250  26.930  1.00  0.00            
ATOM    125  O30 ACD     1      22.000  31.330  26.950  1.00  0.00            
ATOM    126  H60 ACD     1      22.500  30.690  26.450  1.00  0.00            
ATOM    127  C1  DF0     2      19.970  28.200  19.270  1.00  0.00            
ATOM    128  C2  DF0     2      19.540  26.960  19.950  1.00  0.00            
ATOM    129  O1  DF0     2      19.460  25.910  19.380  1.00  0.00            
ATOM    130  O2  DF0     2      19.550  27.170  21.280  1.00  0.00            
ATOM    131  C3  DF0     2      19.340  26.030  22.100  1.00  0.00            
ATOM    132  C4  DF0     2      20.580  25.680  22.980  1.00  0.00            
ATOM    133  C5  DF0     2      20.020  24.870  24.250  1.00  0.00            
ATOM    134  C6  DF0     2      19.400  23.590  23.690  1.00  0.00            
ATOM    135  C7  DF0     2      18.930  25.960  24.530  1.00  0.00            
ATOM    136  C8  DF0     2      19.540  27.160  25.310  1.00  0.00            
ATOM    137  C9  DF0     2      20.630  26.920  26.390  1.00  0.00            
ATOM    138  O3  DF0     2      20.050  26.640  27.640  1.00  0.00            
ATOM    139  C10 DF0     2      21.710  25.890  25.970  1.00  0.00            
ATOM    140  C11 DF0     2      23.000  25.710  26.970  1.00  0.00            
ATOM    141  C12 DF0     2      22.630  25.210  28.400  1.00  0.00            
ATOM    142  C13 DF0     2      23.690  27.080  27.200  1.00  0.00            
ATOM    143  C14 DF0     2      25.040  26.990  27.950  1.00  0.00            
ATOM    144  C15 DF0     2      25.990  25.990  27.250  1.00  0.00            
ATOM    145  O4  DF0     2      27.280  25.830  27.920  1.00  0.00            
ATOM    146  C16 DF0     2      25.390  24.660  26.980  1.00  0.00            
ATOM    147  C17 DF0     2      26.380  23.690  26.160  1.00  0.00            
ATOM    148  C18 DF0     2      23.950  24.740  26.270  1.00  0.00            
ATOM    149  C19 DF0     2      23.280  23.440  25.800  1.00  0.00            
ATOM    150  C20 DF0     2      22.100  23.650  24.880  1.00  0.00            
ATOM    151  C21 DF0     2      21.020  24.580  25.480  1.00  0.00            
ATOM    152  C22 DF0     2      20.170  23.820  26.560  1.00  0.00            
ATOM    153  C23 DF0     2      18.320  26.350  23.140  1.00  0.00            
ATOM    154  C24 DF0     2      17.020  26.820  22.840  1.00  0.00            
ATOM    155  C25 DF0     2      16.030  27.240  23.890  1.00  0.00            
ATOM    156  C26 DF0     2      15.830  28.810  23.930  1.00  0.00            
ATOM    157  C27 DF0     2      14.860  29.410  22.910  1.00  0.00            
ATOM    158  C28 DF0     2      15.200  30.210  21.900  1.00  0.00            
ATOM    159  C29 DF0     2      14.210  30.750  20.950  1.00  0.00            
ATOM    160  C30 DF0     2      16.590  30.600  21.500  1.00  0.00            
ATOM    161  C31 DF0     2      16.560  26.710  21.400  1.00  0.00            
ATOM    162  O5  DF0     2      17.000  26.070  20.510  1.00  0.00            
ATOM    163  O6  DF0     2      15.330  27.240  21.210  1.00  0.00            
ATOM    164  H1  DF0     2      19.100  28.870  19.200  1.00  0.00            
ATOM    165  H2  DF0     2      20.790  28.670  19.820  1.00  0.00            
ATOM    166  H3  DF0     2      20.210  27.870  18.250  1.00  0.00            
ATOM    167  H4  DF0     2      19.000  25.150  21.540  1.00  0.00            
ATOM    168  H5  DF0     2      21.100  26.600  23.290  1.00  0.00            
ATOM    169  H6  DF0     2      21.210  24.930  22.490  1.00  0.00            
ATOM    170  H7  DF0     2      20.140  23.180  22.980  1.00  0.00            
ATOM    171  H8  DF0     2      19.210  22.870  24.500  1.00  0.00            
ATOM    172  H9  DF0     2      18.490  23.700  23.090  1.00  0.00            
ATOM    173  H10 DF0     2      18.060  25.540  25.040  1.00  0.00            
ATOM    174  H11 DF0     2      18.730  27.700  25.820  1.00  0.00            
ATOM    175  H12 DF0     2      20.030  27.870  24.630  1.00  0.00            
ATOM    176  H13 DF0     2      21.190  27.860  26.450  1.00  0.00            
ATOM    177  H14 DF0     2      19.380  27.350  27.650  1.00  0.00            
ATOM    178  H15 DF0     2      22.140  26.380  25.090  1.00  0.00            
ATOM    179  H16 DF0     2      21.720  25.630  28.860  1.00  0.00            
ATOM    180  H17 DF0     2      22.560  24.120  28.440  1.00  0.00            
ATOM    181  H18 DF0     2      23.480  25.280  29.090  1.00  0.00            
ATOM    182  H19 DF0     2      23.180  27.870  27.760  1.00  0.00            
ATOM    183  H20 DF0     2      23.800  27.620  26.250  1.00  0.00            
ATOM    184  H21 DF0     2      24.980  26.710  29.000  1.00  0.00            
ATOM    185  H22 DF0     2      25.540  27.970  27.880  1.00  0.00            
ATOM    186  H23 DF0     2      26.140  26.410  26.250  1.00  0.00            
ATOM    187  H24 DF0     2      27.640  26.730  27.990  1.00  0.00            
ATOM    188  H25 DF0     2      25.250  24.230  27.990  1.00  0.00            
ATOM    189  H26 DF0     2      26.010  22.670  25.980  1.00  0.00            
ATOM    190  H27 DF0     2      26.600  24.190  25.210  1.00  0.00            
ATOM    191  H28 DF0     2      27.340  23.610  26.690  1.00  0.00            
ATOM    192  H29 DF0     2      24.050  25.330  25.360  1.00  0.00            
ATOM    193  H30 DF0     2      22.930  22.900  26.690  1.00  0.00            
ATOM    194  H31 DF0     2      24.060  22.880  25.270  1.00  0.00            
ATOM    195  H32 DF0     2      21.680  22.710  24.520  1.00  0.00            
ATOM    196  H33 DF0     2      22.600  24.220  24.090  1.00  0.00            
ATOM    197  H34 DF0     2      19.100  23.830  26.330  1.00  0.00            
ATOM    198  H35 DF0     2      20.410  22.750  26.490  1.00  0.00            
ATOM    199  H36 DF0     2      20.260  24.190  27.580  1.00  0.00            
ATOM    200  H37 DF0     2      16.480  27.050  24.870  1.00  0.00            
ATOM    201  H38 DF0     2      15.060  26.730  23.890  1.00  0.00            
ATOM    202  H39 DF0     2      16.820  29.270  23.840  1.00  0.00            
ATOM    203  H40 DF0     2      15.420  29.130  24.900  1.00  0.00            
ATOM    204  H41 DF0     2      13.810  29.180  23.040  1.00  0.00            
ATOM    205  H42 DF0     2      14.320  30.240  19.980  1.00  0.00            
ATOM    206  H43 DF0     2      13.180  30.610  21.320  1.00  0.00            
ATOM    207  H44 DF0     2      14.320  31.830  20.840  1.00  0.00            
ATOM    208  H45 DF0     2      16.450  31.530  20.940  1.00  0.00            
ATOM    209  H46 DF0     2      17.370  30.610  22.270  1.00  0.00            
ATOM    210  H47 DF0     2      16.840  29.900  20.700  1.00  0.00            
ATOM    211  H48 DF0     2      15.140  27.690  22.050  1.00  0.00            
TER
ENDMDL
MODEL        1
ATOM      1  H1  ACD     1      31.710  25.230  18.460  1.00  0.00            
ATOM      2  O1  ACD     1      32.470  25.810  18.410  1.00  0.00            
ATOM      3  C1  ACD     1      32.190  27.210  18.610  1.00  0.00            
ATOM      4  H2  ACD     1      31.160  27.480  18.320  1.00  0.00            
ATOM      5  H3  ACD     1      32.750  27.810  17.880  1.00  0.00            
ATOM      6  C2  ACD     1      32.590  27.750  20.000  1.00  0.00            
ATOM      7  H4  ACD     1      32.210  28.780  20.080  1.00  0.00            
ATOM      8  O2  ACD     1      31.730  27.030  20.920  1.00  0.00            
ATOM      9  C3  ACD     1      31.940  27.120  22.300  1.00  0.00            
ATOM     10  H5  ACD     1      31.320  26.380  22.810  1.00  0.00            
ATOM     11  O3  ACD     1      31.590  28.450  22.750  1.00  0.00            
ATOM     12  C4  ACD     1      30.720  28.540  23.890  1.00  0.00            
ATOM     13  H6  ACD     1      30.620  27.540  24.330  1.00  0.00            
ATOM     14  C5  ACD     1      31.260  29.500  24.970  1.00  0.00            
ATOM     15  H7  ACD     1      31.730  30.310  24.380  1.00  0.00            
ATOM     16  O4  ACD     1      32.120  28.730  25.810  1.00  0.00            
ATOM     17  H8  ACD     1      32.190  29.190  26.650  1.00  0.00            
ATOM     18  C6  ACD     1      30.230  30.250  25.860  1.00  0.00            
ATOM     19  H9  ACD     1      29.640  29.510  26.420  1.00  0.00            
ATOM     20  O5  ACD     1      30.810  31.190  26.760  1.00  0.00            
ATOM     21  H10 ACD     1      30.760  32.020  26.280  1.00  0.00            
ATOM     22  C7  ACD     1      29.200  31.000  24.980  1.00  0.00            
ATOM     23  H11 ACD     1      28.210  30.890  25.430  1.00  0.00            
ATOM     24  O6  ACD     1      29.110  30.480  23.640  1.00  0.00            
ATOM     25  C8  ACD     1      29.380  29.060  23.330  1.00  0.00            
ATOM     26  H12 ACD     1      29.360  28.980  22.230  1.00  0.00            
ATOM     27  C9  ACD     1      28.150  28.350  23.890  1.00  0.00            
ATOM     28  H13 ACD     1      28.230  27.260  23.870  1.00  0.00            
ATOM     29  H14 ACD     1      27.870  28.660  24.910  1.00  0.00            
ATOM     30  O7  ACD     1      27.050  28.560  23.050  1.00  0.00            
ATOM     31  H15 ACD     1      26.310  28.130  23.480  1.00  0.00            
ATOM     32  O8  ACD     1      29.440  32.430  24.900  1.00  0.00            
ATOM     33  C10 ACD     1      28.440  33.470  24.790  1.00  0.00            
ATOM     34  H16 ACD     1      27.750  33.440  25.640  1.00  0.00            
ATOM     35  C11 ACD     1      29.230  34.760  25.050  1.00  0.00            
ATOM     36  H17 ACD     1      30.210  34.670  24.560  1.00  0.00            
ATOM     37  O9  ACD     1      29.490  34.850  26.490  1.00  0.00            
ATOM     38  H18 ACD     1      30.270  35.350  26.750  1.00  0.00            
ATOM     39  C12 ACD     1      28.550  36.040  24.490  1.00  0.00            
ATOM     40  H19 ACD     1      27.700  36.240  25.160  1.00  0.00            
ATOM     41  O10 ACD     1      29.410  37.110  24.550  1.00  0.00            
ATOM     42  H20 ACD     1      29.360  37.330  25.490  1.00  0.00            
ATOM     43  C13 ACD     1      28.040  35.950  23.070  1.00  0.00            
ATOM     44  H21 ACD     1      27.410  36.830  22.880  1.00  0.00            
ATOM     45  O11 ACD     1      27.180  34.770  23.060  1.00  0.00            
ATOM     46  C14 ACD     1      27.640  33.480  23.470  1.00  0.00            
ATOM     47  H22 ACD     1      28.250  33.070  22.650  1.00  0.00            
ATOM     48  C15 ACD     1      26.360  32.650  23.490  1.00  0.00            
ATOM     49  H23 ACD     1      25.990  32.630  22.450  1.00  0.00            
ATOM     50  H24 ACD     1      26.560  31.600  23.760  1.00  0.00            
ATOM     51  O12 ACD     1      25.480  33.210  24.470  1.00  0.00            
ATOM     52  H25 ACD     1      25.530  34.170  24.390  1.00  0.00            
ATOM     53  O13 ACD     1      29.020  35.880  22.070  1.00  0.00            
ATOM     54  C16 ACD     1      29.160  36.970  21.160  1.00  0.00            
ATOM     55  H26 ACD     1      28.370  37.730  21.270  1.00  0.00            
ATOM     56  C17 ACD     1      30.520  37.570  21.390  1.00  0.00            
ATOM     57  H27 ACD     1      31.170  36.750  21.710  1.00  0.00            
ATOM     58  O14 ACD     1      30.450  38.520  22.480  1.00  0.00            
ATOM     59  H28 ACD     1      29.960  38.040  23.150  1.00  0.00            
ATOM     60  C18 ACD     1      31.240  38.200  20.130  1.00  0.00            
ATOM     61  H29 ACD     1      30.600  39.070  19.930  1.00  0.00            
ATOM     62  O15 ACD     1      32.570  38.490  20.200  1.00  0.00            
ATOM     63  H30 ACD     1      32.800  38.920  21.030  1.00  0.00            
ATOM     64  C19 ACD     1      31.090  37.330  18.940  1.00  0.00            
ATOM     65  H31 ACD     1      31.370  38.000  18.120  1.00  0.00            
ATOM     66  O16 ACD     1      29.650  37.050  18.710  1.00  0.00            
ATOM     67  C20 ACD     1      29.070  36.310  19.760  1.00  0.00            
ATOM     68  H32 ACD     1      29.480  35.300  19.840  1.00  0.00            
ATOM     69  C21 ACD     1      27.610  36.040  19.520  1.00  0.00            
ATOM     70  H33 ACD     1      27.100  35.540  20.350  1.00  0.00            
ATOM     71  H34 ACD     1      27.090  37.000  19.440  1.00  0.00            
ATOM     72  O17 ACD     1      27.420  35.360  18.260  1.00  0.00            
ATOM     73  H35 ACD     1      27.900  34.550  18.460  1.00  0.00            
ATOM     74  O18 ACD     1      31.870  36.150  18.900  1.00  0.00            
ATOM     75  C22 ACD     1      33.030  36.050  18.050  1.00  0.00            
ATOM     76  H36 ACD     1      33.100  37.020  17.550  1.00  0.00            
ATOM     77  C23 ACD     1      34.230  35.760  18.880  1.00  0.00            
ATOM     78  H37 ACD     1      33.970  35.100  19.720  1.00  0.00            
ATOM     79  O19 ACD     1      34.630  37.040  19.410  1.00  0.00            
ATOM     80  H38 ACD     1      33.870  37.470  19.810  1.00  0.00            
ATOM     81  C24 ACD     1      35.390  35.140  18.140  1.00  0.00            
ATOM     82  H39 ACD     1      35.810  35.950  17.530  1.00  0.00            
ATOM     83  O20 ACD     1      36.360  34.660  19.030  1.00  0.00            
ATOM     84  H40 ACD     1      36.020  33.840  19.380  1.00  0.00            
ATOM     85  C25 ACD     1      35.000  33.980  17.100  1.00  0.00            
ATOM     86  H41 ACD     1      35.830  33.920  16.390  1.00  0.00            
ATOM     87  O21 ACD     1      33.860  34.320  16.340  1.00  0.00            
ATOM     88  C26 ACD     1      32.750  34.870  17.110  1.00  0.00            
ATOM     89  H42 ACD     1      32.520  34.100  17.850  1.00  0.00            
ATOM     90  C27 ACD     1      31.550  35.120  16.150  1.00  0.00            
ATOM     91  H43 ACD     1      31.300  34.180  15.650  1.00  0.00            
ATOM     92  H44 ACD     1      30.680  35.220  16.820  1.00  0.00            
ATOM     93  O22 ACD     1      31.820  36.280  15.310  1.00  0.00            
ATOM     94  H45 ACD     1      32.520  36.150  14.680  1.00  0.00            
ATOM     95  O23 ACD     1      35.110  32.670  17.750  1.00  0.00            
ATOM     96  C28 ACD     1      35.810  31.620  17.100  1.00  0.00            
ATOM     97  H46 ACD     1      36.450  32.070  16.320  1.00  0.00            
ATOM     98  C29 ACD     1      34.940  30.540  16.350  1.00  0.00            
ATOM     99  H47 ACD     1      33.970  30.930  16.000  1.00  0.00            
ATOM    100  O24 ACD     1      34.440  29.440  17.290  1.00  0.00            
ATOM    101  C30 ACD     1      35.500  29.860  15.120  1.00  0.00            
ATOM    102  H48 ACD     1      35.090  28.870  14.890  1.00  0.00            
ATOM    103  H49 ACD     1      35.130  30.480  14.290  1.00  0.00            
ATOM    104  O25 ACD     1      36.950  29.890  15.060  1.00  0.00            
ATOM    105  H50 ACD     1      37.180  29.240  14.390  1.00  0.00            
ATOM    106  C31 ACD     1      36.820  30.900  18.160  1.00  0.00            
ATOM    107  H51 ACD     1      36.490  31.180  19.170  1.00  0.00            
ATOM    108  O26 ACD     1      38.200  31.500  17.880  1.00  0.00            
ATOM    109  H52 ACD     1      38.580  31.070  17.120  1.00  0.00            
ATOM    110  C32 ACD     1      36.790  29.380  18.150  1.00  0.00            
ATOM    111  H53 ACD     1      37.330  29.000  17.280  1.00  0.00            
ATOM    112  O27 ACD     1      37.460  28.930  19.300  1.00  0.00            
ATOM    113  H54 ACD     1      36.730  28.770  19.900  1.00  0.00            
ATOM    114  C33 ACD     1      35.340  28.710  18.150  1.00  0.00            
ATOM    115  H55 ACD     1      35.400  27.690  17.740  1.00  0.00            
ATOM    116  O28 ACD     1      34.930  28.700  19.530  1.00  0.00            
ATOM    117  C34 ACD     1      34.130  27.630  20.170  1.00  0.00            
ATOM    118  H56 ACD     1      34.550  26.670  19.830  1.00  0.00            
ATOM    119  C35 ACD     1      34.460  27.600  21.750  1.00  0.00            
ATOM    120  H57 ACD     1      34.330  28.610  22.140  1.00  0.00            
ATOM    121  O29 ACD     1      35.850  27.160  21.880  1.00  0.00            
ATOM    122  H58 ACD     1      35.860  26.420  22.490  1.00  0.00            
ATOM    123  C36 ACD     1      33.420  26.730  22.550  1.00  0.00            
ATOM    124  H59 ACD     1      33.560  25.690  22.220  1.00  0.00            
ATOM    125  O30 ACD     1      33.730  26.810  23.960  1.00  0.00            
ATOM    126  H60 ACD     1      33.120  27.450  24.340  1.00  0.00            
ATOM    127  C1  DF0     2      28.010  29.380  20.020  1.00  0.00            
ATOM    128  C2  DF0     2      28.310  30.720  20.660  1.00  0.00            
ATOM    129  O1  DF0     2      27.520  31.700  20.750  1.00  0.00            
ATOM    130  O2  DF0     2      29.690  30.870  20.540  1.00  0.00            
ATOM    131  C3  DF0     2      30.310  32.150  20.750  1.00  0.00            
ATOM    132  C4  DF0     2      31.200  32.130  22.030  1.00  0.00            
ATOM    133  C5  DF0     2      32.360  33.040  21.820  1.00  0.00            
ATOM    134  C6  DF0     2      31.810  34.450  21.700  1.00  0.00            
ATOM    135  C7  DF0     2      32.710  32.500  20.390  1.00  0.00            
ATOM    136  C8  DF0     2      33.650  31.280  20.480  1.00  0.00            
ATOM    137  C9  DF0     2      34.740  31.390  21.520  1.00  0.00            
ATOM    138  O3  DF0     2      35.800  32.300  21.060  1.00  0.00            
ATOM    139  C10 DF0     2      34.210  31.750  22.940  1.00  0.00            
ATOM    140  C11 DF0     2      35.280  31.480  24.170  1.00  0.00            
ATOM    141  C12 DF0     2      36.700  32.050  23.980  1.00  0.00            
ATOM    142  C13 DF0     2      35.430  29.900  24.250  1.00  0.00            
ATOM    143  C14 DF0     2      36.060  29.350  25.520  1.00  0.00            
ATOM    144  C15 DF0     2      35.600  30.010  26.820  1.00  0.00            
ATOM    145  O4  DF0     2      36.480  29.530  27.900  1.00  0.00            
ATOM    146  C16 DF0     2      35.590  31.580  26.830  1.00  0.00            
ATOM    147  C17 DF0     2      34.930  32.230  28.180  1.00  0.00            
ATOM    148  C18 DF0     2      34.710  31.980  25.580  1.00  0.00            
ATOM    149  C19 DF0     2      34.010  33.370  25.560  1.00  0.00            
ATOM    150  C20 DF0     2      33.000  33.400  24.370  1.00  0.00            
ATOM    151  C21 DF0     2      33.510  33.080  22.910  1.00  0.00            
ATOM    152  C22 DF0     2      34.500  34.260  22.680  1.00  0.00            
ATOM    153  C23 DF0     2      31.350  32.230  19.650  1.00  0.00            
ATOM    154  C24 DF0     2      30.910  32.120  18.360  1.00  0.00            
ATOM    155  C25 DF0     2      31.800  31.550  17.280  1.00  0.00            
ATOM    156  C26 DF0     2      31.440  30.110  16.910  1.00  0.00            
ATOM    157  C27 DF0     2      30.980  30.080  15.460  1.00  0.00            
ATOM    158  C28 DF0     2      29.790  29.830  14.940  1.00  0.00            
ATOM    159  C29 DF0     2      29.470  29.900  13.460  1.00  0.00            
ATOM    160  C30 DF0     2      28.670  29.200  15.700  1.00  0.00            
ATOM    161  C31 DF0     2      29.460  32.490  18.000  1.00  0.00            
ATOM    162  O5  DF0     2      28.730  33.190  18.630  1.00  0.00            
ATOM    163  O6  DF0     2      29.110  32.430  16.730  1.00  0.00            
ATOM    164  H1  DF0     2      26.960  29.110  20.210  1.00  0.00            
ATOM    165  H2  DF0     2      28.100  29.480  18.930  1.00  0.00            
ATOM    166  H3  DF0     2      28.570  28.510  20.390  1.00  0.00            
ATOM    167  H4  DF0     2      29.600  32.980  20.840  1.00  0.00            
ATOM    168  H5  DF0     2      31.450  31.070  22.140  1.00  0.00            
ATOM    169  H6  DF0     2      30.620  32.390  22.930  1.00  0.00            
ATOM    170  H7  DF0     2      31.000  34.540  20.950  1.00  0.00            
ATOM    171  H8  DF0     2      31.220  34.730  22.580  1.00  0.00            
ATOM    172  H9  DF0     2      32.510  35.280  21.520  1.00  0.00            
ATOM    173  H10 DF0     2      33.210  33.280  19.800  1.00  0.00            
ATOM    174  H11 DF0     2      33.930  30.940  19.480  1.00  0.00            
ATOM    175  H12 DF0     2      32.970  30.490  20.820  1.00  0.00            
ATOM    176  H13 DF0     2      35.180  30.380  21.510  1.00  0.00            
ATOM    177  H14 DF0     2      36.660  31.930  21.330  1.00  0.00            
ATOM    178  H15 DF0     2      33.420  31.030  23.190  1.00  0.00            
ATOM    179  H16 DF0     2      37.410  31.580  24.670  1.00  0.00            
ATOM    180  H17 DF0     2      37.120  31.940  22.980  1.00  0.00            
ATOM    181  H18 DF0     2      36.830  33.100  24.270  1.00  0.00            
ATOM    182  H19 DF0     2      35.990  29.650  23.340  1.00  0.00            
ATOM    183  H20 DF0     2      34.460  29.390  24.230  1.00  0.00            
ATOM    184  H21 DF0     2      37.150  29.400  25.420  1.00  0.00            
ATOM    185  H22 DF0     2      35.840  28.280  25.630  1.00  0.00            
ATOM    186  H23 DF0     2      34.580  29.690  27.030  1.00  0.00            
ATOM    187  H24 DF0     2      37.370  29.670  27.540  1.00  0.00            
ATOM    188  H25 DF0     2      36.610  31.990  26.750  1.00  0.00            
ATOM    189  H26 DF0     2      33.970  31.730  28.390  1.00  0.00            
ATOM    190  H27 DF0     2      35.560  31.990  29.040  1.00  0.00            
ATOM    191  H28 DF0     2      34.760  33.320  28.120  1.00  0.00            
ATOM    192  H29 DF0     2      33.860  31.300  25.730  1.00  0.00            
ATOM    193  H30 DF0     2      34.800  34.110  25.410  1.00  0.00            
ATOM    194  H31 DF0     2      33.530  33.630  26.520  1.00  0.00            
ATOM    195  H32 DF0     2      32.570  34.410  24.380  1.00  0.00            
ATOM    196  H33 DF0     2      32.120  32.830  24.700  1.00  0.00            
ATOM    197  H34 DF0     2      34.690  34.480  21.630  1.00  0.00            
ATOM    198  H35 DF0     2      34.280  35.250  23.080  1.00  0.00            
ATOM    199  H36 DF0     2      35.510  33.990  23.020  1.00  0.00            
ATOM    200  H37 DF0     2      32.870  31.500  17.540  1.00  0.00            
ATOM    201  H38 DF0     2      31.710  32.100  16.340  1.00  0.00            
ATOM    202  H39 DF0     2      30.540  29.840  17.480  1.00  0.00            
ATOM    203  H40 DF0     2      32.230  29.390  17.160  1.00  0.00            
ATOM    204  H41 DF0     2      31.710  30.380  14.720  1.00  0.00            
ATOM    205  H42 DF0     2      28.470  30.280  13.230  1.00  0.00            
ATOM    206  H43 DF0     2      30.190  30.610  13.030  1.00  0.00            
ATOM    207  H44 DF0     2      29.640  28.930  12.970  1.00  0.00            
ATOM    208  H45 DF0     2      28.300  28.270  15.260  1.00  0.00            
ATOM    209  H46 DF0     2      28.920  28.960  16.740  1.00  0.00            
ATOM    210  H47 DF0     2      27.750  29.810  15.720  1.00  0.00            
ATOM    211  H48 DF0     2      28.280  32.930  16.850  1.00  0.00            
TER
ENDMDL
MODEL        1
ATOM      1  H1  ACD     1      17.720  30.190  21.260  1.00  0.00            
ATOM      2  O1  ACD     1      16.850  29.830  21.450  1.00  0.00            
ATOM      3  C1  ACD     1      16.470  30.030  22.790  1.00  0.00            
ATOM      4  H2  ACD     1      15.380  30.160  22.890  1.00  0.00            
ATOM      5  H3  ACD     1      16.860  30.970  23.200  1.00  0.00            
ATOM      6  C2  ACD     1      16.950  28.950  23.660  1.00  0.00            
ATOM      7  H4  ACD     1      16.700  28.010  23.160  1.00  0.00            
ATOM      8  O2  ACD     1      18.400  28.900  23.830  1.00  0.00            
ATOM      9  C3  ACD     1      19.050  29.790  24.680  1.00  0.00            
ATOM     10  H5  ACD     1      19.410  30.610  24.050  1.00  0.00            
ATOM     11  O3  ACD     1      20.260  29.120  25.190  1.00  0.00            
ATOM     12  C4  ACD     1      21.600  29.440  24.610  1.00  0.00            
ATOM     13  H6  ACD     1      21.710  30.530  24.540  1.00  0.00            
ATOM     14  C5  ACD     1      22.620  29.090  25.730  1.00  0.00            
ATOM     15  H7  ACD     1      22.330  28.090  26.060  1.00  0.00            
ATOM     16  O4  ACD     1      22.410  29.970  26.810  1.00  0.00            
ATOM     17  H8  ACD     1      22.920  29.580  27.520  1.00  0.00            
ATOM     18  C6  ACD     1      24.080  28.920  25.240  1.00  0.00            
ATOM     19  H9  ACD     1      24.540  29.910  25.070  1.00  0.00            
ATOM     20  O5  ACD     1      24.740  28.280  26.330  1.00  0.00            
ATOM     21  H10 ACD     1      24.460  27.360  26.330  1.00  0.00            
ATOM     22  C7  ACD     1      24.190  28.050  24.010  1.00  0.00            
ATOM     23  H11 ACD     1      25.180  28.080  23.550  1.00  0.00            
ATOM     24  O6  ACD     1      23.310  28.610  23.010  1.00  0.00            
ATOM     25  C8  ACD     1      21.930  28.760  23.310  1.00  0.00            
ATOM     26  H12 ACD     1      21.420  27.810  23.470  1.00  0.00            
ATOM     27  C9  ACD     1      21.180  29.350  22.170  1.00  0.00            
ATOM     28  H13 ACD     1      21.210  28.620  21.350  1.00  0.00            
ATOM     29  H14 ACD     1      20.120  29.400  22.460  1.00  0.00            
ATOM     30  O7  ACD     1      21.720  30.620  21.790  1.00  0.00            
ATOM     31  H15 ACD     1      20.930  31.130  21.580  1.00  0.00            
ATOM     32  O8  ACD     1      23.850  26.650  24.290  1.00  0.00            
ATOM     33  C10 ACD     1      24.960  25.640  24.250  1.00  0.00            
ATOM     34  H16 ACD     1      25.920  26.170  24.330  1.00  0.00            
ATOM     35  C11 ACD     1      24.740  24.650  25.420  1.00  0.00            
ATOM     36  H17 ACD     1      23.640  24.620  25.410  1.00  0.00            
ATOM     37  O9  ACD     1      25.320  25.300  26.550  1.00  0.00            
ATOM     38  H18 ACD     1      26.260  25.430  26.420  1.00  0.00            
ATOM     39  C12 ACD     1      25.130  23.210  25.170  1.00  0.00            
ATOM     40  H19 ACD     1      26.220  23.130  25.180  1.00  0.00            
ATOM     41  O10 ACD     1      24.790  22.390  26.240  1.00  0.00            
ATOM     42  H20 ACD     1      23.970  22.030  25.880  1.00  0.00            
ATOM     43  C13 ACD     1      24.580  22.600  23.900  1.00  0.00            
ATOM     44  H21 ACD     1      25.420  22.060  23.450  1.00  0.00            
ATOM     45  O11 ACD     1      24.310  23.630  22.900  1.00  0.00            
ATOM     46  C14 ACD     1      25.090  24.870  22.890  1.00  0.00            
ATOM     47  H22 ACD     1      24.530  25.470  22.150  1.00  0.00            
ATOM     48  C15 ACD     1      26.510  24.590  22.330  1.00  0.00            
ATOM     49  H23 ACD     1      26.290  23.740  21.680  1.00  0.00            
ATOM     50  H24 ACD     1      26.790  25.450  21.700  1.00  0.00            
ATOM     51  O12 ACD     1      27.500  24.190  23.260  1.00  0.00            
ATOM     52  H25 ACD     1      28.310  24.250  22.750  1.00  0.00            
ATOM     53  O13 ACD     1      23.440  21.600  24.080  1.00  0.00            
ATOM     54  C16 ACD     1      23.060  20.520  23.120  1.00  0.00            
ATOM     55  H26 ACD     1      23.990  20.050  22.780  1.00  0.00            
ATOM     56  C17 ACD     1      22.290  19.630  24.110  1.00  0.00            
ATOM     57  H27 ACD     1      21.710  20.290  24.770  1.00  0.00            
ATOM     58  O14 ACD     1      23.210  18.880  24.970  1.00  0.00            
ATOM     59  H28 ACD     1      22.680  18.540  25.700  1.00  0.00            
ATOM     60  C18 ACD     1      21.370  18.650  23.380  1.00  0.00            
ATOM     61  H29 ACD     1      22.070  17.980  22.880  1.00  0.00            
ATOM     62  O15 ACD     1      20.640  17.830  24.250  1.00  0.00            
ATOM     63  H30 ACD     1      19.890  18.400  24.450  1.00  0.00            
ATOM     64  C19 ACD     1      20.420  19.280  22.300  1.00  0.00            
ATOM     65  H31 ACD     1      19.860  18.530  21.740  1.00  0.00            
ATOM     66  O16 ACD     1      21.330  19.990  21.370  1.00  0.00            
ATOM     67  C20 ACD     1      22.270  20.980  21.850  1.00  0.00            
ATOM     68  H32 ACD     1      21.700  21.880  22.110  1.00  0.00            
ATOM     69  C21 ACD     1      23.200  21.200  20.660  1.00  0.00            
ATOM     70  H33 ACD     1      23.990  21.880  21.000  1.00  0.00            
ATOM     71  H34 ACD     1      23.530  20.220  20.280  1.00  0.00            
ATOM     72  O17 ACD     1      22.520  21.760  19.560  1.00  0.00            
ATOM     73  H35 ACD     1      21.960  22.510  19.810  1.00  0.00            
ATOM     74  O18 ACD     1      19.500  20.140  22.980  1.00  0.00            
ATOM     75  C22 ACD     1      18.070  20.170  22.700  1.00  0.00            
ATOM     76  H36 ACD     1      17.730  19.230  22.250  1.00  0.00            
ATOM     77  C23 ACD     1      17.400  20.270  24.110  1.00  0.00            
ATOM     78  H37 ACD     1      17.790  21.060  24.760  1.00  0.00            
ATOM     79  O19 ACD     1      17.650  19.070  24.900  1.00  0.00            
ATOM     80  H38 ACD     1      18.250  19.240  25.640  1.00  0.00            
ATOM     81  C24 ACD     1      15.880  20.410  23.930  1.00  0.00            
ATOM     82  H39 ACD     1      15.570  19.490  23.410  1.00  0.00            
ATOM     83  O20 ACD     1      15.260  20.510  25.180  1.00  0.00            
ATOM     84  H40 ACD     1      15.420  21.380  25.550  1.00  0.00            
ATOM     85  C25 ACD     1      15.620  21.640  23.060  1.00  0.00            
ATOM     86  H41 ACD     1      14.550  21.730  22.840  1.00  0.00            
ATOM     87  O21 ACD     1      16.280  21.450  21.790  1.00  0.00            
ATOM     88  C26 ACD     1      17.680  21.370  21.800  1.00  0.00            
ATOM     89  H42 ACD     1      18.060  22.330  22.170  1.00  0.00            
ATOM     90  C27 ACD     1      18.260  21.250  20.400  1.00  0.00            
ATOM     91  H43 ACD     1      17.860  22.090  19.820  1.00  0.00            
ATOM     92  H44 ACD     1      19.340  21.350  20.560  1.00  0.00            
ATOM     93  O22 ACD     1      17.970  20.080  19.770  1.00  0.00            
ATOM     94  H45 ACD     1      18.650  20.080  19.090  1.00  0.00            
ATOM     95  O23 ACD     1      15.980  22.800  23.750  1.00  0.00            
ATOM     96  C28 ACD     1      14.880  23.640  24.340  1.00  0.00            
ATOM     97  H46 ACD     1      14.000  23.000  24.500  1.00  0.00            
ATOM     98  C29 ACD     1      14.450  24.760  23.400  1.00  0.00            
ATOM     99  H47 ACD     1      14.870  24.510  22.420  1.00  0.00            
ATOM    100  O24 ACD     1      15.040  26.090  23.720  1.00  0.00            
ATOM    101  C30 ACD     1      12.950  24.840  23.210  1.00  0.00            
ATOM    102  H48 ACD     1      12.560  23.830  23.010  1.00  0.00            
ATOM    103  H49 ACD     1      12.480  25.140  24.150  1.00  0.00            
ATOM    104  O25 ACD     1      12.510  25.690  22.190  1.00  0.00            
ATOM    105  H50 ACD     1      12.820  25.420  21.320  1.00  0.00            
ATOM    106  C31 ACD     1      15.290  24.080  25.730  1.00  0.00            
ATOM    107  H51 ACD     1      16.370  24.250  25.720  1.00  0.00            
ATOM    108  O26 ACD     1      15.040  23.010  26.570  1.00  0.00            
ATOM    109  H52 ACD     1      15.260  23.180  27.490  1.00  0.00            
ATOM    110  C32 ACD     1      14.580  25.420  26.090  1.00  0.00            
ATOM    111  H53 ACD     1      13.500  25.240  26.120  1.00  0.00            
ATOM    112  O27 ACD     1      15.050  25.810  27.380  1.00  0.00            
ATOM    113  H54 ACD     1      16.000  25.940  27.320  1.00  0.00            
ATOM    114  C33 ACD     1      14.790  26.600  25.080  1.00  0.00            
ATOM    115  H55 ACD     1      13.830  27.130  24.990  1.00  0.00            
ATOM    116  O28 ACD     1      15.900  27.530  25.490  1.00  0.00            
ATOM    117  C34 ACD     1      16.170  28.820  24.990  1.00  0.00            
ATOM    118  H56 ACD     1      15.140  29.180  24.840  1.00  0.00            
ATOM    119  C35 ACD     1      16.820  29.580  26.160  1.00  0.00            
ATOM    120  H57 ACD     1      17.030  28.890  26.990  1.00  0.00            
ATOM    121  O29 ACD     1      15.780  30.510  26.710  1.00  0.00            
ATOM    122  H58 ACD     1      14.960  30.030  26.900  1.00  0.00            
ATOM    123  C36 ACD     1      18.150  30.280  25.910  1.00  0.00            
ATOM    124  H59 ACD     1      17.980  31.330  25.680  1.00  0.00            
ATOM    125  O30 ACD     1      19.010  30.180  27.020  1.00  0.00            
ATOM    126  H60 ACD     1      19.650  29.570  26.650  1.00  0.00            
ATOM    127  C1  DF0     2      22.780  26.760  19.810  1.00  0.00            
ATOM    128  C2  DF0     2      22.320  25.600  20.730  1.00  0.00            
ATOM    129  O1  DF0     2      22.950  24.550  20.590  1.00  0.00            
ATOM    130  O2  DF0     2      21.400  25.820  21.700  1.00  0.00            
ATOM    131  C3  DF0     2      20.950  24.690  22.480  1.00  0.00            
ATOM    132  C4  DF0     2      21.290  24.670  23.970  1.00  0.00            
ATOM    133  C5  DF0     2      20.130  23.970  24.740  1.00  0.00            
ATOM    134  C6  DF0     2      20.150  22.460  24.280  1.00  0.00            
ATOM    135  C7  DF0     2      18.980  24.660  23.910  1.00  0.00            
ATOM    136  C8  DF0     2      18.750  26.090  24.470  1.00  0.00            
ATOM    137  C9  DF0     2      18.860  26.360  26.030  1.00  0.00            
ATOM    138  O3  DF0     2      17.600  26.130  26.610  1.00  0.00            
ATOM    139  C10 DF0     2      20.040  25.620  26.770  1.00  0.00            
ATOM    140  C11 DF0     2      20.280  26.010  28.340  1.00  0.00            
ATOM    141  C12 DF0     2      19.160  25.480  29.310  1.00  0.00            
ATOM    142  C13 DF0     2      20.440  27.550  28.600  1.00  0.00            
ATOM    143  C14 DF0     2      21.060  27.900  30.020  1.00  0.00            
ATOM    144  C15 DF0     2      22.350  27.110  30.320  1.00  0.00            
ATOM    145  O4  DF0     2      22.700  27.360  31.650  1.00  0.00            
ATOM    146  C16 DF0     2      22.200  25.560  30.050  1.00  0.00            
ATOM    147  C17 DF0     2      23.480  24.790  30.450  1.00  0.00            
ATOM    148  C18 DF0     2      21.700  25.260  28.660  1.00  0.00            
ATOM    149  C19 DF0     2      21.740  23.700  28.360  1.00  0.00            
ATOM    150  C20 DF0     2      21.350  23.440  26.940  1.00  0.00            
ATOM    151  C21 DF0     2      20.060  24.100  26.340  1.00  0.00            
ATOM    152  C22 DF0     2      18.810  23.260  26.840  1.00  0.00            
ATOM    153  C23 DF0     2      19.410  24.790  22.490  1.00  0.00            
ATOM    154  C24 DF0     2      18.700  24.730  21.340  1.00  0.00            
ATOM    155  C25 DF0     2      17.180  25.020  21.350  1.00  0.00            
ATOM    156  C26 DF0     2      16.830  26.460  20.960  1.00  0.00            
ATOM    157  C27 DF0     2      16.880  26.720  19.460  1.00  0.00            
ATOM    158  C28 DF0     2      17.780  27.430  18.820  1.00  0.00            
ATOM    159  C29 DF0     2      17.590  27.510  17.300  1.00  0.00            
ATOM    160  C30 DF0     2      18.950  28.140  19.490  1.00  0.00            
ATOM    161  C31 DF0     2      19.290  24.400  19.980  1.00  0.00            
ATOM    162  O5  DF0     2      20.260  23.700  19.850  1.00  0.00            
ATOM    163  O6  DF0     2      18.430  24.460  19.000  1.00  0.00            
ATOM    164  H1  DF0     2      23.670  26.400  19.280  1.00  0.00            
ATOM    165  H2  DF0     2      21.960  27.210  19.250  1.00  0.00            
ATOM    166  H3  DF0     2      23.180  27.470  20.550  1.00  0.00            
ATOM    167  H4  DF0     2      21.350  23.750  22.080  1.00  0.00            
ATOM    168  H5  DF0     2      21.430  25.700  24.320  1.00  0.00            
ATOM    169  H6  DF0     2      22.210  24.090  24.090  1.00  0.00            
ATOM    170  H7  DF0     2      19.730  21.680  24.940  1.00  0.00            
ATOM    171  H8  DF0     2      19.700  22.420  23.270  1.00  0.00            
ATOM    172  H9  DF0     2      21.200  22.160  24.260  1.00  0.00            
ATOM    173  H10 DF0     2      18.050  24.080  23.960  1.00  0.00            
ATOM    174  H11 DF0     2      17.790  26.500  24.110  1.00  0.00            
ATOM    175  H12 DF0     2      19.540  26.690  24.020  1.00  0.00            
ATOM    176  H13 DF0     2      19.060  27.420  26.200  1.00  0.00            
ATOM    177  H14 DF0     2      16.960  26.560  26.020  1.00  0.00            
ATOM    178  H15 DF0     2      20.870  26.080  26.230  1.00  0.00            
ATOM    179  H16 DF0     2      18.200  26.000  29.260  1.00  0.00            
ATOM    180  H17 DF0     2      19.040  24.390  29.280  1.00  0.00            
ATOM    181  H18 DF0     2      19.510  25.670  30.330  1.00  0.00            
ATOM    182  H19 DF0     2      19.430  27.980  28.490  1.00  0.00            
ATOM    183  H20 DF0     2      21.080  27.970  27.820  1.00  0.00            
ATOM    184  H21 DF0     2      20.430  27.640  30.880  1.00  0.00            
ATOM    185  H22 DF0     2      21.310  28.970  30.050  1.00  0.00            
ATOM    186  H23 DF0     2      23.120  27.380  29.590  1.00  0.00            
ATOM    187  H24 DF0     2      22.890  28.320  31.700  1.00  0.00            
ATOM    188  H25 DF0     2      21.470  25.250  30.800  1.00  0.00            
ATOM    189  H26 DF0     2      23.170  23.760  30.680  1.00  0.00            
ATOM    190  H27 DF0     2      24.240  24.800  29.670  1.00  0.00            
ATOM    191  H28 DF0     2      24.010  25.070  31.370  1.00  0.00            
ATOM    192  H29 DF0     2      22.520  25.590  28.010  1.00  0.00            
ATOM    193  H30 DF0     2      21.170  23.180  29.140  1.00  0.00            
ATOM    194  H31 DF0     2      22.790  23.400  28.440  1.00  0.00            
ATOM    195  H32 DF0     2      21.340  22.350  26.780  1.00  0.00            
ATOM    196  H33 DF0     2      22.160  23.850  26.320  1.00  0.00            
ATOM    197  H34 DF0     2      18.210  22.810  26.040  1.00  0.00            
ATOM    198  H35 DF0     2      19.100  22.440  27.500  1.00  0.00            
ATOM    199  H36 DF0     2      18.190  23.970  27.400  1.00  0.00            
ATOM    200  H37 DF0     2      16.720  24.850  22.330  1.00  0.00            
ATOM    201  H38 DF0     2      16.770  24.290  20.650  1.00  0.00            
ATOM    202  H39 DF0     2      17.350  27.220  21.540  1.00  0.00            
ATOM    203  H40 DF0     2      15.800  26.610  21.310  1.00  0.00            
ATOM    204  H41 DF0     2      15.960  26.370  18.990  1.00  0.00            
ATOM    205  H42 DF0     2      17.290  26.550  16.880  1.00  0.00            
ATOM    206  H43 DF0     2      16.840  28.270  17.050  1.00  0.00            
ATOM    207  H44 DF0     2      18.570  27.820  16.920  1.00  0.00            
ATOM    208  H45 DF0     2      18.490  29.010  19.970  1.00  0.00            
ATOM    209  H46 DF0     2      19.510  27.550  20.230  1.00  0.00            
ATOM    210  H47 DF0     2      19.640  28.590  18.770  1.00  0.00            
ATOM    211  H48 DF0     2      17.840  25.180  19.300  1.00  0.00            
TER
ENDMDL
MODEL        1
ATOM      1  H1  ACD     1      15.060  29.350  21.580  1.00  0.00            
ATOM      2  O1  ACD     1      15.390  28.580  22.050  1.00  0.00            
ATOM      3  C1  ACD     1      15.400  28.720  23.450  1.00  0.00            
ATOM      4  H2  ACD     1      14.450  28.360  23.860  1.00  0.00            
ATOM      5  H3  ACD     1      15.560  29.770  23.700  1.00  0.00            
ATOM      6  C2  ACD     1      16.480  27.910  24.050  1.00  0.00            
ATOM      7  H4  ACD     1      16.310  26.930  23.600  1.00  0.00            
ATOM      8  O2  ACD     1      17.740  28.410  23.600  1.00  0.00            
ATOM      9  C3  ACD     1      18.300  29.570  24.220  1.00  0.00            
ATOM     10  H5  ACD     1      17.800  30.340  23.630  1.00  0.00            
ATOM     11  O3  ACD     1      19.740  29.640  24.220  1.00  0.00            
ATOM     12  C4  ACD     1      20.510  30.380  23.210  1.00  0.00            
ATOM     13  H6  ACD     1      20.130  31.400  23.100  1.00  0.00            
ATOM     14  C5  ACD     1      21.920  30.600  23.740  1.00  0.00            
ATOM     15  H7  ACD     1      22.280  29.600  24.010  1.00  0.00            
ATOM     16  O4  ACD     1      21.860  31.500  24.780  1.00  0.00            
ATOM     17  H8  ACD     1      22.740  31.830  24.980  1.00  0.00            
ATOM     18  C6  ACD     1      22.990  31.080  22.740  1.00  0.00            
ATOM     19  H9  ACD     1      22.810  32.130  22.500  1.00  0.00            
ATOM     20  O5  ACD     1      24.320  31.020  23.260  1.00  0.00            
ATOM     21  H10 ACD     1      24.750  30.170  23.170  1.00  0.00            
ATOM     22  C7  ACD     1      22.910  30.270  21.420  1.00  0.00            
ATOM     23  H11 ACD     1      23.520  30.690  20.610  1.00  0.00            
ATOM     24  O6  ACD     1      21.620  30.340  20.940  1.00  0.00            
ATOM     25  C8  ACD     1      20.630  29.670  21.780  1.00  0.00            
ATOM     26  H12 ACD     1      20.990  28.630  21.880  1.00  0.00            
ATOM     27  C9  ACD     1      19.280  29.720  21.060  1.00  0.00            
ATOM     28  H13 ACD     1      19.290  29.270  20.050  1.00  0.00            
ATOM     29  H14 ACD     1      18.630  29.050  21.640  1.00  0.00            
ATOM     30  O7  ACD     1      18.690  31.050  20.960  1.00  0.00            
ATOM     31  H15 ACD     1      17.990  31.170  20.310  1.00  0.00            
ATOM     32  O8  ACD     1      23.300  28.930  21.630  1.00  0.00            
ATOM     33  C10 ACD     1      24.640  28.480  21.260  1.00  0.00            
ATOM     34  H16 ACD     1      25.340  29.330  21.200  1.00  0.00            
ATOM     35  C11 ACD     1      25.270  27.630  22.410  1.00  0.00            
ATOM     36  H17 ACD     1      24.380  27.180  22.880  1.00  0.00            
ATOM     37  O9  ACD     1      25.910  28.440  23.380  1.00  0.00            
ATOM     38  H18 ACD     1      26.440  27.870  23.960  1.00  0.00            
ATOM     39  C12 ACD     1      26.170  26.430  22.060  1.00  0.00            
ATOM     40  H19 ACD     1      27.100  26.740  21.580  1.00  0.00            
ATOM     41  O10 ACD     1      26.480  25.570  23.170  1.00  0.00            
ATOM     42  H20 ACD     1      25.930  24.800  22.980  1.00  0.00            
ATOM     43  C13 ACD     1      25.530  25.530  20.920  1.00  0.00            
ATOM     44  H21 ACD     1      26.270  25.310  20.140  1.00  0.00            
ATOM     45  O11 ACD     1      24.420  26.090  20.240  1.00  0.00            
ATOM     46  C14 ACD     1      24.480  27.510  19.990  1.00  0.00            
ATOM     47  H22 ACD     1      23.500  27.810  19.590  1.00  0.00            
ATOM     48  C15 ACD     1      25.550  27.910  18.980  1.00  0.00            
ATOM     49  H23 ACD     1      25.430  27.350  18.040  1.00  0.00            
ATOM     50  H24 ACD     1      25.400  28.950  18.690  1.00  0.00            
ATOM     51  O12 ACD     1      26.870  27.820  19.500  1.00  0.00            
ATOM     52  H25 ACD     1      27.460  28.260  18.880  1.00  0.00            
ATOM     53  O13 ACD     1      25.110  24.280  21.470  1.00  0.00            
ATOM     54  C16 ACD     1      25.050  23.100  20.690  1.00  0.00            
ATOM     55  H26 ACD     1      25.830  23.060  19.920  1.00  0.00            
ATOM     56  C17 ACD     1      25.250  21.880  21.680  1.00  0.00            
ATOM     57  H27 ACD     1      24.690  22.140  22.590  1.00  0.00            
ATOM     58  O14 ACD     1      26.650  21.560  21.810  1.00  0.00            
ATOM     59  H28 ACD     1      27.140  22.360  22.010  1.00  0.00            
ATOM     60  C18 ACD     1      24.490  20.640  21.220  1.00  0.00            
ATOM     61  H29 ACD     1      24.960  20.330  20.280  1.00  0.00            
ATOM     62  O15 ACD     1      24.590  19.570  22.180  1.00  0.00            
ATOM     63  H30 ACD     1      23.660  19.620  22.420  1.00  0.00            
ATOM     64  C19 ACD     1      22.960  20.880  20.990  1.00  0.00            
ATOM     65  H31 ACD     1      22.550  20.310  20.150  1.00  0.00            
ATOM     66  O16 ACD     1      22.690  22.280  20.720  1.00  0.00            
ATOM     67  C20 ACD     1      23.710  23.020  19.940  1.00  0.00            
ATOM     68  H32 ACD     1      23.350  24.050  19.810  1.00  0.00            
ATOM     69  C21 ACD     1      23.940  22.540  18.520  1.00  0.00            
ATOM     70  H33 ACD     1      24.810  23.030  18.060  1.00  0.00            
ATOM     71  H34 ACD     1      24.140  21.460  18.620  1.00  0.00            
ATOM     72  O17 ACD     1      22.820  22.760  17.720  1.00  0.00            
ATOM     73  H35 ACD     1      22.270  23.410  18.180  1.00  0.00            
ATOM     74  O18 ACD     1      22.270  20.550  22.200  1.00  0.00            
ATOM     75  C22 ACD     1      20.900  20.130  22.310  1.00  0.00            
ATOM     76  H36 ACD     1      20.870  19.100  21.930  1.00  0.00            
ATOM     77  C23 ACD     1      20.510  20.180  23.770  1.00  0.00            
ATOM     78  H37 ACD     1      20.710  21.230  24.010  1.00  0.00            
ATOM     79  O19 ACD     1      21.360  19.420  24.620  1.00  0.00            
ATOM     80  H38 ACD     1      21.450  19.810  25.490  1.00  0.00            
ATOM     81  C24 ACD     1      18.990  19.790  23.950  1.00  0.00            
ATOM     82  H39 ACD     1      18.830  18.830  23.440  1.00  0.00            
ATOM     83  O20 ACD     1      18.590  19.820  25.380  1.00  0.00            
ATOM     84  H40 ACD     1      18.750  20.700  25.740  1.00  0.00            
ATOM     85  C25 ACD     1      18.150  20.800  23.290  1.00  0.00            
ATOM     86  H41 ACD     1      17.100  20.480  23.250  1.00  0.00            
ATOM     87  O21 ACD     1      18.560  20.790  21.910  1.00  0.00            
ATOM     88  C26 ACD     1      19.940  20.970  21.450  1.00  0.00            
ATOM     89  H42 ACD     1      20.200  22.040  21.490  1.00  0.00            
ATOM     90  C27 ACD     1      19.840  20.520  20.020  1.00  0.00            
ATOM     91  H43 ACD     1      18.880  20.920  19.650  1.00  0.00            
ATOM     92  H44 ACD     1      20.710  20.860  19.450  1.00  0.00            
ATOM     93  O22 ACD     1      19.870  19.130  19.880  1.00  0.00            
ATOM     94  H45 ACD     1      19.000  18.740  20.030  1.00  0.00            
ATOM     95  O23 ACD     1      18.110  22.140  24.040  1.00  0.00            
ATOM     96  C28 ACD     1      17.030  22.400  24.970  1.00  0.00            
ATOM     97  H46 ACD     1      16.580  21.440  25.250  1.00  0.00            
ATOM     98  C29 ACD     1      15.840  23.160  24.380  1.00  0.00            
ATOM     99  H47 ACD     1      15.850  22.910  23.310  1.00  0.00            
ATOM    100  O24 ACD     1      16.000  24.570  24.650  1.00  0.00            
ATOM    101  C30 ACD     1      14.430  22.830  24.820  1.00  0.00            
ATOM    102  H48 ACD     1      14.350  21.740  24.940  1.00  0.00            
ATOM    103  H49 ACD     1      14.250  23.270  25.810  1.00  0.00            
ATOM    104  O25 ACD     1      13.440  23.340  23.930  1.00  0.00            
ATOM    105  H50 ACD     1      13.530  22.890  23.080  1.00  0.00            
ATOM    106  C31 ACD     1      17.640  23.040  26.220  1.00  0.00            
ATOM    107  H51 ACD     1      18.450  23.640  25.800  1.00  0.00            
ATOM    108  O26 ACD     1      18.120  22.060  27.220  1.00  0.00            
ATOM    109  H52 ACD     1      18.770  22.510  27.770  1.00  0.00            
ATOM    110  C32 ACD     1      16.760  24.020  26.930  1.00  0.00            
ATOM    111  H53 ACD     1      15.850  23.500  27.270  1.00  0.00            
ATOM    112  O27 ACD     1      17.330  24.670  28.010  1.00  0.00            
ATOM    113  H54 ACD     1      18.190  24.920  27.660  1.00  0.00            
ATOM    114  C33 ACD     1      16.110  25.090  26.010  1.00  0.00            
ATOM    115  H55 ACD     1      15.150  25.390  26.430  1.00  0.00            
ATOM    116  O28 ACD     1      16.830  26.330  25.980  1.00  0.00            
ATOM    117  C34 ACD     1      16.370  27.650  25.550  1.00  0.00            
ATOM    118  H56 ACD     1      15.340  27.630  25.930  1.00  0.00            
ATOM    119  C35 ACD     1      17.230  28.660  26.390  1.00  0.00            
ATOM    120  H57 ACD     1      18.110  28.150  26.800  1.00  0.00            
ATOM    121  O29 ACD     1      16.470  28.990  27.530  1.00  0.00            
ATOM    122  H58 ACD     1      17.120  29.130  28.220  1.00  0.00            
ATOM    123  C36 ACD     1      17.750  29.890  25.630  1.00  0.00            
ATOM    124  H59 ACD     1      16.810  30.430  25.480  1.00  0.00            
ATOM    125  O30 ACD     1      18.640  30.760  26.250  1.00  0.00            
ATOM    126  H60 ACD     1      19.460  30.330  25.970  1.00  0.00            
ATOM    127  C1  DF0     2      20.770  27.640  18.580  1.00  0.00            
ATOM    128  C2  DF0     2      21.320  26.450  19.260  1.00  0.00            
ATOM    129  O1  DF0     2      21.960  25.670  18.580  1.00  0.00            
ATOM    130  O2  DF0     2      20.970  26.510  20.590  1.00  0.00            
ATOM    131  C3  DF0     2      21.290  25.370  21.420  1.00  0.00            
ATOM    132  C4  DF0     2      22.190  25.780  22.630  1.00  0.00            
ATOM    133  C5  DF0     2      21.720  24.870  23.780  1.00  0.00            
ATOM    134  C6  DF0     2      22.190  23.470  23.430  1.00  0.00            
ATOM    135  C7  DF0     2      20.160  24.970  23.540  1.00  0.00            
ATOM    136  C8  DF0     2      19.630  26.280  24.130  1.00  0.00            
ATOM    137  C9  DF0     2      20.040  26.600  25.610  1.00  0.00            
ATOM    138  O3  DF0     2      19.350  25.800  26.520  1.00  0.00            
ATOM    139  C10 DF0     2      21.570  26.500  25.700  1.00  0.00            
ATOM    140  C11 DF0     2      22.120  27.250  26.990  1.00  0.00            
ATOM    141  C12 DF0     2      21.790  26.530  28.300  1.00  0.00            
ATOM    142  C13 DF0     2      21.430  28.670  27.080  1.00  0.00            
ATOM    143  C14 DF0     2      22.220  29.630  27.960  1.00  0.00            
ATOM    144  C15 DF0     2      23.700  29.650  27.770  1.00  0.00            
ATOM    145  O4  DF0     2      24.120  30.590  28.810  1.00  0.00            
ATOM    146  C16 DF0     2      24.370  28.260  27.930  1.00  0.00            
ATOM    147  C17 DF0     2      25.970  28.330  27.800  1.00  0.00            
ATOM    148  C18 DF0     2      23.690  27.410  26.830  1.00  0.00            
ATOM    149  C19 DF0     2      24.330  26.040  26.610  1.00  0.00            
ATOM    150  C20 DF0     2      23.780  25.320  25.390  1.00  0.00            
ATOM    151  C21 DF0     2      22.240  25.140  25.290  1.00  0.00            
ATOM    152  C22 DF0     2      21.930  23.970  26.260  1.00  0.00            
ATOM    153  C23 DF0     2      19.950  24.900  21.990  1.00  0.00            
ATOM    154  C24 DF0     2      18.910  24.410  21.190  1.00  0.00            
ATOM    155  C25 DF0     2      17.550  24.170  21.800  1.00  0.00            
ATOM    156  C26 DF0     2      16.520  25.300  21.540  1.00  0.00            
ATOM    157  C27 DF0     2      15.790  25.140  20.280  1.00  0.00            
ATOM    158  C28 DF0     2      15.860  25.960  19.250  1.00  0.00            
ATOM    159  C29 DF0     2      15.060  25.870  18.060  1.00  0.00            
ATOM    160  C30 DF0     2      16.740  27.170  19.320  1.00  0.00            
ATOM    161  C31 DF0     2      19.060  24.190  19.700  1.00  0.00            
ATOM    162  O5  DF0     2      20.040  23.730  19.200  1.00  0.00            
ATOM    163  O6  DF0     2      17.960  23.950  18.990  1.00  0.00            
ATOM    164  H1  DF0     2      21.350  27.770  17.660  1.00  0.00            
ATOM    165  H2  DF0     2      19.690  27.620  18.450  1.00  0.00            
ATOM    166  H3  DF0     2      20.980  28.470  19.280  1.00  0.00            
ATOM    167  H4  DF0     2      21.880  24.640  20.860  1.00  0.00            
ATOM    168  H5  DF0     2      22.200  26.860  22.830  1.00  0.00            
ATOM    169  H6  DF0     2      23.210  25.540  22.300  1.00  0.00            
ATOM    170  H7  DF0     2      21.900  22.690  24.140  1.00  0.00            
ATOM    171  H8  DF0     2      21.640  23.250  22.510  1.00  0.00            
ATOM    172  H9  DF0     2      23.260  23.370  23.210  1.00  0.00            
ATOM    173  H10 DF0     2      19.580  24.200  24.060  1.00  0.00            
ATOM    174  H11 DF0     2      18.540  26.190  24.210  1.00  0.00            
ATOM    175  H12 DF0     2      19.860  27.150  23.500  1.00  0.00            
ATOM    176  H13 DF0     2      19.680  27.630  25.760  1.00  0.00            
ATOM    177  H14 DF0     2      18.440  25.990  26.220  1.00  0.00            
ATOM    178  H15 DF0     2      21.870  27.170  24.890  1.00  0.00            
ATOM    179  H16 DF0     2      20.900  25.890  28.260  1.00  0.00            
ATOM    180  H17 DF0     2      22.570  25.860  28.680  1.00  0.00            
ATOM    181  H18 DF0     2      21.560  27.190  29.140  1.00  0.00            
ATOM    182  H19 DF0     2      20.380  28.660  27.390  1.00  0.00            
ATOM    183  H20 DF0     2      21.470  29.030  26.050  1.00  0.00            
ATOM    184  H21 DF0     2      22.050  29.510  29.040  1.00  0.00            
ATOM    185  H22 DF0     2      21.800  30.640  27.860  1.00  0.00            
ATOM    186  H23 DF0     2      23.930  30.070  26.790  1.00  0.00            
ATOM    187  H24 DF0     2      25.040  30.720  28.520  1.00  0.00            
ATOM    188  H25 DF0     2      24.110  27.830  28.900  1.00  0.00            
ATOM    189  H26 DF0     2      26.500  27.380  27.970  1.00  0.00            
ATOM    190  H27 DF0     2      26.280  28.720  26.820  1.00  0.00            
ATOM    191  H28 DF0     2      26.310  29.120  28.460  1.00  0.00            
ATOM    192  H29 DF0     2      23.920  27.960  25.900  1.00  0.00            
ATOM    193  H30 DF0     2      24.210  25.380  27.480  1.00  0.00            
ATOM    194  H31 DF0     2      25.420  26.180  26.590  1.00  0.00            
ATOM    195  H32 DF0     2      24.420  24.470  25.130  1.00  0.00            
ATOM    196  H33 DF0     2      24.050  25.920  24.510  1.00  0.00            
ATOM    197  H34 DF0     2      22.010  24.380  27.280  1.00  0.00            
ATOM    198  H35 DF0     2      21.000  23.420  26.110  1.00  0.00            
ATOM    199  H36 DF0     2      22.740  23.240  26.160  1.00  0.00            
ATOM    200  H37 DF0     2      17.610  24.100  22.890  1.00  0.00            
ATOM    201  H38 DF0     2      17.120  23.210  21.480  1.00  0.00            
ATOM    202  H39 DF0     2      17.180  26.170  21.590  1.00  0.00            
ATOM    203  H40 DF0     2      15.790  25.300  22.370  1.00  0.00            
ATOM    204  H41 DF0     2      15.090  24.300  20.270  1.00  0.00            
ATOM    205  H42 DF0     2      14.310  26.670  18.120  1.00  0.00            
ATOM    206  H43 DF0     2      15.640  26.080  17.150  1.00  0.00            
ATOM    207  H44 DF0     2      14.490  24.940  17.940  1.00  0.00            
ATOM    208  H45 DF0     2      16.840  27.460  18.260  1.00  0.00            
ATOM    209  H46 DF0     2      16.270  28.040  19.800  1.00  0.00            
ATOM    210  H47 DF0     2      17.780  26.940  19.560  1.00  0.00            
ATOM    211  H48 DF0     2      17.210  23.990  19.610  1.00  0.00            
TER
ENDMDL
MODEL        1
ATOM      1  H1  ACD     1      14.260  26.990  22.730  1.00  0.00            
ATOM      2  O1  ACD     1      13.550  26.340  22.680  1.00  0.00            
ATOM      3  C1  ACD     1      13.440  25.830  24.050  1.00  0.00            
ATOM      4  H2  ACD     1      12.680  25.050  24.060  1.00  0.00            
ATOM      5  H3  ACD     1      13.290  26.560  24.860  1.00  0.00            
ATOM      6  C2  ACD     1      14.790  25.160  24.290  1.00  0.00            
ATOM      7  H4  ACD     1      14.890  24.320  23.590  1.00  0.00            
ATOM      8  O2  ACD     1      15.870  26.020  24.020  1.00  0.00            
ATOM      9  C3  ACD     1      16.100  27.070  24.880  1.00  0.00            
ATOM     10  H5  ACD     1      15.520  27.930  24.540  1.00  0.00            
ATOM     11  O3  ACD     1      17.490  27.320  24.700  1.00  0.00            
ATOM     12  C4  ACD     1      18.120  28.380  23.960  1.00  0.00            
ATOM     13  H6  ACD     1      17.530  29.300  24.110  1.00  0.00            
ATOM     14  C5  ACD     1      19.500  28.800  24.470  1.00  0.00            
ATOM     15  H7  ACD     1      20.070  27.860  24.600  1.00  0.00            
ATOM     16  O4  ACD     1      19.310  29.470  25.740  1.00  0.00            
ATOM     17  H8  ACD     1      20.130  29.840  26.060  1.00  0.00            
ATOM     18  C6  ACD     1      20.340  29.730  23.510  1.00  0.00            
ATOM     19  H9  ACD     1      19.790  30.670  23.430  1.00  0.00            
ATOM     20  O5  ACD     1      21.720  29.910  23.980  1.00  0.00            
ATOM     21  H10 ACD     1      22.100  29.040  23.860  1.00  0.00            
ATOM     22  C7  ACD     1      20.320  29.240  22.100  1.00  0.00            
ATOM     23  H11 ACD     1      20.780  30.030  21.500  1.00  0.00            
ATOM     24  O6  ACD     1      18.950  29.110  21.700  1.00  0.00            
ATOM     25  C8  ACD     1      18.150  28.090  22.470  1.00  0.00            
ATOM     26  H12 ACD     1      18.700  27.140  22.400  1.00  0.00            
ATOM     27  C9  ACD     1      16.790  28.180  21.770  1.00  0.00            
ATOM     28  H13 ACD     1      17.000  27.990  20.710  1.00  0.00            
ATOM     29  H14 ACD     1      16.150  27.340  22.050  1.00  0.00            
ATOM     30  O7  ACD     1      16.070  29.360  22.130  1.00  0.00            
ATOM     31  H15 ACD     1      16.440  30.180  21.800  1.00  0.00            
ATOM     32  O8  ACD     1      21.180  28.080  21.820  1.00  0.00            
ATOM     33  C10 ACD     1      22.550  28.160  21.540  1.00  0.00            
ATOM     34  H16 ACD     1      22.800  29.210  21.720  1.00  0.00            
ATOM     35  C11 ACD     1      23.310  27.280  22.510  1.00  0.00            
ATOM     36  H17 ACD     1      22.590  26.570  22.930  1.00  0.00            
ATOM     37  O9  ACD     1      23.950  28.040  23.620  1.00  0.00            
ATOM     38  H18 ACD     1      24.480  27.370  24.060  1.00  0.00            
ATOM     39  C12 ACD     1      24.480  26.490  21.790  1.00  0.00            
ATOM     40  H19 ACD     1      25.200  27.280  21.550  1.00  0.00            
ATOM     41  O10 ACD     1      25.180  25.590  22.710  1.00  0.00            
ATOM     42  H20 ACD     1      25.010  24.710  22.370  1.00  0.00            
ATOM     43  C13 ACD     1      24.180  25.790  20.490  1.00  0.00            
ATOM     44  H21 ACD     1      25.080  25.880  19.880  1.00  0.00            
ATOM     45  O11 ACD     1      23.100  26.400  19.840  1.00  0.00            
ATOM     46  C14 ACD     1      22.770  27.820  20.130  1.00  0.00            
ATOM     47  H22 ACD     1      21.820  28.030  19.640  1.00  0.00            
ATOM     48  C15 ACD     1      23.730  28.790  19.430  1.00  0.00            
ATOM     49  H23 ACD     1      23.970  28.450  18.410  1.00  0.00            
ATOM     50  H24 ACD     1      23.190  29.710  19.200  1.00  0.00            
ATOM     51  O12 ACD     1      24.820  29.060  20.200  1.00  0.00            
ATOM     52  H25 ACD     1      25.430  29.560  19.660  1.00  0.00            
ATOM     53  O13 ACD     1      23.880  24.390  20.610  1.00  0.00            
ATOM     54  C16 ACD     1      24.070  23.420  19.510  1.00  0.00            
ATOM     55  H26 ACD     1      24.870  23.840  18.900  1.00  0.00            
ATOM     56  C17 ACD     1      24.660  22.100  20.150  1.00  0.00            
ATOM     57  H27 ACD     1      24.540  22.070  21.240  1.00  0.00            
ATOM     58  O14 ACD     1      26.120  22.080  20.030  1.00  0.00            
ATOM     59  H28 ACD     1      26.490  21.560  20.750  1.00  0.00            
ATOM     60  C18 ACD     1      24.030  20.840  19.480  1.00  0.00            
ATOM     61  H29 ACD     1      24.370  20.760  18.440  1.00  0.00            
ATOM     62  O15 ACD     1      24.450  19.640  20.150  1.00  0.00            
ATOM     63  H30 ACD     1      23.900  19.540  20.930  1.00  0.00            
ATOM     64  C19 ACD     1      22.510  20.800  19.400  1.00  0.00            
ATOM     65  H31 ACD     1      22.160  20.070  18.660  1.00  0.00            
ATOM     66  O16 ACD     1      21.980  22.100  19.080  1.00  0.00            
ATOM     67  C20 ACD     1      22.840  23.160  18.620  1.00  0.00            
ATOM     68  H32 ACD     1      22.240  24.080  18.640  1.00  0.00            
ATOM     69  C21 ACD     1      23.150  22.810  17.150  1.00  0.00            
ATOM     70  H33 ACD     1      23.920  23.510  16.790  1.00  0.00            
ATOM     71  H34 ACD     1      23.630  21.830  17.050  1.00  0.00            
ATOM     72  O17 ACD     1      22.060  23.000  16.240  1.00  0.00            
ATOM     73  H35 ACD     1      21.410  22.360  16.540  1.00  0.00            
ATOM     74  O18 ACD     1      21.940  20.290  20.660  1.00  0.00            
ATOM     75  C22 ACD     1      20.790  19.430  20.780  1.00  0.00            
ATOM     76  H36 ACD     1      21.090  18.570  20.170  1.00  0.00            
ATOM     77  C23 ACD     1      20.660  18.970  22.310  1.00  0.00            
ATOM     78  H37 ACD     1      20.500  19.870  22.920  1.00  0.00            
ATOM     79  O19 ACD     1      21.820  18.200  22.810  1.00  0.00            
ATOM     80  H38 ACD     1      21.830  18.280  23.770  1.00  0.00            
ATOM     81  C24 ACD     1      19.380  18.100  22.320  1.00  0.00            
ATOM     82  H39 ACD     1      19.480  17.280  21.600  1.00  0.00            
ATOM     83  O20 ACD     1      19.170  17.430  23.610  1.00  0.00            
ATOM     84  H40 ACD     1      19.090  18.140  24.250  1.00  0.00            
ATOM     85  C25 ACD     1      18.130  18.860  21.940  1.00  0.00            
ATOM     86  H41 ACD     1      17.260  18.200  21.900  1.00  0.00            
ATOM     87  O21 ACD     1      18.290  19.470  20.670  1.00  0.00            
ATOM     88  C26 ACD     1      19.490  20.100  20.230  1.00  0.00            
ATOM     89  H42 ACD     1      19.400  21.130  20.570  1.00  0.00            
ATOM     90  C27 ACD     1      19.350  20.070  18.700  1.00  0.00            
ATOM     91  H43 ACD     1      18.430  20.600  18.420  1.00  0.00            
ATOM     92  H44 ACD     1      20.240  20.630  18.390  1.00  0.00            
ATOM     93  O22 ACD     1      19.400  18.780  18.140  1.00  0.00            
ATOM     94  H45 ACD     1      18.600  18.320  18.410  1.00  0.00            
ATOM     95  O23 ACD     1      17.790  19.910  22.860  1.00  0.00            
ATOM     96  C28 ACD     1      16.800  19.620  23.800  1.00  0.00            
ATOM     97  H46 ACD     1      16.590  18.550  23.910  1.00  0.00            
ATOM     98  C29 ACD     1      15.470  20.320  23.340  1.00  0.00            
ATOM     99  H47 ACD     1      15.520  20.500  22.260  1.00  0.00            
ATOM    100  O24 ACD     1      15.330  21.680  23.930  1.00  0.00            
ATOM    101  C30 ACD     1      14.210  19.540  23.670  1.00  0.00            
ATOM    102  H48 ACD     1      14.390  18.480  23.470  1.00  0.00            
ATOM    103  H49 ACD     1      14.000  19.580  24.740  1.00  0.00            
ATOM    104  O25 ACD     1      13.140  20.020  22.900  1.00  0.00            
ATOM    105  H50 ACD     1      13.000  20.940  23.150  1.00  0.00            
ATOM    106  C31 ACD     1      17.320  20.230  25.130  1.00  0.00            
ATOM    107  H51 ACD     1      17.920  21.090  24.810  1.00  0.00            
ATOM    108  O26 ACD     1      18.080  19.160  25.830  1.00  0.00            
ATOM    109  H52 ACD     1      18.500  19.610  26.570  1.00  0.00            
ATOM    110  C32 ACD     1      16.200  20.790  26.100  1.00  0.00            
ATOM    111  H53 ACD     1      15.620  19.880  26.280  1.00  0.00            
ATOM    112  O27 ACD     1      16.570  21.360  27.360  1.00  0.00            
ATOM    113  H54 ACD     1      16.180  22.230  27.360  1.00  0.00            
ATOM    114  C33 ACD     1      15.310  21.870  25.370  1.00  0.00            
ATOM    115  H55 ACD     1      14.280  21.780  25.710  1.00  0.00            
ATOM    116  O28 ACD     1      15.720  23.210  25.680  1.00  0.00            
ATOM    117  C34 ACD     1      14.880  24.420  25.610  1.00  0.00            
ATOM    118  H56 ACD     1      13.900  24.200  26.070  1.00  0.00            
ATOM    119  C35 ACD     1      15.590  25.310  26.760  1.00  0.00            
ATOM    120  H57 ACD     1      16.620  24.950  26.840  1.00  0.00            
ATOM    121  O29 ACD     1      14.920  25.200  27.980  1.00  0.00            
ATOM    122  H58 ACD     1      15.390  24.530  28.490  1.00  0.00            
ATOM    123  C36 ACD     1      15.780  26.800  26.340  1.00  0.00            
ATOM    124  H59 ACD     1      14.870  27.400  26.480  1.00  0.00            
ATOM    125  O30 ACD     1      16.810  27.480  27.030  1.00  0.00            
ATOM    126  H60 ACD     1      17.570  27.480  26.450  1.00  0.00            
ATOM    127  C1  DF0     2      19.200  27.560  18.740  1.00  0.00            
ATOM    128  C2  DF0     2      19.930  26.340  19.210  1.00  0.00            
ATOM    129  O1  DF0     2      20.720  25.760  18.450  1.00  0.00            
ATOM    130  O2  DF0     2      19.330  25.830  20.350  1.00  0.00            
ATOM    131  C3  DF0     2      19.940  24.610  20.880  1.00  0.00            
ATOM    132  C4  DF0     2      20.860  24.840  22.150  1.00  0.00            
ATOM    133  C5  DF0     2      20.750  23.630  23.100  1.00  0.00            
ATOM    134  C6  DF0     2      21.570  22.520  22.380  1.00  0.00            
ATOM    135  C7  DF0     2      19.220  23.360  22.920  1.00  0.00            
ATOM    136  C8  DF0     2      18.460  24.360  23.800  1.00  0.00            
ATOM    137  C9  DF0     2      18.870  24.420  25.230  1.00  0.00            
ATOM    138  O3  DF0     2      18.470  23.270  25.890  1.00  0.00            
ATOM    139  C10 DF0     2      20.400  24.750  25.420  1.00  0.00            
ATOM    140  C11 DF0     2      20.920  25.370  26.730  1.00  0.00            
ATOM    141  C12 DF0     2      20.880  24.410  27.960  1.00  0.00            
ATOM    142  C13 DF0     2      19.950  26.490  27.230  1.00  0.00            
ATOM    143  C14 DF0     2      20.480  27.510  28.320  1.00  0.00            
ATOM    144  C15 DF0     2      21.910  27.990  27.930  1.00  0.00            
ATOM    145  O4  DF0     2      22.430  28.750  28.990  1.00  0.00            
ATOM    146  C16 DF0     2      22.900  26.800  27.670  1.00  0.00            
ATOM    147  C17 DF0     2      24.320  27.410  27.420  1.00  0.00            
ATOM    148  C18 DF0     2      22.320  25.950  26.500  1.00  0.00            
ATOM    149  C19 DF0     2      23.270  24.840  25.940  1.00  0.00            
ATOM    150  C20 DF0     2      22.770  24.140  24.660  1.00  0.00            
ATOM    151  C21 DF0     2      21.260  23.740  24.650  1.00  0.00            
ATOM    152  C22 DF0     2      21.220  22.300  25.240  1.00  0.00            
ATOM    153  C23 DF0     2      18.880  23.680  21.440  1.00  0.00            
ATOM    154  C24 DF0     2      17.930  23.200  20.580  1.00  0.00            
ATOM    155  C25 DF0     2      16.660  22.470  21.010  1.00  0.00            
ATOM    156  C26 DF0     2      15.530  23.550  21.150  1.00  0.00            
ATOM    157  C27 DF0     2      14.810  23.770  19.830  1.00  0.00            
ATOM    158  C28 DF0     2      14.800  24.880  19.090  1.00  0.00            
ATOM    159  C29 DF0     2      13.880  25.050  17.960  1.00  0.00            
ATOM    160  C30 DF0     2      15.660  26.120  19.280  1.00  0.00            
ATOM    161  C31 DF0     2      18.070  23.350  19.030  1.00  0.00            
ATOM    162  O5  DF0     2      19.160  23.450  18.450  1.00  0.00            
ATOM    163  O6  DF0     2      17.090  22.870  18.270  1.00  0.00            
ATOM    164  H1  DF0     2      19.580  28.390  19.360  1.00  0.00            
ATOM    165  H2  DF0     2      19.630  27.740  17.750  1.00  0.00            
ATOM    166  H3  DF0     2      18.110  27.450  18.660  1.00  0.00            
ATOM    167  H4  DF0     2      20.630  24.050  20.240  1.00  0.00            
ATOM    168  H5  DF0     2      20.560  25.770  22.650  1.00  0.00            
ATOM    169  H6  DF0     2      21.900  24.870  21.800  1.00  0.00            
ATOM    170  H7  DF0     2      21.670  21.510  22.790  1.00  0.00            
ATOM    171  H8  DF0     2      21.150  22.420  21.370  1.00  0.00            
ATOM    172  H9  DF0     2      22.610  22.810  22.190  1.00  0.00            
ATOM    173  H10 DF0     2      18.920  22.370  23.290  1.00  0.00            
ATOM    174  H11 DF0     2      17.400  24.050  23.800  1.00  0.00            
ATOM    175  H12 DF0     2      18.470  25.390  23.410  1.00  0.00            
ATOM    176  H13 DF0     2      18.300  25.300  25.560  1.00  0.00            
ATOM    177  H14 DF0     2      17.530  23.190  25.640  1.00  0.00            
ATOM    178  H15 DF0     2      20.520  25.630  24.780  1.00  0.00            
ATOM    179  H16 DF0     2      19.870  23.980  27.990  1.00  0.00            
ATOM    180  H17 DF0     2      21.640  23.630  27.870  1.00  0.00            
ATOM    181  H18 DF0     2      21.050  24.970  28.890  1.00  0.00            
ATOM    182  H19 DF0     2      19.050  26.040  27.670  1.00  0.00            
ATOM    183  H20 DF0     2      19.530  27.120  26.440  1.00  0.00            
ATOM    184  H21 DF0     2      20.340  27.060  29.310  1.00  0.00            
ATOM    185  H22 DF0     2      19.850  28.410  28.280  1.00  0.00            
ATOM    186  H23 DF0     2      21.780  28.500  26.960  1.00  0.00            
ATOM    187  H24 DF0     2      23.370  28.870  28.750  1.00  0.00            
ATOM    188  H25 DF0     2      22.960  26.140  28.540  1.00  0.00            
ATOM    189  H26 DF0     2      24.990  26.540  27.460  1.00  0.00            
ATOM    190  H27 DF0     2      24.460  27.950  26.470  1.00  0.00            
ATOM    191  H28 DF0     2      24.590  27.990  28.310  1.00  0.00            
ATOM    192  H29 DF0     2      22.200  26.700  25.710  1.00  0.00            
ATOM    193  H30 DF0     2      23.460  24.150  26.780  1.00  0.00            
ATOM    194  H31 DF0     2      24.250  25.270  25.730  1.00  0.00            
ATOM    195  H32 DF0     2      23.430  23.330  24.320  1.00  0.00            
ATOM    196  H33 DF0     2      22.880  24.840  23.830  1.00  0.00            
ATOM    197  H34 DF0     2      21.440  22.170  26.310  1.00  0.00            
ATOM    198  H35 DF0     2      20.280  21.780  24.990  1.00  0.00            
ATOM    199  H36 DF0     2      22.000  21.620  24.870  1.00  0.00            
ATOM    200  H37 DF0     2      16.930  22.050  21.990  1.00  0.00            
ATOM    201  H38 DF0     2      16.530  21.600  20.370  1.00  0.00            
ATOM    202  H39 DF0     2      15.890  24.440  21.680  1.00  0.00            
ATOM    203  H40 DF0     2      14.770  23.120  21.810  1.00  0.00            
ATOM    204  H41 DF0     2      14.040  23.060  19.520  1.00  0.00            
ATOM    205  H42 DF0     2      13.410  26.040  17.990  1.00  0.00            
ATOM    206  H43 DF0     2      14.460  24.950  17.040  1.00  0.00            
ATOM    207  H44 DF0     2      13.020  24.370  17.820  1.00  0.00            
ATOM    208  H45 DF0     2      16.030  26.360  18.280  1.00  0.00            
ATOM    209  H46 DF0     2      15.210  27.010  19.730  1.00  0.00            
ATOM    210  H47 DF0     2      16.550  25.870  19.870  1.00  0.00            
ATOM    211  H48 DF0     2      16.270  23.090  18.740  1.00  0.00            
TER
ENDMDL
MODEL        1
ATOM      1  H1  ACD     1      11.530  27.710   9.740  1.00  0.00            
ATOM      2  O1  ACD     1      11.270  27.770   8.820  1.00  0.00            
ATOM      3  C1  ACD     1      12.000  26.620   8.430  1.00  0.00            
ATOM      4  H2  ACD     1      12.130  26.690   7.340  1.00  0.00            
ATOM      5  H3  ACD     1      11.520  25.660   8.660  1.00  0.00            
ATOM      6  C2  ACD     1      13.420  26.640   9.030  1.00  0.00            
ATOM      7  H4  ACD     1      13.940  27.530   8.660  1.00  0.00            
ATOM      8  O2  ACD     1      13.220  26.740  10.430  1.00  0.00            
ATOM      9  C3  ACD     1      12.830  25.610  11.190  1.00  0.00            
ATOM     10  H5  ACD     1      11.740  25.660  11.320  1.00  0.00            
ATOM     11  O3  ACD     1      13.340  25.730  12.590  1.00  0.00            
ATOM     12  C4  ACD     1      12.680  26.620  13.610  1.00  0.00            
ATOM     13  H6  ACD     1      11.610  26.580  13.360  1.00  0.00            
ATOM     14  C5  ACD     1      12.880  25.850  14.960  1.00  0.00            
ATOM     15  H7  ACD     1      13.620  25.080  14.710  1.00  0.00            
ATOM     16  O4  ACD     1      11.610  25.270  15.370  1.00  0.00            
ATOM     17  H8  ACD     1      11.130  25.940  15.870  1.00  0.00            
ATOM     18  C6  ACD     1      13.540  26.810  16.070  1.00  0.00            
ATOM     19  H9  ACD     1      12.770  27.550  16.340  1.00  0.00            
ATOM     20  O5  ACD     1      13.930  26.000  17.140  1.00  0.00            
ATOM     21  H10 ACD     1      14.860  26.150  17.320  1.00  0.00            
ATOM     22  C7  ACD     1      14.660  27.760  15.560  1.00  0.00            
ATOM     23  H11 ACD     1      14.720  28.710  16.100  1.00  0.00            
ATOM     24  O6  ACD     1      14.440  28.120  14.160  1.00  0.00            
ATOM     25  C8  ACD     1      13.210  28.020  13.550  1.00  0.00            
ATOM     26  H12 ACD     1      13.310  28.150  12.470  1.00  0.00            
ATOM     27  C9  ACD     1      12.130  29.050  14.000  1.00  0.00            
ATOM     28  H13 ACD     1      11.190  28.600  13.670  1.00  0.00            
ATOM     29  H14 ACD     1      12.060  29.200  15.080  1.00  0.00            
ATOM     30  O7  ACD     1      12.370  30.300  13.350  1.00  0.00            
ATOM     31  H15 ACD     1      12.950  30.840  13.900  1.00  0.00            
ATOM     32  O8  ACD     1      16.060  27.280  15.780  1.00  0.00            
ATOM     33  C10 ACD     1      17.000  27.880  16.710  1.00  0.00            
ATOM     34  H16 ACD     1      16.420  28.320  17.540  1.00  0.00            
ATOM     35  C11 ACD     1      17.850  26.690  17.240  1.00  0.00            
ATOM     36  H17 ACD     1      18.140  26.070  16.380  1.00  0.00            
ATOM     37  O9  ACD     1      17.040  25.950  18.180  1.00  0.00            
ATOM     38  H18 ACD     1      17.610  25.390  18.720  1.00  0.00            
ATOM     39  C12 ACD     1      19.210  27.060  17.800  1.00  0.00            
ATOM     40  H19 ACD     1      18.920  27.640  18.680  1.00  0.00            
ATOM     41  O10 ACD     1      19.960  25.890  18.100  1.00  0.00            
ATOM     42  H20 ACD     1      20.470  26.150  18.870  1.00  0.00            
ATOM     43  C13 ACD     1      20.060  28.020  16.880  1.00  0.00            
ATOM     44  H21 ACD     1      20.840  28.390  17.550  1.00  0.00            
ATOM     45  O11 ACD     1      19.150  29.150  16.550  1.00  0.00            
ATOM     46  C14 ACD     1      17.780  28.930  15.870  1.00  0.00            
ATOM     47  H22 ACD     1      17.910  28.350  14.950  1.00  0.00            
ATOM     48  C15 ACD     1      17.040  30.220  15.560  1.00  0.00            
ATOM     49  H23 ACD     1      17.760  31.010  15.340  1.00  0.00            
ATOM     50  H24 ACD     1      16.430  30.150  14.650  1.00  0.00            
ATOM     51  O12 ACD     1      16.220  30.650  16.670  1.00  0.00            
ATOM     52  H25 ACD     1      16.760  31.390  16.960  1.00  0.00            
ATOM     53  O13 ACD     1      20.730  27.350  15.800  1.00  0.00            
ATOM     54  C16 ACD     1      22.090  27.790  15.370  1.00  0.00            
ATOM     55  H26 ACD     1      22.540  27.960  16.350  1.00  0.00            
ATOM     56  C17 ACD     1      22.860  26.590  14.770  1.00  0.00            
ATOM     57  H27 ACD     1      22.070  25.960  14.350  1.00  0.00            
ATOM     58  O14 ACD     1      23.570  25.920  15.790  1.00  0.00            
ATOM     59  H28 ACD     1      24.320  25.480  15.390  1.00  0.00            
ATOM     60  C18 ACD     1      23.900  26.980  13.770  1.00  0.00            
ATOM     61  H29 ACD     1      24.610  27.650  14.280  1.00  0.00            
ATOM     62  O15 ACD     1      24.620  25.850  13.330  1.00  0.00            
ATOM     63  H30 ACD     1      24.120  25.440  12.620  1.00  0.00            
ATOM     64  C19 ACD     1      23.420  27.850  12.650  1.00  0.00            
ATOM     65  H31 ACD     1      24.210  28.530  12.340  1.00  0.00            
ATOM     66  O16 ACD     1      22.260  28.670  13.030  1.00  0.00            
ATOM     67  C20 ACD     1      22.050  28.970  14.410  1.00  0.00            
ATOM     68  H32 ACD     1      21.010  29.280  14.560  1.00  0.00            
ATOM     69  C21 ACD     1      23.090  30.070  14.760  1.00  0.00            
ATOM     70  H33 ACD     1      22.910  30.330  15.810  1.00  0.00            
ATOM     71  H34 ACD     1      24.090  29.620  14.740  1.00  0.00            
ATOM     72  O17 ACD     1      23.070  31.150  13.900  1.00  0.00            
ATOM     73  H35 ACD     1      23.670  31.760  14.330  1.00  0.00            
ATOM     74  O18 ACD     1      23.000  27.100  11.450  1.00  0.00            
ATOM     75  C22 ACD     1      23.280  27.480  10.100  1.00  0.00            
ATOM     76  H36 ACD     1      24.330  27.760  10.000  1.00  0.00            
ATOM     77  C23 ACD     1      23.180  26.130   9.290  1.00  0.00            
ATOM     78  H37 ACD     1      22.230  25.740   9.690  1.00  0.00            
ATOM     79  O19 ACD     1      24.310  25.260   9.520  1.00  0.00            
ATOM     80  H38 ACD     1      24.190  25.070  10.460  1.00  0.00            
ATOM     81  C24 ACD     1      22.760  26.320   7.720  1.00  0.00            
ATOM     82  H39 ACD     1      23.670  26.750   7.280  1.00  0.00            
ATOM     83  O20 ACD     1      22.470  25.110   7.050  1.00  0.00            
ATOM     84  H40 ACD     1      21.560  24.880   7.270  1.00  0.00            
ATOM     85  C25 ACD     1      21.600  27.330   7.560  1.00  0.00            
ATOM     86  H41 ACD     1      21.660  27.460   6.470  1.00  0.00            
ATOM     87  O21 ACD     1      22.150  28.500   8.180  1.00  0.00            
ATOM     88  C26 ACD     1      22.320  28.600   9.590  1.00  0.00            
ATOM     89  H42 ACD     1      21.380  28.410  10.120  1.00  0.00            
ATOM     90  C27 ACD     1      22.880  29.950  10.000  1.00  0.00            
ATOM     91  H43 ACD     1      22.930  30.020  11.090  1.00  0.00            
ATOM     92  H44 ACD     1      23.840  30.180   9.500  1.00  0.00            
ATOM     93  O22 ACD     1      21.980  30.950   9.620  1.00  0.00            
ATOM     94  H45 ACD     1      21.140  30.530   9.840  1.00  0.00            
ATOM     95  O23 ACD     1      20.270  26.980   8.010  1.00  0.00            
ATOM     96  C28 ACD     1      19.210  26.560   7.130  1.00  0.00            
ATOM     97  H46 ACD     1      19.630  26.540   6.120  1.00  0.00            
ATOM     98  C29 ACD     1      18.050  27.570   7.200  1.00  0.00            
ATOM     99  H47 ACD     1      17.860  27.850   8.250  1.00  0.00            
ATOM    100  O24 ACD     1      16.860  27.040   6.590  1.00  0.00            
ATOM    101  C30 ACD     1      18.310  28.850   6.430  1.00  0.00            
ATOM    102  H48 ACD     1      17.410  29.450   6.580  1.00  0.00            
ATOM    103  H49 ACD     1      19.160  29.280   6.980  1.00  0.00            
ATOM    104  O25 ACD     1      18.610  28.810   5.050  1.00  0.00            
ATOM    105  H50 ACD     1      17.950  28.210   4.690  1.00  0.00            
ATOM    106  C31 ACD     1      18.800  25.120   7.540  1.00  0.00            
ATOM    107  H51 ACD     1      18.750  25.180   8.640  1.00  0.00            
ATOM    108  O26 ACD     1      19.830  24.290   7.150  1.00  0.00            
ATOM    109  H52 ACD     1      19.750  23.470   7.640  1.00  0.00            
ATOM    110  C32 ACD     1      17.470  24.650   7.000  1.00  0.00            
ATOM    111  H53 ACD     1      17.730  24.350   5.980  1.00  0.00            
ATOM    112  O27 ACD     1      17.040  23.500   7.680  1.00  0.00            
ATOM    113  H54 ACD     1      17.840  23.050   7.980  1.00  0.00            
ATOM    114  C33 ACD     1      16.370  25.750   7.020  1.00  0.00            
ATOM    115  H55 ACD     1      15.610  25.410   6.300  1.00  0.00            
ATOM    116  O28 ACD     1      15.650  25.970   8.250  1.00  0.00            
ATOM    117  C34 ACD     1      14.320  25.510   8.590  1.00  0.00            
ATOM    118  H56 ACD     1      13.870  25.050   7.700  1.00  0.00            
ATOM    119  C35 ACD     1      14.300  24.350   9.630  1.00  0.00            
ATOM    120  H57 ACD     1      15.150  24.600  10.280  1.00  0.00            
ATOM    121  O29 ACD     1      14.570  23.140   8.980  1.00  0.00            
ATOM    122  H58 ACD     1      15.370  23.140   8.460  1.00  0.00            
ATOM    123  C36 ACD     1      13.070  24.370  10.420  1.00  0.00            
ATOM    124  H59 ACD     1      12.250  24.150   9.720  1.00  0.00            
ATOM    125  O30 ACD     1      12.940  23.300  11.320  1.00  0.00            
ATOM    126  H60 ACD     1      12.140  23.410  11.850  1.00  0.00            
ATOM    127  C1  DF0     2      19.680  31.540  13.720  1.00  0.00            
ATOM    128  C2  DF0     2      18.850  30.500  12.960  1.00  0.00            
ATOM    129  O1  DF0     2      17.680  30.730  12.780  1.00  0.00            
ATOM    130  O2  DF0     2      19.280  29.210  13.190  1.00  0.00            
ATOM    131  C3  DF0     2      19.270  28.070  12.240  1.00  0.00            
ATOM    132  C4  DF0     2      19.520  26.810  13.120  1.00  0.00            
ATOM    133  C5  DF0     2      19.010  25.590  12.260  1.00  0.00            
ATOM    134  C6  DF0     2      20.200  25.500  11.240  1.00  0.00            
ATOM    135  C7  DF0     2      17.710  26.260  11.640  1.00  0.00            
ATOM    136  C8  DF0     2      16.500  26.280  12.670  1.00  0.00            
ATOM    137  C9  DF0     2      16.250  24.920  13.400  1.00  0.00            
ATOM    138  O3  DF0     2      15.650  24.120  12.390  1.00  0.00            
ATOM    139  C10 DF0     2      17.550  24.270  13.990  1.00  0.00            
ATOM    140  C11 DF0     2      17.270  23.030  14.880  1.00  0.00            
ATOM    141  C12 DF0     2      16.630  21.790  14.150  1.00  0.00            
ATOM    142  C13 DF0     2      16.200  23.450  15.950  1.00  0.00            
ATOM    143  C14 DF0     2      15.970  22.460  17.100  1.00  0.00            
ATOM    144  C15 DF0     2      17.220  21.780  17.710  1.00  0.00            
ATOM    145  O4  DF0     2      16.820  20.670  18.460  1.00  0.00            
ATOM    146  C16 DF0     2      18.330  21.390  16.570  1.00  0.00            
ATOM    147  C17 DF0     2      19.600  20.640  17.060  1.00  0.00            
ATOM    148  C18 DF0     2      18.630  22.610  15.610  1.00  0.00            
ATOM    149  C19 DF0     2      19.860  22.430  14.700  1.00  0.00            
ATOM    150  C20 DF0     2      19.950  23.630  13.740  1.00  0.00            
ATOM    151  C21 DF0     2      18.670  24.100  12.930  1.00  0.00            
ATOM    152  C22 DF0     2      18.420  23.040  11.790  1.00  0.00            
ATOM    153  C23 DF0     2      18.040  27.760  11.400  1.00  0.00            
ATOM    154  C24 DF0     2      17.490  28.680  10.600  1.00  0.00            
ATOM    155  C25 DF0     2      16.070  28.630  10.110  1.00  0.00            
ATOM    156  C26 DF0     2      15.040  29.580  10.810  1.00  0.00            
ATOM    157  C27 DF0     2      15.070  31.020  10.240  1.00  0.00            
ATOM    158  C28 DF0     2      14.450  31.460   9.160  1.00  0.00            
ATOM    159  C29 DF0     2      14.580  32.930   8.850  1.00  0.00            
ATOM    160  C30 DF0     2      13.710  30.610   8.080  1.00  0.00            
ATOM    161  C31 DF0     2      18.220  29.940  10.130  1.00  0.00            
ATOM    162  O5  DF0     2      19.400  30.190  10.170  1.00  0.00            
ATOM    163  O6  DF0     2      17.540  30.640   9.230  1.00  0.00            
ATOM    164  H1  DF0     2      19.020  32.420  13.680  1.00  0.00            
ATOM    165  H2  DF0     2      19.820  31.040  14.680  1.00  0.00            
ATOM    166  H3  DF0     2      20.670  31.640  13.260  1.00  0.00            
ATOM    167  H4  DF0     2      20.100  28.200  11.540  1.00  0.00            
ATOM    168  H5  DF0     2      19.020  26.880  14.090  1.00  0.00            
ATOM    169  H6  DF0     2      20.610  26.790  13.220  1.00  0.00            
ATOM    170  H7  DF0     2      20.020  24.640  10.580  1.00  0.00            
ATOM    171  H8  DF0     2      20.250  26.390  10.600  1.00  0.00            
ATOM    172  H9  DF0     2      21.170  25.310  11.720  1.00  0.00            
ATOM    173  H10 DF0     2      17.500  25.760  10.690  1.00  0.00            
ATOM    174  H11 DF0     2      15.520  26.590  12.280  1.00  0.00            
ATOM    175  H12 DF0     2      16.760  27.050  13.410  1.00  0.00            
ATOM    176  H13 DF0     2      15.420  25.110  14.090  1.00  0.00            
ATOM    177  H14 DF0     2      14.780  24.520  12.260  1.00  0.00            
ATOM    178  H15 DF0     2      17.960  25.070  14.620  1.00  0.00            
ATOM    179  H16 DF0     2      17.400  21.090  13.800  1.00  0.00            
ATOM    180  H17 DF0     2      15.930  21.110  14.660  1.00  0.00            
ATOM    181  H18 DF0     2      16.140  22.160  13.240  1.00  0.00            
ATOM    182  H19 DF0     2      15.190  23.490  15.520  1.00  0.00            
ATOM    183  H20 DF0     2      16.420  24.450  16.340  1.00  0.00            
ATOM    184  H21 DF0     2      15.360  21.640  16.710  1.00  0.00            
ATOM    185  H22 DF0     2      15.420  22.930  17.920  1.00  0.00            
ATOM    186  H23 DF0     2      17.700  22.500  18.380  1.00  0.00            
ATOM    187  H24 DF0     2      16.810  19.920  17.840  1.00  0.00            
ATOM    188  H25 DF0     2      17.850  20.600  15.980  1.00  0.00            
ATOM    189  H26 DF0     2      20.290  20.300  16.280  1.00  0.00            
ATOM    190  H27 DF0     2      20.180  21.330  17.690  1.00  0.00            
ATOM    191  H28 DF0     2      19.330  19.770  17.670  1.00  0.00            
ATOM    192  H29 DF0     2      18.980  23.430  16.250  1.00  0.00            
ATOM    193  H30 DF0     2      19.820  21.490  14.130  1.00  0.00            
ATOM    194  H31 DF0     2      20.760  22.350  15.320  1.00  0.00            
ATOM    195  H32 DF0     2      20.780  23.380  13.060  1.00  0.00            
ATOM    196  H33 DF0     2      20.280  24.530  14.270  1.00  0.00            
ATOM    197  H34 DF0     2      17.990  22.070  12.080  1.00  0.00            
ATOM    198  H35 DF0     2      17.750  23.290  10.950  1.00  0.00            
ATOM    199  H36 DF0     2      19.370  22.670  11.400  1.00  0.00            
ATOM    200  H37 DF0     2      15.730  27.640  10.440  1.00  0.00            
ATOM    201  H38 DF0     2      15.980  28.720   9.020  1.00  0.00            
ATOM    202  H39 DF0     2      15.070  29.530  11.910  1.00  0.00            
ATOM    203  H40 DF0     2      14.000  29.290  10.650  1.00  0.00            
ATOM    204  H41 DF0     2      15.660  31.700  10.840  1.00  0.00            
ATOM    205  H42 DF0     2      15.250  33.490   9.500  1.00  0.00            
ATOM    206  H43 DF0     2      15.100  33.020   7.890  1.00  0.00            
ATOM    207  H44 DF0     2      13.610  33.440   8.880  1.00  0.00            
ATOM    208  H45 DF0     2      13.090  29.810   8.520  1.00  0.00            
ATOM    209  H46 DF0     2      12.990  31.150   7.460  1.00  0.00            
ATOM    210  H47 DF0     2      14.340  30.130   7.330  1.00  0.00            
ATOM    211  H48 DF0     2      16.670  30.400   9.590  1.00  0.00            
TER
ENDMDL
MODEL        1
ATOM      1  H1  ACD     1      19.660  30.460   8.230  1.00  0.00            
ATOM      2  O1  ACD     1      19.010  29.830   8.550  1.00  0.00            
ATOM      3  C1  ACD     1      18.390  30.330   9.640  1.00  0.00            
ATOM      4  H2  ACD     1      17.650  29.620  10.050  1.00  0.00            
ATOM      5  H3  ACD     1      17.900  31.290   9.430  1.00  0.00            
ATOM      6  C2  ACD     1      19.410  30.470  10.790  1.00  0.00            
ATOM      7  H4  ACD     1      19.890  29.490  10.870  1.00  0.00            
ATOM      8  O2  ACD     1      20.490  31.370  10.510  1.00  0.00            
ATOM      9  C3  ACD     1      20.300  32.840  10.380  1.00  0.00            
ATOM     10  H5  ACD     1      19.990  32.980   9.340  1.00  0.00            
ATOM     11  O3  ACD     1      21.390  33.660  10.780  1.00  0.00            
ATOM     12  C4  ACD     1      22.480  33.770   9.940  1.00  0.00            
ATOM     13  H6  ACD     1      22.260  33.700   8.860  1.00  0.00            
ATOM     14  C5  ACD     1      23.150  35.120  10.240  1.00  0.00            
ATOM     15  H7  ACD     1      22.660  35.430  11.180  1.00  0.00            
ATOM     16  O4  ACD     1      22.740  36.030   9.250  1.00  0.00            
ATOM     17  H8  ACD     1      23.250  36.840   9.370  1.00  0.00            
ATOM     18  C6  ACD     1      24.660  35.110  10.390  1.00  0.00            
ATOM     19  H9  ACD     1      25.090  35.050   9.390  1.00  0.00            
ATOM     20  O5  ACD     1      25.140  36.270  11.060  1.00  0.00            
ATOM     21  H10 ACD     1      25.450  36.000  11.930  1.00  0.00            
ATOM     22  C7  ACD     1      25.290  33.930  11.070  1.00  0.00            
ATOM     23  H11 ACD     1      26.260  33.680  10.620  1.00  0.00            
ATOM     24  O6  ACD     1      24.460  32.790  11.130  1.00  0.00            
ATOM     25  C8  ACD     1      23.410  32.610  10.140  1.00  0.00            
ATOM     26  H12 ACD     1      22.750  31.790  10.460  1.00  0.00            
ATOM     27  C9  ACD     1      23.990  32.010   8.820  1.00  0.00            
ATOM     28  H13 ACD     1      24.620  31.140   9.060  1.00  0.00            
ATOM     29  H14 ACD     1      23.200  31.530   8.230  1.00  0.00            
ATOM     30  O7  ACD     1      24.720  32.940   8.060  1.00  0.00            
ATOM     31  H15 ACD     1      25.620  32.980   8.410  1.00  0.00            
ATOM     32  O8  ACD     1      25.570  34.340  12.490  1.00  0.00            
ATOM     33  C10 ACD     1      26.910  34.570  13.000  1.00  0.00            
ATOM     34  H16 ACD     1      27.420  35.100  12.190  1.00  0.00            
ATOM     35  C11 ACD     1      26.830  35.510  14.200  1.00  0.00            
ATOM     36  H17 ACD     1      25.840  35.350  14.650  1.00  0.00            
ATOM     37  O9  ACD     1      26.690  36.850  13.690  1.00  0.00            
ATOM     38  H18 ACD     1      27.570  37.130  13.410  1.00  0.00            
ATOM     39  C12 ACD     1      27.760  35.250  15.420  1.00  0.00            
ATOM     40  H19 ACD     1      28.790  35.540  15.180  1.00  0.00            
ATOM     41  O10 ACD     1      27.420  35.960  16.610  1.00  0.00            
ATOM     42  H20 ACD     1      27.100  35.220  17.130  1.00  0.00            
ATOM     43  C13 ACD     1      27.860  33.770  15.830  1.00  0.00            
ATOM     44  H21 ACD     1      28.930  33.610  16.000  1.00  0.00            
ATOM     45  O11 ACD     1      27.500  32.890  14.750  1.00  0.00            
ATOM     46  C14 ACD     1      27.660  33.280  13.320  1.00  0.00            
ATOM     47  H22 ACD     1      27.320  32.500  12.630  1.00  0.00            
ATOM     48  C15 ACD     1      29.180  33.340  13.150  1.00  0.00            
ATOM     49  H23 ACD     1      29.510  33.600  12.140  1.00  0.00            
ATOM     50  H24 ACD     1      29.460  34.200  13.770  1.00  0.00            
ATOM     51  O12 ACD     1      29.790  32.110  13.520  1.00  0.00            
ATOM     52  H25 ACD     1      29.830  31.420  12.850  1.00  0.00            
ATOM     53  O13 ACD     1      27.140  33.560  17.010  1.00  0.00            
ATOM     54  C16 ACD     1      27.500  32.410  17.930  1.00  0.00            
ATOM     55  H26 ACD     1      28.450  32.640  18.430  1.00  0.00            
ATOM     56  C17 ACD     1      26.450  32.500  18.990  1.00  0.00            
ATOM     57  H27 ACD     1      25.460  32.470  18.520  1.00  0.00            
ATOM     58  O14 ACD     1      26.490  33.780  19.700  1.00  0.00            
ATOM     59  H28 ACD     1      26.160  33.610  20.580  1.00  0.00            
ATOM     60  C18 ACD     1      26.440  31.250  19.940  1.00  0.00            
ATOM     61  H29 ACD     1      27.430  31.170  20.400  1.00  0.00            
ATOM     62  O15 ACD     1      25.400  31.320  20.850  1.00  0.00            
ATOM     63  H30 ACD     1      24.560  31.080  20.450  1.00  0.00            
ATOM     64  C19 ACD     1      26.260  29.970  19.220  1.00  0.00            
ATOM     65  H31 ACD     1      26.480  29.130  19.890  1.00  0.00            
ATOM     66  O16 ACD     1      27.340  29.920  18.250  1.00  0.00            
ATOM     67  C20 ACD     1      27.600  30.990  17.330  1.00  0.00            
ATOM     68  H32 ACD     1      26.970  30.900  16.440  1.00  0.00            
ATOM     69  C21 ACD     1      29.080  30.720  16.870  1.00  0.00            
ATOM     70  H33 ACD     1      29.210  29.720  16.420  1.00  0.00            
ATOM     71  H34 ACD     1      29.360  31.510  16.170  1.00  0.00            
ATOM     72  O17 ACD     1      29.990  30.810  17.900  1.00  0.00            
ATOM     73  H35 ACD     1      29.570  30.440  18.680  1.00  0.00            
ATOM     74  O18 ACD     1      24.980  29.830  18.610  1.00  0.00            
ATOM     75  C22 ACD     1      24.140  28.700  18.970  1.00  0.00            
ATOM     76  H36 ACD     1      24.650  28.160  19.770  1.00  0.00            
ATOM     77  C23 ACD     1      22.820  29.240  19.530  1.00  0.00            
ATOM     78  H37 ACD     1      22.460  30.140  19.000  1.00  0.00            
ATOM     79  O19 ACD     1      23.070  29.610  20.890  1.00  0.00            
ATOM     80  H38 ACD     1      22.270  29.700  21.410  1.00  0.00            
ATOM     81  C24 ACD     1      21.670  28.260  19.590  1.00  0.00            
ATOM     82  H39 ACD     1      21.880  27.510  20.360  1.00  0.00            
ATOM     83  O20 ACD     1      20.510  28.970  19.920  1.00  0.00            
ATOM     84  H40 ACD     1      20.220  29.290  19.070  1.00  0.00            
ATOM     85  C25 ACD     1      21.570  27.490  18.170  1.00  0.00            
ATOM     86  H41 ACD     1      20.830  26.680  18.170  1.00  0.00            
ATOM     87  O21 ACD     1      22.770  26.880  17.930  1.00  0.00            
ATOM     88  C26 ACD     1      23.930  27.740  17.800  1.00  0.00            
ATOM     89  H42 ACD     1      23.760  28.280  16.850  1.00  0.00            
ATOM     90  C27 ACD     1      25.240  26.940  17.560  1.00  0.00            
ATOM     91  H43 ACD     1      25.240  26.560  16.540  1.00  0.00            
ATOM     92  H44 ACD     1      26.120  27.600  17.530  1.00  0.00            
ATOM     93  O22 ACD     1      25.380  25.860  18.490  1.00  0.00            
ATOM     94  H45 ACD     1      24.760  25.210  18.130  1.00  0.00            
ATOM     95  O23 ACD     1      21.290  28.460  17.170  1.00  0.00            
ATOM     96  C28 ACD     1      20.110  28.220  16.320  1.00  0.00            
ATOM     97  H46 ACD     1      19.520  27.400  16.760  1.00  0.00            
ATOM     98  C29 ACD     1      20.540  27.910  14.940  1.00  0.00            
ATOM     99  H47 ACD     1      21.290  28.680  14.710  1.00  0.00            
ATOM    100  O24 ACD     1      19.500  27.940  13.900  1.00  0.00            
ATOM    101  C30 ACD     1      21.190  26.510  14.780  1.00  0.00            
ATOM    102  H48 ACD     1      21.280  26.420  13.690  1.00  0.00            
ATOM    103  H49 ACD     1      22.190  26.450  15.230  1.00  0.00            
ATOM    104  O25 ACD     1      20.390  25.450  15.380  1.00  0.00            
ATOM    105  H50 ACD     1      20.690  24.650  14.950  1.00  0.00            
ATOM    106  C31 ACD     1      19.190  29.520  16.380  1.00  0.00            
ATOM    107  H51 ACD     1      19.760  30.430  16.130  1.00  0.00            
ATOM    108  O26 ACD     1      18.710  29.780  17.670  1.00  0.00            
ATOM    109  H52 ACD     1      18.300  30.650  17.730  1.00  0.00            
ATOM    110  C32 ACD     1      18.070  29.460  15.230  1.00  0.00            
ATOM    111  H53 ACD     1      17.310  28.720  15.510  1.00  0.00            
ATOM    112  O27 ACD     1      17.340  30.750  15.250  1.00  0.00            
ATOM    113  H54 ACD     1      17.720  31.300  14.560  1.00  0.00            
ATOM    114  C33 ACD     1      18.660  29.130  13.840  1.00  0.00            
ATOM    115  H55 ACD     1      17.890  28.860  13.120  1.00  0.00            
ATOM    116  O28 ACD     1      19.380  30.230  13.280  1.00  0.00            
ATOM    117  C34 ACD     1      18.750  30.880  12.100  1.00  0.00            
ATOM    118  H56 ACD     1      17.700  30.560  12.090  1.00  0.00            
ATOM    119  C35 ACD     1      18.720  32.370  12.420  1.00  0.00            
ATOM    120  H57 ACD     1      19.540  32.410  13.150  1.00  0.00            
ATOM    121  O29 ACD     1      17.480  32.800  13.030  1.00  0.00            
ATOM    122  H58 ACD     1      17.710  33.450  13.700  1.00  0.00            
ATOM    123  C36 ACD     1      19.110  33.260  11.230  1.00  0.00            
ATOM    124  H59 ACD     1      18.300  33.220  10.490  1.00  0.00            
ATOM    125  O30 ACD     1      19.210  34.640  11.570  1.00  0.00            
ATOM    126  H60 ACD     1      18.300  34.920  11.670  1.00  0.00            
ATOM    127  C1  DF0     2      27.210  29.840  12.530  1.00  0.00            
ATOM    128  C2  DF0     2      26.720  30.010  13.980  1.00  0.00            
ATOM    129  O1  DF0     2      27.080  29.330  14.910  1.00  0.00            
ATOM    130  O2  DF0     2      25.590  30.800  13.920  1.00  0.00            
ATOM    131  C3  DF0     2      24.680  30.640  15.020  1.00  0.00            
ATOM    132  C4  DF0     2      24.470  32.010  15.760  1.00  0.00            
ATOM    133  C5  DF0     2      22.970  32.180  15.980  1.00  0.00            
ATOM    134  C6  DF0     2      22.660  31.300  17.190  1.00  0.00            
ATOM    135  C7  DF0     2      22.390  31.450  14.610  1.00  0.00            
ATOM    136  C8  DF0     2      22.510  32.530  13.440  1.00  0.00            
ATOM    137  C9  DF0     2      22.150  33.950  13.720  1.00  0.00            
ATOM    138  O3  DF0     2      20.780  34.100  13.600  1.00  0.00            
ATOM    139  C10 DF0     2      22.800  34.600  15.020  1.00  0.00            
ATOM    140  C11 DF0     2      22.740  36.150  15.150  1.00  0.00            
ATOM    141  C12 DF0     2      21.270  36.810  15.210  1.00  0.00            
ATOM    142  C13 DF0     2      23.360  36.780  13.920  1.00  0.00            
ATOM    143  C14 DF0     2      23.670  38.250  13.860  1.00  0.00            
ATOM    144  C15 DF0     2      24.390  38.680  15.100  1.00  0.00            
ATOM    145  O4  DF0     2      24.430  40.130  15.080  1.00  0.00            
ATOM    146  C16 DF0     2      23.820  38.080  16.490  1.00  0.00            
ATOM    147  C17 DF0     2      24.770  38.540  17.600  1.00  0.00            
ATOM    148  C18 DF0     2      23.560  36.570  16.380  1.00  0.00            
ATOM    149  C19 DF0     2      23.040  35.900  17.650  1.00  0.00            
ATOM    150  C20 DF0     2      23.150  34.380  17.560  1.00  0.00            
ATOM    151  C21 DF0     2      22.470  33.710  16.270  1.00  0.00            
ATOM    152  C22 DF0     2      20.940  33.660  16.650  1.00  0.00            
ATOM    153  C23 DF0     2      23.390  30.290  14.340  1.00  0.00            
ATOM    154  C24 DF0     2      23.280  29.210  13.490  1.00  0.00            
ATOM    155  C25 DF0     2      22.260  29.290  12.330  1.00  0.00            
ATOM    156  C26 DF0     2      22.900  29.250  10.900  1.00  0.00            
ATOM    157  C27 DF0     2      23.130  27.910  10.330  1.00  0.00            
ATOM    158  C28 DF0     2      24.280  27.360   9.920  1.00  0.00            
ATOM    159  C29 DF0     2      24.370  25.980   9.390  1.00  0.00            
ATOM    160  C30 DF0     2      25.590  28.090   9.890  1.00  0.00            
ATOM    161  C31 DF0     2      24.100  27.990  13.540  1.00  0.00            
ATOM    162  O5  DF0     2      24.810  27.790  14.510  1.00  0.00            
ATOM    163  O6  DF0     2      23.570  26.960  12.840  1.00  0.00            
ATOM    164  H1  DF0     2      27.120  28.830  12.120  1.00  0.00            
ATOM    165  H2  DF0     2      26.660  30.620  11.980  1.00  0.00            
ATOM    166  H3  DF0     2      28.290  30.070  12.490  1.00  0.00            
ATOM    167  H4  DF0     2      25.020  29.790  15.630  1.00  0.00            
ATOM    168  H5  DF0     2      24.890  32.790  15.120  1.00  0.00            
ATOM    169  H6  DF0     2      24.930  32.050  16.750  1.00  0.00            
ATOM    170  H7  DF0     2      21.580  31.130  17.170  1.00  0.00            
ATOM    171  H8  DF0     2      23.120  30.310  17.040  1.00  0.00            
ATOM    172  H9  DF0     2      22.990  31.740  18.140  1.00  0.00            
ATOM    173  H10 DF0     2      21.410  31.030  14.830  1.00  0.00            
ATOM    174  H11 DF0     2      22.050  32.290  12.480  1.00  0.00            
ATOM    175  H12 DF0     2      23.600  32.580  13.280  1.00  0.00            
ATOM    176  H13 DF0     2      22.630  34.490  12.900  1.00  0.00            
ATOM    177  H14 DF0     2      20.540  34.080  12.660  1.00  0.00            
ATOM    178  H15 DF0     2      23.830  34.390  14.710  1.00  0.00            
ATOM    179  H16 DF0     2      20.780  36.660  16.180  1.00  0.00            
ATOM    180  H17 DF0     2      21.210  37.900  15.110  1.00  0.00            
ATOM    181  H18 DF0     2      20.660  36.490  14.350  1.00  0.00            
ATOM    182  H19 DF0     2      22.760  36.570  13.030  1.00  0.00            
ATOM    183  H20 DF0     2      24.340  36.310  13.770  1.00  0.00            
ATOM    184  H21 DF0     2      22.710  38.790  13.830  1.00  0.00            
ATOM    185  H22 DF0     2      24.130  38.480  12.890  1.00  0.00            
ATOM    186  H23 DF0     2      25.410  38.310  14.970  1.00  0.00            
ATOM    187  H24 DF0     2      23.680  40.490  14.580  1.00  0.00            
ATOM    188  H25 DF0     2      22.850  38.520  16.740  1.00  0.00            
ATOM    189  H26 DF0     2      24.650  39.620  17.730  1.00  0.00            
ATOM    190  H27 DF0     2      24.510  38.110  18.580  1.00  0.00            
ATOM    191  H28 DF0     2      25.850  38.490  17.410  1.00  0.00            
ATOM    192  H29 DF0     2      24.540  36.090  16.320  1.00  0.00            
ATOM    193  H30 DF0     2      21.990  36.160  17.830  1.00  0.00            
ATOM    194  H31 DF0     2      23.590  36.170  18.570  1.00  0.00            
ATOM    195  H32 DF0     2      22.780  33.980  18.510  1.00  0.00            
ATOM    196  H33 DF0     2      24.210  34.110  17.460  1.00  0.00            
ATOM    197  H34 DF0     2      20.370  32.880  16.150  1.00  0.00            
ATOM    198  H35 DF0     2      20.850  33.320  17.690  1.00  0.00            
ATOM    199  H36 DF0     2      20.380  34.600  16.510  1.00  0.00            
ATOM    200  H37 DF0     2      21.670  30.210  12.270  1.00  0.00            
ATOM    201  H38 DF0     2      21.420  28.580  12.270  1.00  0.00            
ATOM    202  H39 DF0     2      23.780  29.900  10.930  1.00  0.00            
ATOM    203  H40 DF0     2      22.110  29.680  10.270  1.00  0.00            
ATOM    204  H41 DF0     2      22.200  27.350  10.200  1.00  0.00            
ATOM    205  H42 DF0     2      23.410  25.590   9.040  1.00  0.00            
ATOM    206  H43 DF0     2      25.160  25.850   8.640  1.00  0.00            
ATOM    207  H44 DF0     2      24.800  25.370  10.190  1.00  0.00            
ATOM    208  H45 DF0     2      25.540  29.180   9.900  1.00  0.00            
ATOM    209  H46 DF0     2      26.240  27.670  10.670  1.00  0.00            
ATOM    210  H47 DF0     2      26.170  27.800   9.000  1.00  0.00            
ATOM    211  H48 DF0     2      23.150  27.460  12.120  1.00  0.00            
TER
ENDMDL
MODEL        1
ATOM      1  H1  ACD     1      14.230  27.100  37.930  1.00  0.00            
ATOM      2  O1  ACD     1      13.700  26.500  37.410  1.00  0.00            
ATOM      3  C1  ACD     1      14.550  25.320  37.430  1.00  0.00            
ATOM      4  H2  ACD     1      13.990  24.610  36.810  1.00  0.00            
ATOM      5  H3  ACD     1      14.580  24.930  38.460  1.00  0.00            
ATOM      6  C2  ACD     1      15.910  25.460  36.810  1.00  0.00            
ATOM      7  H4  ACD     1      15.740  25.920  35.830  1.00  0.00            
ATOM      8  O2  ACD     1      16.650  26.450  37.600  1.00  0.00            
ATOM      9  C3  ACD     1      18.040  26.570  37.480  1.00  0.00            
ATOM     10  H5  ACD     1      18.360  27.330  38.200  1.00  0.00            
ATOM     11  O3  ACD     1      18.440  26.990  36.120  1.00  0.00            
ATOM     12  C4  ACD     1      19.230  28.230  35.910  1.00  0.00            
ATOM     13  H6  ACD     1      19.320  28.750  36.870  1.00  0.00            
ATOM     14  C5  ACD     1      20.600  27.950  35.220  1.00  0.00            
ATOM     15  H7  ACD     1      20.490  27.300  34.340  1.00  0.00            
ATOM     16  O4  ACD     1      21.470  27.240  36.170  1.00  0.00            
ATOM     17  H8  ACD     1      20.950  26.700  36.760  1.00  0.00            
ATOM     18  C6  ACD     1      21.390  29.180  34.580  1.00  0.00            
ATOM     19  H9  ACD     1      21.850  29.720  35.430  1.00  0.00            
ATOM     20  O5  ACD     1      22.450  28.760  33.760  1.00  0.00            
ATOM     21  H10 ACD     1      23.190  28.600  34.350  1.00  0.00            
ATOM     22  C7  ACD     1      20.340  30.150  33.800  1.00  0.00            
ATOM     23  H11 ACD     1      20.860  31.110  33.690  1.00  0.00            
ATOM     24  O6  ACD     1      19.210  30.350  34.600  1.00  0.00            
ATOM     25  C8  ACD     1      18.470  29.200  34.980  1.00  0.00            
ATOM     26  H12 ACD     1      18.230  28.640  34.070  1.00  0.00            
ATOM     27  C9  ACD     1      17.130  29.500  35.660  1.00  0.00            
ATOM     28  H13 ACD     1      16.430  30.000  34.980  1.00  0.00            
ATOM     29  H14 ACD     1      16.620  28.570  35.940  1.00  0.00            
ATOM     30  O7  ACD     1      17.130  30.270  36.900  1.00  0.00            
ATOM     31  H15 ACD     1      17.160  31.200  36.640  1.00  0.00            
ATOM     32  O8  ACD     1      19.960  29.570  32.570  1.00  0.00            
ATOM     33  C10 ACD     1      20.440  30.120  31.370  1.00  0.00            
ATOM     34  H16 ACD     1      21.270  30.750  31.710  1.00  0.00            
ATOM     35  C11 ACD     1      21.090  29.100  30.480  1.00  0.00            
ATOM     36  H17 ACD     1      20.510  28.180  30.600  1.00  0.00            
ATOM     37  O9  ACD     1      22.430  28.920  31.040  1.00  0.00            
ATOM     38  H18 ACD     1      22.320  28.770  31.980  1.00  0.00            
ATOM     39  C12 ACD     1      21.070  29.320  28.980  1.00  0.00            
ATOM     40  H19 ACD     1      21.580  30.290  28.890  1.00  0.00            
ATOM     41  O10 ACD     1      21.720  28.270  28.290  1.00  0.00            
ATOM     42  H20 ACD     1      22.610  28.260  28.670  1.00  0.00            
ATOM     43  C13 ACD     1      19.650  29.550  28.510  1.00  0.00            
ATOM     44  H21 ACD     1      19.610  30.250  27.670  1.00  0.00            
ATOM     45  O11 ACD     1      18.840  30.130  29.540  1.00  0.00            
ATOM     46  C14 ACD     1      19.380  30.990  30.550  1.00  0.00            
ATOM     47  H22 ACD     1      18.600  31.330  31.250  1.00  0.00            
ATOM     48  C15 ACD     1      19.940  32.310  29.910  1.00  0.00            
ATOM     49  H23 ACD     1      20.430  32.920  30.680  1.00  0.00            
ATOM     50  H24 ACD     1      20.730  32.030  29.210  1.00  0.00            
ATOM     51  O12 ACD     1      18.870  32.990  29.270  1.00  0.00            
ATOM     52  H25 ACD     1      18.700  32.470  28.480  1.00  0.00            
ATOM     53  O13 ACD     1      19.120  28.330  27.930  1.00  0.00            
ATOM     54  C16 ACD     1      17.900  28.330  27.130  1.00  0.00            
ATOM     55  H26 ACD     1      18.080  29.120  26.390  1.00  0.00            
ATOM     56  C17 ACD     1      17.900  27.010  26.270  1.00  0.00            
ATOM     57  H27 ACD     1      18.280  26.210  26.920  1.00  0.00            
ATOM     58  O14 ACD     1      18.700  27.100  25.090  1.00  0.00            
ATOM     59  H28 ACD     1      18.510  26.390  24.470  1.00  0.00            
ATOM     60  C18 ACD     1      16.420  26.560  25.830  1.00  0.00            
ATOM     61  H29 ACD     1      16.010  27.320  25.150  1.00  0.00            
ATOM     62  O15 ACD     1      16.440  25.340  25.010  1.00  0.00            
ATOM     63  H30 ACD     1      15.550  25.160  24.700  1.00  0.00            
ATOM     64  C19 ACD     1      15.360  26.430  26.980  1.00  0.00            
ATOM     65  H31 ACD     1      14.320  26.460  26.630  1.00  0.00            
ATOM     66  O16 ACD     1      15.580  27.510  28.010  1.00  0.00            
ATOM     67  C20 ACD     1      16.600  28.590  27.890  1.00  0.00            
ATOM     68  H32 ACD     1      16.940  28.970  28.860  1.00  0.00            
ATOM     69  C21 ACD     1      15.870  29.820  27.320  1.00  0.00            
ATOM     70  H33 ACD     1      14.970  30.030  27.910  1.00  0.00            
ATOM     71  H34 ACD     1      16.410  30.780  27.290  1.00  0.00            
ATOM     72  O17 ACD     1      15.490  29.600  25.990  1.00  0.00            
ATOM     73  H35 ACD     1      14.610  29.220  25.990  1.00  0.00            
ATOM     74  O18 ACD     1      15.500  25.110  27.590  1.00  0.00            
ATOM     75  C22 ACD     1      14.360  24.250  28.040  1.00  0.00            
ATOM     76  H36 ACD     1      13.650  24.190  27.200  1.00  0.00            
ATOM     77  C23 ACD     1      14.930  22.870  28.190  1.00  0.00            
ATOM     78  H37 ACD     1      15.820  22.890  28.830  1.00  0.00            
ATOM     79  O19 ACD     1      15.320  22.350  26.880  1.00  0.00            
ATOM     80  H38 ACD     1      16.040  22.910  26.590  1.00  0.00            
ATOM     81  C24 ACD     1      13.980  21.900  28.890  1.00  0.00            
ATOM     82  H39 ACD     1      13.060  21.820  28.290  1.00  0.00            
ATOM     83  O20 ACD     1      14.580  20.590  29.120  1.00  0.00            
ATOM     84  H40 ACD     1      15.240  20.500  28.430  1.00  0.00            
ATOM     85  C25 ACD     1      13.550  22.490  30.250  1.00  0.00            
ATOM     86  H41 ACD     1      12.770  21.830  30.650  1.00  0.00            
ATOM     87  O21 ACD     1      12.840  23.710  29.930  1.00  0.00            
ATOM     88  C26 ACD     1      13.680  24.760  29.320  1.00  0.00            
ATOM     89  H42 ACD     1      14.480  25.100  29.990  1.00  0.00            
ATOM     90  C27 ACD     1      12.830  25.980  28.990  1.00  0.00            
ATOM     91  H43 ACD     1      12.180  26.230  29.840  1.00  0.00            
ATOM     92  H44 ACD     1      13.370  26.900  28.710  1.00  0.00            
ATOM     93  O22 ACD     1      12.050  25.680  27.870  1.00  0.00            
ATOM     94  H45 ACD     1      11.380  26.350  27.690  1.00  0.00            
ATOM     95  O23 ACD     1      14.530  22.650  31.240  1.00  0.00            
ATOM     96  C28 ACD     1      14.530  21.770  32.410  1.00  0.00            
ATOM     97  H46 ACD     1      14.140  20.790  32.100  1.00  0.00            
ATOM     98  C29 ACD     1      13.630  22.190  33.530  1.00  0.00            
ATOM     99  H47 ACD     1      12.970  22.940  33.090  1.00  0.00            
ATOM    100  O24 ACD     1      14.180  22.750  34.720  1.00  0.00            
ATOM    101  C30 ACD     1      12.600  21.140  33.920  1.00  0.00            
ATOM    102  H48 ACD     1      12.170  21.560  34.830  1.00  0.00            
ATOM    103  H49 ACD     1      11.830  20.960  33.160  1.00  0.00            
ATOM    104  O25 ACD     1      13.200  19.890  34.250  1.00  0.00            
ATOM    105  H50 ACD     1      12.580  19.390  34.790  1.00  0.00            
ATOM    106  C31 ACD     1      16.020  21.520  32.880  1.00  0.00            
ATOM    107  H51 ACD     1      16.580  22.460  32.900  1.00  0.00            
ATOM    108  O26 ACD     1      16.610  20.570  32.020  1.00  0.00            
ATOM    109  H52 ACD     1      17.460  20.360  32.420  1.00  0.00            
ATOM    110  C32 ACD     1      16.150  21.230  34.370  1.00  0.00            
ATOM    111  H53 ACD     1      15.780  20.200  34.480  1.00  0.00            
ATOM    112  O27 ACD     1      17.550  21.210  34.680  1.00  0.00            
ATOM    113  H54 ACD     1      17.680  22.160  34.550  1.00  0.00            
ATOM    114  C33 ACD     1      15.470  22.310  35.260  1.00  0.00            
ATOM    115  H55 ACD     1      15.220  21.880  36.240  1.00  0.00            
ATOM    116  O28 ACD     1      16.320  23.430  35.460  1.00  0.00            
ATOM    117  C34 ACD     1      16.620  24.100  36.690  1.00  0.00            
ATOM    118  H56 ACD     1      16.270  23.470  37.520  1.00  0.00            
ATOM    119  C35 ACD     1      18.140  24.140  36.910  1.00  0.00            
ATOM    120  H57 ACD     1      18.640  24.490  36.000  1.00  0.00            
ATOM    121  O29 ACD     1      18.660  22.920  37.250  1.00  0.00            
ATOM    122  H58 ACD     1      19.360  22.660  36.660  1.00  0.00            
ATOM    123  C36 ACD     1      18.480  25.240  37.890  1.00  0.00            
ATOM    124  H59 ACD     1      18.050  24.950  38.860  1.00  0.00            
ATOM    125  O30 ACD     1      19.910  25.360  38.090  1.00  0.00            
ATOM    126  H60 ACD     1      20.220  24.450  38.160  1.00  0.00            
ATOM    127  C1  DF0     2      16.480  31.330  32.740  1.00  0.00            
ATOM    128  C2  DF0     2      16.470  30.260  31.740  1.00  0.00            
ATOM    129  O1  DF0     2      16.060  30.450  30.650  1.00  0.00            
ATOM    130  O2  DF0     2      16.900  29.020  32.220  1.00  0.00            
ATOM    131  C3  DF0     2      16.640  27.840  31.430  1.00  0.00            
ATOM    132  C4  DF0     2      18.030  27.250  31.060  1.00  0.00            
ATOM    133  C5  DF0     2      17.930  25.680  31.000  1.00  0.00            
ATOM    134  C6  DF0     2      17.050  25.360  29.780  1.00  0.00            
ATOM    135  C7  DF0     2      17.050  25.510  32.280  1.00  0.00            
ATOM    136  C8  DF0     2      17.780  25.630  33.590  1.00  0.00            
ATOM    137  C9  DF0     2      19.170  24.790  33.540  1.00  0.00            
ATOM    138  O3  DF0     2      18.860  23.400  33.670  1.00  0.00            
ATOM    139  C10 DF0     2      20.110  25.000  32.260  1.00  0.00            
ATOM    140  C11 DF0     2      21.600  24.450  32.330  1.00  0.00            
ATOM    141  C12 DF0     2      21.710  22.910  32.230  1.00  0.00            
ATOM    142  C13 DF0     2      22.320  24.940  33.590  1.00  0.00            
ATOM    143  C14 DF0     2      23.830  24.820  33.740  1.00  0.00            
ATOM    144  C15 DF0     2      24.520  25.380  32.480  1.00  0.00            
ATOM    145  O4  DF0     2      25.880  24.880  32.680  1.00  0.00            
ATOM    146  C16 DF0     2      23.900  24.900  31.140  1.00  0.00            
ATOM    147  C17 DF0     2      24.770  25.440  30.020  1.00  0.00            
ATOM    148  C18 DF0     2      22.340  25.170  31.170  1.00  0.00            
ATOM    149  C19 DF0     2      21.730  24.850  29.810  1.00  0.00            
ATOM    150  C20 DF0     2      20.250  25.310  29.630  1.00  0.00            
ATOM    151  C21 DF0     2      19.300  24.880  30.870  1.00  0.00            
ATOM    152  C22 DF0     2      18.930  23.360  30.570  1.00  0.00            
ATOM    153  C23 DF0     2      16.040  26.730  32.200  1.00  0.00            
ATOM    154  C24 DF0     2      14.720  26.780  32.600  1.00  0.00            
ATOM    155  C25 DF0     2      14.040  25.620  33.380  1.00  0.00            
ATOM    156  C26 DF0     2      12.580  25.650  33.830  1.00  0.00            
ATOM    157  C27 DF0     2      11.650  25.820  32.630  1.00  0.00            
ATOM    158  C28 DF0     2      10.620  26.690  32.500  1.00  0.00            
ATOM    159  C29 DF0     2       9.930  26.890  31.180  1.00  0.00            
ATOM    160  C30 DF0     2       9.980  27.320  33.720  1.00  0.00            
ATOM    161  C31 DF0     2      13.910  27.960  32.280  1.00  0.00            
ATOM    162  O5  DF0     2      13.400  28.740  33.120  1.00  0.00            
ATOM    163  O6  DF0     2      13.780  28.310  31.010  1.00  0.00            
ATOM    164  H1  DF0     2      16.240  32.280  32.240  1.00  0.00            
ATOM    165  H2  DF0     2      15.620  31.080  33.370  1.00  0.00            
ATOM    166  H3  DF0     2      17.430  31.340  33.290  1.00  0.00            
ATOM    167  H4  DF0     2      16.120  28.120  30.510  1.00  0.00            
ATOM    168  H5  DF0     2      18.740  27.540  31.830  1.00  0.00            
ATOM    169  H6  DF0     2      18.490  27.680  30.160  1.00  0.00            
ATOM    170  H7  DF0     2      17.630  25.590  28.880  1.00  0.00            
ATOM    171  H8  DF0     2      16.520  24.410  29.880  1.00  0.00            
ATOM    172  H9  DF0     2      16.260  26.110  29.640  1.00  0.00            
ATOM    173  H10 DF0     2      16.500  24.570  32.290  1.00  0.00            
ATOM    174  H11 DF0     2      17.030  25.460  34.370  1.00  0.00            
ATOM    175  H12 DF0     2      17.930  26.710  33.690  1.00  0.00            
ATOM    176  H13 DF0     2      19.810  25.210  34.330  1.00  0.00            
ATOM    177  H14 DF0     2      19.640  23.100  34.170  1.00  0.00            
ATOM    178  H15 DF0     2      20.320  26.070  32.290  1.00  0.00            
ATOM    179  H16 DF0     2      20.870  22.430  32.750  1.00  0.00            
ATOM    180  H17 DF0     2      21.920  22.430  31.270  1.00  0.00            
ATOM    181  H18 DF0     2      22.570  22.520  32.790  1.00  0.00            
ATOM    182  H19 DF0     2      21.920  24.480  34.510  1.00  0.00            
ATOM    183  H20 DF0     2      22.060  26.000  33.710  1.00  0.00            
ATOM    184  H21 DF0     2      24.150  23.780  33.920  1.00  0.00            
ATOM    185  H22 DF0     2      24.290  25.360  34.570  1.00  0.00            
ATOM    186  H23 DF0     2      24.410  26.460  32.620  1.00  0.00            
ATOM    187  H24 DF0     2      26.350  25.460  33.300  1.00  0.00            
ATOM    188  H25 DF0     2      24.030  23.810  31.170  1.00  0.00            
ATOM    189  H26 DF0     2      25.780  25.010  30.040  1.00  0.00            
ATOM    190  H27 DF0     2      24.340  25.270  29.030  1.00  0.00            
ATOM    191  H28 DF0     2      24.840  26.520  30.170  1.00  0.00            
ATOM    192  H29 DF0     2      22.270  26.260  31.170  1.00  0.00            
ATOM    193  H30 DF0     2      21.900  23.830  29.440  1.00  0.00            
ATOM    194  H31 DF0     2      22.150  25.430  28.980  1.00  0.00            
ATOM    195  H32 DF0     2      19.760  25.010  28.700  1.00  0.00            
ATOM    196  H33 DF0     2      20.100  26.390  29.750  1.00  0.00            
ATOM    197  H34 DF0     2      18.140  23.040  31.250  1.00  0.00            
ATOM    198  H35 DF0     2      18.670  23.170  29.520  1.00  0.00            
ATOM    199  H36 DF0     2      19.790  22.690  30.690  1.00  0.00            
ATOM    200  H37 DF0     2      14.670  25.330  34.230  1.00  0.00            
ATOM    201  H38 DF0     2      14.080  24.770  32.700  1.00  0.00            
ATOM    202  H39 DF0     2      12.350  26.390  34.600  1.00  0.00
[truncated: 2,104,293 more chars]
