# Supplementary material for: Achieving Chemical Accuracy in Cyclodextrin Host–Guest Binding via Integrative Atomistic Modelling
Source: Adv Sci (Weinh). 2025 Dec 14;13(10):e19782. doi: 10.1002/advs.202519782 (PMC12915143; doi:10.1002/advs.202519782)
Supplement: Supplementary file 1 — Supporting Information [file ADVS-13-e19782-s003.zip › all_poses/ACD.DK2.pdb]

MODEL        1
ATOM      1  H1  ACD     1      13.240  19.900  27.870  1.00  0.00            
ATOM      2  O1  ACD     1      14.120  19.880  28.270  1.00  0.00            
ATOM      3  C1  ACD     1      15.140  20.210  27.290  1.00  0.00            
ATOM      4  H2  ACD     1      15.150  19.360  26.600  1.00  0.00            
ATOM      5  H3  ACD     1      16.070  20.080  27.860  1.00  0.00            
ATOM      6  C2  ACD     1      14.980  21.460  26.540  1.00  0.00            
ATOM      7  H4  ACD     1      15.920  21.570  25.970  1.00  0.00            
ATOM      8  O2  ACD     1      13.920  21.370  25.530  1.00  0.00            
ATOM      9  C3  ACD     1      13.930  22.480  24.630  1.00  0.00            
ATOM     10  H5  ACD     1      13.100  22.380  23.930  1.00  0.00            
ATOM     11  O3  ACD     1      15.180  22.550  23.930  1.00  0.00            
ATOM     12  C4  ACD     1      15.040  22.300  22.530  1.00  0.00            
ATOM     13  H6  ACD     1      13.990  22.320  22.200  1.00  0.00            
ATOM     14  C5  ACD     1      15.850  23.400  21.800  1.00  0.00            
ATOM     15  H7  ACD     1      16.810  23.570  22.310  1.00  0.00            
ATOM     16  O4  ACD     1      15.180  24.670  21.900  1.00  0.00            
ATOM     17  H8  ACD     1      15.760  25.300  21.470  1.00  0.00            
ATOM     18  C6  ACD     1      16.240  23.110  20.370  1.00  0.00            
ATOM     19  H9  ACD     1      15.290  23.090  19.830  1.00  0.00            
ATOM     20  O5  ACD     1      17.070  24.110  19.890  1.00  0.00            
ATOM     21  H10 ACD     1      17.080  24.090  18.930  1.00  0.00            
ATOM     22  C7  ACD     1      16.890  21.730  20.380  1.00  0.00            
ATOM     23  H11 ACD     1      17.150  21.380  19.370  1.00  0.00            
ATOM     24  O6  ACD     1      16.090  20.730  20.970  1.00  0.00            
ATOM     25  C8  ACD     1      15.610  20.920  22.340  1.00  0.00            
ATOM     26  H12 ACD     1      16.360  20.640  23.090  1.00  0.00            
ATOM     27  C9  ACD     1      14.460  19.860  22.510  1.00  0.00            
ATOM     28  H13 ACD     1      14.860  18.850  22.360  1.00  0.00            
ATOM     29  H14 ACD     1      14.210  19.810  23.570  1.00  0.00            
ATOM     30  O7  ACD     1      13.230  20.090  21.760  1.00  0.00            
ATOM     31  H15 ACD     1      12.480  19.690  22.200  1.00  0.00            
ATOM     32  O8  ACD     1      18.150  21.590  21.080  1.00  0.00            
ATOM     33  C10 ACD     1      19.440  21.680  20.480  1.00  0.00            
ATOM     34  H16 ACD     1      19.360  21.830  19.400  1.00  0.00            
ATOM     35  C11 ACD     1      20.110  22.850  21.210  1.00  0.00            
ATOM     36  H17 ACD     1      19.920  22.910  22.290  1.00  0.00            
ATOM     37  O9  ACD     1      19.620  24.060  20.650  1.00  0.00            
ATOM     38  H18 ACD     1      18.660  24.080  20.750  1.00  0.00            
ATOM     39  C12 ACD     1      21.650  22.750  21.040  1.00  0.00            
ATOM     40  H19 ACD     1      21.830  22.880  19.970  1.00  0.00            
ATOM     41  O10 ACD     1      22.260  23.810  21.830  1.00  0.00            
ATOM     42  H20 ACD     1      23.120  23.450  22.080  1.00  0.00            
ATOM     43  C13 ACD     1      22.210  21.430  21.550  1.00  0.00            
ATOM     44  H21 ACD     1      23.300  21.360  21.450  1.00  0.00            
ATOM     45  O11 ACD     1      21.620  20.500  20.660  1.00  0.00            
ATOM     46  C14 ACD     1      20.230  20.360  20.690  1.00  0.00            
ATOM     47  H22 ACD     1      19.900  19.850  21.610  1.00  0.00            
ATOM     48  C15 ACD     1      19.780  19.360  19.640  1.00  0.00            
ATOM     49  H23 ACD     1      20.400  18.460  19.780  1.00  0.00            
ATOM     50  H24 ACD     1      18.730  19.110  19.820  1.00  0.00            
ATOM     51  O12 ACD     1      20.070  19.840  18.290  1.00  0.00            
ATOM     52  H25 ACD     1      19.600  19.330  17.630  1.00  0.00            
ATOM     53  O13 ACD     1      21.820  21.090  22.900  1.00  0.00            
ATOM     54  C16 ACD     1      22.910  20.560  23.750  1.00  0.00            
ATOM     55  H26 ACD     1      23.650  19.990  23.180  1.00  0.00            
ATOM     56  C17 ACD     1      23.600  21.770  24.410  1.00  0.00            
ATOM     57  H27 ACD     1      22.770  22.340  24.840  1.00  0.00            
ATOM     58  O14 ACD     1      24.260  22.510  23.360  1.00  0.00            
ATOM     59  H28 ACD     1      25.200  22.310  23.340  1.00  0.00            
ATOM     60  C18 ACD     1      24.480  21.330  25.530  1.00  0.00            
ATOM     61  H29 ACD     1      25.340  20.800  25.100  1.00  0.00            
ATOM     62  O15 ACD     1      25.000  22.480  26.190  1.00  0.00            
ATOM     63  H30 ACD     1      24.210  22.920  26.510  1.00  0.00            
ATOM     64  C19 ACD     1      23.710  20.530  26.510  1.00  0.00            
ATOM     65  H31 ACD     1      24.170  19.930  27.310  1.00  0.00            
ATOM     66  O16 ACD     1      23.100  19.440  25.890  1.00  0.00            
ATOM     67  C20 ACD     1      22.180  19.750  24.820  1.00  0.00            
ATOM     68  H32 ACD     1      21.330  20.360  25.150  1.00  0.00            
ATOM     69  C21 ACD     1      21.570  18.420  24.380  1.00  0.00            
ATOM     70  H33 ACD     1      21.190  17.960  25.300  1.00  0.00            
ATOM     71  H34 ACD     1      20.760  18.600  23.660  1.00  0.00            
ATOM     72  O17 ACD     1      22.440  17.530  23.700  1.00  0.00            
ATOM     73  H35 ACD     1      23.090  17.260  24.360  1.00  0.00            
ATOM     74  O18 ACD     1      22.690  21.370  27.090  1.00  0.00            
ATOM     75  C22 ACD     1      22.740  21.630  28.560  1.00  0.00            
ATOM     76  H36 ACD     1      23.750  21.440  28.960  1.00  0.00            
ATOM     77  C23 ACD     1      22.320  23.110  28.680  1.00  0.00            
ATOM     78  H37 ACD     1      21.490  23.380  28.010  1.00  0.00            
ATOM     79  O19 ACD     1      23.440  23.920  28.290  1.00  0.00            
ATOM     80  H38 ACD     1      23.310  24.850  28.490  1.00  0.00            
ATOM     81  C24 ACD     1      21.860  23.440  30.110  1.00  0.00            
ATOM     82  H39 ACD     1      22.730  23.390  30.780  1.00  0.00            
ATOM     83  O20 ACD     1      21.320  24.770  30.220  1.00  0.00            
ATOM     84  H40 ACD     1      22.070  25.360  30.050  1.00  0.00            
ATOM     85  C25 ACD     1      20.770  22.440  30.540  1.00  0.00            
ATOM     86  H41 ACD     1      20.500  22.510  31.600  1.00  0.00            
ATOM     87  O21 ACD     1      21.270  21.090  30.380  1.00  0.00            
ATOM     88  C26 ACD     1      21.590  20.750  29.030  1.00  0.00            
ATOM     89  H42 ACD     1      20.770  20.900  28.310  1.00  0.00            
ATOM     90  C27 ACD     1      22.030  19.240  29.150  1.00  0.00            
ATOM     91  H43 ACD     1      22.640  18.890  28.310  1.00  0.00            
ATOM     92  H44 ACD     1      22.770  19.300  29.970  1.00  0.00            
ATOM     93  O22 ACD     1      21.030  18.290  29.410  1.00  0.00            
ATOM     94  H45 ACD     1      20.970  17.700  28.650  1.00  0.00            
ATOM     95  O23 ACD     1      19.640  22.660  29.710  1.00  0.00            
ATOM     96  C28 ACD     1      18.420  22.610  30.360  1.00  0.00            
ATOM     97  H46 ACD     1      18.520  22.370  31.420  1.00  0.00            
ATOM     98  C29 ACD     1      17.580  21.400  29.740  1.00  0.00            
ATOM     99  H47 ACD     1      17.750  21.390  28.650  1.00  0.00            
ATOM    100  O24 ACD     1      16.190  21.540  30.110  1.00  0.00            
ATOM    101  C30 ACD     1      18.150  20.010  30.280  1.00  0.00            
ATOM    102  H48 ACD     1      17.540  19.140  30.000  1.00  0.00            
ATOM    103  H49 ACD     1      19.050  19.740  29.720  1.00  0.00            
ATOM    104  O25 ACD     1      18.430  20.010  31.680  1.00  0.00            
ATOM    105  H50 ACD     1      17.860  19.340  32.070  1.00  0.00            
ATOM    106  C31 ACD     1      17.780  23.990  30.190  1.00  0.00            
ATOM    107  H51 ACD     1      17.990  24.250  29.150  1.00  0.00            
ATOM    108  O26 ACD     1      18.540  24.880  30.990  1.00  0.00            
ATOM    109  H52 ACD     1      19.470  24.740  30.790  1.00  0.00            
ATOM    110  C32 ACD     1      16.260  23.940  30.430  1.00  0.00            
ATOM    111  H53 ACD     1      16.130  23.770  31.510  1.00  0.00            
ATOM    112  O27 ACD     1      15.610  25.110  30.040  1.00  0.00            
ATOM    113  H54 ACD     1      15.510  24.930  29.100  1.00  0.00            
ATOM    114  C33 ACD     1      15.600  22.760  29.710  1.00  0.00            
ATOM    115  H55 ACD     1      14.540  22.830  29.970  1.00  0.00            
ATOM    116  O28 ACD     1      15.850  22.940  28.350  1.00  0.00            
ATOM    117  C34 ACD     1      14.760  22.700  27.430  1.00  0.00            
ATOM    118  H56 ACD     1      13.780  22.610  27.940  1.00  0.00            
ATOM    119  C35 ACD     1      14.710  23.940  26.500  1.00  0.00            
ATOM    120  H57 ACD     1      15.700  23.950  26.030  1.00  0.00            
ATOM    121  O29 ACD     1      14.670  25.160  27.270  1.00  0.00            
ATOM    122  H58 ACD     1      14.210  25.920  26.900  1.00  0.00            
ATOM    123  C36 ACD     1      13.660  23.760  25.390  1.00  0.00            
ATOM    124  H59 ACD     1      12.670  23.560  25.820  1.00  0.00            
ATOM    125  O30 ACD     1      13.550  24.750  24.470  1.00  0.00            
ATOM    126  H60 ACD     1      14.220  24.650  23.790  1.00  0.00            
ATOM    127  Cl1 DK2     2      17.490  16.530  24.570  1.00  0.00            
ATOM    128  C1  DK2     2      17.950  18.180  25.000  1.00  0.00            
ATOM    129  C2  DK2     2      18.080  19.090  23.950  1.00  0.00            
ATOM    130  C3  DK2     2      18.690  20.360  24.240  1.00  0.00            
ATOM    131  C4  DK2     2      18.880  20.710  25.590  1.00  0.00            
ATOM    132  C5  DK2     2      19.410  22.150  25.950  1.00  0.00            
ATOM    133  O1  DK2     2      18.850  23.040  25.030  1.00  0.00            
ATOM    134  C6  DK2     2      18.850  24.380  25.420  1.00  0.00            
ATOM    135  C7  DK2     2      18.040  25.170  24.260  1.00  0.00            
ATOM    136  N1  DK2     2      17.790  26.590  24.390  1.00  0.00            
ATOM    137  C8  DK2     2      18.550  27.600  23.900  1.00  0.00            
ATOM    138  C9  DK2     2      18.040  28.730  24.340  1.00  0.00            
ATOM    139  N2  DK2     2      16.820  28.510  25.000  1.00  0.00            
ATOM    140  C10 DK2     2      16.690  27.170  24.970  1.00  0.00            
ATOM    141  C11 DK2     2      20.250  25.010  25.640  1.00  0.00            
ATOM    142  C12 DK2     2      21.330  24.620  24.820  1.00  0.00            
ATOM    143  C13 DK2     2      22.570  25.220  24.880  1.00  0.00            
ATOM    144  C14 DK2     2      22.780  26.220  25.870  1.00  0.00            
ATOM    145  Cl2 DK2     2      24.450  26.730  26.100  1.00  0.00            
ATOM    146  C15 DK2     2      21.830  26.630  26.740  1.00  0.00            
ATOM    147  C16 DK2     2      20.550  26.000  26.660  1.00  0.00            
ATOM    148  Cl3 DK2     2      19.470  26.450  27.960  1.00  0.00            
ATOM    149  C17 DK2     2      18.860  19.720  26.590  1.00  0.00            
ATOM    150  C18 DK2     2      18.330  18.410  26.340  1.00  0.00            
ATOM    151  H1  DK2     2      17.790  18.860  22.930  1.00  0.00            
ATOM    152  H2  DK2     2      18.800  21.170  23.520  1.00  0.00            
ATOM    153  H3  DK2     2      20.500  22.230  25.910  1.00  0.00            
ATOM    154  H4  DK2     2      19.140  22.360  27.000  1.00  0.00            
ATOM    155  H5  DK2     2      18.300  24.430  26.370  1.00  0.00            
ATOM    156  H6  DK2     2      17.080  24.710  24.000  1.00  0.00            
ATOM    157  H7  DK2     2      18.730  25.180  23.410  1.00  0.00            
ATOM    158  H8  DK2     2      19.380  27.390  23.230  1.00  0.00            
ATOM    159  H9  DK2     2      18.540  29.670  24.160  1.00  0.00            
ATOM    160  H10 DK2     2      15.900  26.560  25.400  1.00  0.00            
ATOM    161  H11 DK2     2      21.060  23.900  24.050  1.00  0.00            
ATOM    162  H12 DK2     2      23.400  24.960  24.220  1.00  0.00            
ATOM    163  H13 DK2     2      22.000  27.250  27.620  1.00  0.00            
ATOM    164  H14 DK2     2      19.190  19.950  27.600  1.00  0.00            
ATOM    165  H15 DK2     2      18.340  17.670  27.140  1.00  0.00            
TER
ENDMDL
MODEL        1
ATOM      1  H1  ACD     1       8.970  21.010  25.140  1.00  0.00            
ATOM      2  O1  ACD     1       9.920  20.960  25.260  1.00  0.00            
ATOM      3  C1  ACD     1      10.530  21.360  24.070  1.00  0.00            
ATOM      4  H2  ACD     1      10.220  20.670  23.270  1.00  0.00            
ATOM      5  H3  ACD     1      11.620  21.360  24.150  1.00  0.00            
ATOM      6  C2  ACD     1      10.110  22.780  23.520  1.00  0.00            
ATOM      7  H4  ACD     1      10.930  22.950  22.810  1.00  0.00            
ATOM      8  O2  ACD     1       8.760  22.760  23.020  1.00  0.00            
ATOM      9  C3  ACD     1       8.390  24.050  22.480  1.00  0.00            
ATOM     10  H5  ACD     1       7.370  23.980  22.100  1.00  0.00            
ATOM     11  O3  ACD     1       9.220  24.470  21.430  1.00  0.00            
ATOM     12  C4  ACD     1       8.890  24.390  20.010  1.00  0.00            
ATOM     13  H6  ACD     1       7.800  24.460  19.890  1.00  0.00            
ATOM     14  C5  ACD     1       9.490  25.570  19.300  1.00  0.00            
ATOM     15  H7  ACD     1      10.520  25.740  19.650  1.00  0.00            
ATOM     16  O4  ACD     1       8.770  26.810  19.630  1.00  0.00            
ATOM     17  H8  ACD     1       7.840  26.680  19.420  1.00  0.00            
ATOM     18  C6  ACD     1       9.650  25.350  17.750  1.00  0.00            
ATOM     19  H9  ACD     1       8.660  25.180  17.290  1.00  0.00            
ATOM     20  O5  ACD     1      10.330  26.420  17.190  1.00  0.00            
ATOM     21  H10 ACD     1      11.250  26.350  17.450  1.00  0.00            
ATOM     22  C7  ACD     1      10.430  24.040  17.540  1.00  0.00            
ATOM     23  H11 ACD     1      10.440  23.840  16.470  1.00  0.00            
ATOM     24  O6  ACD     1       9.620  23.080  18.140  1.00  0.00            
ATOM     25  C8  ACD     1       9.460  23.090  19.530  1.00  0.00            
ATOM     26  H12 ACD     1      10.440  22.970  20.020  1.00  0.00            
ATOM     27  C9  ACD     1       8.570  21.930  19.880  1.00  0.00            
ATOM     28  H13 ACD     1       8.980  21.050  19.360  1.00  0.00            
ATOM     29  H14 ACD     1       8.670  21.730  20.950  1.00  0.00            
ATOM     30  O7  ACD     1       7.180  22.160  19.640  1.00  0.00            
ATOM     31  H15 ACD     1       6.780  21.890  20.470  1.00  0.00            
ATOM     32  O8  ACD     1      11.780  24.080  18.120  1.00  0.00            
ATOM     33  C10 ACD     1      12.880  24.400  17.360  1.00  0.00            
ATOM     34  H16 ACD     1      12.520  24.660  16.360  1.00  0.00            
ATOM     35  C11 ACD     1      13.660  25.590  17.960  1.00  0.00            
ATOM     36  H17 ACD     1      13.780  25.330  19.010  1.00  0.00            
ATOM     37  O9  ACD     1      12.940  26.830  17.820  1.00  0.00            
ATOM     38  H18 ACD     1      13.460  27.540  18.210  1.00  0.00            
ATOM     39  C12 ACD     1      15.140  25.790  17.470  1.00  0.00            
ATOM     40  H19 ACD     1      15.170  26.200  16.450  1.00  0.00            
ATOM     41  O10 ACD     1      15.840  26.740  18.350  1.00  0.00            
ATOM     42  H20 ACD     1      16.620  26.260  18.610  1.00  0.00            
ATOM     43  C13 ACD     1      15.910  24.500  17.560  1.00  0.00            
ATOM     44  H21 ACD     1      16.850  24.650  17.020  1.00  0.00            
ATOM     45  O11 ACD     1      15.170  23.430  16.940  1.00  0.00            
ATOM     46  C14 ACD     1      13.870  23.160  17.470  1.00  0.00            
ATOM     47  H22 ACD     1      13.960  22.790  18.490  1.00  0.00            
ATOM     48  C15 ACD     1      13.330  21.940  16.710  1.00  0.00            
ATOM     49  H23 ACD     1      14.090  21.190  16.920  1.00  0.00            
ATOM     50  H24 ACD     1      12.400  21.610  17.200  1.00  0.00            
ATOM     51  O12 ACD     1      13.200  22.170  15.430  1.00  0.00            
ATOM     52  H25 ACD     1      14.080  22.230  15.050  1.00  0.00            
ATOM     53  O13 ACD     1      16.240  24.280  18.920  1.00  0.00            
ATOM     54  C16 ACD     1      17.540  23.730  19.220  1.00  0.00            
ATOM     55  H26 ACD     1      18.130  23.410  18.350  1.00  0.00            
ATOM     56  C17 ACD     1      18.270  24.790  19.920  1.00  0.00            
ATOM     57  H27 ACD     1      17.540  25.290  20.570  1.00  0.00            
ATOM     58  O14 ACD     1      18.630  25.820  18.940  1.00  0.00            
ATOM     59  H28 ACD     1      19.400  25.590  18.420  1.00  0.00            
ATOM     60  C18 ACD     1      19.480  24.250  20.690  1.00  0.00            
ATOM     61  H29 ACD     1      20.270  24.030  19.960  1.00  0.00            
ATOM     62  O15 ACD     1      19.950  25.270  21.610  1.00  0.00            
ATOM     63  H30 ACD     1      19.270  25.330  22.280  1.00  0.00            
ATOM     64  C19 ACD     1      19.130  23.060  21.540  1.00  0.00            
ATOM     65  H31 ACD     1      20.060  22.620  21.930  1.00  0.00            
ATOM     66  O16 ACD     1      18.550  22.110  20.700  1.00  0.00            
ATOM     67  C20 ACD     1      17.300  22.510  20.040  1.00  0.00            
ATOM     68  H32 ACD     1      16.510  22.660  20.780  1.00  0.00            
ATOM     69  C21 ACD     1      16.760  21.250  19.280  1.00  0.00            
ATOM     70  H33 ACD     1      16.430  20.510  20.020  1.00  0.00            
ATOM     71  H34 ACD     1      15.950  21.560  18.600  1.00  0.00            
ATOM     72  O17 ACD     1      17.720  20.660  18.430  1.00  0.00            
ATOM     73  H35 ACD     1      18.420  20.270  18.940  1.00  0.00            
ATOM     74  O18 ACD     1      18.200  23.450  22.580  1.00  0.00            
ATOM     75  C22 ACD     1      18.610  23.260  23.890  1.00  0.00            
ATOM     76  H36 ACD     1      19.700  23.150  23.900  1.00  0.00            
ATOM     77  C23 ACD     1      18.230  24.550  24.760  1.00  0.00            
ATOM     78  H37 ACD     1      17.240  24.940  24.490  1.00  0.00            
ATOM     79  O19 ACD     1      19.170  25.650  24.600  1.00  0.00            
ATOM     80  H38 ACD     1      19.190  26.190  25.390  1.00  0.00            
ATOM     81  C24 ACD     1      18.010  24.260  26.230  1.00  0.00            
ATOM     82  H39 ACD     1      18.980  24.000  26.670  1.00  0.00            
ATOM     83  O20 ACD     1      17.470  25.410  26.900  1.00  0.00            
ATOM     84  H40 ACD     1      18.180  26.050  27.010  1.00  0.00            
ATOM     85  C25 ACD     1      17.080  23.080  26.430  1.00  0.00            
ATOM     86  H41 ACD     1      17.080  22.890  27.510  1.00  0.00            
ATOM     87  O21 ACD     1      17.700  21.950  25.810  1.00  0.00            
ATOM     88  C26 ACD     1      17.950  22.000  24.420  1.00  0.00            
ATOM     89  H42 ACD     1      16.930  21.890  24.010  1.00  0.00            
ATOM     90  C27 ACD     1      18.620  20.690  23.920  1.00  0.00            
ATOM     91  H43 ACD     1      18.090  19.820  24.330  1.00  0.00            
ATOM     92  H44 ACD     1      18.620  20.700  22.820  1.00  0.00            
ATOM     93  O22 ACD     1      19.960  20.590  24.230  1.00  0.00            
ATOM     94  H45 ACD     1      20.510  21.280  23.850  1.00  0.00            
ATOM     95  O23 ACD     1      15.770  23.240  25.800  1.00  0.00            
ATOM     96  C28 ACD     1      14.660  22.930  26.680  1.00  0.00            
ATOM     97  H46 ACD     1      14.880  22.630  27.710  1.00  0.00            
ATOM     98  C29 ACD     1      13.630  22.020  26.000  1.00  0.00            
ATOM     99  H47 ACD     1      13.630  22.340  24.950  1.00  0.00            
ATOM    100  O24 ACD     1      12.290  22.130  26.470  1.00  0.00            
ATOM    101  C30 ACD     1      14.010  20.590  25.920  1.00  0.00            
ATOM    102  H48 ACD     1      13.300  19.950  25.380  1.00  0.00            
ATOM    103  H49 ACD     1      14.820  20.420  25.200  1.00  0.00            
ATOM    104  O25 ACD     1      14.380  20.100  27.260  1.00  0.00            
ATOM    105  H50 ACD     1      13.670  20.230  27.900  1.00  0.00            
ATOM    106  C31 ACD     1      14.010  24.330  26.760  1.00  0.00            
ATOM    107  H51 ACD     1      13.940  24.790  25.770  1.00  0.00            
ATOM    108  O26 ACD     1      14.880  25.190  27.540  1.00  0.00            
ATOM    109  H52 ACD     1      15.810  25.090  27.280  1.00  0.00            
ATOM    110  C32 ACD     1      12.630  24.310  27.300  1.00  0.00            
ATOM    111  H53 ACD     1      12.570  23.890  28.320  1.00  0.00            
ATOM    112  O27 ACD     1      12.040  25.620  27.210  1.00  0.00            
ATOM    113  H54 ACD     1      11.910  25.720  26.260  1.00  0.00            
ATOM    114  C33 ACD     1      11.790  23.430  26.400  1.00  0.00            
ATOM    115  H55 ACD     1      10.820  23.250  26.870  1.00  0.00            
ATOM    116  O28 ACD     1      11.560  23.910  25.080  1.00  0.00            
ATOM    117  C34 ACD     1      10.220  23.800  24.670  1.00  0.00            
ATOM    118  H56 ACD     1       9.590  23.490  25.510  1.00  0.00            
ATOM    119  C35 ACD     1       9.790  25.240  24.160  1.00  0.00            
ATOM    120  H57 ACD     1      10.430  25.720  23.410  1.00  0.00            
ATOM    121  O29 ACD     1       9.640  26.110  25.300  1.00  0.00            
ATOM    122  H58 ACD     1       8.970  26.760  25.050  1.00  0.00            
ATOM    123  C36 ACD     1       8.470  25.110  23.560  1.00  0.00            
ATOM    124  H59 ACD     1       7.740  24.830  24.330  1.00  0.00            
ATOM    125  O30 ACD     1       8.070  26.330  23.060  1.00  0.00            
ATOM    126  H60 ACD     1       7.170  26.260  22.730  1.00  0.00            
ATOM    127  Cl1 DK2     2      12.960  18.570  20.260  1.00  0.00            
ATOM    128  C1  DK2     2      13.240  20.160  20.870  1.00  0.00            
ATOM    129  C2  DK2     2      12.620  21.330  20.280  1.00  0.00            
ATOM    130  C3  DK2     2      13.060  22.570  20.810  1.00  0.00            
ATOM    131  C4  DK2     2      13.980  22.680  21.790  1.00  0.00            
ATOM    132  C5  DK2     2      14.480  24.040  22.320  1.00  0.00            
ATOM    133  O1  DK2     2      13.950  25.060  21.490  1.00  0.00            
ATOM    134  C6  DK2     2      13.560  26.270  22.220  1.00  0.00            
ATOM    135  C7  DK2     2      12.760  27.060  21.180  1.00  0.00            
ATOM    136  N1  DK2     2      12.100  28.200  21.740  1.00  0.00            
ATOM    137  C8  DK2     2      12.620  29.420  22.090  1.00  0.00            
ATOM    138  C9  DK2     2      11.610  30.060  22.740  1.00  0.00            
ATOM    139  N2  DK2     2      10.440  29.370  22.620  1.00  0.00            
ATOM    140  C10 DK2     2      10.730  28.210  22.010  1.00  0.00            
ATOM    141  C11 DK2     2      14.820  27.030  22.620  1.00  0.00            
ATOM    142  C12 DK2     2      15.840  27.290  21.640  1.00  0.00            
ATOM    143  C13 DK2     2      16.990  28.070  21.940  1.00  0.00            
ATOM    144  C14 DK2     2      17.120  28.720  23.160  1.00  0.00            
ATOM    145  Cl2 DK2     2      18.540  29.710  23.440  1.00  0.00            
ATOM    146  C15 DK2     2      16.160  28.430  24.150  1.00  0.00            
ATOM    147  C16 DK2     2      15.010  27.610  23.960  1.00  0.00            
ATOM    148  Cl3 DK2     2      13.800  27.450  25.240  1.00  0.00            
ATOM    149  C17 DK2     2      14.470  21.480  22.350  1.00  0.00            
ATOM    150  C18 DK2     2      14.170  20.250  21.900  1.00  0.00            
ATOM    151  H1  DK2     2      11.820  21.210  19.570  1.00  0.00            
ATOM    152  H2  DK2     2      12.640  23.470  20.380  1.00  0.00            
ATOM    153  H3  DK2     2      15.570  24.100  22.420  1.00  0.00            
ATOM    154  H4  DK2     2      14.150  24.140  23.360  1.00  0.00            
ATOM    155  H5  DK2     2      12.970  26.010  23.100  1.00  0.00            
ATOM    156  H6  DK2     2      12.070  26.400  20.640  1.00  0.00            
ATOM    157  H7  DK2     2      13.490  27.510  20.480  1.00  0.00            
ATOM    158  H8  DK2     2      13.680  29.630  22.020  1.00  0.00            
ATOM    159  H9  DK2     2      11.670  31.020  23.240  1.00  0.00            
ATOM    160  H10 DK2     2      10.050  27.430  21.710  1.00  0.00            
ATOM    161  H11 DK2     2      15.770  26.640  20.770  1.00  0.00            
ATOM    162  H12 DK2     2      17.810  28.080  21.230  1.00  0.00            
ATOM    163  H13 DK2     2      16.320  28.840  25.140  1.00  0.00            
ATOM    164  H14 DK2     2      15.150  21.560  23.190  1.00  0.00            
ATOM    165  H15 DK2     2      14.680  19.330  22.160  1.00  0.00            
TER
ENDMDL
MODEL        1
ATOM      1  H1  ACD     1      15.110  17.570  26.450  1.00  0.00            
ATOM      2  O1  ACD     1      15.100  18.390  26.960  1.00  0.00            
ATOM      3  C1  ACD     1      16.140  19.120  26.350  1.00  0.00            
ATOM      4  H2  ACD     1      16.980  18.480  26.060  1.00  0.00            
ATOM      5  H3  ACD     1      16.500  19.820  27.130  1.00  0.00            
ATOM      6  C2  ACD     1      15.720  19.980  25.100  1.00  0.00            
ATOM      7  H4  ACD     1      16.660  20.290  24.630  1.00  0.00            
ATOM      8  O2  ACD     1      15.160  19.130  24.120  1.00  0.00            
ATOM      9  C3  ACD     1      14.790  19.790  22.870  1.00  0.00            
ATOM     10  H5  ACD     1      14.260  19.070  22.230  1.00  0.00            
ATOM     11  O3  ACD     1      15.980  20.100  22.240  1.00  0.00            
ATOM     12  C4  ACD     1      16.380  19.260  21.240  1.00  0.00            
ATOM     13  H6  ACD     1      15.600  18.760  20.660  1.00  0.00            
ATOM     14  C5  ACD     1      17.100  20.310  20.370  1.00  0.00            
ATOM     15  H7  ACD     1      17.750  20.960  20.970  1.00  0.00            
ATOM     16  O4  ACD     1      16.160  21.120  19.710  1.00  0.00            
ATOM     17  H8  ACD     1      16.560  21.680  19.040  1.00  0.00            
ATOM     18  C6  ACD     1      18.050  19.610  19.410  1.00  0.00            
ATOM     19  H9  ACD     1      17.480  19.000  18.700  1.00  0.00            
ATOM     20  O5  ACD     1      18.760  20.680  18.690  1.00  0.00            
ATOM     21  H10 ACD     1      19.180  21.280  19.310  1.00  0.00            
ATOM     22  C7  ACD     1      19.000  18.790  20.190  1.00  0.00            
ATOM     23  H11 ACD     1      19.670  18.280  19.490  1.00  0.00            
ATOM     24  O6  ACD     1      18.260  17.770  20.850  1.00  0.00            
ATOM     25  C8  ACD     1      17.310  18.190  21.830  1.00  0.00            
ATOM     26  H12 ACD     1      17.870  18.510  22.710  1.00  0.00            
ATOM     27  C9  ACD     1      16.600  16.900  22.210  1.00  0.00            
ATOM     28  H13 ACD     1      17.300  16.090  22.440  1.00  0.00            
ATOM     29  H14 ACD     1      15.980  17.080  23.100  1.00  0.00            
ATOM     30  O7  ACD     1      15.830  16.420  21.080  1.00  0.00            
ATOM     31  H15 ACD     1      15.440  15.560  21.300  1.00  0.00            
ATOM     32  O8  ACD     1      19.750  19.530  21.230  1.00  0.00            
ATOM     33  C10 ACD     1      21.130  19.840  20.970  1.00  0.00            
ATOM     34  H16 ACD     1      21.230  19.460  19.950  1.00  0.00            
ATOM     35  C11 ACD     1      21.320  21.340  21.100  1.00  0.00            
ATOM     36  H17 ACD     1      20.860  21.570  22.070  1.00  0.00            
ATOM     37  O9  ACD     1      20.610  22.070  20.080  1.00  0.00            
ATOM     38  H18 ACD     1      21.210  22.770  19.810  1.00  0.00            
ATOM     39  C12 ACD     1      22.800  21.880  21.120  1.00  0.00            
ATOM     40  H19 ACD     1      23.370  21.730  20.200  1.00  0.00            
ATOM     41  O10 ACD     1      22.870  23.300  21.480  1.00  0.00            
ATOM     42  H20 ACD     1      23.450  23.370  22.240  1.00  0.00            
ATOM     43  C13 ACD     1      23.500  20.960  22.180  1.00  0.00            
ATOM     44  H21 ACD     1      24.570  21.190  22.110  1.00  0.00            
ATOM     45  O11 ACD     1      23.410  19.610  21.850  1.00  0.00            
ATOM     46  C14 ACD     1      22.090  19.120  21.890  1.00  0.00            
ATOM     47  H22 ACD     1      21.640  19.160  22.890  1.00  0.00            
ATOM     48  C15 ACD     1      22.180  17.580  21.530  1.00  0.00            
ATOM     49  H23 ACD     1      23.030  17.170  22.110  1.00  0.00            
ATOM     50  H24 ACD     1      21.270  17.000  21.740  1.00  0.00            
ATOM     51  O12 ACD     1      22.540  17.310  20.130  1.00  0.00            
ATOM     52  H25 ACD     1      23.190  16.610  20.050  1.00  0.00            
ATOM     53  O13 ACD     1      22.960  21.140  23.530  1.00  0.00            
ATOM     54  C16 ACD     1      23.800  21.650  24.520  1.00  0.00            
ATOM     55  H26 ACD     1      24.770  21.170  24.340  1.00  0.00            
ATOM     56  C17 ACD     1      23.900  23.190  24.490  1.00  0.00            
ATOM     57  H27 ACD     1      22.850  23.490  24.350  1.00  0.00            
ATOM     58  O14 ACD     1      24.680  23.670  23.360  1.00  0.00            
ATOM     59  H28 ACD     1      25.330  24.300  23.680  1.00  0.00            
ATOM     60  C18 ACD     1      24.390  23.780  25.830  1.00  0.00            
ATOM     61  H29 ACD     1      25.430  23.460  25.960  1.00  0.00            
ATOM     62  O15 ACD     1      24.190  25.280  25.950  1.00  0.00            
ATOM     63  H30 ACD     1      23.240  25.330  26.070  1.00  0.00            
ATOM     64  C19 ACD     1      23.600  23.240  26.970  1.00  0.00            
ATOM     65  H31 ACD     1      24.000  23.710  27.880  1.00  0.00            
ATOM     66  O16 ACD     1      23.770  21.770  26.930  1.00  0.00            
ATOM     67  C20 ACD     1      23.210  21.100  25.810  1.00  0.00            
ATOM     68  H32 ACD     1      22.140  21.340  25.860  1.00  0.00            
ATOM     69  C21 ACD     1      23.270  19.580  25.910  1.00  0.00            
ATOM     70  H33 ACD     1      23.070  19.180  26.910  1.00  0.00            
ATOM     71  H34 ACD     1      22.590  19.220  25.130  1.00  0.00            
ATOM     72  O17 ACD     1      24.570  19.220  25.680  1.00  0.00            
ATOM     73  H35 ACD     1      24.950  19.280  26.560  1.00  0.00            
ATOM     74  O18 ACD     1      22.260  23.520  26.890  1.00  0.00            
ATOM     75  C22 ACD     1      21.580  24.230  27.970  1.00  0.00            
ATOM     76  H36 ACD     1      22.180  24.860  28.650  1.00  0.00            
ATOM     77  C23 ACD     1      20.630  25.230  27.390  1.00  0.00            
ATOM     78  H37 ACD     1      19.920  24.700  26.750  1.00  0.00            
ATOM     79  O19 ACD     1      21.350  26.210  26.600  1.00  0.00            
ATOM     80  H38 ACD     1      21.880  26.760  27.190  1.00  0.00            
ATOM     81  C24 ACD     1      19.810  25.860  28.480  1.00  0.00            
ATOM     82  H39 ACD     1      20.520  26.350  29.160  1.00  0.00            
ATOM     83  O20 ACD     1      18.980  26.900  27.960  1.00  0.00            
ATOM     84  H40 ACD     1      19.550  27.440  27.400  1.00  0.00            
ATOM     85  C25 ACD     1      19.060  24.680  29.160  1.00  0.00            
ATOM     86  H41 ACD     1      18.530  25.060  30.040  1.00  0.00            
ATOM     87  O21 ACD     1      19.980  23.730  29.710  1.00  0.00            
ATOM     88  C26 ACD     1      20.870  23.190  28.780  1.00  0.00            
ATOM     89  H42 ACD     1      20.250  22.640  28.060  1.00  0.00            
ATOM     90  C27 ACD     1      21.780  22.150  29.410  1.00  0.00            
ATOM     91  H43 ACD     1      21.290  21.500  30.140  1.00  0.00            
ATOM     92  H44 ACD     1      22.180  21.530  28.600  1.00  0.00            
ATOM     93  O22 ACD     1      22.950  22.720  29.970  1.00  0.00            
ATOM     94  H45 ACD     1      23.520  21.950  30.100  1.00  0.00            
ATOM     95  O23 ACD     1      18.130  23.900  28.310  1.00  0.00            
ATOM     96  C28 ACD     1      16.790  23.820  28.630  1.00  0.00            
ATOM     97  H46 ACD     1      16.540  24.380  29.540  1.00  0.00            
ATOM     98  C29 ACD     1      16.320  22.380  28.840  1.00  0.00            
ATOM     99  H47 ACD     1      16.820  21.740  28.110  1.00  0.00            
ATOM    100  O24 ACD     1      14.950  22.180  28.580  1.00  0.00            
ATOM    101  C30 ACD     1      16.680  21.920  30.260  1.00  0.00            
ATOM    102  H48 ACD     1      16.200  20.960  30.510  1.00  0.00            
ATOM    103  H49 ACD     1      17.780  21.840  30.290  1.00  0.00            
ATOM    104  O25 ACD     1      16.300  22.910  31.300  1.00  0.00            
ATOM    105  H50 ACD     1      15.400  23.170  31.100  1.00  0.00            
ATOM    106  C31 ACD     1      16.060  24.640  27.580  1.00  0.00            
ATOM    107  H51 ACD     1      16.490  24.480  26.580  1.00  0.00            
ATOM    108  O26 ACD     1      16.160  26.050  27.820  1.00  0.00            
ATOM    109  H52 ACD     1      17.060  26.340  27.670  1.00  0.00            
ATOM    110  C32 ACD     1      14.670  24.270  27.400  1.00  0.00            
ATOM    111  H53 ACD     1      14.140  24.760  28.230  1.00  0.00            
ATOM    112  O27 ACD     1      14.200  24.810  26.150  1.00  0.00            
ATOM    113  H54 ACD     1      13.970  24.030  25.640  1.00  0.00            
ATOM    114  C33 ACD     1      14.540  22.720  27.290  1.00  0.00            
ATOM    115  H55 ACD     1      13.480  22.540  27.060  1.00  0.00            
ATOM    116  O28 ACD     1      15.360  22.100  26.290  1.00  0.00            
ATOM    117  C34 ACD     1      14.770  21.130  25.430  1.00  0.00            
ATOM    118  H56 ACD     1      13.870  20.770  25.950  1.00  0.00            
ATOM    119  C35 ACD     1      14.370  21.910  24.150  1.00  0.00            
ATOM    120  H57 ACD     1      15.270  22.490  23.900  1.00  0.00            
ATOM    121  O29 ACD     1      13.320  22.850  24.510  1.00  0.00            
ATOM    122  H58 ACD     1      12.860  23.300  23.800  1.00  0.00            
ATOM    123  C36 ACD     1      13.840  20.930  23.100  1.00  0.00            
ATOM    124  H59 ACD     1      12.930  20.460  23.480  1.00  0.00            
ATOM    125  O30 ACD     1      13.710  21.570  21.850  1.00  0.00            
ATOM    126  H60 ACD     1      14.590  21.330  21.540  1.00  0.00            
ATOM    127  Cl1 DK2     2      19.900  16.660  26.640  1.00  0.00            
ATOM    128  C1  DK2     2      19.730  18.390  26.190  1.00  0.00            
ATOM    129  C2  DK2     2      19.680  18.710  24.870  1.00  0.00            
ATOM    130  C3  DK2     2      19.520  20.060  24.470  1.00  0.00            
ATOM    131  C4  DK2     2      19.120  21.020  25.420  1.00  0.00            
ATOM    132  C5  DK2     2      18.600  22.430  25.070  1.00  0.00            
ATOM    133  O1  DK2     2      18.400  22.670  23.720  1.00  0.00            
ATOM    134  C6  DK2     2      17.810  23.960  23.380  1.00  0.00            
ATOM    135  C7  DK2     2      17.380  23.750  21.900  1.00  0.00            
ATOM    136  N1  DK2     2      16.490  24.820  21.340  1.00  0.00            
ATOM    137  C8  DK2     2      15.130  24.730  21.410  1.00  0.00            
ATOM    138  C9  DK2     2      14.660  25.850  20.790  1.00  0.00            
ATOM    139  N2  DK2     2      15.700  26.580  20.250  1.00  0.00            
ATOM    140  C10 DK2     2      16.760  25.970  20.630  1.00  0.00            
ATOM    141  C11 DK2     2      18.690  25.180  23.580  1.00  0.00            
ATOM    142  C12 DK2     2      19.980  25.070  23.030  1.00  0.00            
ATOM    143  C13 DK2     2      20.800  26.240  23.090  1.00  0.00            
ATOM    144  C14 DK2     2      20.340  27.490  23.480  1.00  0.00            
ATOM    145  Cl2 DK2     2      21.470  28.790  23.360  1.00  0.00            
ATOM    146  C15 DK2     2      19.030  27.580  24.000  1.00  0.00            
ATOM    147  C16 DK2     2      18.260  26.390  24.110  1.00  0.00            
ATOM    148  Cl3 DK2     2      16.630  26.590  24.760  1.00  0.00            
ATOM    149  C17 DK2     2      19.220  20.640  26.810  1.00  0.00            
ATOM    150  C18 DK2     2      19.490  19.320  27.190  1.00  0.00            
ATOM    151  H1  DK2     2      19.860  17.920  24.150  1.00  0.00            
ATOM    152  H2  DK2     2      19.420  20.210  23.400  1.00  0.00            
ATOM    153  H3  DK2     2      19.410  23.060  25.470  1.00  0.00            
ATOM    154  H4  DK2     2      17.630  22.620  25.540  1.00  0.00            
ATOM    155  H5  DK2     2      16.910  24.070  24.000  1.00  0.00            
ATOM    156  H6  DK2     2      16.820  22.830  21.740  1.00  0.00            
ATOM    157  H7  DK2     2      18.250  23.650  21.250  1.00  0.00            
ATOM    158  H8  DK2     2      14.620  23.990  22.010  1.00  0.00            
ATOM    159  H9  DK2     2      13.640  26.160  20.620  1.00  0.00            
ATOM    160  H10 DK2     2      17.770  26.300  20.420  1.00  0.00            
ATOM    161  H11 DK2     2      20.400  24.120  22.710  1.00  0.00            
ATOM    162  H12 DK2     2      21.850  26.290  22.810  1.00  0.00            
ATOM    163  H13 DK2     2      18.640  28.520  24.370  1.00  0.00            
ATOM    164  H14 DK2     2      18.910  21.360  27.550  1.00  0.00            
ATOM    165  H15 DK2     2      19.450  18.940  28.200  1.00  0.00            
TER
ENDMDL
MODEL        1
ATOM      1  H1  ACD     1      15.760  21.380  18.180  1.00  0.00            
ATOM      2  O1  ACD     1      15.570  22.190  18.650  1.00  0.00            
ATOM      3  C1  ACD     1      16.610  22.200  19.580  1.00  0.00            
ATOM      4  H2  ACD     1      16.820  21.130  19.730  1.00  0.00            
ATOM      5  H3  ACD     1      16.250  22.580  20.550  1.00  0.00            
ATOM      6  C2  ACD     1      17.830  23.070  19.190  1.00  0.00            
ATOM      7  H4  ACD     1      18.390  23.150  20.120  1.00  0.00            
ATOM      8  O2  ACD     1      18.570  22.490  18.170  1.00  0.00            
ATOM      9  C3  ACD     1      19.830  23.150  17.890  1.00  0.00            
ATOM     10  H5  ACD     1      20.370  22.550  17.150  1.00  0.00            
ATOM     11  O3  ACD     1      20.590  23.350  19.080  1.00  0.00            
ATOM     12  C4  ACD     1      21.840  22.610  19.170  1.00  0.00            
ATOM     13  H6  ACD     1      21.950  21.900  18.340  1.00  0.00            
ATOM     14  C5  ACD     1      22.930  23.730  19.090  1.00  0.00            
ATOM     15  H7  ACD     1      22.670  24.470  19.860  1.00  0.00            
ATOM     16  O4  ACD     1      23.020  24.400  17.830  1.00  0.00            
ATOM     17  H8  ACD     1      22.160  24.750  17.590  1.00  0.00            
ATOM     18  C6  ACD     1      24.310  23.240  19.540  1.00  0.00            
ATOM     19  H9  ACD     1      24.850  22.650  18.790  1.00  0.00            
ATOM     20  O5  ACD     1      25.150  24.410  19.710  1.00  0.00            
ATOM     21  H10 ACD     1      24.980  24.630  20.630  1.00  0.00            
ATOM     22  C7  ACD     1      24.120  22.530  20.930  1.00  0.00            
ATOM     23  H11 ACD     1      25.120  22.120  21.080  1.00  0.00            
ATOM     24  O6  ACD     1      23.230  21.450  20.840  1.00  0.00            
ATOM     25  C8  ACD     1      21.890  21.850  20.480  1.00  0.00            
ATOM     26  H12 ACD     1      21.630  22.620  21.220  1.00  0.00            
ATOM     27  C9  ACD     1      20.960  20.640  20.440  1.00  0.00            
ATOM     28  H13 ACD     1      21.080  20.080  21.380  1.00  0.00            
ATOM     29  H14 ACD     1      19.890  20.880  20.460  1.00  0.00            
ATOM     30  O7  ACD     1      21.280  19.730  19.460  1.00  0.00            
ATOM     31  H15 ACD     1      22.050  19.180  19.610  1.00  0.00            
ATOM     32  O8  ACD     1      23.660  23.390  21.990  1.00  0.00            
ATOM     33  C10 ACD     1      24.350  23.260  23.250  1.00  0.00            
ATOM     34  H16 ACD     1      25.050  22.420  23.200  1.00  0.00            
ATOM     35  C11 ACD     1      25.060  24.630  23.320  1.00  0.00            
ATOM     36  H17 ACD     1      24.270  25.360  23.080  1.00  0.00            
ATOM     37  O9  ACD     1      26.070  24.710  22.250  1.00  0.00            
ATOM     38  H18 ACD     1      26.560  25.520  22.390  1.00  0.00            
ATOM     39  C12 ACD     1      25.700  24.860  24.670  1.00  0.00            
ATOM     40  H19 ACD     1      26.390  24.050  24.920  1.00  0.00            
ATOM     41  O10 ACD     1      26.140  26.160  24.770  1.00  0.00            
ATOM     42  H20 ACD     1      25.450  26.690  25.160  1.00  0.00            
ATOM     43  C13 ACD     1      24.660  24.670  25.840  1.00  0.00            
ATOM     44  H21 ACD     1      25.050  24.840  26.840  1.00  0.00            
ATOM     45  O11 ACD     1      23.980  23.360  25.760  1.00  0.00            
ATOM     46  C14 ACD     1      23.400  23.140  24.440  1.00  0.00            
ATOM     47  H22 ACD     1      22.570  23.850  24.390  1.00  0.00            
ATOM     48  C15 ACD     1      22.840  21.700  24.390  1.00  0.00            
ATOM     49  H23 ACD     1      22.650  21.410  23.350  1.00  0.00            
ATOM     50  H24 ACD     1      23.720  21.190  24.810  1.00  0.00            
ATOM     51  O12 ACD     1      21.690  21.460  25.200  1.00  0.00            
ATOM     52  H25 ACD     1      21.130  20.830  24.730  1.00  0.00            
ATOM     53  O13 ACD     1      23.590  25.620  25.630  1.00  0.00            
ATOM     54  C16 ACD     1      23.440  26.650  26.690  1.00  0.00            
ATOM     55  H26 ACD     1      24.280  26.760  27.380  1.00  0.00            
ATOM     56  C17 ACD     1      23.390  28.010  26.040  1.00  0.00            
ATOM     57  H27 ACD     1      22.760  28.070  25.140  1.00  0.00            
ATOM     58  O14 ACD     1      24.710  28.450  25.640  1.00  0.00            
ATOM     59  H28 ACD     1      24.790  29.390  25.470  1.00  0.00            
ATOM     60  C18 ACD     1      22.580  29.020  26.920  1.00  0.00            
ATOM     61  H29 ACD     1      23.150  29.230  27.820  1.00  0.00            
ATOM     62  O15 ACD     1      22.390  30.220  26.200  1.00  0.00            
ATOM     63  H30 ACD     1      23.040  30.830  26.550  1.00  0.00            
ATOM     64  C19 ACD     1      21.260  28.490  27.380  1.00  0.00            
ATOM     65  H31 ACD     1      20.790  29.190  28.080  1.00  0.00            
ATOM     66  O16 ACD     1      21.610  27.370  28.180  1.00  0.00            
ATOM     67  C20 ACD     1      22.180  26.220  27.460  1.00  0.00            
ATOM     68  H32 ACD     1      21.520  25.710  26.750  1.00  0.00            
ATOM     69  C21 ACD     1      22.410  25.120  28.540  1.00  0.00            
ATOM     70  H33 ACD     1      21.430  24.990  29.010  1.00  0.00            
ATOM     71  H34 ACD     1      22.590  24.130  28.090  1.00  0.00            
ATOM     72  O17 ACD     1      23.500  25.460  29.470  1.00  0.00            
ATOM     73  H35 ACD     1      23.350  24.910  30.250  1.00  0.00            
ATOM     74  O18 ACD     1      20.510  28.070  26.320  1.00  0.00            
ATOM     75  C22 ACD     1      19.200  28.650  26.050  1.00  0.00            
ATOM     76  H36 ACD     1      18.880  29.290  26.870  1.00  0.00            
ATOM     77  C23 ACD     1      19.310  29.370  24.730  1.00  0.00            
ATOM     78  H37 ACD     1      19.770  28.780  23.930  1.00  0.00            
ATOM     79  O19 ACD     1      20.180  30.520  24.750  1.00  0.00            
ATOM     80  H38 ACD     1      21.040  30.290  25.130  1.00  0.00            
ATOM     81  C24 ACD     1      17.890  29.770  24.400  1.00  0.00            
ATOM     82  H39 ACD     1      17.470  30.420  25.180  1.00  0.00            
ATOM     83  O20 ACD     1      17.720  30.480  23.150  1.00  0.00            
ATOM     84  H40 ACD     1      18.380  31.150  23.330  1.00  0.00            
ATOM     85  C25 ACD     1      16.940  28.530  24.270  1.00  0.00            
ATOM     86  H41 ACD     1      15.930  28.890  24.040  1.00  0.00            
ATOM     87  O21 ACD     1      16.900  27.770  25.460  1.00  0.00            
ATOM     88  C26 ACD     1      18.200  27.460  26.030  1.00  0.00            
ATOM     89  H42 ACD     1      18.570  26.730  25.300  1.00  0.00            
ATOM     90  C27 ACD     1      18.120  26.770  27.370  1.00  0.00            
ATOM     91  H43 ACD     1      19.090  26.850  27.880  1.00  0.00            
ATOM     92  H44 ACD     1      17.340  27.290  27.950  1.00  0.00            
ATOM     93  O22 ACD     1      17.840  25.370  27.220  1.00  0.00            
ATOM     94  H45 ACD     1      17.020  25.330  26.710  1.00  0.00            
ATOM     95  O23 ACD     1      17.350  27.650  23.210  1.00  0.00            
ATOM     96  C28 ACD     1      16.300  27.250  22.310  1.00  0.00            
ATOM     97  H46 ACD     1      15.300  27.590  22.620  1.00  0.00            
ATOM     98  C29 ACD     1      16.280  25.710  22.250  1.00  0.00            
ATOM     99  H47 ACD     1      17.270  25.370  21.900  1.00  0.00            
ATOM    100  O24 ACD     1      15.360  25.280  21.220  1.00  0.00            
ATOM    101  C30 ACD     1      16.000  25.120  23.590  1.00  0.00            
ATOM    102  H48 ACD     1      16.120  24.040  23.420  1.00  0.00            
ATOM    103  H49 ACD     1      16.750  25.480  24.300  1.00  0.00            
ATOM    104  O25 ACD     1      14.660  25.350  24.030  1.00  0.00            
ATOM    105  H50 ACD     1      14.070  24.700  23.650  1.00  0.00            
ATOM    106  C31 ACD     1      16.540  27.910  20.900  1.00  0.00            
ATOM    107  H51 ACD     1      17.490  27.570  20.470  1.00  0.00            
ATOM    108  O26 ACD     1      16.460  29.370  20.880  1.00  0.00            
ATOM    109  H52 ACD     1      17.080  29.680  21.550  1.00  0.00            
ATOM    110  C32 ACD     1      15.600  27.250  19.910  1.00  0.00            
ATOM    111  H53 ACD     1      14.560  27.480  20.190  1.00  0.00            
ATOM    112  O27 ACD     1      15.830  27.780  18.670  1.00  0.00            
ATOM    113  H54 ACD     1      16.120  28.690  18.800  1.00  0.00            
ATOM    114  C33 ACD     1      15.730  25.700  19.940  1.00  0.00            
ATOM    115  H55 ACD     1      15.060  25.190  19.240  1.00  0.00            
ATOM    116  O28 ACD     1      17.040  25.250  19.770  1.00  0.00            
ATOM    117  C34 ACD     1      17.430  24.480  18.710  1.00  0.00            
ATOM    118  H56 ACD     1      16.580  24.330  18.030  1.00  0.00            
ATOM    119  C35 ACD     1      18.580  25.340  18.140  1.00  0.00            
ATOM    120  H57 ACD     1      19.250  25.540  18.980  1.00  0.00            
ATOM    121  O29 ACD     1      18.150  26.550  17.480  1.00  0.00            
ATOM    122  H58 ACD     1      17.330  26.850  17.880  1.00  0.00            
ATOM    123  C36 ACD     1      19.440  24.470  17.180  1.00  0.00            
ATOM    124  H59 ACD     1      18.870  24.170  16.290  1.00  0.00            
ATOM    125  O30 ACD     1      20.730  24.960  16.770  1.00  0.00            
ATOM    126  H60 ACD     1      20.620  25.800  16.310  1.00  0.00            
ATOM    127  Cl1 DK2     2      18.010  22.090  25.320  1.00  0.00            
ATOM    128  C1  DK2     2      18.970  23.280  24.450  1.00  0.00            
ATOM    129  C2  DK2     2      19.800  24.240  25.060  1.00  0.00            
ATOM    130  C3  DK2     2      20.350  25.310  24.300  1.00  0.00            
ATOM    131  C4  DK2     2      20.290  25.150  22.890  1.00  0.00            
ATOM    132  C5  DK2     2      20.930  26.090  21.920  1.00  0.00            
ATOM    133  O1  DK2     2      21.990  26.880  22.430  1.00  0.00            
ATOM    134  C6  DK2     2      22.620  27.600  21.370  1.00  0.00            
ATOM    135  C7  DK2     2      23.980  27.930  21.880  1.00  0.00            
ATOM    136  N1  DK2     2      24.600  29.000  21.140  1.00  0.00            
ATOM    137  C8  DK2     2      25.160  28.890  19.920  1.00  0.00            
ATOM    138  C9  DK2     2      25.520  30.100  19.520  1.00  0.00            
ATOM    139  N2  DK2     2      25.270  31.010  20.540  1.00  0.00            
ATOM    140  C10 DK2     2      24.680  30.320  21.510  1.00  0.00            
ATOM    141  C11 DK2     2      21.760  28.760  20.920  1.00  0.00            
ATOM    142  C12 DK2     2      21.570  29.790  21.810  1.00  0.00            
ATOM    143  C13 DK2     2      21.030  31.030  21.400  1.00  0.00            
ATOM    144  C14 DK2     2      20.470  31.250  20.150  1.00  0.00            
ATOM    145  Cl2 DK2     2      19.970  32.780  19.600  1.00  0.00            
ATOM    146  C15 DK2     2      20.540  30.200  19.210  1.00  0.00            
ATOM    147  C16 DK2     2      21.150  28.970  19.630  1.00  0.00            
ATOM    148  Cl3 DK2     2      21.280  27.740  18.320  1.00  0.00            
ATOM    149  C17 DK2     2      19.560  24.170  22.330  1.00  0.00            
ATOM    150  C18 DK2     2      18.850  23.240  23.080  1.00  0.00            
ATOM    151  H1  DK2     2      19.890  24.250  26.140  1.00  0.00            
ATOM    152  H2  DK2     2      20.890  26.150  24.740  1.00  0.00            
ATOM    153  H3  DK2     2      20.100  26.660  21.490  1.00  0.00            
ATOM    154  H4  DK2     2      21.350  25.430  21.150  1.00  0.00            
ATOM    155  H5  DK2     2      22.860  26.890  20.570  1.00  0.00            
ATOM    156  H6  DK2     2      24.540  26.990  21.910  1.00  0.00            
ATOM    157  H7  DK2     2      23.810  28.200  22.930  1.00  0.00            
ATOM    158  H8  DK2     2      25.200  27.960  19.360  1.00  0.00            
ATOM    159  H9  DK2     2      25.990  30.430  18.600  1.00  0.00            
ATOM    160  H10 DK2     2      24.340  30.650  22.480  1.00  0.00            
ATOM    161  H11 DK2     2      21.940  29.690  22.830  1.00  0.00            
ATOM    162  H12 DK2     2      21.050  31.860  22.100  1.00  0.00            
ATOM    163  H13 DK2     2      20.250  30.320  18.170  1.00  0.00            
ATOM    164  H14 DK2     2      19.530  24.150  21.250  1.00  0.00            
ATOM    165  H15 DK2     2      18.130  22.580  22.600  1.00  0.00            
TER
ENDMDL
MODEL        1
ATOM      1  H1  ACD     1      12.590  34.860  28.100  1.00  0.00            
ATOM      2  O1  ACD     1      13.200  34.170  28.360  1.00  0.00            
ATOM      3  C1  ACD     1      13.370  33.270  27.290  1.00  0.00            
ATOM      4  H2  ACD     1      12.400  33.190  26.790  1.00  0.00            
ATOM      5  H3  ACD     1      13.570  32.230  27.580  1.00  0.00            
ATOM      6  C2  ACD     1      14.440  33.780  26.280  1.00  0.00            
ATOM      7  H4  ACD     1      14.710  32.870  25.730  1.00  0.00            
ATOM      8  O2  ACD     1      13.830  34.740  25.390  1.00  0.00            
ATOM      9  C3  ACD     1      14.720  35.150  24.340  1.00  0.00            
ATOM     10  H5  ACD     1      14.130  35.820  23.700  1.00  0.00            
ATOM     11  O3  ACD     1      15.140  34.050  23.620  1.00  0.00            
ATOM     12  C4  ACD     1      14.910  34.060  22.190  1.00  0.00            
ATOM     13  H6  ACD     1      14.550  35.050  21.880  1.00  0.00            
ATOM     14  C5  ACD     1      16.220  33.780  21.430  1.00  0.00            
ATOM     15  H7  ACD     1      16.680  32.930  21.940  1.00  0.00            
ATOM     16  O4  ACD     1      17.070  34.890  21.520  1.00  0.00            
ATOM     17  H8  ACD     1      17.260  35.130  22.430  1.00  0.00            
ATOM     18  C6  ACD     1      15.850  33.450  19.980  1.00  0.00            
ATOM     19  H9  ACD     1      15.330  34.310  19.530  1.00  0.00            
ATOM     20  O5  ACD     1      17.020  33.030  19.360  1.00  0.00            
ATOM     21  H10 ACD     1      17.020  32.070  19.280  1.00  0.00            
ATOM     22  C7  ACD     1      14.940  32.310  19.900  1.00  0.00            
ATOM     23  H11 ACD     1      14.640  32.020  18.890  1.00  0.00            
ATOM     24  O6  ACD     1      13.700  32.640  20.580  1.00  0.00            
ATOM     25  C8  ACD     1      13.790  33.020  21.970  1.00  0.00            
ATOM     26  H12 ACD     1      14.120  32.060  22.380  1.00  0.00            
ATOM     27  C9  ACD     1      12.470  33.350  22.580  1.00  0.00            
ATOM     28  H13 ACD     1      11.850  32.460  22.460  1.00  0.00            
ATOM     29  H14 ACD     1      12.660  33.550  23.640  1.00  0.00            
ATOM     30  O7  ACD     1      11.920  34.510  21.950  1.00  0.00            
ATOM     31  H15 ACD     1      10.960  34.480  21.890  1.00  0.00            
ATOM     32  O8  ACD     1      15.600  31.230  20.610  1.00  0.00            
ATOM     33  C10 ACD     1      15.470  29.980  20.000  1.00  0.00            
ATOM     34  H16 ACD     1      14.920  29.930  19.040  1.00  0.00            
ATOM     35  C11 ACD     1      16.910  29.530  19.590  1.00  0.00            
ATOM     36  H17 ACD     1      17.500  29.870  20.450  1.00  0.00            
ATOM     37  O9  ACD     1      17.300  30.200  18.360  1.00  0.00            
ATOM     38  H18 ACD     1      16.700  30.090  17.620  1.00  0.00            
ATOM     39  C12 ACD     1      17.070  28.040  19.380  1.00  0.00            
ATOM     40  H19 ACD     1      16.520  27.710  18.480  1.00  0.00            
ATOM     41  O10 ACD     1      18.420  27.720  19.120  1.00  0.00            
ATOM     42  H20 ACD     1      18.910  27.820  19.950  1.00  0.00            
ATOM     43  C13 ACD     1      16.540  27.320  20.600  1.00  0.00            
ATOM     44  H21 ACD     1      16.630  26.260  20.320  1.00  0.00            
ATOM     45  O11 ACD     1      15.170  27.640  20.670  1.00  0.00            
ATOM     46  C14 ACD     1      14.870  29.050  20.980  1.00  0.00            
ATOM     47  H22 ACD     1      15.280  29.300  21.970  1.00  0.00            
ATOM     48  C15 ACD     1      13.350  29.180  21.030  1.00  0.00            
ATOM     49  H23 ACD     1      12.980  28.530  21.830  1.00  0.00            
ATOM     50  H24 ACD     1      13.130  30.150  21.480  1.00  0.00            
ATOM     51  O12 ACD     1      12.710  28.890  19.680  1.00  0.00            
ATOM     52  H25 ACD     1      12.060  29.610  19.680  1.00  0.00            
ATOM     53  O13 ACD     1      17.180  27.590  21.830  1.00  0.00            
ATOM     54  C16 ACD     1      18.290  26.740  22.100  1.00  0.00            
ATOM     55  H26 ACD     1      18.630  26.220  21.190  1.00  0.00            
ATOM     56  C17 ACD     1      19.490  27.670  22.430  1.00  0.00            
ATOM     57  H27 ACD     1      19.160  28.440  23.130  1.00  0.00            
ATOM     58  O14 ACD     1      19.990  28.210  21.170  1.00  0.00            
ATOM     59  H28 ACD     1      20.950  28.220  21.180  1.00  0.00            
ATOM     60  C18 ACD     1      20.520  26.780  23.040  1.00  0.00            
ATOM     61  H29 ACD     1      20.820  26.070  22.260  1.00  0.00            
ATOM     62  O15 ACD     1      21.720  27.470  23.450  1.00  0.00            
ATOM     63  H30 ACD     1      22.250  27.580  22.660  1.00  0.00            
ATOM     64  C19 ACD     1      20.060  25.870  24.140  1.00  0.00            
ATOM     65  H31 ACD     1      20.730  25.090  24.510  1.00  0.00            
ATOM     66  O16 ACD     1      19.090  24.990  23.630  1.00  0.00            
ATOM     67  C20 ACD     1      17.980  25.630  23.100  1.00  0.00            
ATOM     68  H32 ACD     1      17.370  26.120  23.870  1.00  0.00            
ATOM     69  C21 ACD     1      17.110  24.520  22.590  1.00  0.00            
ATOM     70  H33 ACD     1      17.150  23.660  23.260  1.00  0.00            
ATOM     71  H34 ACD     1      16.060  24.830  22.620  1.00  0.00            
ATOM     72  O17 ACD     1      17.510  23.980  21.290  1.00  0.00            
ATOM     73  H35 ACD     1      18.450  23.830  21.400  1.00  0.00            
ATOM     74  O18 ACD     1      19.570  26.700  25.170  1.00  0.00            
ATOM     75  C22 ACD     1      19.950  26.710  26.540  1.00  0.00            
ATOM     76  H36 ACD     1      20.590  25.840  26.750  1.00  0.00            
ATOM     77  C23 ACD     1      20.710  27.980  26.780  1.00  0.00            
ATOM     78  H37 ACD     1      20.170  28.770  26.260  1.00  0.00            
ATOM     79  O19 ACD     1      21.990  27.820  26.180  1.00  0.00            
ATOM     80  H38 ACD     1      21.700  27.720  25.270  1.00  0.00            
ATOM     81  C24 ACD     1      20.850  28.390  28.290  1.00  0.00            
ATOM     82  H39 ACD     1      21.380  27.570  28.790  1.00  0.00            
ATOM     83  O20 ACD     1      21.560  29.600  28.560  1.00  0.00            
ATOM     84  H40 ACD     1      22.400  29.460  28.120  1.00  0.00            
ATOM     85  C25 ACD     1      19.410  28.450  28.830  1.00  0.00            
ATOM     86  H41 ACD     1      19.420  28.650  29.910  1.00  0.00            
ATOM     87  O21 ACD     1      18.980  27.070  28.780  1.00  0.00            
ATOM     88  C26 ACD     1      18.700  26.590  27.420  1.00  0.00            
ATOM     89  H42 ACD     1      17.890  27.190  26.990  1.00  0.00            
ATOM     90  C27 ACD     1      18.230  25.120  27.510  1.00  0.00            
ATOM     91  H43 ACD     1      17.520  25.190  28.340  1.00  0.00            
ATOM     92  H44 ACD     1      17.700  24.770  26.620  1.00  0.00            
ATOM     93  O22 ACD     1      19.250  24.140  27.950  1.00  0.00            
ATOM     94  H45 ACD     1      18.760  23.520  28.500  1.00  0.00            
ATOM     95  O23 ACD     1      18.470  29.260  28.220  1.00  0.00            
ATOM     96  C28 ACD     1      17.790  30.200  29.070  1.00  0.00            
ATOM     97  H46 ACD     1      17.690  29.880  30.110  1.00  0.00            
ATOM     98  C29 ACD     1      16.390  30.360  28.500  1.00  0.00            
ATOM     99  H47 ACD     1      16.450  30.620  27.440  1.00  0.00            
ATOM    100  O24 ACD     1      15.690  31.420  29.050  1.00  0.00            
ATOM    101  C30 ACD     1      15.640  29.090  28.580  1.00  0.00            
ATOM    102  H48 ACD     1      14.610  29.230  28.220  1.00  0.00            
ATOM    103  H49 ACD     1      16.130  28.490  27.810  1.00  0.00            
ATOM    104  O25 ACD     1      15.660  28.540  29.870  1.00  0.00            
ATOM    105  H50 ACD     1      15.060  29.090  30.380  1.00  0.00            
ATOM    106  C31 ACD     1      18.510  31.480  28.990  1.00  0.00            
ATOM    107  H51 ACD     1      18.610  31.680  27.910  1.00  0.00            
ATOM    108  O26 ACD     1      19.810  31.380  29.610  1.00  0.00            
ATOM    109  H52 ACD     1      20.320  30.930  28.940  1.00  0.00            
ATOM    110  C32 ACD     1      17.640  32.640  29.600  1.00  0.00            
ATOM    111  H53 ACD     1      17.540  32.430  30.670  1.00  0.00            
ATOM    112  O27 ACD     1      18.260  33.910  29.330  1.00  0.00            
ATOM    113  H54 ACD     1      18.070  34.020  28.390  1.00  0.00            
ATOM    114  C33 ACD     1      16.280  32.690  28.970  1.00  0.00            
ATOM    115  H55 ACD     1      15.760  33.470  29.540  1.00  0.00            
ATOM    116  O28 ACD     1      16.430  33.190  27.560  1.00  0.00            
ATOM    117  C34 ACD     1      15.680  34.270  27.020  1.00  0.00            
ATOM    118  H56 ACD     1      15.350  34.950  27.820  1.00  0.00            
ATOM    119  C35 ACD     1      16.660  35.040  26.090  1.00  0.00            
ATOM    120  H57 ACD     1      17.220  34.320  25.480  1.00  0.00            
ATOM    121  O29 ACD     1      17.630  35.860  26.910  1.00  0.00            
ATOM    122  H58 ACD     1      18.050  36.530  26.370  1.00  0.00            
ATOM    123  C36 ACD     1      15.840  35.920  25.100  1.00  0.00            
ATOM    124  H59 ACD     1      15.370  36.770  25.600  1.00  0.00            
ATOM    125  O30 ACD     1      16.660  36.410  24.050  1.00  0.00            
ATOM    126  H60 ACD     1      17.360  36.930  24.450  1.00  0.00            
ATOM    127  Cl1 DK2     2      12.990  27.310  24.880  1.00  0.00            
ATOM    128  C1  DK2     2      14.280  28.450  24.800  1.00  0.00            
ATOM    129  C2  DK2     2      15.610  28.020  24.870  1.00  0.00            
ATOM    130  C3  DK2     2      16.660  28.930  24.750  1.00  0.00            
ATOM    131  C4  DK2     2      16.360  30.330  24.600  1.00  0.00            
ATOM    132  C5  DK2     2      17.530  31.250  24.550  1.00  0.00            
ATOM    133  O1  DK2     2      18.420  30.930  23.410  1.00  0.00            
ATOM    134  C6  DK2     2      19.280  32.070  22.980  1.00  0.00            
ATOM    135  C7  DK2     2      19.920  31.600  21.610  1.00  0.00            
ATOM    136  N1  DK2     2      20.780  32.560  21.000  1.00  0.00            
ATOM    137  C8  DK2     2      20.530  33.950  20.920  1.00  0.00            
ATOM    138  C9  DK2     2      21.690  34.550  20.490  1.00  0.00            
ATOM    139  N2  DK2     2      22.570  33.540  20.120  1.00  0.00            
ATOM    140  C10 DK2     2      22.000  32.340  20.420  1.00  0.00            
ATOM    141  C11 DK2     2      20.290  32.240  24.150  1.00  0.00            
ATOM    142  C12 DK2     2      21.040  31.130  24.570  1.00  0.00            
ATOM    143  C13 DK2     2      21.880  31.200  25.730  1.00  0.00            
ATOM    144  C14 DK2     2      21.970  32.490  26.390  1.00  0.00            
ATOM    145  Cl2 DK2     2      22.750  32.590  27.980  1.00  0.00            
ATOM    146  C15 DK2     2      21.110  33.580  26.020  1.00  0.00            
ATOM    147  C16 DK2     2      20.290  33.390  24.900  1.00  0.00            
ATOM    148  Cl3 DK2     2      19.360  34.740  24.260  1.00  0.00            
ATOM    149  C17 DK2     2      15.040  30.710  24.390  1.00  0.00            
ATOM    150  C18 DK2     2      14.000  29.790  24.490  1.00  0.00            
ATOM    151  H1  DK2     2      15.770  26.980  25.140  1.00  0.00            
ATOM    152  H2  DK2     2      17.680  28.570  24.830  1.00  0.00            
ATOM    153  H3  DK2     2      18.100  31.380  25.470  1.00  0.00            
ATOM    154  H4  DK2     2      17.040  32.230  24.540  1.00  0.00            
ATOM    155  H5  DK2     2      18.690  32.960  22.720  1.00  0.00            
ATOM    156  H6  DK2     2      19.110  31.320  20.930  1.00  0.00            
ATOM    157  H7  DK2     2      20.500  30.680  21.730  1.00  0.00            
ATOM    158  H8  DK2     2      19.540  34.360  21.070  1.00  0.00            
ATOM    159  H9  DK2     2      21.860  35.600  20.310  1.00  0.00            
ATOM    160  H10 DK2     2      22.520  31.380  20.470  1.00  0.00            
ATOM    161  H11 DK2     2      21.010  30.150  24.100  1.00  0.00            
ATOM    162  H12 DK2     2      22.510  30.420  26.130  1.00  0.00            
ATOM    163  H13 DK2     2      21.190  34.570  26.460  1.00  0.00            
ATOM    164  H14 DK2     2      14.780  31.740  24.170  1.00  0.00            
ATOM    165  H15 DK2     2      13.000  30.210  24.400  1.00  0.00            
TER
ENDMDL
MODEL        1
ATOM      1  H1  ACD     1       4.310  28.890  22.720  1.00  0.00            
ATOM      2  O1  ACD     1       3.580  29.340  22.290  1.00  0.00            
ATOM      3  C1  ACD     1       3.550  30.650  22.830  1.00  0.00            
ATOM      4  H2  ACD     1       4.130  30.540  23.760  1.00  0.00            
ATOM      5  H3  ACD     1       2.510  30.860  23.120  1.00  0.00            
ATOM      6  C2  ACD     1       4.050  31.770  21.850  1.00  0.00            
ATOM      7  H4  ACD     1       4.960  31.440  21.330  1.00  0.00            
ATOM      8  O2  ACD     1       3.010  32.240  20.960  1.00  0.00            
ATOM      9  C3  ACD     1       3.360  33.320  20.150  1.00  0.00            
ATOM     10  H5  ACD     1       2.510  33.580  19.500  1.00  0.00            
ATOM     11  O3  ACD     1       4.520  32.940  19.370  1.00  0.00            
ATOM     12  C4  ACD     1       4.480  33.090  17.920  1.00  0.00            
ATOM     13  H6  ACD     1       3.630  33.680  17.540  1.00  0.00            
ATOM     14  C5  ACD     1       5.720  33.950  17.490  1.00  0.00            
ATOM     15  H7  ACD     1       6.640  33.550  17.920  1.00  0.00            
ATOM     16  O4  ACD     1       5.550  35.270  18.000  1.00  0.00            
ATOM     17  H8  ACD     1       5.180  35.210  18.890  1.00  0.00            
ATOM     18  C6  ACD     1       5.820  33.850  15.930  1.00  0.00            
ATOM     19  H9  ACD     1       4.920  34.270  15.460  1.00  0.00            
ATOM     20  O5  ACD     1       6.840  34.690  15.450  1.00  0.00            
ATOM     21  H10 ACD     1       6.540  35.580  15.640  1.00  0.00            
ATOM     22  C7  ACD     1       6.030  32.340  15.560  1.00  0.00            
ATOM     23  H11 ACD     1       6.110  32.220  14.480  1.00  0.00            
ATOM     24  O6  ACD     1       4.810  31.690  15.880  1.00  0.00            
ATOM     25  C8  ACD     1       4.410  31.640  17.250  1.00  0.00            
ATOM     26  H12 ACD     1       5.070  30.900  17.730  1.00  0.00            
ATOM     27  C9  ACD     1       3.010  31.030  17.480  1.00  0.00            
ATOM     28  H13 ACD     1       2.930  30.100  16.910  1.00  0.00            
ATOM     29  H14 ACD     1       2.940  30.800  18.550  1.00  0.00            
ATOM     30  O7  ACD     1       2.030  31.980  17.050  1.00  0.00            
ATOM     31  H15 ACD     1       2.150  32.080  16.100  1.00  0.00            
ATOM     32  O8  ACD     1       7.120  31.620  16.120  1.00  0.00            
ATOM     33  C10 ACD     1       8.240  31.170  15.290  1.00  0.00            
ATOM     34  H16 ACD     1       7.900  30.790  14.320  1.00  0.00            
ATOM     35  C11 ACD     1       9.210  32.240  15.030  1.00  0.00            
ATOM     36  H17 ACD     1       9.410  32.640  16.030  1.00  0.00            
ATOM     37  O9  ACD     1       8.750  33.300  14.150  1.00  0.00            
ATOM     38  H18 ACD     1       7.940  33.720  14.440  1.00  0.00            
ATOM     39  C12 ACD     1      10.550  31.800  14.540  1.00  0.00            
ATOM     40  H19 ACD     1      10.430  31.580  13.470  1.00  0.00            
ATOM     41  O10 ACD     1      11.560  32.870  14.620  1.00  0.00            
ATOM     42  H20 ACD     1      11.980  32.710  15.470  1.00  0.00            
ATOM     43  C13 ACD     1      11.130  30.520  15.240  1.00  0.00            
ATOM     44  H21 ACD     1      11.970  30.150  14.640  1.00  0.00            
ATOM     45  O11 ACD     1      10.080  29.560  15.340  1.00  0.00            
ATOM     46  C14 ACD     1       8.850  29.940  15.970  1.00  0.00            
ATOM     47  H22 ACD     1       9.130  30.170  17.010  1.00  0.00            
ATOM     48  C15 ACD     1       7.930  28.710  15.800  1.00  0.00            
ATOM     49  H23 ACD     1       8.190  27.790  16.340  1.00  0.00            
ATOM     50  H24 ACD     1       6.930  29.000  16.150  1.00  0.00            
ATOM     51  O12 ACD     1       7.730  28.480  14.370  1.00  0.00            
ATOM     52  H25 ACD     1       8.610  28.650  14.010  1.00  0.00            
ATOM     53  O13 ACD     1      11.580  30.900  16.560  1.00  0.00            
ATOM     54  C16 ACD     1      12.860  30.630  17.080  1.00  0.00            
ATOM     55  H26 ACD     1      13.490  30.440  16.210  1.00  0.00            
ATOM     56  C17 ACD     1      13.210  31.880  17.800  1.00  0.00            
ATOM     57  H27 ACD     1      12.280  32.100  18.340  1.00  0.00            
ATOM     58  O14 ACD     1      13.520  32.970  16.890  1.00  0.00            
ATOM     59  H28 ACD     1      14.330  32.870  16.390  1.00  0.00            
ATOM     60  C18 ACD     1      14.320  31.770  18.840  1.00  0.00            
ATOM     61  H29 ACD     1      15.300  31.680  18.360  1.00  0.00            
ATOM     62  O15 ACD     1      14.340  32.950  19.620  1.00  0.00            
ATOM     63  H30 ACD     1      14.480  33.700  19.030  1.00  0.00            
ATOM     64  C19 ACD     1      14.050  30.580  19.720  1.00  0.00            
ATOM     65  H31 ACD     1      14.870  30.460  20.440  1.00  0.00            
ATOM     66  O16 ACD     1      13.990  29.490  18.870  1.00  0.00            
ATOM     67  C20 ACD     1      12.790  29.450  18.050  1.00  0.00            
ATOM     68  H32 ACD     1      11.880  29.570  18.650  1.00  0.00            
ATOM     69  C21 ACD     1      12.750  28.150  17.160  1.00  0.00            
ATOM     70  H33 ACD     1      11.910  28.200  16.450  1.00  0.00            
ATOM     71  H34 ACD     1      13.670  28.010  16.580  1.00  0.00            
ATOM     72  O17 ACD     1      12.610  26.960  17.920  1.00  0.00            
ATOM     73  H35 ACD     1      12.300  26.250  17.350  1.00  0.00            
ATOM     74  O18 ACD     1      12.840  30.730  20.480  1.00  0.00            
ATOM     75  C22 ACD     1      12.870  30.530  21.830  1.00  0.00            
ATOM     76  H36 ACD     1      13.820  30.090  22.130  1.00  0.00            
ATOM     77  C23 ACD     1      12.790  31.860  22.520  1.00  0.00            
ATOM     78  H37 ACD     1      12.010  32.420  21.980  1.00  0.00            
ATOM     79  O19 ACD     1      14.020  32.610  22.440  1.00  0.00            
ATOM     80  H38 ACD     1      14.060  32.950  21.540  1.00  0.00            
ATOM     81  C24 ACD     1      12.570  31.620  23.980  1.00  0.00            
ATOM     82  H39 ACD     1      13.420  31.070  24.410  1.00  0.00            
ATOM     83  O20 ACD     1      12.490  32.940  24.570  1.00  0.00            
ATOM     84  H40 ACD     1      13.070  33.380  23.950  1.00  0.00            
ATOM     85  C25 ACD     1      11.290  30.820  24.170  1.00  0.00            
ATOM     86  H41 ACD     1      11.140  30.540  25.220  1.00  0.00            
ATOM     87  O21 ACD     1      11.460  29.570  23.640  1.00  0.00            
ATOM     88  C26 ACD     1      11.720  29.540  22.240  1.00  0.00            
ATOM     89  H42 ACD     1      10.840  29.890  21.690  1.00  0.00            
ATOM     90  C27 ACD     1      11.970  28.140  21.710  1.00  0.00            
ATOM     91  H43 ACD     1      12.400  28.250  20.710  1.00  0.00            
ATOM     92  H44 ACD     1      12.720  27.750  22.420  1.00  0.00            
ATOM     93  O22 ACD     1      10.810  27.250  21.660  1.00  0.00            
ATOM     94  H45 ACD     1      11.240  26.430  21.400  1.00  0.00            
ATOM     95  O23 ACD     1      10.130  31.510  23.660  1.00  0.00            
ATOM     96  C28 ACD     1       8.930  31.630  24.480  1.00  0.00            
ATOM     97  H46 ACD     1       9.040  31.300  25.520  1.00  0.00            
ATOM     98  C29 ACD     1       7.770  30.780  23.800  1.00  0.00            
ATOM     99  H47 ACD     1       7.680  31.160  22.780  1.00  0.00            
ATOM    100  O24 ACD     1       6.600  30.930  24.630  1.00  0.00            
ATOM    101  C30 ACD     1       8.140  29.270  23.700  1.00  0.00            
ATOM    102  H48 ACD     1       9.010  29.060  23.060  1.00  0.00            
ATOM    103  H49 ACD     1       8.430  28.960  24.710  1.00  0.00            
ATOM    104  O25 ACD     1       7.030  28.420  23.310  1.00  0.00            
ATOM    105  H50 ACD     1       6.310  28.510  23.940  1.00  0.00            
ATOM    106  C31 ACD     1       8.490  33.060  24.640  1.00  0.00            
ATOM    107  H51 ACD     1       8.420  33.540  23.660  1.00  0.00            
ATOM    108  O26 ACD     1       9.470  33.830  25.400  1.00  0.00            
ATOM    109  H52 ACD     1      10.360  33.580  25.150  1.00  0.00            
ATOM    110  C32 ACD     1       7.120  33.120  25.270  1.00  0.00            
ATOM    111  H53 ACD     1       7.170  32.890  26.340  1.00  0.00            
ATOM    112  O27 ACD     1       6.630  34.450  25.170  1.00  0.00            
ATOM    113  H54 ACD     1       6.260  34.570  24.290  1.00  0.00            
ATOM    114  C33 ACD     1       6.090  32.210  24.510  1.00  0.00            
ATOM    115  H55 ACD     1       5.100  32.190  24.980  1.00  0.00            
ATOM    116  O28 ACD     1       5.950  32.560  23.150  1.00  0.00            
ATOM    117  C34 ACD     1       4.590  32.900  22.710  1.00  0.00            
ATOM    118  H56 ACD     1       3.850  33.030  23.510  1.00  0.00            
ATOM    119  C35 ACD     1       4.820  34.280  21.990  1.00  0.00            
ATOM    120  H57 ACD     1       5.750  34.120  21.450  1.00  0.00            
ATOM    121  O29 ACD     1       4.970  35.320  22.980  1.00  0.00            
ATOM    122  H58 ACD     1       5.230  36.180  22.640  1.00  0.00            
ATOM    123  C36 ACD     1       3.720  34.530  21.000  1.00  0.00            
ATOM    124  H59 ACD     1       2.830  34.880  21.550  1.00  0.00            
ATOM    125  O30 ACD     1       4.230  35.650  20.210  1.00  0.00            
ATOM    126  H60 ACD     1       3.450  35.980  19.760  1.00  0.00            
ATOM    127  Cl1 DK2     2       5.560  27.070  19.570  1.00  0.00            
ATOM    128  C1  DK2     2       6.670  28.420  19.680  1.00  0.00            
ATOM    129  C2  DK2     2       6.080  29.730  19.740  1.00  0.00            
ATOM    130  C3  DK2     2       6.900  30.800  19.870  1.00  0.00            
ATOM    131  C4  DK2     2       8.310  30.630  19.980  1.00  0.00            
ATOM    132  C5  DK2     2       9.310  31.800  19.890  1.00  0.00            
ATOM    133  O1  DK2     2       8.620  32.950  20.210  1.00  0.00            
ATOM    134  C6  DK2     2       9.420  34.120  20.570  1.00  0.00            
ATOM    135  C7  DK2     2       8.370  35.050  21.190  1.00  0.00            
ATOM    136  N1  DK2     2       8.860  36.230  21.820  1.00  0.00            
ATOM    137  C8  DK2     2       9.230  36.320  23.090  1.00  0.00            
ATOM    138  C9  DK2     2       9.830  37.540  23.290  1.00  0.00            
ATOM    139  N2  DK2     2       9.840  38.250  22.110  1.00  0.00            
ATOM    140  C10 DK2     2       9.310  37.410  21.250  1.00  0.00            
ATOM    141  C11 DK2     2      10.180  34.650  19.370  1.00  0.00            
ATOM    142  C12 DK2     2       9.600  34.500  18.140  1.00  0.00            
ATOM    143  C13 DK2     2      10.180  35.130  17.030  1.00  0.00            
ATOM    144  C14 DK2     2      11.320  35.880  17.140  1.00  0.00            
ATOM    145  Cl2 DK2     2      12.140  36.530  15.720  1.00  0.00            
ATOM    146  C15 DK2     2      11.970  35.880  18.340  1.00  0.00            
ATOM    147  C16 DK2     2      11.440  35.260  19.510  1.00  0.00            
ATOM    148  Cl3 DK2     2      12.370  35.200  20.980  1.00  0.00            
ATOM    149  C17 DK2     2       8.840  29.330  19.880  1.00  0.00            
ATOM    150  C18 DK2     2       8.070  28.260  19.710  1.00  0.00            
ATOM    151  H1  DK2     2       5.020  29.830  19.530  1.00  0.00            
ATOM    152  H2  DK2     2       6.460  31.790  19.920  1.00  0.00            
ATOM    153  H3  DK2     2       9.700  31.850  18.860  1.00  0.00            
ATOM    154  H4  DK2     2      10.170  31.670  20.550  1.00  0.00            
ATOM    155  H5  DK2     2      10.170  33.810  21.310  1.00  0.00            
ATOM    156  H6  DK2     2       7.800  34.400  21.870  1.00  0.00            
ATOM    157  H7  DK2     2       7.540  35.290  20.510  1.00  0.00            
ATOM    158  H8  DK2     2       8.980  35.560  23.810  1.00  0.00            
ATOM    159  H9  DK2     2      10.270  37.910  24.210  1.00  0.00            
ATOM    160  H10 DK2     2       9.320  37.570  20.180  1.00  0.00            
ATOM    161  H11 DK2     2       8.620  34.050  18.020  1.00  0.00            
ATOM    162  H12 DK2     2       9.720  35.200  16.050  1.00  0.00            
ATOM    163  H13 DK2     2      12.830  36.500  18.580  1.00  0.00            
ATOM    164  H14 DK2     2       9.920  29.240  19.810  1.00  0.00            
ATOM    165  H15 DK2     2       8.420  27.260  19.480  1.00  0.00            
TER
ENDMDL
MODEL        1
ATOM      1  H1  ACD     1       3.350  19.200  24.610  1.00  0.00            
ATOM      2  O1  ACD     1       3.080  19.690  23.830  1.00  0.00            
ATOM      3  C1  ACD     1       3.630  21.030  23.920  1.00  0.00            
ATOM      4  H2  ACD     1       4.510  20.940  24.570  1.00  0.00            
ATOM      5  H3  ACD     1       2.950  21.720  24.430  1.00  0.00            
ATOM      6  C2  ACD     1       4.160  21.760  22.620  1.00  0.00            
ATOM      7  H4  ACD     1       4.820  21.040  22.100  1.00  0.00            
ATOM      8  O2  ACD     1       3.100  21.980  21.810  1.00  0.00            
ATOM      9  C3  ACD     1       3.180  22.860  20.710  1.00  0.00            
ATOM     10  H5  ACD     1       2.160  22.780  20.320  1.00  0.00            
ATOM     11  O3  ACD     1       4.210  22.400  19.850  1.00  0.00            
ATOM     12  C4  ACD     1       3.960  22.180  18.510  1.00  0.00            
ATOM     13  H6  ACD     1       2.880  22.040  18.420  1.00  0.00            
ATOM     14  C5  ACD     1       4.280  23.460  17.730  1.00  0.00            
ATOM     15  H7  ACD     1       5.210  23.850  18.170  1.00  0.00            
ATOM     16  O4  ACD     1       3.200  24.450  17.920  1.00  0.00            
ATOM     17  H8  ACD     1       3.310  24.790  18.810  1.00  0.00            
ATOM     18  C6  ACD     1       4.420  23.260  16.260  1.00  0.00            
ATOM     19  H9  ACD     1       3.430  23.140  15.820  1.00  0.00            
ATOM     20  O5  ACD     1       5.050  24.410  15.740  1.00  0.00            
ATOM     21  H10 ACD     1       4.740  25.160  16.260  1.00  0.00            
ATOM     22  C7  ACD     1       5.260  22.000  15.970  1.00  0.00            
ATOM     23  H11 ACD     1       5.230  21.710  14.920  1.00  0.00            
ATOM     24  O6  ACD     1       4.680  20.920  16.620  1.00  0.00            
ATOM     25  C8  ACD     1       4.730  20.970  18.110  1.00  0.00            
ATOM     26  H12 ACD     1       5.770  21.070  18.440  1.00  0.00            
ATOM     27  C9  ACD     1       4.000  19.780  18.740  1.00  0.00            
ATOM     28  H13 ACD     1       3.930  19.970  19.820  1.00  0.00            
ATOM     29  H14 ACD     1       2.990  19.760  18.310  1.00  0.00            
ATOM     30  O7  ACD     1       4.790  18.690  18.380  1.00  0.00            
ATOM     31  H15 ACD     1       4.810  18.760  17.420  1.00  0.00            
ATOM     32  O8  ACD     1       6.580  22.160  16.420  1.00  0.00            
ATOM     33  C10 ACD     1       7.660  21.950  15.570  1.00  0.00            
ATOM     34  H16 ACD     1       7.260  21.290  14.790  1.00  0.00            
ATOM     35  C11 ACD     1       8.270  23.210  14.960  1.00  0.00            
ATOM     36  H17 ACD     1       8.640  23.810  15.810  1.00  0.00            
ATOM     37  O9  ACD     1       7.250  23.940  14.140  1.00  0.00            
ATOM     38  H18 ACD     1       6.610  24.180  14.810  1.00  0.00            
ATOM     39  C12 ACD     1       9.600  22.950  14.180  1.00  0.00            
ATOM     40  H19 ACD     1       9.190  22.510  13.260  1.00  0.00            
ATOM     41  O10 ACD     1      10.520  24.120  13.960  1.00  0.00            
ATOM     42  H20 ACD     1      11.030  24.230  14.760  1.00  0.00            
ATOM     43  C13 ACD     1      10.500  21.950  14.880  1.00  0.00            
ATOM     44  H21 ACD     1      11.290  21.540  14.240  1.00  0.00            
ATOM     45  O11 ACD     1       9.830  20.850  15.460  1.00  0.00            
ATOM     46  C14 ACD     1       8.700  21.190  16.320  1.00  0.00            
ATOM     47  H22 ACD     1       9.080  21.820  17.130  1.00  0.00            
ATOM     48  C15 ACD     1       8.330  19.800  16.880  1.00  0.00            
ATOM     49  H23 ACD     1       9.220  19.400  17.380  1.00  0.00            
ATOM     50  H24 ACD     1       7.550  19.890  17.650  1.00  0.00            
ATOM     51  O12 ACD     1       7.680  19.060  15.840  1.00  0.00            
ATOM     52  H25 ACD     1       8.200  19.040  15.030  1.00  0.00            
ATOM     53  O13 ACD     1      11.080  22.630  15.990  1.00  0.00            
ATOM     54  C16 ACD     1      12.440  22.470  16.340  1.00  0.00            
ATOM     55  H26 ACD     1      13.020  22.390  15.410  1.00  0.00            
ATOM     56  C17 ACD     1      12.750  23.820  16.920  1.00  0.00            
ATOM     57  H27 ACD     1      11.890  24.080  17.560  1.00  0.00            
ATOM     58  O14 ACD     1      12.780  24.820  15.870  1.00  0.00            
ATOM     59  H28 ACD     1      13.190  25.670  16.060  1.00  0.00            
ATOM     60  C18 ACD     1      13.940  23.820  17.750  1.00  0.00            
ATOM     61  H29 ACD     1      14.850  23.700  17.150  1.00  0.00            
ATOM     62  O15 ACD     1      14.100  25.050  18.480  1.00  0.00            
ATOM     63  H30 ACD     1      14.410  25.690  17.830  1.00  0.00            
ATOM     64  C19 ACD     1      13.990  22.670  18.790  1.00  0.00            
ATOM     65  H31 ACD     1      14.990  22.610  19.230  1.00  0.00            
ATOM     66  O16 ACD     1      13.820  21.420  18.110  1.00  0.00            
ATOM     67  C20 ACD     1      12.590  21.310  17.340  1.00  0.00            
ATOM     68  H32 ACD     1      11.740  21.380  18.030  1.00  0.00            
ATOM     69  C21 ACD     1      12.630  19.940  16.680  1.00  0.00            
ATOM     70  H33 ACD     1      12.700  19.180  17.470  1.00  0.00            
ATOM     71  H34 ACD     1      11.710  19.840  16.100  1.00  0.00            
ATOM     72  O17 ACD     1      13.700  19.780  15.770  1.00  0.00            
ATOM     73  H35 ACD     1      14.520  19.840  16.280  1.00  0.00            
ATOM     74  O18 ACD     1      13.000  22.840  19.670  1.00  0.00            
ATOM     75  C22 ACD     1      13.320  23.110  21.090  1.00  0.00            
ATOM     76  H36 ACD     1      14.410  23.230  21.110  1.00  0.00            
ATOM     77  C23 ACD     1      12.650  24.410  21.480  1.00  0.00            
ATOM     78  H37 ACD     1      11.620  24.390  21.100  1.00  0.00            
ATOM     79  O19 ACD     1      13.400  25.530  20.960  1.00  0.00            
ATOM     80  H38 ACD     1      13.590  25.240  20.060  1.00  0.00            
ATOM     81  C24 ACD     1      12.740  24.530  23.000  1.00  0.00            
ATOM     82  H39 ACD     1      13.790  24.500  23.310  1.00  0.00            
ATOM     83  O20 ACD     1      12.330  25.780  23.570  1.00  0.00            
ATOM     84  H40 ACD     1      13.160  26.260  23.470  1.00  0.00            
ATOM     85  C25 ACD     1      12.170  23.330  23.670  1.00  0.00            
ATOM     86  H41 ACD     1      12.320  23.460  24.740  1.00  0.00            
ATOM     87  O21 ACD     1      12.930  22.200  23.320  1.00  0.00            
ATOM     88  C26 ACD     1      12.940  21.850  21.900  1.00  0.00            
ATOM     89  H42 ACD     1      11.910  21.690  21.580  1.00  0.00            
ATOM     90  C27 ACD     1      13.640  20.600  21.530  1.00  0.00            
ATOM     91  H43 ACD     1      13.800  20.400  20.460  1.00  0.00            
ATOM     92  H44 ACD     1      14.680  20.740  21.860  1.00  0.00            
ATOM     93  O22 ACD     1      13.050  19.390  22.110  1.00  0.00            
ATOM     94  H45 ACD     1      13.030  19.480  23.070  1.00  0.00            
ATOM     95  O23 ACD     1      10.800  23.180  23.280  1.00  0.00            
ATOM     96  C28 ACD     1       9.830  22.980  24.310  1.00  0.00            
ATOM     97  H46 ACD     1      10.210  22.890  25.330  1.00  0.00            
ATOM     98  C29 ACD     1       8.970  21.800  23.880  1.00  0.00            
ATOM     99  H47 ACD     1       8.560  21.880  22.870  1.00  0.00            
ATOM    100  O24 ACD     1       7.810  21.660  24.750  1.00  0.00            
ATOM    101  C30 ACD     1       9.690  20.420  23.930  1.00  0.00            
ATOM    102  H48 ACD     1       8.910  19.730  23.580  1.00  0.00            
ATOM    103  H49 ACD     1      10.410  20.390  23.110  1.00  0.00            
ATOM    104  O25 ACD     1      10.390  20.140  25.190  1.00  0.00            
ATOM    105  H50 ACD     1       9.720  20.050  25.880  1.00  0.00            
ATOM    106  C31 ACD     1       8.920  24.260  24.170  1.00  0.00            
ATOM    107  H51 ACD     1       8.670  24.380  23.110  1.00  0.00            
ATOM    108  O26 ACD     1       9.590  25.500  24.500  1.00  0.00            
ATOM    109  H52 ACD     1      10.390  25.610  23.970  1.00  0.00            
ATOM    110  C32 ACD     1       7.610  24.080  24.980  1.00  0.00            
ATOM    111  H53 ACD     1       7.910  23.950  26.030  1.00  0.00            
ATOM    112  O27 ACD     1       6.810  25.250  24.840  1.00  0.00            
ATOM    113  H54 ACD     1       7.380  25.960  25.140  1.00  0.00            
ATOM    114  C33 ACD     1       6.860  22.770  24.570  1.00  0.00            
ATOM    115  H55 ACD     1       6.020  22.550  25.240  1.00  0.00            
ATOM    116  O28 ACD     1       6.340  22.750  23.230  1.00  0.00            
ATOM    117  C34 ACD     1       4.920  23.000  22.990  1.00  0.00            
ATOM    118  H56 ACD     1       4.450  23.360  23.910  1.00  0.00            
ATOM    119  C35 ACD     1       4.930  24.090  21.970  1.00  0.00            
ATOM    120  H57 ACD     1       5.670  23.890  21.190  1.00  0.00            
ATOM    121  O29 ACD     1       5.340  25.370  22.480  1.00  0.00            
ATOM    122  H58 ACD     1       5.890  25.210  23.250  1.00  0.00            
ATOM    123  C36 ACD     1       3.530  24.230  21.340  1.00  0.00            
ATOM    124  H59 ACD     1       2.840  24.540  22.130  1.00  0.00            
ATOM    125  O30 ACD     1       3.670  25.270  20.370  1.00  0.00            
ATOM    126  H60 ACD     1       3.970  25.930  20.990  1.00  0.00            
ATOM    127  Cl1 DK2     2       8.320  18.260  21.490  1.00  0.00            
ATOM    128  C1  DK2     2       8.620  19.900  20.840  1.00  0.00            
ATOM    129  C2  DK2     2       7.580  20.720  20.680  1.00  0.00            
ATOM    130  C3  DK2     2       7.670  22.040  20.150  1.00  0.00            
ATOM    131  C4  DK2     2       8.960  22.450  19.740  1.00  0.00            
ATOM    132  C5  DK2     2       9.240  23.900  19.320  1.00  0.00            
ATOM    133  O1  DK2     2       8.990  24.830  20.400  1.00  0.00            
ATOM    134  C6  DK2     2       9.130  26.220  20.080  1.00  0.00            
ATOM    135  C7  DK2     2       8.580  27.010  21.360  1.00  0.00            
ATOM    136  N1  DK2     2       8.450  28.480  21.260  1.00  0.00            
ATOM    137  C8  DK2     2       7.430  29.150  20.670  1.00  0.00            
ATOM    138  C9  DK2     2       7.780  30.450  20.700  1.00  0.00            
ATOM    139  N2  DK2     2       8.970  30.600  21.370  1.00  0.00            
ATOM    140  C10 DK2     2       9.370  29.350  21.660  1.00  0.00            
ATOM    141  C11 DK2     2       8.260  26.550  18.830  1.00  0.00            
ATOM    142  C12 DK2     2       6.830  26.440  18.890  1.00  0.00            
ATOM    143  C13 DK2     2       6.080  26.880  17.800  1.00  0.00            
ATOM    144  C14 DK2     2       6.640  27.400  16.700  1.00  0.00            
ATOM    145  Cl2 DK2     2       5.650  27.930  15.360  1.00  0.00            
ATOM    146  C15 DK2     2       8.040  27.540  16.640  1.00  0.00            
ATOM    147  C16 DK2     2       8.860  27.030  17.670  1.00  0.00            
ATOM    148  Cl3 DK2     2      10.580  27.250  17.530  1.00  0.00            
ATOM    149  C17 DK2     2      10.050  21.550  19.850  1.00  0.00            
ATOM    150  C18 DK2     2       9.890  20.190  20.370  1.00  0.00            
ATOM    151  H1  DK2     2       6.640  20.370  21.100  1.00  0.00            
ATOM    152  H2  DK2     2       6.790  22.670  20.090  1.00  0.00            
ATOM    153  H3  DK2     2       8.680  24.040  18.390  1.00  0.00            
ATOM    154  H4  DK2     2      10.300  24.060  19.090  1.00  0.00            
ATOM    155  H5  DK2     2      10.150  26.600  20.010  1.00  0.00            
ATOM    156  H6  DK2     2       9.250  26.730  22.180  1.00  0.00            
ATOM    157  H7  DK2     2       7.570  26.680  21.640  1.00  0.00            
ATOM    158  H8  DK2     2       6.630  28.670  20.120  1.00  0.00            
ATOM    159  H9  DK2     2       7.280  31.280  20.210  1.00  0.00            
ATOM    160  H10 DK2     2      10.390  29.100  21.920  1.00  0.00            
ATOM    161  H11 DK2     2       6.340  26.050  19.780  1.00  0.00            
ATOM    162  H12 DK2     2       5.000  26.820  17.870  1.00  0.00            
ATOM    163  H13 DK2     2       8.370  28.040  15.740  1.00  0.00            
ATOM    164  H14 DK2     2      11.030  21.920  19.590  1.00  0.00            
ATOM    165  H15 DK2     2      10.650  19.410  20.400  1.00  0.00            
TER
ENDMDL
MODEL        1
ATOM      1  H1  ACD     1       8.940  21.100  28.760  1.00  0.00            
ATOM      2  O1  ACD     1       9.830  21.060  29.120  1.00  0.00            
ATOM      3  C1  ACD     1      10.510  20.130  28.270  1.00  0.00            
ATOM      4  H2  ACD     1       9.930  19.200  28.230  1.00  0.00            
ATOM      5  H3  ACD     1      11.470  19.770  28.670  1.00  0.00            
ATOM      6  C2  ACD     1      10.820  20.690  26.940  1.00  0.00            
ATOM      7  H4  ACD     1      11.480  19.980  26.420  1.00  0.00            
ATOM      8  O2  ACD     1       9.580  20.890  26.170  1.00  0.00            
ATOM      9  C3  ACD     1       9.850  21.360  24.820  1.00  0.00            
ATOM     10  H5  ACD     1       8.890  21.420  24.280  1.00  0.00            
ATOM     11  O3  ACD     1      10.850  20.590  24.220  1.00  0.00            
ATOM     12  C4  ACD     1      10.290  19.570  23.320  1.00  0.00            
ATOM     13  H6  ACD     1       9.200  19.610  23.440  1.00  0.00            
ATOM     14  C5  ACD     1      10.660  20.050  21.860  1.00  0.00            
ATOM     15  H7  ACD     1      11.730  20.290  21.870  1.00  0.00            
ATOM     16  O4  ACD     1       9.950  21.300  21.770  1.00  0.00            
ATOM     17  H8  ACD     1      10.010  21.740  22.620  1.00  0.00            
ATOM     18  C6  ACD     1      10.250  19.020  20.840  1.00  0.00            
ATOM     19  H9  ACD     1       9.160  18.930  20.930  1.00  0.00            
ATOM     20  O5  ACD     1      10.690  19.410  19.550  1.00  0.00            
ATOM     21  H10 ACD     1      11.640  19.390  19.620  1.00  0.00            
ATOM     22  C7  ACD     1      10.940  17.650  21.200  1.00  0.00            
ATOM     23  H11 ACD     1      10.590  16.910  20.470  1.00  0.00            
ATOM     24  O6  ACD     1      10.330  17.320  22.470  1.00  0.00            
ATOM     25  C8  ACD     1      10.730  18.220  23.560  1.00  0.00            
ATOM     26  H12 ACD     1      11.820  18.280  23.680  1.00  0.00            
ATOM     27  C9  ACD     1      10.250  17.700  24.900  1.00  0.00            
ATOM     28  H13 ACD     1      10.910  18.130  25.660  1.00  0.00            
ATOM     29  H14 ACD     1       9.190  17.980  25.020  1.00  0.00            
ATOM     30  O7  ACD     1      10.310  16.250  24.930  1.00  0.00            
ATOM     31  H15 ACD     1       9.590  16.020  24.340  1.00  0.00            
ATOM     32  O8  ACD     1      12.330  17.650  21.280  1.00  0.00            
ATOM     33  C10 ACD     1      13.060  17.260  20.100  1.00  0.00            
ATOM     34  H16 ACD     1      12.420  17.030  19.230  1.00  0.00            
ATOM     35  C11 ACD     1      13.960  18.460  19.790  1.00  0.00            
ATOM     36  H17 ACD     1      14.370  18.660  20.790  1.00  0.00            
ATOM     37  O9  ACD     1      13.290  19.670  19.210  1.00  0.00            
ATOM     38  H18 ACD     1      14.030  20.260  19.010  1.00  0.00            
ATOM     39  C12 ACD     1      15.200  18.040  18.910  1.00  0.00            
ATOM     40  H19 ACD     1      14.790  17.700  17.950  1.00  0.00            
ATOM     41  O10 ACD     1      16.190  19.130  18.750  1.00  0.00            
ATOM     42  H20 ACD     1      15.750  19.850  18.290  1.00  0.00            
ATOM     43  C13 ACD     1      15.880  16.820  19.540  1.00  0.00            
ATOM     44  H21 ACD     1      16.770  16.540  18.970  1.00  0.00            
ATOM     45  O11 ACD     1      14.900  15.780  19.590  1.00  0.00            
ATOM     46  C14 ACD     1      13.760  16.000  20.430  1.00  0.00            
ATOM     47  H22 ACD     1      14.100  16.200  21.450  1.00  0.00            
ATOM     48  C15 ACD     1      12.850  14.750  20.450  1.00  0.00            
ATOM     49  H23 ACD     1      13.480  13.840  20.460  1.00  0.00            
ATOM     50  H24 ACD     1      12.200  14.730  21.330  1.00  0.00            
ATOM     51  O12 ACD     1      12.070  14.670  19.290  1.00  0.00            
ATOM     52  H25 ACD     1      12.620  14.770  18.510  1.00  0.00            
ATOM     53  O13 ACD     1      16.340  17.210  20.760  1.00  0.00            
ATOM     54  C16 ACD     1      17.700  16.950  21.100  1.00  0.00            
ATOM     55  H26 ACD     1      18.310  16.350  20.420  1.00  0.00            
ATOM     56  C17 ACD     1      18.430  18.230  21.230  1.00  0.00            
ATOM     57  H27 ACD     1      17.820  18.830  21.910  1.00  0.00            
ATOM     58  O14 ACD     1      18.760  18.780  19.920  1.00  0.00            
ATOM     59  H28 ACD     1      17.940  18.680  19.420  1.00  0.00            
ATOM     60  C18 ACD     1      19.690  18.120  22.100  1.00  0.00            
ATOM     61  H29 ACD     1      20.380  17.430  21.600  1.00  0.00            
ATOM     62  O15 ACD     1      20.300  19.340  22.430  1.00  0.00            
ATOM     63  H30 ACD     1      20.310  19.810  21.600  1.00  0.00            
ATOM     64  C19 ACD     1      19.360  17.320  23.400  1.00  0.00            
ATOM     65  H31 ACD     1      20.280  17.150  23.970  1.00  0.00            
ATOM     66  O16 ACD     1      18.760  16.000  23.080  1.00  0.00            
ATOM     67  C20 ACD     1      17.580  16.100  22.350  1.00  0.00            
ATOM     68  H32 ACD     1      16.870  16.560  23.050  1.00  0.00            
ATOM     69  C21 ACD     1      17.120  14.670  22.020  1.00  0.00            
ATOM     70  H33 ACD     1      17.170  14.030  22.910  1.00  0.00            
ATOM     71  H34 ACD     1      16.070  14.710  21.710  1.00  0.00            
ATOM     72  O17 ACD     1      17.840  13.940  20.910  1.00  0.00            
ATOM     73  H35 ACD     1      18.770  13.860  21.150  1.00  0.00            
ATOM     74  O18 ACD     1      18.490  18.130  24.230  1.00  0.00            
ATOM     75  C22 ACD     1      18.850  18.330  25.530  1.00  0.00            
ATOM     76  H36 ACD     1      19.800  17.830  25.730  1.00  0.00            
ATOM     77  C23 ACD     1      19.010  19.770  25.750  1.00  0.00            
ATOM     78  H37 ACD     1      18.200  20.350  25.280  1.00  0.00            
ATOM     79  O19 ACD     1      20.210  20.230  25.020  1.00  0.00            
ATOM     80  H38 ACD     1      20.020  20.030  24.100  1.00  0.00            
ATOM     81  C24 ACD     1      19.010  20.120  27.280  1.00  0.00            
ATOM     82  H39 ACD     1      19.930  19.690  27.690  1.00  0.00            
ATOM     83  O20 ACD     1      19.050  21.560  27.480  1.00  0.00            
ATOM     84  H40 ACD     1      19.860  21.910  27.090  1.00  0.00            
ATOM     85  C25 ACD     1      17.800  19.610  28.050  1.00  0.00            
ATOM     86  H41 ACD     1      18.000  19.570  29.130  1.00  0.00            
ATOM     87  O21 ACD     1      17.770  18.230  27.730  1.00  0.00            
ATOM     88  C26 ACD     1      17.660  17.810  26.420  1.00  0.00            
ATOM     89  H42 ACD     1      16.720  18.200  26.020  1.00  0.00            
ATOM     90  C27 ACD     1      17.670  16.250  26.460  1.00  0.00            
ATOM     91  H43 ACD     1      16.860  15.890  27.110  1.00  0.00            
ATOM     92  H44 ACD     1      17.590  15.760  25.480  1.00  0.00            
ATOM     93  O22 ACD     1      18.950  15.780  27.000  1.00  0.00            
ATOM     94  H45 ACD     1      18.780  14.870  27.240  1.00  0.00            
ATOM     95  O23 ACD     1      16.510  20.240  27.750  1.00  0.00            
ATOM     96  C28 ACD     1      15.910  21.020  28.760  1.00  0.00            
ATOM     97  H46 ACD     1      16.530  21.080  29.660  1.00  0.00            
ATOM     98  C29 ACD     1      14.610  20.340  29.130  1.00  0.00            
ATOM     99  H47 ACD     1      14.170  19.980  28.190  1.00  0.00            
ATOM    100  O24 ACD     1      13.770  21.380  29.650  1.00  0.00            
ATOM    101  C30 ACD     1      14.770  19.160  30.090  1.00  0.00            
ATOM    102  H48 ACD     1      13.780  18.690  30.240  1.00  0.00            
ATOM    103  H49 ACD     1      15.470  18.490  29.580  1.00  0.00            
ATOM    104  O25 ACD     1      15.300  19.670  31.350  1.00  0.00            
ATOM    105  H50 ACD     1      14.780  20.440  31.590  1.00  0.00            
ATOM    106  C31 ACD     1      15.710  22.380  28.070  1.00  0.00            
ATOM    107  H51 ACD     1      15.550  22.110  27.020  1.00  0.00            
ATOM    108  O26 ACD     1      16.930  23.070  28.100  1.00  0.00            
ATOM    109  H52 ACD     1      17.640  22.480  27.830  1.00  0.00            
ATOM    110  C32 ACD     1      14.540  23.340  28.620  1.00  0.00            
ATOM    111  H53 ACD     1      14.970  23.750  29.540  1.00  0.00            
ATOM    112  O27 ACD     1      14.280  24.400  27.630  1.00  0.00            
ATOM    113  H54 ACD     1      15.060  24.950  27.660  1.00  0.00            
ATOM    114  C33 ACD     1      13.370  22.410  28.800  1.00  0.00            
ATOM    115  H55 ACD     1      12.540  22.900  29.310  1.00  0.00            
ATOM    116  O28 ACD     1      12.870  21.870  27.520  1.00  0.00            
ATOM    117  C34 ACD     1      11.580  22.060  27.050  1.00  0.00            
ATOM    118  H56 ACD     1      11.100  22.780  27.730  1.00  0.00            
ATOM    119  C35 ACD     1      11.680  22.730  25.630  1.00  0.00            
ATOM    120  H57 ACD     1      12.380  22.200  24.970  1.00  0.00            
ATOM    121  O29 ACD     1      12.190  23.970  25.810  1.00  0.00            
ATOM    122  H58 ACD     1      12.930  24.000  26.410  1.00  0.00            
ATOM    123  C36 ACD     1      10.360  22.780  24.890  1.00  0.00            
ATOM    124  H59 ACD     1       9.710  23.370  25.560  1.00  0.00            
ATOM    125  O30 ACD     1      10.400  23.290  23.530  1.00  0.00            
ATOM    126  H60 ACD     1      10.680  24.210  23.560  1.00  0.00            
ATOM    127  Cl1 DK2     2      13.290  14.580  26.190  1.00  0.00            
ATOM    128  C1  DK2     2      13.710  16.110  25.540  1.00  0.00            
ATOM    129  C2  DK2     2      14.350  16.350  24.320  1.00  0.00            
ATOM    130  C3  DK2     2      14.730  17.670  23.950  1.00  0.00            
ATOM    131  C4  DK2     2      14.510  18.770  24.830  1.00  0.00            
ATOM    132  C5  DK2     2      15.070  20.160  24.450  1.00  0.00            
ATOM    133  O1  DK2     2      14.450  20.620  23.210  1.00  0.00            
ATOM    134  C6  DK2     2      14.670  22.030  22.960  1.00  0.00            
ATOM    135  C7  DK2     2      13.750  22.470  21.880  1.00  0.00            
ATOM    136  N1  DK2     2      13.910  23.840  21.380  1.00  0.00            
ATOM    137  C8  DK2     2      14.040  24.180  20.090  1.00  0.00            
ATOM    138  C9  DK2     2      14.320  25.550  20.020  1.00  0.00            
ATOM    139  N2  DK2     2      14.230  26.000  21.350  1.00  0.00            
ATOM    140  C10 DK2     2      13.800  25.000  22.060  1.00  0.00            
ATOM    141  C11 DK2     2      16.150  22.250  22.650  1.00  0.00            
ATOM    142  C12 DK2     2      16.810  21.640  21.520  1.00  0.00            
ATOM    143  C13 DK2     2      18.220  21.870  21.300  1.00  0.00            
ATOM    144  C14 DK2     2      18.900  22.660  22.190  1.00  0.00            
ATOM    145  Cl2 DK2     2      20.650  22.800  21.970  1.00  0.00            
ATOM    146  C15 DK2     2      18.220  23.370  23.240  1.00  0.00            
ATOM    147  C16 DK2     2      16.900  23.190  23.410  1.00  0.00            
ATOM    148  Cl3 DK2     2      16.170  24.110  24.690  1.00  0.00            
ATOM    149  C17 DK2     2      13.720  18.540  25.970  1.00  0.00            
ATOM    150  C18 DK2     2      13.370  17.220  26.350  1.00  0.00            
ATOM    151  H1  DK2     2      14.590  15.520  23.660  1.00  0.00            
ATOM    152  H2  DK2     2      15.070  17.890  22.950  1.00  0.00            
ATOM    153  H3  DK2     2      16.160  20.110  24.290  1.00  0.00            
ATOM    154  H4  DK2     2      14.880  20.880  25.250  1.00  0.00            
ATOM    155  H5  DK2     2      14.380  22.440  23.930  1.00  0.00            
ATOM    156  H6  DK2     2      12.750  22.330  22.330  1.00  0.00            
ATOM    157  H7  DK2     2      13.820  21.790  21.030  1.00  0.00            
ATOM    158  H8  DK2     2      13.950  23.410  19.340  1.00  0.00            
ATOM    159  H9  DK2     2      14.460  26.120  19.110  1.00  0.00            
ATOM    160  H10 DK2     2      13.700  24.920  23.130  1.00  0.00            
ATOM    161  H11 DK2     2      16.300  21.060  20.760  1.00  0.00            
ATOM    162  H12 DK2     2      18.750  21.330  20.530  1.00  0.00            
ATOM    163  H13 DK2     2      18.840  23.900  23.960  1.00  0.00            
ATOM    164  H14 DK2     2      13.410  19.320  26.670  1.00  0.00            
ATOM    165  H15 DK2     2      12.960  16.940  27.320  1.00  0.00            
TER
ENDMDL
MODEL        1
ATOM      1  H1  ACD     1      10.650  19.400  22.570  1.00  0.00            
ATOM      2  O1  ACD     1      10.450  19.930  21.790  1.00  0.00            
ATOM      3  C1  ACD     1       9.700  21.040  22.240  1.00  0.00            
ATOM      4  H2  ACD     1       9.370  20.650  23.210  1.00  0.00            
ATOM      5  H3  ACD     1       8.900  21.260  21.520  1.00  0.00            
ATOM      6  C2  ACD     1      10.640  22.240  22.410  1.00  0.00            
ATOM      7  H4  ACD     1      11.630  21.850  22.660  1.00  0.00            
ATOM      8  O2  ACD     1      10.700  22.950  21.220  1.00  0.00            
ATOM      9  C3  ACD     1      11.540  24.070  21.250  1.00  0.00            
ATOM     10  H5  ACD     1      11.490  24.490  20.240  1.00  0.00            
ATOM     11  O3  ACD     1      12.860  23.760  21.660  1.00  0.00            
ATOM     12  C4  ACD     1      13.980  23.850  20.750  1.00  0.00            
ATOM     13  H6  ACD     1      13.680  23.850  19.700  1.00  0.00            
ATOM     14  C5  ACD     1      14.760  25.120  21.080  1.00  0.00            
ATOM     15  H7  ACD     1      14.700  25.220  22.170  1.00  0.00            
ATOM     16  O4  ACD     1      13.980  26.210  20.460  1.00  0.00            
ATOM     17  H8  ACD     1      13.140  26.150  20.920  1.00  0.00            
ATOM     18  C6  ACD     1      16.210  25.140  20.620  1.00  0.00            
ATOM     19  H9  ACD     1      16.300  25.210  19.520  1.00  0.00            
ATOM     20  O5  ACD     1      16.910  26.310  21.030  1.00  0.00            
ATOM     21  H10 ACD     1      17.520  25.970  21.680  1.00  0.00            
ATOM     22  C7  ACD     1      16.960  23.920  20.910  1.00  0.00            
ATOM     23  H11 ACD     1      17.920  23.930  20.380  1.00  0.00            
ATOM     24  O6  ACD     1      16.180  22.810  20.380  1.00  0.00            
ATOM     25  C8  ACD     1      14.900  22.610  20.990  1.00  0.00            
ATOM     26  H12 ACD     1      15.080  22.640  22.080  1.00  0.00            
ATOM     27  C9  ACD     1      14.330  21.250  20.600  1.00  0.00            
ATOM     28  H13 ACD     1      15.100  20.500  20.800  1.00  0.00            
ATOM     29  H14 ACD     1      13.380  20.960  21.080  1.00  0.00            
ATOM     30  O7  ACD     1      13.970  21.130  19.270  1.00  0.00            
ATOM     31  H15 ACD     1      14.790  21.020  18.770  1.00  0.00            
ATOM     32  O8  ACD     1      17.190  23.870  22.280  1.00  0.00            
ATOM     33  C10 ACD     1      18.510  23.440  22.680  1.00  0.00            
ATOM     34  H16 ACD     1      19.180  23.260  21.830  1.00  0.00            
ATOM     35  C11 ACD     1      19.080  24.600  23.430  1.00  0.00            
ATOM     36  H17 ACD     1      18.460  24.910  24.280  1.00  0.00            
ATOM     37  O9  ACD     1      19.320  25.710  22.550  1.00  0.00            
ATOM     38  H18 ACD     1      19.700  26.350  23.160  1.00  0.00            
ATOM     39  C12 ACD     1      20.460  24.210  23.970  1.00  0.00            
ATOM     40  H19 ACD     1      21.070  23.990  23.090  1.00  0.00            
ATOM     41  O10 ACD     1      21.010  25.340  24.650  1.00  0.00            
ATOM     42  H20 ACD     1      21.920  25.170  24.930  1.00  0.00            
ATOM     43  C13 ACD     1      20.440  22.970  24.830  1.00  0.00            
ATOM     44  H21 ACD     1      21.440  22.710  25.190  1.00  0.00            
ATOM     45  O11 ACD     1      19.940  21.910  24.060  1.00  0.00            
ATOM     46  C14 ACD     1      18.590  22.130  23.510  1.00  0.00            
ATOM     47  H22 ACD     1      17.910  22.170  24.370  1.00  0.00            
ATOM     48  C15 ACD     1      18.190  20.940  22.720  1.00  0.00            
ATOM     49  H23 ACD     1      18.340  20.020  23.300  1.00  0.00            
ATOM     50  H24 ACD     1      17.100  21.070  22.610  1.00  0.00            
ATOM     51  O12 ACD     1      18.810  20.950  21.420  1.00  0.00            
ATOM     52  H25 ACD     1      18.950  20.050  21.090  1.00  0.00            
ATOM     53  O13 ACD     1      19.620  23.210  25.930  1.00  0.00            
ATOM     54  C16 ACD     1      19.970  22.520  27.200  1.00  0.00            
ATOM     55  H26 ACD     1      21.040  22.450  27.420  1.00  0.00            
ATOM     56  C17 ACD     1      19.420  23.560  28.190  1.00  0.00            
ATOM     57  H27 ACD     1      18.380  23.850  27.990  1.00  0.00            
ATOM     58  O14 ACD     1      20.320  24.690  28.290  1.00  0.00            
ATOM     59  H28 ACD     1      19.960  25.290  28.940  1.00  0.00            
ATOM     60  C18 ACD     1      19.370  22.820  29.560  1.00  0.00            
ATOM     61  H29 ACD     1      20.390  22.500  29.770  1.00  0.00            
ATOM     62  O15 ACD     1      18.840  23.650  30.610  1.00  0.00            
ATOM     63  H30 ACD     1      17.920  23.700  30.350  1.00  0.00            
ATOM     64  C19 ACD     1      18.450  21.620  29.420  1.00  0.00            
ATOM     65  H31 ACD     1      18.290  21.070  30.350  1.00  0.00            
ATOM     66  O16 ACD     1      19.180  20.630  28.600  1.00  0.00            
ATOM     67  C20 ACD     1      19.340  21.040  27.230  1.00  0.00            
ATOM     68  H32 ACD     1      18.470  21.000  26.570  1.00  0.00            
ATOM     69  C21 ACD     1      20.370  20.040  26.730  1.00  0.00            
ATOM     70  H33 ACD     1      20.910  20.370  25.840  1.00  0.00            
ATOM     71  H34 ACD     1      21.090  19.870  27.550  1.00  0.00            
ATOM     72  O17 ACD     1      19.760  18.730  26.530  1.00  0.00            
ATOM     73  H35 ACD     1      19.430  18.470  27.390  1.00  0.00            
ATOM     74  O18 ACD     1      17.170  21.920  28.960  1.00  0.00            
ATOM     75  C22 ACD     1      16.100  21.720  29.860  1.00  0.00            
ATOM     76  H36 ACD     1      16.360  21.500  30.900  1.00  0.00            
ATOM     77  C23 ACD     1      15.290  23.000  29.770  1.00  0.00            
ATOM     78  H37 ACD     1      15.160  23.260  28.710  1.00  0.00            
ATOM     79  O19 ACD     1      15.990  23.990  30.490  1.00  0.00            
ATOM     80  H38 ACD     1      15.470  24.800  30.430  1.00  0.00            
ATOM     81  C24 ACD     1      13.920  22.780  30.380  1.00  0.00            
ATOM     82  H39 ACD     1      13.960  22.650  31.470  1.00  0.00            
ATOM     83  O20 ACD     1      13.130  23.980  30.200  1.00  0.00            
ATOM     84  H40 ACD     1      12.900  24.100  31.120  1.00  0.00            
ATOM     85  C25 ACD     1      13.140  21.640  29.780  1.00  0.00            
ATOM     86  H41 ACD     1      12.260  21.430  30.390  1.00  0.00            
ATOM     87  O21 ACD     1      13.990  20.560  29.920  1.00  0.00            
ATOM     88  C26 ACD     1      15.260  20.570  29.340  1.00  0.00            
ATOM     89  H42 ACD     1      15.200  20.650  28.250  1.00  0.00            
ATOM     90  C27 ACD     1      15.980  19.230  29.610  1.00  0.00            
ATOM     91  H43 ACD     1      17.030  19.280  29.290  1.00  0.00            
ATOM     92  H44 ACD     1      15.940  19.020  30.680  1.00  0.00            
ATOM     93  O22 ACD     1      15.270  18.300  28.870  1.00  0.00            
ATOM     94  H45 ACD     1      14.360  18.200  29.140  1.00  0.00            
ATOM     95  O23 ACD     1      12.800  21.870  28.450  1.00  0.00            
ATOM     96  C28 ACD     1      11.450  21.750  28.000  1.00  0.00            
ATOM     97  H46 ACD     1      10.790  21.400  28.810  1.00  0.00            
ATOM     98  C29 ACD     1      11.380  20.820  26.860  1.00  0.00            
ATOM     99  H47 ACD     1      12.150  21.030  26.110  1.00  0.00            
ATOM    100  O24 ACD     1      10.060  20.830  26.200  1.00  0.00            
ATOM    101  C30 ACD     1      11.590  19.370  27.280  1.00  0.00            
ATOM    102  H48 ACD     1      11.580  18.680  26.420  1.00  0.00            
ATOM    103  H49 ACD     1      12.550  19.270  27.800  1.00  0.00            
ATOM    104  O25 ACD     1      10.620  18.940  28.220  1.00  0.00            
ATOM    105  H50 ACD     1      11.140  18.950  29.030  1.00  0.00            
ATOM    106  C31 ACD     1      11.050  23.180  27.610  1.00  0.00            
ATOM    107  H51 ACD     1      11.820  23.640  26.980  1.00  0.00            
ATOM    108  O26 ACD     1      10.880  23.970  28.780  1.00  0.00            
ATOM    109  H52 ACD     1      11.700  23.900  29.270  1.00  0.00            
ATOM    110  C32 ACD     1       9.740  23.090  26.910  1.00  0.00            
ATOM    111  H53 ACD     1       9.130  22.630  27.690  1.00  0.00            
ATOM    112  O27 ACD     1       9.180  24.300  26.520  1.00  0.00            
ATOM    113  H54 ACD     1       8.250  24.220  26.290  1.00  0.00            
ATOM    114  C33 ACD     1       9.740  22.130  25.720  1.00  0.00            
ATOM    115  H55 ACD     1       8.770  22.190  25.220  1.00  0.00            
ATOM    116  O28 ACD     1      10.650  22.590  24.770  1.00  0.00            
ATOM    117  C34 ACD     1      10.200  23.180  23.570  1.00  0.00            
ATOM    118  H56 ACD     1       9.100  23.250  23.590  1.00  0.00            
ATOM    119  C35 ACD     1      10.770  24.590  23.510  1.00  0.00            
ATOM    120  H57 ACD     1      11.770  24.360  23.890  1.00  0.00            
ATOM    121  O29 ACD     1      10.070  25.510  24.370  1.00  0.00            
ATOM    122  H58 ACD     1      10.150  25.050  25.210  1.00  0.00            
ATOM    123  C36 ACD     1      10.890  25.090  22.090  1.00  0.00            
ATOM    124  H59 ACD     1       9.890  25.310  21.690  1.00  0.00            
ATOM    125  O30 ACD     1      11.610  26.350  22.050  1.00  0.00            
ATOM    126  H60 ACD     1      11.430  26.640  22.940  1.00  0.00            
ATOM    127  Cl1 DK2     2      15.380  17.240  24.990  1.00  0.00            
ATOM    128  C1  DK2     2      15.140  18.960  24.930  1.00  0.00            
ATOM    129  C2  DK2     2      14.050  19.610  24.320  1.00  0.00            
ATOM    130  C3  DK2     2      14.010  20.980  24.170  1.00  0.00            
ATOM    131  C4  DK2     2      14.980  21.770  24.840  1.00  0.00            
ATOM    132  C5  DK2     2      14.650  23.280  24.890  1.00  0.00            
ATOM    133  O1  DK2     2      15.610  23.950  25.690  1.00  0.00            
ATOM    134  C6  DK2     2      15.780  25.400  25.580  1.00  0.00            
ATOM    135  C7  DK2     2      16.900  25.720  26.580  1.00  0.00            
ATOM    136  N1  DK2     2      17.030  27.170  26.910  1.00  0.00            
ATOM    137  C8  DK2     2      17.760  28.110  26.140  1.00  0.00            
ATOM    138  C9  DK2     2      17.740  29.310  26.840  1.00  0.00            
ATOM    139  N2  DK2     2      16.870  29.140  27.910  1.00  0.00            
ATOM    140  C10 DK2     2      16.470  27.900  27.900  1.00  0.00            
ATOM    141  C11 DK2     2      14.430  26.080  25.900  1.00  0.00            
ATOM    142  C12 DK2     2      13.870  25.820  27.140  1.00  0.00            
ATOM    143  C13 DK2     2      12.640  26.410  27.550  1.00  0.00            
ATOM    144  C14 DK2     2      12.060  27.380  26.680  1.00  0.00            
ATOM    145  Cl2 DK2     2      10.680  28.260  27.240  1.00  0.00            
ATOM    146  C15 DK2     2      12.560  27.590  25.400  1.00  0.00            
ATOM    147  C16 DK2     2      13.740  26.880  25.020  1.00  0.00            
ATOM    148  Cl3 DK2     2      14.420  27.390  23.500  1.00  0.00            
ATOM    149  C17 DK2     2      15.990  21.180  25.590  1.00  0.00            
ATOM    150  C18 DK2     2      16.100  19.740  25.590  1.00  0.00            
ATOM    151  H1  DK2     2      13.210  19.020  23.960  1.00  0.00            
ATOM    152  H2  DK2     2      13.250  21.520  23.620  1.00  0.00            
ATOM    153  H3  DK2     2      13.650  23.450  25.300  1.00  0.00            
ATOM    154  H4  DK2     2      14.760  23.640  23.860  1.00  0.00            
ATOM    155  H5  DK2     2      15.990  25.700  24.550  1.00  0.00            
ATOM    156  H6  DK2     2      17.850  25.280  26.250  1.00  0.00            
ATOM    157  H7  DK2     2      16.730  25.140  27.500  1.00  0.00            
ATOM    158  H8  DK2     2      18.270  27.800  25.240  1.00  0.00            
ATOM    159  H9  DK2     2      18.220  30.280  26.710  1.00  0.00            
ATOM    160  H10 DK2     2      15.890  27.450  28.690  1.00  0.00            
ATOM    161  H11 DK2     2      14.370  25.060  27.730  1.00  0.00            
ATOM    162  H12 DK2     2      12.250  26.150  28.530  1.00  0.00            
ATOM    163  H13 DK2     2      12.140  28.370  24.770  1.00  0.00            
ATOM    164  H14 DK2     2      16.570  21.800  26.260  1.00  0.00            
ATOM    165  H15 DK2     2      16.880  19.300  26.200  1.00  0.00            
TER
ENDMDL
MODEL        1
ATOM      1  H1  ACD     1      10.300  29.300  19.520  1.00  0.00            
ATOM      2  O1  ACD     1      10.170  28.630  20.200  1.00  0.00            
ATOM      3  C1  ACD     1      11.320  27.750  20.380  1.00  0.00            
ATOM      4  H2  ACD     1      10.970  26.750  20.110  1.00  0.00            
ATOM      5  H3  ACD     1      11.580  27.770  21.450  1.00  0.00            
ATOM      6  C2  ACD     1      12.550  28.050  19.600  1.00  0.00            
ATOM      7  H4  ACD     1      13.220  27.210  19.810  1.00  0.00            
ATOM      8  O2  ACD     1      12.170  28.070  18.180  1.00  0.00            
ATOM      9  C3  ACD     1      13.200  28.280  17.210  1.00  0.00            
ATOM     10  H5  ACD     1      12.740  28.340  16.220  1.00  0.00            
ATOM     11  O3  ACD     1      14.260  27.280  17.270  1.00  0.00            
ATOM     12  C4  ACD     1      14.810  26.850  15.980  1.00  0.00            
ATOM     13  H6  ACD     1      14.490  27.470  15.140  1.00  0.00            
ATOM     14  C5  ACD     1      16.290  26.970  16.080  1.00  0.00            
ATOM     15  H7  ACD     1      16.690  26.760  17.080  1.00  0.00            
ATOM     16  O4  ACD     1      16.670  28.360  15.720  1.00  0.00            
ATOM     17  H8  ACD     1      16.000  28.920  16.120  1.00  0.00            
ATOM     18  C6  ACD     1      16.950  26.000  15.060  1.00  0.00            
ATOM     19  H9  ACD     1      16.740  26.390  14.060  1.00  0.00            
ATOM     20  O5  ACD     1      18.390  25.980  15.310  1.00  0.00            
ATOM     21  H10 ACD     1      18.610  26.910  15.290  1.00  0.00            
ATOM     22  C7  ACD     1      16.480  24.580  15.270  1.00  0.00            
ATOM     23  H11 ACD     1      17.000  23.940  14.560  1.00  0.00            
ATOM     24  O6  ACD     1      15.160  24.600  14.930  1.00  0.00            
ATOM     25  C8  ACD     1      14.390  25.450  15.750  1.00  0.00            
ATOM     26  H12 ACD     1      14.510  24.970  16.730  1.00  0.00            
ATOM     27  C9  ACD     1      12.930  25.400  15.270  1.00  0.00            
ATOM     28  H13 ACD     1      12.730  24.380  14.910  1.00  0.00            
ATOM     29  H14 ACD     1      12.340  25.510  16.190  1.00  0.00            
ATOM     30  O7  ACD     1      12.550  26.400  14.330  1.00  0.00            
ATOM     31  H15 ACD     1      11.590  26.410  14.290  1.00  0.00            
ATOM     32  O8  ACD     1      16.590  24.120  16.610  1.00  0.00            
ATOM     33  C10 ACD     1      17.420  22.970  16.820  1.00  0.00            
ATOM     34  H16 ACD     1      17.430  22.350  15.920  1.00  0.00            
ATOM     35  C11 ACD     1      18.880  23.390  17.200  1.00  0.00            
ATOM     36  H17 ACD     1      18.790  24.170  17.970  1.00  0.00            
ATOM     37  O9  ACD     1      19.660  23.830  16.040  1.00  0.00            
ATOM     38  H18 ACD     1      19.200  24.600  15.700  1.00  0.00            
ATOM     39  C12 ACD     1      19.620  22.310  17.950  1.00  0.00            
ATOM     40  H19 ACD     1      19.820  21.430  17.330  1.00  0.00            
ATOM     41  O10 ACD     1      20.900  22.830  18.570  1.00  0.00            
ATOM     42  H20 ACD     1      21.400  23.090  17.790  1.00  0.00            
ATOM     43  C13 ACD     1      18.780  21.730  19.070  1.00  0.00            
ATOM     44  H21 ACD     1      19.250  20.840  19.490  1.00  0.00            
ATOM     45  O11 ACD     1      17.560  21.300  18.560  1.00  0.00            
ATOM     46  C14 ACD     1      16.630  22.160  17.900  1.00  0.00            
ATOM     47  H22 ACD     1      16.290  22.870  18.660  1.00  0.00            
ATOM     48  C15 ACD     1      15.450  21.410  17.310  1.00  0.00            
ATOM     49  H23 ACD     1      14.910  22.110  16.660  1.00  0.00            
ATOM     50  H24 ACD     1      15.850  20.520  16.810  1.00  0.00            
ATOM     51  O12 ACD     1      14.620  20.930  18.350  1.00  0.00            
ATOM     52  H25 ACD     1      14.050  20.260  17.960  1.00  0.00            
ATOM     53  O13 ACD     1      18.540  22.740  20.020  1.00  0.00            
ATOM     54  C16 ACD     1      18.720  22.330  21.420  1.00  0.00            
ATOM     55  H26 ACD     1      18.940  21.260  21.520  1.00  0.00            
ATOM     56  C17 ACD     1      19.940  23.050  22.020  1.00  0.00            
ATOM     57  H27 ACD     1      19.760  24.130  21.910  1.00  0.00            
ATOM     58  O14 ACD     1      21.160  22.620  21.310  1.00  0.00            
ATOM     59  H28 ACD     1      21.070  22.740  20.360  1.00  0.00            
ATOM     60  C18 ACD     1      20.080  22.840  23.570  1.00  0.00            
ATOM     61  H29 ACD     1      20.340  21.790  23.760  1.00  0.00            
ATOM     62  O15 ACD     1      21.000  23.770  24.070  1.00  0.00            
ATOM     63  H30 ACD     1      20.440  24.550  24.160  1.00  0.00            
ATOM     64  C19 ACD     1      18.760  23.130  24.290  1.00  0.00            
ATOM     65  H31 ACD     1      18.830  22.680  25.290  1.00  0.00            
ATOM     66  O16 ACD     1      17.690  22.510  23.610  1.00  0.00            
ATOM     67  C20 ACD     1      17.420  22.650  22.140  1.00  0.00            
ATOM     68  H32 ACD     1      17.220  23.710  21.970  1.00  0.00            
ATOM     69  C21 ACD     1      16.190  21.840  21.810  1.00  0.00            
ATOM     70  H33 ACD     1      15.480  22.180  22.570  1.00  0.00            
ATOM     71  H34 ACD     1      15.880  22.120  20.790  1.00  0.00            
ATOM     72  O17 ACD     1      16.500  20.490  22.030  1.00  0.00            
ATOM     73  H35 ACD     1      16.980  20.490  22.860  1.00  0.00            
ATOM     74  O18 ACD     1      18.480  24.530  24.410  1.00  0.00            
ATOM     75  C22 ACD     1      17.780  24.930  25.620  1.00  0.00            
ATOM     76  H36 ACD     1      18.240  24.370  26.450  1.00  0.00            
ATOM     77  C23 ACD     1      18.210  26.350  25.740  1.00  0.00            
ATOM     78  H37 ACD     1      18.090  26.810  24.750  1.00  0.00            
ATOM     79  O19 ACD     1      19.620  26.470  26.140  1.00  0.00            
ATOM     80  H38 ACD     1      19.940  27.380  26.100  1.00  0.00            
ATOM     81  C24 ACD     1      17.280  27.210  26.620  1.00  0.00            
ATOM     82  H39 ACD     1      17.280  26.770  27.620  1.00  0.00            
ATOM     83  O20 ACD     1      17.580  28.560  26.660  1.00  0.00            
ATOM     84  H40 ACD     1      17.050  28.900  25.940  1.00  0.00            
ATOM     85  C25 ACD     1      15.840  26.960  26.210  1.00  0.00            
ATOM     86  H41 ACD     1      15.140  27.490  26.870  1.00  0.00            
ATOM     87  O21 ACD     1      15.580  25.570  26.490  1.00  0.00            
ATOM     88  C26 ACD     1      16.290  24.710  25.620  1.00  0.00            
ATOM     89  H42 ACD     1      15.890  24.830  24.610  1.00  0.00            
ATOM     90  C27 ACD     1      16.020  23.250  26.150  1.00  0.00            
ATOM     91  H43 ACD     1      16.600  22.520  25.560  1.00  0.00            
ATOM     92  H44 ACD     1      16.370  23.180  27.190  1.00  0.00            
ATOM     93  O22 ACD     1      14.620  22.790  26.020  1.00  0.00            
ATOM     94  H45 ACD     1      14.510  21.910  26.380  1.00  0.00            
ATOM     95  O23 ACD     1      15.510  27.180  24.840  1.00  0.00            
ATOM     96  C28 ACD     1      14.730  28.380  24.450  1.00  0.00            
ATOM     97  H46 ACD     1      14.600  29.030  25.330  1.00  0.00            
ATOM     98  C29 ACD     1      13.410  28.000  23.750  1.00  0.00            
ATOM     99  H47 ACD     1      13.650  27.330  22.920  1.00  0.00            
ATOM    100  O24 ACD     1      12.740  29.180  23.260  1.00  0.00            
ATOM    101  C30 ACD     1      12.560  27.240  24.770  1.00  0.00            
ATOM    102  H48 ACD     1      13.030  26.560  25.500  1.00  0.00            
ATOM    103  H49 ACD     1      12.200  28.010  25.470  1.00  0.00            
ATOM    104  O25 ACD     1      11.460  26.560  24.220  1.00  0.00            
ATOM    105  H50 ACD     1      11.160  25.990  24.930  1.00  0.00            
ATOM    106  C31 ACD     1      15.560  29.190  23.480  1.00  0.00            
ATOM    107  H51 ACD     1      15.890  28.480  22.710  1.00  0.00            
ATOM    108  O26 ACD     1      16.670  29.710  24.350  1.00  0.00            
ATOM    109  H52 ACD     1      17.500  29.990  23.950  1.00  0.00            
ATOM    110  C32 ACD     1      14.780  30.370  22.890  1.00  0.00            
ATOM    111  H53 ACD     1      14.520  31.070  23.700  1.00  0.00            
ATOM    112  O27 ACD     1      15.550  31.120  22.000  1.00  0.00            
ATOM    113  H54 ACD     1      15.440  30.740  21.120  1.00  0.00            
ATOM    114  C33 ACD     1      13.470  29.870  22.250  1.00  0.00            
ATOM    115  H55 ACD     1      12.880  30.680  21.810  1.00  0.00            
ATOM    116  O28 ACD     1      13.720  29.000  21.160  1.00  0.00            
ATOM    117  C34 ACD     1      13.130  29.370  19.970  1.00  0.00            
ATOM    118  H56 ACD     1      12.320  30.110  19.950  1.00  0.00            
ATOM    119  C35 ACD     1      14.200  29.840  19.020  1.00  0.00            
ATOM    120  H57 ACD     1      14.980  29.070  19.090  1.00  0.00            
ATOM    121  O29 ACD     1      14.770  31.080  19.340  1.00  0.00            
ATOM    122  H58 ACD     1      14.070  31.710  19.150  1.00  0.00            
ATOM    123  C36 ACD     1      13.740  29.690  17.560  1.00  0.00            
ATOM    124  H59 ACD     1      12.940  30.430  17.460  1.00  0.00            
ATOM    125  O30 ACD     1      14.710  30.100  16.570  1.00  0.00            
ATOM    126  H60 ACD     1      14.890  31.040  16.700  1.00  0.00            
ATOM    127  Cl1 DK2     2      11.540  23.090  22.440  1.00  0.00            
ATOM    128  C1  DK2     2      12.890  23.910  21.790  1.00  0.00            
ATOM    129  C2  DK2     2      13.050  23.860  20.360  1.00  0.00            
ATOM    130  C3  DK2     2      14.120  24.500  19.790  1.00  0.00            
ATOM    131  C4  DK2     2      15.070  25.220  20.570  1.00  0.00            
ATOM    132  C5  DK2     2      16.350  25.840  19.940  1.00  0.00            
ATOM    133  O1  DK2     2      17.020  26.710  20.960  1.00  0.00            
ATOM    134  C6  DK2     2      18.440  26.940  20.680  1.00  0.00            
ATOM    135  C7  DK2     2      19.160  27.280  22.040  1.00  0.00            
ATOM    136  N1  DK2     2      20.620  27.610  21.890  1.00  0.00            
ATOM    137  C8  DK2     2      21.650  27.190  22.730  1.00  0.00            
ATOM    138  C9  DK2     2      22.810  27.690  22.150  1.00  0.00            
ATOM    139  N2  DK2     2      22.510  28.600  21.230  1.00  0.00            
ATOM    140  C10 DK2     2      21.230  28.640  21.170  1.00  0.00            
ATOM    141  C11 DK2     2      18.480  28.050  19.650  1.00  0.00            
ATOM    142  C12 DK2     2      17.800  29.220  19.920  1.00  0.00            
ATOM    143  C13 DK2     2      17.960  30.390  19.100  1.00  0.00            
ATOM    144  C14 DK2     2      18.790  30.250  17.950  1.00  0.00            
ATOM    145  Cl2 DK2     2      19.090  31.610  16.910  1.00  0.00            
ATOM    146  C15 DK2     2      19.430  29.030  17.670  1.00  0.00            
ATOM    147  C16 DK2     2      19.280  27.950  18.580  1.00  0.00            
ATOM    148  Cl3 DK2     2      20.320  26.580  18.180  1.00  0.00            
ATOM    149  C17 DK2     2      14.890  25.190  22.000  1.00  0.00            
ATOM    150  C18 DK2     2      13.760  24.620  22.610  1.00  0.00            
ATOM    151  H1  DK2     2      12.270  23.460  19.730  1.00  0.00            
ATOM    152  H2  DK2     2      14.220  24.410  18.710  1.00  0.00            
ATOM    153  H3  DK2     2      15.910  26.520  19.200  1.00  0.00            
ATOM    154  H4  DK2     2      16.980  25.040  19.520  1.00  0.00            
ATOM    155  H5  DK2     2      18.860  25.980  20.350  1.00  0.00            
ATOM    156  H6  DK2     2      18.860  26.520  22.770  1.00  0.00            
ATOM    157  H7  DK2     2      18.670  28.180  22.420  1.00  0.00            
ATOM    158  H8  DK2     2      21.580  26.470  23.530  1.00  0.00            
ATOM    159  H9  DK2     2      23.830  27.410  22.390  1.00  0.00            
ATOM    160  H10 DK2     2      20.660  29.360  20.580  1.00  0.00            
ATOM    161  H11 DK2     2      17.120  29.310  20.760  1.00  0.00            
ATOM    162  H12 DK2     2      17.400  31.300  19.270  1.00  0.00            
ATOM    163  H13 DK2     2      20.070  28.920  16.800  1.00  0.00            
ATOM    164  H14 DK2     2      15.600  25.720  22.630  1.00  0.00            
ATOM    165  H15 DK2     2      13.630  24.580  23.690  1.00  0.00            
TER
ENDMDL
MODEL        1
ATOM      1  H1  ACD     1       1.800  36.990  19.240  1.00  0.00            
ATOM      2  O1  ACD     1       2.260  37.610  19.820  1.00  0.00            
ATOM      3  C1  ACD     1       3.420  37.790  19.100  1.00  0.00            
ATOM      4  H2  ACD     1       3.190  37.720  18.030  1.00  0.00            
ATOM      5  H3  ACD     1       4.070  36.940  19.340  1.00  0.00            
ATOM      6  C2  ACD     1       4.220  39.100  19.380  1.00  0.00            
ATOM      7  H4  ACD     1       5.220  38.980  18.940  1.00  0.00            
ATOM      8  O2  ACD     1       3.600  40.170  18.710  1.00  0.00            
ATOM      9  C3  ACD     1       4.200  41.460  18.740  1.00  0.00            
ATOM     10  H5  ACD     1       3.600  42.130  18.120  1.00  0.00            
ATOM     11  O3  ACD     1       5.440  41.320  18.220  1.00  0.00            
ATOM     12  C4  ACD     1       6.130  42.410  17.610  1.00  0.00            
ATOM     13  H6  ACD     1       5.630  43.370  17.810  1.00  0.00            
ATOM     14  C5  ACD     1       7.460  42.490  18.240  1.00  0.00            
ATOM     15  H7  ACD     1       7.780  41.440  18.270  1.00  0.00            
ATOM     16  O4  ACD     1       7.500  42.890  19.640  1.00  0.00            
ATOM     17  H8  ACD     1       6.580  42.750  19.870  1.00  0.00            
ATOM     18  C6  ACD     1       8.330  43.310  17.350  1.00  0.00            
ATOM     19  H9  ACD     1       8.010  44.360  17.350  1.00  0.00            
ATOM     20  O5  ACD     1       9.550  43.350  17.970  1.00  0.00            
ATOM     21  H10 ACD     1       9.260  43.380  18.890  1.00  0.00            
ATOM     22  C7  ACD     1       8.400  42.880  15.920  1.00  0.00            
ATOM     23  H11 ACD     1       8.940  43.610  15.310  1.00  0.00            
ATOM     24  O6  ACD     1       7.030  42.900  15.430  1.00  0.00            
ATOM     25  C8  ACD     1       6.070  42.130  16.080  1.00  0.00            
ATOM     26  H12 ACD     1       6.450  41.120  15.850  1.00  0.00            
ATOM     27  C9  ACD     1       4.660  42.300  15.500  1.00  0.00            
ATOM     28  H13 ACD     1       4.630  42.160  14.420  1.00  0.00            
ATOM     29  H14 ACD     1       3.930  41.590  15.900  1.00  0.00            
ATOM     30  O7  ACD     1       4.270  43.670  15.670  1.00  0.00            
ATOM     31  H15 ACD     1       3.380  43.630  15.310  1.00  0.00            
ATOM     32  O8  ACD     1       8.860  41.510  15.820  1.00  0.00            
ATOM     33  C10 ACD     1       9.880  41.220  14.900  1.00  0.00            
ATOM     34  H16 ACD     1      10.050  41.930  14.070  1.00  0.00            
ATOM     35  C11 ACD     1      11.180  41.300  15.700  1.00  0.00            
ATOM     36  H17 ACD     1      11.070  40.650  16.580  1.00  0.00            
ATOM     37  O9  ACD     1      11.440  42.620  16.270  1.00  0.00            
ATOM     38  H18 ACD     1      10.660  42.840  16.770  1.00  0.00            
ATOM     39  C12 ACD     1      12.410  40.740  14.980  1.00  0.00            
ATOM     40  H19 ACD     1      12.670  41.230  14.030  1.00  0.00            
ATOM     41  O10 ACD     1      13.560  40.690  15.860  1.00  0.00            
ATOM     42  H20 ACD     1      13.560  41.550  16.280  1.00  0.00            
ATOM     43  C13 ACD     1      12.070  39.310  14.480  1.00  0.00            
ATOM     44  H21 ACD     1      12.950  38.830  14.040  1.00  0.00            
ATOM     45  O11 ACD     1      10.890  39.400  13.630  1.00  0.00            
ATOM     46  C14 ACD     1       9.640  39.830  14.310  1.00  0.00            
ATOM     47  H22 ACD     1       9.480  39.140  15.150  1.00  0.00            
ATOM     48  C15 ACD     1       8.480  39.910  13.360  1.00  0.00            
ATOM     49  H23 ACD     1       7.550  39.970  13.940  1.00  0.00            
ATOM     50  H24 ACD     1       8.690  40.750  12.680  1.00  0.00            
ATOM     51  O12 ACD     1       8.290  38.740  12.600  1.00  0.00            
ATOM     52  H25 ACD     1       9.120  38.340  12.340  1.00  0.00            
ATOM     53  O13 ACD     1      11.660  38.540  15.600  1.00  0.00            
ATOM     54  C16 ACD     1      12.110  37.210  15.690  1.00  0.00            
ATOM     55  H26 ACD     1      12.840  37.020  14.890  1.00  0.00            
ATOM     56  C17 ACD     1      12.840  37.120  17.010  1.00  0.00            
ATOM     57  H27 ACD     1      12.240  37.440  17.870  1.00  0.00            
ATOM     58  O14 ACD     1      13.950  37.990  16.880  1.00  0.00            
ATOM     59  H28 ACD     1      13.550  38.850  16.720  1.00  0.00            
ATOM     60  C18 ACD     1      13.200  35.650  17.330  1.00  0.00            
ATOM     61  H29 ACD     1      13.950  35.370  16.580  1.00  0.00            
ATOM     62  O15 ACD     1      13.800  35.490  18.640  1.00  0.00            
ATOM     63  H30 ACD     1      13.110  35.310  19.280  1.00  0.00            
ATOM     64  C19 ACD     1      12.010  34.690  17.130  1.00  0.00            
ATOM     65  H31 ACD     1      12.460  33.690  17.180  1.00  0.00            
ATOM     66  O16 ACD     1      11.480  34.850  15.850  1.00  0.00            
ATOM     67  C20 ACD     1      10.930  36.150  15.520  1.00  0.00            
ATOM     68  H32 ACD     1      10.120  36.520  16.170  1.00  0.00            
ATOM     69  C21 ACD     1      10.470  36.110  14.120  1.00  0.00            
ATOM     70  H33 ACD     1       9.960  37.070  13.980  1.00  0.00            
ATOM     71  H34 ACD     1      11.330  36.130  13.430  1.00  0.00            
ATOM     72  O17 ACD     1       9.650  34.920  13.800  1.00  0.00            
ATOM     73  H35 ACD     1       9.940  34.100  14.200  1.00  0.00            
ATOM     74  O18 ACD     1      10.980  34.890  18.080  1.00  0.00            
ATOM     75  C22 ACD     1      10.660  33.900  19.050  1.00  0.00            
ATOM     76  H36 ACD     1      11.230  32.970  19.030  1.00  0.00            
ATOM     77  C23 ACD     1      10.950  34.620  20.340  1.00  0.00            
ATOM     78  H37 ACD     1      10.580  35.640  20.220  1.00  0.00            
ATOM     79  O19 ACD     1      12.360  34.640  20.660  1.00  0.00            
ATOM     80  H38 ACD     1      12.440  35.050  21.530  1.00  0.00            
ATOM     81  C24 ACD     1      10.100  33.840  21.390  1.00  0.00            
ATOM     82  H39 ACD     1      10.490  32.830  21.570  1.00  0.00            
ATOM     83  O20 ACD     1      10.210  34.500  22.680  1.00  0.00            
ATOM     84  H40 ACD     1      10.830  33.990  23.210  1.00  0.00            
ATOM     85  C25 ACD     1       8.620  33.830  21.080  1.00  0.00            
ATOM     86  H41 ACD     1       8.160  33.220  21.870  1.00  0.00            
ATOM     87  O21 ACD     1       8.430  33.120  19.840  1.00  0.00            
ATOM     88  C26 ACD     1       9.270  33.470  18.700  1.00  0.00            
ATOM     89  H42 ACD     1       8.760  34.380  18.330  1.00  0.00            
ATOM     90  C27 ACD     1       9.090  32.500  17.570  1.00  0.00            
ATOM     91  H43 ACD     1       9.910  32.700  16.870  1.00  0.00            
ATOM     92  H44 ACD     1       9.150  31.520  18.060  1.00  0.00            
ATOM     93  O22 ACD     1       7.840  32.550  16.970  1.00  0.00            
ATOM     94  H45 ACD     1       7.780  31.840  16.320  1.00  0.00            
ATOM     95  O23 ACD     1       8.140  35.240  21.040  1.00  0.00            
ATOM     96  C28 ACD     1       7.020  35.490  21.960  1.00  0.00            
ATOM     97  H46 ACD     1       6.930  34.720  22.740  1.00  0.00            
ATOM     98  C29 ACD     1       5.770  35.590  21.170  1.00  0.00            
ATOM     99  H47 ACD     1       6.120  36.120  20.270  1.00  0.00            
ATOM    100  O24 ACD     1       4.790  36.440  21.830  1.00  0.00            
ATOM    101  C30 ACD     1       5.020  34.360  20.800  1.00  0.00            
ATOM    102  H48 ACD     1       4.080  34.640  20.310  1.00  0.00            
ATOM    103  H49 ACD     1       5.500  33.730  20.050  1.00  0.00            
ATOM    104  O25 ACD     1       4.680  33.610  21.970  1.00  0.00            
ATOM    105  H50 ACD     1       3.860  33.990  22.310  1.00  0.00            
ATOM    106  C31 ACD     1       7.450  36.800  22.540  1.00  0.00            
ATOM    107  H51 ACD     1       7.810  37.490  21.780  1.00  0.00            
ATOM    108  O26 ACD     1       8.580  36.610  23.450  1.00  0.00            
ATOM    109  H52 ACD     1       9.110  35.880  23.130  1.00  0.00            
ATOM    110  C32 ACD     1       6.330  37.520  23.330  1.00  0.00            
ATOM    111  H53 ACD     1       5.970  36.900  24.160  1.00  0.00            
ATOM    112  O27 ACD     1       6.610  38.860  23.690  1.00  0.00            
ATOM    113  H54 ACD     1       6.340  39.410  22.950  1.00  0.00            
ATOM    114  C33 ACD     1       5.230  37.700  22.280  1.00  0.00            
ATOM    115  H55 ACD     1       4.280  37.950  22.770  1.00  0.00            
ATOM    116  O28 ACD     1       5.530  38.550  21.190  1.00  0.00            
ATOM    117  C34 ACD     1       4.460  39.400  20.850  1.00  0.00            
ATOM    118  H56 ACD     1       3.540  39.290  21.450  1.00  0.00            
ATOM    119  C35 ACD     1       5.000  40.840  21.050  1.00  0.00            
ATOM    120  H57 ACD     1       6.040  40.910  20.710  1.00  0.00            
ATOM    121  O29 ACD     1       4.840  41.050  22.440  1.00  0.00            
ATOM    122  H58 ACD     1       5.100  41.960  22.640  1.00  0.00            
ATOM    123  C36 ACD     1       4.240  41.870  20.230  1.00  0.00            
ATOM    124  H59 ACD     1       3.210  41.980  20.570  1.00  0.00            
ATOM    125  O30 ACD     1       4.850  43.120  20.340  1.00  0.00            
ATOM    126  H60 ACD     1       4.180  43.770  20.150  1.00  0.00            
ATOM    127  Cl1 DK2     2       4.250  36.860  15.500  1.00  0.00            
ATOM    128  C1  DK2     2       5.690  37.090  16.400  1.00  0.00            
ATOM    129  C2  DK2     2       6.230  38.380  16.280  1.00  0.00            
ATOM    130  C3  DK2     2       7.370  38.720  17.050  1.00  0.00            
ATOM    131  C4  DK2     2       7.910  37.800  17.970  1.00  0.00            
ATOM    132  C5  DK2     2       9.180  38.160  18.670  1.00  0.00            
ATOM    133  O1  DK2     2       9.050  39.420  19.380  1.00  0.00            
ATOM    134  C6  DK2     2       9.800  39.590  20.580  1.00  0.00            
ATOM    135  C7  DK2     2       9.200  40.780  21.350  1.00  0.00            
ATOM    136  N1  DK2     2       9.760  40.880  22.720  1.00  0.00            
ATOM    137  C8  DK2     2      10.620  41.920  23.010  1.00  0.00            
ATOM    138  C9  DK2     2      11.060  41.710  24.270  1.00  0.00            
ATOM    139  N2  DK2     2      10.650  40.420  24.720  1.00  0.00            
ATOM    140  C10 DK2     2       9.810  40.010  23.800  1.00  0.00            
ATOM    141  C11 DK2     2      11.330  39.680  20.300  1.00  0.00            
ATOM    142  C12 DK2     2      11.860  40.750  19.560  1.00  0.00            
ATOM    143  C13 DK2     2      13.230  40.860  19.210  1.00  0.00            
ATOM    144  C14 DK2     2      14.020  39.740  19.650  1.00  0.00            
ATOM    145  Cl2 DK2     2      15.800  39.950  19.500  1.00  0.00            
ATOM    146  C15 DK2     2      13.530  38.700  20.440  1.00  0.00            
ATOM    147  C16 DK2     2      12.210  38.700  20.810  1.00  0.00            
ATOM    148  Cl3 DK2     2      11.710  37.400  21.920  1.00  0.00            
ATOM    149  C17 DK2     2       7.390  36.460  17.950  1.00  0.00            
ATOM    150  C18 DK2     2       6.230  36.100  17.200  1.00  0.00            
ATOM    151  H1  DK2     2       5.720  39.110  15.670  1.00  0.00            
ATOM    152  H2  DK2     2       7.810  39.710  16.950  1.00  0.00            
ATOM    153  H3  DK2     2      10.050  38.160  18.010  1.00  0.00            
ATOM    154  H4  DK2     2       9.370  37.440  19.480  1.00  0.00            
ATOM    155  H5  DK2     2       9.610  38.650  21.100  1.00  0.00            
ATOM    156  H6  DK2     2       8.110  40.750  21.440  1.00  0.00            
ATOM    157  H7  DK2     2       9.420  41.630  20.680  1.00  0.00            
ATOM    158  H8  DK2     2      10.860  42.730  22.330  1.00  0.00            
ATOM    159  H9  DK2     2      11.620  42.390  24.910  1.00  0.00            
ATOM    160  H10 DK2     2       9.220  39.110  23.860  1.00  0.00            
ATOM    161  H11 DK2     2      11.280  41.590  19.160  1.00  0.00            
ATOM    162  H12 DK2     2      13.590  41.620  18.510  1.00  0.00            
ATOM    163  H13 DK2     2      14.200  37.940  20.830  1.00  0.00            
ATOM    164  H14 DK2     2       7.630  35.860  18.820  1.00  0.00            
ATOM    165  H15 DK2     2       5.640  35.190  17.280  1.00  0.00            
TER
ENDMDL
MODEL        1
ATOM      1  H1  ACD     1       6.190  27.220  18.670  1.00  0.00            
ATOM      2  O1  ACD     1       7.010  27.640  18.380  1.00  0.00            
ATOM      3  C1  ACD     1       8.040  26.660  18.550  1.00  0.00            
ATOM      4  H2  ACD     1       7.550  25.680  18.570  1.00  0.00            
ATOM      5  H3  ACD     1       8.550  26.880  19.490  1.00  0.00            
ATOM      6  C2  ACD     1       8.980  26.650  17.440  1.00  0.00            
ATOM      7  H4  ACD     1       9.720  25.890  17.750  1.00  0.00            
ATOM      8  O2  ACD     1       8.380  26.160  16.220  1.00  0.00            
ATOM      9  C3  ACD     1       9.210  25.970  15.120  1.00  0.00            
ATOM     10  H5  ACD     1       8.650  25.580  14.260  1.00  0.00            
ATOM     11  O3  ACD     1      10.360  25.100  15.530  1.00  0.00            
ATOM     12  C4  ACD     1      10.420  23.850  14.850  1.00  0.00            
ATOM     13  H6  ACD     1       9.720  23.750  14.010  1.00  0.00            
ATOM     14  C5  ACD     1      11.840  23.700  14.360  1.00  0.00            
ATOM     15  H7  ACD     1      12.610  24.040  15.060  1.00  0.00            
ATOM     16  O4  ACD     1      11.950  24.590  13.230  1.00  0.00            
ATOM     17  H8  ACD     1      11.700  25.490  13.470  1.00  0.00            
ATOM     18  C6  ACD     1      12.190  22.270  13.810  1.00  0.00            
ATOM     19  H9  ACD     1      11.610  22.130  12.890  1.00  0.00            
ATOM     20  O5  ACD     1      13.620  22.300  13.680  1.00  0.00            
ATOM     21  H10 ACD     1      13.750  22.710  12.820  1.00  0.00            
ATOM     22  C7  ACD     1      11.700  21.220  14.810  1.00  0.00            
ATOM     23  H11 ACD     1      11.730  20.210  14.390  1.00  0.00            
ATOM     24  O6  ACD     1      10.360  21.490  15.130  1.00  0.00            
ATOM     25  C8  ACD     1       9.960  22.730  15.760  1.00  0.00            
ATOM     26  H12 ACD     1      10.440  22.730  16.740  1.00  0.00            
ATOM     27  C9  ACD     1       8.470  22.790  16.070  1.00  0.00            
ATOM     28  H13 ACD     1       8.220  23.800  16.430  1.00  0.00            
ATOM     29  H14 ACD     1       8.080  22.660  15.050  1.00  0.00            
ATOM     30  O7  ACD     1       7.920  21.720  16.820  1.00  0.00            
ATOM     31  H15 ACD     1       7.760  21.020  16.170  1.00  0.00            
ATOM     32  O8  ACD     1      12.460  21.240  15.950  1.00  0.00            
ATOM     33  C10 ACD     1      13.130  19.980  16.290  1.00  0.00            
ATOM     34  H16 ACD     1      13.150  19.120  15.610  1.00  0.00            
ATOM     35  C11 ACD     1      14.590  20.560  16.360  1.00  0.00            
ATOM     36  H17 ACD     1      14.470  21.590  16.700  1.00  0.00            
ATOM     37  O9  ACD     1      15.180  20.470  15.030  1.00  0.00            
ATOM     38  H18 ACD     1      14.790  21.200  14.540  1.00  0.00            
ATOM     39  C12 ACD     1      15.470  19.890  17.410  1.00  0.00            
ATOM     40  H19 ACD     1      15.830  18.930  16.990  1.00  0.00            
ATOM     41  O10 ACD     1      16.580  20.660  17.700  1.00  0.00            
ATOM     42  H20 ACD     1      17.020  20.670  16.850  1.00  0.00            
ATOM     43  C13 ACD     1      14.770  19.460  18.630  1.00  0.00            
ATOM     44  H21 ACD     1      15.410  18.700  19.100  1.00  0.00            
ATOM     45  O11 ACD     1      13.650  18.730  18.220  1.00  0.00            
ATOM     46  C14 ACD     1      12.630  19.470  17.640  1.00  0.00            
ATOM     47  H22 ACD     1      12.370  20.370  18.210  1.00  0.00            
ATOM     48  C15 ACD     1      11.450  18.550  17.510  1.00  0.00            
ATOM     49  H23 ACD     1      10.720  19.130  16.920  1.00  0.00            
ATOM     50  H24 ACD     1      11.750  17.600  17.060  1.00  0.00            
ATOM     51  O12 ACD     1      10.920  18.340  18.740  1.00  0.00            
ATOM     52  H25 ACD     1      11.510  17.900  19.360  1.00  0.00            
ATOM     53  O13 ACD     1      14.430  20.550  19.410  1.00  0.00            
ATOM     54  C16 ACD     1      14.700  20.570  20.780  1.00  0.00            
ATOM     55  H26 ACD     1      14.910  19.550  21.100  1.00  0.00            
ATOM     56  C17 ACD     1      15.910  21.480  21.010  1.00  0.00            
ATOM     57  H27 ACD     1      15.840  22.360  20.370  1.00  0.00            
ATOM     58  O14 ACD     1      17.110  20.800  20.490  1.00  0.00            
ATOM     59  H28 ACD     1      16.890  20.770  19.550  1.00  0.00            
ATOM     60  C18 ACD     1      16.080  21.940  22.480  1.00  0.00            
ATOM     61  H29 ACD     1      16.470  21.090  23.060  1.00  0.00            
ATOM     62  O15 ACD     1      17.030  23.070  22.600  1.00  0.00            
ATOM     63  H30 ACD     1      16.570  23.820  22.230  1.00  0.00            
ATOM     64  C19 ACD     1      14.740  22.490  23.030  1.00  0.00            
ATOM     65  H31 ACD     1      14.830  22.640  24.110  1.00  0.00            
ATOM     66  O16 ACD     1      13.760  21.520  22.800  1.00  0.00            
ATOM     67  C20 ACD     1      13.450  21.200  21.410  1.00  0.00            
ATOM     68  H32 ACD     1      13.190  22.080  20.800  1.00  0.00            
ATOM     69  C21 ACD     1      12.190  20.360  21.360  1.00  0.00            
ATOM     70  H33 ACD     1      11.370  20.740  21.970  1.00  0.00            
ATOM     71  H34 ACD     1      11.840  20.390  20.320  1.00  0.00            
ATOM     72  O17 ACD     1      12.390  18.960  21.730  1.00  0.00            
ATOM     73  H35 ACD     1      11.630  18.590  22.170  1.00  0.00            
ATOM     74  O18 ACD     1      14.390  23.750  22.450  1.00  0.00            
ATOM     75  C22 ACD     1      14.160  24.910  23.320  1.00  0.00            
ATOM     76  H36 ACD     1      14.770  24.860  24.220  1.00  0.00            
ATOM     77  C23 ACD     1      14.870  26.020  22.510  1.00  0.00            
ATOM     78  H37 ACD     1      14.450  26.050  21.500  1.00  0.00            
ATOM     79  O19 ACD     1      16.270  25.740  22.440  1.00  0.00            
ATOM     80  H38 ACD     1      16.670  26.420  21.890  1.00  0.00            
ATOM     81  C24 ACD     1      14.640  27.340  23.180  1.00  0.00            
ATOM     82  H39 ACD     1      14.990  27.170  24.210  1.00  0.00            
ATOM     83  O20 ACD     1      15.290  28.450  22.570  1.00  0.00            
ATOM     84  H40 ACD     1      14.940  28.530  21.680  1.00  0.00            
ATOM     85  C25 ACD     1      13.130  27.630  23.240  1.00  0.00            
ATOM     86  H41 ACD     1      12.920  28.570  23.760  1.00  0.00            
ATOM     87  O21 ACD     1      12.630  26.630  24.110  1.00  0.00            
ATOM     88  C26 ACD     1      12.690  25.250  23.640  1.00  0.00            
ATOM     89  H42 ACD     1      12.140  25.170  22.690  1.00  0.00            
ATOM     90  C27 ACD     1      12.110  24.290  24.680  1.00  0.00            
ATOM     91  H43 ACD     1      12.430  23.270  24.440  1.00  0.00            
ATOM     92  H44 ACD     1      12.510  24.560  25.670  1.00  0.00            
ATOM     93  O22 ACD     1      10.720  24.470  24.740  1.00  0.00            
ATOM     94  H45 ACD     1      10.500  25.370  24.980  1.00  0.00            
ATOM     95  O23 ACD     1      12.490  27.580  22.020  1.00  0.00            
ATOM     96  C28 ACD     1      12.290  28.740  21.150  1.00  0.00            
ATOM     97  H46 ACD     1      12.580  29.670  21.650  1.00  0.00            
ATOM     98  C29 ACD     1      10.770  28.730  20.930  1.00  0.00            
ATOM     99  H47 ACD     1      10.460  27.760  20.520  1.00  0.00            
ATOM    100  O24 ACD     1      10.450  29.740  19.990  1.00  0.00            
ATOM    101  C30 ACD     1      10.030  29.040  22.230  1.00  0.00            
ATOM    102  H48 ACD     1      10.110  28.200  22.930  1.00  0.00            
ATOM    103  H49 ACD     1      10.530  29.870  22.750  1.00  0.00            
ATOM    104  O25 ACD     1       8.640  29.310  22.010  1.00  0.00            
ATOM    105  H50 ACD     1       8.530  29.740  21.160  1.00  0.00            
ATOM    106  C31 ACD     1      13.070  28.610  19.870  1.00  0.00            
ATOM    107  H51 ACD     1      13.010  27.600  19.420  1.00  0.00            
ATOM    108  O26 ACD     1      14.450  28.880  20.100  1.00  0.00            
ATOM    109  H52 ACD     1      14.890  29.210  19.310  1.00  0.00            
ATOM    110  C32 ACD     1      12.550  29.640  18.830  1.00  0.00            
ATOM    111  H53 ACD     1      12.750  30.670  19.130  1.00  0.00            
ATOM    112  O27 ACD     1      13.010  29.380  17.560  1.00  0.00            
ATOM    113  H54 ACD     1      13.910  29.730  17.510  1.00  0.00            
ATOM    114  C33 ACD     1      11.030  29.500  18.770  1.00  0.00            
ATOM    115  H55 ACD     1      10.610  30.230  18.060  1.00  0.00            
ATOM    116  O28 ACD     1      10.680  28.140  18.290  1.00  0.00            
ATOM    117  C34 ACD     1       9.750  27.970  17.270  1.00  0.00            
ATOM    118  H56 ACD     1       9.150  28.880  17.160  1.00  0.00            
ATOM    119  C35 ACD     1      10.640  27.790  15.990  1.00  0.00            
ATOM    120  H57 ACD     1      11.440  27.080  16.250  1.00  0.00            
ATOM    121  O29 ACD     1      11.190  29.120  15.710  1.00  0.00            
ATOM    122  H58 ACD     1      11.700  29.400  16.470  1.00  0.00            
ATOM    123  C36 ACD     1       9.870  27.350  14.810  1.00  0.00            
ATOM    124  H59 ACD     1       9.020  28.010  14.600  1.00  0.00            
ATOM    125  O30 ACD     1      10.650  27.230  13.710  1.00  0.00            
ATOM    126  H60 ACD     1      10.890  28.130  13.470  1.00  0.00            
ATOM    127  Cl1 DK2     2       7.860  23.780  22.060  1.00  0.00            
ATOM    128  C1  DK2     2       9.300  23.710  21.040  1.00  0.00            
ATOM    129  C2  DK2     2       9.580  22.550  20.270  1.00  0.00            
ATOM    130  C3  DK2     2      10.670  22.640  19.340  1.00  0.00            
ATOM    131  C4  DK2     2      11.580  23.770  19.360  1.00  0.00            
ATOM    132  C5  DK2     2      12.760  23.830  18.380  1.00  0.00            
ATOM    133  O1  DK2     2      13.920  24.590  18.880  1.00  0.00            
ATOM    134  C6  DK2     2      15.100  24.470  18.210  1.00  0.00            
ATOM    135  C7  DK2     2      16.190  25.230  18.980  1.00  0.00            
ATOM    136  N1  DK2     2      17.580  24.990  18.500  1.00  0.00            
ATOM    137  C8  DK2     2      18.510  24.010  18.820  1.00  0.00            
ATOM    138  C9  DK2     2      19.510  24.130  17.890  1.00  0.00            
ATOM    139  N2  DK2     2      19.320  25.130  17.050  1.00  0.00            
ATOM    140  C10 DK2     2      18.220  25.730  17.460  1.00  0.00            
ATOM    141  C11 DK2     2      14.870  25.050  16.760  1.00  0.00            
ATOM    142  C12 DK2     2      14.080  26.270  16.620  1.00  0.00            
ATOM    143  C13 DK2     2      14.020  26.940  15.360  1.00  0.00            
ATOM    144  C14 DK2     2      14.580  26.350  14.250  1.00  0.00            
ATOM    145  Cl2 DK2     2      14.480  27.230  12.750  1.00  0.00            
ATOM    146  C15 DK2     2      15.350  25.220  14.420  1.00  0.00            
ATOM    147  C16 DK2     2      15.520  24.540  15.640  1.00  0.00            
ATOM    148  Cl3 DK2     2      16.660  23.240  15.760  1.00  0.00            
ATOM    149  C17 DK2     2      11.200  24.860  20.110  1.00  0.00            
ATOM    150  C18 DK2     2      10.130  24.850  21.020  1.00  0.00            
ATOM    151  H1  DK2     2       8.880  21.720  20.300  1.00  0.00            
ATOM    152  H2  DK2     2      10.800  21.800  18.670  1.00  0.00            
ATOM    153  H3  DK2     2      12.470  24.430  17.510  1.00  0.00            
ATOM    154  H4  DK2     2      13.170  22.860  18.090  1.00  0.00            
ATOM    155  H5  DK2     2      15.400  23.410  18.220  1.00  0.00            
ATOM    156  H6  DK2     2      16.350  25.170  20.060  1.00  0.00            
ATOM    157  H7  DK2     2      15.900  26.280  18.830  1.00  0.00            
ATOM    158  H8  DK2     2      18.310  23.150  19.450  1.00  0.00            
ATOM    159  H9  DK2     2      20.320  23.410  17.850  1.00  0.00            
ATOM    160  H10 DK2     2      17.720  26.590  17.040  1.00  0.00            
ATOM    161  H11 DK2     2      13.470  26.620  17.450  1.00  0.00            
ATOM    162  H12 DK2     2      13.440  27.860  15.340  1.00  0.00            
ATOM    163  H13 DK2     2      15.810  24.810  13.520  1.00  0.00            
ATOM    164  H14 DK2     2      11.760  25.790  19.990  1.00  0.00            
ATOM    165  H15 DK2     2       9.720  25.700  21.560  1.00  0.00            
TER
ENDMDL
MODEL        1
ATOM      1  H1  ACD     1       3.730  29.280  22.730  1.00  0.00            
ATOM      2  O1  ACD     1       4.630  29.510  22.470  1.00  0.00            
ATOM      3  C1  ACD     1       5.110  28.410  21.680  1.00  0.00            
ATOM      4  H2  ACD     1       4.340  28.190  20.940  1.00  0.00            
ATOM      5  H3  ACD     1       5.370  27.540  22.300  1.00  0.00            
ATOM      6  C2  ACD     1       6.290  28.700  20.860  1.00  0.00            
ATOM      7  H4  ACD     1       6.600  27.760  20.390  1.00  0.00            
ATOM      8  O2  ACD     1       5.930  29.580  19.810  1.00  0.00            
ATOM      9  C3  ACD     1       6.940  29.900  18.880  1.00  0.00            
ATOM     10  H5  ACD     1       6.520  30.560  18.120  1.00  0.00            
ATOM     11  O3  ACD     1       7.400  28.710  18.210  1.00  0.00            
ATOM     12  C4  ACD     1       7.130  28.480  16.880  1.00  0.00            
ATOM     13  H6  ACD     1       6.810  29.390  16.350  1.00  0.00            
ATOM     14  C5  ACD     1       8.440  28.060  16.290  1.00  0.00            
ATOM     15  H7  ACD     1       8.850  27.270  16.930  1.00  0.00            
ATOM     16  O4  ACD     1       9.360  29.160  16.150  1.00  0.00            
ATOM     17  H8  ACD     1       9.430  29.510  17.050  1.00  0.00            
ATOM     18  C6  ACD     1       8.230  27.450  14.890  1.00  0.00            
ATOM     19  H9  ACD     1       7.750  28.190  14.240  1.00  0.00            
ATOM     20  O5  ACD     1       9.450  26.920  14.270  1.00  0.00            
ATOM     21  H10 ACD     1      10.130  27.600  14.280  1.00  0.00            
ATOM     22  C7  ACD     1       7.150  26.340  14.910  1.00  0.00            
ATOM     23  H11 ACD     1       6.890  26.010  13.900  1.00  0.00            
ATOM     24  O6  ACD     1       5.960  26.800  15.430  1.00  0.00            
ATOM     25  C8  ACD     1       6.000  27.420  16.750  1.00  0.00            
ATOM     26  H12 ACD     1       6.120  26.620  17.500  1.00  0.00            
ATOM     27  C9  ACD     1       4.630  28.050  17.020  1.00  0.00            
ATOM     28  H13 ACD     1       4.470  28.480  18.010  1.00  0.00            
ATOM     29  H14 ACD     1       4.420  28.810  16.260  1.00  0.00            
ATOM     30  O7  ACD     1       3.760  27.010  16.940  1.00  0.00            
ATOM     31  H15 ACD     1       3.830  26.680  16.040  1.00  0.00            
ATOM     32  O8  ACD     1       7.630  25.250  15.600  1.00  0.00            
ATOM     33  C10 ACD     1       7.380  23.970  15.040  1.00  0.00            
ATOM     34  H16 ACD     1       6.830  24.020  14.090  1.00  0.00            
ATOM     35  C11 ACD     1       8.770  23.330  14.790  1.00  0.00            
ATOM     36  H17 ACD     1       9.440  23.510  15.630  1.00  0.00            
ATOM     37  O9  ACD     1       9.390  24.000  13.660  1.00  0.00            
ATOM     38  H18 ACD     1       9.210  24.920  13.910  1.00  0.00            
ATOM     39  C12 ACD     1       8.760  21.800  14.630  1.00  0.00            
ATOM     40  H19 ACD     1       8.170  21.500  13.750  1.00  0.00            
ATOM     41  O10 ACD     1      10.090  21.220  14.380  1.00  0.00            
ATOM     42  H20 ACD     1      10.610  21.780  13.800  1.00  0.00            
ATOM     43  C13 ACD     1       8.070  21.190  15.830  1.00  0.00            
ATOM     44  H21 ACD     1       8.020  20.100  15.740  1.00  0.00            
ATOM     45  O11 ACD     1       6.740  21.730  15.900  1.00  0.00            
ATOM     46  C14 ACD     1       6.710  23.140  16.170  1.00  0.00            
ATOM     47  H22 ACD     1       7.170  23.280  17.150  1.00  0.00            
ATOM     48  C15 ACD     1       5.180  23.440  16.160  1.00  0.00            
ATOM     49  H23 ACD     1       4.690  22.860  16.960  1.00  0.00            
ATOM     50  H24 ACD     1       5.030  24.500  16.380  1.00  0.00            
ATOM     51  O12 ACD     1       4.590  23.270  14.880  1.00  0.00            
ATOM     52  H25 ACD     1       3.710  23.640  14.920  1.00  0.00            
ATOM     53  O13 ACD     1       8.760  21.450  17.010  1.00  0.00            
ATOM     54  C16 ACD     1       9.480  20.370  17.620  1.00  0.00            
ATOM     55  H26 ACD     1       9.580  19.560  16.880  1.00  0.00            
ATOM     56  C17 ACD     1      10.830  20.990  18.050  1.00  0.00            
ATOM     57  H27 ACD     1      10.630  21.900  18.630  1.00  0.00            
ATOM     58  O14 ACD     1      11.560  21.280  16.840  1.00  0.00            
ATOM     59  H28 ACD     1      10.900  21.560  16.190  1.00  0.00            
ATOM     60  C18 ACD     1      11.580  20.160  19.120  1.00  0.00            
ATOM     61  H29 ACD     1      11.950  19.230  18.670  1.00  0.00            
ATOM     62  O15 ACD     1      12.620  20.910  19.670  1.00  0.00            
ATOM     63  H30 ACD     1      13.210  21.110  18.950  1.00  0.00            
ATOM     64  C19 ACD     1      10.630  19.690  20.220  1.00  0.00            
ATOM     65  H31 ACD     1      11.090  18.910  20.840  1.00  0.00            
ATOM     66  O16 ACD     1       9.490  19.080  19.620  1.00  0.00            
ATOM     67  C20 ACD     1       8.640  19.850  18.770  1.00  0.00            
ATOM     68  H32 ACD     1       8.240  20.700  19.350  1.00  0.00            
ATOM     69  C21 ACD     1       7.420  19.040  18.320  1.00  0.00            
ATOM     70  H33 ACD     1       6.790  18.620  19.120  1.00  0.00            
ATOM     71  H34 ACD     1       6.800  19.800  17.830  1.00  0.00            
ATOM     72  O17 ACD     1       7.730  18.040  17.370  1.00  0.00            
ATOM     73  H35 ACD     1       8.170  17.310  17.820  1.00  0.00            
ATOM     74  O18 ACD     1      10.160  20.830  21.000  1.00  0.00            
ATOM     75  C22 ACD     1      10.360  20.880  22.430  1.00  0.00            
ATOM     76  H36 ACD     1      10.660  19.910  22.840  1.00  0.00            
ATOM     77  C23 ACD     1      11.400  21.930  22.760  1.00  0.00            
ATOM     78  H37 ACD     1      11.290  22.910  22.280  1.00  0.00            
ATOM     79  O19 ACD     1      12.700  21.410  22.410  1.00  0.00            
ATOM     80  H38 ACD     1      12.680  21.300  21.460  1.00  0.00            
ATOM     81  C24 ACD     1      11.340  22.440  24.220  1.00  0.00            
ATOM     82  H39 ACD     1      11.650  21.700  24.970  1.00  0.00            
ATOM     83  O20 ACD     1      12.290  23.520  24.400  1.00  0.00            
ATOM     84  H40 ACD     1      13.200  23.400  24.140  1.00  0.00            
ATOM     85  C25 ACD     1       9.920  22.930  24.570  1.00  0.00            
ATOM     86  H41 ACD     1       9.940  23.380  25.570  1.00  0.00            
ATOM     87  O21 ACD     1       9.090  21.760  24.450  1.00  0.00            
ATOM     88  C26 ACD     1       9.010  21.280  23.100  1.00  0.00            
ATOM     89  H42 ACD     1       8.640  22.080  22.450  1.00  0.00            
ATOM     90  C27 ACD     1       7.950  20.170  22.990  1.00  0.00            
ATOM     91  H43 ACD     1       8.140  19.610  22.070  1.00  0.00            
ATOM     92  H44 ACD     1       8.030  19.450  23.820  1.00  0.00            
ATOM     93  O22 ACD     1       6.620  20.580  23.250  1.00  0.00            
ATOM     94  H45 ACD     1       6.540  21.160  24.010  1.00  0.00            
ATOM     95  O23 ACD     1       9.480  24.000  23.750  1.00  0.00            
ATOM     96  C28 ACD     1       9.010  25.320  24.170  1.00  0.00            
ATOM     97  H46 ACD     1       8.950  25.370  25.270  1.00  0.00            
ATOM     98  C29 ACD     1       7.620  25.530  23.540  1.00  0.00            
ATOM     99  H47 ACD     1       7.740  25.470  22.450  1.00  0.00            
ATOM    100  O24 ACD     1       7.210  26.880  23.960  1.00  0.00            
ATOM    101  C30 ACD     1       6.610  24.580  23.950  1.00  0.00            
ATOM    102  H48 ACD     1       5.670  24.840  23.460  1.00  0.00            
ATOM    103  H49 ACD     1       6.840  23.540  23.660  1.00  0.00            
ATOM    104  O25 ACD     1       6.340  24.520  25.400  1.00  0.00            
ATOM    105  H50 ACD     1       5.870  23.690  25.510  1.00  0.00            
ATOM    106  C31 ACD     1      10.070  26.380  23.710  1.00  0.00            
ATOM    107  H51 ACD     1      10.150  26.410  22.610  1.00  0.00            
ATOM    108  O26 ACD     1      11.340  26.060  24.320  1.00  0.00            
ATOM    109  H52 ACD     1      11.500  25.130  24.140  1.00  0.00            
ATOM    110  C32 ACD     1       9.540  27.800  24.150  1.00  0.00            
ATOM    111  H53 ACD     1       9.380  27.780  25.230  1.00  0.00            
ATOM    112  O27 ACD     1      10.320  28.930  23.680  1.00  0.00            
ATOM    113  H54 ACD     1      11.220  28.950  24.010  1.00  0.00            
ATOM    114  C33 ACD     1       8.090  27.970  23.640  1.00  0.00            
ATOM    115  H55 ACD     1       7.690  28.900  24.050  1.00  0.00            
ATOM    116  O28 ACD     1       8.180  28.120  22.190  1.00  0.00            
ATOM    117  C34 ACD     1       7.550  29.230  21.600  1.00  0.00            
ATOM    118  H56 ACD     1       7.240  29.970  22.350  1.00  0.00            
ATOM    119  C35 ACD     1       8.630  29.800  20.710  1.00  0.00            
ATOM    120  H57 ACD     1       9.270  28.980  20.350  1.00  0.00            
ATOM    121  O29 ACD     1       9.410  30.680  21.550  1.00  0.00            
ATOM    122  H58 ACD     1       9.590  30.270  22.400  1.00  0.00            
ATOM    123  C36 ACD     1       8.150  30.560  19.480  1.00  0.00            
ATOM    124  H59 ACD     1       7.800  31.570  19.710  1.00  0.00            
ATOM    125  O30 ACD     1       9.280  30.670  18.500  1.00  0.00            
ATOM    126  H60 ACD     1       9.860  31.360  18.830  1.00  0.00            
ATOM    127  Cl1 DK2     2       3.970  21.780  20.430  1.00  0.00            
ATOM    128  C1  DK2     2       5.350  22.910  20.300  1.00  0.00            
ATOM    129  C2  DK2     2       5.160  24.270  19.940  1.00  0.00            
ATOM    130  C3  DK2     2       6.210  25.110  19.590  1.00  0.00            
ATOM    131  C4  DK2     2       7.550  24.620  19.690  1.00  0.00            
ATOM    132  C5  DK2     2       8.620  25.630  19.450  1.00  0.00            
ATOM    133  O1  DK2     2       9.560  24.990  18.550  1.00  0.00            
ATOM    134  C6  DK2     2      10.790  25.620  18.220  1.00  0.00            
ATOM    135  C7  DK2     2      11.360  24.910  16.960  1.00  0.00            
ATOM    136  N1  DK2     2      12.570  25.550  16.570  1.00  0.00            
ATOM    137  C8  DK2     2      12.670  26.820  16.040  1.00  0.00            
ATOM    138  C9  DK2     2      14.010  26.980  15.750  1.00  0.00            
ATOM    139  N2  DK2     2      14.740  25.880  16.270  1.00  0.00            
ATOM    140  C10 DK2     2      13.830  25.040  16.710  1.00  0.00            
ATOM    141  C11 DK2     2      11.820  25.600  19.360  1.00  0.00            
ATOM    142  C12 DK2     2      12.210  24.300  19.750  1.00  0.00            
ATOM    143  C13 DK2     2      13.320  24.200  20.610  1.00  0.00            
ATOM    144  C14 DK2     2      13.810  25.330  21.250  1.00  0.00            
ATOM    145  Cl2 DK2     2      15.240  25.170  22.290  1.00  0.00            
ATOM    146  C15 DK2     2      13.360  26.570  20.880  1.00  0.00            
ATOM    147  C16 DK2     2      12.380  26.720  19.930  1.00  0.00            
ATOM    148  Cl3 DK2     2      12.080  28.370  19.340  1.00  0.00            
ATOM    149  C17 DK2     2       7.790  23.320  20.190  1.00  0.00            
ATOM    150  C18 DK2     2       6.680  22.460  20.410  1.00  0.00            
ATOM    151  H1  DK2     2       4.130  24.600  19.890  1.00  0.00            
ATOM    152  H2  DK2     2       6.050  26.170  19.430  1.00  0.00            
ATOM    153  H3  DK2     2       9.060  26.000  20.380  1.00  0.00            
ATOM    154  H4  DK2     2       8.180  26.520  18.970  1.00  0.00            
ATOM    155  H5  DK2     2      10.540  26.640  17.910  1.00  0.00            
ATOM    156  H6  DK2     2      10.650  25.020  16.130  1.00  0.00            
ATOM    157  H7  DK2     2      11.590  23.870  17.200  1.00  0.00            
ATOM    158  H8  DK2     2      11.830  27.460  15.790  1.00  0.00            
ATOM    159  H9  DK2     2      14.520  27.770  15.220  1.00  0.00            
ATOM    160  H10 DK2     2      14.050  24.030  17.040  1.00  0.00            
ATOM    161  H11 DK2     2      11.770  23.400  19.340  1.00  0.00            
ATOM    162  H12 DK2     2      13.670  23.210  20.880  1.00  0.00            
ATOM    163  H13 DK2     2      13.920  27.430  21.230  1.00  0.00            
ATOM    164  H14 DK2     2       8.820  23.040  20.360  1.00  0.00            
ATOM    165  H15 DK2     2       6.910  21.450  20.740  1.00  0.00            
TER
ENDMDL
MODEL        1
ATOM      1  H1  ACD     1      14.680  21.790  34.000  1.00  0.00            
ATOM      2  O1  ACD     1      14.410  22.710  33.970  1.00  0.00            
ATOM      3  C1  ACD     1      15.390  23.480  33.280  1.00  0.00            
ATOM      4  H2  ACD     1      16.430  23.280  33.540  1.00  0.00            
ATOM      5  H3  ACD     1      15.210  24.510  33.630  1.00  0.00            
ATOM      6  C2  ACD     1      15.210  23.620  31.760  1.00  0.00            
ATOM      7  H4  ACD     1      15.840  24.450  31.400  1.00  0.00            
ATOM      8  O2  ACD     1      15.680  22.350  31.220  1.00  0.00            
ATOM      9  C3  ACD     1      15.340  22.180  29.830  1.00  0.00            
ATOM     10  H5  ACD     1      15.690  21.180  29.550  1.00  0.00            
ATOM     11  O3  ACD     1      15.880  23.270  29.000  1.00  0.00            
ATOM     12  C4  ACD     1      16.990  22.860  28.230  1.00  0.00            
ATOM     13  H6  ACD     1      17.210  21.810  28.460  1.00  0.00            
ATOM     14  C5  ACD     1      16.640  22.970  26.790  1.00  0.00            
ATOM     15  H7  ACD     1      16.160  23.940  26.610  1.00  0.00            
ATOM     16  O4  ACD     1      15.680  21.920  26.360  1.00  0.00            
ATOM     17  H8  ACD     1      14.980  21.930  27.020  1.00  0.00            
ATOM     18  C6  ACD     1      17.840  22.830  25.890  1.00  0.00            
ATOM     19  H9  ACD     1      18.120  21.780  26.010  1.00  0.00            
ATOM     20  O5  ACD     1      17.490  23.070  24.510  1.00  0.00            
ATOM     21  H10 ACD     1      16.840  22.410  24.250  1.00  0.00            
ATOM     22  C7  ACD     1      19.010  23.730  26.350  1.00  0.00            
ATOM     23  H11 ACD     1      19.870  23.440  25.740  1.00  0.00            
ATOM     24  O6  ACD     1      19.260  23.560  27.770  1.00  0.00            
ATOM     25  C8  ACD     1      18.170  23.790  28.640  1.00  0.00            
ATOM     26  H12 ACD     1      17.770  24.790  28.450  1.00  0.00            
ATOM     27  C9  ACD     1      18.700  23.670  30.080  1.00  0.00            
ATOM     28  H13 ACD     1      19.600  24.300  30.130  1.00  0.00            
ATOM     29  H14 ACD     1      17.890  24.020  30.730  1.00  0.00            
ATOM     30  O7  ACD     1      19.160  22.340  30.380  1.00  0.00            
ATOM     31  H15 ACD     1      19.800  22.060  29.710  1.00  0.00            
ATOM     32  O8  ACD     1      18.710  25.140  26.180  1.00  0.00            
ATOM     33  C10 ACD     1      19.480  25.930  25.240  1.00  0.00            
ATOM     34  H16 ACD     1      20.190  25.360  24.620  1.00  0.00            
ATOM     35  C11 ACD     1      18.430  26.410  24.280  1.00  0.00            
ATOM     36  H17 ACD     1      17.500  26.600  24.820  1.00  0.00            
ATOM     37  O9  ACD     1      18.140  25.390  23.290  1.00  0.00            
ATOM     38  H18 ACD     1      18.090  24.540  23.740  1.00  0.00            
ATOM     39  C12 ACD     1      18.890  27.650  23.480  1.00  0.00            
ATOM     40  H19 ACD     1      19.700  27.410  22.780  1.00  0.00            
ATOM     41  O10 ACD     1      17.850  28.330  22.710  1.00  0.00            
ATOM     42  H20 ACD     1      17.430  27.650  22.170  1.00  0.00            
ATOM     43  C13 ACD     1      19.510  28.630  24.440  1.00  0.00            
ATOM     44  H21 ACD     1      19.840  29.490  23.840  1.00  0.00            
ATOM     45  O11 ACD     1      20.670  28.020  24.990  1.00  0.00            
ATOM     46  C14 ACD     1      20.290  26.970  25.960  1.00  0.00            
ATOM     47  H22 ACD     1      19.670  27.430  26.730  1.00  0.00            
ATOM     48  C15 ACD     1      21.520  26.370  26.560  1.00  0.00            
ATOM     49  H23 ACD     1      22.070  25.680  25.900  1.00  0.00            
ATOM     50  H24 ACD     1      22.250  27.140  26.850  1.00  0.00            
ATOM     51  O12 ACD     1      21.260  25.550  27.700  1.00  0.00            
ATOM     52  H25 ACD     1      20.510  25.000  27.430  1.00  0.00            
ATOM     53  O13 ACD     1      18.560  28.980  25.420  1.00  0.00            
ATOM     54  C16 ACD     1      18.220  30.410  25.510  1.00  0.00            
ATOM     55  H26 ACD     1      18.720  31.090  24.820  1.00  0.00            
ATOM     56  C17 ACD     1      16.710  30.550  25.320  1.00  0.00            
ATOM     57  H27 ACD     1      16.330  29.690  25.890  1.00  0.00            
ATOM     58  O14 ACD     1      16.240  30.420  23.990  1.00  0.00            
ATOM     59  H28 ACD     1      16.840  29.760  23.630  1.00  0.00            
ATOM     60  C18 ACD     1      16.130  31.880  25.830  1.00  0.00            
ATOM     61  H29 ACD     1      16.550  32.700  25.240  1.00  0.00            
ATOM     62  O15 ACD     1      14.680  31.960  25.800  1.00  0.00            
ATOM     63  H30 ACD     1      14.470  31.380  25.060  1.00  0.00            
ATOM     64  C19 ACD     1      16.630  32.110  27.250  1.00  0.00            
ATOM     65  H31 ACD     1      16.320  33.130  27.520  1.00  0.00            
ATOM     66  O16 ACD     1      18.040  32.110  27.240  1.00  0.00            
ATOM     67  C20 ACD     1      18.630  30.880  26.870  1.00  0.00            
ATOM     68  H32 ACD     1      18.190  30.130  27.540  1.00  0.00            
ATOM     69  C21 ACD     1      20.140  30.930  27.120  1.00  0.00            
ATOM     70  H33 ACD     1      20.440  31.300  28.110  1.00  0.00            
ATOM     71  H34 ACD     1      20.630  29.940  27.040  1.00  0.00            
ATOM     72  O17 ACD     1      20.870  31.780  26.110  1.00  0.00            
ATOM     73  H35 ACD     1      20.630  32.700  26.220  1.00  0.00            
ATOM     74  O18 ACD     1      16.140  31.080  28.080  1.00  0.00            
ATOM     75  C22 ACD     1      15.560  31.430  29.370  1.00  0.00            
ATOM     76  H36 ACD     1      15.890  32.440  29.620  1.00  0.00            
ATOM     77  C23 ACD     1      14.070  31.420  29.160  1.00  0.00            
ATOM     78  H37 ACD     1      13.820  30.390  28.870  1.00  0.00            
ATOM     79  O19 ACD     1      13.610  32.370  28.230  1.00  0.00            
ATOM     80  H38 ACD     1      13.940  32.190  27.350  1.00  0.00            
ATOM     81  C24 ACD     1      13.360  31.600  30.500  1.00  0.00            
ATOM     82  H39 ACD     1      13.440  32.630  30.880  1.00  0.00            
ATOM     83  O20 ACD     1      11.960  31.280  30.530  1.00  0.00            
ATOM     84  H40 ACD     1      12.020  30.320  30.550  1.00  0.00            
ATOM     85  C25 ACD     1      13.890  30.720  31.590  1.00  0.00            
ATOM     86  H41 ACD     1      13.410  30.950  32.550  1.00  0.00            
ATOM     87  O21 ACD     1      15.330  30.850  31.720  1.00  0.00            
ATOM     88  C26 ACD     1      16.010  30.480  30.450  1.00  0.00            
ATOM     89  H42 ACD     1      15.650  29.500  30.120  1.00  0.00            
ATOM     90  C27 ACD     1      17.500  30.630  30.820  1.00  0.00            
ATOM     91  H43 ACD     1      17.630  30.160  31.810  1.00  0.00            
ATOM     92  H44 ACD     1      18.070  30.200  29.990  1.00  0.00            
ATOM     93  O22 ACD     1      17.900  31.980  30.850  1.00  0.00            
ATOM     94  H45 ACD     1      18.860  32.070  30.960  1.00  0.00            
ATOM     95  O23 ACD     1      13.600  29.390  31.190  1.00  0.00            
ATOM     96  C28 ACD     1      12.980  28.500  32.130  1.00  0.00            
ATOM     97  H46 ACD     1      12.350  28.940  32.920  1.00  0.00            
ATOM     98  C29 ACD     1      14.030  27.640  32.850  1.00  0.00            
ATOM     99  H47 ACD     1      14.700  27.220  32.090  1.00  0.00            
ATOM    100  O24 ACD     1      13.370  26.540  33.460  1.00  0.00            
ATOM    101  C30 ACD     1      14.690  28.420  33.920  1.00  0.00            
ATOM    102  H48 ACD     1      15.190  29.290  33.480  1.00  0.00            
ATOM    103  H49 ACD     1      13.860  28.760  34.560  1.00  0.00            
ATOM    104  O25 ACD     1      15.640  27.630  34.620  1.00  0.00            
ATOM    105  H50 ACD     1      15.240  26.790  34.840  1.00  0.00            
ATOM    106  C31 ACD     1      12.120  27.770  31.140  1.00  0.00            
ATOM    107  H51 ACD     1      12.700  27.300  30.340  1.00  0.00            
ATOM    108  O26 ACD     1      11.050  28.560  30.680  1.00  0.00            
ATOM    109  H52 ACD     1      10.570  28.020  30.050  1.00  0.00            
ATOM    110  C32 ACD     1      11.570  26.580  31.840  1.00  0.00            
ATOM    111  H53 ACD     1      10.820  26.970  32.540  1.00  0.00            
ATOM    112  O27 ACD     1      10.870  25.710  30.970  1.00  0.00            
ATOM    113  H54 ACD     1       9.950  25.920  31.180  1.00  0.00            
ATOM    114  C33 ACD     1      12.580  25.690  32.550  1.00  0.00            
ATOM    115  H55 ACD     1      12.140  24.890  33.150  1.00  0.00            
ATOM    116  O28 ACD     1      13.440  25.260  31.560  1.00  0.00            
ATOM    117  C34 ACD     1      13.710  23.890  31.470  1.00  0.00            
ATOM    118  H56 ACD     1      13.100  23.260  32.120  1.00  0.00            
ATOM    119  C35 ACD     1      13.280  23.470  30.040  1.00  0.00            
ATOM    120  H57 ACD     1      13.670  24.260  29.390  1.00  0.00            
ATOM    121  O29 ACD     1      11.880  23.630  29.820  1.00  0.00            
ATOM    122  H58 ACD     1      11.520  24.450  30.190  1.00  0.00            
ATOM    123  C36 ACD     1      13.810  22.150  29.680  1.00  0.00            
ATOM    124  H59 ACD     1      13.280  21.510  30.390  1.00  0.00            
ATOM    125  O30 ACD     1      13.570  21.790  28.310  1.00  0.00            
ATOM    126  H60 ACD     1      12.630  21.670  28.130  1.00  0.00            
ATOM    127  Cl1 DK2     2      19.730  27.260  31.990  1.00  0.00            
ATOM    128  C1  DK2     2      18.430  27.050  30.830  1.00  0.00            
ATOM    129  C2  DK2     2      17.080  26.670  31.100  1.00  0.00            
ATOM    130  C3  DK2     2      16.170  26.600  30.000  1.00  0.00            
ATOM    131  C4  DK2     2      16.510  27.100  28.740  1.00  0.00            
ATOM    132  C5  DK2     2      15.510  27.030  27.590  1.00  0.00            
ATOM    133  O1  DK2     2      14.270  27.670  27.890  1.00  0.00            
ATOM    134  C6  DK2     2      13.360  27.740  26.830  1.00  0.00            
ATOM    135  C7  DK2     2      12.060  28.280  27.380  1.00  0.00            
ATOM    136  N1  DK2     2      11.220  28.680  26.300  1.00  0.00            
ATOM    137  C8  DK2     2      10.340  27.870  25.640  1.00  0.00            
ATOM    138  C9  DK2     2       9.920  28.540  24.540  1.00  0.00            
ATOM    139  N2  DK2     2      10.410  29.800  24.470  1.00  0.00            
ATOM    140  C10 DK2     2      11.170  29.870  25.600  1.00  0.00            
ATOM    141  C11 DK2     2      13.250  26.380  26.050  1.00  0.00            
ATOM    142  C12 DK2     2      12.660  25.310  26.760  1.00  0.00            
ATOM    143  C13 DK2     2      12.640  24.050  26.190  1.00  0.00            
ATOM    144  C14 DK2     2      13.260  23.840  24.990  1.00  0.00            
ATOM    145  Cl2 DK2     2      13.140  22.210  24.310  1.00  0.00            
ATOM    146  C15 DK2     2      13.790  24.860  24.180  1.00  0.00            
ATOM    147  C16 DK2     2      13.710  26.160  24.740  1.00  0.00            
ATOM    148  Cl3 DK2     2      14.320  27.440  23.740  1.00  0.00            
ATOM    149  C17 DK2     2      17.810  27.620  28.590  1.00  0.00            
ATOM    150  C18 DK2     2      18.770  27.580  29.610  1.00  0.00            
ATOM    151  H1  DK2     2      16.830  26.410  32.120  1.00  0.00            
ATOM    152  H2  DK2     2      15.130  26.380  30.200  1.00  0.00            
ATOM    153  H3  DK2     2      15.330  25.990  27.270  1.00  0.00            
ATOM    154  H4  DK2     2      16.060  27.600  26.830  1.00  0.00            
ATOM    155  H5  DK2     2      13.780  28.440  26.100  1.00  0.00            
ATOM    156  H6  DK2     2      12.230  29.220  27.910  1.00  0.00            
ATOM    157  H7  DK2     2      11.550  27.530  27.990  1.00  0.00            
ATOM    158  H8  DK2     2      10.150  26.850  25.950  1.00  0.00            
ATOM    159  H9  DK2     2       9.350  28.130  23.720  1.00  0.00            
ATOM    160  H10 DK2     2      11.840  30.630  25.960  1.00  0.00            
ATOM    161  H11 DK2     2      12.280  25.390  27.770  1.00  0.00            
ATOM    162  H12 DK2     2      12.130  23.210  26.640  1.00  0.00            
ATOM    163  H13 DK2     2      14.250  24.750  23.210  1.00  0.00            
ATOM    164  H14 DK2     2      18.100  28.050  27.630  1.00  0.00            
ATOM    165  H15 DK2     2      19.830  27.780  29.470  1.00  0.00            
TER
ENDMDL
MODEL        1
ATOM      1  H1  ACD     1       3.950  33.620  17.160  1.00  0.00            
ATOM      2  O1  ACD     1       4.400  34.160  17.810  1.00  0.00            
ATOM      3  C1  ACD     1       5.750  34.190  17.290  1.00  0.00            
ATOM      4  H2  ACD     1       5.660  34.100  16.200  1.00  0.00            
ATOM      5  H3  ACD     1       6.270  33.340  17.760  1.00  0.00            
ATOM      6  C2  ACD     1       6.450  35.500  17.710  1.00  0.00            
ATOM      7  H4  ACD     1       7.530  35.420  17.530  1.00  0.00            
ATOM      8  O2  ACD     1       5.890  36.530  16.890  1.00  0.00            
ATOM      9  C3  ACD     1       6.490  37.810  16.950  1.00  0.00            
ATOM     10  H5  ACD     1       5.980  38.430  16.210  1.00  0.00            
ATOM     11  O3  ACD     1       7.860  37.680  16.510  1.00  0.00            
ATOM     12  C4  ACD     1       8.160  38.170  15.230  1.00  0.00            
ATOM     13  H6  ACD     1       7.220  38.390  14.700  1.00  0.00            
ATOM     14  C5  ACD     1       8.730  39.540  15.450  1.00  0.00            
ATOM     15  H7  ACD     1       9.580  39.410  16.130  1.00  0.00            
ATOM     16  O4  ACD     1       7.710  40.460  16.040  1.00  0.00            
ATOM     17  H8  ACD     1       7.420  40.110  16.880  1.00  0.00            
ATOM     18  C6  ACD     1       9.290  40.010  14.130  1.00  0.00            
ATOM     19  H9  ACD     1       8.550  40.120  13.330  1.00  0.00            
ATOM     20  O5  ACD     1      10.040  41.220  14.340  1.00  0.00            
ATOM     21  H10 ACD     1       9.410  41.950  14.280  1.00  0.00            
ATOM     22  C7  ACD     1      10.200  38.990  13.540  1.00  0.00            
ATOM     23  H11 ACD     1      10.400  39.370  12.530  1.00  0.00            
ATOM     24  O6  ACD     1       9.450  37.900  13.270  1.00  0.00            
ATOM     25  C8  ACD     1       9.080  37.200  14.450  1.00  0.00            
ATOM     26  H12 ACD     1       9.880  36.970  15.160  1.00  0.00            
ATOM     27  C9  ACD     1       8.210  35.980  14.080  1.00  0.00            
ATOM     28  H13 ACD     1       8.840  35.280  13.500  1.00  0.00            
ATOM     29  H14 ACD     1       7.930  35.490  15.020  1.00  0.00            
ATOM     30  O7  ACD     1       7.030  36.230  13.260  1.00  0.00            
ATOM     31  H15 ACD     1       7.260  36.540  12.390  1.00  0.00            
ATOM     32  O8  ACD     1      11.300  38.650  14.310  1.00  0.00            
ATOM     33  C10 ACD     1      12.600  39.160  14.070  1.00  0.00            
ATOM     34  H16 ACD     1      12.560  39.870  13.230  1.00  0.00            
ATOM     35  C11 ACD     1      13.020  39.700  15.450  1.00  0.00            
ATOM     36  H17 ACD     1      12.730  39.000  16.240  1.00  0.00            
ATOM     37  O9  ACD     1      12.400  40.960  15.630  1.00  0.00            
ATOM     38  H18 ACD     1      11.510  40.900  15.270  1.00  0.00            
ATOM     39  C12 ACD     1      14.480  39.900  15.500  1.00  0.00            
ATOM     40  H19 ACD     1      14.760  40.580  14.690  1.00  0.00            
ATOM     41  O10 ACD     1      14.820  40.260  16.840  1.00  0.00            
ATOM     42  H20 ACD     1      14.220  40.980  17.040  1.00  0.00            
ATOM     43  C13 ACD     1      15.190  38.540  15.240  1.00  0.00            
ATOM     44  H21 ACD     1      16.250  38.790  15.270  1.00  0.00            
ATOM     45  O11 ACD     1      14.840  38.100  13.950  1.00  0.00            
ATOM     46  C14 ACD     1      13.450  37.970  13.610  1.00  0.00            
ATOM     47  H22 ACD     1      13.070  37.100  14.160  1.00  0.00            
ATOM     48  C15 ACD     1      13.330  37.840  12.070  1.00  0.00            
ATOM     49  H23 ACD     1      12.290  37.790  11.720  1.00  0.00            
ATOM     50  H24 ACD     1      13.780  38.780  11.730  1.00  0.00            
ATOM     51  O12 ACD     1      13.980  36.700  11.500  1.00  0.00            
ATOM     52  H25 ACD     1      14.930  36.740  11.650  1.00  0.00            
ATOM     53  O13 ACD     1      14.770  37.520  16.240  1.00  0.00            
ATOM     54  C16 ACD     1      15.730  36.740  16.950  1.00  0.00            
ATOM     55  H26 ACD     1      16.700  36.820  16.440  1.00  0.00            
ATOM     56  C17 ACD     1      15.750  37.330  18.430  1.00  0.00            
ATOM     57  H27 ACD     1      14.700  37.430  18.730  1.00  0.00            
ATOM     58  O14 ACD     1      16.420  38.560  18.580  1.00  0.00            
ATOM     59  H28 ACD     1      15.970  39.160  17.980  1.00  0.00            
ATOM     60  C18 ACD     1      16.360  36.340  19.340  1.00  0.00            
ATOM     61  H29 ACD     1      17.390  36.270  18.940  1.00  0.00            
ATOM     62  O15 ACD     1      16.410  36.660  20.720  1.00  0.00            
ATOM     63  H30 ACD     1      15.520  36.650  21.080  1.00  0.00            
ATOM     64  C19 ACD     1      15.810  34.990  19.060  1.00  0.00            
ATOM     65  H31 ACD     1      16.280  34.250  19.720  1.00  0.00            
ATOM     66  O16 ACD     1      16.080  34.550  17.700  1.00  0.00            
ATOM     67  C20 ACD     1      15.350  35.300  16.760  1.00  0.00            
ATOM     68  H32 ACD     1      14.320  35.010  17.020  1.00  0.00            
ATOM     69  C21 ACD     1      15.610  34.720  15.370  1.00  0.00            
ATOM     70  H33 ACD     1      15.180  35.460  14.680  1.00  0.00            
ATOM     71  H34 ACD     1      16.680  34.570  15.200  1.00  0.00            
ATOM     72  O17 ACD     1      15.010  33.480  15.140  1.00  0.00            
ATOM     73  H35 ACD     1      15.150  33.230  14.220  1.00  0.00            
ATOM     74  O18 ACD     1      14.450  34.930  19.420  1.00  0.00            
ATOM     75  C22 ACD     1      14.010  33.790  20.140  1.00  0.00            
ATOM     76  H36 ACD     1      14.810  33.060  20.290  1.00  0.00            
ATOM     77  C23 ACD     1      13.370  34.460  21.400  1.00  0.00            
ATOM     78  H37 ACD     1      12.620  35.170  21.030  1.00  0.00            
ATOM     79  O19 ACD     1      14.360  35.220  22.200  1.00  0.00            
ATOM     80  H38 ACD     1      15.020  34.530  22.360  1.00  0.00            
ATOM     81  C24 ACD     1      12.650  33.300  22.140  1.00  0.00            
ATOM     82  H39 ACD     1      13.430  32.560  22.390  1.00  0.00            
ATOM     83  O20 ACD     1      11.860  33.720  23.290  1.00  0.00            
ATOM     84  H40 ACD     1      11.070  34.070  22.870  1.00  0.00            
ATOM     85  C25 ACD     1      11.670  32.510  21.310  1.00  0.00            
ATOM     86  H41 ACD     1      11.420  31.630  21.910  1.00  0.00            
ATOM     87  O21 ACD     1      12.370  32.040  20.200  1.00  0.00            
ATOM     88  C26 ACD     1      12.980  33.040  19.310  1.00  0.00            
ATOM     89  H42 ACD     1      12.240  33.760  18.930  1.00  0.00            
ATOM     90  C27 ACD     1      13.620  32.330  18.160  1.00  0.00            
ATOM     91  H43 ACD     1      14.280  33.020  17.620  1.00  0.00            
ATOM     92  H44 ACD     1      14.160  31.550  18.720  1.00  0.00            
ATOM     93  O22 ACD     1      12.830  31.690  17.140  1.00  0.00            
ATOM     94  H45 ACD     1      12.440  32.290  16.510  1.00  0.00            
ATOM     95  O23 ACD     1      10.500  33.350  20.980  1.00  0.00            
ATOM     96  C28 ACD     1       9.190  33.020  21.500  1.00  0.00            
ATOM     97  H46 ACD     1       9.210  32.390  22.400  1.00  0.00            
ATOM     98  C29 ACD     1       8.340  32.560  20.390  1.00  0.00            
ATOM     99  H47 ACD     1       8.710  33.060  19.490  1.00  0.00            
ATOM    100  O24 ACD     1       6.920  32.800  20.570  1.00  0.00            
ATOM    101  C30 ACD     1       8.510  31.130  20.170  1.00  0.00            
ATOM    102  H48 ACD     1       7.900  30.900  19.280  1.00  0.00            
ATOM    103  H49 ACD     1       9.570  30.980  19.930  1.00  0.00            
ATOM    104  O25 ACD     1       8.120  30.350  21.300  1.00  0.00            
ATOM    105  H50 ACD     1       7.190  30.570  21.450  1.00  0.00            
ATOM    106  C31 ACD     1       8.710  34.370  22.010  1.00  0.00            
ATOM    107  H51 ACD     1       8.920  35.160  21.270  1.00  0.00            
ATOM    108  O26 ACD     1       9.370  34.810  23.200  1.00  0.00            
ATOM    109  H52 ACD     1       8.670  35.340  23.570  1.00  0.00            
ATOM    110  C32 ACD     1       7.170  34.400  22.230  1.00  0.00            
ATOM    111  H53 ACD     1       6.990  33.660  23.010  1.00  0.00            
ATOM    112  O27 ACD     1       6.740  35.690  22.660  1.00  0.00            
ATOM    113  H54 ACD     1       6.910  36.330  21.970  1.00  0.00            
ATOM    114  C33 ACD     1       6.510  34.120  20.870  1.00  0.00            
ATOM    115  H55 ACD     1       5.410  34.200  20.840  1.00  0.00            
ATOM    116  O28 ACD     1       7.080  35.140  20.020  1.00  0.00            
ATOM    117  C34 ACD     1       6.290  35.910  19.120  1.00  0.00            
ATOM    118  H56 ACD     1       5.260  35.970  19.470  1.00  0.00            
ATOM    119  C35 ACD     1       6.970  37.320  19.360  1.00  0.00            
ATOM    120  H57 ACD     1       8.030  37.180  19.130  1.00  0.00            
ATOM    121  O29 ACD     1       6.820  37.720  20.750  1.00  0.00            
ATOM    122  H58 ACD     1       7.210  38.570  20.930  1.00  0.00            
ATOM    123  C36 ACD     1       6.440  38.380  18.380  1.00  0.00            
ATOM    124  H59 ACD     1       5.390  38.500  18.660  1.00  0.00            
ATOM    125  O30 ACD     1       7.140  39.670  18.350  1.00  0.00            
ATOM    126  H60 ACD     1       6.550  40.160  18.930  1.00  0.00            
ATOM    127  Cl1 DK2     2      10.360  32.550  14.440  1.00  0.00            
ATOM    128  C1  DK2     2      10.580  33.910  15.550  1.00  0.00            
ATOM    129  C2  DK2     2       9.990  33.840  16.820  1.00  0.00            
ATOM    130  C3  DK2     2      10.320  34.730  17.820  1.00  0.00            
ATOM    131  C4  DK2     2      11.110  35.850  17.580  1.00  0.00            
ATOM    132  C5  DK2     2      11.520  36.880  18.670  1.00  0.00            
ATOM    133  O1  DK2     2      10.630  37.040  19.820  1.00  0.00            
ATOM    134  C6  DK2     2      11.160  38.050  20.710  1.00  0.00            
ATOM    135  C7  DK2     2      10.080  38.140  21.810  1.00  0.00            
ATOM    136  N1  DK2     2      10.510  38.660  23.150  1.00  0.00            
ATOM    137  C8  DK2     2      11.300  37.990  24.120  1.00  0.00            
ATOM    138  C9  DK2     2      11.320  38.840  25.230  1.00  0.00            
ATOM    139  N2  DK2     2      10.720  40.070  24.870  1.00  0.00            
ATOM    140  C10 DK2     2      10.250  39.920  23.670  1.00  0.00            
ATOM    141  C11 DK2     2      11.490  39.370  20.120  1.00  0.00            
ATOM    142  C12 DK2     2      10.670  39.870  19.110  1.00  0.00            
ATOM    143  C13 DK2     2      11.010  41.110  18.490  1.00  0.00            
ATOM    144  C14 DK2     2      12.130  41.830  18.970  1.00  0.00            
ATOM    145  Cl2 DK2     2      12.540  43.370  18.280  1.00  0.00            
ATOM    146  C15 DK2     2      12.940  41.350  20.050  1.00  0.00            
ATOM    147  C16 DK2     2      12.620  40.090  20.630  1.00  0.00            
ATOM    148  Cl3 DK2     2      13.730  39.500  21.900  1.00  0.00            
ATOM    149  C17 DK2     2      11.790  35.850  16.320  1.00  0.00            
ATOM    150  C18 DK2     2      11.570  34.880  15.320  1.00  0.00            
ATOM    151  H1  DK2     2       9.220  33.100  17.020  1.00  0.00            
ATOM    152  H2  DK2     2       9.860  34.620  18.800  1.00  0.00            
ATOM    153  H3  DK2     2      11.700  37.840  18.170  1.00  0.00            
ATOM    154  H4  DK2     2      12.420  36.340  18.970  1.00  0.00            
ATOM    155  H5  DK2     2      12.010  37.610  21.240  1.00  0.00            
ATOM    156  H6  DK2     2       9.540  37.200  21.960  1.00  0.00            
ATOM    157  H7  DK2     2       9.300  38.830  21.460  1.00  0.00            
ATOM    158  H8  DK2     2      11.630  36.980  23.920  1.00  0.00            
ATOM    159  H9  DK2     2      11.770  38.690  26.210  1.00  0.00            
ATOM    160  H10 DK2     2       9.540  40.630  23.270  1.00  0.00            
ATOM    161  H11 DK2     2       9.750  39.370  18.810  1.00  0.00            
ATOM    162  H12 DK2     2      10.450  41.520  17.660  1.00  0.00            
ATOM    163  H13 DK2     2      13.880  41.840  20.280  1.00  0.00            
ATOM    164  H14 DK2     2      12.530  36.590  16.010  1.00  0.00            
ATOM    165  H15 DK2     2      12.110  34.860  14.380  1.00  0.00            
TER
ENDMDL
MODEL        1
ATOM      1  H1  ACD     1       9.140  24.660  35.120  1.00  0.00            
ATOM      2  O1  ACD     1       9.250  24.570  34.170  1.00  0.00            
ATOM      3  C1  ACD     1      10.200  25.570  33.790  1.00  0.00            
ATOM      4  H2  ACD     1      11.210  25.290  34.110  1.00  0.00            
ATOM      5  H3  ACD     1       9.910  26.560  34.180  1.00  0.00            
ATOM      6  C2  ACD     1      10.330  25.540  32.300  1.00  0.00            
ATOM      7  H4  ACD     1      11.230  26.120  32.060  1.00  0.00            
ATOM      8  O2  ACD     1      10.670  24.220  31.870  1.00  0.00            
ATOM      9  C3  ACD     1      10.740  23.910  30.450  1.00  0.00            
ATOM     10  H5  ACD     1      10.790  22.830  30.330  1.00  0.00            
ATOM     11  O3  ACD     1      11.780  24.690  29.900  1.00  0.00            
ATOM     12  C4  ACD     1      12.960  24.060  29.450  1.00  0.00            
ATOM     13  H6  ACD     1      13.190  23.120  29.950  1.00  0.00            
ATOM     14  C5  ACD     1      12.790  23.970  27.900  1.00  0.00            
ATOM     15  H7  ACD     1      12.420  24.950  27.590  1.00  0.00            
ATOM     16  O4  ACD     1      11.740  22.970  27.660  1.00  0.00            
ATOM     17  H8  ACD     1      10.960  23.320  28.100  1.00  0.00            
ATOM     18  C6  ACD     1      14.090  23.630  27.170  1.00  0.00            
ATOM     19  H9  ACD     1      14.370  22.600  27.410  1.00  0.00            
ATOM     20  O5  ACD     1      13.840  23.820  25.770  1.00  0.00            
ATOM     21  H10 ACD     1      14.090  23.010  25.320  1.00  0.00            
ATOM     22  C7  ACD     1      15.250  24.510  27.580  1.00  0.00            
ATOM     23  H11 ACD     1      16.190  24.150  27.160  1.00  0.00            
ATOM     24  O6  ACD     1      15.350  24.460  28.990  1.00  0.00            
ATOM     25  C8  ACD     1      14.190  24.930  29.710  1.00  0.00            
ATOM     26  H12 ACD     1      13.950  25.940  29.360  1.00  0.00            
ATOM     27  C9  ACD     1      14.500  25.050  31.140  1.00  0.00            
ATOM     28  H13 ACD     1      15.310  25.770  31.280  1.00  0.00            
ATOM     29  H14 ACD     1      13.590  25.380  31.650  1.00  0.00            
ATOM     30  O7  ACD     1      14.790  23.730  31.670  1.00  0.00            
ATOM     31  H15 ACD     1      15.680  23.580  31.320  1.00  0.00            
ATOM     32  O8  ACD     1      14.910  25.860  27.250  1.00  0.00            
ATOM     33  C10 ACD     1      15.780  26.430  26.280  1.00  0.00            
ATOM     34  H16 ACD     1      16.510  25.740  25.840  1.00  0.00            
ATOM     35  C11 ACD     1      14.800  26.960  25.250  1.00  0.00            
ATOM     36  H17 ACD     1      13.910  27.260  25.800  1.00  0.00            
ATOM     37  O9  ACD     1      14.430  25.930  24.330  1.00  0.00            
ATOM     38  H18 ACD     1      14.010  25.230  24.830  1.00  0.00            
ATOM     39  C12 ACD     1      15.350  28.100  24.420  1.00  0.00            
ATOM     40  H19 ACD     1      15.980  27.740  23.600  1.00  0.00            
ATOM     41  O10 ACD     1      14.290  28.870  23.780  1.00  0.00            
ATOM     42  H20 ACD     1      13.780  28.310  23.190  1.00  0.00            
ATOM     43  C13 ACD     1      16.310  28.970  25.250  1.00  0.00            
ATOM     44  H21 ACD     1      16.890  29.580  24.550  1.00  0.00            
ATOM     45  O11 ACD     1      17.210  28.230  25.960  1.00  0.00            
ATOM     46  C14 ACD     1      16.690  27.410  26.980  1.00  0.00            
ATOM     47  H22 ACD     1      16.040  27.960  27.670  1.00  0.00            
ATOM     48  C15 ACD     1      17.830  26.730  27.790  1.00  0.00            
ATOM     49  H23 ACD     1      17.360  25.950  28.390  1.00  0.00            
ATOM     50  H24 ACD     1      18.540  26.250  27.100  1.00  0.00            
ATOM     51  O12 ACD     1      18.480  27.690  28.590  1.00  0.00            
ATOM     52  H25 ACD     1      19.040  28.170  27.980  1.00  0.00            
ATOM     53  O13 ACD     1      15.590  29.760  26.180  1.00  0.00            
ATOM     54  C16 ACD     1      15.800  31.210  26.330  1.00  0.00            
ATOM     55  H26 ACD     1      16.480  31.630  25.580  1.00  0.00            
ATOM     56  C17 ACD     1      14.450  31.880  25.950  1.00  0.00            
ATOM     57  H27 ACD     1      13.700  31.230  26.410  1.00  0.00            
ATOM     58  O14 ACD     1      14.330  31.720  24.510  1.00  0.00            
ATOM     59  H28 ACD     1      14.400  30.800  24.250  1.00  0.00            
ATOM     60  C18 ACD     1      14.420  33.290  26.390  1.00  0.00            
ATOM     61  H29 ACD     1      15.180  33.850  25.850  1.00  0.00            
ATOM     62  O15 ACD     1      13.160  33.980  26.120  1.00  0.00            
ATOM     63  H30 ACD     1      12.920  33.890  25.190  1.00  0.00            
ATOM     64  C19 ACD     1      14.750  33.350  27.920  1.00  0.00            
ATOM     65  H31 ACD     1      14.660  34.400  28.210  1.00  0.00            
ATOM     66  O16 ACD     1      16.070  32.880  28.000  1.00  0.00            
ATOM     67  C20 ACD     1      16.210  31.480  27.770  1.00  0.00            
ATOM     68  H32 ACD     1      15.540  30.990  28.480  1.00  0.00            
ATOM     69  C21 ACD     1      17.650  31.090  28.140  1.00  0.00            
ATOM     70  H33 ACD     1      17.790  31.480  29.160  1.00  0.00            
ATOM     71  H34 ACD     1      17.720  30.010  28.350  1.00  0.00            
ATOM     72  O17 ACD     1      18.660  31.600  27.300  1.00  0.00            
ATOM     73  H35 ACD     1      19.420  31.710  27.870  1.00  0.00            
ATOM     74  O18 ACD     1      13.810  32.570  28.700  1.00  0.00            
ATOM     75  C22 ACD     1      13.140  33.180  29.730  1.00  0.00            
ATOM     76  H36 ACD     1      13.460  34.210  29.920  1.00  0.00            
ATOM     77  C23 ACD     1      11.660  33.130  29.380  1.00  0.00            
ATOM     78  H37 ACD     1      11.420  32.090  29.130  1.00  0.00            
ATOM     79  O19 ACD     1      11.340  33.960  28.270  1.00  0.00            
ATOM     80  H38 ACD     1      12.040  33.920  27.620  1.00  0.00            
ATOM     81  C24 ACD     1      10.850  33.600  30.610  1.00  0.00            
ATOM     82  H39 ACD     1      11.220  34.600  30.860  1.00  0.00            
ATOM     83  O20 ACD     1       9.450  33.690  30.390  1.00  0.00            
ATOM     84  H40 ACD     1       9.240  32.830  30.010  1.00  0.00            
ATOM     85  C25 ACD     1      11.110  32.690  31.750  1.00  0.00            
ATOM     86  H41 ACD     1      10.610  33.040  32.660  1.00  0.00            
ATOM     87  O21 ACD     1      12.500  32.770  32.070  1.00  0.00            
ATOM     88  C26 ACD     1      13.420  32.380  31.010  1.00  0.00            
ATOM     89  H42 ACD     1      13.170  31.310  30.910  1.00  0.00            
ATOM     90  C27 ACD     1      14.900  32.570  31.500  1.00  0.00            
ATOM     91  H43 ACD     1      14.960  32.090  32.480  1.00  0.00            
ATOM     92  H44 ACD     1      15.520  32.020  30.780  1.00  0.00            
ATOM     93  O22 ACD     1      15.290  33.970  31.540  1.00  0.00            
ATOM     94  H45 ACD     1      14.650  34.390  32.120  1.00  0.00            
ATOM     95  O23 ACD     1      10.750  31.310  31.470  1.00  0.00            
ATOM     96  C28 ACD     1       9.500  30.770  31.960  1.00  0.00            
ATOM     97  H46 ACD     1       8.910  31.630  32.300  1.00  0.00            
ATOM     98  C29 ACD     1       9.880  29.770  33.030  1.00  0.00            
ATOM     99  H47 ACD     1      10.720  29.190  32.630  1.00  0.00            
ATOM    100  O24 ACD     1       8.770  29.010  33.350  1.00  0.00            
ATOM    101  C30 ACD     1      10.400  30.560  34.260  1.00  0.00            
ATOM    102  H48 ACD     1      11.290  31.140  33.960  1.00  0.00            
ATOM    103  H49 ACD     1       9.690  31.380  34.430  1.00  0.00            
ATOM    104  O25 ACD     1      10.850  29.790  35.370  1.00  0.00            
ATOM    105  H50 ACD     1      10.010  29.570  35.770  1.00  0.00            
ATOM    106  C31 ACD     1       8.850  30.160  30.730  1.00  0.00            
ATOM    107  H51 ACD     1       9.620  29.490  30.330  1.00  0.00            
ATOM    108  O26 ACD     1       8.500  31.170  29.810  1.00  0.00            
ATOM    109  H52 ACD     1       7.920  30.820  29.130  1.00  0.00            
ATOM    110  C32 ACD     1       7.650  29.270  31.200  1.00  0.00            
ATOM    111  H53 ACD     1       6.930  29.930  31.700  1.00  0.00            
ATOM    112  O27 ACD     1       7.170  28.660  30.010  1.00  0.00            
ATOM    113  H54 ACD     1       6.580  29.290  29.600  1.00  0.00            
ATOM    114  C33 ACD     1       8.150  28.270  32.270  1.00  0.00            
ATOM    115  H55 ACD     1       7.310  27.830  32.810  1.00  0.00            
ATOM    116  O28 ACD     1       9.180  27.460  31.630  1.00  0.00            
ATOM    117  C34 ACD     1       9.100  26.050  31.590  1.00  0.00            
ATOM    118  H56 ACD     1       8.200  25.690  32.100  1.00  0.00            
ATOM    119  C35 ACD     1       9.060  25.710  30.160  1.00  0.00            
ATOM    120  H57 ACD     1       9.760  26.350  29.610  1.00  0.00            
ATOM    121  O29 ACD     1       7.700  25.940  29.780  1.00  0.00            
ATOM    122  H58 ACD     1       7.560  26.890  29.770  1.00  0.00            
ATOM    123  C36 ACD     1       9.380  24.280  29.870  1.00  0.00            
ATOM    124  H59 ACD     1       8.580  23.630  30.260  1.00  0.00            
ATOM    125  O30 ACD     1       9.450  24.080  28.480  1.00  0.00            
ATOM    126  H60 ACD     1       8.880  24.750  28.080  1.00  0.00            
ATOM    127  Cl1 DK2     2      15.320  28.880  33.300  1.00  0.00            
ATOM    128  C1  DK2     2      14.410  28.820  31.780  1.00  0.00            
ATOM    129  C2  DK2     2      13.070  28.390  31.800  1.00  0.00            
ATOM    130  C3  DK2     2      12.380  28.250  30.570  1.00  0.00            
ATOM    131  C4  DK2     2      13.000  28.500  29.340  1.00  0.00            
ATOM    132  C5  DK2     2      12.220  28.290  28.070  1.00  0.00            
ATOM    133  O1  DK2     2      11.380  29.400  27.830  1.00  0.00            
ATOM    134  C6  DK2     2      10.830  29.560  26.530  1.00  0.00            
ATOM    135  C7  DK2     2      10.270  31.020  26.540  1.00  0.00            
ATOM    136  N1  DK2     2       9.560  31.330  25.320  1.00  0.00            
ATOM    137  C8  DK2     2       8.140  31.410  25.260  1.00  0.00            
ATOM    138  C9  DK2     2       7.860  31.930  24.070  1.00  0.00            
ATOM    139  N2  DK2     2       9.020  32.180  23.390  1.00  0.00            
ATOM    140  C10 DK2     2      10.050  31.800  24.120  1.00  0.00            
ATOM    141  C11 DK2     2       9.760  28.390  26.310  1.00  0.00            
ATOM    142  C12 DK2     2       8.570  28.420  27.040  1.00  0.00            
ATOM    143  C13 DK2     2       7.670  27.350  26.920  1.00  0.00            
ATOM    144  C14 DK2     2       7.870  26.320  26.040  1.00  0.00            
ATOM    145  Cl2 DK2     2       6.930  24.820  26.160  1.00  0.00            
ATOM    146  C15 DK2     2       9.010  26.390  25.190  1.00  0.00            
ATOM    147  C16 DK2     2       9.930  27.400  25.330  1.00  0.00            
ATOM    148  Cl3 DK2     2      11.380  27.370  24.290  1.00  0.00            
ATOM    149  C17 DK2     2      14.360  28.970  29.330  1.00  0.00            
ATOM    150  C18 DK2     2      15.070  29.070  30.550  1.00  0.00            
ATOM    151  H1  DK2     2      12.580  28.240  32.760  1.00  0.00            
ATOM    152  H2  DK2     2      11.330  27.980  30.630  1.00  0.00            
ATOM    153  H3  DK2     2      11.690  27.330  28.130  1.00  0.00            
ATOM    154  H4  DK2     2      12.970  28.240  27.270  1.00  0.00            
ATOM    155  H5  DK2     2      11.600  29.570  25.740  1.00  0.00            
ATOM    156  H6  DK2     2      11.080  31.760  26.650  1.00  0.00            
ATOM    157  H7  DK2     2       9.530  31.130  27.350  1.00  0.00            
ATOM    158  H8  DK2     2       7.440  31.110  26.020  1.00  0.00            
ATOM    159  H9  DK2     2       6.890  31.990  23.590  1.00  0.00            
ATOM    160  H10 DK2     2      11.100  31.860  23.870  1.00  0.00            
ATOM    161  H11 DK2     2       8.340  29.140  27.820  1.00  0.00            
ATOM    162  H12 DK2     2       6.790  27.280  27.550  1.00  0.00            
ATOM    163  H13 DK2     2       9.230  25.680  24.400  1.00  0.00            
ATOM    164  H14 DK2     2      14.790  29.290  28.380  1.00  0.00            
ATOM    165  H15 DK2     2      16.140  29.270  30.610  1.00  0.00            
TER
ENDMDL
MODEL        1
ATOM      1  H1  ACD     1       6.360  21.350   8.840  1.00  0.00            
ATOM      2  O1  ACD     1       6.350  21.560   9.780  1.00  0.00            
ATOM      3  C1  ACD     1       6.040  22.980   9.910  1.00  0.00            
ATOM      4  H2  ACD     1       5.500  23.150  10.850  1.00  0.00            
ATOM      5  H3  ACD     1       5.490  23.300   9.020  1.00  0.00            
ATOM      6  C2  ACD     1       7.310  23.790   9.900  1.00  0.00            
ATOM      7  H4  ACD     1       7.910  23.200  10.600  1.00  0.00            
ATOM      8  O2  ACD     1       7.830  23.750   8.540  1.00  0.00            
ATOM      9  C3  ACD     1       9.120  24.400   8.220  1.00  0.00            
ATOM     10  H5  ACD     1       9.380  24.250   7.160  1.00  0.00            
ATOM     11  O3  ACD     1      10.120  23.790   9.000  1.00  0.00            
ATOM     12  C4  ACD     1      11.300  23.350   8.350  1.00  0.00            
ATOM     13  H6  ACD     1      11.340  23.740   7.320  1.00  0.00            
ATOM     14  C5  ACD     1      12.460  23.880   9.110  1.00  0.00            
ATOM     15  H7  ACD     1      12.200  23.640  10.150  1.00  0.00            
ATOM     16  O4  ACD     1      12.640  25.240   8.870  1.00  0.00            
ATOM     17  H8  ACD     1      11.740  25.550   8.730  1.00  0.00            
ATOM     18  C6  ACD     1      13.850  23.180   8.880  1.00  0.00            
ATOM     19  H9  ACD     1      14.120  23.570   7.880  1.00  0.00            
ATOM     20  O5  ACD     1      14.870  23.550   9.720  1.00  0.00            
ATOM     21  H10 ACD     1      14.850  24.500   9.820  1.00  0.00            
ATOM     22  C7  ACD     1      13.700  21.700   8.890  1.00  0.00            
ATOM     23  H11 ACD     1      14.660  21.220   8.640  1.00  0.00            
ATOM     24  O6  ACD     1      12.640  21.410   7.970  1.00  0.00            
ATOM     25  C8  ACD     1      11.310  21.830   8.280  1.00  0.00            
ATOM     26  H12 ACD     1      10.910  21.460   9.230  1.00  0.00            
ATOM     27  C9  ACD     1      10.290  21.200   7.310  1.00  0.00            
ATOM     28  H13 ACD     1       9.340  21.750   7.240  1.00  0.00            
ATOM     29  H14 ACD     1      10.770  21.230   6.320  1.00  0.00            
ATOM     30  O7  ACD     1      10.080  19.880   7.670  1.00  0.00            
ATOM     31  H15 ACD     1      10.930  19.440   7.600  1.00  0.00            
ATOM     32  O8  ACD     1      13.380  21.290  10.240  1.00  0.00            
ATOM     33  C10 ACD     1      14.120  20.210  10.780  1.00  0.00            
ATOM     34  H16 ACD     1      14.680  19.780   9.940  1.00  0.00            
ATOM     35  C11 ACD     1      15.090  20.840  11.790  1.00  0.00            
ATOM     36  H17 ACD     1      14.480  21.540  12.380  1.00  0.00            
ATOM     37  O9  ACD     1      16.080  21.550  11.030  1.00  0.00            
ATOM     38  H18 ACD     1      15.700  22.230  10.460  1.00  0.00            
ATOM     39  C12 ACD     1      15.650  19.830  12.740  1.00  0.00            
ATOM     40  H19 ACD     1      16.210  19.110  12.140  1.00  0.00            
ATOM     41  O10 ACD     1      16.400  20.360  13.760  1.00  0.00            
ATOM     42  H20 ACD     1      15.790  20.950  14.210  1.00  0.00            
ATOM     43  C13 ACD     1      14.500  19.120  13.440  1.00  0.00            
ATOM     44  H21 ACD     1      14.890  18.340  14.110  1.00  0.00            
ATOM     45  O11 ACD     1      13.780  18.460  12.390  1.00  0.00            
ATOM     46  C14 ACD     1      13.140  19.270  11.370  1.00  0.00            
ATOM     47  H22 ACD     1      12.350  19.840  11.870  1.00  0.00            
ATOM     48  C15 ACD     1      12.360  18.440  10.350  1.00  0.00            
ATOM     49  H23 ACD     1      11.560  17.960  10.940  1.00  0.00            
ATOM     50  H24 ACD     1      11.940  19.020   9.510  1.00  0.00            
ATOM     51  O12 ACD     1      13.110  17.270   9.830  1.00  0.00            
ATOM     52  H25 ACD     1      12.520  16.970   9.130  1.00  0.00            
ATOM     53  O13 ACD     1      13.610  20.030  14.170  1.00  0.00            
ATOM     54  C16 ACD     1      13.680  20.060  15.570  1.00  0.00            
ATOM     55  H26 ACD     1      14.550  19.490  15.930  1.00  0.00            
ATOM     56  C17 ACD     1      13.770  21.540  15.950  1.00  0.00            
ATOM     57  H27 ACD     1      13.050  22.180  15.440  1.00  0.00            
ATOM     58  O14 ACD     1      15.060  22.180  15.610  1.00  0.00            
ATOM     59  H28 ACD     1      15.340  22.820  16.280  1.00  0.00            
ATOM     60  C18 ACD     1      13.480  21.670  17.430  1.00  0.00            
ATOM     61  H29 ACD     1      14.250  21.080  17.930  1.00  0.00            
ATOM     62  O15 ACD     1      13.540  23.020  17.840  1.00  0.00            
ATOM     63  H30 ACD     1      12.640  23.340  17.890  1.00  0.00            
ATOM     64  C19 ACD     1      12.220  21.060  17.770  1.00  0.00            
ATOM     65  H31 ACD     1      12.070  21.070  18.850  1.00  0.00            
ATOM     66  O16 ACD     1      12.130  19.660  17.420  1.00  0.00            
ATOM     67  C20 ACD     1      12.470  19.360  16.100  1.00  0.00            
ATOM     68  H32 ACD     1      11.700  19.750  15.430  1.00  0.00            
ATOM     69  C21 ACD     1      12.680  17.890  15.900  1.00  0.00            
ATOM     70  H33 ACD     1      11.800  17.340  16.240  1.00  0.00            
ATOM     71  H34 ACD     1      12.870  17.670  14.840  1.00  0.00            
ATOM     72  O17 ACD     1      13.850  17.420  16.590  1.00  0.00            
ATOM     73  H35 ACD     1      14.030  16.510  16.330  1.00  0.00            
ATOM     74  O18 ACD     1      11.140  21.670  17.160  1.00  0.00            
ATOM     75  C22 ACD     1       9.950  21.930  17.910  1.00  0.00            
ATOM     76  H36 ACD     1      10.030  21.380  18.860  1.00  0.00            
ATOM     77  C23 ACD     1       9.930  23.460  18.100  1.00  0.00            
ATOM     78  H37 ACD     1      10.180  23.940  17.150  1.00  0.00            
ATOM     79  O19 ACD     1      10.900  23.830  19.120  1.00  0.00            
ATOM     80  H38 ACD     1      10.780  24.750  19.390  1.00  0.00            
ATOM     81  C24 ACD     1       8.520  23.900  18.450  1.00  0.00            
ATOM     82  H39 ACD     1       8.140  23.550  19.410  1.00  0.00            
ATOM     83  O20 ACD     1       8.420  25.320  18.330  1.00  0.00            
ATOM     84  H40 ACD     1       8.020  25.470  17.470  1.00  0.00            
ATOM     85  C25 ACD     1       7.510  23.300  17.450  1.00  0.00            
ATOM     86  H41 ACD     1       6.500  23.660  17.690  1.00  0.00            
ATOM     87  O21 ACD     1       7.560  21.890  17.570  1.00  0.00            
ATOM     88  C26 ACD     1       8.800  21.250  17.180  1.00  0.00            
ATOM     89  H42 ACD     1       8.880  21.190  16.090  1.00  0.00            
ATOM     90  C27 ACD     1       8.610  19.770  17.570  1.00  0.00            
ATOM     91  H43 ACD     1       7.630  19.470  17.160  1.00  0.00            
ATOM     92  H44 ACD     1       9.370  19.120  17.130  1.00  0.00            
ATOM     93  O22 ACD     1       8.440  19.520  18.970  1.00  0.00            
ATOM     94  H45 ACD     1       7.660  20.030  19.200  1.00  0.00            
ATOM     95  O23 ACD     1       7.850  23.670  16.110  1.00  0.00            
ATOM     96  C28 ACD     1       6.820  24.070  15.300  1.00  0.00            
ATOM     97  H46 ACD     1       5.880  24.130  15.870  1.00  0.00            
ATOM     98  C29 ACD     1       6.690  23.250  13.980  1.00  0.00            
ATOM     99  H47 ACD     1       7.680  23.180  13.510  1.00  0.00            
ATOM    100  O24 ACD     1       5.730  23.830  13.180  1.00  0.00            
ATOM    101  C30 ACD     1       6.230  21.740  14.170  1.00  0.00            
ATOM    102  H48 ACD     1       6.430  21.130  13.280  1.00  0.00            
ATOM    103  H49 ACD     1       6.790  21.240  14.970  1.00  0.00            
ATOM    104  O25 ACD     1       4.810  21.600  14.630  1.00  0.00            
ATOM    105  H50 ACD     1       4.280  22.350  14.360  1.00  0.00            
ATOM    106  C31 ACD     1       7.100  25.580  14.900  1.00  0.00            
ATOM    107  H51 ACD     1       8.080  25.590  14.400  1.00  0.00            
ATOM    108  O26 ACD     1       7.180  26.420  16.040  1.00  0.00            
ATOM    109  H52 ACD     1       6.440  26.510  16.650  1.00  0.00            
ATOM    110  C32 ACD     1       6.130  26.020  13.830  1.00  0.00            
ATOM    111  H53 ACD     1       5.170  26.200  14.340  1.00  0.00            
ATOM    112  O27 ACD     1       6.650  27.290  13.320  1.00  0.00            
ATOM    113  H54 ACD     1       7.330  27.070  12.670  1.00  0.00            
ATOM    114  C33 ACD     1       5.910  25.160  12.670  1.00  0.00            
ATOM    115  H55 ACD     1       4.960  25.340  12.160  1.00  0.00            
ATOM    116  O28 ACD     1       7.130  25.160  11.860  1.00  0.00            
ATOM    117  C34 ACD     1       7.150  25.200  10.400  1.00  0.00            
ATOM    118  H56 ACD     1       6.230  25.600   9.950  1.00  0.00            
ATOM    119  C35 ACD     1       8.350  26.080  10.000  1.00  0.00            
ATOM    120  H57 ACD     1       9.140  25.710  10.670  1.00  0.00            
ATOM    121  O29 ACD     1       8.040  27.510  10.220  1.00  0.00            
ATOM    122  H58 ACD     1       7.890  27.900   9.350  1.00  0.00            
ATOM    123  C36 ACD     1       8.950  25.830   8.570  1.00  0.00            
ATOM    124  H59 ACD     1       8.280  26.270   7.830  1.00  0.00            
ATOM    125  O30 ACD     1      10.210  26.400   8.540  1.00  0.00            
ATOM    126  H60 ACD     1      10.190  27.360   8.610  1.00  0.00            
ATOM    127  Cl1 DK2     2       8.010  17.660  10.940  1.00  0.00            
ATOM    128  C1  DK2     2       8.670  19.070  11.680  1.00  0.00            
ATOM    129  C2  DK2     2       9.010  19.040  13.020  1.00  0.00            
ATOM    130  C3  DK2     2       9.590  20.160  13.630  1.00  0.00            
ATOM    131  C4  DK2     2       9.890  21.300  12.900  1.00  0.00            
ATOM    132  C5  DK2     2      10.590  22.460  13.560  1.00  0.00            
ATOM    133  O1  DK2     2      10.800  23.670  12.780  1.00  0.00            
ATOM    134  C6  DK2     2      11.210  24.800  13.600  1.00  0.00            
ATOM    135  C7  DK2     2      10.840  26.090  12.820  1.00  0.00            
ATOM    136  N1  DK2     2      11.030  27.300  13.560  1.00  0.00            
ATOM    137  C8  DK2     2      10.100  27.950  14.290  1.00  0.00            
ATOM    138  C9  DK2     2      10.630  29.180  14.660  1.00  0.00            
ATOM    139  N2  DK2     2      11.960  29.280  14.220  1.00  0.00            
ATOM    140  C10 DK2     2      12.110  28.160  13.540  1.00  0.00            
ATOM    141  C11 DK2     2      12.700  24.730  13.930  1.00  0.00            
ATOM    142  C12 DK2     2      13.600  24.350  12.910  1.00  0.00            
ATOM    143  C13 DK2     2      14.950  24.360  13.040  1.00  0.00            
ATOM    144  C14 DK2     2      15.500  25.000  14.160  1.00  0.00            
ATOM    145  Cl2 DK2     2      17.190  25.400  14.160  1.00  0.00            
ATOM    146  C15 DK2     2      14.630  25.410  15.150  1.00  0.00            
ATOM    147  C16 DK2     2      13.210  25.260  15.110  1.00  0.00            
ATOM    148  Cl3 DK2     2      12.240  25.890  16.430  1.00  0.00            
ATOM    149  C17 DK2     2       9.600  21.340  11.490  1.00  0.00            
ATOM    150  C18 DK2     2       8.940  20.200  10.910  1.00  0.00            
ATOM    151  H1  DK2     2       8.840  18.140  13.610  1.00  0.00            
ATOM    152  H2  DK2     2       9.820  20.110  14.690  1.00  0.00            
ATOM    153  H3  DK2     2      11.550  22.020  13.850  1.00  0.00            
ATOM    154  H4  DK2     2      10.030  22.740  14.460  1.00  0.00            
ATOM    155  H5  DK2     2      10.610  24.880  14.520  1.00  0.00            
ATOM    156  H6  DK2     2       9.760  25.930  12.750  1.00  0.00            
ATOM    157  H7  DK2     2      11.320  26.120  11.830  1.00  0.00            
ATOM    158  H8  DK2     2       9.130  27.520  14.510  1.00  0.00            
ATOM    159  H9  DK2     2      10.120  29.940  15.230  1.00  0.00            
ATOM    160  H10 DK2     2      12.980  27.970  12.910  1.00  0.00            
ATOM    161  H11 DK2     2      13.120  23.960  12.020  1.00  0.00            
ATOM    162  H12 DK2     2      15.620  24.010  12.250  1.00  0.00            
ATOM    163  H13 DK2     2      15.110  25.990  15.930  1.00  0.00            
ATOM    164  H14 DK2     2       9.740  22.290  10.980  1.00  0.00            
ATOM    165  H15 DK2     2       8.560  20.180   9.890  1.00  0.00            
TER
ENDMDL
MODEL        1
ATOM      1  H1  ACD     1       7.770  20.480  25.440  1.00  0.00            
ATOM      2  O1  ACD     1       7.550  20.920  24.610  1.00  0.00            
ATOM      3  C1  ACD     1       8.720  21.610  24.130  1.00  0.00            
ATOM      4  H2  ACD     1       9.580  20.960  24.300  1.00  0.00            
ATOM      5  H3  ACD     1       8.850  22.540  24.700  1.00  0.00            
ATOM      6  C2  ACD     1       8.700  21.910  22.660  1.00  0.00            
ATOM      7  H4  ACD     1       9.510  22.640  22.510  1.00  0.00            
ATOM      8  O2  ACD     1       8.970  20.750  21.910  1.00  0.00            
ATOM      9  C3  ACD     1       9.340  21.080  20.600  1.00  0.00            
ATOM     10  H5  ACD     1       9.720  20.150  20.160  1.00  0.00            
ATOM     11  O3  ACD     1      10.310  22.100  20.500  1.00  0.00            
ATOM     12  C4  ACD     1      11.650  21.760  20.110  1.00  0.00            
ATOM     13  H6  ACD     1      11.480  20.990  19.350  1.00  0.00            
ATOM     14  C5  ACD     1      12.300  23.010  19.440  1.00  0.00            
ATOM     15  H7  ACD     1      12.150  23.890  20.080  1.00  0.00            
ATOM     16  O4  ACD     1      11.790  23.190  18.100  1.00  0.00            
ATOM     17  H8  ACD     1      10.910  23.560  18.130  1.00  0.00            
ATOM     18  C6  ACD     1      13.800  22.980  19.390  1.00  0.00            
ATOM     19  H9  ACD     1      14.040  22.230  18.630  1.00  0.00            
ATOM     20  O5  ACD     1      14.420  24.240  19.190  1.00  0.00            
ATOM     21  H10 ACD     1      14.420  24.290  18.230  1.00  0.00            
ATOM     22  C7  ACD     1      14.380  22.500  20.710  1.00  0.00            
ATOM     23  H11 ACD     1      15.450  22.370  20.520  1.00  0.00            
ATOM     24  O6  ACD     1      13.830  21.190  20.920  1.00  0.00            
ATOM     25  C8  ACD     1      12.410  21.130  21.210  1.00  0.00            
ATOM     26  H12 ACD     1      12.320  21.540  22.220  1.00  0.00            
ATOM     27  C9  ACD     1      12.190  19.610  21.260  1.00  0.00            
ATOM     28  H13 ACD     1      11.110  19.410  21.270  1.00  0.00            
ATOM     29  H14 ACD     1      12.660  19.130  20.390  1.00  0.00            
ATOM     30  O7  ACD     1      12.630  19.020  22.520  1.00  0.00            
ATOM     31  H15 ACD     1      11.790  18.850  22.930  1.00  0.00            
ATOM     32  O8  ACD     1      14.290  23.350  21.800  1.00  0.00            
ATOM     33  C10 ACD     1      15.490  23.900  22.380  1.00  0.00            
ATOM     34  H16 ACD     1      16.460  23.470  22.090  1.00  0.00            
ATOM     35  C11 ACD     1      15.680  25.350  21.950  1.00  0.00            
ATOM     36  H17 ACD     1      14.670  25.790  21.990  1.00  0.00            
ATOM     37  O9  ACD     1      16.190  25.430  20.600  1.00  0.00            
ATOM     38  H18 ACD     1      15.510  25.080  20.010  1.00  0.00            
ATOM     39  C12 ACD     1      16.600  26.130  22.860  1.00  0.00            
ATOM     40  H19 ACD     1      17.580  25.660  22.800  1.00  0.00            
ATOM     41  O10 ACD     1      16.650  27.490  22.420  1.00  0.00            
ATOM     42  H20 ACD     1      16.750  27.350  21.470  1.00  0.00            
ATOM     43  C13 ACD     1      16.170  25.960  24.320  1.00  0.00            
ATOM     44  H21 ACD     1      16.890  26.530  24.910  1.00  0.00            
ATOM     45  O11 ACD     1      16.290  24.540  24.710  1.00  0.00            
ATOM     46  C14 ACD     1      15.360  23.720  23.910  1.00  0.00            
ATOM     47  H22 ACD     1      14.330  23.990  24.160  1.00  0.00            
ATOM     48  C15 ACD     1      15.720  22.340  24.290  1.00  0.00            
ATOM     49  H23 ACD     1      15.220  21.610  23.650  1.00  0.00            
ATOM     50  H24 ACD     1      16.810  22.270  24.220  1.00  0.00            
ATOM     51  O12 ACD     1      15.260  22.070  25.670  1.00  0.00            
ATOM     52  H25 ACD     1      15.310  22.940  26.080  1.00  0.00            
ATOM     53  O13 ACD     1      14.860  26.460  24.500  1.00  0.00            
ATOM     54  C16 ACD     1      14.660  27.420  25.530  1.00  0.00            
ATOM     55  H26 ACD     1      15.580  27.660  26.070  1.00  0.00            
ATOM     56  C17 ACD     1      14.220  28.710  24.750  1.00  0.00            
ATOM     57  H27 ACD     1      13.390  28.420  24.100  1.00  0.00            
ATOM     58  O14 ACD     1      15.380  29.230  24.050  1.00  0.00            
ATOM     59  H28 ACD     1      15.680  28.570  23.420  1.00  0.00            
ATOM     60  C18 ACD     1      13.660  29.780  25.660  1.00  0.00            
ATOM     61  H29 ACD     1      14.480  30.220  26.240  1.00  0.00            
ATOM     62  O15 ACD     1      13.230  30.910  24.900  1.00  0.00            
ATOM     63  H30 ACD     1      12.310  30.820  24.630  1.00  0.00            
ATOM     64  C19 ACD     1      12.610  29.240  26.640  1.00  0.00            
ATOM     65  H31 ACD     1      12.360  30.010  27.380  1.00  0.00            
ATOM     66  O16 ACD     1      13.280  28.140  27.310  1.00  0.00            
ATOM     67  C20 ACD     1      13.540  27.030  26.490  1.00  0.00            
ATOM     68  H32 ACD     1      12.680  26.830  25.830  1.00  0.00            
ATOM     69  C21 ACD     1      13.880  25.910  27.360  1.00  0.00            
ATOM     70  H33 ACD     1      13.100  25.810  28.130  1.00  0.00            
ATOM     71  H34 ACD     1      13.780  25.050  26.680  1.00  0.00            
ATOM     72  O17 ACD     1      15.150  26.070  27.900  1.00  0.00            
ATOM     73  H35 ACD     1      15.270  25.240  28.370  1.00  0.00            
ATOM     74  O18 ACD     1      11.440  28.800  26.010  1.00  0.00            
ATOM     75  C22 ACD     1      10.180  29.280  26.470  1.00  0.00            
ATOM     76  H36 ACD     1      10.250  30.150  27.130  1.00  0.00            
ATOM     77  C23 ACD     1       9.450  29.800  25.200  1.00  0.00            
ATOM     78  H37 ACD     1       9.600  29.160  24.320  1.00  0.00            
ATOM     79  O19 ACD     1      10.010  31.050  24.760  1.00  0.00            
ATOM     80  H38 ACD     1      10.060  31.750  25.420  1.00  0.00            
ATOM     81  C24 ACD     1       7.960  29.930  25.420  1.00  0.00            
ATOM     82  H39 ACD     1       7.630  30.750  26.060  1.00  0.00            
ATOM     83  O20 ACD     1       7.300  29.930  24.150  1.00  0.00            
ATOM     84  H40 ACD     1       7.470  30.770  23.710  1.00  0.00            
ATOM     85  C25 ACD     1       7.410  28.610  26.130  1.00  0.00            
ATOM     86  H41 ACD     1       6.330  28.680  26.290  1.00  0.00            
ATOM     87  O21 ACD     1       8.080  28.420  27.320  1.00  0.00            
ATOM     88  C26 ACD     1       9.500  28.170  27.230  1.00  0.00            
ATOM     89  H42 ACD     1       9.600  27.250  26.640  1.00  0.00            
ATOM     90  C27 ACD     1       9.970  27.980  28.640  1.00  0.00            
ATOM     91  H43 ACD     1       9.290  27.310  29.190  1.00  0.00            
ATOM     92  H44 ACD     1      10.920  27.440  28.540  1.00  0.00            
ATOM     93  O22 ACD     1      10.170  29.220  29.370  1.00  0.00            
ATOM     94  H45 ACD     1      10.930  29.070  29.930  1.00  0.00            
ATOM     95  O23 ACD     1       7.660  27.450  25.250  1.00  0.00            
ATOM     96  C28 ACD     1       6.550  26.630  24.800  1.00  0.00            
ATOM     97  H46 ACD     1       5.590  27.000  25.180  1.00  0.00            
ATOM     98  C29 ACD     1       6.720  25.240  25.290  1.00  0.00            
ATOM     99  H47 ACD     1       7.780  25.000  25.120  1.00  0.00            
ATOM    100  O24 ACD     1       5.870  24.300  24.610  1.00  0.00            
ATOM    101  C30 ACD     1       6.470  25.020  26.800  1.00  0.00            
ATOM    102  H48 ACD     1       6.650  23.980  27.110  1.00  0.00            
ATOM    103  H49 ACD     1       7.160  25.600  27.430  1.00  0.00            
ATOM    104  O25 ACD     1       5.150  25.470  27.020  1.00  0.00            
ATOM    105  H50 ACD     1       4.640  24.720  26.700  1.00  0.00            
ATOM    106  C31 ACD     1       6.570  26.660  23.300  1.00  0.00            
ATOM    107  H51 ACD     1       7.580  26.440  22.950  1.00  0.00            
ATOM    108  O26 ACD     1       6.250  27.930  22.830  1.00  0.00            
ATOM    109  H52 ACD     1       6.710  28.680  23.230  1.00  0.00            
ATOM    110  C32 ACD     1       5.630  25.670  22.660  1.00  0.00            
ATOM    111  H53 ACD     1       4.610  25.950  22.950  1.00  0.00            
ATOM    112  O27 ACD     1       5.670  25.710  21.230  1.00  0.00            
ATOM    113  H54 ACD     1       5.260  26.540  20.950  1.00  0.00            
ATOM    114  C33 ACD     1       5.950  24.220  23.180  1.00  0.00            
ATOM    115  H55 ACD     1       5.200  23.580  22.700  1.00  0.00            
ATOM    116  O28 ACD     1       7.290  23.800  22.820  1.00  0.00            
ATOM    117  C34 ACD     1       7.450  22.600  22.120  1.00  0.00            
ATOM    118  H56 ACD     1       6.660  21.850  22.260  1.00  0.00            
ATOM    119  C35 ACD     1       7.600  22.840  20.620  1.00  0.00            
ATOM    120  H57 ACD     1       8.380  23.600  20.450  1.00  0.00            
ATOM    121  O29 ACD     1       6.380  23.290  19.980  1.00  0.00            
ATOM    122  H58 ACD     1       6.090  24.120  20.360  1.00  0.00            
ATOM    123  C36 ACD     1       8.080  21.570  19.920  1.00  0.00            
ATOM    124  H59 ACD     1       7.280  20.830  19.990  1.00  0.00            
ATOM    125  O30 ACD     1       8.350  21.800  18.520  1.00  0.00            
ATOM    126  H60 ACD     1       8.620  22.710  18.410  1.00  0.00            
ATOM    127  Cl1 DK2     2      12.410  21.280  27.420  1.00  0.00            
ATOM    128  C1  DK2     2      11.970  22.630  26.420  1.00  0.00            
ATOM    129  C2  DK2     2      11.170  23.590  27.020  1.00  0.00            
ATOM    130  C3  DK2     2      10.670  24.610  26.140  1.00  0.00            
ATOM    131  C4  DK2     2      10.830  24.550  24.770  1.00  0.00            
ATOM    132  C5  DK2     2      10.420  25.660  23.830  1.00  0.00            
ATOM    133  O1  DK2     2      11.430  26.000  22.830  1.00  0.00            
ATOM    134  C6  DK2     2      10.980  27.070  22.050  1.00  0.00            
ATOM    135  C7  DK2     2      10.060  26.540  20.980  1.00  0.00            
ATOM    136  N1  DK2     2       9.890  27.530  19.930  1.00  0.00            
ATOM    137  C8  DK2     2      10.630  27.780  18.830  1.00  0.00            
ATOM    138  C9  DK2     2       9.820  28.660  18.100  1.00  0.00            
ATOM    139  N2  DK2     2       8.650  28.950  18.750  1.00  0.00            
ATOM    140  C10 DK2     2       8.740  28.250  19.870  1.00  0.00            
ATOM    141  C11 DK2     2      12.220  27.840  21.560  1.00  0.00            
ATOM    142  C12 DK2     2      13.250  27.180  20.900  1.00  0.00            
ATOM    143  C13 DK2     2      14.270  27.900  20.260  1.00  0.00            
ATOM    144  C14 DK2     2      14.370  29.280  20.510  1.00  0.00            
ATOM    145  Cl2 DK2     2      15.730  30.140  19.790  1.00  0.00            
ATOM    146  C15 DK2     2      13.300  29.990  21.130  1.00  0.00            
ATOM    147  C16 DK2     2      12.210  29.230  21.600  1.00  0.00            
ATOM    148  Cl3 DK2     2      10.820  30.150  22.080  1.00  0.00            
ATOM    149  C17 DK2     2      11.660  23.560  24.220  1.00  0.00            
ATOM    150  C18 DK2     2      12.220  22.620  25.080  1.00  0.00            
ATOM    151  H1  DK2     2      11.000  23.510  28.090  1.00  0.00            
ATOM    152  H2  DK2     2      10.130  25.450  26.560  1.00  0.00            
ATOM    153  H3  DK2     2      10.170  26.560  24.390  1.00  0.00            
ATOM    154  H4  DK2     2       9.490  25.350  23.320  1.00  0.00            
ATOM    155  H5  DK2     2      10.410  27.670  22.760  1.00  0.00            
ATOM    156  H6  DK2     2       9.100  26.270  21.450  1.00  0.00            
ATOM    157  H7  DK2     2      10.470  25.650  20.490  1.00  0.00            
ATOM    158  H8  DK2     2      11.530  27.290  18.480  1.00  0.00            
ATOM    159  H9  DK2     2       9.910  29.180  17.150  1.00  0.00            
ATOM    160  H10 DK2     2       8.030  28.330  20.690  1.00  0.00            
ATOM    161  H11 DK2     2      13.110  26.120  20.690  1.00  0.00            
ATOM    162  H12 DK2     2      14.940  27.400  19.570  1.00  0.00            
ATOM    163  H13 DK2     2      13.250  31.060  21.250  1.00  0.00            
ATOM    164  H14 DK2     2      11.930  23.550  23.170  1.00  0.00            
ATOM    165  H15 DK2     2      12.920  21.890  24.670  1.00  0.00            
TER
ENDMDL
MODEL        1
ATOM      1  H1  ACD     1      20.940  23.260  13.330  1.00  0.00            
ATOM      2  O1  ACD     1      21.330  23.490  12.480  1.00  0.00            
ATOM      3  C1  ACD     1      21.000  22.380  11.630  1.00  0.00            
ATOM      4  H2  ACD     1      20.110  21.890  12.040  1.00  0.00            
ATOM      5  H3  ACD     1      21.780  21.610  11.670  1.00  0.00            
ATOM      6  C2  ACD     1      20.780  22.760  10.170  1.00  0.00            
ATOM      7  H4  ACD     1      20.810  21.810   9.620  1.00  0.00            
ATOM      8  O2  ACD     1      19.500  23.390   9.880  1.00  0.00            
ATOM      9  C3  ACD     1      19.230  23.750   8.510  1.00  0.00            
ATOM     10  H5  ACD     1      18.200  24.120   8.480  1.00  0.00            
ATOM     11  O3  ACD     1      19.300  22.600   7.710  1.00  0.00            
ATOM     12  C4  ACD     1      18.040  22.140   7.110  1.00  0.00            
ATOM     13  H6  ACD     1      17.230  22.810   7.420  1.00  0.00            
ATOM     14  C5  ACD     1      18.130  22.390   5.590  1.00  0.00            
ATOM     15  H7  ACD     1      19.020  21.850   5.230  1.00  0.00            
ATOM     16  O4  ACD     1      18.280  23.720   5.210  1.00  0.00            
ATOM     17  H8  ACD     1      18.060  23.790   4.280  1.00  0.00            
ATOM     18  C6  ACD     1      17.030  21.740   4.820  1.00  0.00            
ATOM     19  H9  ACD     1      16.080  22.240   5.050  1.00  0.00            
ATOM     20  O5  ACD     1      17.260  21.740   3.450  1.00  0.00            
ATOM     21  H10 ACD     1      17.880  21.030   3.290  1.00  0.00            
ATOM     22  C7  ACD     1      16.880  20.240   5.280  1.00  0.00            
ATOM     23  H11 ACD     1      15.970  19.810   4.830  1.00  0.00            
ATOM     24  O6  ACD     1      16.610  20.200   6.690  1.00  0.00            
ATOM     25  C8  ACD     1      17.740  20.690   7.440  1.00  0.00            
ATOM     26  H12 ACD     1      18.620  20.070   7.210  1.00  0.00            
ATOM     27  C9  ACD     1      17.460  20.430   8.930  1.00  0.00            
ATOM     28  H13 ACD     1      17.180  19.410   9.190  1.00  0.00            
ATOM     29  H14 ACD     1      18.470  20.570   9.340  1.00  0.00            
ATOM     30  O7  ACD     1      16.460  21.300   9.530  1.00  0.00            
ATOM     31  H15 ACD     1      15.710  21.370   8.940  1.00  0.00            
ATOM     32  O8  ACD     1      17.950  19.390   5.030  1.00  0.00            
ATOM     33  C10 ACD     1      17.790  18.490   3.960  1.00  0.00            
ATOM     34  H16 ACD     1      16.910  18.860   3.410  1.00  0.00            
ATOM     35  C11 ACD     1      18.960  18.620   3.070  1.00  0.00            
ATOM     36  H17 ACD     1      19.820  18.530   3.750  1.00  0.00            
ATOM     37  O9  ACD     1      19.090  19.880   2.340  1.00  0.00            
ATOM     38  H18 ACD     1      19.960  19.960   1.950  1.00  0.00            
ATOM     39  C12 ACD     1      19.080  17.450   2.060  1.00  0.00            
ATOM     40  H19 ACD     1      18.280  17.480   1.310  1.00  0.00            
ATOM     41  O10 ACD     1      20.290  17.540   1.340  1.00  0.00            
ATOM     42  H20 ACD     1      20.470  18.440   1.050  1.00  0.00            
ATOM     43  C13 ACD     1      19.060  16.200   2.870  1.00  0.00            
ATOM     44  H21 ACD     1      19.210  15.320   2.240  1.00  0.00            
ATOM     45  O11 ACD     1      17.810  16.050   3.540  1.00  0.00            
ATOM     46  C14 ACD     1      17.520  17.080   4.580  1.00  0.00            
ATOM     47  H22 ACD     1      18.150  16.880   5.450  1.00  0.00            
ATOM     48  C15 ACD     1      16.170  16.860   5.270  1.00  0.00            
ATOM     49  H23 ACD     1      15.990  17.610   6.050  1.00  0.00            
ATOM     50  H24 ACD     1      15.280  16.910   4.620  1.00  0.00            
ATOM     51  O12 ACD     1      16.230  15.580   5.900  1.00  0.00            
ATOM     52  H25 ACD     1      16.400  14.970   5.180  1.00  0.00            
ATOM     53  O13 ACD     1      20.100  16.200   3.860  1.00  0.00            
ATOM     54  C16 ACD     1      21.040  15.170   4.030  1.00  0.00            
ATOM     55  H26 ACD     1      20.800  14.210   3.560  1.00  0.00            
ATOM     56  C17 ACD     1      22.410  15.720   3.560  1.00  0.00            
ATOM     57  H27 ACD     1      22.420  16.740   3.950  1.00  0.00            
ATOM     58  O14 ACD     1      22.400  15.970   2.150  1.00  0.00            
ATOM     59  H28 ACD     1      21.540  16.370   1.980  1.00  0.00            
ATOM     60  C18 ACD     1      23.620  14.920   4.060  1.00  0.00            
ATOM     61  H29 ACD     1      23.490  13.950   3.570  1.00  0.00            
ATOM     62  O15 ACD     1      24.910  15.550   3.700  1.00  0.00            
ATOM     63  H30 ACD     1      24.860  15.690   2.750  1.00  0.00            
ATOM     64  C19 ACD     1      23.540  14.790   5.550  1.00  0.00            
ATOM     65  H31 ACD     1      24.290  14.060   5.860  1.00  0.00            
ATOM     66  O16 ACD     1      22.310  14.290   5.910  1.00  0.00            
ATOM     67  C20 ACD     1      21.160  15.030   5.550  1.00  0.00            
ATOM     68  H32 ACD     1      21.220  16.040   5.990  1.00  0.00            
ATOM     69  C21 ACD     1      19.970  14.390   6.220  1.00  0.00            
ATOM     70  H33 ACD     1      20.230  14.490   7.280  1.00  0.00            
ATOM     71  H34 ACD     1      18.970  14.850   6.210  1.00  0.00            
ATOM     72  O17 ACD     1      19.840  13.050   5.780  1.00  0.00            
ATOM     73  H35 ACD     1      19.300  13.020   4.990  1.00  0.00            
ATOM     74  O18 ACD     1      23.670  16.080   6.210  1.00  0.00            
ATOM     75  C22 ACD     1      24.740  16.100   7.260  1.00  0.00            
ATOM     76  H36 ACD     1      25.330  15.190   7.360  1.00  0.00            
ATOM     77  C23 ACD     1      25.730  17.130   6.790  1.00  0.00            
ATOM     78  H37 ACD     1      25.190  18.070   6.610  1.00  0.00            
ATOM     79  O19 ACD     1      26.290  16.790   5.540  1.00  0.00            
ATOM     80  H38 ACD     1      25.650  16.440   4.920  1.00  0.00            
ATOM     81  C24 ACD     1      26.700  17.490   7.880  1.00  0.00            
ATOM     82  H39 ACD     1      27.290  16.600   8.140  1.00  0.00            
ATOM     83  O20 ACD     1      27.600  18.530   7.490  1.00  0.00            
ATOM     84  H40 ACD     1      28.390  18.470   8.040  1.00  0.00            
ATOM     85  C25 ACD     1      25.950  17.910   9.150  1.00  0.00            
ATOM     86  H41 ACD     1      26.690  18.060   9.950  1.00  0.00            
ATOM     87  O21 ACD     1      25.050  16.930   9.520  1.00  0.00            
ATOM     88  C26 ACD     1      24.080  16.550   8.560  1.00  0.00            
ATOM     89  H42 ACD     1      23.370  17.330   8.260  1.00  0.00            
ATOM     90  C27 ACD     1      23.420  15.330   9.170  1.00  0.00            
ATOM     91  H43 ACD     1      22.800  15.660  10.010  1.00  0.00            
ATOM     92  H44 ACD     1      22.790  14.940   8.350  1.00  0.00            
ATOM     93  O22 ACD     1      24.290  14.320   9.660  1.00  0.00            
ATOM     94  H45 ACD     1      23.700  13.560   9.660  1.00  0.00            
ATOM     95  O23 ACD     1      25.240  19.130   8.820  1.00  0.00            
ATOM     96  C28 ACD     1      25.510  20.260   9.700  1.00  0.00            
ATOM     97  H46 ACD     1      26.510  20.100  10.100  1.00  0.00            
ATOM     98  C29 ACD     1      24.420  20.390  10.870  1.00  0.00            
ATOM     99  H47 ACD     1      23.410  20.110  10.520  1.00  0.00            
ATOM    100  O24 ACD     1      24.310  21.740  11.320  1.00  0.00            
ATOM    101  C30 ACD     1      24.790  19.500  12.020  1.00  0.00            
ATOM    102  H48 ACD     1      24.990  18.460  11.740  1.00  0.00            
ATOM    103  H49 ACD     1      25.760  19.910  12.320  1.00  0.00            
ATOM    104  O25 ACD     1      23.730  19.620  13.050  1.00  0.00            
ATOM    105  H50 ACD     1      23.550  20.560  13.130  1.00  0.00            
ATOM    106  C31 ACD     1      25.520  21.400   8.690  1.00  0.00            
ATOM    107  H51 ACD     1      24.560  21.340   8.150  1.00  0.00            
ATOM    108  O26 ACD     1      26.690  21.490   7.840  1.00  0.00            
ATOM    109  H52 ACD     1      27.020  20.610   7.610  1.00  0.00            
ATOM    110  C32 ACD     1      25.360  22.720   9.440  1.00  0.00            
ATOM    111  H53 ACD     1      26.270  22.780  10.050  1.00  0.00            
ATOM    112  O27 ACD     1      25.340  23.820   8.530  1.00  0.00            
ATOM    113  H54 ACD     1      26.040  23.600   7.910  1.00  0.00            
ATOM    114  C33 ACD     1      24.120  22.780  10.360  1.00  0.00            
ATOM    115  H55 ACD     1      24.000  23.720  10.890  1.00  0.00            
ATOM    116  O28 ACD     1      22.970  22.550   9.530  1.00  0.00            
ATOM    117  C34 ACD     1      21.940  23.510   9.540  1.00  0.00            
ATOM    118  H56 ACD     1      22.260  24.350  10.170  1.00  0.00            
ATOM    119  C35 ACD     1      21.650  24.110   8.150  1.00  0.00            
ATOM    120  H57 ACD     1      21.730  23.270   7.460  1.00  0.00            
ATOM    121  O29 ACD     1      22.700  25.120   7.930  1.00  0.00            
ATOM    122  H58 ACD     1      23.570  24.730   8.000  1.00  0.00            
ATOM    123  C36 ACD     1      20.260  24.740   8.090  1.00  0.00            
ATOM    124  H59 ACD     1      20.230  25.560   8.820  1.00  0.00            
ATOM    125  O30 ACD     1      19.930  25.240   6.790  1.00  0.00            
ATOM    126  H60 ACD     1      19.550  24.540   6.260  1.00  0.00            
ATOM    127  Cl1 DK2     2      19.360  16.390  10.620  1.00  0.00            
ATOM    128  C1  DK2     2      20.070  17.320   9.350  1.00  0.00            
ATOM    129  C2  DK2     2      21.080  18.260   9.600  1.00  0.00            
ATOM    130  C3  DK2     2      21.550  19.130   8.650  1.00  0.00            
ATOM    131  C4  DK2     2      21.140  18.980   7.260  1.00  0.00            
ATOM    132  C5  DK2     2      21.670  19.890   6.150  1.00  0.00            
ATOM    133  O1  DK2     2      22.700  19.270   5.460  1.00  0.00            
ATOM    134  C6  DK2     2      23.150  19.870   4.220  1.00  0.00            
ATOM    135  C7  DK2     2      24.200  18.950   3.500  1.00  0.00            
ATOM    136  N1  DK2     2      25.470  19.550   3.050  1.00  0.00            
ATOM    137  C8  DK2     2      25.580  20.660   2.170  1.00  0.00            
ATOM    138  C9  DK2     2      26.850  21.140   2.340  1.00  0.00            
ATOM    139  N2  DK2     2      27.520  20.290   3.140  1.00  0.00            
ATOM    140  C10 DK2     2      26.740  19.290   3.500  1.00  0.00            
ATOM    141  C11 DK2     2      23.570  21.310   4.520  1.00  0.00            
ATOM    142  C12 DK2     2      24.740  21.640   5.170  1.00  0.00            
ATOM    143  C13 DK2     2      25.060  22.950   5.460  1.00  0.00            
ATOM    144  C14 DK2     2      24.260  24.030   5.030  1.00  0.00            
ATOM    145  Cl2 DK2     2      24.740  25.700   5.340  1.00  0.00            
ATOM    146  C15 DK2     2      23.100  23.720   4.290  1.00  0.00            
ATOM    147  C16 DK2     2      22.700  22.410   4.150  1.00  0.00            
ATOM    148  Cl3 DK2     2      21.100  22.280   3.370  1.00  0.00            
ATOM    149  C17 DK2     2      20.140  18.080   6.950  1.00  0.00            
ATOM    150  C18 DK2     2      19.540  17.270   8.000  1.00  0.00            
ATOM    151  H1  DK2     2      21.490  18.490  10.580  1.00  0.00            
ATOM    152  H2  DK2     2      22.230  19.910   8.970  1.00  0.00            
ATOM    153  H3  DK2     2      22.030  20.810   6.620  1.00  0.00            
ATOM    154  H4  DK2     2      20.820  20.140   5.510  1.00  0.00            
ATOM    155  H5  DK2     2      22.310  19.920   3.520  1.00  0.00            
ATOM    156  H6  DK2     2      23.860  18.450   2.580  1.00  0.00            
ATOM    157  H7  DK2     2      24.450  18.170   4.220  1.00  0.00            
ATOM    158  H8  DK2     2      24.720  20.960   1.580  1.00  0.00            
ATOM    159  H9  DK2     2      27.390  21.950   1.860  1.00  0.00            
ATOM    160  H10 DK2     2      27.010  18.570   4.270  1.00  0.00            
ATOM    161  H11 DK2     2      25.390  20.840   5.520  1.00  0.00            
ATOM    162  H12 DK2     2      26.030  23.110   5.910  1.00  0.00            
ATOM    163  H13 DK2     2      22.460  24.530   3.970  1.00  0.00            
ATOM    164  H14 DK2     2      19.770  18.040   5.930  1.00  0.00            
ATOM    165  H15 DK2     2      18.620  16.730   7.800  1.00  0.00            
TER
ENDMDL
MODEL        1
ATOM      1  H1  ACD     1      34.490  10.920  14.500  1.00  0.00            
ATOM      2  O1  ACD     1      35.120  10.940  15.220  1.00  0.00            
ATOM      3  C1  ACD     1      34.230  10.610  16.330  1.00  0.00            
ATOM      4  H2  ACD     1      34.810  10.720  17.250  1.00  0.00            
ATOM      5  H3  ACD     1      33.820   9.600  16.150  1.00  0.00            
ATOM      6  C2  ACD     1      33.130  11.560  16.360  1.00  0.00            
ATOM      7  H4  ACD     1      33.500  12.590  16.470  1.00  0.00            
ATOM      8  O2  ACD     1      32.450  11.530  15.110  1.00  0.00            
ATOM      9  C3  ACD     1      31.410  12.380  14.910  1.00  0.00            
ATOM     10  H5  ACD     1      31.090  12.170  13.880  1.00  0.00            
ATOM     11  O3  ACD     1      31.810  13.740  15.110  1.00  0.00            
ATOM     12  C4  ACD     1      31.830  14.550  13.910  1.00  0.00            
ATOM     13  H6  ACD     1      31.470  13.940  13.070  1.00  0.00            
ATOM     14  C5  ACD     1      30.770  15.580  14.160  1.00  0.00            
ATOM     15  H7  ACD     1      30.900  15.810  15.220  1.00  0.00            
ATOM     16  O4  ACD     1      29.460  14.950  14.040  1.00  0.00            
ATOM     17  H8  ACD     1      29.450  14.240  14.690  1.00  0.00            
ATOM     18  C6  ACD     1      30.910  16.860  13.280  1.00  0.00            
ATOM     19  H9  ACD     1      30.560  16.630  12.270  1.00  0.00            
ATOM     20  O5  ACD     1      30.080  17.870  13.890  1.00  0.00            
ATOM     21  H10 ACD     1      29.200  17.530  14.060  1.00  0.00            
ATOM     22  C7  ACD     1      32.330  17.390  13.330  1.00  0.00            
ATOM     23  H11 ACD     1      32.500  18.240  12.670  1.00  0.00            
ATOM     24  O6  ACD     1      33.130  16.360  12.820  1.00  0.00            
ATOM     25  C8  ACD     1      33.220  15.170  13.680  1.00  0.00            
ATOM     26  H12 ACD     1      33.620  15.400  14.680  1.00  0.00            
ATOM     27  C9  ACD     1      34.240  14.210  13.090  1.00  0.00            
ATOM     28  H13 ACD     1      34.350  13.350  13.760  1.00  0.00            
ATOM     29  H14 ACD     1      33.920  13.870  12.090  1.00  0.00            
ATOM     30  O7  ACD     1      35.560  14.760  12.890  1.00  0.00            
ATOM     31  H15 ACD     1      35.480  15.530  12.320  1.00  0.00            
ATOM     32  O8  ACD     1      32.710  17.740  14.650  1.00  0.00            
ATOM     33  C10 ACD     1      33.360  19.000  14.750  1.00  0.00            
ATOM     34  H16 ACD     1      33.850  19.250  13.810  1.00  0.00            
ATOM     35  C11 ACD     1      32.370  19.980  15.120  1.00  0.00            
ATOM     36  H17 ACD     1      31.840  19.460  15.920  1.00  0.00            
ATOM     37  O9  ACD     1      31.450  20.200  14.070  1.00  0.00            
ATOM     38  H18 ACD     1      30.850  19.450  14.030  1.00  0.00            
ATOM     39  C12 ACD     1      32.990  21.270  15.590  1.00  0.00            
ATOM     40  H19 ACD     1      33.290  21.730  14.640  1.00  0.00            
ATOM     41  O10 ACD     1      31.950  22.170  16.020  1.00  0.00            
ATOM     42  H20 ACD     1      31.310  22.190  15.290  1.00  0.00            
ATOM     43  C13 ACD     1      34.160  21.080  16.630  1.00  0.00            
ATOM     44  H21 ACD     1      34.630  22.070  16.640  1.00  0.00            
ATOM     45  O11 ACD     1      35.080  20.070  16.110  1.00  0.00            
ATOM     46  C14 ACD     1      34.500  18.790  15.780  1.00  0.00            
ATOM     47  H22 ACD     1      34.050  18.480  16.730  1.00  0.00            
ATOM     48  C15 ACD     1      35.540  17.780  15.400  1.00  0.00            
ATOM     49  H23 ACD     1      36.150  17.610  16.290  1.00  0.00            
ATOM     50  H24 ACD     1      35.100  16.800  15.170  1.00  0.00            
ATOM     51  O12 ACD     1      36.440  18.210  14.360  1.00  0.00            
ATOM     52  H25 ACD     1      37.280  18.480  14.750  1.00  0.00            
ATOM     53  O13 ACD     1      33.820  20.730  17.920  1.00  0.00            
ATOM     54  C16 ACD     1      34.760  21.130  19.010  1.00  0.00            
ATOM     55  H26 ACD     1      34.890  22.210  18.970  1.00  0.00            
ATOM     56  C17 ACD     1      33.860  20.970  20.230  1.00  0.00            
ATOM     57  H27 ACD     1      33.330  20.010  20.190  1.00  0.00            
ATOM     58  O14 ACD     1      32.870  21.990  20.290  1.00  0.00            
ATOM     59  H28 ACD     1      32.590  22.140  21.200  1.00  0.00            
ATOM     60  C18 ACD     1      34.690  20.870  21.430  1.00  0.00            
ATOM     61  H29 ACD     1      35.210  21.820  21.580  1.00  0.00            
ATOM     62  O15 ACD     1      33.930  20.720  22.630  1.00  0.00            
ATOM     63  H30 ACD     1      33.530  19.840  22.660  1.00  0.00            
ATOM     64  C19 ACD     1      35.700  19.790  21.370  1.00  0.00            
ATOM     65  H31 ACD     1      36.280  19.860  22.300  1.00  0.00            
ATOM     66  O16 ACD     1      36.610  20.160  20.320  1.00  0.00            
ATOM     67  C20 ACD     1      36.100  20.340  19.000  1.00  0.00            
ATOM     68  H32 ACD     1      36.000  19.340  18.540  1.00  0.00            
ATOM     69  C21 ACD     1      37.160  21.180  18.290  1.00  0.00            
ATOM     70  H33 ACD     1      38.050  20.570  18.100  1.00  0.00            
ATOM     71  H34 ACD     1      36.830  21.440  17.270  1.00  0.00            
ATOM     72  O17 ACD     1      37.370  22.390  19.060  1.00  0.00            
ATOM     73  H35 ACD     1      37.830  22.100  19.850  1.00  0.00            
ATOM     74  O18 ACD     1      35.100  18.510  21.160  1.00  0.00            
ATOM     75  C22 ACD     1      34.780  17.730  22.290  1.00  0.00            
ATOM     76  H36 ACD     1      34.920  18.200  23.270  1.00  0.00            
ATOM     77  C23 ACD     1      33.350  17.330  22.230  1.00  0.00            
ATOM     78  H37 ACD     1      33.120  16.930  21.240  1.00  0.00            
ATOM     79  O19 ACD     1      32.510  18.500  22.500  1.00  0.00            
ATOM     80  H38 ACD     1      31.600  18.210  22.590  1.00  0.00            
ATOM     81  C24 ACD     1      33.150  16.320  23.340  1.00  0.00            
ATOM     82  H39 ACD     1      33.410  16.750  24.310  1.00  0.00            
ATOM     83  O20 ACD     1      31.880  15.770  23.480  1.00  0.00            
ATOM     84  H40 ACD     1      31.250  16.340  23.930  1.00  0.00            
ATOM     85  C25 ACD     1      34.060  15.190  23.070  1.00  0.00            
ATOM     86  H41 ACD     1      33.700  14.450  23.800  1.00  0.00            
ATOM     87  O21 ACD     1      35.430  15.600  23.320  1.00  0.00            
ATOM     88  C26 ACD     1      35.810  16.530  22.360  1.00  0.00            
ATOM     89  H42 ACD     1      35.850  16.090  21.360  1.00  0.00            
ATOM     90  C27 ACD     1      37.170  17.000  22.920  1.00  0.00            
ATOM     91  H43 ACD     1      37.490  17.890  22.370  1.00  0.00            
ATOM     92  H44 ACD     1      37.200  17.170  24.000  1.00  0.00            
ATOM     93  O22 ACD     1      38.120  15.920  22.630  1.00  0.00            
ATOM     94  H45 ACD     1      37.730  15.120  23.000  1.00  0.00            
ATOM     95  O23 ACD     1      33.870  14.620  21.730  1.00  0.00            
ATOM     96  C28 ACD     1      33.990  13.230  21.600  1.00  0.00            
ATOM     97  H46 ACD     1      34.480  12.770  22.470  1.00  0.00            
ATOM     98  C29 ACD     1      34.730  12.890  20.290  1.00  0.00            
ATOM     99  H47 ACD     1      34.390  13.610  19.540  1.00  0.00            
ATOM    100  O24 ACD     1      34.430  11.630  19.800  1.00  0.00            
ATOM    101  C30 ACD     1      36.260  13.000  20.590  1.00  0.00            
ATOM    102  H48 ACD     1      36.690  12.930  19.580  1.00  0.00            
ATOM    103  H49 ACD     1      36.460  14.000  21.000  1.00  0.00            
ATOM    104  O25 ACD     1      36.830  12.080  21.480  1.00  0.00            
ATOM    105  H50 ACD     1      37.750  12.290  21.690  1.00  0.00            
ATOM    106  C31 ACD     1      32.550  12.700  21.560  1.00  0.00            
ATOM    107  H51 ACD     1      32.100  13.390  20.830  1.00  0.00            
ATOM    108  O26 ACD     1      31.900  12.950  22.830  1.00  0.00            
ATOM    109  H52 ACD     1      31.790  13.870  23.080  1.00  0.00            
ATOM    110  C32 ACD     1      32.300  11.230  20.990  1.00  0.00            
ATOM    111  H53 ACD     1      32.780  10.510  21.670  1.00  0.00            
ATOM    112  O27 ACD     1      30.880  10.980  20.770  1.00  0.00            
ATOM    113  H54 ACD     1      30.430  11.020  21.620  1.00  0.00            
ATOM    114  C33 ACD     1      33.100  11.180  19.600  1.00  0.00            
ATOM    115  H55 ACD     1      33.200  10.140  19.270  1.00  0.00            
ATOM    116  O28 ACD     1      32.460  12.040  18.640  1.00  0.00            
ATOM    117  C34 ACD     1      32.040  11.420  17.430  1.00  0.00            
ATOM    118  H56 ACD     1      31.770  10.390  17.680  1.00  0.00            
ATOM    119  C35 ACD     1      30.690  12.060  17.310  1.00  0.00            
ATOM    120  H57 ACD     1      30.760  13.130  17.570  1.00  0.00            
ATOM    121  O29 ACD     1      29.660  11.380  18.110  1.00  0.00            
ATOM    122  H58 ACD     1      29.940  11.530  19.020  1.00  0.00            
ATOM    123  C36 ACD     1      30.240  12.060  15.800  1.00  0.00            
ATOM    124  H59 ACD     1      30.070  10.990  15.610  1.00  0.00            
ATOM    125  O30 ACD     1      29.080  12.850  15.500  1.00  0.00            
ATOM    126  H60 ACD     1      28.400  12.590  16.120  1.00  0.00            
ATOM    127  Cl1 DK2     2      38.980  15.330  18.670  1.00  0.00            
ATOM    128  C1  DK2     2      37.300  15.600  18.280  1.00  0.00            
ATOM    129  C2  DK2     2      36.540  16.560  18.900  1.00  0.00            
ATOM    130  C3  DK2     2      35.150  16.630  18.650  1.00  0.00            
ATOM    131  C4  DK2     2      34.470  15.810  17.750  1.00  0.00            
ATOM    132  C5  DK2     2      32.980  15.790  17.510  1.00  0.00            
ATOM    133  O1  DK2     2      32.440  16.770  18.420  1.00  0.00            
ATOM    134  C6  DK2     2      31.040  17.210  18.070  1.00  0.00            
ATOM    135  C7  DK2     2      30.830  18.570  18.880  1.00  0.00            
ATOM    136  N1  DK2     2      29.480  19.090  18.640  1.00  0.00            
ATOM    137  C8  DK2     2      28.410  19.010  19.550  1.00  0.00            
ATOM    138  C9  DK2     2      27.310  19.410  18.850  1.00  0.00            
ATOM    139  N2  DK2     2      27.750  20.060  17.740  1.00  0.00            
ATOM    140  C10 DK2     2      29.030  19.830  17.580  1.00  0.00            
ATOM    141  C11 DK2     2      30.100  16.110  18.450  1.00  0.00            
ATOM    142  C12 DK2     2      30.380  15.150  19.430  1.00  0.00            
ATOM    143  C13 DK2     2      29.410  14.110  19.770  1.00  0.00            
ATOM    144  C14 DK2     2      28.200  14.050  19.090  1.00  0.00            
ATOM    145  Cl2 DK2     2      27.060  12.780  19.440  1.00  0.00            
ATOM    146  C15 DK2     2      27.950  15.000  18.100  1.00  0.00            
ATOM    147  C16 DK2     2      28.880  15.990  17.740  1.00  0.00            
ATOM    148  Cl3 DK2     2      28.550  16.970  16.380  1.00  0.00            
ATOM    149  C17 DK2     2      35.280  14.850  17.040  1.00  0.00            
ATOM    150  C18 DK2     2      36.660  14.740  17.410  1.00  0.00            
ATOM    151  H1  DK2     2      37.030  17.280  19.550  1.00  0.00            
ATOM    152  H2  DK2     2      34.560  17.340  19.230  1.00  0.00            
ATOM    153  H3  DK2     2      32.630  14.810  17.860  1.00  0.00            
ATOM    154  H4  DK2     2      32.640  15.870  16.470  1.00  0.00            
ATOM    155  H5  DK2     2      31.120  17.390  16.990  1.00  0.00            
ATOM    156  H6  DK2     2      31.580  19.320  18.610  1.00  0.00            
ATOM    157  H7  DK2     2      30.930  18.290  19.940  1.00  0.00            
ATOM    158  H8  DK2     2      28.540  18.560  20.530  1.00  0.00            
ATOM    159  H9  DK2     2      26.320  19.580  19.250  1.00  0.00            
ATOM    160  H10 DK2     2      29.600  20.100  16.700  1.00  0.00            
ATOM    161  H11 DK2     2      31.250  15.240  20.070  1.00  0.00            
ATOM    162  H12 DK2     2      29.570  13.340  20.520  1.00  0.00            
ATOM    163  H13 DK2     2      27.040  14.850  17.530  1.00  0.00            
ATOM    164  H14 DK2     2      34.920  14.300  16.180  1.00  0.00            
ATOM    165  H15 DK2     2      37.300  14.090  16.830  1.00  0.00            
TER
ENDMDL
MODEL        1
ATOM      1  H1  ACD     1      16.380  14.780  29.420  1.00  0.00            
ATOM      2  O1  ACD     1      17.060  15.450  29.330  1.00  0.00            
ATOM      3  C1  ACD     1      17.150  16.420  30.430  1.00  0.00            
ATOM      4  H2  ACD     1      17.220  15.810  31.350  1.00  0.00            
ATOM      5  H3  ACD     1      16.190  16.950  30.470  1.00  0.00            
ATOM      6  C2  ACD     1      18.260  17.400  30.280  1.00  0.00            
ATOM      7  H4  ACD     1      19.140  16.800  30.040  1.00  0.00            
ATOM      8  O2  ACD     1      17.950  18.270  29.180  1.00  0.00            
ATOM      9  C3  ACD     1      18.890  19.310  28.910  1.00  0.00            
ATOM     10  H5  ACD     1      18.480  19.870  28.060  1.00  0.00            
ATOM     11  O3  ACD     1      20.200  18.780  28.490  1.00  0.00            
ATOM     12  C4  ACD     1      20.420  18.940  27.080  1.00  0.00            
ATOM     13  H6  ACD     1      19.620  19.440  26.520  1.00  0.00            
ATOM     14  C5  ACD     1      21.690  19.770  27.010  1.00  0.00            
ATOM     15  H7  ACD     1      22.420  19.260  27.640  1.00  0.00            
ATOM     16  O4  ACD     1      21.430  21.060  27.600  1.00  0.00            
ATOM     17  H8  ACD     1      20.960  20.950  28.430  1.00  0.00            
ATOM     18  C6  ACD     1      22.280  19.820  25.600  1.00  0.00            
ATOM     19  H9  ACD     1      21.570  20.340  24.950  1.00  0.00            
ATOM     20  O5  ACD     1      23.440  20.500  25.640  1.00  0.00            
ATOM     21  H10 ACD     1      23.630  20.850  24.770  1.00  0.00            
ATOM     22  C7  ACD     1      22.470  18.380  25.110  1.00  0.00            
ATOM     23  H11 ACD     1      22.710  18.480  24.050  1.00  0.00            
ATOM     24  O6  ACD     1      21.230  17.670  25.200  1.00  0.00            
ATOM     25  C8  ACD     1      20.690  17.550  26.510  1.00  0.00            
ATOM     26  H12 ACD     1      21.430  17.010  27.130  1.00  0.00            
ATOM     27  C9  ACD     1      19.490  16.650  26.570  1.00  0.00            
ATOM     28  H13 ACD     1      19.830  15.640  26.280  1.00  0.00            
ATOM     29  H14 ACD     1      19.190  16.490  27.610  1.00  0.00            
ATOM     30  O7  ACD     1      18.430  17.070  25.730  1.00  0.00            
ATOM     31  H15 ACD     1      17.750  16.390  25.840  1.00  0.00            
ATOM     32  O8  ACD     1      23.450  17.640  25.840  1.00  0.00            
ATOM     33  C10 ACD     1      24.820  17.520  25.430  1.00  0.00            
ATOM     34  H16 ACD     1      25.100  18.280  24.690  1.00  0.00            
ATOM     35  C11 ACD     1      25.620  17.770  26.740  1.00  0.00            
ATOM     36  H17 ACD     1      25.210  17.200  27.590  1.00  0.00            
ATOM     37  O9  ACD     1      25.530  19.140  27.180  1.00  0.00            
ATOM     38  H18 ACD     1      24.800  19.540  26.710  1.00  0.00            
ATOM     39  C12 ACD     1      27.090  17.310  26.640  1.00  0.00            
ATOM     40  H19 ACD     1      27.370  17.920  25.770  1.00  0.00            
ATOM     41  O10 ACD     1      27.810  17.610  27.800  1.00  0.00            
ATOM     42  H20 ACD     1      27.820  18.560  27.960  1.00  0.00            
ATOM     43  C13 ACD     1      27.000  15.830  26.180  1.00  0.00            
ATOM     44  H21 ACD     1      28.040  15.490  26.160  1.00  0.00            
ATOM     45  O11 ACD     1      26.440  15.690  24.880  1.00  0.00            
ATOM     46  C14 ACD     1      25.050  16.120  24.800  1.00  0.00            
ATOM     47  H22 ACD     1      24.530  15.400  25.440  1.00  0.00            
ATOM     48  C15 ACD     1      24.580  15.930  23.380  1.00  0.00            
ATOM     49  H23 ACD     1      24.640  14.830  23.330  1.00  0.00            
ATOM     50  H24 ACD     1      23.520  16.200  23.330  1.00  0.00            
ATOM     51  O12 ACD     1      25.320  16.570  22.430  1.00  0.00            
ATOM     52  H25 ACD     1      25.430  15.940  21.710  1.00  0.00            
ATOM     53  O13 ACD     1      26.370  15.050  27.150  1.00  0.00            
ATOM     54  C16 ACD     1      27.080  14.150  28.010  1.00  0.00            
ATOM     55  H26 ACD     1      28.030  13.820  27.560  1.00  0.00            
ATOM     56  C17 ACD     1      27.380  14.850  29.360  1.00  0.00            
ATOM     57  H27 ACD     1      26.520  15.490  29.600  1.00  0.00            
ATOM     58  O14 ACD     1      28.550  15.730  29.390  1.00  0.00            
ATOM     59  H28 ACD     1      28.410  16.440  28.760  1.00  0.00            
ATOM     60  C18 ACD     1      27.470  13.900  30.510  1.00  0.00            
ATOM     61  H29 ACD     1      28.370  13.350  30.230  1.00  0.00            
ATOM     62  O15 ACD     1      27.700  14.370  31.860  1.00  0.00            
ATOM     63  H30 ACD     1      28.510  14.890  31.790  1.00  0.00            
ATOM     64  C19 ACD     1      26.450  12.810  30.580  1.00  0.00            
ATOM     65  H31 ACD     1      26.750  12.080  31.340  1.00  0.00            
ATOM     66  O16 ACD     1      26.430  12.170  29.300  1.00  0.00            
ATOM     67  C20 ACD     1      26.110  13.010  28.180  1.00  0.00            
ATOM     68  H32 ACD     1      25.090  13.420  28.220  1.00  0.00            
ATOM     69  C21 ACD     1      26.000  12.090  26.940  1.00  0.00            
ATOM     70  H33 ACD     1      26.080  12.660  26.010  1.00  0.00            
ATOM     71  H34 ACD     1      26.830  11.370  26.970  1.00  0.00            
ATOM     72  O17 ACD     1      24.780  11.370  26.880  1.00  0.00            
ATOM     73  H35 ACD     1      24.630  10.880  27.700  1.00  0.00            
ATOM     74  O18 ACD     1      25.170  13.390  30.940  1.00  0.00            
ATOM     75  C22 ACD     1      24.490  12.840  32.050  1.00  0.00            
ATOM     76  H36 ACD     1      24.910  11.860  32.310  1.00  0.00            
ATOM     77  C23 ACD     1      24.530  13.700  33.340  1.00  0.00            
ATOM     78  H37 ACD     1      23.980  14.620  33.120  1.00  0.00            
ATOM     79  O19 ACD     1      25.880  13.950  33.790  1.00  0.00            
ATOM     80  H38 ACD     1      26.410  14.190  33.030  1.00  0.00            
ATOM     81  C24 ACD     1      23.560  13.120  34.380  1.00  0.00            
ATOM     82  H39 ACD     1      23.960  12.110  34.580  1.00  0.00            
ATOM     83  O20 ACD     1      23.520  13.960  35.530  1.00  0.00            
ATOM     84  H40 ACD     1      24.320  13.940  36.070  1.00  0.00            
ATOM     85  C25 ACD     1      22.130  12.950  33.830  1.00  0.00            
ATOM     86  H41 ACD     1      21.510  12.440  34.580  1.00  0.00            
ATOM     87  O21 ACD     1      22.190  12.090  32.630  1.00  0.00            
ATOM     88  C26 ACD     1      23.040  12.560  31.590  1.00  0.00            
ATOM     89  H42 ACD     1      22.740  13.500  31.090  1.00  0.00            
ATOM     90  C27 ACD     1      23.000  11.530  30.470  1.00  0.00            
ATOM     91  H43 ACD     1      21.970  11.280  30.180  1.00  0.00            
ATOM     92  H44 ACD     1      23.600  11.840  29.610  1.00  0.00            
ATOM     93  O22 ACD     1      23.680  10.400  30.850  1.00  0.00            
ATOM     94  H45 ACD     1      23.030   9.860  31.310  1.00  0.00            
ATOM     95  O23 ACD     1      21.490  14.150  33.340  1.00  0.00            
ATOM     96  C28 ACD     1      20.470  14.750  34.100  1.00  0.00            
ATOM     97  H46 ACD     1      20.220  14.290  35.070  1.00  0.00            
ATOM     98  C29 ACD     1      19.220  14.650  33.220  1.00  0.00            
ATOM     99  H47 ACD     1      19.490  14.970  32.210  1.00  0.00            
ATOM    100  O24 ACD     1      18.230  15.610  33.640  1.00  0.00            
ATOM    101  C30 ACD     1      18.540  13.270  33.280  1.00  0.00            
ATOM    102  H48 ACD     1      17.660  13.320  32.630  1.00  0.00            
ATOM    103  H49 ACD     1      19.230  12.550  32.810  1.00  0.00            
ATOM    104  O25 ACD     1      18.270  12.800  34.640  1.00  0.00            
ATOM    105  H50 ACD     1      17.660  13.430  35.040  1.00  0.00            
ATOM    106  C31 ACD     1      20.920  16.140  34.430  1.00  0.00            
ATOM    107  H51 ACD     1      21.440  16.570  33.560  1.00  0.00            
ATOM    108  O26 ACD     1      21.900  16.110  35.500  1.00  0.00            
ATOM    109  H52 ACD     1      22.580  15.460  35.310  1.00  0.00            
ATOM    110  C32 ACD     1      19.690  17.080  34.700  1.00  0.00            
ATOM    111  H53 ACD     1      19.250  16.740  35.640  1.00  0.00            
ATOM    112  O27 ACD     1      20.030  18.440  34.920  1.00  0.00            
ATOM    113  H54 ACD     1      20.700  18.470  35.620  1.00  0.00            
ATOM    114  C33 ACD     1      18.630  16.970  33.660  1.00  0.00            
ATOM    115  H55 ACD     1      17.790  17.630  33.890  1.00  0.00            
ATOM    116  O28 ACD     1      19.270  17.310  32.440  1.00  0.00            
ATOM    117  C34 ACD     1      18.560  18.180  31.570  1.00  0.00            
ATOM    118  H56 ACD     1      17.620  18.580  31.950  1.00  0.00            
ATOM    119  C35 ACD     1      19.560  19.380  31.390  1.00  0.00            
ATOM    120  H57 ACD     1      20.520  18.910  31.140  1.00  0.00            
ATOM    121  O29 ACD     1      19.550  20.140  32.710  1.00  0.00            
ATOM    122  H58 ACD     1      19.540  19.500  33.420  1.00  0.00            
ATOM    123  C36 ACD     1      19.070  20.210  30.130  1.00  0.00            
ATOM    124  H59 ACD     1      18.130  20.720  30.390  1.00  0.00            
ATOM    125  O30 ACD     1      20.150  21.130  29.870  1.00  0.00            
ATOM    126  H60 ACD     1      19.940  21.930  30.360  1.00  0.00            
ATOM    127  Cl1 DK2     2      21.030  12.070  26.470  1.00  0.00            
ATOM    128  C1  DK2     2      21.450  13.480  27.480  1.00  0.00            
ATOM    129  C2  DK2     2      22.730  14.120  27.460  1.00  0.00            
ATOM    130  C3  DK2     2      23.110  15.080  28.430  1.00  0.00            
ATOM    131  C4  DK2     2      22.260  15.430  29.480  1.00  0.00            
ATOM    132  C5  DK2     2      22.680  16.290  30.620  1.00  0.00            
ATOM    133  O1  DK2     2      22.910  17.700  30.150  1.00  0.00            
ATOM    134  C6  DK2     2      23.210  18.610  31.220  1.00  0.00            
ATOM    135  C7  DK2     2      23.220  19.990  30.530  1.00  0.00            
ATOM    136  N1  DK2     2      23.460  21.090  31.420  1.00  0.00            
ATOM    137  C8  DK2     2      24.660  21.730  31.760  1.00  0.00            
ATOM    138  C9  DK2     2      24.310  22.770  32.670  1.00  0.00            
ATOM    139  N2  DK2     2      22.970  22.660  33.020  1.00  0.00            
ATOM    140  C10 DK2     2      22.510  21.620  32.310  1.00  0.00            
ATOM    141  C11 DK2     2      24.470  18.250  31.940  1.00  0.00            
ATOM    142  C12 DK2     2      25.650  17.850  31.240  1.00  0.00            
ATOM    143  C13 DK2     2      26.910  17.440  31.830  1.00  0.00            
ATOM    144  C14 DK2     2      26.890  17.410  33.160  1.00  0.00            
ATOM    145  Cl2 DK2     2      28.360  17.150  34.000  1.00  0.00            
ATOM    146  C15 DK2     2      25.820  17.780  33.990  1.00  0.00            
ATOM    147  C16 DK2     2      24.590  18.210  33.370  1.00  0.00            
ATOM    148  Cl3 DK2     2      23.260  18.790  34.370  1.00  0.00            
ATOM    149  C17 DK2     2      21.050  14.790  29.520  1.00  0.00            
ATOM    150  C18 DK2     2      20.660  13.780  28.630  1.00  0.00            
ATOM    151  H1  DK2     2      23.370  13.780  26.660  1.00  0.00            
ATOM    152  H2  DK2     2      24.110  15.520  28.440  1.00  0.00            
ATOM    153  H3  DK2     2      23.590  15.800  30.970  1.00  0.00            
ATOM    154  H4  DK2     2      21.920  16.130  31.400  1.00  0.00            
ATOM    155  H5  DK2     2      22.380  18.490  31.930  1.00  0.00            
ATOM    156  H6  DK2     2      22.230  20.200  30.120  1.00  0.00            
ATOM    157  H7  DK2     2      23.870  20.070  29.650  1.00  0.00            
ATOM    158  H8  DK2     2      25.610  21.540  31.270  1.00  0.00            
ATOM    159  H9  DK2     2      24.870  23.500  33.230  1.00  0.00            
ATOM    160  H10 DK2     2      21.490  21.290  32.230  1.00  0.00            
ATOM    161  H11 DK2     2      25.590  17.780  30.160  1.00  0.00            
ATOM    162  H12 DK2     2      27.730  16.960  31.310  1.00  0.00            
ATOM    163  H13 DK2     2      25.910  17.850  35.070  1.00  0.00            
ATOM    164  H14 DK2     2      20.380  15.050  30.330  1.00  0.00            
ATOM    165  H15 DK2     2      19.650  13.380  28.660  1.00  0.00            
TER
ENDMDL
MODEL        1
ATOM      1  H1  ACD     1      17.560  15.200  29.400  1.00  0.00            
ATOM      2  O1  ACD     1      17.730  14.610  30.140  1.00  0.00            
ATOM      3  C1  ACD     1      17.160  15.240  31.270  1.00  0.00            
ATOM      4  H2  ACD     1      16.930  14.490  32.040  1.00  0.00            
ATOM      5  H3  ACD     1      16.170  15.560  30.910  1.00  0.00            
ATOM      6  C2  ACD     1      17.860  16.470  31.770  1.00  0.00            
ATOM      7  H4  ACD     1      18.960  16.380  31.740  1.00  0.00            
ATOM      8  O2  ACD     1      17.430  17.610  30.960  1.00  0.00            
ATOM      9  C3  ACD     1      18.010  18.830  31.210  1.00  0.00            
ATOM     10  H5  ACD     1      17.580  19.490  30.450  1.00  0.00            
ATOM     11  O3  ACD     1      19.380  18.720  31.120  1.00  0.00            
ATOM     12  C4  ACD     1      20.010  19.140  29.880  1.00  0.00            
ATOM     13  H6  ACD     1      19.370  19.690  29.180  1.00  0.00            
ATOM     14  C5  ACD     1      20.860  20.250  30.420  1.00  0.00            
ATOM     15  H7  ACD     1      21.310  19.770  31.300  1.00  0.00            
ATOM     16  O4  ACD     1      20.150  21.460  30.780  1.00  0.00            
ATOM     17  H8  ACD     1      19.610  21.270  31.550  1.00  0.00            
ATOM     18  C6  ACD     1      21.950  20.630  29.430  1.00  0.00            
ATOM     19  H9  ACD     1      21.450  21.220  28.660  1.00  0.00            
ATOM     20  O5  ACD     1      22.850  21.560  29.970  1.00  0.00            
ATOM     21  H10 ACD     1      22.250  21.940  30.620  1.00  0.00            
ATOM     22  C7  ACD     1      22.740  19.410  28.910  1.00  0.00            
ATOM     23  H11 ACD     1      23.340  19.790  28.070  1.00  0.00            
ATOM     24  O6  ACD     1      21.740  18.530  28.320  1.00  0.00            
ATOM     25  C8  ACD     1      20.790  18.010  29.290  1.00  0.00            
ATOM     26  H12 ACD     1      21.320  17.430  30.050  1.00  0.00            
ATOM     27  C9  ACD     1      20.070  16.990  28.540  1.00  0.00            
ATOM     28  H13 ACD     1      20.790  16.380  27.970  1.00  0.00            
ATOM     29  H14 ACD     1      19.520  16.310  29.200  1.00  0.00            
ATOM     30  O7  ACD     1      19.100  17.570  27.620  1.00  0.00            
ATOM     31  H15 ACD     1      18.910  16.900  26.960  1.00  0.00            
ATOM     32  O8  ACD     1      23.560  18.930  29.980  1.00  0.00            
ATOM     33  C10 ACD     1      24.960  18.740  29.850  1.00  0.00            
ATOM     34  H16 ACD     1      25.240  19.530  29.140  1.00  0.00            
ATOM     35  C11 ACD     1      25.600  19.070  31.220  1.00  0.00            
ATOM     36  H17 ACD     1      25.260  18.280  31.900  1.00  0.00            
ATOM     37  O9  ACD     1      25.310  20.410  31.600  1.00  0.00            
ATOM     38  H18 ACD     1      24.560  20.660  31.040  1.00  0.00            
ATOM     39  C12 ACD     1      27.030  18.740  31.190  1.00  0.00            
ATOM     40  H19 ACD     1      27.560  19.310  30.410  1.00  0.00            
ATOM     41  O10 ACD     1      27.650  18.760  32.420  1.00  0.00            
ATOM     42  H20 ACD     1      28.000  19.650  32.550  1.00  0.00            
ATOM     43  C13 ACD     1      27.190  17.350  30.690  1.00  0.00            
ATOM     44  H21 ACD     1      28.240  17.090  30.860  1.00  0.00            
ATOM     45  O11 ACD     1      26.740  17.150  29.370  1.00  0.00            
ATOM     46  C14 ACD     1      25.370  17.370  29.210  1.00  0.00            
ATOM     47  H22 ACD     1      24.870  16.550  29.750  1.00  0.00            
ATOM     48  C15 ACD     1      24.930  17.320  27.790  1.00  0.00            
ATOM     49  H23 ACD     1      25.330  16.360  27.440  1.00  0.00            
ATOM     50  H24 ACD     1      23.840  17.250  27.650  1.00  0.00            
ATOM     51  O12 ACD     1      25.350  18.400  26.890  1.00  0.00            
ATOM     52  H25 ACD     1      24.610  18.540  26.290  1.00  0.00            
ATOM     53  O13 ACD     1      26.530  16.440  31.530  1.00  0.00            
ATOM     54  C16 ACD     1      27.150  15.390  32.250  1.00  0.00            
ATOM     55  H26 ACD     1      28.220  15.330  32.010  1.00  0.00            
ATOM     56  C17 ACD     1      26.990  15.730  33.780  1.00  0.00            
ATOM     57  H27 ACD     1      25.950  15.990  34.010  1.00  0.00            
ATOM     58  O14 ACD     1      27.870  16.820  34.210  1.00  0.00            
ATOM     59  H28 ACD     1      27.780  17.580  33.630  1.00  0.00            
ATOM     60  C18 ACD     1      27.260  14.550  34.670  1.00  0.00            
ATOM     61  H29 ACD     1      28.290  14.200  34.520  1.00  0.00            
ATOM     62  O15 ACD     1      26.940  14.780  36.020  1.00  0.00            
ATOM     63  H30 ACD     1      27.370  15.600  36.270  1.00  0.00            
ATOM     64  C19 ACD     1      26.340  13.370  34.220  1.00  0.00            
ATOM     65  H31 ACD     1      26.450  12.430  34.770  1.00  0.00            
ATOM     66  O16 ACD     1      26.670  13.090  32.820  1.00  0.00            
ATOM     67  C20 ACD     1      26.390  14.120  31.800  1.00  0.00            
ATOM     68  H32 ACD     1      25.320  14.380  31.820  1.00  0.00            
ATOM     69  C21 ACD     1      26.820  13.550  30.510  1.00  0.00            
ATOM     70  H33 ACD     1      26.510  14.260  29.730  1.00  0.00            
ATOM     71  H34 ACD     1      27.910  13.430  30.430  1.00  0.00            
ATOM     72  O17 ACD     1      26.120  12.300  30.390  1.00  0.00            
ATOM     73  H35 ACD     1      26.270  11.910  31.260  1.00  0.00            
ATOM     74  O18 ACD     1      25.010  13.640  34.260  1.00  0.00            
ATOM     75  C22 ACD     1      24.220  12.830  35.050  1.00  0.00            
ATOM     76  H36 ACD     1      24.690  11.930  35.460  1.00  0.00            
ATOM     77  C23 ACD     1      23.710  13.740  36.220  1.00  0.00            
ATOM     78  H37 ACD     1      23.360  14.630  35.690  1.00  0.00            
ATOM     79  O19 ACD     1      24.680  13.990  37.270  1.00  0.00            
ATOM     80  H38 ACD     1      25.480  14.380  36.900  1.00  0.00            
ATOM     81  C24 ACD     1      22.600  13.100  36.930  1.00  0.00            
ATOM     82  H39 ACD     1      23.030  12.260  37.480  1.00  0.00            
ATOM     83  O20 ACD     1      21.940  13.900  37.920  1.00  0.00            
ATOM     84  H40 ACD     1      22.580  14.170  38.570  1.00  0.00            
ATOM     85  C25 ACD     1      21.540  12.420  36.080  1.00  0.00            
ATOM     86  H41 ACD     1      21.040  11.700  36.740  1.00  0.00            
ATOM     87  O21 ACD     1      22.130  11.580  35.090  1.00  0.00            
ATOM     88  C26 ACD     1      23.040  12.280  34.230  1.00  0.00            
ATOM     89  H42 ACD     1      22.610  13.170  33.750  1.00  0.00            
ATOM     90  C27 ACD     1      23.490  11.320  33.130  1.00  0.00            
ATOM     91  H43 ACD     1      22.600  10.920  32.630  1.00  0.00            
ATOM     92  H44 ACD     1      24.090  11.960  32.470  1.00  0.00            
ATOM     93  O22 ACD     1      24.290  10.260  33.620  1.00  0.00            
ATOM     94  H45 ACD     1      23.670   9.610  33.970  1.00  0.00            
ATOM     95  O23 ACD     1      20.670  13.410  35.620  1.00  0.00            
ATOM     96  C28 ACD     1      19.310  13.430  36.010  1.00  0.00            
ATOM     97  H46 ACD     1      19.180  12.640  36.770  1.00  0.00            
ATOM     98  C29 ACD     1      18.480  13.060  34.770  1.00  0.00            
ATOM     99  H47 ACD     1      18.990  13.440  33.870  1.00  0.00            
ATOM    100  O24 ACD     1      17.170  13.720  34.740  1.00  0.00            
ATOM    101  C30 ACD     1      18.450  11.590  34.430  1.00  0.00            
ATOM    102  H48 ACD     1      17.550  11.440  33.810  1.00  0.00            
ATOM    103  H49 ACD     1      19.370  11.360  33.880  1.00  0.00            
ATOM    104  O25 ACD     1      18.400  10.710  35.540  1.00  0.00            
ATOM    105  H50 ACD     1      17.550  10.750  35.980  1.00  0.00            
ATOM    106  C31 ACD     1      19.040  14.840  36.620  1.00  0.00            
ATOM    107  H51 ACD     1      19.560  15.540  35.960  1.00  0.00            
ATOM    108  O26 ACD     1      19.520  14.950  37.990  1.00  0.00            
ATOM    109  H52 ACD     1      20.440  14.690  37.880  1.00  0.00            
ATOM    110  C32 ACD     1      17.620  15.320  36.440  1.00  0.00            
ATOM    111  H53 ACD     1      17.000  14.730  37.130  1.00  0.00            
ATOM    112  O27 ACD     1      17.480  16.620  36.790  1.00  0.00            
ATOM    113  H54 ACD     1      17.010  16.630  37.630  1.00  0.00            
ATOM    114  C33 ACD     1      17.180  15.090  35.000  1.00  0.00            
ATOM    115  H55 ACD     1      16.140  15.390  34.890  1.00  0.00            
ATOM    116  O28 ACD     1      18.020  15.750  34.000  1.00  0.00            
ATOM    117  C34 ACD     1      17.430  16.810  33.130  1.00  0.00            
ATOM    118  H56 ACD     1      16.340  16.810  33.130  1.00  0.00            
ATOM    119  C35 ACD     1      17.990  18.110  33.680  1.00  0.00            
ATOM    120  H57 ACD     1      19.070  18.020  33.800  1.00  0.00            
ATOM    121  O29 ACD     1      17.370  18.400  34.900  1.00  0.00            
ATOM    122  H58 ACD     1      17.460  17.670  35.510  1.00  0.00            
ATOM    123  C36 ACD     1      17.740  19.250  32.670  1.00  0.00            
ATOM    124  H59 ACD     1      16.670  19.500  32.730  1.00  0.00            
ATOM    125  O30 ACD     1      18.550  20.390  33.070  1.00  0.00            
ATOM    126  H60 ACD     1      18.170  20.760  33.870  1.00  0.00            
ATOM    127  Cl1 DK2     2      22.930  11.710  28.680  1.00  0.00            
ATOM    128  C1  DK2     2      22.550  13.020  29.770  1.00  0.00            
ATOM    129  C2  DK2     2      23.350  14.160  30.050  1.00  0.00            
ATOM    130  C3  DK2     2      22.950  15.110  31.020  1.00  0.00            
ATOM    131  C4  DK2     2      21.760  14.910  31.810  1.00  0.00            
ATOM    132  C5  DK2     2      21.230  15.960  32.790  1.00  0.00            
ATOM    133  O1  DK2     2      22.210  16.280  33.770  1.00  0.00            
ATOM    134  C6  DK2     2      21.860  17.310  34.670  1.00  0.00            
ATOM    135  C7  DK2     2      21.890  18.570  33.860  1.00  0.00            
ATOM    136  N1  DK2     2      22.110  19.900  34.490  1.00  0.00            
ATOM    137  C8  DK2     2      23.350  20.590  34.380  1.00  0.00            
ATOM    138  C9  DK2     2      23.130  21.830  34.770  1.00  0.00            
ATOM    139  N2  DK2     2      21.820  21.990  35.140  1.00  0.00            
ATOM    140  C10 DK2     2      21.250  20.820  34.970  1.00  0.00            
ATOM    141  C11 DK2     2      22.840  17.330  35.830  1.00  0.00            
ATOM    142  C12 DK2     2      24.180  17.320  35.590  1.00  0.00            
ATOM    143  C13 DK2     2      25.040  17.350  36.670  1.00  0.00            
ATOM    144  C14 DK2     2      24.630  17.460  37.970  1.00  0.00            
ATOM    145  Cl2 DK2     2      25.800  17.420  39.250  1.00  0.00            
ATOM    146  C15 DK2     2      23.280  17.450  38.240  1.00  0.00            
ATOM    147  C16 DK2     2      22.370  17.480  37.200  1.00  0.00            
ATOM    148  Cl3 DK2     2      20.760  17.990  37.570  1.00  0.00            
ATOM    149  C17 DK2     2      20.980  13.740  31.450  1.00  0.00            
ATOM    150  C18 DK2     2      21.360  12.820  30.490  1.00  0.00            
ATOM    151  H1  DK2     2      24.220  14.320  29.430  1.00  0.00            
ATOM    152  H2  DK2     2      23.520  16.030  31.130  1.00  0.00            
ATOM    153  H3  DK2     2      20.370  15.530  33.340  1.00  0.00            
ATOM    154  H4  DK2     2      20.930  16.820  32.180  1.00  0.00            
ATOM    155  H5  DK2     2      20.850  17.160  35.060  1.00  0.00            
ATOM    156  H6  DK2     2      20.970  18.620  33.260  1.00  0.00            
ATOM    157  H7  DK2     2      22.700  18.450  33.140  1.00  0.00            
ATOM    158  H8  DK2     2      24.200  20.090  33.940  1.00  0.00            
ATOM    159  H9  DK2     2      23.720  22.740  34.810  1.00  0.00            
ATOM    160  H10 DK2     2      20.230  20.580  35.240  1.00  0.00            
ATOM    161  H11 DK2     2      24.540  17.250  34.570  1.00  0.00            
ATOM    162  H12 DK2     2      26.090  17.270  36.420  1.00  0.00            
ATOM    163  H13 DK2     2      22.950  17.480  39.280  1.00  0.00            
ATOM    164  H14 DK2     2      20.000  13.570  31.890  1.00  0.00            
ATOM    165  H15 DK2     2      20.790  11.910  30.340  1.00  0.00            
TER
ENDMDL
MODEL        1
ATOM      1  H1  ACD     1       8.620  29.030  33.210  1.00  0.00            
ATOM      2  O1  ACD     1       8.720  29.810  32.670  1.00  0.00            
ATOM      3  C1  ACD     1       8.320  30.970  33.380  1.00  0.00            
ATOM      4  H2  ACD     1       7.730  30.670  34.250  1.00  0.00            
ATOM      5  H3  ACD     1       7.620  31.550  32.770  1.00  0.00            
ATOM      6  C2  ACD     1       9.460  31.770  33.810  1.00  0.00            
ATOM      7  H4  ACD     1      10.450  31.290  33.760  1.00  0.00            
ATOM      8  O2  ACD     1       9.610  32.810  32.780  1.00  0.00            
ATOM      9  C3  ACD     1      10.590  33.800  32.970  1.00  0.00            
ATOM     10  H5  ACD     1      10.470  34.590  32.220  1.00  0.00            
ATOM     11  O3  ACD     1      11.810  33.060  33.030  1.00  0.00            
ATOM     12  C4  ACD     1      12.960  33.660  32.430  1.00  0.00            
ATOM     13  H6  ACD     1      12.810  34.680  32.050  1.00  0.00            
ATOM     14  C5  ACD     1      13.940  33.640  33.580  1.00  0.00            
ATOM     15  H7  ACD     1      14.190  32.700  34.090  1.00  0.00            
ATOM     16  O4  ACD     1      13.610  34.690  34.550  1.00  0.00            
ATOM     17  H8  ACD     1      12.700  34.980  34.630  1.00  0.00            
ATOM     18  C6  ACD     1      15.280  34.120  33.050  1.00  0.00            
ATOM     19  H9  ACD     1      15.290  35.150  32.670  1.00  0.00            
ATOM     20  O5  ACD     1      16.310  34.020  34.040  1.00  0.00            
ATOM     21  H10 ACD     1      15.890  34.550  34.720  1.00  0.00            
ATOM     22  C7  ACD     1      15.770  33.260  31.950  1.00  0.00            
ATOM     23  H11 ACD     1      16.800  33.550  31.740  1.00  0.00            
ATOM     24  O6  ACD     1      14.860  33.430  30.880  1.00  0.00            
ATOM     25  C8  ACD     1      13.510  32.860  31.230  1.00  0.00            
ATOM     26  H12 ACD     1      13.690  31.810  31.480  1.00  0.00            
ATOM     27  C9  ACD     1      12.600  32.980  30.020  1.00  0.00            
ATOM     28  H13 ACD     1      13.180  32.410  29.280  1.00  0.00            
ATOM     29  H14 ACD     1      11.650  32.470  30.170  1.00  0.00            
ATOM     30  O7  ACD     1      12.440  34.320  29.490  1.00  0.00            
ATOM     31  H15 ACD     1      12.170  34.280  28.570  1.00  0.00            
ATOM     32  O8  ACD     1      15.770  31.850  32.380  1.00  0.00            
ATOM     33  C10 ACD     1      16.820  30.990  31.950  1.00  0.00            
ATOM     34  H16 ACD     1      17.210  31.390  31.000  1.00  0.00            
ATOM     35  C11 ACD     1      17.790  30.910  33.160  1.00  0.00            
ATOM     36  H17 ACD     1      17.130  30.670  34.010  1.00  0.00            
ATOM     37  O9  ACD     1      18.410  32.220  33.420  1.00  0.00            
ATOM     38  H18 ACD     1      17.700  32.810  33.670  1.00  0.00            
ATOM     39  C12 ACD     1      18.790  29.880  32.840  1.00  0.00            
ATOM     40  H19 ACD     1      19.170  30.010  31.820  1.00  0.00            
ATOM     41  O10 ACD     1      19.870  29.870  33.740  1.00  0.00            
ATOM     42  H20 ACD     1      20.160  30.780  33.880  1.00  0.00            
ATOM     43  C13 ACD     1      18.160  28.580  32.650  1.00  0.00            
ATOM     44  H21 ACD     1      18.960  27.850  32.520  1.00  0.00            
ATOM     45  O11 ACD     1      17.310  28.660  31.480  1.00  0.00            
ATOM     46  C14 ACD     1      16.250  29.600  31.630  1.00  0.00            
ATOM     47  H22 ACD     1      15.530  29.290  32.400  1.00  0.00            
ATOM     48  C15 ACD     1      15.440  29.490  30.380  1.00  0.00            
ATOM     49  H23 ACD     1      14.810  28.590  30.440  1.00  0.00            
ATOM     50  H24 ACD     1      14.820  30.390  30.300  1.00  0.00            
ATOM     51  O12 ACD     1      16.280  29.530  29.220  1.00  0.00            
ATOM     52  H25 ACD     1      17.030  28.960  29.410  1.00  0.00            
ATOM     53  O13 ACD     1      17.470  28.200  33.930  1.00  0.00            
ATOM     54  C16 ACD     1      18.190  27.390  34.870  1.00  0.00            
ATOM     55  H26 ACD     1      19.260  27.410  34.610  1.00  0.00            
ATOM     56  C17 ACD     1      18.040  28.010  36.270  1.00  0.00            
ATOM     57  H27 ACD     1      17.100  28.550  36.410  1.00  0.00            
ATOM     58  O14 ACD     1      19.140  28.940  36.540  1.00  0.00            
ATOM     59  H28 ACD     1      19.200  29.560  35.800  1.00  0.00            
ATOM     60  C18 ACD     1      18.050  26.890  37.330  1.00  0.00            
ATOM     61  H29 ACD     1      19.040  26.450  37.150  1.00  0.00            
ATOM     62  O15 ACD     1      17.870  27.530  38.610  1.00  0.00            
ATOM     63  H30 ACD     1      18.670  28.060  38.700  1.00  0.00            
ATOM     64  C19 ACD     1      17.090  25.800  36.970  1.00  0.00            
ATOM     65  H31 ACD     1      17.120  24.910  37.620  1.00  0.00            
ATOM     66  O16 ACD     1      17.550  25.200  35.830  1.00  0.00            
ATOM     67  C20 ACD     1      17.620  26.010  34.660  1.00  0.00            
ATOM     68  H32 ACD     1      16.590  26.000  34.300  1.00  0.00            
ATOM     69  C21 ACD     1      18.450  25.230  33.630  1.00  0.00            
ATOM     70  H33 ACD     1      18.690  25.920  32.810  1.00  0.00            
ATOM     71  H34 ACD     1      19.370  24.850  34.090  1.00  0.00            
ATOM     72  O17 ACD     1      17.690  24.180  33.070  1.00  0.00            
ATOM     73  H35 ACD     1      17.650  24.350  32.130  1.00  0.00            
ATOM     74  O18 ACD     1      15.820  26.380  36.850  1.00  0.00            
ATOM     75  C22 ACD     1      14.760  25.950  37.620  1.00  0.00            
ATOM     76  H36 ACD     1      14.940  24.970  38.080  1.00  0.00            
ATOM     77  C23 ACD     1      14.500  26.990  38.660  1.00  0.00            
ATOM     78  H37 ACD     1      14.480  27.900  38.040  1.00  0.00            
ATOM     79  O19 ACD     1      15.500  26.980  39.730  1.00  0.00            
ATOM     80  H38 ACD     1      16.290  27.210  39.230  1.00  0.00            
ATOM     81  C24 ACD     1      13.170  26.680  39.270  1.00  0.00            
ATOM     82  H39 ACD     1      13.380  25.720  39.750  1.00  0.00            
ATOM     83  O20 ACD     1      12.880  27.740  40.230  1.00  0.00            
ATOM     84  H40 ACD     1      13.490  27.810  40.970  1.00  0.00            
ATOM     85  C25 ACD     1      12.030  26.580  38.270  1.00  0.00            
ATOM     86  H41 ACD     1      11.180  26.370  38.930  1.00  0.00            
ATOM     87  O21 ACD     1      12.340  25.520  37.350  1.00  0.00            
ATOM     88  C26 ACD     1      13.590  25.760  36.600  1.00  0.00            
ATOM     89  H42 ACD     1      13.530  26.630  35.930  1.00  0.00            
ATOM     90  C27 ACD     1      13.900  24.630  35.660  1.00  0.00            
ATOM     91  H43 ACD     1      14.760  24.880  35.040  1.00  0.00            
ATOM     92  H44 ACD     1      13.980  23.680  36.220  1.00  0.00            
ATOM     93  O22 ACD     1      12.730  24.590  34.810  1.00  0.00            
ATOM     94  H45 ACD     1      12.010  24.610  35.440  1.00  0.00            
ATOM     95  O23 ACD     1      11.890  27.820  37.600  1.00  0.00            
ATOM     96  C28 ACD     1      10.550  28.260  37.380  1.00  0.00            
ATOM     97  H46 ACD     1       9.750  27.570  37.650  1.00  0.00            
ATOM     98  C29 ACD     1      10.440  28.680  35.920  1.00  0.00            
ATOM     99  H47 ACD     1      11.220  29.380  35.610  1.00  0.00            
ATOM    100  O24 ACD     1       9.150  29.300  35.730  1.00  0.00            
ATOM    101  C30 ACD     1      10.520  27.460  34.970  1.00  0.00            
ATOM    102  H48 ACD     1      10.150  27.770  33.980  1.00  0.00            
ATOM    103  H49 ACD     1      11.580  27.210  34.840  1.00  0.00            
ATOM    104  O25 ACD     1       9.810  26.290  35.360  1.00  0.00            
ATOM    105  H50 ACD     1       8.930  26.580  35.620  1.00  0.00            
ATOM    106  C31 ACD     1      10.430  29.430  38.300  1.00  0.00            
ATOM    107  H51 ACD     1      11.220  30.120  37.960  1.00  0.00            
ATOM    108  O26 ACD     1      10.560  29.010  39.680  1.00  0.00            
ATOM    109  H52 ACD     1      11.450  28.640  39.720  1.00  0.00            
ATOM    110  C32 ACD     1       9.090  30.060  38.030  1.00  0.00            
ATOM    111  H53 ACD     1       8.310  29.330  38.290  1.00  0.00            
ATOM    112  O27 ACD     1       8.870  31.280  38.720  1.00  0.00            
ATOM    113  H54 ACD     1       8.040  31.640  38.390  1.00  0.00            
ATOM    114  C33 ACD     1       8.900  30.410  36.540  1.00  0.00            
ATOM    115  H55 ACD     1       7.860  30.720  36.410  1.00  0.00            
ATOM    116  O28 ACD     1       9.710  31.520  36.260  1.00  0.00            
ATOM    117  C34 ACD     1       9.290  32.420  35.190  1.00  0.00            
ATOM    118  H56 ACD     1       8.250  32.710  35.360  1.00  0.00            
ATOM    119  C35 ACD     1      10.230  33.660  35.400  1.00  0.00            
ATOM    120  H57 ACD     1      11.240  33.270  35.550  1.00  0.00            
ATOM    121  O29 ACD     1       9.910  34.390  36.680  1.00  0.00            
ATOM    122  H58 ACD     1      10.640  34.950  36.950  1.00  0.00            
ATOM    123  C36 ACD     1      10.240  34.600  34.280  1.00  0.00            
ATOM    124  H59 ACD     1       9.270  35.100  34.160  1.00  0.00            
ATOM    125  O30 ACD     1      11.200  35.610  34.460  1.00  0.00            
ATOM    126  H60 ACD     1      10.870  36.340  34.990  1.00  0.00            
ATOM    127  Cl1 DK2     2      11.840  28.070  30.360  1.00  0.00            
ATOM    128  C1  DK2     2      12.580  28.480  31.910  1.00  0.00            
ATOM    129  C2  DK2     2      12.270  29.730  32.490  1.00  0.00            
ATOM    130  C3  DK2     2      12.900  30.160  33.690  1.00  0.00            
ATOM    131  C4  DK2     2      13.770  29.270  34.380  1.00  0.00            
ATOM    132  C5  DK2     2      14.440  29.680  35.730  1.00  0.00            
ATOM    133  O1  DK2     2      14.200  31.090  36.060  1.00  0.00            
ATOM    134  C6  DK2     2      14.450  31.330  37.480  1.00  0.00            
ATOM    135  C7  DK2     2      13.490  32.420  37.990  1.00  0.00            
ATOM    136  N1  DK2     2      13.740  32.760  39.370  1.00  0.00            
ATOM    137  C8  DK2     2      14.620  33.770  39.720  1.00  0.00            
ATOM    138  C9  DK2     2      14.560  33.800  41.040  1.00  0.00            
ATOM    139  N2  DK2     2      13.730  32.890  41.600  1.00  0.00            
ATOM    140  C10 DK2     2      13.310  32.170  40.530  1.00  0.00            
ATOM    141  C11 DK2     2      15.980  31.550  37.640  1.00  0.00            
ATOM    142  C12 DK2     2      16.620  32.210  36.580  1.00  0.00            
ATOM    143  C13 DK2     2      18.020  32.470  36.620  1.00  0.00            
ATOM    144  C14 DK2     2      18.750  31.980  37.700  1.00  0.00            
ATOM    145  Cl2 DK2     2      20.480  32.180  37.700  1.00  0.00            
ATOM    146  C15 DK2     2      18.120  31.370  38.830  1.00  0.00            
ATOM    147  C16 DK2     2      16.720  31.200  38.800  1.00  0.00            
ATOM    148  Cl3 DK2     2      16.010  30.330  40.120  1.00  0.00            
ATOM    149  C17 DK2     2      13.970  28.030  33.820  1.00  0.00            
ATOM    150  C18 DK2     2      13.310  27.590  32.690  1.00  0.00            
ATOM    151  H1  DK2     2      11.550  30.350  31.960  1.00  0.00            
ATOM    152  H2  DK2     2      12.620  31.120  34.110  1.00  0.00            
ATOM    153  H3  DK2     2      15.510  29.460  35.780  1.00  0.00            
ATOM    154  H4  DK2     2      13.910  29.070  36.460  1.00  0.00            
ATOM    155  H5  DK2     2      14.210  30.390  38.000  1.00  0.00            
ATOM    156  H6  DK2     2      12.470  32.020  37.920  1.00  0.00            
ATOM    157  H7  DK2     2      13.670  33.330  37.410  1.00  0.00            
ATOM    158  H8  DK2     2      15.190  34.330  38.990  1.00  0.00            
ATOM    159  H9  DK2     2      14.990  34.600  41.630  1.00  0.00            
ATOM    160  H10 DK2     2      12.620  31.340  40.530  1.00  0.00            
ATOM    161  H11 DK2     2      16.070  32.440  35.670  1.00  0.00            
ATOM    162  H12 DK2     2      18.570  32.880  35.770  1.00  0.00            
ATOM    163  H13 DK2     2      18.760  31.010  39.640  1.00  0.00            
ATOM    164  H14 DK2     2      14.720  27.430  34.330  1.00  0.00            
ATOM    165  H15 DK2     2      13.370  26.530  32.480  1.00  0.00            
TER
ENDMDL
MODEL        1
ATOM      1  H1  ACD     1       5.600  21.760  21.420  1.00  0.00            
ATOM      2  O1  ACD     1       4.990  21.600  22.150  1.00  0.00            
ATOM      3  C1  ACD     1       5.690  20.940  23.230  1.00  0.00            
ATOM      4  H2  ACD     1       6.100  20.000  22.830  1.00  0.00            
ATOM      5  H3  ACD     1       5.000  20.770  24.070  1.00  0.00            
ATOM      6  C2  ACD     1       6.850  21.820  23.790  1.00  0.00            
ATOM      7  H4  ACD     1       7.250  21.290  24.670  1.00  0.00            
ATOM      8  O2  ACD     1       8.010  21.720  22.850  1.00  0.00            
ATOM      9  C3  ACD     1       9.130  22.400  23.280  1.00  0.00            
ATOM     10  H5  ACD     1       9.990  22.240  22.620  1.00  0.00            
ATOM     11  O3  ACD     1       9.450  21.910  24.610  1.00  0.00            
ATOM     12  C4  ACD     1      10.620  21.170  24.670  1.00  0.00            
ATOM     13  H6  ACD     1      11.110  20.980  23.710  1.00  0.00            
ATOM     14  C5  ACD     1      11.520  22.040  25.470  1.00  0.00            
ATOM     15  H7  ACD     1      10.910  22.470  26.270  1.00  0.00            
ATOM     16  O4  ACD     1      12.130  23.160  24.800  1.00  0.00            
ATOM     17  H8  ACD     1      11.440  23.700  24.410  1.00  0.00            
ATOM     18  C6  ACD     1      12.660  21.320  26.060  1.00  0.00            
ATOM     19  H9  ACD     1      13.490  21.120  25.380  1.00  0.00            
ATOM     20  O5  ACD     1      13.280  22.020  27.150  1.00  0.00            
ATOM     21  H10 ACD     1      13.700  22.760  26.700  1.00  0.00            
ATOM     22  C7  ACD     1      12.180  20.000  26.720  1.00  0.00            
ATOM     23  H11 ACD     1      13.100  19.480  27.010  1.00  0.00            
ATOM     24  O6  ACD     1      11.560  19.150  25.740  1.00  0.00            
ATOM     25  C8  ACD     1      10.350  19.710  25.180  1.00  0.00            
ATOM     26  H12 ACD     1       9.540  19.690  25.930  1.00  0.00            
ATOM     27  C9  ACD     1       9.840  18.870  24.060  1.00  0.00            
ATOM     28  H13 ACD     1       9.650  17.830  24.380  1.00  0.00            
ATOM     29  H14 ACD     1       8.850  19.210  23.730  1.00  0.00            
ATOM     30  O7  ACD     1      10.660  18.850  22.880  1.00  0.00            
ATOM     31  H15 ACD     1      11.270  18.120  23.020  1.00  0.00            
ATOM     32  O8  ACD     1      11.390  20.130  27.910  1.00  0.00            
ATOM     33  C10 ACD     1      11.660  19.310  29.000  1.00  0.00            
ATOM     34  H16 ACD     1      12.390  18.530  28.720  1.00  0.00            
ATOM     35  C11 ACD     1      12.190  20.240  30.110  1.00  0.00            
ATOM     36  H17 ACD     1      11.470  21.080  30.150  1.00  0.00            
ATOM     37  O9  ACD     1      13.460  20.700  29.730  1.00  0.00            
ATOM     38  H18 ACD     1      13.380  21.330  29.000  1.00  0.00            
ATOM     39  C12 ACD     1      12.180  19.560  31.530  1.00  0.00            
ATOM     40  H19 ACD     1      12.920  18.770  31.350  1.00  0.00            
ATOM     41  O10 ACD     1      12.480  20.390  32.580  1.00  0.00            
ATOM     42  H20 ACD     1      11.750  20.960  32.830  1.00  0.00            
ATOM     43  C13 ACD     1      10.810  18.910  31.750  1.00  0.00            
ATOM     44  H21 ACD     1      10.680  18.260  32.620  1.00  0.00            
ATOM     45  O11 ACD     1      10.580  18.000  30.760  1.00  0.00            
ATOM     46  C14 ACD     1      10.450  18.470  29.460  1.00  0.00            
ATOM     47  H22 ACD     1       9.550  19.080  29.410  1.00  0.00            
ATOM     48  C15 ACD     1      10.210  17.240  28.620  1.00  0.00            
ATOM     49  H23 ACD     1      10.080  17.430  27.540  1.00  0.00            
ATOM     50  H24 ACD     1      11.070  16.580  28.770  1.00  0.00            
ATOM     51  O12 ACD     1       8.950  16.660  28.890  1.00  0.00            
ATOM     52  H25 ACD     1       8.800  16.690  29.840  1.00  0.00            
ATOM     53  O13 ACD     1       9.820  19.920  31.900  1.00  0.00            
ATOM     54  C16 ACD     1       9.130  19.910  33.130  1.00  0.00            
ATOM     55  H26 ACD     1       9.700  19.410  33.930  1.00  0.00            
ATOM     56  C17 ACD     1       8.980  21.400  33.450  1.00  0.00            
ATOM     57  H27 ACD     1       8.730  21.830  32.470  1.00  0.00            
ATOM     58  O14 ACD     1      10.240  22.040  33.830  1.00  0.00            
ATOM     59  H28 ACD     1      10.210  23.000  33.800  1.00  0.00            
ATOM     60  C18 ACD     1       7.900  21.650  34.470  1.00  0.00            
ATOM     61  H29 ACD     1       8.060  21.190  35.450  1.00  0.00            
ATOM     62  O15 ACD     1       7.730  22.970  34.770  1.00  0.00            
ATOM     63  H30 ACD     1       7.400  23.340  33.950  1.00  0.00            
ATOM     64  C19 ACD     1       6.660  21.110  33.950  1.00  0.00            
ATOM     65  H31 ACD     1       5.890  21.290  34.710  1.00  0.00            
ATOM     66  O16 ACD     1       6.800  19.660  33.890  1.00  0.00            
ATOM     67  C20 ACD     1       7.810  19.150  32.960  1.00  0.00            
ATOM     68  H32 ACD     1       7.420  19.290  31.940  1.00  0.00            
ATOM     69  C21 ACD     1       7.920  17.660  33.220  1.00  0.00            
ATOM     70  H33 ACD     1       6.920  17.210  33.190  1.00  0.00            
ATOM     71  H34 ACD     1       8.480  17.140  32.430  1.00  0.00            
ATOM     72  O17 ACD     1       8.530  17.280  34.480  1.00  0.00            
ATOM     73  H35 ACD     1       7.930  17.280  35.230  1.00  0.00            
ATOM     74  O18 ACD     1       6.340  21.580  32.650  1.00  0.00            
ATOM     75  C22 ACD     1       5.310  22.600  32.640  1.00  0.00            
ATOM     76  H36 ACD     1       4.910  22.860  33.620  1.00  0.00            
ATOM     77  C23 ACD     1       5.850  23.920  31.990  1.00  0.00            
ATOM     78  H37 ACD     1       6.590  23.630  31.230  1.00  0.00            
ATOM     79  O19 ACD     1       6.710  24.590  32.890  1.00  0.00            
ATOM     80  H38 ACD     1       6.970  25.430  32.510  1.00  0.00            
ATOM     81  C24 ACD     1       4.770  24.830  31.340  1.00  0.00            
ATOM     82  H39 ACD     1       4.340  25.260  32.260  1.00  0.00            
ATOM     83  O20 ACD     1       5.260  25.990  30.600  1.00  0.00            
ATOM     84  H40 ACD     1       6.110  26.280  30.930  1.00  0.00            
ATOM     85  C25 ACD     1       3.730  24.030  30.530  1.00  0.00            
ATOM     86  H41 ACD     1       2.900  24.650  30.210  1.00  0.00            
ATOM     87  O21 ACD     1       3.240  23.000  31.320  1.00  0.00            
ATOM     88  C26 ACD     1       4.200  22.000  31.740  1.00  0.00            
ATOM     89  H42 ACD     1       4.650  21.490  30.880  1.00  0.00            
ATOM     90  C27 ACD     1       3.530  20.880  32.510  1.00  0.00            
ATOM     91  H43 ACD     1       4.270  20.240  33.010  1.00  0.00            
ATOM     92  H44 ACD     1       2.910  21.330  33.300  1.00  0.00            
ATOM     93  O22 ACD     1       2.690  20.090  31.620  1.00  0.00            
ATOM     94  H45 ACD     1       2.100  20.730  31.220  1.00  0.00            
ATOM     95  O23 ACD     1       4.360  23.500  29.420  1.00  0.00            
ATOM     96  C28 ACD     1       3.700  23.610  28.190  1.00  0.00            
ATOM     97  H46 ACD     1       2.600  23.590  28.260  1.00  0.00            
ATOM     98  C29 ACD     1       3.960  22.350  27.370  1.00  0.00            
ATOM     99  H47 ACD     1       5.040  22.210  27.520  1.00  0.00            
ATOM    100  O24 ACD     1       3.790  22.550  25.900  1.00  0.00            
ATOM    101  C30 ACD     1       3.060  21.180  27.730  1.00  0.00            
ATOM    102  H48 ACD     1       3.230  20.280  27.110  1.00  0.00            
ATOM    103  H49 ACD     1       3.290  20.880  28.760  1.00  0.00            
ATOM    104  O25 ACD     1       1.670  21.500  27.660  1.00  0.00            
ATOM    105  H50 ACD     1       1.290  21.250  26.820  1.00  0.00            
ATOM    106  C31 ACD     1       4.320  24.840  27.420  1.00  0.00            
ATOM    107  H51 ACD     1       5.410  24.770  27.470  1.00  0.00            
ATOM    108  O26 ACD     1       3.980  26.150  28.020  1.00  0.00            
ATOM    109  H52 ACD     1       4.200  26.110  28.960  1.00  0.00            
ATOM    110  C32 ACD     1       3.890  24.850  25.970  1.00  0.00            
ATOM    111  H53 ACD     1       2.790  24.860  25.890  1.00  0.00            
ATOM    112  O27 ACD     1       4.510  25.940  25.190  1.00  0.00            
ATOM    113  H54 ACD     1       4.270  26.760  25.630  1.00  0.00            
ATOM    114  C33 ACD     1       4.370  23.640  25.230  1.00  0.00            
ATOM    115  H55 ACD     1       4.130  23.770  24.170  1.00  0.00            
ATOM    116  O28 ACD     1       5.820  23.410  25.340  1.00  0.00            
ATOM    117  C34 ACD     1       6.580  23.290  24.150  1.00  0.00            
ATOM    118  H56 ACD     1       6.030  23.670  23.280  1.00  0.00            
ATOM    119  C35 ACD     1       7.730  24.170  24.370  1.00  0.00            
ATOM    120  H57 ACD     1       8.220  23.970  25.330  1.00  0.00            
ATOM    121  O29 ACD     1       7.280  25.540  24.400  1.00  0.00            
ATOM    122  H58 ACD     1       6.470  25.490  24.910  1.00  0.00            
ATOM    123  C36 ACD     1       8.820  23.940  23.320  1.00  0.00            
ATOM    124  H59 ACD     1       8.390  24.230  22.350  1.00  0.00            
ATOM    125  O30 ACD     1      10.010  24.610  23.690  1.00  0.00            
ATOM    126  H60 ACD     1       9.780  25.540  23.740  1.00  0.00            
ATOM    127  Cl1 DK2     2       4.330  17.370  28.730  1.00  0.00            
ATOM    128  C1  DK2     2       5.530  18.630  28.470  1.00  0.00            
ATOM    129  C2  DK2     2       5.890  19.400  29.590  1.00  0.00            
ATOM    130  C3  DK2     2       6.950  20.310  29.510  1.00  0.00            
ATOM    131  C4  DK2     2       7.600  20.520  28.280  1.00  0.00            
ATOM    132  C5  DK2     2       8.510  21.740  28.050  1.00  0.00            
ATOM    133  O1  DK2     2       8.930  22.360  29.330  1.00  0.00            
ATOM    134  C6  DK2     2       9.920  23.370  29.250  1.00  0.00            
ATOM    135  C7  DK2     2      10.210  23.700  30.720  1.00  0.00            
ATOM    136  N1  DK2     2      11.520  24.200  30.920  1.00  0.00            
ATOM    137  C8  DK2     2      11.870  25.510  30.710  1.00  0.00            
ATOM    138  C9  DK2     2      13.140  25.680  31.170  1.00  0.00            
ATOM    139  N2  DK2     2      13.640  24.460  31.510  1.00  0.00            
ATOM    140  C10 DK2     2      12.680  23.590  31.390  1.00  0.00            
ATOM    141  C11 DK2     2       9.500  24.670  28.530  1.00  0.00            
ATOM    142  C12 DK2     2       8.190  25.080  28.770  1.00  0.00            
ATOM    143  C13 DK2     2       7.640  26.190  28.210  1.00  0.00            
ATOM    144  C14 DK2     2       8.440  26.950  27.370  1.00  0.00            
ATOM    145  Cl2 DK2     2       7.840  28.480  26.720  1.00  0.00            
ATOM    146  C15 DK2     2       9.790  26.560  27.110  1.00  0.00            
ATOM    147  C16 DK2     2      10.360  25.390  27.650  1.00  0.00            
ATOM    148  Cl3 DK2     2      12.070  25.100  27.510  1.00  0.00            
ATOM    149  C17 DK2     2       7.270  19.740  27.170  1.00  0.00            
ATOM    150  C18 DK2     2       6.210  18.840  27.220  1.00  0.00            
ATOM    151  H1  DK2     2       5.350  19.190  30.510  1.00  0.00            
ATOM    152  H2  DK2     2       7.190  20.890  30.390  1.00  0.00            
ATOM    153  H3  DK2     2       8.040  22.500  27.410  1.00  0.00            
ATOM    154  H4  DK2     2       9.460  21.420  27.620  1.00  0.00            
ATOM    155  H5  DK2     2      10.810  23.020  28.720  1.00  0.00            
ATOM    156  H6  DK2     2      10.130  22.710  31.180  1.00  0.00            
ATOM    157  H7  DK2     2       9.470  24.360  31.170  1.00  0.00            
ATOM    158  H8  DK2     2      11.190  26.290  30.400  1.00  0.00            
ATOM    159  H9  DK2     2      13.760  26.560  31.180  1.00  0.00            
ATOM    160  H10 DK2     2      12.680  22.550  31.660  1.00  0.00            
ATOM    161  H11 DK2     2       7.500  24.500  29.370  1.00  0.00            
ATOM    162  H12 DK2     2       6.630  26.560  28.350  1.00  0.00            
ATOM    163  H13 DK2     2      10.350  27.290  26.540  1.00  0.00            
ATOM    164  H14 DK2     2       7.680  19.990  26.190  1.00  0.00            
ATOM    165  H15 DK2     2       5.950  18.270  26.330  1.00  0.00            
TER
ENDMDL
MODEL        1
ATOM      1  H1  ACD     1      13.430  19.230  20.060  1.00  0.00            
ATOM      2  O1  ACD     1      13.580  19.710  20.880  1.00  0.00            
ATOM      3  C1  ACD     1      12.790  20.880  20.970  1.00  0.00            
ATOM      4  H2  ACD     1      13.160  21.460  21.820  1.00  0.00            
ATOM      5  H3  ACD     1      11.780  20.580  21.260  1.00  0.00            
ATOM      6  C2  ACD     1      12.730  21.650  19.700  1.00  0.00            
ATOM      7  H4  ACD     1      13.700  21.860  19.230  1.00  0.00            
ATOM      8  O2  ACD     1      12.190  20.830  18.700  1.00  0.00            
ATOM      9  C3  ACD     1      11.890  21.410  17.430  1.00  0.00            
ATOM     10  H5  ACD     1      11.410  20.640  16.820  1.00  0.00            
ATOM     11  O3  ACD     1      13.090  21.680  16.740  1.00  0.00            
ATOM     12  C4  ACD     1      13.370  20.910  15.540  1.00  0.00            
ATOM     13  H6  ACD     1      12.790  19.980  15.390  1.00  0.00            
ATOM     14  C5  ACD     1      13.120  21.740  14.310  1.00  0.00            
ATOM     15  H7  ACD     1      13.570  22.730  14.440  1.00  0.00            
ATOM     16  O4  ACD     1      11.690  21.930  14.200  1.00  0.00            
ATOM     17  H8  ACD     1      11.360  22.380  14.980  1.00  0.00            
ATOM     18  C6  ACD     1      13.670  21.090  13.060  1.00  0.00            
ATOM     19  H9  ACD     1      13.210  20.110  12.870  1.00  0.00            
ATOM     20  O5  ACD     1      13.490  21.870  11.880  1.00  0.00            
ATOM     21  H10 ACD     1      12.540  21.910  11.740  1.00  0.00            
ATOM     22  C7  ACD     1      15.150  20.880  13.280  1.00  0.00            
ATOM     23  H11 ACD     1      15.570  20.330  12.430  1.00  0.00            
ATOM     24  O6  ACD     1      15.410  20.050  14.460  1.00  0.00            
ATOM     25  C8  ACD     1      14.830  20.530  15.680  1.00  0.00            
ATOM     26  H12 ACD     1      15.330  21.460  15.990  1.00  0.00            
ATOM     27  C9  ACD     1      15.000  19.450  16.700  1.00  0.00            
ATOM     28  H13 ACD     1      16.070  19.560  16.940  1.00  0.00            
ATOM     29  H14 ACD     1      14.440  19.600  17.630  1.00  0.00            
ATOM     30  O7  ACD     1      14.620  18.180  16.130  1.00  0.00            
ATOM     31  H15 ACD     1      15.010  18.210  15.250  1.00  0.00            
ATOM     32  O8  ACD     1      15.800  22.170  13.380  1.00  0.00            
ATOM     33  C10 ACD     1      16.690  22.530  12.390  1.00  0.00            
ATOM     34  H16 ACD     1      16.500  22.030  11.420  1.00  0.00            
ATOM     35  C11 ACD     1      16.490  24.040  12.130  1.00  0.00            
ATOM     36  H17 ACD     1      16.270  24.460  13.120  1.00  0.00            
ATOM     37  O9  ACD     1      15.230  24.050  11.380  1.00  0.00            
ATOM     38  H18 ACD     1      14.680  23.380  11.790  1.00  0.00            
ATOM     39  C12 ACD     1      17.760  24.700  11.510  1.00  0.00            
ATOM     40  H19 ACD     1      17.900  24.240  10.520  1.00  0.00            
ATOM     41  O10 ACD     1      17.650  26.090  11.360  1.00  0.00            
ATOM     42  H20 ACD     1      16.770  26.200  10.970  1.00  0.00            
ATOM     43  C13 ACD     1      18.890  24.480  12.420  1.00  0.00            
ATOM     44  H21 ACD     1      19.790  25.020  12.100  1.00  0.00            
ATOM     45  O11 ACD     1      19.180  23.090  12.280  1.00  0.00            
ATOM     46  C14 ACD     1      18.160  22.230  12.780  1.00  0.00            
ATOM     47  H22 ACD     1      18.190  22.230  13.880  1.00  0.00            
ATOM     48  C15 ACD     1      18.460  20.780  12.300  1.00  0.00            
ATOM     49  H23 ACD     1      19.450  20.450  12.630  1.00  0.00            
ATOM     50  H24 ACD     1      17.870  19.990  12.780  1.00  0.00            
ATOM     51  O12 ACD     1      18.430  20.640  10.850  1.00  0.00            
ATOM     52  H25 ACD     1      19.170  21.160  10.530  1.00  0.00            
ATOM     53  O13 ACD     1      18.650  24.800  13.790  1.00  0.00            
ATOM     54  C16 ACD     1      19.680  25.660  14.380  1.00  0.00            
ATOM     55  H26 ACD     1      20.600  25.640  13.790  1.00  0.00            
ATOM     56  C17 ACD     1      19.140  27.050  14.410  1.00  0.00            
ATOM     57  H27 ACD     1      18.080  26.970  14.700  1.00  0.00            
ATOM     58  O14 ACD     1      19.340  27.620  13.100  1.00  0.00            
ATOM     59  H28 ACD     1      18.740  27.190  12.470  1.00  0.00            
ATOM     60  C18 ACD     1      19.600  28.070  15.470  1.00  0.00            
ATOM     61  H29 ACD     1      20.560  28.450  15.100  1.00  0.00            
ATOM     62  O15 ACD     1      18.610  29.160  15.600  1.00  0.00            
ATOM     63  H30 ACD     1      18.600  29.570  14.730  1.00  0.00            
ATOM     64  C19 ACD     1      19.740  27.330  16.830  1.00  0.00            
ATOM     65  H31 ACD     1      20.410  28.000  17.380  1.00  0.00            
ATOM     66  O16 ACD     1      20.440  26.140  16.710  1.00  0.00            
ATOM     67  C20 ACD     1      19.900  25.100  15.780  1.00  0.00            
ATOM     68  H32 ACD     1      18.870  24.890  16.100  1.00  0.00            
ATOM     69  C21 ACD     1      20.700  23.830  15.730  1.00  0.00            
ATOM     70  H33 ACD     1      20.270  23.070  15.070  1.00  0.00            
ATOM     71  H34 ACD     1      21.700  24.070  15.330  1.00  0.00            
ATOM     72  O17 ACD     1      20.760  23.310  17.050  1.00  0.00            
ATOM     73  H35 ACD     1      21.270  23.850  17.650  1.00  0.00            
ATOM     74  O18 ACD     1      18.460  27.130  17.400  1.00  0.00            
ATOM     75  C22 ACD     1      18.340  27.500  18.790  1.00  0.00            
ATOM     76  H36 ACD     1      19.170  28.040  19.260  1.00  0.00            
ATOM     77  C23 ACD     1      17.110  28.410  18.850  1.00  0.00            
ATOM     78  H37 ACD     1      16.240  27.920  18.410  1.00  0.00            
ATOM     79  O19 ACD     1      17.410  29.550  18.080  1.00  0.00            
ATOM     80  H38 ACD     1      18.030  29.360  17.370  1.00  0.00            
ATOM     81  C24 ACD     1      16.810  28.790  20.270  1.00  0.00            
ATOM     82  H39 ACD     1      17.500  29.500  20.730  1.00  0.00            
ATOM     83  O20 ACD     1      15.530  29.400  20.280  1.00  0.00            
ATOM     84  H40 ACD     1      15.360  29.720  21.180  1.00  0.00            
ATOM     85  C25 ACD     1      16.730  27.530  21.200  1.00  0.00            
ATOM     86  H41 ACD     1      16.610  27.820  22.250  1.00  0.00            
ATOM     87  O21 ACD     1      17.890  26.740  21.070  1.00  0.00            
ATOM     88  C26 ACD     1      18.230  26.260  19.790  1.00  0.00            
ATOM     89  H42 ACD     1      17.370  25.650  19.500  1.00  0.00            
ATOM     90  C27 ACD     1      19.480  25.380  19.920  1.00  0.00            
ATOM     91  H43 ACD     1      19.380  24.560  20.650  1.00  0.00            
ATOM     92  H44 ACD     1      19.490  24.850  18.960  1.00  0.00            
ATOM     93  O22 ACD     1      20.670  26.060  20.230  1.00  0.00            
ATOM     94  H45 ACD     1      21.340  25.420  19.970  1.00  0.00            
ATOM     95  O23 ACD     1      15.550  26.850  20.780  1.00  0.00            
ATOM     96  C28 ACD     1      14.640  26.380  21.800  1.00  0.00            
ATOM     97  H46 ACD     1      14.590  26.980  22.710  1.00  0.00            
ATOM     98  C29 ACD     1      14.910  24.900  22.090  1.00  0.00            
ATOM     99  H47 ACD     1      15.240  24.370  21.180  1.00  0.00            
ATOM    100  O24 ACD     1      13.820  24.170  22.560  1.00  0.00            
ATOM    101  C30 ACD     1      16.090  24.660  23.010  1.00  0.00            
ATOM    102  H48 ACD     1      16.950  25.290  22.730  1.00  0.00            
ATOM    103  H49 ACD     1      15.840  25.050  24.000  1.00  0.00            
ATOM    104  O25 ACD     1      16.510  23.290  23.120  1.00  0.00            
ATOM    105  H50 ACD     1      15.790  22.660  23.050  1.00  0.00            
ATOM    106  C31 ACD     1      13.340  26.570  21.110  1.00  0.00            
ATOM    107  H51 ACD     1      13.590  26.130  20.130  1.00  0.00            
ATOM    108  O26 ACD     1      13.080  27.950  20.950  1.00  0.00            
ATOM    109  H52 ACD     1      13.900  28.260  20.550  1.00  0.00            
ATOM    110  C32 ACD     1      12.250  25.780  21.780  1.00  0.00            
ATOM    111  H53 ACD     1      12.160  26.200  22.790  1.00  0.00            
ATOM    112  O27 ACD     1      11.020  25.970  21.080  1.00  0.00            
ATOM    113  H54 ACD     1      10.890  26.880  20.790  1.00  0.00            
ATOM    114  C33 ACD     1      12.570  24.340  21.880  1.00  0.00            
ATOM    115  H55 ACD     1      11.700  23.850  22.320  1.00  0.00            
ATOM    116  O28 ACD     1      12.840  23.810  20.590  1.00  0.00            
ATOM    117  C34 ACD     1      11.980  23.000  19.880  1.00  0.00            
ATOM    118  H56 ACD     1      11.060  22.770  20.430  1.00  0.00            
ATOM    119  C35 ACD     1      11.720  23.690  18.520  1.00  0.00            
ATOM    120  H57 ACD     1      12.710  23.930  18.120  1.00  0.00            
ATOM    121  O29 ACD     1      10.880  24.810  18.670  1.00  0.00            
ATOM    122  H58 ACD     1      11.070  25.160  19.540  1.00  0.00            
ATOM    123  C36 ACD     1      11.080  22.680  17.590  1.00  0.00            
ATOM    124  H59 ACD     1      10.210  22.210  18.070  1.00  0.00            
ATOM    125  O30 ACD     1      10.700  23.230  16.300  1.00  0.00            
ATOM    126  H60 ACD     1      10.100  23.960  16.500  1.00  0.00            
ATOM    127  Cl1 DK2     2      18.190  20.450  19.890  1.00  0.00            
ATOM    128  C1  DK2     2      17.380  21.580  18.860  1.00  0.00            
ATOM    129  C2  DK2     2      16.450  22.500  19.420  1.00  0.00            
ATOM    130  C3  DK2     2      16.030  23.580  18.600  1.00  0.00            
ATOM    131  C4  DK2     2      16.450  23.800  17.310  1.00  0.00            
ATOM    132  C5  DK2     2      16.080  25.040  16.520  1.00  0.00            
ATOM    133  O1  DK2     2      14.970  25.660  17.120  1.00  0.00            
ATOM    134  C6  DK2     2      14.510  26.840  16.430  1.00  0.00            
ATOM    135  C7  DK2     2      13.670  27.720  17.390  1.00  0.00            
ATOM    136  N1  DK2     2      13.470  29.050  16.930  1.00  0.00            
ATOM    137  C8  DK2     2      14.470  29.950  16.660  1.00  0.00            
ATOM    138  C9  DK2     2      13.810  31.060  16.230  1.00  0.00            
ATOM    139  N2  DK2     2      12.440  30.960  16.480  1.00  0.00            
ATOM    140  C10 DK2     2      12.220  29.690  16.790  1.00  0.00            
ATOM    141  C11 DK2     2      13.780  26.620  15.020  1.00  0.00            
ATOM    142  C12 DK2     2      12.740  25.720  14.950  1.00  0.00            
ATOM    143  C13 DK2     2      12.160  25.410  13.650  1.00  0.00            
ATOM    144  C14 DK2     2      12.800  25.870  12.500  1.00  0.00            
ATOM    145  Cl2 DK2     2      12.390  25.220  10.920  1.00  0.00            
ATOM    146  C15 DK2     2      13.900  26.780  12.560  1.00  0.00            
ATOM    147  C16 DK2     2      14.450  27.080  13.800  1.00  0.00            
ATOM    148  Cl3 DK2     2      15.980  27.920  13.890  1.00  0.00            
ATOM    149  C17 DK2     2      17.380  22.840  16.810  1.00  0.00            
ATOM    150  C18 DK2     2      17.860  21.750  17.590  1.00  0.00            
ATOM    151  H1  DK2     2      16.000  22.440  20.410  1.00  0.00            
ATOM    152  H2  DK2     2      15.280  24.210  19.070  1.00  0.00            
ATOM    153  H3  DK2     2      15.830  24.820  15.480  1.00  0.00            
ATOM    154  H4  DK2     2      16.880  25.790  16.470  1.00  0.00            
ATOM    155  H5  DK2     2      15.380  27.480  16.250  1.00  0.00            
ATOM    156  H6  DK2     2      14.160  27.900  18.350  1.00  0.00            
ATOM    157  H7  DK2     2      12.690  27.330  17.690  1.00  0.00            
ATOM    158  H8  DK2     2      15.530  29.720  16.630  1.00  0.00            
ATOM    159  H9  DK2     2      14.250  31.960  15.830  1.00  0.00            
ATOM    160  H10 DK2     2      11.350  29.100  17.040  1.00  0.00            
ATOM    161  H11 DK2     2      12.390  25.180  15.820  1.00  0.00            
ATOM    162  H12 DK2     2      11.320  24.710  13.630  1.00  0.00            
ATOM    163  H13 DK2     2      14.360  27.230  11.680  1.00  0.00            
ATOM    164  H14 DK2     2      17.770  23.010  15.810  1.00  0.00            
ATOM    165  H15 DK2     2      18.750  21.210  17.280  1.00  0.00            
TER
ENDMDL
MODEL        1
ATOM      1  H1  ACD     1      13.480  20.200  18.180  1.00  0.00            
ATOM      2  O1  ACD     1      13.250  20.540  19.050  1.00  0.00            
ATOM      3  C1  ACD     1      12.070  21.400  18.830  1.00  0.00            
ATOM      4  H2  ACD     1      12.000  22.130  19.640  1.00  0.00            
ATOM      5  H3  ACD     1      11.150  20.810  18.860  1.00  0.00            
ATOM      6  C2  ACD     1      12.030  22.130  17.490  1.00  0.00            
ATOM      7  H4  ACD     1      12.990  22.580  17.220  1.00  0.00            
ATOM      8  O2  ACD     1      11.950  21.170  16.510  1.00  0.00            
ATOM      9  C3  ACD     1      11.900  21.740  15.150  1.00  0.00            
ATOM     10  H5  ACD     1      11.740  20.910  14.450  1.00  0.00            
ATOM     11  O3  ACD     1      13.090  22.380  14.820  1.00  0.00            
ATOM     12  C4  ACD     1      13.880  21.760  13.790  1.00  0.00            
ATOM     13  H6  ACD     1      13.540  20.730  13.630  1.00  0.00            
ATOM     14  C5  ACD     1      13.730  22.530  12.410  1.00  0.00            
ATOM     15  H7  ACD     1      13.640  23.620  12.530  1.00  0.00            
ATOM     16  O4  ACD     1      12.530  22.070  11.690  1.00  0.00            
ATOM     17  H8  ACD     1      11.870  22.240  12.370  1.00  0.00            
ATOM     18  C6  ACD     1      14.870  22.250  11.450  1.00  0.00            
ATOM     19  H9  ACD     1      14.770  21.250  11.000  1.00  0.00            
ATOM     20  O5  ACD     1      14.690  23.100  10.300  1.00  0.00            
ATOM     21  H10 ACD     1      13.840  22.830   9.930  1.00  0.00            
ATOM     22  C7  ACD     1      16.270  22.300  12.080  1.00  0.00            
ATOM     23  H11 ACD     1      17.070  21.860  11.480  1.00  0.00            
ATOM     24  O6  ACD     1      16.220  21.400  13.170  1.00  0.00            
ATOM     25  C8  ACD     1      15.300  21.700  14.250  1.00  0.00            
ATOM     26  H12 ACD     1      15.570  22.740  14.480  1.00  0.00            
ATOM     27  C9  ACD     1      15.430  20.840  15.500  1.00  0.00            
ATOM     28  H13 ACD     1      16.390  21.010  16.020  1.00  0.00            
ATOM     29  H14 ACD     1      14.810  21.020  16.380  1.00  0.00            
ATOM     30  O7  ACD     1      15.380  19.450  15.110  1.00  0.00            
ATOM     31  H15 ACD     1      15.070  18.930  15.860  1.00  0.00            
ATOM     32  O8  ACD     1      16.610  23.600  12.430  1.00  0.00            
ATOM     33  C10 ACD     1      17.590  24.340  11.760  1.00  0.00            
ATOM     34  H16 ACD     1      17.640  24.010  10.710  1.00  0.00            
ATOM     35  C11 ACD     1      16.860  25.700  11.650  1.00  0.00            
ATOM     36  H17 ACD     1      16.480  25.880  12.660  1.00  0.00            
ATOM     37  O9  ACD     1      15.740  25.690  10.740  1.00  0.00            
ATOM     38  H18 ACD     1      15.390  24.800  10.690  1.00  0.00            
ATOM     39  C12 ACD     1      17.920  26.720  11.340  1.00  0.00            
ATOM     40  H19 ACD     1      18.370  26.500  10.360  1.00  0.00            
ATOM     41  O10 ACD     1      17.390  28.030  11.290  1.00  0.00            
ATOM     42  H20 ACD     1      16.780  28.000  10.540  1.00  0.00            
ATOM     43  C13 ACD     1      18.990  26.730  12.390  1.00  0.00            
ATOM     44  H21 ACD     1      19.740  27.490  12.170  1.00  0.00            
ATOM     45  O11 ACD     1      19.700  25.550  12.390  1.00  0.00            
ATOM     46  C14 ACD     1      18.960  24.380  12.450  1.00  0.00            
ATOM     47  H22 ACD     1      18.670  24.250  13.500  1.00  0.00            
ATOM     48  C15 ACD     1      19.870  23.320  12.050  1.00  0.00            
ATOM     49  H23 ACD     1      20.700  23.280  12.770  1.00  0.00            
ATOM     50  H24 ACD     1      19.310  22.380  11.950  1.00  0.00            
ATOM     51  O12 ACD     1      20.310  23.670  10.760  1.00  0.00            
ATOM     52  H25 ACD     1      20.630  24.570  10.800  1.00  0.00            
ATOM     53  O13 ACD     1      18.390  26.910  13.640  1.00  0.00            
ATOM     54  C16 ACD     1      18.760  27.950  14.520  1.00  0.00            
ATOM     55  H26 ACD     1      19.790  28.270  14.340  1.00  0.00            
ATOM     56  C17 ACD     1      17.750  29.070  14.450  1.00  0.00            
ATOM     57  H27 ACD     1      16.760  28.600  14.370  1.00  0.00            
ATOM     58  O14 ACD     1      18.000  29.850  13.290  1.00  0.00            
ATOM     59  H28 ACD     1      18.150  29.290  12.530  1.00  0.00            
ATOM     60  C18 ACD     1      17.770  29.930  15.730  1.00  0.00            
ATOM     61  H29 ACD     1      18.710  30.490  15.680  1.00  0.00            
ATOM     62  O15 ACD     1      16.650  30.780  15.870  1.00  0.00            
ATOM     63  H30 ACD     1      16.690  31.470  15.200  1.00  0.00            
ATOM     64  C19 ACD     1      17.960  29.100  17.020  1.00  0.00            
ATOM     65  H31 ACD     1      18.340  29.780  17.800  1.00  0.00            
ATOM     66  O16 ACD     1      19.100  28.260  16.860  1.00  0.00            
ATOM     67  C20 ACD     1      18.840  27.300  15.870  1.00  0.00            
ATOM     68  H32 ACD     1      17.940  26.750  16.170  1.00  0.00            
ATOM     69  C21 ACD     1      20.000  26.320  15.770  1.00  0.00            
ATOM     70  H33 ACD     1      19.760  25.480  15.100  1.00  0.00            
ATOM     71  H34 ACD     1      20.910  26.830  15.410  1.00  0.00            
ATOM     72  O17 ACD     1      20.220  25.780  17.090  1.00  0.00            
ATOM     73  H35 ACD     1      20.710  26.380  17.670  1.00  0.00            
ATOM     74  O18 ACD     1      16.790  28.400  17.280  1.00  0.00            
ATOM     75  C22 ACD     1      16.370  28.320  18.690  1.00  0.00            
ATOM     76  H36 ACD     1      17.080  28.860  19.330  1.00  0.00            
ATOM     77  C23 ACD     1      14.960  28.970  18.770  1.00  0.00            
ATOM     78  H37 ACD     1      14.330  28.460  18.030  1.00  0.00            
ATOM     79  O19 ACD     1      15.030  30.300  18.380  1.00  0.00            
ATOM     80  H38 ACD     1      15.430  30.310  17.510  1.00  0.00            
ATOM     81  C24 ACD     1      14.440  28.770  20.210  1.00  0.00            
ATOM     82  H39 ACD     1      15.170  29.300  20.830  1.00  0.00            
ATOM     83  O20 ACD     1      13.110  29.350  20.480  1.00  0.00            
ATOM     84  H40 ACD     1      13.220  30.290  20.630  1.00  0.00            
ATOM     85  C25 ACD     1      14.440  27.360  20.600  1.00  0.00            
ATOM     86  H41 ACD     1      14.230  27.350  21.680  1.00  0.00            
ATOM     87  O21 ACD     1      15.800  26.910  20.530  1.00  0.00            
ATOM     88  C26 ACD     1      16.330  26.900  19.240  1.00  0.00            
ATOM     89  H42 ACD     1      15.550  26.460  18.600  1.00  0.00            
ATOM     90  C27 ACD     1      17.610  26.090  19.190  1.00  0.00            
ATOM     91  H43 ACD     1      17.250  25.150  19.620  1.00  0.00            
ATOM     92  H44 ACD     1      17.970  25.790  18.200  1.00  0.00            
ATOM     93  O22 ACD     1      18.600  26.590  20.040  1.00  0.00            
ATOM     94  H45 ACD     1      18.280  26.460  20.930  1.00  0.00            
ATOM     95  O23 ACD     1      13.500  26.540  19.840  1.00  0.00            
ATOM     96  C28 ACD     1      12.330  26.290  20.490  1.00  0.00            
ATOM     97  H46 ACD     1      12.220  26.880  21.410  1.00  0.00            
ATOM     98  C29 ACD     1      12.250  24.790  20.720  1.00  0.00            
ATOM     99  H47 ACD     1      12.960  24.320  20.030  1.00  0.00            
ATOM    100  O24 ACD     1      10.910  24.260  20.550  1.00  0.00            
ATOM    101  C30 ACD     1      12.790  24.520  22.100  1.00  0.00            
ATOM    102  H48 ACD     1      13.720  25.080  22.280  1.00  0.00            
ATOM    103  H49 ACD     1      12.060  24.830  22.860  1.00  0.00            
ATOM    104  O25 ACD     1      13.020  23.120  22.400  1.00  0.00            
ATOM    105  H50 ACD     1      12.210  22.700  22.710  1.00  0.00            
ATOM    106  C31 ACD     1      11.220  26.830  19.460  1.00  0.00            
ATOM    107  H51 ACD     1      11.650  26.770  18.460  1.00  0.00            
ATOM    108  O26 ACD     1      10.860  28.160  19.850  1.00  0.00            
ATOM    109  H52 ACD     1      11.680  28.650  19.940  1.00  0.00            
ATOM    110  C32 ACD     1       9.910  26.020  19.360  1.00  0.00            
ATOM    111  H53 ACD     1       9.320  26.250  20.250  1.00  0.00            
ATOM    112  O27 ACD     1       9.230  26.210  18.110  1.00  0.00            
ATOM    113  H54 ACD     1       8.870  27.100  18.150  1.00  0.00            
ATOM    114  C33 ACD     1      10.230  24.560  19.390  1.00  0.00            
ATOM    115  H55 ACD     1       9.310  23.980  19.310  1.00  0.00            
ATOM    116  O28 ACD     1      11.030  24.250  18.280  1.00  0.00            
ATOM    117  C34 ACD     1      10.840  23.130  17.440  1.00  0.00            
ATOM    118  H56 ACD     1       9.880  22.660  17.730  1.00  0.00            
ATOM    119  C35 ACD     1      10.670  23.810  16.060  1.00  0.00            
ATOM    120  H57 ACD     1      11.510  24.490  15.880  1.00  0.00            
ATOM    121  O29 ACD     1       9.500  24.620  15.910  1.00  0.00            
ATOM    122  H58 ACD     1       9.440  25.320  16.570  1.00  0.00            
ATOM    123  C36 ACD     1      10.720  22.680  14.970  1.00  0.00            
ATOM    124  H59 ACD     1       9.770  22.140  14.990  1.00  0.00            
ATOM    125  O30 ACD     1      10.790  23.230  13.650  1.00  0.00            
ATOM    126  H60 ACD     1      10.190  23.980  13.590  1.00  0.00            
ATOM    127  Cl1 DK2     2      17.020  21.530  19.340  1.00  0.00            
ATOM    128  C1  DK2     2      16.550  22.820  18.290  1.00  0.00            
ATOM    129  C2  DK2     2      15.280  23.420  18.470  1.00  0.00            
ATOM    130  C3  DK2     2      14.840  24.440  17.540  1.00  0.00            
ATOM    131  C4  DK2     2      15.650  24.870  16.500  1.00  0.00            
ATOM    132  C5  DK2     2      15.100  25.820  15.480  1.00  0.00            
ATOM    133  O1  DK2     2      13.760  26.310  15.800  1.00  0.00            
ATOM    134  C6  DK2     2      13.460  27.470  15.040  1.00  0.00            
ATOM    135  C7  DK2     2      12.180  28.060  15.740  1.00  0.00            
ATOM    136  N1  DK2     2      11.950  29.510  15.430  1.00  0.00            
ATOM    137  C8  DK2     2      12.230  30.560  16.200  1.00  0.00            
ATOM    138  C9  DK2     2      11.790  31.680  15.550  1.00  0.00            
ATOM    139  N2  DK2     2      11.420  31.360  14.260  1.00  0.00            
ATOM    140  C10 DK2     2      11.520  30.040  14.200  1.00  0.00            
ATOM    141  C11 DK2     2      13.170  27.140  13.570  1.00  0.00            
ATOM    142  C12 DK2     2      12.530  25.940  13.220  1.00  0.00            
ATOM    143  C13 DK2     2      12.310  25.640  11.860  1.00  0.00            
ATOM    144  C14 DK2     2      12.540  26.630  10.880  1.00  0.00            
ATOM    145  Cl2 DK2     2      12.180  26.440   9.160  1.00  0.00            
ATOM    146  C15 DK2     2      13.140  27.820  11.270  1.00  0.00            
ATOM    147  C16 DK2     2      13.600  28.040  12.590  1.00  0.00            
ATOM    148  Cl3 DK2     2      14.520  29.470  12.950  1.00  0.00            
ATOM    149  C17 DK2     2      16.920  24.290  16.340  1.00  0.00            
ATOM    150  C18 DK2     2      17.360  23.200  17.170  1.00  0.00            
ATOM    151  H1  DK2     2      14.700  23.200  19.370  1.00  0.00            
ATOM    152  H2  DK2     2      13.800  24.720  17.620  1.00  0.00            
ATOM    153  H3  DK2     2      15.000  25.240  14.550  1.00  0.00            
ATOM    154  H4  DK2     2      15.850  26.630  15.490  1.00  0.00            
ATOM    155  H5  DK2     2      14.280  28.190  15.150  1.00  0.00            
ATOM    156  H6  DK2     2      12.370  28.020  16.810  1.00  0.00            
ATOM    157  H7  DK2     2      11.250  27.500  15.550  1.00  0.00            
ATOM    158  H8  DK2     2      12.790  30.450  17.120  1.00  0.00            
ATOM    159  H9  DK2     2      12.000  32.670  15.920  1.00  0.00            
ATOM    160  H10 DK2     2      11.460  29.450  13.300  1.00  0.00            
ATOM    161  H11 DK2     2      12.400  25.140  13.940  1.00  0.00            
ATOM    162  H12 DK2     2      11.870  24.740  11.430  1.00  0.00            
ATOM    163  H13 DK2     2      13.260  28.550  10.480  1.00  0.00            
ATOM    164  H14 DK2     2      17.580  24.630  15.550  1.00  0.00            
ATOM    165  H15 DK2     2      18.250  22.650  16.900  1.00  0.00            
TER
ENDMDL
MODEL        1
ATOM      1  H1  ACD     1       5.330  18.050  32.780  1.00  0.00            
ATOM      2  O1  ACD     1       5.960  18.740  32.550  1.00  0.00            
ATOM      3  C1  ACD     1       5.140  19.890  32.580  1.00  0.00            
ATOM      4  H2  ACD     1       5.710  20.670  33.090  1.00  0.00            
ATOM      5  H3  ACD     1       4.280  19.620  33.200  1.00  0.00            
ATOM      6  C2  ACD     1       4.690  20.370  31.240  1.00  0.00            
ATOM      7  H4  ACD     1       5.590  20.590  30.650  1.00  0.00            
ATOM      8  O2  ACD     1       3.830  19.450  30.480  1.00  0.00            
ATOM      9  C3  ACD     1       3.520  19.840  29.120  1.00  0.00            
ATOM     10  H5  ACD     1       2.970  18.990  28.710  1.00  0.00            
ATOM     11  O3  ACD     1       4.800  19.970  28.410  1.00  0.00            
ATOM     12  C4  ACD     1       5.100  18.970  27.480  1.00  0.00            
ATOM     13  H6  ACD     1       4.310  18.210  27.470  1.00  0.00            
ATOM     14  C5  ACD     1       4.900  19.700  26.120  1.00  0.00            
ATOM     15  H7  ACD     1       5.480  20.630  26.110  1.00  0.00            
ATOM     16  O4  ACD     1       3.530  19.920  25.900  1.00  0.00            
ATOM     17  H8  ACD     1       3.270  20.470  26.640  1.00  0.00            
ATOM     18  C6  ACD     1       5.450  18.690  25.110  1.00  0.00            
ATOM     19  H9  ACD     1       4.970  17.710  25.110  1.00  0.00            
ATOM     20  O5  ACD     1       5.580  19.180  23.820  1.00  0.00            
ATOM     21  H10 ACD     1       6.040  20.020  23.850  1.00  0.00            
ATOM     22  C7  ACD     1       6.930  18.280  25.400  1.00  0.00            
ATOM     23  H11 ACD     1       7.230  17.630  24.570  1.00  0.00            
ATOM     24  O6  ACD     1       6.850  17.520  26.580  1.00  0.00            
ATOM     25  C8  ACD     1       6.450  18.380  27.680  1.00  0.00            
ATOM     26  H12 ACD     1       7.200  19.170  27.560  1.00  0.00            
ATOM     27  C9  ACD     1       6.580  17.700  29.080  1.00  0.00            
ATOM     28  H13 ACD     1       7.510  17.130  28.970  1.00  0.00            
ATOM     29  H14 ACD     1       6.870  18.410  29.870  1.00  0.00            
ATOM     30  O7  ACD     1       5.570  16.700  29.430  1.00  0.00            
ATOM     31  H15 ACD     1       5.470  16.220  28.600  1.00  0.00            
ATOM     32  O8  ACD     1       7.700  19.450  25.470  1.00  0.00            
ATOM     33  C10 ACD     1       8.580  19.870  24.410  1.00  0.00            
ATOM     34  H16 ACD     1       8.420  19.200  23.550  1.00  0.00            
ATOM     35  C11 ACD     1       8.210  21.300  24.130  1.00  0.00            
ATOM     36  H17 ACD     1       7.930  21.820  25.050  1.00  0.00            
ATOM     37  O9  ACD     1       7.130  21.330  23.250  1.00  0.00            
ATOM     38  H18 ACD     1       6.900  22.220  22.970  1.00  0.00            
ATOM     39  C12 ACD     1       9.330  22.140  23.530  1.00  0.00            
ATOM     40  H19 ACD     1       9.560  21.790  22.520  1.00  0.00            
ATOM     41  O10 ACD     1       8.980  23.480  23.360  1.00  0.00            
ATOM     42  H20 ACD     1       8.420  23.490  22.580  1.00  0.00            
ATOM     43  C13 ACD     1      10.610  21.970  24.350  1.00  0.00            
ATOM     44  H21 ACD     1      11.410  22.580  23.920  1.00  0.00            
ATOM     45  O11 ACD     1      11.000  20.660  24.290  1.00  0.00            
ATOM     46  C14 ACD     1      10.000  19.750  24.900  1.00  0.00            
ATOM     47  H22 ACD     1      10.030  19.970  25.980  1.00  0.00            
ATOM     48  C15 ACD     1      10.410  18.330  24.900  1.00  0.00            
ATOM     49  H23 ACD     1      11.410  18.270  25.340  1.00  0.00            
ATOM     50  H24 ACD     1       9.780  17.670  25.510  1.00  0.00            
ATOM     51  O12 ACD     1      10.370  17.810  23.490  1.00  0.00            
ATOM     52  H25 ACD     1      10.950  17.040  23.400  1.00  0.00            
ATOM     53  O13 ACD     1      10.450  22.440  25.710  1.00  0.00            
ATOM     54  C16 ACD     1      11.520  23.200  26.300  1.00  0.00            
ATOM     55  H26 ACD     1      12.380  23.330  25.620  1.00  0.00            
ATOM     56  C17 ACD     1      10.850  24.590  26.500  1.00  0.00            
ATOM     57  H27 ACD     1       9.930  24.490  27.090  1.00  0.00            
ATOM     58  O14 ACD     1      10.590  25.160  25.190  1.00  0.00            
ATOM     59  H28 ACD     1      10.030  24.500  24.760  1.00  0.00            
ATOM     60  C18 ACD     1      11.780  25.550  27.230  1.00  0.00            
ATOM     61  H29 ACD     1      12.760  25.710  26.760  1.00  0.00            
ATOM     62  O15 ACD     1      11.210  26.850  27.300  1.00  0.00            
ATOM     63  H30 ACD     1      11.060  27.240  26.440  1.00  0.00            
ATOM     64  C19 ACD     1      12.200  24.970  28.590  1.00  0.00            
ATOM     65  H31 ACD     1      12.890  25.650  29.090  1.00  0.00            
ATOM     66  O16 ACD     1      12.760  23.720  28.290  1.00  0.00            
ATOM     67  C20 ACD     1      11.940  22.710  27.650  1.00  0.00            
ATOM     68  H32 ACD     1      11.010  22.480  28.180  1.00  0.00            
ATOM     69  C21 ACD     1      12.660  21.360  27.560  1.00  0.00            
ATOM     70  H33 ACD     1      12.820  20.890  28.540  1.00  0.00            
ATOM     71  H34 ACD     1      12.250  20.660  26.820  1.00  0.00            
ATOM     72  O17 ACD     1      14.040  21.470  27.060  1.00  0.00            
ATOM     73  H35 ACD     1      14.470  22.210  27.500  1.00  0.00            
ATOM     74  O18 ACD     1      10.990  24.860  29.360  1.00  0.00            
ATOM     75  C22 ACD     1      11.070  25.270  30.710  1.00  0.00            
ATOM     76  H36 ACD     1      12.030  25.730  30.980  1.00  0.00            
ATOM     77  C23 ACD     1      10.090  26.450  30.890  1.00  0.00            
ATOM     78  H37 ACD     1       9.180  26.040  30.420  1.00  0.00            
ATOM     79  O19 ACD     1      10.480  27.540  30.060  1.00  0.00            
ATOM     80  H38 ACD     1      10.510  27.170  29.170  1.00  0.00            
ATOM     81  C24 ACD     1       9.810  26.720  32.320  1.00  0.00            
ATOM     82  H39 ACD     1      10.630  27.250  32.820  1.00  0.00            
ATOM     83  O20 ACD     1       8.650  27.590  32.340  1.00  0.00            
ATOM     84  H40 ACD     1       8.730  28.260  31.660  1.00  0.00            
ATOM     85  C25 ACD     1       9.440  25.460  33.170  1.00  0.00            
ATOM     86  H41 ACD     1       9.330  25.650  34.240  1.00  0.00            
ATOM     87  O21 ACD     1      10.520  24.540  33.000  1.00  0.00            
ATOM     88  C26 ACD     1      10.720  24.070  31.630  1.00  0.00            
ATOM     89  H42 ACD     1       9.790  23.560  31.370  1.00  0.00            
ATOM     90  C27 ACD     1      11.800  22.980  31.640  1.00  0.00            
ATOM     91  H43 ACD     1      11.880  22.620  30.610  1.00  0.00            
ATOM     92  H44 ACD     1      12.740  23.520  31.730  1.00  0.00            
ATOM     93  O22 ACD     1      11.570  22.000  32.630  1.00  0.00            
ATOM     94  H45 ACD     1      10.630  21.890  32.800  1.00  0.00            
ATOM     95  O23 ACD     1       8.260  24.810  32.640  1.00  0.00            
ATOM     96  C28 ACD     1       6.990  24.820  33.300  1.00  0.00            
ATOM     97  H46 ACD     1       6.950  25.380  34.250  1.00  0.00            
ATOM     98  C29 ACD     1       6.770  23.380  33.680  1.00  0.00            
ATOM     99  H47 ACD     1       7.020  22.710  32.840  1.00  0.00            
ATOM    100  O24 ACD     1       5.360  23.210  33.970  1.00  0.00            
ATOM    101  C30 ACD     1       7.580  22.920  34.860  1.00  0.00            
ATOM    102  H48 ACD     1       7.220  21.890  35.000  1.00  0.00            
ATOM    103  H49 ACD     1       8.630  22.850  34.540  1.00  0.00            
ATOM    104  O25 ACD     1       7.340  23.670  36.010  1.00  0.00            
ATOM    105  H50 ACD     1       6.380  23.690  36.110  1.00  0.00            
ATOM    106  C31 ACD     1       6.030  25.430  32.310  1.00  0.00            
ATOM    107  H51 ACD     1       6.370  25.030  31.350  1.00  0.00            
ATOM    108  O26 ACD     1       6.060  26.890  32.240  1.00  0.00            
ATOM    109  H52 ACD     1       6.970  27.150  32.330  1.00  0.00            
ATOM    110  C32 ACD     1       4.580  25.040  32.620  1.00  0.00            
ATOM    111  H53 ACD     1       4.220  25.490  33.550  1.00  0.00            
ATOM    112  O27 ACD     1       3.700  25.350  31.580  1.00  0.00            
ATOM    113  H54 ACD     1       3.920  26.260  31.360  1.00  0.00            
ATOM    114  C33 ACD     1       4.520  23.570  32.880  1.00  0.00            
ATOM    115  H55 ACD     1       3.460  23.330  33.010  1.00  0.00            
ATOM    116  O28 ACD     1       4.920  22.780  31.730  1.00  0.00            
ATOM    117  C34 ACD     1       3.970  21.680  31.310  1.00  0.00            
ATOM    118  H56 ACD     1       3.100  21.730  31.980  1.00  0.00            
ATOM    119  C35 ACD     1       3.410  22.180  30.000  1.00  0.00            
ATOM    120  H57 ACD     1       4.280  22.550  29.440  1.00  0.00            
ATOM    121  O29 ACD     1       2.500  23.230  30.310  1.00  0.00            
ATOM    122  H58 ACD     1       2.880  24.010  30.720  1.00  0.00            
ATOM    123  C36 ACD     1       2.760  21.070  29.190  1.00  0.00            
ATOM    124  H59 ACD     1       1.970  20.890  29.920  1.00  0.00            
ATOM    125  O30 ACD     1       2.350  21.520  27.910  1.00  0.00            
ATOM    126  H60 ACD     1       1.990  22.390  28.090  1.00  0.00            
ATOM    127  Cl1 DK2     2      10.180  18.760  31.110  1.00  0.00            
ATOM    128  C1  DK2     2       9.250  19.990  30.240  1.00  0.00            
ATOM    129  C2  DK2     2       8.430  20.900  30.890  1.00  0.00            
ATOM    130  C3  DK2     2       7.700  21.890  30.190  1.00  0.00            
ATOM    131  C4  DK2     2       7.790  21.930  28.820  1.00  0.00            
ATOM    132  C5  DK2     2       7.000  22.960  28.090  1.00  0.00            
ATOM    133  O1  DK2     2       7.470  24.280  28.450  1.00  0.00            
ATOM    134  C6  DK2     2       7.160  25.270  27.490  1.00  0.00            
ATOM    135  C7  DK2     2       7.690  26.560  28.130  1.00  0.00            
ATOM    136  N1  DK2     2       7.340  27.800  27.470  1.00  0.00            
ATOM    137  C8  DK2     2       8.160  28.570  26.740  1.00  0.00            
ATOM    138  C9  DK2     2       7.520  29.720  26.380  1.00  0.00            
ATOM    139  N2  DK2     2       6.330  29.730  27.010  1.00  0.00            
ATOM    140  C10 DK2     2       6.250  28.620  27.670  1.00  0.00            
ATOM    141  C11 DK2     2       5.680  25.290  27.310  1.00  0.00            
ATOM    142  C12 DK2     2       4.760  25.530  28.390  1.00  0.00            
ATOM    143  C13 DK2     2       3.370  25.370  28.230  1.00  0.00            
ATOM    144  C14 DK2     2       2.880  24.830  27.120  1.00  0.00            
ATOM    145  Cl2 DK2     2       1.160  24.620  26.990  1.00  0.00            
ATOM    146  C15 DK2     2       3.710  24.620  26.010  1.00  0.00            
ATOM    147  C16 DK2     2       5.070  24.810  26.120  1.00  0.00            
ATOM    148  Cl3 DK2     2       5.920  24.130  24.720  1.00  0.00            
ATOM    149  C17 DK2     2       8.580  21.050  28.150  1.00  0.00            
ATOM    150  C18 DK2     2       9.390  20.130  28.820  1.00  0.00            
ATOM    151  H1  DK2     2       8.310  20.820  31.960  1.00  0.00            
ATOM    152  H2  DK2     2       7.110  22.650  30.710  1.00  0.00            
ATOM    153  H3  DK2     2       5.930  22.740  28.230  1.00  0.00            
ATOM    154  H4  DK2     2       7.100  22.770  27.020  1.00  0.00            
ATOM    155  H5  DK2     2       7.590  25.070  26.500  1.00  0.00            
ATOM    156  H6  DK2     2       8.770  26.390  28.230  1.00  0.00            
ATOM    157  H7  DK2     2       7.290  26.580  29.150  1.00  0.00            
ATOM    158  H8  DK2     2       9.170  28.250  26.510  1.00  0.00            
ATOM    159  H9  DK2     2       7.750  30.460  25.630  1.00  0.00            
ATOM    160  H10 DK2     2       5.380  28.290  28.220  1.00  0.00            
ATOM    161  H11 DK2     2       5.050  25.910  29.360  1.00  0.00            
ATOM    162  H12 DK2     2       2.710  25.650  29.040  1.00  0.00            
ATOM    163  H13 DK2     2       3.340  24.270  25.050  1.00  0.00            
ATOM    164  H14 DK2     2       8.660  21.060  27.070  1.00  0.00            
ATOM    165  H15 DK2     2       9.920  19.320  28.320  1.00  0.00            
TER
ENDMDL
MODEL        1
ATOM      1  H1  ACD     1      19.190  29.340  18.560  1.00  0.00            
ATOM      2  O1  ACD     1      18.970  29.610  19.450  1.00  0.00            
ATOM      3  C1  ACD     1      17.680  29.130  19.750  1.00  0.00            
ATOM      4  H2  ACD     1      16.890  29.800  19.400  1.00  0.00            
ATOM      5  H3  ACD     1      17.510  29.070  20.840  1.00  0.00            
ATOM      6  C2  ACD     1      17.480  27.790  19.050  1.00  0.00            
ATOM      7  H4  ACD     1      16.460  27.430  19.260  1.00  0.00            
ATOM      8  O2  ACD     1      17.460  28.060  17.670  1.00  0.00            
ATOM      9  C3  ACD     1      17.250  26.980  16.790  1.00  0.00            
ATOM     10  H5  ACD     1      17.480  27.250  15.760  1.00  0.00            
ATOM     11  O3  ACD     1      15.910  26.460  16.830  1.00  0.00            
ATOM     12  C4  ACD     1      15.220  26.240  15.570  1.00  0.00            
ATOM     13  H6  ACD     1      15.920  26.290  14.730  1.00  0.00            
ATOM     14  C5  ACD     1      14.730  24.770  15.570  1.00  0.00            
ATOM     15  H7  ACD     1      14.520  24.560  16.630  1.00  0.00            
ATOM     16  O4  ACD     1      15.800  23.990  15.020  1.00  0.00            
ATOM     17  H8  ACD     1      16.540  24.230  15.580  1.00  0.00            
ATOM     18  C6  ACD     1      13.450  24.570  14.660  1.00  0.00            
ATOM     19  H9  ACD     1      13.870  24.640  13.650  1.00  0.00            
ATOM     20  O5  ACD     1      12.910  23.290  14.840  1.00  0.00            
ATOM     21  H10 ACD     1      13.410  22.670  14.310  1.00  0.00            
ATOM     22  C7  ACD     1      12.460  25.640  14.950  1.00  0.00            
ATOM     23  H11 ACD     1      11.630  25.350  14.280  1.00  0.00            
ATOM     24  O6  ACD     1      13.090  26.880  14.670  1.00  0.00            
ATOM     25  C8  ACD     1      14.090  27.220  15.540  1.00  0.00            
ATOM     26  H12 ACD     1      13.750  27.310  16.580  1.00  0.00            
ATOM     27  C9  ACD     1      14.600  28.560  15.090  1.00  0.00            
ATOM     28  H13 ACD     1      15.460  28.940  15.660  1.00  0.00            
ATOM     29  H14 ACD     1      15.060  28.420  14.110  1.00  0.00            
ATOM     30  O7  ACD     1      13.550  29.530  15.110  1.00  0.00            
ATOM     31  H15 ACD     1      13.680  30.040  14.310  1.00  0.00            
ATOM     32  O8  ACD     1      12.030  25.520  16.290  1.00  0.00            
ATOM     33  C10 ACD     1      10.580  25.450  16.620  1.00  0.00            
ATOM     34  H16 ACD     1      10.040  25.240  15.690  1.00  0.00            
ATOM     35  C11 ACD     1      10.530  24.190  17.520  1.00  0.00            
ATOM     36  H17 ACD     1      11.450  24.330  18.100  1.00  0.00            
ATOM     37  O9  ACD     1      10.480  23.040  16.830  1.00  0.00            
ATOM     38  H18 ACD     1      11.270  22.890  16.310  1.00  0.00            
ATOM     39  C12 ACD     1       9.330  24.300  18.370  1.00  0.00            
ATOM     40  H19 ACD     1       8.520  24.190  17.650  1.00  0.00            
ATOM     41  O10 ACD     1       9.290  23.240  19.360  1.00  0.00            
ATOM     42  H20 ACD     1       9.700  22.460  18.960  1.00  0.00            
ATOM     43  C13 ACD     1       9.180  25.660  19.090  1.00  0.00            
ATOM     44  H21 ACD     1       8.150  25.820  19.430  1.00  0.00            
ATOM     45  O11 ACD     1       9.210  26.760  18.190  1.00  0.00            
ATOM     46  C14 ACD     1      10.320  26.770  17.340  1.00  0.00            
ATOM     47  H22 ACD     1      11.170  26.840  18.040  1.00  0.00            
ATOM     48  C15 ACD     1      10.340  28.020  16.420  1.00  0.00            
ATOM     49  H23 ACD     1      10.320  28.850  17.130  1.00  0.00            
ATOM     50  H24 ACD     1      11.330  28.080  15.940  1.00  0.00            
ATOM     51  O12 ACD     1       9.370  27.910  15.460  1.00  0.00            
ATOM     52  H25 ACD     1       8.570  27.820  15.990  1.00  0.00            
ATOM     53  O13 ACD     1      10.120  25.850  20.110  1.00  0.00            
ATOM     54  C16 ACD     1       9.680  26.280  21.430  1.00  0.00            
ATOM     55  H26 ACD     1       8.690  26.760  21.400  1.00  0.00            
ATOM     56  C17 ACD     1       9.610  25.090  22.340  1.00  0.00            
ATOM     57  H27 ACD     1      10.640  24.740  22.210  1.00  0.00            
ATOM     58  O14 ACD     1       8.750  24.020  21.900  1.00  0.00            
ATOM     59  H28 ACD     1       8.900  23.880  20.960  1.00  0.00            
ATOM     60  C18 ACD     1       9.470  25.470  23.760  1.00  0.00            
ATOM     61  H29 ACD     1       8.530  26.030  23.860  1.00  0.00            
ATOM     62  O15 ACD     1       9.700  24.310  24.650  1.00  0.00            
ATOM     63  H30 ACD     1       9.310  24.530  25.490  1.00  0.00            
ATOM     64  C19 ACD     1      10.540  26.490  24.110  1.00  0.00            
ATOM     65  H31 ACD     1      10.440  26.770  25.170  1.00  0.00            
ATOM     66  O16 ACD     1      10.350  27.620  23.310  1.00  0.00            
ATOM     67  C20 ACD     1      10.630  27.390  21.920  1.00  0.00            
ATOM     68  H32 ACD     1      11.650  26.980  21.860  1.00  0.00            
ATOM     69  C21 ACD     1      10.580  28.630  21.050  1.00  0.00            
ATOM     70  H33 ACD     1      11.300  29.370  21.420  1.00  0.00            
ATOM     71  H34 ACD     1      11.070  28.410  20.100  1.00  0.00            
ATOM     72  O17 ACD     1       9.340  29.230  20.870  1.00  0.00            
ATOM     73  H35 ACD     1       8.950  28.720  20.160  1.00  0.00            
ATOM     74  O18 ACD     1      11.900  25.960  23.960  1.00  0.00            
ATOM     75  C22 ACD     1      12.750  25.870  25.140  1.00  0.00            
ATOM     76  H36 ACD     1      12.230  25.840  26.110  1.00  0.00            
ATOM     77  C23 ACD     1      13.430  24.540  24.890  1.00  0.00            
ATOM     78  H37 ACD     1      13.760  24.460  23.850  1.00  0.00            
ATOM     79  O19 ACD     1      12.440  23.480  25.090  1.00  0.00            
ATOM     80  H38 ACD     1      11.610  23.810  24.730  1.00  0.00            
ATOM     81  C24 ACD     1      14.680  24.480  25.750  1.00  0.00            
ATOM     82  H39 ACD     1      14.410  24.500  26.820  1.00  0.00            
ATOM     83  O20 ACD     1      15.510  23.290  25.490  1.00  0.00            
ATOM     84  H40 ACD     1      14.990  22.480  25.500  1.00  0.00            
ATOM     85  C25 ACD     1      15.610  25.740  25.570  1.00  0.00            
ATOM     86  H41 ACD     1      16.470  25.650  26.240  1.00  0.00            
ATOM     87  O21 ACD     1      14.930  26.890  25.810  1.00  0.00            
ATOM     88  C26 ACD     1      13.690  27.090  25.120  1.00  0.00            
ATOM     89  H42 ACD     1      13.870  27.350  24.070  1.00  0.00            
ATOM     90  C27 ACD     1      12.980  28.320  25.740  1.00  0.00            
ATOM     91  H43 ACD     1      13.650  29.190  25.750  1.00  0.00            
ATOM     92  H44 ACD     1      12.170  28.520  25.030  1.00  0.00            
ATOM     93  O22 ACD     1      12.450  28.130  27.040  1.00  0.00            
ATOM     94  H45 ACD     1      12.000  28.950  27.220  1.00  0.00            
ATOM     95  O23 ACD     1      16.120  25.950  24.260  1.00  0.00            
ATOM     96  C28 ACD     1      17.530  26.220  24.070  1.00  0.00            
ATOM     97  H46 ACD     1      18.030  26.410  25.030  1.00  0.00            
ATOM     98  C29 ACD     1      17.690  27.560  23.280  1.00  0.00            
ATOM     99  H47 ACD     1      16.930  27.440  22.500  1.00  0.00            
ATOM    100  O24 ACD     1      19.000  27.510  22.720  1.00  0.00            
ATOM    101  C30 ACD     1      17.420  28.700  24.260  1.00  0.00            
ATOM    102  H48 ACD     1      17.090  28.340  25.240  1.00  0.00            
ATOM    103  H49 ACD     1      18.390  29.120  24.550  1.00  0.00            
ATOM    104  O25 ACD     1      16.540  29.710  23.720  1.00  0.00            
ATOM    105  H50 ACD     1      16.670  30.460  24.320  1.00  0.00            
ATOM    106  C31 ACD     1      18.020  24.960  23.360  1.00  0.00            
ATOM    107  H51 ACD     1      17.210  24.600  22.710  1.00  0.00            
ATOM    108  O26 ACD     1      18.190  23.870  24.300  1.00  0.00            
ATOM    109  H52 ACD     1      17.320  23.750  24.700  1.00  0.00            
ATOM    110  C32 ACD     1      19.350  25.150  22.660  1.00  0.00            
ATOM    111  H53 ACD     1      20.070  25.270  23.480  1.00  0.00            
ATOM    112  O27 ACD     1      19.740  24.130  21.760  1.00  0.00            
ATOM    113  H54 ACD     1      19.760  23.300  22.240  1.00  0.00            
ATOM    114  C33 ACD     1      19.320  26.460  21.860  1.00  0.00            
ATOM    115  H55 ACD     1      20.310  26.650  21.430  1.00  0.00            
ATOM    116  O28 ACD     1      18.290  26.350  20.860  1.00  0.00            
ATOM    117  C34 ACD     1      18.480  26.690  19.480  1.00  0.00            
ATOM    118  H56 ACD     1      19.550  26.920  19.420  1.00  0.00            
ATOM    119  C35 ACD     1      18.240  25.480  18.550  1.00  0.00            
ATOM    120  H57 ACD     1      17.230  25.150  18.820  1.00  0.00            
ATOM    121  O29 ACD     1      19.250  24.440  18.820  1.00  0.00            
ATOM    122  H58 ACD     1      19.430  24.400  19.770  1.00  0.00            
ATOM    123  C36 ACD     1      18.310  25.930  17.080  1.00  0.00            
ATOM    124  H59 ACD     1      19.310  26.370  17.050  1.00  0.00            
ATOM    125  O30 ACD     1      18.200  24.840  16.190  1.00  0.00            
ATOM    126  H60 ACD     1      18.490  24.090  16.710  1.00  0.00            
ATOM    127  Cl1 DK2     2      13.420  31.680  18.960  1.00  0.00            
ATOM    128  C1  DK2     2      13.830  30.060  19.570  1.00  0.00            
ATOM    129  C2  DK2     2      14.340  29.850  20.860  1.00  0.00            
ATOM    130  C3  DK2     2      14.610  28.590  21.270  1.00  0.00            
ATOM    131  C4  DK2     2      14.230  27.440  20.550  1.00  0.00            
ATOM    132  C5  DK2     2      14.370  26.000  21.080  1.00  0.00            
ATOM    133  O1  DK2     2      14.000  25.050  20.070  1.00  0.00            
ATOM    134  C6  DK2     2      14.620  23.790  20.200  1.00  0.00            
ATOM    135  C7  DK2     2      14.620  23.230  18.780  1.00  0.00            
ATOM    136  N1  DK2     2      14.750  21.770  18.770  1.00  0.00            
ATOM    137  C8  DK2     2      13.720  20.890  18.750  1.00  0.00            
ATOM    138  C9  DK2     2      14.240  19.670  18.920  1.00  0.00            
ATOM    139  N2  DK2     2      15.620  19.750  19.070  1.00  0.00            
ATOM    140  C10 DK2     2      15.910  21.050  18.930  1.00  0.00            
ATOM    141  C11 DK2     2      13.710  22.990  21.140  1.00  0.00            
ATOM    142  C12 DK2     2      12.320  23.030  21.010  1.00  0.00            
ATOM    143  C13 DK2     2      11.510  22.050  21.720  1.00  0.00            
ATOM    144  C14 DK2     2      12.050  21.130  22.580  1.00  0.00            
ATOM    145  Cl2 DK2     2      11.090  19.830  23.300  1.00  0.00            
ATOM    146  C15 DK2     2      13.420  21.200  22.790  1.00  0.00            
ATOM    147  C16 DK2     2      14.240  22.020  22.010  1.00  0.00            
ATOM    148  Cl3 DK2     2      15.930  21.870  22.220  1.00  0.00            
ATOM    149  C17 DK2     2      13.690  27.650  19.250  1.00  0.00            
ATOM    150  C18 DK2     2      13.470  28.960  18.730  1.00  0.00            
ATOM    151  H1  DK2     2      14.540  30.710  21.490  1.00  0.00            
ATOM    152  H2  DK2     2      15.070  28.550  22.250  1.00  0.00            
ATOM    153  H3  DK2     2      13.700  25.810  21.930  1.00  0.00            
ATOM    154  H4  DK2     2      15.410  25.860  21.390  1.00  0.00            
ATOM    155  H5  DK2     2      15.690  23.780  20.470  1.00  0.00            
ATOM    156  H6  DK2     2      15.420  23.580  18.120  1.00  0.00            
ATOM    157  H7  DK2     2      13.620  23.410  18.360  1.00  0.00            
ATOM    158  H8  DK2     2      12.690  21.210  18.800  1.00  0.00            
ATOM    159  H9  DK2     2      13.700  18.730  18.870  1.00  0.00            
ATOM    160  H10 DK2     2      16.820  21.610  19.080  1.00  0.00            
ATOM    161  H11 DK2     2      11.780  23.730  20.380  1.00  0.00            
ATOM    162  H12 DK2     2      10.430  22.110  21.620  1.00  0.00            
ATOM    163  H13 DK2     2      13.870  20.380  23.350  1.00  0.00            
ATOM    164  H14 DK2     2      13.410  26.810  18.630  1.00  0.00            
ATOM    165  H15 DK2     2      13.070  29.080  17.730  1.00  0.00            
TER
ENDMDL
MODEL        1
ATOM      1  H1  ACD     1      15.360  16.800  23.090  1.00  0.00            
ATOM      2  O1  ACD     1      16.080  16.250  22.760  1.00  0.00            
ATOM      3  C1  ACD     1      15.870  16.130  21.280  1.00  0.00            
ATOM      4  H2  ACD     1      14.930  15.600  21.050  1.00  0.00            
ATOM      5  H3  ACD     1      16.690  15.620  20.760  1.00  0.00            
ATOM      6  C2  ACD     1      15.740  17.440  20.570  1.00  0.00            
ATOM      7  H4  ACD     1      14.810  17.970  20.850  1.00  0.00            
ATOM      8  O2  ACD     1      16.900  18.150  21.000  1.00  0.00            
ATOM      9  C3  ACD     1      16.990  19.530  20.590  1.00  0.00            
ATOM     10  H5  ACD     1      17.950  19.950  20.910  1.00  0.00            
ATOM     11  O3  ACD     1      15.900  20.200  21.120  1.00  0.00            
ATOM     12  C4  ACD     1      16.060  21.330  22.050  1.00  0.00            
ATOM     13  H6  ACD     1      17.110  21.660  22.090  1.00  0.00            
ATOM     14  C5  ACD     1      15.170  22.470  21.460  1.00  0.00            
ATOM     15  H7  ACD     1      14.130  22.130  21.420  1.00  0.00            
ATOM     16  O4  ACD     1      15.660  23.070  20.220  1.00  0.00            
ATOM     17  H8  ACD     1      16.000  22.320  19.720  1.00  0.00            
ATOM     18  C6  ACD     1      15.150  23.640  22.480  1.00  0.00            
ATOM     19  H9  ACD     1      16.160  24.070  22.590  1.00  0.00            
ATOM     20  O5  ACD     1      14.320  24.800  22.060  1.00  0.00            
ATOM     21  H10 ACD     1      14.620  25.050  21.180  1.00  0.00            
ATOM     22  C7  ACD     1      14.690  23.190  23.880  1.00  0.00            
ATOM     23  H11 ACD     1      14.670  23.990  24.630  1.00  0.00            
ATOM     24  O6  ACD     1      15.580  22.180  24.280  1.00  0.00            
ATOM     25  C8  ACD     1      15.660  21.030  23.480  1.00  0.00            
ATOM     26  H12 ACD     1      14.660  20.570  23.400  1.00  0.00            
ATOM     27  C9  ACD     1      16.470  19.940  24.070  1.00  0.00            
ATOM     28  H13 ACD     1      16.570  19.130  23.340  1.00  0.00            
ATOM     29  H14 ACD     1      17.460  20.370  24.250  1.00  0.00            
ATOM     30  O7  ACD     1      16.010  19.390  25.270  1.00  0.00            
ATOM     31  H15 ACD     1      16.530  19.830  25.950  1.00  0.00            
ATOM     32  O8  ACD     1      13.430  22.570  23.860  1.00  0.00            
ATOM     33  C10 ACD     1      12.410  22.790  24.880  1.00  0.00            
ATOM     34  H16 ACD     1      12.790  23.590  25.520  1.00  0.00            
ATOM     35  C11 ACD     1      11.150  23.250  24.140  1.00  0.00            
ATOM     36  H17 ACD     1      10.980  22.680  23.210  1.00  0.00            
ATOM     37  O9  ACD     1      11.280  24.670  23.710  1.00  0.00            
ATOM     38  H18 ACD     1      12.030  24.660  23.120  1.00  0.00            
ATOM     39  C12 ACD     1       9.890  23.140  25.040  1.00  0.00            
ATOM     40  H19 ACD     1       9.920  23.900  25.830  1.00  0.00            
ATOM     41  O10 ACD     1       8.740  23.260  24.230  1.00  0.00            
ATOM     42  H20 ACD     1       8.920  23.810  23.460  1.00  0.00            
ATOM     43  C13 ACD     1       9.890  21.800  25.660  1.00  0.00            
ATOM     44  H21 ACD     1       8.950  21.620  26.190  1.00  0.00            
ATOM     45  O11 ACD     1      10.980  21.590  26.540  1.00  0.00            
ATOM     46  C14 ACD     1      12.180  21.490  25.810  1.00  0.00            
ATOM     47  H22 ACD     1      12.140  20.630  25.130  1.00  0.00            
ATOM     48  C15 ACD     1      13.270  21.270  26.880  1.00  0.00            
ATOM     49  H23 ACD     1      12.870  20.710  27.730  1.00  0.00            
ATOM     50  H24 ACD     1      13.950  20.480  26.540  1.00  0.00            
ATOM     51  O12 ACD     1      13.920  22.460  27.290  1.00  0.00            
ATOM     52  H25 ACD     1      14.120  22.320  28.220  1.00  0.00            
ATOM     53  O13 ACD     1       9.810  20.760  24.660  1.00  0.00            
ATOM     54  C16 ACD     1       8.880  19.700  24.830  1.00  0.00            
ATOM     55  H26 ACD     1       8.330  19.710  25.780  1.00  0.00            
ATOM     56  C17 ACD     1       7.890  19.900  23.700  1.00  0.00            
ATOM     57  H27 ACD     1       8.510  20.160  22.830  1.00  0.00            
ATOM     58  O14 ACD     1       7.120  21.080  24.060  1.00  0.00            
ATOM     59  H28 ACD     1       7.760  21.800  24.050  1.00  0.00            
ATOM     60  C18 ACD     1       6.990  18.670  23.530  1.00  0.00            
ATOM     61  H29 ACD     1       6.290  18.690  24.380  1.00  0.00            
ATOM     62  O15 ACD     1       6.330  18.700  22.200  1.00  0.00            
ATOM     63  H30 ACD     1       7.030  18.360  21.630  1.00  0.00            
ATOM     64  C19 ACD     1       7.850  17.380  23.520  1.00  0.00            
ATOM     65  H31 ACD     1       7.150  16.530  23.560  1.00  0.00            
ATOM     66  O16 ACD     1       8.640  17.330  24.640  1.00  0.00            
ATOM     67  C20 ACD     1       9.660  18.360  24.750  1.00  0.00            
ATOM     68  H32 ACD     1      10.340  18.300  23.900  1.00  0.00            
ATOM     69  C21 ACD     1      10.440  17.980  26.010  1.00  0.00            
ATOM     70  H33 ACD     1      10.790  16.970  25.770  1.00  0.00            
ATOM     71  H34 ACD     1      11.260  18.710  26.160  1.00  0.00            
ATOM     72  O17 ACD     1       9.630  17.860  27.200  1.00  0.00            
ATOM     73  H35 ACD     1      10.110  17.210  27.720  1.00  0.00            
ATOM     74  O18 ACD     1       8.480  17.280  22.240  1.00  0.00            
ATOM     75  C22 ACD     1       8.190  16.190  21.390  1.00  0.00            
ATOM     76  H36 ACD     1       7.180  15.820  21.600  1.00  0.00            
ATOM     77  C23 ACD     1       8.240  16.890  20.040  1.00  0.00            
ATOM     78  H37 ACD     1       9.210  17.390  19.950  1.00  0.00            
ATOM     79  O19 ACD     1       7.210  17.830  19.800  1.00  0.00            
ATOM     80  H38 ACD     1       7.380  18.230  18.940  1.00  0.00            
ATOM     81  C24 ACD     1       8.250  15.800  18.920  1.00  0.00            
ATOM     82  H39 ACD     1       7.330  15.220  19.020  1.00  0.00            
ATOM     83  O20 ACD     1       8.370  16.390  17.640  1.00  0.00            
ATOM     84  H40 ACD     1       9.320  16.350  17.510  1.00  0.00            
ATOM     85  C25 ACD     1       9.430  14.800  19.120  1.00  0.00            
ATOM     86  H41 ACD     1       9.380  14.000  18.380  1.00  0.00            
ATOM     87  O21 ACD     1       9.170  14.210  20.390  1.00  0.00            
ATOM     88  C26 ACD     1       9.260  15.050  21.520  1.00  0.00            
ATOM     89  H42 ACD     1      10.300  15.410  21.490  1.00  0.00            
ATOM     90  C27 ACD     1       8.910  14.310  22.800  1.00  0.00            
ATOM     91  H43 ACD     1       9.120  14.930  23.690  1.00  0.00            
ATOM     92  H44 ACD     1       7.840  14.090  22.770  1.00  0.00            
ATOM     93  O22 ACD     1       9.680  13.160  22.860  1.00  0.00            
ATOM     94  H45 ACD     1       9.180  12.530  22.330  1.00  0.00            
ATOM     95  O23 ACD     1      10.680  15.510  19.080  1.00  0.00            
ATOM     96  C28 ACD     1      11.800  14.970  18.340  1.00  0.00            
ATOM     97  H46 ACD     1      11.530  14.030  17.830  1.00  0.00            
ATOM     98  C29 ACD     1      13.000  14.650  19.260  1.00  0.00            
ATOM     99  H47 ACD     1      13.080  15.460  19.990  1.00  0.00            
ATOM    100  O24 ACD     1      14.280  14.650  18.540  1.00  0.00            
ATOM    101  C30 ACD     1      12.830  13.360  19.910  1.00  0.00            
ATOM    102  H48 ACD     1      11.950  13.510  20.550  1.00  0.00            
ATOM    103  H49 ACD     1      12.620  12.590  19.150  1.00  0.00            
ATOM    104  O25 ACD     1      14.060  12.890  20.580  1.00  0.00            
ATOM    105  H50 ACD     1      14.750  12.910  19.920  1.00  0.00            
ATOM    106  C31 ACD     1      12.060  16.070  17.400  1.00  0.00            
ATOM    107  H51 ACD     1      12.130  16.960  18.050  1.00  0.00            
ATOM    108  O26 ACD     1      10.930  16.250  16.560  1.00  0.00            
ATOM    109  H52 ACD     1      10.980  17.010  15.980  1.00  0.00            
ATOM    110  C32 ACD     1      13.360  15.980  16.660  1.00  0.00            
ATOM    111  H53 ACD     1      13.290  15.040  16.090  1.00  0.00            
ATOM    112  O27 ACD     1      13.720  17.150  15.940  1.00  0.00            
ATOM    113  H54 ACD     1      13.000  17.330  15.330  1.00  0.00            
ATOM    114  C33 ACD     1      14.510  15.760  17.680  1.00  0.00            
ATOM    115  H55 ACD     1      15.480  15.590  17.210  1.00  0.00            
ATOM    116  O28 ACD     1      14.530  16.900  18.520  1.00  0.00            
ATOM    117  C34 ACD     1      15.760  17.370  19.010  1.00  0.00            
ATOM    118  H56 ACD     1      16.580  16.680  18.770  1.00  0.00            
ATOM    119  C35 ACD     1      15.780  18.760  18.420  1.00  0.00            
ATOM    120  H57 ACD     1      14.850  19.220  18.780  1.00  0.00            
ATOM    121  O29 ACD     1      15.940  18.710  17.000  1.00  0.00            
ATOM    122  H58 ACD     1      15.210  18.190  16.630  1.00  0.00            
ATOM    123  C36 ACD     1      16.930  19.580  19.060  1.00  0.00            
ATOM    124  H59 ACD     1      17.880  19.110  18.770  1.00  0.00            
ATOM    125  O30 ACD     1      16.860  20.980  18.730  1.00  0.00            
ATOM    126  H60 ACD     1      16.690  21.040  17.790  1.00  0.00            
ATOM    127  Cl1 DK2     2      13.780  14.430  24.730  1.00  0.00            
ATOM    128  C1  DK2     2      13.360  15.810  23.880  1.00  0.00            
ATOM    129  C2  DK2     2      12.740  15.830  22.620  1.00  0.00            
ATOM    130  C3  DK2     2      12.430  17.080  22.040  1.00  0.00            
ATOM    131  C4  DK2     2      12.690  18.280  22.690  1.00  0.00            
ATOM    132  C5  DK2     2      12.340  19.630  22.010  1.00  0.00            
ATOM    133  O1  DK2     2      11.150  19.490  21.180  1.00  0.00            
ATOM    134  C6  DK2     2      10.580  20.720  20.570  1.00  0.00            
ATOM    135  C7  DK2     2       9.120  20.510  20.010  1.00  0.00            
ATOM    136  N1  DK2     2       8.230  21.670  19.970  1.00  0.00            
ATOM    137  C8  DK2     2       8.330  22.860  19.240  1.00  0.00            
ATOM    138  C9  DK2     2       7.330  23.660  19.680  1.00  0.00            
ATOM    139  N2  DK2     2       6.550  22.920  20.550  1.00  0.00            
ATOM    140  C10 DK2     2       7.110  21.730  20.790  1.00  0.00            
ATOM    141  C11 DK2     2      11.460  21.290  19.450  1.00  0.00            
ATOM    142  C12 DK2     2      11.890  20.340  18.510  1.00  0.00            
ATOM    143  C13 DK2     2      12.680  20.720  17.440  1.00  0.00            
ATOM    144  C14 DK2     2      13.210  22.020  17.430  1.00  0.00            
ATOM    145  Cl2 DK2     2      14.240  22.570  16.140  1.00  0.00            
ATOM    146  C15 DK2     2      12.810  22.980  18.410  1.00  0.00            
ATOM    147  C16 DK2     2      11.890  22.660  19.420  1.00  0.00            
ATOM    148  Cl3 DK2     2      11.600  23.860  20.690  1.00  0.00            
ATOM    149  C17 DK2     2      13.300  18.240  23.940  1.00  0.00            
ATOM    150  C18 DK2     2      13.550  17.000  24.570  1.00  0.00            
ATOM    151  H1  DK2     2      12.470  14.920  22.090  1.00  0.00            
ATOM    152  H2  DK2     2      11.900  16.990  21.090  1.00  0.00            
ATOM    153  H3  DK2     2      13.220  19.960  21.440  1.00  0.00            
ATOM    154  H4  DK2     2      12.160  20.460  22.700  1.00  0.00            
ATOM    155  H5  DK2     2      10.440  21.400  21.420  1.00  0.00            
ATOM    156  H6  DK2     2       8.620  19.770  20.640  1.00  0.00            
ATOM    157  H7  DK2     2       9.200  20.090  19.000  1.00  0.00            
ATOM    158  H8  DK2     2       9.090  23.110  18.520  1.00  0.00            
ATOM    159  H9  DK2     2       7.090  24.700  19.530  1.00  0.00            
ATOM    160  H10 DK2     2       6.770  20.970  21.480  1.00  0.00            
ATOM    161  H11 DK2     2      11.540  19.310  18.630  1.00  0.00            
ATOM    162  H12 DK2     2      13.040  19.980  16.730  1.00  0.00            
ATOM    163  H13 DK2     2      13.170  24.000  18.300  1.00  0.00            
ATOM    164  H14 DK2     2      13.570  19.110  24.520  1.00  0.00            
ATOM    165  H15 DK2     2      13.930  17.050  25.590  1.00  0.00            
TER
ENDMDL
MODEL        1
ATOM      1  H1  ACD     1      28.570  10.720  30.680  1.00  0.00            
ATOM      2  O1  ACD     1      29.440  11.120  30.610  1.00  0.00            
ATOM      3  C1  ACD     1      29.380  11.670  29.290  1.00  0.00            
ATOM      4  H2  ACD     1      28.820  11.060  28.570  1.00  0.00            
ATOM      5  H3  ACD     1      30.380  11.830  28.860  1.00  0.00            
ATOM      6  C2  ACD     1      28.720  13.010  29.540  1.00  0.00            
ATOM      7  H4  ACD     1      27.860  12.950  30.210  1.00  0.00            
ATOM      8  O2  ACD     1      29.700  13.880  30.260  1.00  0.00            
ATOM      9  C3  ACD     1      29.320  15.190  30.420  1.00  0.00            
ATOM     10  H5  ACD     1      30.140  15.670  30.960  1.00  0.00            
ATOM     11  O3  ACD     1      28.060  15.260  31.150  1.00  0.00            
ATOM     12  C4  ACD     1      28.030  15.750  32.480  1.00  0.00            
ATOM     13  H6  ACD     1      29.050  15.690  32.880  1.00  0.00            
ATOM     14  C5  ACD     1      27.590  17.250  32.410  1.00  0.00            
ATOM     15  H7  ACD     1      26.640  17.260  31.870  1.00  0.00            
ATOM     16  O4  ACD     1      28.610  18.000  31.650  1.00  0.00            
ATOM     17  H8  ACD     1      28.690  17.590  30.790  1.00  0.00            
ATOM     18  C6  ACD     1      27.270  17.850  33.770  1.00  0.00            
ATOM     19  H9  ACD     1      28.180  17.930  34.390  1.00  0.00            
ATOM     20  O5  ACD     1      26.590  19.110  33.660  1.00  0.00            
ATOM     21  H10 ACD     1      27.070  19.720  33.100  1.00  0.00            
ATOM     22  C7  ACD     1      26.310  17.000  34.480  1.00  0.00            
ATOM     23  H11 ACD     1      26.130  17.380  35.490  1.00  0.00            
ATOM     24  O6  ACD     1      26.930  15.740  34.590  1.00  0.00            
ATOM     25  C8  ACD     1      27.170  15.000  33.500  1.00  0.00            
ATOM     26  H12 ACD     1      26.240  14.760  32.980  1.00  0.00            
ATOM     27  C9  ACD     1      27.730  13.630  33.910  1.00  0.00            
ATOM     28  H13 ACD     1      26.950  13.130  34.500  1.00  0.00            
ATOM     29  H14 ACD     1      27.860  13.070  32.980  1.00  0.00            
ATOM     30  O7  ACD     1      28.970  13.730  34.490  1.00  0.00            
ATOM     31  H15 ACD     1      29.140  13.000  35.080  1.00  0.00            
ATOM     32  O8  ACD     1      25.000  16.730  33.830  1.00  0.00            
ATOM     33  C10 ACD     1      23.840  16.880  34.600  1.00  0.00            
ATOM     34  H16 ACD     1      24.050  16.950  35.670  1.00  0.00            
ATOM     35  C11 ACD     1      23.210  18.180  34.180  1.00  0.00            
ATOM     36  H17 ACD     1      23.160  18.140  33.080  1.00  0.00            
ATOM     37  O9  ACD     1      24.010  19.280  34.620  1.00  0.00            
ATOM     38  H18 ACD     1      24.910  19.210  34.280  1.00  0.00            
ATOM     39  C12 ACD     1      21.850  18.290  34.710  1.00  0.00            
ATOM     40  H19 ACD     1      21.850  18.350  35.810  1.00  0.00            
ATOM     41  O10 ACD     1      21.190  19.500  34.240  1.00  0.00            
ATOM     42  H20 ACD     1      21.420  20.250  34.800  1.00  0.00            
ATOM     43  C13 ACD     1      21.080  16.990  34.330  1.00  0.00            
ATOM     44  H21 ACD     1      20.060  17.070  34.730  1.00  0.00            
ATOM     45  O11 ACD     1      21.700  15.850  34.900  1.00  0.00            
ATOM     46  C14 ACD     1      23.070  15.630  34.440  1.00  0.00            
ATOM     47  H22 ACD     1      23.050  15.520  33.350  1.00  0.00            
ATOM     48  C15 ACD     1      23.720  14.450  35.100  1.00  0.00            
ATOM     49  H23 ACD     1      23.220  13.530  34.780  1.00  0.00            
ATOM     50  H24 ACD     1      24.820  14.400  35.000  1.00  0.00            
ATOM     51  O12 ACD     1      23.460  14.470  36.530  1.00  0.00            
ATOM     52  H25 ACD     1      23.500  13.550  36.830  1.00  0.00            
ATOM     53  O13 ACD     1      20.890  16.900  32.900  1.00  0.00            
ATOM     54  C16 ACD     1      19.680  17.210  32.350  1.00  0.00            
ATOM     55  H26 ACD     1      18.940  17.700  33.000  1.00  0.00            
ATOM     56  C17 ACD     1      19.990  18.190  31.200  1.00  0.00            
ATOM     57  H27 ACD     1      20.970  17.980  30.750  1.00  0.00            
ATOM     58  O14 ACD     1      20.120  19.490  31.790  1.00  0.00            
ATOM     59  H28 ACD     1      20.810  19.470  32.470  1.00  0.00            
ATOM     60  C18 ACD     1      18.850  18.140  30.150  1.00  0.00            
ATOM     61  H29 ACD     1      17.930  18.600  30.540  1.00  0.00            
ATOM     62  O15 ACD     1      19.230  18.980  29.030  1.00  0.00            
ATOM     63  H30 ACD     1      19.400  19.780  29.530  1.00  0.00            
ATOM     64  C19 ACD     1      18.570  16.760  29.700  1.00  0.00            
ATOM     65  H31 ACD     1      17.780  16.780  28.940  1.00  0.00            
ATOM     66  O16 ACD     1      18.170  16.090  30.810  1.00  0.00            
ATOM     67  C20 ACD     1      19.120  15.880  31.890  1.00  0.00            
ATOM     68  H32 ACD     1      19.920  15.300  31.420  1.00  0.00            
ATOM     69  C21 ACD     1      18.300  15.190  32.970  1.00  0.00            
ATOM     70  H33 ACD     1      17.770  14.340  32.530  1.00  0.00            
ATOM     71  H34 ACD     1      19.120  14.760  33.570  1.00  0.00            
ATOM     72  O17 ACD     1      17.390  16.020  33.660  1.00  0.00            
ATOM     73  H35 ACD     1      16.530  16.170  33.270  1.00  0.00            
ATOM     74  O18 ACD     1      19.850  16.200  29.190  1.00  0.00            
ATOM     75  C22 ACD     1      19.720  15.530  27.910  1.00  0.00            
ATOM     76  H36 ACD     1      18.680  15.510  27.580  1.00  0.00            
ATOM     77  C23 ACD     1      20.510  16.420  26.970  1.00  0.00            
ATOM     78  H37 ACD     1      21.450  16.670  27.490  1.00  0.00            
ATOM     79  O19 ACD     1      19.590  17.510  26.630  1.00  0.00            
ATOM     80  H38 ACD     1      19.470  18.100  27.380  1.00  0.00            
ATOM     81  C24 ACD     1      20.960  15.570  25.820  1.00  0.00            
ATOM     82  H39 ACD     1      20.040  15.480  25.230  1.00  0.00            
ATOM     83  O20 ACD     1      21.910  16.230  25.010  1.00  0.00            
ATOM     84  H40 ACD     1      22.690  15.720  25.240  1.00  0.00            
ATOM     85  C25 ACD     1      21.440  14.130  26.190  1.00  0.00            
ATOM     86  H41 ACD     1      21.490  13.640  25.210  1.00  0.00            
ATOM     87  O21 ACD     1      20.470  13.390  26.970  1.00  0.00            
ATOM     88  C26 ACD     1      20.210  14.070  28.130  1.00  0.00            
ATOM     89  H42 ACD     1      21.090  14.070  28.790  1.00  0.00            
ATOM     90  C27 ACD     1      19.160  13.410  28.880  1.00  0.00            
ATOM     91  H43 ACD     1      18.910  14.050  29.740  1.00  0.00            
ATOM     92  H44 ACD     1      18.240  13.320  28.290  1.00  0.00            
ATOM     93  O22 ACD     1      19.590  12.140  29.340  1.00  0.00            
ATOM     94  H45 ACD     1      19.490  11.560  28.580  1.00  0.00            
ATOM     95  O23 ACD     1      22.690  14.110  26.920  1.00  0.00            
ATOM     96  C28 ACD     1      23.690  13.220  26.440  1.00  0.00            
ATOM     97  H46 ACD     1      23.270  12.630  25.610  1.00  0.00            
ATOM     98  C29 ACD     1      24.110  12.420  27.660  1.00  0.00            
ATOM     99  H47 ACD     1      24.470  13.210  28.330  1.00  0.00            
ATOM    100  O24 ACD     1      25.270  11.660  27.370  1.00  0.00            
ATOM    101  C30 ACD     1      22.980  11.560  28.300  1.00  0.00            
ATOM    102  H48 ACD     1      23.420  11.180  29.230  1.00  0.00            
ATOM    103  H49 ACD     1      22.080  12.150  28.520  1.00  0.00            
ATOM    104  O25 ACD     1      22.660  10.450  27.340  1.00  0.00            
ATOM    105  H50 ACD     1      23.360   9.780  27.360  1.00  0.00            
ATOM    106  C31 ACD     1      24.860  14.040  25.970  1.00  0.00            
ATOM    107  H51 ACD     1      25.090  14.830  26.710  1.00  0.00            
ATOM    108  O26 ACD     1      24.560  14.630  24.660  1.00  0.00            
ATOM    109  H52 ACD     1      25.280  15.240  24.500  1.00  0.00            
ATOM    110  C32 ACD     1      26.040  13.100  25.760  1.00  0.00            
ATOM    111  H53 ACD     1      25.740  12.330  25.030  1.00  0.00            
ATOM    112  O27 ACD     1      27.080  13.750  25.180  1.00  0.00            
ATOM    113  H54 ACD     1      27.370  14.450  25.770  1.00  0.00            
ATOM    114  C33 ACD     1      26.370  12.410  27.020  1.00  0.00            
ATOM    115  H55 ACD     1      27.150  11.680  26.780  1.00  0.00            
ATOM    116  O28 ACD     1      26.870  13.160  28.080  1.00  0.00            
ATOM    117  C34 ACD     1      28.240  13.670  28.150  1.00  0.00            
ATOM    118  H56 ACD     1      28.850  13.380  27.280  1.00  0.00            
ATOM    119  C35 ACD     1      28.170  15.190  28.200  1.00  0.00            
ATOM    120  H57 ACD     1      27.210  15.510  28.640  1.00  0.00            
ATOM    121  O29 ACD     1      28.140  15.690  26.880  1.00  0.00            
ATOM    122  H58 ACD     1      28.300  16.630  26.760  1.00  0.00            
ATOM    123  C36 ACD     1      29.320  15.790  29.020  1.00  0.00            
ATOM    124  H59 ACD     1      30.280  15.530  28.570  1.00  0.00            
ATOM    125  O30 ACD     1      29.140  17.170  29.140  1.00  0.00            
ATOM    126  H60 ACD     1      29.310  17.510  28.250  1.00  0.00            
ATOM    127  Cl1 DK2     2      24.410  10.490  32.820  1.00  0.00            
ATOM    128  C1  DK2     2      24.110  12.100  32.070  1.00  0.00            
ATOM    129  C2  DK2     2      25.110  12.760  31.390  1.00  0.00            
ATOM    130  C3  DK2     2      24.820  13.970  30.670  1.00  0.00            
ATOM    131  C4  DK2     2      23.560  14.610  30.830  1.00  0.00            
ATOM    132  C5  DK2     2      23.370  16.070  30.270  1.00  0.00            
ATOM    133  O1  DK2     2      24.600  16.690  29.790  1.00  0.00            
ATOM    134  C6  DK2     2      24.380  17.780  28.880  1.00  0.00            
ATOM    135  C7  DK2     2      25.810  18.170  28.430  1.00  0.00            
ATOM    136  N1  DK2     2      25.770  19.320  27.650  1.00  0.00            
ATOM    137  C8  DK2     2      26.320  20.530  28.080  1.00  0.00            
ATOM    138  C9  DK2     2      26.280  21.370  27.000  1.00  0.00            
ATOM    139  N2  DK2     2      25.900  20.680  25.850  1.00  0.00            
ATOM    140  C10 DK2     2      25.620  19.450  26.300  1.00  0.00            
ATOM    141  C11 DK2     2      23.670  19.030  29.450  1.00  0.00            
ATOM    142  C12 DK2     2      23.930  19.450  30.800  1.00  0.00            
ATOM    143  C13 DK2     2      23.290  20.560  31.350  1.00  0.00            
ATOM    144  C14 DK2     2      22.570  21.370  30.410  1.00  0.00            
ATOM    145  Cl2 DK2     2      22.010  22.900  31.050  1.00  0.00            
ATOM    146  C15 DK2     2      22.420  21.090  29.050  1.00  0.00            
ATOM    147  C16 DK2     2      22.880  19.840  28.580  1.00  0.00            
ATOM    148  Cl3 DK2     2      22.540  19.340  26.910  1.00  0.00            
ATOM    149  C17 DK2     2      22.590  13.980  31.590  1.00  0.00            
ATOM    150  C18 DK2     2      22.850  12.700  32.180  1.00  0.00            
ATOM    151  H1  DK2     2      26.130  12.380  31.360  1.00  0.00            
ATOM    152  H2  DK2     2      25.660  14.450  30.180  1.00  0.00            
ATOM    153  H3  DK2     2      23.030  16.610  31.160  1.00  0.00            
ATOM    154  H4  DK2     2      22.570  16.040  29.520  1.00  0.00            
ATOM    155  H5  DK2     2      23.880  17.490  27.960  1.00  0.00            
ATOM    156  H6  DK2     2      26.230  17.380  27.780  1.00  0.00            
ATOM    157  H7  DK2     2      26.350  18.290  29.370  1.00  0.00            
ATOM    158  H8  DK2     2      26.620  20.820  29.070  1.00  0.00            
ATOM    159  H9  DK2     2      26.460  22.440  26.910  1.00  0.00            
ATOM    160  H10 DK2     2      25.090  18.710  25.720  1.00  0.00            
ATOM    161  H11 DK2     2      24.540  18.840  31.450  1.00  0.00            
ATOM    162  H12 DK2     2      23.420  20.900  32.380  1.00  0.00            
ATOM    163  H13 DK2     2      21.770  21.740  28.470  1.00  0.00            
ATOM    164  H14 DK2     2      21.640  14.500  31.650  1.00  0.00            
ATOM    165  H15 DK2     2      22.080  12.240  32.800  1.00  0.00            
TER
ENDMDL
MODEL        1
ATOM      1  H1  ACD     1      22.320  29.640  17.020  1.00  0.00            
ATOM      2  O1  ACD     1      21.630  30.300  17.100  1.00  0.00            
ATOM      3  C1  ACD     1      21.420  30.910  15.780  1.00  0.00            
ATOM      4  H2  ACD     1      21.170  31.980  15.850  1.00  0.00            
ATOM      5  H3  ACD     1      20.580  30.400  15.280  1.00  0.00            
ATOM      6  C2  ACD     1      22.630  30.840  14.820  1.00  0.00            
ATOM      7  H4  ACD     1      23.420  31.460  15.250  1.00  0.00            
ATOM      8  O2  ACD     1      23.140  29.500  14.630  1.00  0.00            
ATOM      9  C3  ACD     1      24.260  29.370  13.790  1.00  0.00            
ATOM     10  H5  ACD     1      24.650  28.350  13.870  1.00  0.00            
ATOM     11  O3  ACD     1      25.260  30.410  14.170  1.00  0.00            
ATOM     12  C4  ACD     1      26.540  29.970  14.550  1.00  0.00            
ATOM     13  H6  ACD     1      26.490  28.880  14.680  1.00  0.00            
ATOM     14  C5  ACD     1      27.590  30.280  13.440  1.00  0.00            
ATOM     15  H7  ACD     1      27.400  31.280  13.040  1.00  0.00            
ATOM     16  O4  ACD     1      27.520  29.350  12.300  1.00  0.00            
ATOM     17  H8  ACD     1      26.620  29.240  12.010  1.00  0.00            
ATOM     18  C6  ACD     1      29.020  30.230  13.980  1.00  0.00            
ATOM     19  H9  ACD     1      29.210  29.160  14.190  1.00  0.00            
ATOM     20  O5  ACD     1      29.900  30.760  12.950  1.00  0.00            
ATOM     21  H10 ACD     1      29.920  30.120  12.240  1.00  0.00            
ATOM     22  C7  ACD     1      29.210  30.930  15.330  1.00  0.00            
ATOM     23  H11 ACD     1      30.200  30.740  15.770  1.00  0.00            
ATOM     24  O6  ACD     1      28.290  30.410  16.210  1.00  0.00            
ATOM     25  C8  ACD     1      26.930  30.650  15.870  1.00  0.00            
ATOM     26  H12 ACD     1      26.850  31.710  15.630  1.00  0.00            
ATOM     27  C9  ACD     1      26.000  30.140  17.000  1.00  0.00            
ATOM     28  H13 ACD     1      26.290  30.570  17.960  1.00  0.00            
ATOM     29  H14 ACD     1      24.950  30.430  16.820  1.00  0.00            
ATOM     30  O7  ACD     1      25.980  28.760  17.170  1.00  0.00            
ATOM     31  H15 ACD     1      25.060  28.520  17.030  1.00  0.00            
ATOM     32  O8  ACD     1      29.060  32.390  15.120  1.00  0.00            
ATOM     33  C10 ACD     1      30.040  33.310  15.610  1.00  0.00            
ATOM     34  H16 ACD     1      30.860  32.730  16.070  1.00  0.00            
ATOM     35  C11 ACD     1      30.590  34.040  14.400  1.00  0.00            
ATOM     36  H17 ACD     1      29.670  34.400  13.920  1.00  0.00            
ATOM     37  O9  ACD     1      31.340  33.150  13.550  1.00  0.00            
ATOM     38  H18 ACD     1      30.780  32.390  13.390  1.00  0.00            
ATOM     39  C12 ACD     1      31.410  35.240  14.800  1.00  0.00            
ATOM     40  H19 ACD     1      32.240  34.720  15.290  1.00  0.00            
ATOM     41  O10 ACD     1      31.890  36.080  13.810  1.00  0.00            
ATOM     42  H20 ACD     1      31.140  36.470  13.350  1.00  0.00            
ATOM     43  C13 ACD     1      30.590  36.110  15.730  1.00  0.00            
ATOM     44  H21 ACD     1      31.160  36.920  16.190  1.00  0.00            
ATOM     45  O11 ACD     1      30.310  35.360  16.870  1.00  0.00            
ATOM     46  C14 ACD     1      29.450  34.220  16.710  1.00  0.00            
ATOM     47  H22 ACD     1      28.460  34.590  16.440  1.00  0.00            
ATOM     48  C15 ACD     1      29.430  33.410  18.020  1.00  0.00            
ATOM     49  H23 ACD     1      28.820  32.520  17.830  1.00  0.00            
ATOM     50  H24 ACD     1      30.440  33.100  18.300  1.00  0.00            
ATOM     51  O12 ACD     1      28.790  34.060  19.130  1.00  0.00            
ATOM     52  H25 ACD     1      29.450  34.610  19.560  1.00  0.00            
ATOM     53  O13 ACD     1      29.460  36.650  15.090  1.00  0.00            
ATOM     54  C16 ACD     1      29.540  38.030  14.790  1.00  0.00            
ATOM     55  H26 ACD     1      30.600  38.310  14.770  1.00  0.00            
ATOM     56  C17 ACD     1      28.920  38.160  13.400  1.00  0.00            
ATOM     57  H27 ACD     1      28.030  37.510  13.390  1.00  0.00            
ATOM     58  O14 ACD     1      29.920  37.610  12.500  1.00  0.00            
ATOM     59  H28 ACD     1      30.370  38.300  12.010  1.00  0.00            
ATOM     60  C18 ACD     1      28.350  39.470  13.090  1.00  0.00            
ATOM     61  H29 ACD     1      29.220  40.140  13.140  1.00  0.00            
ATOM     62  O15 ACD     1      27.640  39.550  11.820  1.00  0.00            
ATOM     63  H30 ACD     1      26.850  40.100  11.840  1.00  0.00            
ATOM     64  C19 ACD     1      27.350  39.910  14.160  1.00  0.00            
ATOM     65  H31 ACD     1      26.890  40.880  13.960  1.00  0.00            
ATOM     66  O16 ACD     1      28.200  40.150  15.270  1.00  0.00            
ATOM     67  C20 ACD     1      28.780  38.920  15.890  1.00  0.00            
ATOM     68  H32 ACD     1      27.990  38.340  16.370  1.00  0.00            
ATOM     69  C21 ACD     1      29.600  39.460  16.990  1.00  0.00            
ATOM     70  H33 ACD     1      28.990  40.080  17.670  1.00  0.00            
ATOM     71  H34 ACD     1      29.950  38.610  17.580  1.00  0.00            
ATOM     72  O17 ACD     1      30.700  40.240  16.470  1.00  0.00            
ATOM     73  H35 ACD     1      30.210  41.070  16.410  1.00  0.00            
ATOM     74  O18 ACD     1      26.310  38.970  14.460  1.00  0.00            
ATOM     75  C22 ACD     1      24.980  39.480  14.550  1.00  0.00            
ATOM     76  H36 ACD     1      24.880  40.540  14.830  1.00  0.00            
ATOM     77  C23 ACD     1      24.440  39.510  13.130  1.00  0.00            
ATOM     78  H37 ACD     1      24.650  38.650  12.480  1.00  0.00            
ATOM     79  O19 ACD     1      25.020  40.650  12.420  1.00  0.00            
ATOM     80  H38 ACD     1      24.440  41.410  12.500  1.00  0.00            
ATOM     81  C24 ACD     1      22.970  39.550  13.190  1.00  0.00            
ATOM     82  H39 ACD     1      22.600  40.520  13.560  1.00  0.00            
ATOM     83  O20 ACD     1      22.440  39.160  11.870  1.00  0.00            
ATOM     84  H40 ACD     1      22.360  38.210  11.840  1.00  0.00            
ATOM     85  C25 ACD     1      22.410  38.580  14.110  1.00  0.00            
ATOM     86  H41 ACD     1      21.320  38.630  14.060  1.00  0.00            
ATOM     87  O21 ACD     1      22.810  38.850  15.410  1.00  0.00            
ATOM     88  C26 ACD     1      24.260  38.690  15.610  1.00  0.00            
ATOM     89  H42 ACD     1      24.430  37.610  15.470  1.00  0.00            
ATOM     90  C27 ACD     1      24.630  39.340  17.010  1.00  0.00            
ATOM     91  H43 ACD     1      25.720  39.300  17.150  1.00  0.00            
ATOM     92  H44 ACD     1      24.330  40.390  17.000  1.00  0.00            
ATOM     93  O22 ACD     1      24.100  38.670  18.140  1.00  0.00            
ATOM     94  H45 ACD     1      23.640  39.320  18.670  1.00  0.00            
ATOM     95  O23 ACD     1      22.800  37.170  13.730  1.00  0.00            
ATOM     96  C28 ACD     1      21.740  36.180  13.780  1.00  0.00            
ATOM     97  H46 ACD     1      20.780  36.680  13.950  1.00  0.00            
ATOM     98  C29 ACD     1      21.860  35.180  14.980  1.00  0.00            
ATOM     99  H47 ACD     1      22.850  34.750  15.180  1.00  0.00            
ATOM    100  O24 ACD     1      20.850  34.200  14.820  1.00  0.00            
ATOM    101  C30 ACD     1      21.690  35.830  16.380  1.00  0.00            
ATOM    102  H48 ACD     1      21.940  35.070  17.140  1.00  0.00            
ATOM    103  H49 ACD     1      22.350  36.690  16.520  1.00  0.00
[truncated: 1,559,169 more chars]
