# Supplementary material for: Achieving Chemical Accuracy in Cyclodextrin Host–Guest Binding via Integrative Atomistic Modelling
Source: Adv Sci (Weinh). 2025 Dec 14;13(10):e19782. doi: 10.1002/advs.202519782 (PMC12915143; doi:10.1002/advs.202519782)
Supplement: Supplementary file 1 — Supporting Information [file ADVS-13-e19782-s003.zip › all_poses/ACD.DP7.pdb]

MODEL        1
ATOM      1  H1  ACD     1      25.300  19.930  27.540  1.00  0.00            
ATOM      2  O1  ACD     1      25.310  20.890  27.600  1.00  0.00            
ATOM      3  C1  ACD     1      24.060  21.220  27.040  1.00  0.00            
ATOM      4  H2  ACD     1      23.900  22.290  27.240  1.00  0.00            
ATOM      5  H3  ACD     1      23.310  20.780  27.720  1.00  0.00            
ATOM      6  C2  ACD     1      23.940  21.010  25.530  1.00  0.00            
ATOM      7  H4  ACD     1      24.530  21.780  25.010  1.00  0.00            
ATOM      8  O2  ACD     1      24.420  19.710  25.260  1.00  0.00            
ATOM      9  C3  ACD     1      24.550  19.330  23.900  1.00  0.00            
ATOM     10  H5  ACD     1      25.040  18.350  23.840  1.00  0.00            
ATOM     11  O3  ACD     1      25.370  20.310  23.190  1.00  0.00            
ATOM     12  C4  ACD     1      26.560  19.820  22.600  1.00  0.00            
ATOM     13  H6  ACD     1      26.490  18.720  22.580  1.00  0.00            
ATOM     14  C5  ACD     1      26.740  20.470  21.210  1.00  0.00            
ATOM     15  H7  ACD     1      26.630  21.560  21.320  1.00  0.00            
ATOM     16  O4  ACD     1      25.700  20.050  20.330  1.00  0.00            
ATOM     17  H8  ACD     1      25.650  19.090  20.260  1.00  0.00            
ATOM     18  C6  ACD     1      28.070  20.150  20.600  1.00  0.00            
ATOM     19  H9  ACD     1      28.170  19.070  20.430  1.00  0.00            
ATOM     20  O5  ACD     1      28.310  20.800  19.340  1.00  0.00            
ATOM     21  H10 ACD     1      28.370  21.730  19.590  1.00  0.00            
ATOM     22  C7  ACD     1      29.160  20.640  21.580  1.00  0.00            
ATOM     23  H11 ACD     1      30.120  20.450  21.090  1.00  0.00            
ATOM     24  O6  ACD     1      29.040  20.070  22.930  1.00  0.00            
ATOM     25  C8  ACD     1      27.750  20.150  23.530  1.00  0.00            
ATOM     26  H12 ACD     1      27.660  21.170  23.950  1.00  0.00            
ATOM     27  C9  ACD     1      27.800  19.260  24.770  1.00  0.00            
ATOM     28  H13 ACD     1      28.710  19.330  25.380  1.00  0.00            
ATOM     29  H14 ACD     1      26.970  19.460  25.460  1.00  0.00            
ATOM     30  O7  ACD     1      27.810  17.850  24.500  1.00  0.00            
ATOM     31  H15 ACD     1      28.690  17.530  24.270  1.00  0.00            
ATOM     32  O8  ACD     1      29.080  22.040  21.680  1.00  0.00            
ATOM     33  C10 ACD     1      30.300  22.770  21.780  1.00  0.00            
ATOM     34  H16 ACD     1      31.140  22.060  21.730  1.00  0.00            
ATOM     35  C11 ACD     1      30.400  23.630  20.560  1.00  0.00            
ATOM     36  H17 ACD     1      29.440  24.160  20.490  1.00  0.00            
ATOM     37  O9  ACD     1      30.540  22.740  19.420  1.00  0.00            
ATOM     38  H18 ACD     1      30.720  23.270  18.640  1.00  0.00            
ATOM     39  C12 ACD     1      31.620  24.560  20.680  1.00  0.00            
ATOM     40  H19 ACD     1      32.530  24.020  20.970  1.00  0.00            
ATOM     41  O10 ACD     1      31.890  25.280  19.460  1.00  0.00            
ATOM     42  H20 ACD     1      31.100  25.760  19.220  1.00  0.00            
ATOM     43  C13 ACD     1      31.250  25.530  21.780  1.00  0.00            
ATOM     44  H21 ACD     1      32.050  26.260  21.920  1.00  0.00            
ATOM     45  O11 ACD     1      31.030  24.810  22.980  1.00  0.00            
ATOM     46  C14 ACD     1      30.280  23.590  23.080  1.00  0.00            
ATOM     47  H22 ACD     1      29.270  23.840  23.440  1.00  0.00            
ATOM     48  C15 ACD     1      30.880  22.820  24.240  1.00  0.00            
ATOM     49  H23 ACD     1      31.180  23.550  25.000  1.00  0.00            
ATOM     50  H24 ACD     1      30.100  22.190  24.680  1.00  0.00            
ATOM     51  O12 ACD     1      32.010  22.020  23.860  1.00  0.00            
ATOM     52  H25 ACD     1      32.360  21.550  24.620  1.00  0.00            
ATOM     53  O13 ACD     1      29.980  26.240  21.490  1.00  0.00            
ATOM     54  C16 ACD     1      29.820  27.580  21.880  1.00  0.00            
ATOM     55  H26 ACD     1      30.750  28.150  21.780  1.00  0.00            
ATOM     56  C17 ACD     1      28.790  28.040  20.820  1.00  0.00            
ATOM     57  H27 ACD     1      27.900  27.400  20.750  1.00  0.00            
ATOM     58  O14 ACD     1      29.400  28.090  19.510  1.00  0.00            
ATOM     59  H28 ACD     1      30.230  28.570  19.590  1.00  0.00            
ATOM     60  C18 ACD     1      28.170  29.370  21.230  1.00  0.00            
ATOM     61  H29 ACD     1      28.910  30.180  21.240  1.00  0.00            
ATOM     62  O15 ACD     1      27.110  29.670  20.390  1.00  0.00            
ATOM     63  H30 ACD     1      26.350  29.210  20.740  1.00  0.00            
ATOM     64  C19 ACD     1      27.700  29.420  22.690  1.00  0.00            
ATOM     65  H31 ACD     1      27.430  30.450  22.950  1.00  0.00            
ATOM     66  O16 ACD     1      28.850  29.100  23.550  1.00  0.00            
ATOM     67  C20 ACD     1      29.360  27.760  23.340  1.00  0.00            
ATOM     68  H32 ACD     1      28.520  27.090  23.550  1.00  0.00            
ATOM     69  C21 ACD     1      30.420  27.630  24.390  1.00  0.00            
ATOM     70  H33 ACD     1      30.010  27.860  25.380  1.00  0.00            
ATOM     71  H34 ACD     1      30.640  26.560  24.500  1.00  0.00            
ATOM     72  O17 ACD     1      31.630  28.310  24.070  1.00  0.00            
ATOM     73  H35 ACD     1      32.180  28.280  24.860  1.00  0.00            
ATOM     74  O18 ACD     1      26.700  28.470  22.830  1.00  0.00            
ATOM     75  C22 ACD     1      25.400  28.910  23.160  1.00  0.00            
ATOM     76  H36 ACD     1      25.200  29.960  22.950  1.00  0.00            
ATOM     77  C23 ACD     1      24.460  28.060  22.340  1.00  0.00            
ATOM     78  H37 ACD     1      24.650  26.990  22.500  1.00  0.00            
ATOM     79  O19 ACD     1      24.590  28.400  20.980  1.00  0.00            
ATOM     80  H38 ACD     1      24.090  29.200  20.790  1.00  0.00            
ATOM     81  C24 ACD     1      23.000  28.250  22.780  1.00  0.00            
ATOM     82  H39 ACD     1      22.740  29.310  22.640  1.00  0.00            
ATOM     83  O20 ACD     1      22.080  27.430  22.030  1.00  0.00            
ATOM     84  H40 ACD     1      21.350  27.320  22.640  1.00  0.00            
ATOM     85  C25 ACD     1      22.810  28.040  24.260  1.00  0.00            
ATOM     86  H41 ACD     1      21.780  28.310  24.530  1.00  0.00            
ATOM     87  O21 ACD     1      23.680  28.900  24.940  1.00  0.00            
ATOM     88  C26 ACD     1      25.050  28.730  24.660  1.00  0.00            
ATOM     89  H42 ACD     1      25.420  27.730  24.950  1.00  0.00            
ATOM     90  C27 ACD     1      25.810  29.710  25.540  1.00  0.00            
ATOM     91  H43 ACD     1      25.470  29.570  26.570  1.00  0.00            
ATOM     92  H44 ACD     1      26.850  29.400  25.380  1.00  0.00            
ATOM     93  O22 ACD     1      25.690  31.080  25.060  1.00  0.00            
ATOM     94  H45 ACD     1      26.090  31.580  25.780  1.00  0.00            
ATOM     95  O23 ACD     1      23.080  26.700  24.640  1.00  0.00            
ATOM     96  C28 ACD     1      22.110  25.900  25.410  1.00  0.00            
ATOM     97  H46 ACD     1      21.540  26.520  26.110  1.00  0.00            
ATOM     98  C29 ACD     1      22.970  24.880  26.200  1.00  0.00            
ATOM     99  H47 ACD     1      23.710  24.550  25.460  1.00  0.00            
ATOM    100  O24 ACD     1      22.180  23.890  26.790  1.00  0.00            
ATOM    101  C30 ACD     1      23.630  25.610  27.380  1.00  0.00            
ATOM    102  H48 ACD     1      24.070  24.810  27.990  1.00  0.00            
ATOM    103  H49 ACD     1      24.340  26.340  26.980  1.00  0.00            
ATOM    104  O25 ACD     1      22.710  26.420  28.160  1.00  0.00            
ATOM    105  H50 ACD     1      21.870  25.970  28.290  1.00  0.00            
ATOM    106  C31 ACD     1      21.100  25.290  24.480  1.00  0.00            
ATOM    107  H51 ACD     1      21.650  25.030  23.570  1.00  0.00            
ATOM    108  O26 ACD     1      20.050  26.200  24.040  1.00  0.00            
ATOM    109  H52 ACD     1      19.470  26.360  24.790  1.00  0.00            
ATOM    110  C32 ACD     1      20.360  24.080  25.220  1.00  0.00            
ATOM    111  H53 ACD     1      19.880  24.400  26.150  1.00  0.00            
ATOM    112  O27 ACD     1      19.500  23.360  24.320  1.00  0.00            
ATOM    113  H54 ACD     1      20.060  23.210  23.550  1.00  0.00            
ATOM    114  C33 ACD     1      21.370  23.140  25.870  1.00  0.00            
ATOM    115  H55 ACD     1      20.790  22.420  26.470  1.00  0.00            
ATOM    116  O28 ACD     1      22.120  22.560  24.800  1.00  0.00            
ATOM    117  C34 ACD     1      22.500  21.190  24.990  1.00  0.00            
ATOM    118  H56 ACD     1      21.700  20.710  25.580  1.00  0.00            
ATOM    119  C35 ACD     1      22.430  20.640  23.610  1.00  0.00            
ATOM    120  H57 ACD     1      22.990  21.380  23.020  1.00  0.00            
ATOM    121  O29 ACD     1      21.030  20.580  23.140  1.00  0.00            
ATOM    122  H58 ACD     1      21.020  20.420  22.190  1.00  0.00            
ATOM    123  C36 ACD     1      23.180  19.350  23.330  1.00  0.00            
ATOM    124  H59 ACD     1      22.520  18.640  23.850  1.00  0.00            
ATOM    125  O30 ACD     1      23.180  19.170  21.920  1.00  0.00            
ATOM    126  H60 ACD     1      23.860  19.780  21.630  1.00  0.00            
ATOM    127  C1  DP7     2      26.440  24.080  23.890  1.00  0.00            
ATOM    128  N1  DP7     2      25.730  24.630  22.760  1.00  0.00            
ATOM    129  C2  DP7     2      26.540  24.740  21.480  1.00  0.00            
ATOM    130  C3  DP7     2      25.710  25.360  20.350  1.00  0.00            
ATOM    131  N2  DP7     2      24.370  24.710  20.130  1.00  0.00            
ATOM    132  C4  DP7     2      23.620  25.620  19.110  1.00  0.00            
ATOM    133  C5  DP7     2      24.290  25.860  17.780  1.00  0.00            
ATOM    134  C6  DP7     2      24.880  27.120  17.560  1.00  0.00            
ATOM    135  C7  DP7     2      25.880  27.250  16.600  1.00  0.00            
ATOM    136  C8  DP7     2      26.220  26.210  15.710  1.00  0.00            
ATOM    137  C9  DP7     2      25.500  24.990  15.830  1.00  0.00            
ATOM    138  C10 DP7     2      24.560  24.800  16.880  1.00  0.00            
ATOM    139  C11 DP7     2      22.120  25.290  18.850  1.00  0.00            
ATOM    140  C12 DP7     2      21.730  23.930  18.610  1.00  0.00            
ATOM    141  C13 DP7     2      20.390  23.580  18.370  1.00  0.00            
ATOM    142  C14 DP7     2      19.370  24.570  18.440  1.00  0.00            
ATOM    143  C15 DP7     2      19.740  25.870  18.880  1.00  0.00            
ATOM    144  C16 DP7     2      21.070  26.160  19.120  1.00  0.00            
ATOM    145  C17 DP7     2      23.620  24.630  21.420  1.00  0.00            
ATOM    146  C18 DP7     2      24.550  23.910  22.430  1.00  0.00            
ATOM    147  H1  DP7     2      27.070  23.220  23.630  1.00  0.00            
ATOM    148  H2  DP7     2      27.030  24.820  24.440  1.00  0.00            
ATOM    149  H3  DP7     2      25.790  23.930  24.760  1.00  0.00            
ATOM    150  H4  DP7     2      26.870  23.780  21.070  1.00  0.00            
ATOM    151  H5  DP7     2      27.390  25.430  21.550  1.00  0.00            
ATOM    152  H6  DP7     2      26.300  25.180  19.450  1.00  0.00            
ATOM    153  H7  DP7     2      25.640  26.440  20.510  1.00  0.00            
ATOM    154  H8  DP7     2      24.400  23.770  19.720  1.00  0.00            
ATOM    155  H9  DP7     2      23.630  26.580  19.630  1.00  0.00            
ATOM    156  H10 DP7     2      24.650  28.000  18.150  1.00  0.00            
ATOM    157  H11 DP7     2      26.250  28.260  16.420  1.00  0.00            
ATOM    158  H12 DP7     2      26.870  26.420  14.870  1.00  0.00            
ATOM    159  H13 DP7     2      25.680  24.240  15.060  1.00  0.00            
ATOM    160  H14 DP7     2      24.120  23.820  17.020  1.00  0.00            
ATOM    161  H15 DP7     2      22.530  23.230  18.430  1.00  0.00            
ATOM    162  H16 DP7     2      20.220  22.540  18.140  1.00  0.00            
ATOM    163  H17 DP7     2      18.340  24.380  18.150  1.00  0.00            
ATOM    164  H18 DP7     2      19.010  26.650  19.060  1.00  0.00            
ATOM    165  H19 DP7     2      21.340  27.140  19.520  1.00  0.00            
ATOM    166  H20 DP7     2      22.660  24.130  21.240  1.00  0.00            
ATOM    167  H21 DP7     2      23.370  25.630  21.770  1.00  0.00            
ATOM    168  H22 DP7     2      23.970  23.840  23.360  1.00  0.00            
ATOM    169  H23 DP7     2      24.840  22.900  22.140  1.00  0.00            
TER
ENDMDL
MODEL        1
ATOM      1  H1  ACD     1      20.000  23.040  25.650  1.00  0.00            
ATOM      2  O1  ACD     1      20.110  22.790  24.730  1.00  0.00            
ATOM      3  C1  ACD     1      19.000  23.270  23.960  1.00  0.00            
ATOM      4  H2  ACD     1      18.770  24.330  24.120  1.00  0.00            
ATOM      5  H3  ACD     1      18.070  22.820  24.340  1.00  0.00            
ATOM      6  C2  ACD     1      19.200  23.000  22.450  1.00  0.00            
ATOM      7  H4  ACD     1      20.260  23.180  22.240  1.00  0.00            
ATOM      8  O2  ACD     1      18.970  21.640  22.160  1.00  0.00            
ATOM      9  C3  ACD     1      19.060  21.370  20.770  1.00  0.00            
ATOM     10  H5  ACD     1      18.770  20.350  20.520  1.00  0.00            
ATOM     11  O3  ACD     1      20.330  21.550  20.320  1.00  0.00            
ATOM     12  C4  ACD     1      21.200  20.400  20.120  1.00  0.00            
ATOM     13  H6  ACD     1      20.700  19.450  20.370  1.00  0.00            
ATOM     14  C5  ACD     1      21.620  20.480  18.630  1.00  0.00            
ATOM     15  H7  ACD     1      21.910  21.520  18.420  1.00  0.00            
ATOM     16  O4  ACD     1      20.530  20.160  17.810  1.00  0.00            
ATOM     17  H8  ACD     1      19.760  20.540  18.240  1.00  0.00            
ATOM     18  C6  ACD     1      22.810  19.580  18.380  1.00  0.00            
ATOM     19  H9  ACD     1      22.460  18.540  18.490  1.00  0.00            
ATOM     20  O5  ACD     1      23.330  19.820  17.060  1.00  0.00            
ATOM     21  H10 ACD     1      23.200  19.000  16.570  1.00  0.00            
ATOM     22  C7  ACD     1      23.990  19.850  19.250  1.00  0.00            
ATOM     23  H11 ACD     1      24.830  19.170  19.090  1.00  0.00            
ATOM     24  O6  ACD     1      23.590  19.770  20.640  1.00  0.00            
ATOM     25  C8  ACD     1      22.450  20.560  21.000  1.00  0.00            
ATOM     26  H12 ACD     1      22.840  21.580  21.000  1.00  0.00            
ATOM     27  C9  ACD     1      22.070  20.380  22.450  1.00  0.00            
ATOM     28  H13 ACD     1      23.050  20.230  22.930  1.00  0.00            
ATOM     29  H14 ACD     1      21.470  21.220  22.810  1.00  0.00            
ATOM     30  O7  ACD     1      21.310  19.220  22.800  1.00  0.00            
ATOM     31  H15 ACD     1      21.940  18.510  22.930  1.00  0.00            
ATOM     32  O8  ACD     1      24.520  21.170  19.010  1.00  0.00            
ATOM     33  C10 ACD     1      25.910  21.400  19.350  1.00  0.00            
ATOM     34  H16 ACD     1      26.440  20.460  19.530  1.00  0.00            
ATOM     35  C11 ACD     1      26.480  22.090  18.170  1.00  0.00            
ATOM     36  H17 ACD     1      25.850  22.950  17.910  1.00  0.00            
ATOM     37  O9  ACD     1      26.300  21.240  17.040  1.00  0.00            
ATOM     38  H18 ACD     1      25.480  20.750  17.090  1.00  0.00            
ATOM     39  C12 ACD     1      27.890  22.550  18.320  1.00  0.00            
ATOM     40  H19 ACD     1      28.640  21.780  18.540  1.00  0.00            
ATOM     41  O10 ACD     1      28.250  23.280  17.100  1.00  0.00            
ATOM     42  H20 ACD     1      28.090  22.650  16.390  1.00  0.00            
ATOM     43  C13 ACD     1      27.940  23.460  19.550  1.00  0.00            
ATOM     44  H21 ACD     1      28.940  23.740  19.890  1.00  0.00            
ATOM     45  O11 ACD     1      27.460  22.660  20.660  1.00  0.00            
ATOM     46  C14 ACD     1      26.100  22.170  20.610  1.00  0.00            
ATOM     47  H22 ACD     1      25.410  23.020  20.640  1.00  0.00            
ATOM     48  C15 ACD     1      25.890  21.360  21.880  1.00  0.00            
ATOM     49  H23 ACD     1      26.200  21.920  22.770  1.00  0.00            
ATOM     50  H24 ACD     1      24.820  21.160  22.020  1.00  0.00            
ATOM     51  O12 ACD     1      26.590  20.110  21.790  1.00  0.00            
ATOM     52  H25 ACD     1      27.060  19.860  22.590  1.00  0.00            
ATOM     53  O13 ACD     1      27.160  24.620  19.500  1.00  0.00            
ATOM     54  C16 ACD     1      27.770  25.850  19.540  1.00  0.00            
ATOM     55  H26 ACD     1      28.840  25.780  19.730  1.00  0.00            
ATOM     56  C17 ACD     1      27.430  26.550  18.200  1.00  0.00            
ATOM     57  H27 ACD     1      26.460  26.220  17.800  1.00  0.00            
ATOM     58  O14 ACD     1      28.510  26.190  17.300  1.00  0.00            
ATOM     59  H28 ACD     1      28.530  25.270  17.020  1.00  0.00            
ATOM     60  C18 ACD     1      27.270  28.080  18.300  1.00  0.00            
ATOM     61  H29 ACD     1      28.320  28.400  18.330  1.00  0.00            
ATOM     62  O15 ACD     1      26.670  28.570  17.040  1.00  0.00            
ATOM     63  H30 ACD     1      25.740  28.430  17.230  1.00  0.00            
ATOM     64  C19 ACD     1      26.520  28.620  19.460  1.00  0.00            
ATOM     65  H31 ACD     1      26.560  29.710  19.560  1.00  0.00            
ATOM     66  O16 ACD     1      27.180  28.050  20.540  1.00  0.00            
ATOM     67  C20 ACD     1      27.010  26.600  20.670  1.00  0.00            
ATOM     68  H32 ACD     1      25.950  26.330  20.600  1.00  0.00            
ATOM     69  C21 ACD     1      27.520  26.080  22.040  1.00  0.00            
ATOM     70  H33 ACD     1      26.850  26.520  22.790  1.00  0.00            
ATOM     71  H34 ACD     1      27.390  24.990  21.980  1.00  0.00            
ATOM     72  O17 ACD     1      28.850  26.340  22.320  1.00  0.00            
ATOM     73  H35 ACD     1      28.790  26.940  23.070  1.00  0.00            
ATOM     74  O18 ACD     1      25.190  28.120  19.440  1.00  0.00            
ATOM     75  C22 ACD     1      24.130  29.070  19.660  1.00  0.00            
ATOM     76  H36 ACD     1      24.450  30.100  19.500  1.00  0.00            
ATOM     77  C23 ACD     1      23.090  28.660  18.630  1.00  0.00            
ATOM     78  H37 ACD     1      22.880  27.600  18.820  1.00  0.00            
ATOM     79  O19 ACD     1      23.570  28.760  17.280  1.00  0.00            
ATOM     80  H38 ACD     1      23.490  29.690  17.050  1.00  0.00            
ATOM     81  C24 ACD     1      21.860  29.540  18.870  1.00  0.00            
ATOM     82  H39 ACD     1      22.120  30.600  18.710  1.00  0.00            
ATOM     83  O20 ACD     1      20.760  29.190  17.990  1.00  0.00            
ATOM     84  H40 ACD     1      20.340  28.420  18.380  1.00  0.00            
ATOM     85  C25 ACD     1      21.250  29.600  20.260  1.00  0.00            
ATOM     86  H41 ACD     1      20.580  30.450  20.390  1.00  0.00            
ATOM     87  O21 ACD     1      22.360  29.860  21.130  1.00  0.00            
ATOM     88  C26 ACD     1      23.540  28.990  21.040  1.00  0.00            
ATOM     89  H42 ACD     1      23.220  27.960  21.270  1.00  0.00            
ATOM     90  C27 ACD     1      24.470  29.370  22.180  1.00  0.00            
ATOM     91  H43 ACD     1      24.060  29.240  23.190  1.00  0.00            
ATOM     92  H44 ACD     1      25.320  28.680  22.130  1.00  0.00            
ATOM     93  O22 ACD     1      24.970  30.700  22.170  1.00  0.00            
ATOM     94  H45 ACD     1      24.410  31.230  21.590  1.00  0.00            
ATOM     95  O23 ACD     1      20.560  28.430  20.580  1.00  0.00            
ATOM     96  C28 ACD     1      19.560  28.440  21.570  1.00  0.00            
ATOM     97  H46 ACD     1      19.340  29.440  21.960  1.00  0.00            
ATOM     98  C29 ACD     1      20.010  27.470  22.610  1.00  0.00            
ATOM     99  H47 ACD     1      20.710  26.780  22.120  1.00  0.00            
ATOM    100  O24 ACD     1      18.950  26.780  23.280  1.00  0.00            
ATOM    101  C30 ACD     1      20.930  28.120  23.600  1.00  0.00            
ATOM    102  H48 ACD     1      21.150  27.370  24.370  1.00  0.00            
ATOM    103  H49 ACD     1      21.930  28.240  23.180  1.00  0.00            
ATOM    104  O25 ACD     1      20.390  29.300  24.250  1.00  0.00            
ATOM    105  H50 ACD     1      19.500  29.210  24.590  1.00  0.00            
ATOM    106  C31 ACD     1      18.320  27.950  20.740  1.00  0.00            
ATOM    107  H51 ACD     1      18.670  27.180  20.040  1.00  0.00            
ATOM    108  O26 ACD     1      17.810  29.010  19.860  1.00  0.00            
ATOM    109  H52 ACD     1      16.880  28.820  19.770  1.00  0.00            
ATOM    110  C32 ACD     1      17.270  27.230  21.590  1.00  0.00            
ATOM    111  H53 ACD     1      16.800  27.980  22.230  1.00  0.00            
ATOM    112  O27 ACD     1      16.330  26.660  20.720  1.00  0.00            
ATOM    113  H54 ACD     1      15.630  27.310  20.610  1.00  0.00            
ATOM    114  C33 ACD     1      18.010  26.170  22.430  1.00  0.00            
ATOM    115  H55 ACD     1      17.370  25.530  23.050  1.00  0.00            
ATOM    116  O28 ACD     1      18.700  25.270  21.630  1.00  0.00            
ATOM    117  C34 ACD     1      18.280  23.890  21.650  1.00  0.00            
ATOM    118  H56 ACD     1      17.260  23.740  22.020  1.00  0.00            
ATOM    119  C35 ACD     1      18.300  23.570  20.210  1.00  0.00            
ATOM    120  H57 ACD     1      19.170  23.830  19.590  1.00  0.00            
ATOM    121  O29 ACD     1      17.230  24.290  19.560  1.00  0.00            
ATOM    122  H58 ACD     1      17.060  25.080  20.080  1.00  0.00            
ATOM    123  C36 ACD     1      18.010  22.140  20.030  1.00  0.00            
ATOM    124  H59 ACD     1      17.020  21.910  20.440  1.00  0.00            
ATOM    125  O30 ACD     1      18.100  21.710  18.670  1.00  0.00            
ATOM    126  H60 ACD     1      18.040  22.540  18.190  1.00  0.00            
ATOM    127  C1  DP7     2      22.000  24.700  20.850  1.00  0.00            
ATOM    128  N1  DP7     2      22.380  25.190  19.480  1.00  0.00            
ATOM    129  C2  DP7     2      23.740  24.660  19.090  1.00  0.00            
ATOM    130  C3  DP7     2      24.210  25.300  17.760  1.00  0.00            
ATOM    131  N2  DP7     2      23.220  25.150  16.540  1.00  0.00            
ATOM    132  C4  DP7     2      23.850  26.010  15.310  1.00  0.00            
ATOM    133  C5  DP7     2      25.180  25.400  14.780  1.00  0.00            
ATOM    134  C6  DP7     2      26.270  26.210  14.430  1.00  0.00            
ATOM    135  C7  DP7     2      27.480  25.710  13.910  1.00  0.00            
ATOM    136  C8  DP7     2      27.620  24.270  13.850  1.00  0.00            
ATOM    137  C9  DP7     2      26.550  23.430  14.190  1.00  0.00            
ATOM    138  C10 DP7     2      25.340  24.010  14.640  1.00  0.00            
ATOM    139  C11 DP7     2      22.830  26.110  14.190  1.00  0.00            
ATOM    140  C12 DP7     2      22.720  25.100  13.210  1.00  0.00            
ATOM    141  C13 DP7     2      21.810  25.300  12.090  1.00  0.00            
ATOM    142  C14 DP7     2      21.050  26.480  12.000  1.00  0.00            
ATOM    143  C15 DP7     2      21.210  27.460  12.980  1.00  0.00            
ATOM    144  C16 DP7     2      22.140  27.310  13.970  1.00  0.00            
ATOM    145  C17 DP7     2      21.840  25.530  17.080  1.00  0.00            
ATOM    146  C18 DP7     2      21.390  24.870  18.400  1.00  0.00            
ATOM    147  H1  DP7     2      20.980  24.820  21.230  1.00  0.00            
ATOM    148  H2  DP7     2      22.120  23.620  20.740  1.00  0.00            
ATOM    149  H3  DP7     2      22.780  25.130  21.500  1.00  0.00            
ATOM    150  H4  DP7     2      23.630  23.570  18.970  1.00  0.00            
ATOM    151  H5  DP7     2      24.560  24.760  19.810  1.00  0.00            
ATOM    152  H6  DP7     2      25.110  24.760  17.470  1.00  0.00            
ATOM    153  H7  DP7     2      24.350  26.380  17.830  1.00  0.00            
ATOM    154  H8  DP7     2      23.110  24.150  16.340  1.00  0.00            
ATOM    155  H9  DP7     2      24.040  27.040  15.610  1.00  0.00            
ATOM    156  H10 DP7     2      26.150  27.280  14.520  1.00  0.00            
ATOM    157  H11 DP7     2      28.360  26.280  13.630  1.00  0.00            
ATOM    158  H12 DP7     2      28.570  23.880  13.490  1.00  0.00            
ATOM    159  H13 DP7     2      26.590  22.360  13.970  1.00  0.00            
ATOM    160  H14 DP7     2      24.510  23.380  14.930  1.00  0.00            
ATOM    161  H15 DP7     2      23.330  24.210  13.240  1.00  0.00            
ATOM    162  H16 DP7     2      21.740  24.480  11.380  1.00  0.00            
ATOM    163  H17 DP7     2      20.330  26.590  11.190  1.00  0.00            
ATOM    164  H18 DP7     2      20.570  28.340  12.960  1.00  0.00            
ATOM    165  H19 DP7     2      22.390  28.100  14.680  1.00  0.00            
ATOM    166  H20 DP7     2      21.120  25.360  16.280  1.00  0.00            
ATOM    167  H21 DP7     2      21.870  26.590  17.300  1.00  0.00            
ATOM    168  H22 DP7     2      20.370  25.180  18.630  1.00  0.00            
ATOM    169  H23 DP7     2      21.300  23.790  18.220  1.00  0.00            
TER
ENDMDL
MODEL        1
ATOM      1  H1  ACD     1      21.360  22.880  30.220  1.00  0.00            
ATOM      2  O1  ACD     1      21.350  23.170  29.300  1.00  0.00            
ATOM      3  C1  ACD     1      20.020  23.510  28.970  1.00  0.00            
ATOM      4  H2  ACD     1      19.880  24.570  29.220  1.00  0.00            
ATOM      5  H3  ACD     1      19.280  22.940  29.550  1.00  0.00            
ATOM      6  C2  ACD     1      19.700  23.200  27.510  1.00  0.00            
ATOM      7  H4  ACD     1      20.480  23.750  26.960  1.00  0.00            
ATOM      8  O2  ACD     1      19.790  21.800  27.240  1.00  0.00            
ATOM      9  C3  ACD     1      19.690  21.450  25.850  1.00  0.00            
ATOM     10  H5  ACD     1      19.760  20.360  25.750  1.00  0.00            
ATOM     11  O3  ACD     1      20.640  22.150  25.060  1.00  0.00            
ATOM     12  C4  ACD     1      21.590  21.460  24.370  1.00  0.00            
ATOM     13  H6  ACD     1      21.310  20.420  24.150  1.00  0.00            
ATOM     14  C5  ACD     1      21.740  22.210  23.060  1.00  0.00            
ATOM     15  H7  ACD     1      21.830  23.300  23.190  1.00  0.00            
ATOM     16  O4  ACD     1      20.660  21.870  22.160  1.00  0.00            
ATOM     17  H8  ACD     1      20.850  22.170  21.270  1.00  0.00            
ATOM     18  C6  ACD     1      23.020  21.920  22.230  1.00  0.00            
ATOM     19  H9  ACD     1      23.100  20.930  21.760  1.00  0.00            
ATOM     20  O5  ACD     1      23.070  22.850  21.180  1.00  0.00            
ATOM     21  H10 ACD     1      23.920  23.290  21.320  1.00  0.00            
ATOM     22  C7  ACD     1      24.290  22.010  23.150  1.00  0.00            
ATOM     23  H11 ACD     1      25.140  21.640  22.580  1.00  0.00            
ATOM     24  O6  ACD     1      24.110  21.120  24.320  1.00  0.00            
ATOM     25  C8  ACD     1      22.910  21.430  25.170  1.00  0.00            
ATOM     26  H12 ACD     1      23.130  22.350  25.710  1.00  0.00            
ATOM     27  C9  ACD     1      22.790  20.370  26.230  1.00  0.00            
ATOM     28  H13 ACD     1      23.630  20.340  26.940  1.00  0.00            
ATOM     29  H14 ACD     1      21.980  20.670  26.910  1.00  0.00            
ATOM     30  O7  ACD     1      22.520  19.060  25.680  1.00  0.00            
ATOM     31  H15 ACD     1      22.260  18.570  26.460  1.00  0.00            
ATOM     32  O8  ACD     1      24.610  23.370  23.560  1.00  0.00            
ATOM     33  C10 ACD     1      25.960  23.780  23.420  1.00  0.00            
ATOM     34  H16 ACD     1      26.680  22.970  23.570  1.00  0.00            
ATOM     35  C11 ACD     1      26.190  24.370  22.020  1.00  0.00            
ATOM     36  H17 ACD     1      25.470  25.180  21.870  1.00  0.00            
ATOM     37  O9  ACD     1      26.020  23.320  21.050  1.00  0.00            
ATOM     38  H18 ACD     1      26.690  22.660  21.250  1.00  0.00            
ATOM     39  C12 ACD     1      27.520  25.010  21.890  1.00  0.00            
ATOM     40  H19 ACD     1      28.350  24.310  22.040  1.00  0.00            
ATOM     41  O10 ACD     1      27.710  25.590  20.610  1.00  0.00            
ATOM     42  H20 ACD     1      27.180  26.380  20.540  1.00  0.00            
ATOM     43  C13 ACD     1      27.650  26.070  22.930  1.00  0.00            
ATOM     44  H21 ACD     1      28.630  26.510  22.740  1.00  0.00            
ATOM     45  O11 ACD     1      27.570  25.380  24.140  1.00  0.00            
ATOM     46  C14 ACD     1      26.270  24.790  24.470  1.00  0.00            
ATOM     47  H22 ACD     1      25.520  25.580  24.320  1.00  0.00            
ATOM     48  C15 ACD     1      26.380  24.310  25.900  1.00  0.00            
ATOM     49  H23 ACD     1      25.670  23.540  26.230  1.00  0.00            
ATOM     50  H24 ACD     1      27.340  23.790  25.980  1.00  0.00            
ATOM     51  O12 ACD     1      26.330  25.350  26.830  1.00  0.00            
ATOM     52  H25 ACD     1      26.680  25.100  27.690  1.00  0.00            
ATOM     53  O13 ACD     1      26.660  27.070  22.800  1.00  0.00            
ATOM     54  C16 ACD     1      26.900  28.430  23.260  1.00  0.00            
ATOM     55  H26 ACD     1      27.960  28.710  23.200  1.00  0.00            
ATOM     56  C17 ACD     1      26.020  29.210  22.240  1.00  0.00            
ATOM     57  H27 ACD     1      25.100  28.660  22.020  1.00  0.00            
ATOM     58  O14 ACD     1      26.790  29.280  21.050  1.00  0.00            
ATOM     59  H28 ACD     1      26.390  28.690  20.410  1.00  0.00            
ATOM     60  C18 ACD     1      25.680  30.610  22.740  1.00  0.00            
ATOM     61  H29 ACD     1      26.620  31.170  22.660  1.00  0.00            
ATOM     62  O15 ACD     1      24.700  31.220  21.880  1.00  0.00            
ATOM     63  H30 ACD     1      23.890  30.770  22.150  1.00  0.00            
ATOM     64  C19 ACD     1      25.220  30.600  24.170  1.00  0.00            
ATOM     65  H31 ACD     1      25.150  31.660  24.430  1.00  0.00            
ATOM     66  O16 ACD     1      26.200  29.980  25.020  1.00  0.00            
ATOM     67  C20 ACD     1      26.520  28.640  24.780  1.00  0.00            
ATOM     68  H32 ACD     1      25.660  28.020  25.080  1.00  0.00            
ATOM     69  C21 ACD     1      27.680  28.310  25.690  1.00  0.00            
ATOM     70  H33 ACD     1      27.420  28.750  26.660  1.00  0.00            
ATOM     71  H34 ACD     1      27.750  27.220  25.850  1.00  0.00            
ATOM     72  O17 ACD     1      29.000  28.910  25.350  1.00  0.00            
ATOM     73  H35 ACD     1      29.570  28.620  26.070  1.00  0.00            
ATOM     74  O18 ACD     1      23.980  29.980  24.260  1.00  0.00            
ATOM     75  C22 ACD     1      22.770  30.630  24.680  1.00  0.00            
ATOM     76  H36 ACD     1      22.870  31.720  24.650  1.00  0.00            
ATOM     77  C23 ACD     1      21.550  30.170  23.790  1.00  0.00            
ATOM     78  H37 ACD     1      21.350  29.130  24.070  1.00  0.00            
ATOM     79  O19 ACD     1      21.820  30.440  22.410  1.00  0.00            
ATOM     80  H38 ACD     1      21.230  31.110  22.060  1.00  0.00            
ATOM     81  C24 ACD     1      20.300  30.820  24.430  1.00  0.00            
ATOM     82  H39 ACD     1      20.390  31.910  24.400  1.00  0.00            
ATOM     83  O20 ACD     1      19.130  30.430  23.720  1.00  0.00            
ATOM     84  H40 ACD     1      18.370  30.400  24.300  1.00  0.00            
ATOM     85  C25 ACD     1      20.160  30.430  25.900  1.00  0.00            
ATOM     86  H41 ACD     1      19.370  31.080  26.270  1.00  0.00            
ATOM     87  O21 ACD     1      21.280  30.830  26.650  1.00  0.00            
ATOM     88  C26 ACD     1      22.520  30.310  26.170  1.00  0.00            
ATOM     89  H42 ACD     1      22.430  29.220  26.220  1.00  0.00            
ATOM     90  C27 ACD     1      23.600  30.870  27.110  1.00  0.00            
ATOM     91  H43 ACD     1      23.370  30.660  28.170  1.00  0.00            
ATOM     92  H44 ACD     1      24.500  30.250  27.010  1.00  0.00            
ATOM     93  O22 ACD     1      23.990  32.180  26.860  1.00  0.00            
ATOM     94  H45 ACD     1      24.540  32.480  27.590  1.00  0.00            
ATOM     95  O23 ACD     1      19.910  29.050  26.040  1.00  0.00            
ATOM     96  C28 ACD     1      18.910  28.510  26.920  1.00  0.00            
ATOM     97  H46 ACD     1      18.470  29.310  27.540  1.00  0.00            
ATOM     98  C29 ACD     1      19.560  27.460  27.890  1.00  0.00            
ATOM     99  H47 ACD     1      20.230  26.790  27.330  1.00  0.00            
ATOM    100  O24 ACD     1      18.590  26.680  28.620  1.00  0.00            
ATOM    101  C30 ACD     1      20.380  28.080  29.020  1.00  0.00            
ATOM    102  H48 ACD     1      20.930  27.300  29.560  1.00  0.00            
ATOM    103  H49 ACD     1      21.210  28.700  28.660  1.00  0.00            
ATOM    104  O25 ACD     1      19.590  28.840  29.930  1.00  0.00            
ATOM    105  H50 ACD     1      19.440  29.640  29.420  1.00  0.00            
ATOM    106  C31 ACD     1      17.810  27.980  26.140  1.00  0.00            
ATOM    107  H51 ACD     1      18.270  27.440  25.310  1.00  0.00            
ATOM    108  O26 ACD     1      17.100  29.140  25.570  1.00  0.00            
ATOM    109  H52 ACD     1      16.690  28.850  24.750  1.00  0.00            
ATOM    110  C32 ACD     1      16.920  27.020  26.920  1.00  0.00            
ATOM    111  H53 ACD     1      16.330  27.670  27.590  1.00  0.00            
ATOM    112  O27 ACD     1      16.120  26.380  26.030  1.00  0.00            
ATOM    113  H54 ACD     1      16.750  25.750  25.670  1.00  0.00            
ATOM    114  C33 ACD     1      17.700  26.020  27.760  1.00  0.00            
ATOM    115  H55 ACD     1      16.880  25.560  28.310  1.00  0.00            
ATOM    116  O28 ACD     1      18.470  25.100  26.890  1.00  0.00            
ATOM    117  C34 ACD     1      18.370  23.700  27.040  1.00  0.00            
ATOM    118  H56 ACD     1      17.550  23.380  27.680  1.00  0.00            
ATOM    119  C35 ACD     1      18.050  23.300  25.630  1.00  0.00            
ATOM    120  H57 ACD     1      18.750  23.780  24.930  1.00  0.00            
ATOM    121  O29 ACD     1      16.670  23.730  25.340  1.00  0.00            
ATOM    122  H58 ACD     1      16.400  23.390  24.480  1.00  0.00            
ATOM    123  C36 ACD     1      18.300  21.800  25.280  1.00  0.00            
ATOM    124  H59 ACD     1      17.480  21.220  25.730  1.00  0.00            
ATOM    125  O30 ACD     1      18.280  21.550  23.880  1.00  0.00            
ATOM    126  H60 ACD     1      19.130  21.570  23.430  1.00  0.00            
ATOM    127  C1  DP7     2      22.350  25.520  25.460  1.00  0.00            
ATOM    128  N1  DP7     2      21.900  26.370  24.280  1.00  0.00            
ATOM    129  C2  DP7     2      22.820  26.370  23.170  1.00  0.00            
ATOM    130  C3  DP7     2      22.440  27.200  21.880  1.00  0.00            
ATOM    131  N2  DP7     2      21.000  26.950  21.450  1.00  0.00            
ATOM    132  C4  DP7     2      20.610  28.060  20.490  1.00  0.00            
ATOM    133  C5  DP7     2      21.390  28.130  19.190  1.00  0.00            
ATOM    134  C6  DP7     2      21.460  29.340  18.430  1.00  0.00            
ATOM    135  C7  DP7     2      22.300  29.480  17.290  1.00  0.00            
ATOM    136  C8  DP7     2      23.260  28.500  17.000  1.00  0.00            
ATOM    137  C9  DP7     2      23.140  27.230  17.690  1.00  0.00            
ATOM    138  C10 DP7     2      22.230  27.070  18.760  1.00  0.00            
ATOM    139  C11 DP7     2      19.120  28.130  20.200  1.00  0.00            
ATOM    140  C12 DP7     2      18.510  27.000  19.640  1.00  0.00            
ATOM    141  C13 DP7     2      17.170  27.070  19.340  1.00  0.00            
ATOM    142  C14 DP7     2      16.400  28.230  19.650  1.00  0.00            
ATOM    143  C15 DP7     2      17.100  29.350  20.140  1.00  0.00            
ATOM    144  C16 DP7     2      18.430  29.270  20.550  1.00  0.00            
ATOM    145  C17 DP7     2      20.090  26.950  22.720  1.00  0.00            
ATOM    146  C18 DP7     2      20.590  26.040  23.820  1.00  0.00            
ATOM    147  H1  DP7     2      21.890  25.700  26.440  1.00  0.00            
ATOM    148  H2  DP7     2      22.200  24.460  25.190  1.00  0.00            
ATOM    149  H3  DP7     2      23.390  25.770  25.680  1.00  0.00            
ATOM    150  H4  DP7     2      22.950  25.330  22.850  1.00  0.00            
ATOM    151  H5  DP7     2      23.750  26.700  23.640  1.00  0.00            
ATOM    152  H6  DP7     2      23.040  27.060  20.980  1.00  0.00            
ATOM    153  H7  DP7     2      22.450  28.220  22.250  1.00  0.00            
ATOM    154  H8  DP7     2      20.860  26.040  20.990  1.00  0.00            
ATOM    155  H9  DP7     2      20.900  28.960  21.030  1.00  0.00            
ATOM    156  H10 DP7     2      20.840  30.190  18.680  1.00  0.00            
ATOM    157  H11 DP7     2      22.310  30.420  16.740  1.00  0.00            
ATOM    158  H12 DP7     2      23.980  28.620  16.200  1.00  0.00            
ATOM    159  H13 DP7     2      23.740  26.360  17.420  1.00  0.00            
ATOM    160  H14 DP7     2      22.220  26.110  19.280  1.00  0.00            
ATOM    161  H15 DP7     2      19.100  26.150  19.290  1.00  0.00            
ATOM    162  H16 DP7     2      16.760  26.270  18.730  1.00  0.00            
ATOM    163  H17 DP7     2      15.330  28.300  19.440  1.00  0.00            
ATOM    164  H18 DP7     2      16.480  30.230  20.300  1.00  0.00            
ATOM    165  H19 DP7     2      18.870  30.090  21.110  1.00  0.00            
ATOM    166  H20 DP7     2      19.110  26.590  22.410  1.00  0.00            
ATOM    167  H21 DP7     2      19.970  27.990  23.000  1.00  0.00            
ATOM    168  H22 DP7     2      20.010  26.330  24.710  1.00  0.00            
ATOM    169  H23 DP7     2      20.410  24.990  23.580  1.00  0.00            
TER
ENDMDL
MODEL        1
ATOM      1  H1  ACD     1      17.820  25.880  25.420  1.00  0.00            
ATOM      2  O1  ACD     1      17.430  26.710  25.690  1.00  0.00            
ATOM      3  C1  ACD     1      16.310  26.920  24.890  1.00  0.00            
ATOM      4  H2  ACD     1      16.100  27.980  24.760  1.00  0.00            
ATOM      5  H3  ACD     1      15.400  26.570  25.400  1.00  0.00            
ATOM      6  C2  ACD     1      16.580  26.380  23.520  1.00  0.00            
ATOM      7  H4  ACD     1      17.630  26.570  23.260  1.00  0.00            
ATOM      8  O2  ACD     1      16.390  24.970  23.740  1.00  0.00            
ATOM      9  C3  ACD     1      16.520  24.150  22.630  1.00  0.00            
ATOM     10  H5  ACD     1      16.230  23.140  22.940  1.00  0.00            
ATOM     11  O3  ACD     1      17.870  24.220  22.110  1.00  0.00            
ATOM     12  C4  ACD     1      18.390  23.010  21.550  1.00  0.00            
ATOM     13  H6  ACD     1      17.660  22.220  21.320  1.00  0.00            
ATOM     14  C5  ACD     1      18.980  23.470  20.150  1.00  0.00            
ATOM     15  H7  ACD     1      19.560  24.370  20.410  1.00  0.00            
ATOM     16  O4  ACD     1      17.950  23.850  19.230  1.00  0.00            
ATOM     17  H8  ACD     1      17.110  23.800  19.690  1.00  0.00            
ATOM     18  C6  ACD     1      19.960  22.490  19.540  1.00  0.00            
ATOM     19  H9  ACD     1      19.390  21.570  19.360  1.00  0.00            
ATOM     20  O5  ACD     1      20.580  22.910  18.330  1.00  0.00            
ATOM     21  H10 ACD     1      19.980  22.680  17.610  1.00  0.00            
ATOM     22  C7  ACD     1      21.000  22.110  20.490  1.00  0.00            
ATOM     23  H11 ACD     1      21.590  21.260  20.130  1.00  0.00            
ATOM     24  O6  ACD     1      20.310  21.620  21.650  1.00  0.00            
ATOM     25  C8  ACD     1      19.570  22.540  22.360  1.00  0.00            
ATOM     26  H12 ACD     1      20.110  23.490  22.490  1.00  0.00            
ATOM     27  C9  ACD     1      19.120  22.100  23.750  1.00  0.00            
ATOM     28  H13 ACD     1      19.950  21.560  24.230  1.00  0.00            
ATOM     29  H14 ACD     1      18.970  22.980  24.390  1.00  0.00            
ATOM     30  O7  ACD     1      17.890  21.320  23.830  1.00  0.00            
ATOM     31  H15 ACD     1      17.860  20.670  23.120  1.00  0.00            
ATOM     32  O8  ACD     1      21.770  23.270  20.760  1.00  0.00            
ATOM     33  C10 ACD     1      23.170  23.090  20.880  1.00  0.00            
ATOM     34  H16 ACD     1      23.440  22.040  21.000  1.00  0.00            
ATOM     35  C11 ACD     1      23.740  23.590  19.590  1.00  0.00            
ATOM     36  H17 ACD     1      23.190  24.500  19.300  1.00  0.00            
ATOM     37  O9  ACD     1      23.330  22.650  18.590  1.00  0.00            
ATOM     38  H18 ACD     1      22.380  22.510  18.580  1.00  0.00            
ATOM     39  C12 ACD     1      25.220  23.860  19.550  1.00  0.00            
ATOM     40  H19 ACD     1      25.690  22.890  19.730  1.00  0.00            
ATOM     41  O10 ACD     1      25.560  24.430  18.270  1.00  0.00            
ATOM     42  H20 ACD     1      24.770  24.880  17.980  1.00  0.00            
ATOM     43  C13 ACD     1      25.530  24.750  20.740  1.00  0.00            
ATOM     44  H21 ACD     1      26.620  24.700  20.870  1.00  0.00            
ATOM     45  O11 ACD     1      24.980  24.270  21.960  1.00  0.00            
ATOM     46  C14 ACD     1      23.610  24.080  21.970  1.00  0.00            
ATOM     47  H22 ACD     1      23.230  25.100  21.840  1.00  0.00            
ATOM     48  C15 ACD     1      23.270  23.500  23.330  1.00  0.00            
ATOM     49  H23 ACD     1      23.650  23.900  24.270  1.00  0.00            
ATOM     50  H24 ACD     1      22.170  23.520  23.360  1.00  0.00            
ATOM     51  O12 ACD     1      23.670  22.120  23.410  1.00  0.00            
ATOM     52  H25 ACD     1      24.620  22.120  23.260  1.00  0.00            
ATOM     53  O13 ACD     1      25.130  26.130  20.510  1.00  0.00            
ATOM     54  C16 ACD     1      25.930  27.140  21.050  1.00  0.00            
ATOM     55  H26 ACD     1      26.860  26.730  21.460  1.00  0.00            
ATOM     56  C17 ACD     1      26.210  28.120  19.890  1.00  0.00            
ATOM     57  H27 ACD     1      25.490  28.030  19.060  1.00  0.00            
ATOM     58  O14 ACD     1      27.570  27.950  19.520  1.00  0.00            
ATOM     59  H28 ACD     1      27.580  27.570  18.640  1.00  0.00            
ATOM     60  C18 ACD     1      26.100  29.630  20.170  1.00  0.00            
ATOM     61  H29 ACD     1      27.110  29.980  20.420  1.00  0.00            
ATOM     62  O15 ACD     1      25.700  30.290  18.920  1.00  0.00            
ATOM     63  H30 ACD     1      26.490  30.640  18.500  1.00  0.00            
ATOM     64  C19 ACD     1      25.240  30.040  21.370  1.00  0.00            
ATOM     65  H31 ACD     1      25.450  31.070  21.670  1.00  0.00            
ATOM     66  O16 ACD     1      25.560  29.170  22.440  1.00  0.00            
ATOM     67  C20 ACD     1      25.090  27.810  22.180  1.00  0.00            
ATOM     68  H32 ACD     1      24.010  27.860  21.970  1.00  0.00            
ATOM     69  C21 ACD     1      25.150  27.190  23.610  1.00  0.00            
ATOM     70  H33 ACD     1      24.730  27.870  24.350  1.00  0.00            
ATOM     71  H34 ACD     1      24.540  26.290  23.760  1.00  0.00            
ATOM     72  O17 ACD     1      26.470  27.000  24.010  1.00  0.00            
ATOM     73  H35 ACD     1      26.880  27.810  24.350  1.00  0.00            
ATOM     74  O18 ACD     1      23.890  30.000  20.940  1.00  0.00            
ATOM     75  C22 ACD     1      23.110  31.150  21.200  1.00  0.00            
ATOM     76  H36 ACD     1      23.730  32.040  21.300  1.00  0.00            
ATOM     77  C23 ACD     1      22.160  31.300  20.040  1.00  0.00            
ATOM     78  H37 ACD     1      21.630  30.340  20.000  1.00  0.00            
ATOM     79  O19 ACD     1      22.920  31.460  18.760  1.00  0.00            
ATOM     80  H38 ACD     1      23.690  30.880  18.730  1.00  0.00            
ATOM     81  C24 ACD     1      21.100  32.400  20.150  1.00  0.00            
ATOM     82  H39 ACD     1      21.620  33.360  20.140  1.00  0.00            
ATOM     83  O20 ACD     1      20.050  32.410  19.170  1.00  0.00            
ATOM     84  H40 ACD     1      20.260  33.080  18.510  1.00  0.00            
ATOM     85  C25 ACD     1      20.380  32.290  21.520  1.00  0.00            
ATOM     86  H41 ACD     1      19.790  33.200  21.720  1.00  0.00            
ATOM     87  O21 ACD     1      21.420  32.150  22.550  1.00  0.00            
ATOM     88  C26 ACD     1      22.350  31.120  22.500  1.00  0.00            
ATOM     89  H42 ACD     1      21.820  30.160  22.520  1.00  0.00            
ATOM     90  C27 ACD     1      23.180  31.140  23.750  1.00  0.00            
ATOM     91  H43 ACD     1      22.440  31.180  24.570  1.00  0.00            
ATOM     92  H44 ACD     1      23.780  30.220  23.820  1.00  0.00            
ATOM     93  O22 ACD     1      24.120  32.280  23.910  1.00  0.00            
ATOM     94  H45 ACD     1      23.630  33.090  24.080  1.00  0.00            
ATOM     95  O23 ACD     1      19.560  31.160  21.520  1.00  0.00            
ATOM     96  C28 ACD     1      18.200  31.170  21.960  1.00  0.00            
ATOM     97  H46 ACD     1      17.990  32.190  22.310  1.00  0.00            
ATOM     98  C29 ACD     1      18.080  30.100  23.100  1.00  0.00            
ATOM     99  H47 ACD     1      18.680  29.220  22.850  1.00  0.00            
ATOM    100  O24 ACD     1      16.660  29.760  23.400  1.00  0.00            
ATOM    101  C30 ACD     1      18.730  30.560  24.390  1.00  0.00            
ATOM    102  H48 ACD     1      18.570  29.760  25.120  1.00  0.00            
ATOM    103  H49 ACD     1      19.780  30.830  24.230  1.00  0.00            
ATOM    104  O25 ACD     1      18.080  31.670  24.980  1.00  0.00            
ATOM    105  H50 ACD     1      17.210  31.390  25.280  1.00  0.00            
ATOM    106  C31 ACD     1      17.330  30.830  20.780  1.00  0.00            
ATOM    107  H51 ACD     1      17.600  29.860  20.350  1.00  0.00            
ATOM    108  O26 ACD     1      17.400  31.850  19.830  1.00  0.00            
ATOM    109  H52 ACD     1      18.310  32.080  19.580  1.00  0.00            
ATOM    110  C32 ACD     1      15.890  30.510  21.270  1.00  0.00            
ATOM    111  H53 ACD     1      15.460  31.380  21.780  1.00  0.00            
ATOM    112  O27 ACD     1      14.960  30.090  20.210  1.00  0.00            
ATOM    113  H54 ACD     1      15.510  29.770  19.500  1.00  0.00            
ATOM    114  C33 ACD     1      15.900  29.430  22.310  1.00  0.00            
ATOM    115  H55 ACD     1      14.870  29.310  22.640  1.00  0.00            
ATOM    116  O28 ACD     1      16.260  28.190  21.730  1.00  0.00            
ATOM    117  C34 ACD     1      15.670  26.980  22.350  1.00  0.00            
ATOM    118  H56 ACD     1      14.630  27.180  22.630  1.00  0.00            
ATOM    119  C35 ACD     1      15.790  25.970  21.230  1.00  0.00            
ATOM    120  H57 ACD     1      16.850  25.860  20.980  1.00  0.00            
ATOM    121  O29 ACD     1      14.970  26.390  20.180  1.00  0.00            
ATOM    122  H58 ACD     1      15.320  27.270  20.010  1.00  0.00            
ATOM    123  C36 ACD     1      15.480  24.540  21.650  1.00  0.00            
ATOM    124  H59 ACD     1      14.510  24.590  22.140  1.00  0.00            
ATOM    125  O30 ACD     1      15.490  23.670  20.560  1.00  0.00            
ATOM    126  H60 ACD     1      14.800  24.020  19.990  1.00  0.00            
ATOM    127  C1  DP7     2      20.420  26.640  22.100  1.00  0.00            
ATOM    128  N1  DP7     2      20.590  27.480  20.870  1.00  0.00            
ATOM    129  C2  DP7     2      21.770  27.060  20.110  1.00  0.00            
ATOM    130  C3  DP7     2      21.910  27.870  18.780  1.00  0.00            
ATOM    131  N2  DP7     2      20.670  28.110  17.960  1.00  0.00            
ATOM    132  C4  DP7     2      20.750  29.280  16.880  1.00  0.00            
ATOM    133  C5  DP7     2      21.800  28.890  15.890  1.00  0.00            
ATOM    134  C6  DP7     2      22.990  29.690  15.790  1.00  0.00            
ATOM    135  C7  DP7     2      24.160  29.190  15.150  1.00  0.00            
ATOM    136  C8  DP7     2      24.020  28.050  14.360  1.00  0.00            
ATOM    137  C9  DP7     2      22.750  27.370  14.290  1.00  0.00            
ATOM    138  C10 DP7     2      21.640  27.770  15.030  1.00  0.00            
ATOM    139  C11 DP7     2      19.500  29.510  16.090  1.00  0.00            
ATOM    140  C12 DP7     2      18.630  28.480  15.780  1.00  0.00            
ATOM    141  C13 DP7     2      17.510  28.650  14.880  1.00  0.00            
ATOM    142  C14 DP7     2      17.310  29.930  14.320  1.00  0.00            
ATOM    143  C15 DP7     2      18.240  30.960  14.510  1.00  0.00            
ATOM    144  C16 DP7     2      19.320  30.760  15.510  1.00  0.00            
ATOM    145  C17 DP7     2      19.590  28.570  18.890  1.00  0.00            
ATOM    146  C18 DP7     2      19.380  27.550  20.010  1.00  0.00            
ATOM    147  H1  DP7     2      19.730  27.160  22.780  1.00  0.00            
ATOM    148  H2  DP7     2      19.860  25.750  21.790  1.00  0.00            
ATOM    149  H3  DP7     2      21.370  26.410  22.600  1.00  0.00            
ATOM    150  H4  DP7     2      21.620  26.010  19.820  1.00  0.00            
ATOM    151  H5  DP7     2      22.680  27.140  20.720  1.00  0.00            
ATOM    152  H6  DP7     2      22.710  27.410  18.190  1.00  0.00            
ATOM    153  H7  DP7     2      22.380  28.820  19.020  1.00  0.00            
ATOM    154  H8  DP7     2      20.400  27.230  17.490  1.00  0.00            
ATOM    155  H9  DP7     2      21.140  30.140  17.420  1.00  0.00            
ATOM    156  H10 DP7     2      23.080  30.520  16.480  1.00  0.00            
ATOM    157  H11 DP7     2      25.060  29.790  15.260  1.00  0.00            
ATOM    158  H12 DP7     2      24.820  27.680  13.730  1.00  0.00            
ATOM    159  H13 DP7     2      22.680  26.490  13.650  1.00  0.00            
ATOM    160  H14 DP7     2      20.680  27.270  14.990  1.00  0.00            
ATOM    161  H15 DP7     2      18.840  27.480  16.170  1.00  0.00            
ATOM    162  H16 DP7     2      16.850  27.810  14.700  1.00  0.00            
ATOM    163  H17 DP7     2      16.530  30.150  13.590  1.00  0.00            
ATOM    164  H18 DP7     2      18.040  31.870  13.970  1.00  0.00            
ATOM    165  H19 DP7     2      20.020  31.570  15.700  1.00  0.00            
ATOM    166  H20 DP7     2      18.680  28.650  18.300  1.00  0.00            
ATOM    167  H21 DP7     2      19.930  29.540  19.270  1.00  0.00            
ATOM    168  H22 DP7     2      18.480  27.830  20.570  1.00  0.00            
ATOM    169  H23 DP7     2      19.130  26.560  19.630  1.00  0.00            
TER
ENDMDL
MODEL        1
ATOM      1  H1  ACD     1      23.020  24.600  31.200  1.00  0.00            
ATOM      2  O1  ACD     1      23.150  25.500  30.890  1.00  0.00            
ATOM      3  C1  ACD     1      21.780  25.760  30.520  1.00  0.00            
ATOM      4  H2  ACD     1      21.740  26.810  30.190  1.00  0.00            
ATOM      5  H3  ACD     1      21.140  25.630  31.400  1.00  0.00            
ATOM      6  C2  ACD     1      21.410  24.930  29.360  1.00  0.00            
ATOM      7  H4  ACD     1      22.120  25.110  28.550  1.00  0.00            
ATOM      8  O2  ACD     1      21.490  23.510  29.640  1.00  0.00            
ATOM      9  C3  ACD     1      21.310  22.700  28.520  1.00  0.00            
ATOM     10  H5  ACD     1      21.470  21.650  28.800  1.00  0.00            
ATOM     11  O3  ACD     1      22.290  23.070  27.560  1.00  0.00            
ATOM     12  C4  ACD     1      23.180  22.020  27.200  1.00  0.00            
ATOM     13  H6  ACD     1      22.860  21.010  27.480  1.00  0.00            
ATOM     14  C5  ACD     1      23.140  22.100  25.700  1.00  0.00            
ATOM     15  H7  ACD     1      23.340  23.130  25.380  1.00  0.00            
ATOM     16  O4  ACD     1      21.850  21.600  25.210  1.00  0.00            
ATOM     17  H8  ACD     1      21.240  21.530  25.940  1.00  0.00            
ATOM     18  C6  ACD     1      24.410  21.290  25.130  1.00  0.00            
ATOM     19  H9  ACD     1      24.260  20.250  25.460  1.00  0.00            
ATOM     20  O5  ACD     1      24.610  21.400  23.730  1.00  0.00            
ATOM     21  H10 ACD     1      25.140  20.630  23.510  1.00  0.00            
ATOM     22  C7  ACD     1      25.730  21.870  25.800  1.00  0.00            
ATOM     23  H11 ACD     1      26.660  21.380  25.510  1.00  0.00            
ATOM     24  O6  ACD     1      25.590  21.680  27.150  1.00  0.00            
ATOM     25  C8  ACD     1      24.570  22.240  27.860  1.00  0.00            
ATOM     26  H12 ACD     1      24.800  23.310  27.880  1.00  0.00            
ATOM     27  C9  ACD     1      24.700  21.730  29.220  1.00  0.00            
ATOM     28  H13 ACD     1      25.730  21.760  29.610  1.00  0.00            
ATOM     29  H14 ACD     1      24.160  22.410  29.900  1.00  0.00            
ATOM     30  O7  ACD     1      24.100  20.420  29.370  1.00  0.00            
ATOM     31  H15 ACD     1      24.040  20.240  30.310  1.00  0.00            
ATOM     32  O8  ACD     1      25.910  23.240  25.460  1.00  0.00            
ATOM     33  C10 ACD     1      27.330  23.730  25.550  1.00  0.00            
ATOM     34  H16 ACD     1      27.920  23.140  26.270  1.00  0.00            
ATOM     35  C11 ACD     1      27.970  23.540  24.130  1.00  0.00            
ATOM     36  H17 ACD     1      27.240  23.830  23.360  1.00  0.00            
ATOM     37  O9  ACD     1      28.290  22.170  23.850  1.00  0.00            
ATOM     38  H18 ACD     1      28.580  21.940  22.960  1.00  0.00            
ATOM     39  C12 ACD     1      29.160  24.410  23.950  1.00  0.00            
ATOM     40  H19 ACD     1      29.880  24.080  24.720  1.00  0.00            
ATOM     41  O10 ACD     1      29.740  24.390  22.660  1.00  0.00            
ATOM     42  H20 ACD     1      29.010  24.410  22.030  1.00  0.00            
ATOM     43  C13 ACD     1      28.770  25.840  24.270  1.00  0.00            
ATOM     44  H21 ACD     1      29.680  26.460  24.250  1.00  0.00            
ATOM     45  O11 ACD     1      28.360  25.960  25.590  1.00  0.00            
ATOM     46  C14 ACD     1      27.250  25.160  25.960  1.00  0.00            
ATOM     47  H22 ACD     1      26.380  25.570  25.420  1.00  0.00            
ATOM     48  C15 ACD     1      27.170  25.300  27.470  1.00  0.00            
ATOM     49  H23 ACD     1      26.430  24.580  27.830  1.00  0.00            
ATOM     50  H24 ACD     1      28.140  25.030  27.900  1.00  0.00            
ATOM     51  O12 ACD     1      26.790  26.590  27.850  1.00  0.00            
ATOM     52  H25 ACD     1      26.310  26.540  28.680  1.00  0.00            
ATOM     53  O13 ACD     1      27.700  26.260  23.400  1.00  0.00            
ATOM     54  C16 ACD     1      27.810  27.460  22.660  1.00  0.00            
ATOM     55  H26 ACD     1      28.840  27.460  22.280  1.00  0.00            
ATOM     56  C17 ACD     1      26.910  27.430  21.470  1.00  0.00            
ATOM     57  H27 ACD     1      26.000  26.930  21.830  1.00  0.00            
ATOM     58  O14 ACD     1      27.570  26.610  20.450  1.00  0.00            
ATOM     59  H28 ACD     1      27.750  25.720  20.790  1.00  0.00            
ATOM     60  C18 ACD     1      26.480  28.760  20.870  1.00  0.00            
ATOM     61  H29 ACD     1      27.310  29.160  20.270  1.00  0.00            
ATOM     62  O15 ACD     1      25.340  28.670  19.960  1.00  0.00            
ATOM     63  H30 ACD     1      24.640  28.880  20.580  1.00  0.00            
ATOM     64  C19 ACD     1      26.080  29.720  22.040  1.00  0.00            
ATOM     65  H31 ACD     1      26.030  30.750  21.670  1.00  0.00            
ATOM     66  O16 ACD     1      27.160  29.820  22.910  1.00  0.00            
ATOM     67  C20 ACD     1      27.470  28.660  23.630  1.00  0.00            
ATOM     68  H32 ACD     1      26.600  28.420  24.240  1.00  0.00            
ATOM     69  C21 ACD     1      28.730  28.980  24.500  1.00  0.00            
ATOM     70  H33 ACD     1      28.480  29.860  25.110  1.00  0.00            
ATOM     71  H34 ACD     1      28.670  28.250  25.310  1.00  0.00            
ATOM     72  O17 ACD     1      30.050  28.980  23.790  1.00  0.00            
ATOM     73  H35 ACD     1      30.720  29.060  24.470  1.00  0.00            
ATOM     74  O18 ACD     1      24.840  29.330  22.730  1.00  0.00            
ATOM     75  C22 ACD     1      23.770  30.280  23.040  1.00  0.00            
ATOM     76  H36 ACD     1      24.050  31.140  22.410  1.00  0.00            
ATOM     77  C23 ACD     1      22.440  29.710  22.510  1.00  0.00            
ATOM     78  H37 ACD     1      22.250  28.800  23.090  1.00  0.00            
ATOM     79  O19 ACD     1      22.470  29.530  21.090  1.00  0.00            
ATOM     80  H38 ACD     1      21.720  29.920  20.640  1.00  0.00            
ATOM     81  C24 ACD     1      21.370  30.700  22.950  1.00  0.00            
ATOM     82  H39 ACD     1      21.620  31.710  22.590  1.00  0.00            
ATOM     83  O20 ACD     1      19.960  30.360  22.600  1.00  0.00            
ATOM     84  H40 ACD     1      19.770  29.730  23.310  1.00  0.00            
ATOM     85  C25 ACD     1      21.380  30.930  24.440  1.00  0.00            
ATOM     86  H41 ACD     1      20.540  31.550  24.750  1.00  0.00            
ATOM     87  O21 ACD     1      22.610  31.530  24.770  1.00  0.00            
ATOM     88  C26 ACD     1      23.730  30.640  24.500  1.00  0.00            
ATOM     89  H42 ACD     1      23.600  29.710  25.060  1.00  0.00            
ATOM     90  C27 ACD     1      25.070  31.310  24.850  1.00  0.00            
ATOM     91  H43 ACD     1      25.020  31.480  25.930  1.00  0.00            
ATOM     92  H44 ACD     1      25.880  30.580  24.770  1.00  0.00            
ATOM     93  O22 ACD     1      25.330  32.620  24.210  1.00  0.00            
ATOM     94  H45 ACD     1      25.990  33.030  24.770  1.00  0.00            
ATOM     95  O23 ACD     1      21.200  29.670  25.140  1.00  0.00            
ATOM     96  C28 ACD     1      20.460  29.590  26.360  1.00  0.00            
ATOM     97  H46 ACD     1      20.130  30.570  26.730  1.00  0.00            
ATOM     98  C29 ACD     1      21.330  29.160  27.540  1.00  0.00            
ATOM     99  H47 ACD     1      21.880  28.320  27.090  1.00  0.00            
ATOM    100  O24 ACD     1      20.520  28.750  28.670  1.00  0.00            
ATOM    101  C30 ACD     1      22.390  30.110  28.030  1.00  0.00            
ATOM    102  H48 ACD     1      22.980  29.490  28.720  1.00  0.00            
ATOM    103  H49 ACD     1      23.010  30.220  27.130  1.00  0.00            
ATOM    104  O25 ACD     1      21.960  31.330  28.540  1.00  0.00            
ATOM    105  H50 ACD     1      21.530  31.250  29.400  1.00  0.00            
ATOM    106  C31 ACD     1      19.260  28.620  26.120  1.00  0.00            
ATOM    107  H51 ACD     1      19.670  27.690  25.700  1.00  0.00            
ATOM    108  O26 ACD     1      18.370  29.250  25.160  1.00  0.00            
ATOM    109  H52 ACD     1      18.040  30.010  25.640  1.00  0.00            
ATOM    110  C32 ACD     1      18.550  28.210  27.450  1.00  0.00            
ATOM    111  H53 ACD     1      18.090  29.120  27.870  1.00  0.00            
ATOM    112  O27 ACD     1      17.570  27.180  27.250  1.00  0.00            
ATOM    113  H54 ACD     1      16.890  27.350  26.590  1.00  0.00            
ATOM    114  C33 ACD     1      19.550  27.740  28.510  1.00  0.00            
ATOM    115  H55 ACD     1      19.120  27.470  29.490  1.00  0.00            
ATOM    116  O28 ACD     1      20.230  26.560  28.070  1.00  0.00            
ATOM    117  C34 ACD     1      20.010  25.340  28.740  1.00  0.00            
ATOM    118  H56 ACD     1      19.280  25.410  29.550  1.00  0.00            
ATOM    119  C35 ACD     1      19.570  24.340  27.620  1.00  0.00            
ATOM    120  H57 ACD     1      20.160  24.610  26.740  1.00  0.00            
ATOM    121  O29 ACD     1      18.140  24.480  27.410  1.00  0.00            
ATOM    122  H58 ACD     1      18.010  25.410  27.230  1.00  0.00            
ATOM    123  C36 ACD     1      19.880  22.890  27.940  1.00  0.00            
ATOM    124  H59 ACD     1      19.160  22.510  28.670  1.00  0.00            
ATOM    125  O30 ACD     1      19.770  22.090  26.810  1.00  0.00            
ATOM    126  H60 ACD     1      18.870  21.890  26.520  1.00  0.00            
ATOM    127  C1  DP7     2      23.490  26.220  25.980  1.00  0.00            
ATOM    128  N1  DP7     2      23.080  26.440  24.540  1.00  0.00            
ATOM    129  C2  DP7     2      24.040  25.920  23.590  1.00  0.00            
ATOM    130  C3  DP7     2      23.550  26.130  22.110  1.00  0.00            
ATOM    131  N2  DP7     2      22.190  25.450  21.870  1.00  0.00            
ATOM    132  C4  DP7     2      21.760  25.720  20.430  1.00  0.00            
ATOM    133  C5  DP7     2      22.740  25.120  19.400  1.00  0.00            
ATOM    134  C6  DP7     2      23.710  25.900  18.690  1.00  0.00            
ATOM    135  C7  DP7     2      24.640  25.290  17.850  1.00  0.00            
ATOM    136  C8  DP7     2      24.600  23.930  17.560  1.00  0.00            
ATOM    137  C9  DP7     2      23.640  23.160  18.200  1.00  0.00            
ATOM    138  C10 DP7     2      22.800  23.700  19.200  1.00  0.00            
ATOM    139  C11 DP7     2      20.310  25.370  20.190  1.00  0.00            
ATOM    140  C12 DP7     2      19.680  24.220  20.670  1.00  0.00            
ATOM    141  C13 DP7     2      18.300  23.990  20.450  1.00  0.00            
ATOM    142  C14 DP7     2      17.560  24.950  19.730  1.00  0.00            
ATOM    143  C15 DP7     2      18.180  26.080  19.210  1.00  0.00            
ATOM    144  C16 DP7     2      19.540  26.260  19.410  1.00  0.00            
ATOM    145  C17 DP7     2      21.290  26.080  22.880  1.00  0.00            
ATOM    146  C18 DP7     2      21.760  25.830  24.290  1.00  0.00            
ATOM    147  H1  DP7     2      23.780  25.170  26.090  1.00  0.00            
ATOM    148  H2  DP7     2      24.410  26.720  26.300  1.00  0.00            
ATOM    149  H3  DP7     2      22.700  26.490  26.690  1.00  0.00            
ATOM    150  H4  DP7     2      24.320  24.870  23.800  1.00  0.00            
ATOM    151  H5  DP7     2      25.020  26.390  23.760  1.00  0.00            
ATOM    152  H6  DP7     2      24.280  25.710  21.410  1.00  0.00            
ATOM    153  H7  DP7     2      23.350  27.190  21.930  1.00  0.00            
ATOM    154  H8  DP7     2      22.280  24.430  22.030  1.00  0.00            
ATOM    155  H9  DP7     2      21.810  26.810  20.400  1.00  0.00            
ATOM    156  H10 DP7     2      23.840  26.960  18.870  1.00  0.00            
ATOM    157  H11 DP7     2      25.320  25.980  17.370  1.00  0.00            
ATOM    158  H12 DP7     2      25.270  23.450  16.860  1.00  0.00            
ATOM    159  H13 DP7     2      23.560  22.120  17.890  1.00  0.00            
ATOM    160  H14 DP7     2      22.060  23.020  19.610  1.00  0.00            
ATOM    161  H15 DP7     2      20.270  23.610  21.350  1.00  0.00            
ATOM    162  H16 DP7     2      17.840  23.060  20.740  1.00  0.00            
ATOM    163  H17 DP7     2      16.500  24.760  19.580  1.00  0.00            
ATOM    164  H18 DP7     2      17.670  26.840  18.640  1.00  0.00            
ATOM    165  H19 DP7     2      20.010  27.160  19.020  1.00  0.00            
ATOM    166  H20 DP7     2      20.290  25.640  22.800  1.00  0.00            
ATOM    167  H21 DP7     2      21.100  27.150  22.730  1.00  0.00            
ATOM    168  H22 DP7     2      21.010  26.310  24.930  1.00  0.00            
ATOM    169  H23 DP7     2      21.740  24.770  24.570  1.00  0.00            
TER
ENDMDL
MODEL        1
ATOM      1  H1  ACD     1      24.640  23.370  24.770  1.00  0.00            
ATOM      2  O1  ACD     1      23.700  23.530  24.930  1.00  0.00            
ATOM      3  C1  ACD     1      23.400  24.880  24.610  1.00  0.00            
ATOM      4  H2  ACD     1      24.150  25.490  25.140  1.00  0.00            
ATOM      5  H3  ACD     1      22.440  25.240  24.980  1.00  0.00            
ATOM      6  C2  ACD     1      23.560  25.240  23.150  1.00  0.00            
ATOM      7  H4  ACD     1      23.150  26.240  22.990  1.00  0.00            
ATOM      8  O2  ACD     1      24.990  25.170  22.920  1.00  0.00            
ATOM      9  C3  ACD     1      25.380  25.330  21.630  1.00  0.00            
ATOM     10  H5  ACD     1      26.440  25.070  21.670  1.00  0.00            
ATOM     11  O3  ACD     1      25.180  26.670  21.280  1.00  0.00            
ATOM     12  C4  ACD     1      26.320  27.550  21.020  1.00  0.00            
ATOM     13  H6  ACD     1      27.310  27.250  21.400  1.00  0.00            
ATOM     14  C5  ACD     1      26.490  27.760  19.520  1.00  0.00            
ATOM     15  H7  ACD     1      25.470  27.860  19.120  1.00  0.00            
ATOM     16  O4  ACD     1      26.980  26.530  18.970  1.00  0.00            
ATOM     17  H8  ACD     1      26.190  25.980  18.900  1.00  0.00            
ATOM     18  C6  ACD     1      27.270  29.050  19.120  1.00  0.00            
ATOM     19  H9  ACD     1      28.350  29.000  19.280  1.00  0.00            
ATOM     20  O5  ACD     1      27.080  29.330  17.710  1.00  0.00            
ATOM     21  H10 ACD     1      27.410  28.650  17.120  1.00  0.00            
ATOM     22  C7  ACD     1      26.720  30.220  19.830  1.00  0.00            
ATOM     23  H11 ACD     1      27.350  31.080  19.590  1.00  0.00            
ATOM     24  O6  ACD     1      26.800  30.020  21.280  1.00  0.00            
ATOM     25  C8  ACD     1      26.030  28.860  21.760  1.00  0.00            
ATOM     26  H12 ACD     1      24.960  29.040  21.580  1.00  0.00            
ATOM     27  C9  ACD     1      26.250  28.690  23.280  1.00  0.00            
ATOM     28  H13 ACD     1      25.640  27.880  23.690  1.00  0.00            
ATOM     29  H14 ACD     1      27.330  28.600  23.500  1.00  0.00            
ATOM     30  O7  ACD     1      25.840  29.890  23.910  1.00  0.00            
ATOM     31  H15 ACD     1      26.020  30.580  23.270  1.00  0.00            
ATOM     32  O8  ACD     1      25.370  30.550  19.560  1.00  0.00            
ATOM     33  C10 ACD     1      25.080  31.930  19.180  1.00  0.00            
ATOM     34  H16 ACD     1      25.980  32.470  18.860  1.00  0.00            
ATOM     35  C11 ACD     1      24.120  31.740  18.070  1.00  0.00            
ATOM     36  H17 ACD     1      23.340  31.040  18.390  1.00  0.00            
ATOM     37  O9  ACD     1      24.820  31.150  16.940  1.00  0.00            
ATOM     38  H18 ACD     1      25.340  30.430  17.320  1.00  0.00            
ATOM     39  C12 ACD     1      23.460  33.120  17.690  1.00  0.00            
ATOM     40  H19 ACD     1      24.230  33.840  17.400  1.00  0.00            
ATOM     41  O10 ACD     1      22.440  32.880  16.660  1.00  0.00            
ATOM     42  H20 ACD     1      22.860  32.590  15.850  1.00  0.00            
ATOM     43  C13 ACD     1      22.770  33.760  18.980  1.00  0.00            
ATOM     44  H21 ACD     1      22.200  34.690  18.950  1.00  0.00            
ATOM     45  O11 ACD     1      23.840  33.960  19.930  1.00  0.00            
ATOM     46  C14 ACD     1      24.530  32.770  20.370  1.00  0.00            
ATOM     47  H22 ACD     1      23.800  32.130  20.890  1.00  0.00            
ATOM     48  C15 ACD     1      25.540  33.240  21.410  1.00  0.00            
ATOM     49  H23 ACD     1      24.940  33.890  22.070  1.00  0.00            
ATOM     50  H24 ACD     1      25.770  32.330  21.970  1.00  0.00            
ATOM     51  O12 ACD     1      26.670  33.860  20.780  1.00  0.00            
ATOM     52  H25 ACD     1      27.450  33.930  21.330  1.00  0.00            
ATOM     53  O13 ACD     1      21.950  32.790  19.610  1.00  0.00            
ATOM     54  C16 ACD     1      20.540  33.260  19.850  1.00  0.00            
ATOM     55  H26 ACD     1      20.390  34.340  19.710  1.00  0.00            
ATOM     56  C17 ACD     1      19.680  32.450  18.820  1.00  0.00            
ATOM     57  H27 ACD     1      19.840  31.360  18.900  1.00  0.00            
ATOM     58  O14 ACD     1      19.890  32.840  17.480  1.00  0.00            
ATOM     59  H28 ACD     1      20.800  33.060  17.280  1.00  0.00            
ATOM     60  C18 ACD     1      18.220  32.580  19.200  1.00  0.00            
ATOM     61  H29 ACD     1      17.880  33.620  19.110  1.00  0.00            
ATOM     62  O15 ACD     1      17.420  31.910  18.310  1.00  0.00            
ATOM     63  H30 ACD     1      17.630  32.140  17.400  1.00  0.00            
ATOM     64  C19 ACD     1      17.970  32.160  20.610  1.00  0.00            
ATOM     65  H31 ACD     1      16.970  32.490  20.890  1.00  0.00            
ATOM     66  O16 ACD     1      18.810  32.810  21.590  1.00  0.00            
ATOM     67  C20 ACD     1      20.230  32.740  21.250  1.00  0.00            
ATOM     68  H32 ACD     1      20.490  31.680  21.420  1.00  0.00            
ATOM     69  C21 ACD     1      20.920  33.510  22.410  1.00  0.00            
ATOM     70  H33 ACD     1      20.780  33.010  23.380  1.00  0.00            
ATOM     71  H34 ACD     1      22.000  33.620  22.300  1.00  0.00            
ATOM     72  O17 ACD     1      20.350  34.810  22.500  1.00  0.00            
ATOM     73  H35 ACD     1      19.450  34.560  22.720  1.00  0.00            
ATOM     74  O18 ACD     1      18.150  30.790  20.720  1.00  0.00            
ATOM     75  C22 ACD     1      17.020  30.090  21.310  1.00  0.00            
ATOM     76  H36 ACD     1      16.100  30.670  21.200  1.00  0.00            
ATOM     77  C23 ACD     1      16.780  28.920  20.280  1.00  0.00            
ATOM     78  H37 ACD     1      17.760  28.520  20.000  1.00  0.00            
ATOM     79  O19 ACD     1      16.090  29.550  19.150  1.00  0.00            
ATOM     80  H38 ACD     1      16.580  30.330  18.860  1.00  0.00            
ATOM     81  C24 ACD     1      16.040  27.790  21.000  1.00  0.00            
ATOM     82  H39 ACD     1      15.020  28.130  21.210  1.00  0.00            
ATOM     83  O20 ACD     1      15.870  26.660  20.130  1.00  0.00            
ATOM     84  H40 ACD     1      15.710  27.060  19.280  1.00  0.00            
ATOM     85  C25 ACD     1      16.680  27.410  22.280  1.00  0.00            
ATOM     86  H41 ACD     1      16.080  26.600  22.710  1.00  0.00            
ATOM     87  O21 ACD     1      16.670  28.510  23.200  1.00  0.00            
ATOM     88  C26 ACD     1      17.370  29.740  22.790  1.00  0.00            
ATOM     89  H42 ACD     1      18.450  29.550  22.820  1.00  0.00            
ATOM     90  C27 ACD     1      17.140  30.910  23.740  1.00  0.00            
ATOM     91  H43 ACD     1      17.510  31.850  23.290  1.00  0.00            
ATOM     92  H44 ACD     1      16.060  30.870  23.920  1.00  0.00            
ATOM     93  O22 ACD     1      17.720  30.510  24.930  1.00  0.00            
ATOM     94  H45 ACD     1      17.150  29.830  25.310  1.00  0.00            
ATOM     95  O23 ACD     1      17.960  27.090  22.050  1.00  0.00            
ATOM     96  C28 ACD     1      18.300  25.770  22.530  1.00  0.00            
ATOM     97  H46 ACD     1      17.500  25.080  22.820  1.00  0.00            
ATOM     98  C29 ACD     1      19.200  25.870  23.730  1.00  0.00            
ATOM     99  H47 ACD     1      19.890  26.710  23.580  1.00  0.00            
ATOM    100  O24 ACD     1      19.870  24.610  23.940  1.00  0.00            
ATOM    101  C30 ACD     1      18.460  26.210  25.080  1.00  0.00            
ATOM    102  H48 ACD     1      19.080  26.120  25.980  1.00  0.00            
ATOM    103  H49 ACD     1      18.000  27.200  24.990  1.00  0.00            
ATOM    104  O25 ACD     1      17.360  25.260  25.240  1.00  0.00            
ATOM    105  H50 ACD     1      17.730  24.490  25.690  1.00  0.00            
ATOM    106  C31 ACD     1      18.790  24.970  21.400  1.00  0.00            
ATOM    107  H51 ACD     1      19.620  25.530  20.980  1.00  0.00            
ATOM    108  O26 ACD     1      17.920  24.730  20.290  1.00  0.00            
ATOM    109  H52 ACD     1      17.290  25.460  20.200  1.00  0.00            
ATOM    110  C32 ACD     1      19.400  23.630  21.870  1.00  0.00            
ATOM    111  H53 ACD     1      18.650  22.950  22.290  1.00  0.00            
ATOM    112  O27 ACD     1      20.020  22.980  20.790  1.00  0.00            
ATOM    113  H54 ACD     1      19.320  22.510  20.340  1.00  0.00            
ATOM    114  C33 ACD     1      20.480  23.900  22.900  1.00  0.00            
ATOM    115  H55 ACD     1      20.940  22.960  23.240  1.00  0.00            
ATOM    116  O28 ACD     1      21.470  24.790  22.330  1.00  0.00            
ATOM    117  C34 ACD     1      22.830  24.310  22.200  1.00  0.00            
ATOM    118  H56 ACD     1      22.950  23.250  22.460  1.00  0.00            
ATOM    119  C35 ACD     1      23.220  24.590  20.810  1.00  0.00            
ATOM    120  H57 ACD     1      22.950  25.650  20.730  1.00  0.00            
ATOM    121  O29 ACD     1      22.510  23.840  19.880  1.00  0.00            
ATOM    122  H58 ACD     1      21.650  23.750  20.300  1.00  0.00            
ATOM    123  C36 ACD     1      24.740  24.400  20.670  1.00  0.00            
ATOM    124  H59 ACD     1      24.910  23.390  21.060  1.00  0.00            
ATOM    125  O30 ACD     1      25.170  24.680  19.320  1.00  0.00            
ATOM    126  H60 ACD     1      24.850  23.940  18.810  1.00  0.00            
ATOM    127  C1  DP7     2      21.000  28.430  21.210  1.00  0.00            
ATOM    128  N1  DP7     2      21.130  28.480  19.700  1.00  0.00            
ATOM    129  C2  DP7     2      22.570  28.610  19.330  1.00  0.00            
ATOM    130  C3  DP7     2      22.700  28.610  17.800  1.00  0.00            
ATOM    131  N2  DP7     2      21.940  27.530  17.060  1.00  0.00            
ATOM    132  C4  DP7     2      21.930  27.960  15.580  1.00  0.00            
ATOM    133  C5  DP7     2      23.390  28.120  15.010  1.00  0.00            
ATOM    134  C6  DP7     2      23.600  29.380  14.420  1.00  0.00            
ATOM    135  C7  DP7     2      24.870  29.690  13.830  1.00  0.00            
ATOM    136  C8  DP7     2      25.880  28.690  13.880  1.00  0.00            
ATOM    137  C9  DP7     2      25.700  27.510  14.610  1.00  0.00            
ATOM    138  C10 DP7     2      24.450  27.240  15.180  1.00  0.00            
ATOM    139  C11 DP7     2      21.050  27.120  14.590  1.00  0.00            
ATOM    140  C12 DP7     2      21.450  25.880  14.140  1.00  0.00            
ATOM    141  C13 DP7     2      20.680  25.100  13.370  1.00  0.00            
ATOM    142  C14 DP7     2      19.370  25.560  12.930  1.00  0.00            
ATOM    143  C15 DP7     2      19.030  26.900  13.240  1.00  0.00            
ATOM    144  C16 DP7     2      19.850  27.630  14.110  1.00  0.00            
ATOM    145  C17 DP7     2      20.510  27.670  17.540  1.00  0.00            
ATOM    146  C18 DP7     2      20.330  27.470  19.020  1.00  0.00            
ATOM    147  H1  DP7     2      21.630  29.220  21.650  1.00  0.00            
ATOM    148  H2  DP7     2      19.990  28.780  21.450  1.00  0.00            
ATOM    149  H3  DP7     2      21.010  27.430  21.650  1.00  0.00            
ATOM    150  H4  DP7     2      23.170  27.830  19.820  1.00  0.00            
ATOM    151  H5  DP7     2      23.020  29.570  19.630  1.00  0.00            
ATOM    152  H6  DP7     2      23.690  28.630  17.340  1.00  0.00            
ATOM    153  H7  DP7     2      22.350  29.540  17.350  1.00  0.00            
ATOM    154  H8  DP7     2      22.310  26.580  17.170  1.00  0.00            
ATOM    155  H9  DP7     2      21.490  28.960  15.590  1.00  0.00            
ATOM    156  H10 DP7     2      22.810  30.110  14.280  1.00  0.00            
ATOM    157  H11 DP7     2      25.010  30.560  13.200  1.00  0.00            
ATOM    158  H12 DP7     2      26.860  28.910  13.460  1.00  0.00            
ATOM    159  H13 DP7     2      26.520  26.810  14.650  1.00  0.00            
ATOM    160  H14 DP7     2      24.250  26.300  15.670  1.00  0.00            
ATOM    161  H15 DP7     2      22.400  25.540  14.550  1.00  0.00            
ATOM    162  H16 DP7     2      21.020  24.090  13.150  1.00  0.00            
ATOM    163  H17 DP7     2      18.690  24.900  12.390  1.00  0.00            
ATOM    164  H18 DP7     2      18.220  27.450  12.780  1.00  0.00            
ATOM    165  H19 DP7     2      19.610  28.670  14.260  1.00  0.00            
ATOM    166  H20 DP7     2      19.950  26.870  17.060  1.00  0.00            
ATOM    167  H21 DP7     2      20.080  28.660  17.360  1.00  0.00            
ATOM    168  H22 DP7     2      19.250  27.540  19.200  1.00  0.00            
ATOM    169  H23 DP7     2      20.720  26.500  19.360  1.00  0.00            
TER
ENDMDL
MODEL        1
ATOM      1  H1  ACD     1      22.960  23.540  26.760  1.00  0.00            
ATOM      2  O1  ACD     1      23.440  23.470  25.930  1.00  0.00            
ATOM      3  C1  ACD     1      24.400  22.410  26.040  1.00  0.00            
ATOM      4  H2  ACD     1      24.000  21.390  26.060  1.00  0.00            
ATOM      5  H3  ACD     1      24.800  22.480  27.060  1.00  0.00            
ATOM      6  C2  ACD     1      25.530  22.690  25.030  1.00  0.00            
ATOM      7  H4  ACD     1      25.100  23.020  24.080  1.00  0.00            
ATOM      8  O2  ACD     1      26.270  23.780  25.650  1.00  0.00            
ATOM      9  C3  ACD     1      27.370  24.260  24.930  1.00  0.00            
ATOM     10  H5  ACD     1      27.860  25.070  25.470  1.00  0.00            
ATOM     11  O3  ACD     1      26.950  24.790  23.640  1.00  0.00            
ATOM     12  C4  ACD     1      27.530  25.960  23.180  1.00  0.00            
ATOM     13  H6  ACD     1      28.430  26.210  23.750  1.00  0.00            
ATOM     14  C5  ACD     1      28.030  25.730  21.790  1.00  0.00            
ATOM     15  H7  ACD     1      27.230  25.260  21.200  1.00  0.00            
ATOM     16  O4  ACD     1      29.150  24.850  21.810  1.00  0.00            
ATOM     17  H8  ACD     1      29.390  24.590  20.920  1.00  0.00            
ATOM     18  C6  ACD     1      28.430  27.040  21.070  1.00  0.00            
ATOM     19  H9  ACD     1      29.290  27.550  21.530  1.00  0.00            
ATOM     20  O5  ACD     1      28.750  26.910  19.720  1.00  0.00            
ATOM     21  H10 ACD     1      28.050  27.470  19.370  1.00  0.00            
ATOM     22  C7  ACD     1      27.350  28.050  21.190  1.00  0.00            
ATOM     23  H11 ACD     1      27.690  28.990  20.750  1.00  0.00            
ATOM     24  O6  ACD     1      27.090  28.360  22.550  1.00  0.00            
ATOM     25  C8  ACD     1      26.590  27.120  23.220  1.00  0.00            
ATOM     26  H12 ACD     1      25.650  26.770  22.770  1.00  0.00            
ATOM     27  C9  ACD     1      26.340  27.440  24.660  1.00  0.00            
ATOM     28  H13 ACD     1      25.610  28.240  24.550  1.00  0.00            
ATOM     29  H14 ACD     1      25.950  26.580  25.210  1.00  0.00            
ATOM     30  O7  ACD     1      27.550  27.860  25.320  1.00  0.00            
ATOM     31  H15 ACD     1      27.340  28.530  25.970  1.00  0.00            
ATOM     32  O8  ACD     1      26.200  27.480  20.490  1.00  0.00            
ATOM     33  C10 ACD     1      25.500  28.280  19.600  1.00  0.00            
ATOM     34  H16 ACD     1      25.530  29.360  19.780  1.00  0.00            
ATOM     35  C11 ACD     1      26.120  28.220  18.220  1.00  0.00            
ATOM     36  H17 ACD     1      26.260  27.170  17.930  1.00  0.00            
ATOM     37  O9  ACD     1      27.450  28.750  18.220  1.00  0.00            
ATOM     38  H18 ACD     1      27.540  29.210  17.380  1.00  0.00            
ATOM     39  C12 ACD     1      25.290  28.880  17.110  1.00  0.00            
ATOM     40  H19 ACD     1      25.150  29.960  17.270  1.00  0.00            
ATOM     41  O10 ACD     1      25.790  28.670  15.820  1.00  0.00            
ATOM     42  H20 ACD     1      25.570  29.460  15.310  1.00  0.00            
ATOM     43  C13 ACD     1      23.970  28.190  17.120  1.00  0.00            
ATOM     44  H21 ACD     1      23.260  28.670  16.440  1.00  0.00            
ATOM     45  O11 ACD     1      23.390  28.380  18.480  1.00  0.00            
ATOM     46  C14 ACD     1      24.080  27.740  19.630  1.00  0.00            
ATOM     47  H22 ACD     1      24.100  26.650  19.620  1.00  0.00            
ATOM     48  C15 ACD     1      23.310  28.110  20.910  1.00  0.00            
ATOM     49  H23 ACD     1      23.950  27.790  21.740  1.00  0.00            
ATOM     50  H24 ACD     1      23.190  29.200  20.930  1.00  0.00            
ATOM     51  O12 ACD     1      22.030  27.560  21.070  1.00  0.00            
ATOM     52  H25 ACD     1      21.810  27.830  21.960  1.00  0.00            
ATOM     53  O13 ACD     1      24.180  26.800  16.830  1.00  0.00            
ATOM     54  C16 ACD     1      23.390  26.200  15.810  1.00  0.00            
ATOM     55  H26 ACD     1      23.090  26.940  15.050  1.00  0.00            
ATOM     56  C17 ACD     1      24.330  25.140  15.130  1.00  0.00            
ATOM     57  H27 ACD     1      25.030  24.810  15.910  1.00  0.00            
ATOM     58  O14 ACD     1      25.240  25.690  14.160  1.00  0.00            
ATOM     59  H28 ACD     1      24.810  26.140  13.430  1.00  0.00            
ATOM     60  C18 ACD     1      23.550  23.950  14.540  1.00  0.00            
ATOM     61  H29 ACD     1      23.160  24.400  13.610  1.00  0.00            
ATOM     62  O15 ACD     1      24.450  22.830  14.210  1.00  0.00            
ATOM     63  H30 ACD     1      24.800  22.950  13.320  1.00  0.00            
ATOM     64  C19 ACD     1      22.400  23.410  15.360  1.00  0.00            
ATOM     65  H31 ACD     1      21.940  22.620  14.770  1.00  0.00            
ATOM     66  O16 ACD     1      21.560  24.580  15.590  1.00  0.00            
ATOM     67  C20 ACD     1      22.130  25.620  16.480  1.00  0.00            
ATOM     68  H32 ACD     1      22.390  25.110  17.420  1.00  0.00            
ATOM     69  C21 ACD     1      21.070  26.720  16.710  1.00  0.00            
ATOM     70  H33 ACD     1      20.150  26.210  17.010  1.00  0.00            
ATOM     71  H34 ACD     1      21.330  27.290  17.620  1.00  0.00            
ATOM     72  O17 ACD     1      20.900  27.570  15.530  1.00  0.00            
ATOM     73  H35 ACD     1      20.040  27.250  15.270  1.00  0.00            
ATOM     74  O18 ACD     1      22.940  22.980  16.540  1.00  0.00            
ATOM     75  C22 ACD     1      22.410  21.680  17.060  1.00  0.00            
ATOM     76  H36 ACD     1      21.800  21.150  16.320  1.00  0.00            
ATOM     77  C23 ACD     1      23.680  20.820  17.190  1.00  0.00            
ATOM     78  H37 ACD     1      24.310  21.400  17.870  1.00  0.00            
ATOM     79  O19 ACD     1      24.300  20.640  15.890  1.00  0.00            
ATOM     80  H38 ACD     1      24.420  21.430  15.360  1.00  0.00            
ATOM     81  C24 ACD     1      23.410  19.510  17.900  1.00  0.00            
ATOM     82  H39 ACD     1      22.730  18.900  17.290  1.00  0.00            
ATOM     83  O20 ACD     1      24.640  18.810  18.160  1.00  0.00            
ATOM     84  H40 ACD     1      24.840  18.800  19.100  1.00  0.00            
ATOM     85  C25 ACD     1      22.680  19.700  19.230  1.00  0.00            
ATOM     86  H41 ACD     1      22.290  18.720  19.540  1.00  0.00            
ATOM     87  O21 ACD     1      21.560  20.570  19.070  1.00  0.00            
ATOM     88  C26 ACD     1      21.780  21.830  18.500  1.00  0.00            
ATOM     89  H42 ACD     1      22.440  22.410  19.160  1.00  0.00            
ATOM     90  C27 ACD     1      20.540  22.600  18.370  1.00  0.00            
ATOM     91  H43 ACD     1      20.130  22.730  19.370  1.00  0.00            
ATOM     92  H44 ACD     1      20.790  23.620  18.070  1.00  0.00            
ATOM     93  O22 ACD     1      19.590  22.140  17.420  1.00  0.00            
ATOM     94  H45 ACD     1      19.000  22.900  17.340  1.00  0.00            
ATOM     95  O23 ACD     1      23.620  20.210  20.220  1.00  0.00            
ATOM     96  C28 ACD     1      23.480  19.750  21.550  1.00  0.00            
ATOM     97  H46 ACD     1      22.540  19.190  21.630  1.00  0.00            
ATOM     98  C29 ACD     1      23.430  20.960  22.460  1.00  0.00            
ATOM     99  H47 ACD     1      24.230  21.670  22.220  1.00  0.00            
ATOM    100  O24 ACD     1      23.480  20.510  23.860  1.00  0.00            
ATOM    101  C30 ACD     1      22.100  21.700  22.200  1.00  0.00            
ATOM    102  H48 ACD     1      22.080  21.920  21.120  1.00  0.00            
ATOM    103  H49 ACD     1      21.210  21.150  22.510  1.00  0.00            
ATOM    104  O25 ACD     1      22.200  22.920  22.990  1.00  0.00            
ATOM    105  H50 ACD     1      22.370  22.830  23.940  1.00  0.00            
ATOM    106  C31 ACD     1      24.720  18.820  21.790  1.00  0.00            
ATOM    107  H51 ACD     1      25.600  19.420  21.520  1.00  0.00            
ATOM    108  O26 ACD     1      24.650  17.630  20.940  1.00  0.00            
ATOM    109  H52 ACD     1      25.400  17.030  21.010  1.00  0.00            
ATOM    110  C32 ACD     1      24.750  18.560  23.300  1.00  0.00            
ATOM    111  H53 ACD     1      23.870  17.990  23.640  1.00  0.00            
ATOM    112  O27 ACD     1      25.970  17.810  23.620  1.00  0.00            
ATOM    113  H54 ACD     1      26.310  18.130  24.460  1.00  0.00            
ATOM    114  C33 ACD     1      24.740  19.830  24.100  1.00  0.00            
ATOM    115  H55 ACD     1      24.770  19.560  25.160  1.00  0.00            
ATOM    116  O28 ACD     1      25.880  20.650  23.850  1.00  0.00            
ATOM    117  C34 ACD     1      26.440  21.570  24.750  1.00  0.00            
ATOM    118  H56 ACD     1      26.690  21.110  25.720  1.00  0.00            
ATOM    119  C35 ACD     1      27.730  21.930  24.110  1.00  0.00            
ATOM    120  H57 ACD     1      27.560  22.110  23.030  1.00  0.00            
ATOM    121  O29 ACD     1      28.600  20.770  24.240  1.00  0.00            
ATOM    122  H58 ACD     1      29.450  21.130  23.980  1.00  0.00            
ATOM    123  C36 ACD     1      28.370  23.130  24.790  1.00  0.00            
ATOM    124  H59 ACD     1      28.650  22.680  25.750  1.00  0.00            
ATOM    125  O30 ACD     1      29.570  23.620  24.240  1.00  0.00            
ATOM    126  H60 ACD     1      29.300  24.180  23.510  1.00  0.00            
ATOM    127  C1  DP7     2      24.640  24.150  20.970  1.00  0.00            
ATOM    128  N1  DP7     2      25.330  23.510  19.870  1.00  0.00            
ATOM    129  C2  DP7     2      25.760  24.350  18.750  1.00  0.00            
ATOM    130  C3  DP7     2      26.400  23.450  17.650  1.00  0.00            
ATOM    131  N2  DP7     2      27.400  22.390  18.040  1.00  0.00            
ATOM    132  C4  DP7     2      27.670  21.480  16.870  1.00  0.00            
ATOM    133  C5  DP7     2      28.290  22.060  15.600  1.00  0.00            
ATOM    134  C6  DP7     2      27.960  21.440  14.390  1.00  0.00            
ATOM    135  C7  DP7     2      28.590  21.930  13.260  1.00  0.00            
ATOM    136  C8  DP7     2      29.450  23.030  13.270  1.00  0.00            
ATOM    137  C9  DP7     2      29.930  23.520  14.510  1.00  0.00            
ATOM    138  C10 DP7     2      29.290  23.060  15.680  1.00  0.00            
ATOM    139  C11 DP7     2      28.610  20.300  17.210  1.00  0.00            
ATOM    140  C12 DP7     2      30.010  20.430  17.360  1.00  0.00            
ATOM    141  C13 DP7     2      30.760  19.310  17.790  1.00  0.00            
ATOM    142  C14 DP7     2      30.240  18.090  18.100  1.00  0.00            
ATOM    143  C15 DP7     2      28.870  17.940  17.920  1.00  0.00            
ATOM    144  C16 DP7     2      28.100  19.040  17.450  1.00  0.00            
ATOM    145  C17 DP7     2      26.820  21.560  19.140  1.00  0.00            
ATOM    146  C18 DP7     2      26.300  22.450  20.290  1.00  0.00            
ATOM    147  H1  DP7     2      24.160  25.090  20.660  1.00  0.00            
ATOM    148  H2  DP7     2      23.810  23.640  21.470  1.00  0.00            
ATOM    149  H3  DP7     2      25.270  24.410  21.830  1.00  0.00            
ATOM    150  H4  DP7     2      26.520  25.050  19.110  1.00  0.00            
ATOM    151  H5  DP7     2      24.900  24.900  18.340  1.00  0.00            
ATOM    152  H6  DP7     2      26.840  24.010  16.820  1.00  0.00            
ATOM    153  H7  DP7     2      25.550  22.920  17.220  1.00  0.00            
ATOM    154  H8  DP7     2      28.260  22.820  18.390  1.00  0.00            
ATOM    155  H9  DP7     2      26.700  21.080  16.580  1.00  0.00            
ATOM    156  H10 DP7     2      27.170  20.690  14.370  1.00  0.00            
ATOM    157  H11 DP7     2      28.330  21.540  12.280  1.00  0.00            
ATOM    158  H12 DP7     2      29.990  23.280  12.360  1.00  0.00            
ATOM    159  H13 DP7     2      30.630  24.350  14.470  1.00  0.00            
ATOM    160  H14 DP7     2      29.630  23.370  16.670  1.00  0.00            
ATOM    161  H15 DP7     2      30.530  21.370  17.160  1.00  0.00            
ATOM    162  H16 DP7     2      31.840  19.430  17.910  1.00  0.00            
ATOM    163  H17 DP7     2      30.880  17.290  18.460  1.00  0.00            
ATOM    164  H18 DP7     2      28.360  16.990  18.110  1.00  0.00            
ATOM    165  H19 DP7     2      27.030  19.020  17.270  1.00  0.00            
ATOM    166  H20 DP7     2      27.660  20.930  19.450  1.00  0.00            
ATOM    167  H21 DP7     2      26.040  20.950  18.690  1.00  0.00            
ATOM    168  H22 DP7     2      25.730  21.890  21.040  1.00  0.00            
ATOM    169  H23 DP7     2      27.160  22.980  20.710  1.00  0.00            
TER
ENDMDL
MODEL        1
ATOM      1  H1  ACD     1      31.650  15.730  30.270  1.00  0.00            
ATOM      2  O1  ACD     1      31.780  16.100  29.390  1.00  0.00            
ATOM      3  C1  ACD     1      30.800  17.110  29.200  1.00  0.00            
ATOM      4  H2  ACD     1      31.370  18.050  29.140  1.00  0.00            
ATOM      5  H3  ACD     1      30.130  17.120  30.070  1.00  0.00            
ATOM      6  C2  ACD     1      30.120  16.910  27.910  1.00  0.00            
ATOM      7  H4  ACD     1      30.830  16.850  27.070  1.00  0.00            
ATOM      8  O2  ACD     1      29.530  15.600  27.920  1.00  0.00            
ATOM      9  C3  ACD     1      28.830  15.210  26.780  1.00  0.00            
ATOM     10  H5  ACD     1      28.510  14.170  26.890  1.00  0.00            
ATOM     11  O3  ACD     1      29.680  15.320  25.690  1.00  0.00            
ATOM     12  C4  ACD     1      29.710  14.280  24.750  1.00  0.00            
ATOM     13  H6  ACD     1      28.870  13.600  24.920  1.00  0.00            
ATOM     14  C5  ACD     1      29.540  14.930  23.420  1.00  0.00            
ATOM     15  H7  ACD     1      30.300  15.730  23.380  1.00  0.00            
ATOM     16  O4  ACD     1      28.210  15.540  23.250  1.00  0.00            
ATOM     17  H8  ACD     1      27.990  15.460  22.320  1.00  0.00            
ATOM     18  C6  ACD     1      29.760  13.890  22.300  1.00  0.00            
ATOM     19  H9  ACD     1      29.060  13.050  22.330  1.00  0.00            
ATOM     20  O5  ACD     1      29.760  14.610  21.090  1.00  0.00            
ATOM     21  H10 ACD     1      28.810  14.670  20.950  1.00  0.00            
ATOM     22  C7  ACD     1      31.160  13.310  22.470  1.00  0.00            
ATOM     23  H11 ACD     1      31.370  12.550  21.710  1.00  0.00            
ATOM     24  O6  ACD     1      31.310  12.700  23.750  1.00  0.00            
ATOM     25  C8  ACD     1      31.100  13.600  24.860  1.00  0.00            
ATOM     26  H12 ACD     1      31.860  14.400  24.870  1.00  0.00            
ATOM     27  C9  ACD     1      31.220  12.720  26.130  1.00  0.00            
ATOM     28  H13 ACD     1      30.810  13.250  27.000  1.00  0.00            
ATOM     29  H14 ACD     1      30.670  11.790  25.920  1.00  0.00            
ATOM     30  O7  ACD     1      32.570  12.580  26.490  1.00  0.00            
ATOM     31  H15 ACD     1      32.860  13.360  26.970  1.00  0.00            
ATOM     32  O8  ACD     1      32.200  14.260  22.290  1.00  0.00            
ATOM     33  C10 ACD     1      33.360  14.070  21.510  1.00  0.00            
ATOM     34  H16 ACD     1      33.400  13.020  21.200  1.00  0.00            
ATOM     35  C11 ACD     1      33.150  14.930  20.260  1.00  0.00            
ATOM     36  H17 ACD     1      32.930  15.880  20.760  1.00  0.00            
ATOM     37  O9  ACD     1      32.080  14.490  19.380  1.00  0.00            
ATOM     38  H18 ACD     1      31.270  14.690  19.860  1.00  0.00            
ATOM     39  C12 ACD     1      34.440  15.130  19.520  1.00  0.00            
ATOM     40  H19 ACD     1      34.720  14.160  19.110  1.00  0.00            
ATOM     41  O10 ACD     1      34.240  16.120  18.490  1.00  0.00            
ATOM     42  H20 ACD     1      34.660  16.880  18.890  1.00  0.00            
ATOM     43  C13 ACD     1      35.530  15.640  20.390  1.00  0.00            
ATOM     44  H21 ACD     1      36.440  15.750  19.800  1.00  0.00            
ATOM     45  O11 ACD     1      35.690  14.770  21.530  1.00  0.00            
ATOM     46  C14 ACD     1      34.570  14.470  22.370  1.00  0.00            
ATOM     47  H22 ACD     1      34.440  15.410  22.920  1.00  0.00            
ATOM     48  C15 ACD     1      34.930  13.250  23.370  1.00  0.00            
ATOM     49  H23 ACD     1      34.080  12.690  23.790  1.00  0.00            
ATOM     50  H24 ACD     1      35.490  12.420  22.920  1.00  0.00            
ATOM     51  O12 ACD     1      35.740  13.760  24.500  1.00  0.00            
ATOM     52  H25 ACD     1      35.260  14.440  24.980  1.00  0.00            
ATOM     53  O13 ACD     1      35.300  16.980  20.790  1.00  0.00            
ATOM     54  C16 ACD     1      36.380  17.880  20.840  1.00  0.00            
ATOM     55  H26 ACD     1      37.170  17.730  20.080  1.00  0.00            
ATOM     56  C17 ACD     1      35.680  19.140  20.430  1.00  0.00            
ATOM     57  H27 ACD     1      34.780  19.230  21.050  1.00  0.00            
ATOM     58  O14 ACD     1      35.220  19.030  19.110  1.00  0.00            
ATOM     59  H28 ACD     1      34.580  19.740  19.010  1.00  0.00            
ATOM     60  C18 ACD     1      36.500  20.360  20.670  1.00  0.00            
ATOM     61  H29 ACD     1      37.420  20.310  20.070  1.00  0.00            
ATOM     62  O15 ACD     1      35.760  21.580  20.350  1.00  0.00            
ATOM     63  H30 ACD     1      35.550  21.570  19.410  1.00  0.00            
ATOM     64  C19 ACD     1      36.880  20.420  22.170  1.00  0.00            
ATOM     65  H31 ACD     1      37.480  21.330  22.330  1.00  0.00            
ATOM     66  O16 ACD     1      37.700  19.280  22.390  1.00  0.00            
ATOM     67  C20 ACD     1      36.900  18.050  22.240  1.00  0.00            
ATOM     68  H32 ACD     1      36.050  18.110  22.920  1.00  0.00            
ATOM     69  C21 ACD     1      37.800  16.940  22.620  1.00  0.00            
ATOM     70  H33 ACD     1      38.330  17.280  23.520  1.00  0.00            
ATOM     71  H34 ACD     1      37.190  16.040  22.770  1.00  0.00            
ATOM     72  O17 ACD     1      38.780  16.620  21.640  1.00  0.00            
ATOM     73  H35 ACD     1      38.790  15.670  21.500  1.00  0.00            
ATOM     74  O18 ACD     1      35.690  20.500  22.920  1.00  0.00            
ATOM     75  C22 ACD     1      35.650  21.350  24.010  1.00  0.00            
ATOM     76  H36 ACD     1      36.540  22.000  24.030  1.00  0.00            
ATOM     77  C23 ACD     1      34.440  22.250  23.780  1.00  0.00            
ATOM     78  H37 ACD     1      33.590  21.590  23.570  1.00  0.00            
ATOM     79  O19 ACD     1      34.660  22.940  22.490  1.00  0.00            
ATOM     80  H38 ACD     1      34.820  22.160  21.950  1.00  0.00            
ATOM     81  C24 ACD     1      34.130  23.250  24.930  1.00  0.00            
ATOM     82  H39 ACD     1      34.990  23.920  24.840  1.00  0.00            
ATOM     83  O20 ACD     1      32.980  23.940  24.640  1.00  0.00            
ATOM     84  H40 ACD     1      33.160  24.700  24.090  1.00  0.00            
ATOM     85  C25 ACD     1      34.010  22.420  26.220  1.00  0.00            
ATOM     86  H41 ACD     1      33.960  23.070  27.100  1.00  0.00            
ATOM     87  O21 ACD     1      35.180  21.610  26.430  1.00  0.00            
ATOM     88  C26 ACD     1      35.460  20.620  25.410  1.00  0.00            
ATOM     89  H42 ACD     1      34.690  19.850  25.280  1.00  0.00            
ATOM     90  C27 ACD     1      36.750  19.970  25.720  1.00  0.00            
ATOM     91  H43 ACD     1      36.850  19.240  24.900  1.00  0.00            
ATOM     92  H44 ACD     1      37.590  20.670  25.710  1.00  0.00            
ATOM     93  O22 ACD     1      36.640  19.370  27.020  1.00  0.00            
ATOM     94  H45 ACD     1      37.230  18.630  27.160  1.00  0.00            
ATOM     95  O23 ACD     1      32.860  21.670  26.060  1.00  0.00            
ATOM     96  C28 ACD     1      31.920  21.730  27.120  1.00  0.00            
ATOM     97  H46 ACD     1      32.120  22.620  27.730  1.00  0.00            
ATOM     98  C29 ACD     1      32.030  20.450  28.030  1.00  0.00            
ATOM     99  H47 ACD     1      32.040  19.570  27.370  1.00  0.00            
ATOM    100  O24 ACD     1      30.910  20.450  28.950  1.00  0.00            
ATOM    101  C30 ACD     1      33.320  20.450  28.880  1.00  0.00            
ATOM    102  H48 ACD     1      33.240  19.630  29.610  1.00  0.00            
ATOM    103  H49 ACD     1      34.120  20.110  28.220  1.00  0.00            
ATOM    104  O25 ACD     1      33.630  21.740  29.560  1.00  0.00            
ATOM    105  H50 ACD     1      34.410  21.630  30.100  1.00  0.00            
ATOM    106  C31 ACD     1      30.620  21.820  26.410  1.00  0.00            
ATOM    107  H51 ACD     1      30.470  20.970  25.730  1.00  0.00            
ATOM    108  O26 ACD     1      30.530  23.010  25.730  1.00  0.00            
ATOM    109  H52 ACD     1      31.420  23.350  25.600  1.00  0.00            
ATOM    110  C32 ACD     1      29.510  21.580  27.480  1.00  0.00            
ATOM    111  H53 ACD     1      29.590  22.410  28.190  1.00  0.00            
ATOM    112  O27 ACD     1      28.220  21.520  26.840  1.00  0.00            
ATOM    113  H54 ACD     1      28.180  20.620  26.490  1.00  0.00            
ATOM    114  C33 ACD     1      29.670  20.300  28.300  1.00  0.00            
ATOM    115  H55 ACD     1      28.840  20.140  29.000  1.00  0.00            
ATOM    116  O28 ACD     1      29.730  19.210  27.350  1.00  0.00            
ATOM    117  C34 ACD     1      29.080  17.980  27.660  1.00  0.00            
ATOM    118  H56 ACD     1      28.400  18.160  28.500  1.00  0.00            
ATOM    119  C35 ACD     1      28.200  17.590  26.450  1.00  0.00            
ATOM    120  H57 ACD     1      28.870  17.620  25.580  1.00  0.00            
ATOM    121  O29 ACD     1      27.170  18.550  26.210  1.00  0.00            
ATOM    122  H58 ACD     1      26.340  18.300  26.640  1.00  0.00            
ATOM    123  C36 ACD     1      27.630  16.180  26.690  1.00  0.00            
ATOM    124  H59 ACD     1      27.080  16.200  27.640  1.00  0.00            
ATOM    125  O30 ACD     1      26.830  15.760  25.610  1.00  0.00            
ATOM    126  H60 ACD     1      27.310  15.870  24.780  1.00  0.00            
ATOM    127  C1  DP7     2      32.970  17.940  23.440  1.00  0.00            
ATOM    128  N1  DP7     2      31.620  18.290  23.000  1.00  0.00            
ATOM    129  C2  DP7     2      30.870  18.890  24.120  1.00  0.00            
ATOM    130  C3  DP7     2      29.430  19.060  23.620  1.00  0.00            
ATOM    131  N2  DP7     2      29.160  19.810  22.280  1.00  0.00            
ATOM    132  C4  DP7     2      27.740  19.500  21.730  1.00  0.00            
ATOM    133  C5  DP7     2      26.650  19.630  22.810  1.00  0.00            
ATOM    134  C6  DP7     2      25.770  18.600  23.220  1.00  0.00            
ATOM    135  C7  DP7     2      24.670  18.930  24.070  1.00  0.00            
ATOM    136  C8  DP7     2      24.590  20.240  24.670  1.00  0.00            
ATOM    137  C9  DP7     2      25.520  21.240  24.310  1.00  0.00            
ATOM    138  C10 DP7     2      26.380  20.930  23.280  1.00  0.00            
ATOM    139  C11 DP7     2      27.330  20.140  20.440  1.00  0.00            
ATOM    140  C12 DP7     2      27.440  21.540  20.260  1.00  0.00            
ATOM    141  C13 DP7     2      27.150  22.070  19.020  1.00  0.00            
ATOM    142  C14 DP7     2      26.620  21.290  17.970  1.00  0.00            
ATOM    143  C15 DP7     2      26.480  19.910  18.200  1.00  0.00            
ATOM    144  C16 DP7     2      26.820  19.330  19.460  1.00  0.00            
ATOM    145  C17 DP7     2      30.150  19.280  21.270  1.00  0.00            
ATOM    146  C18 DP7     2      31.600  19.160  21.830  1.00  0.00            
ATOM    147  H1  DP7     2      33.580  17.490  22.650  1.00  0.00            
ATOM    148  H2  DP7     2      33.600  18.810  23.640  1.00  0.00            
ATOM    149  H3  DP7     2      32.910  17.240  24.280  1.00  0.00            
ATOM    150  H4  DP7     2      31.270  19.910  24.220  1.00  0.00            
ATOM    151  H5  DP7     2      30.940  18.360  25.080  1.00  0.00            
ATOM    152  H6  DP7     2      29.010  19.600  24.470  1.00  0.00            
ATOM    153  H7  DP7     2      29.060  18.040  23.560  1.00  0.00            
ATOM    154  H8  DP7     2      29.300  20.830  22.390  1.00  0.00            
ATOM    155  H9  DP7     2      27.930  18.440  21.590  1.00  0.00            
ATOM    156  H10 DP7     2      25.920  17.600  22.810  1.00  0.00            
ATOM    157  H11 DP7     2      23.900  18.200  24.300  1.00  0.00            
ATOM    158  H12 DP7     2      23.850  20.530  25.410  1.00  0.00            
ATOM    159  H13 DP7     2      25.470  22.230  24.760  1.00  0.00            
ATOM    160  H14 DP7     2      27.020  21.750  22.960  1.00  0.00            
ATOM    161  H15 DP7     2      27.910  22.140  21.030  1.00  0.00            
ATOM    162  H16 DP7     2      27.430  23.100  18.780  1.00  0.00            
ATOM    163  H17 DP7     2      26.440  21.680  16.970  1.00  0.00            
ATOM    164  H18 DP7     2      26.040  19.240  17.460  1.00  0.00            
ATOM    165  H19 DP7     2      26.610  18.270  19.550  1.00  0.00            
ATOM    166  H20 DP7     2      30.100  19.870  20.350  1.00  0.00            
ATOM    167  H21 DP7     2      29.850  18.280  20.970  1.00  0.00            
ATOM    168  H22 DP7     2      32.190  18.600  21.090  1.00  0.00            
ATOM    169  H23 DP7     2      32.120  20.100  22.050  1.00  0.00            
TER
ENDMDL
MODEL        1
ATOM      1  H1  ACD     1      24.130  18.330  24.010  1.00  0.00            
ATOM      2  O1  ACD     1      23.830  18.540  23.120  1.00  0.00            
ATOM      3  C1  ACD     1      24.610  19.440  22.300  1.00  0.00            
ATOM      4  H2  ACD     1      24.970  20.270  22.910  1.00  0.00            
ATOM      5  H3  ACD     1      24.020  19.880  21.490  1.00  0.00            
ATOM      6  C2  ACD     1      25.770  18.780  21.560  1.00  0.00            
ATOM      7  H4  ACD     1      26.270  19.510  20.910  1.00  0.00            
ATOM      8  O2  ACD     1      26.590  18.270  22.580  1.00  0.00            
ATOM      9  C3  ACD     1      27.750  17.720  22.040  1.00  0.00            
ATOM     10  H5  ACD     1      28.270  17.500  22.970  1.00  0.00            
ATOM     11  O3  ACD     1      28.480  18.630  21.380  1.00  0.00            
ATOM     12  C4  ACD     1      29.640  19.250  21.980  1.00  0.00            
ATOM     13  H6  ACD     1      30.200  18.500  22.550  1.00  0.00            
ATOM     14  C5  ACD     1      30.610  19.610  20.800  1.00  0.00            
ATOM     15  H7  ACD     1      30.110  20.330  20.140  1.00  0.00            
ATOM     16  O4  ACD     1      31.030  18.420  20.140  1.00  0.00            
ATOM     17  H8  ACD     1      31.560  17.840  20.690  1.00  0.00            
ATOM     18  C6  ACD     1      31.820  20.430  21.320  1.00  0.00            
ATOM     19  H9  ACD     1      32.290  19.760  22.050  1.00  0.00            
ATOM     20  O5  ACD     1      32.830  20.830  20.300  1.00  0.00            
ATOM     21  H10 ACD     1      33.130  20.090  19.770  1.00  0.00            
ATOM     22  C7  ACD     1      31.370  21.640  22.160  1.00  0.00            
ATOM     23  H11 ACD     1      32.240  22.210  22.470  1.00  0.00            
ATOM     24  O6  ACD     1      30.510  21.150  23.210  1.00  0.00            
ATOM     25  C8  ACD     1      29.290  20.490  22.860  1.00  0.00            
ATOM     26  H12 ACD     1      28.760  21.170  22.190  1.00  0.00            
ATOM     27  C9  ACD     1      28.590  20.090  24.140  1.00  0.00            
ATOM     28  H13 ACD     1      28.700  21.000  24.740  1.00  0.00            
ATOM     29  H14 ACD     1      27.500  19.980  24.010  1.00  0.00            
ATOM     30  O7  ACD     1      29.280  19.070  24.830  1.00  0.00            
ATOM     31  H15 ACD     1      28.790  18.820  25.620  1.00  0.00            
ATOM     32  O8  ACD     1      30.490  22.510  21.430  1.00  0.00            
ATOM     33  C10 ACD     1      30.850  23.930  21.400  1.00  0.00            
ATOM     34  H16 ACD     1      31.640  24.200  22.120  1.00  0.00            
ATOM     35  C11 ACD     1      31.300  24.180  19.910  1.00  0.00            
ATOM     36  H17 ACD     1      30.520  23.790  19.250  1.00  0.00            
ATOM     37  O9  ACD     1      32.580  23.540  19.570  1.00  0.00            
ATOM     38  H18 ACD     1      32.600  22.700  20.040  1.00  0.00            
ATOM     39  C12 ACD     1      31.240  25.660  19.520  1.00  0.00            
ATOM     40  H19 ACD     1      32.060  26.160  20.060  1.00  0.00            
ATOM     41  O10 ACD     1      31.340  25.840  18.100  1.00  0.00            
ATOM     42  H20 ACD     1      32.210  25.460  17.920  1.00  0.00            
ATOM     43  C13 ACD     1      29.890  26.280  19.910  1.00  0.00            
ATOM     44  H21 ACD     1      29.960  27.330  19.600  1.00  0.00            
ATOM     45  O11 ACD     1      29.780  26.080  21.350  1.00  0.00            
ATOM     46  C14 ACD     1      29.590  24.720  21.730  1.00  0.00            
ATOM     47  H22 ACD     1      28.780  24.180  21.220  1.00  0.00            
ATOM     48  C15 ACD     1      29.350  24.620  23.180  1.00  0.00            
ATOM     49  H23 ACD     1      29.720  23.670  23.570  1.00  0.00            
ATOM     50  H24 ACD     1      29.890  25.410  23.720  1.00  0.00            
ATOM     51  O12 ACD     1      27.990  24.790  23.560  1.00  0.00            
ATOM     52  H25 ACD     1      27.470  24.100  23.150  1.00  0.00            
ATOM     53  O13 ACD     1      28.910  25.590  19.130  1.00  0.00            
ATOM     54  C16 ACD     1      27.950  26.400  18.440  1.00  0.00            
ATOM     55  H26 ACD     1      28.250  27.450  18.380  1.00  0.00            
ATOM     56  C17 ACD     1      27.970  25.860  16.960  1.00  0.00            
ATOM     57  H27 ACD     1      27.820  24.780  16.990  1.00  0.00            
ATOM     58  O14 ACD     1      29.190  26.160  16.310  1.00  0.00            
ATOM     59  H28 ACD     1      29.930  26.040  16.920  1.00  0.00            
ATOM     60  C18 ACD     1      26.760  26.610  16.300  1.00  0.00            
ATOM     61  H29 ACD     1      26.930  27.680  16.400  1.00  0.00            
ATOM     62  O15 ACD     1      26.530  26.170  14.950  1.00  0.00            
ATOM     63  H30 ACD     1      27.080  26.700  14.360  1.00  0.00            
ATOM     64  C19 ACD     1      25.450  26.410  17.050  1.00  0.00            
ATOM     65  H31 ACD     1      24.650  27.000  16.590  1.00  0.00            
ATOM     66  O16 ACD     1      25.610  26.980  18.330  1.00  0.00            
ATOM     67  C20 ACD     1      26.580  26.340  19.150  1.00  0.00            
ATOM     68  H32 ACD     1      26.260  25.300  19.340  1.00  0.00            
ATOM     69  C21 ACD     1      26.530  27.010  20.550  1.00  0.00            
ATOM     70  H33 ACD     1      27.450  26.920  21.150  1.00  0.00            
ATOM     71  H34 ACD     1      26.350  28.090  20.450  1.00  0.00            
ATOM     72  O17 ACD     1      25.430  26.480  21.350  1.00  0.00            
ATOM     73  H35 ACD     1      25.410  26.900  22.210  1.00  0.00            
ATOM     74  O18 ACD     1      25.100  25.010  17.100  1.00  0.00            
ATOM     75  C22 ACD     1      24.100  24.410  16.240  1.00  0.00            
ATOM     76  H36 ACD     1      23.710  25.170  15.550  1.00  0.00            
ATOM     77  C23 ACD     1      24.740  23.270  15.450  1.00  0.00            
ATOM     78  H37 ACD     1      25.260  22.650  16.200  1.00  0.00            
ATOM     79  O19 ACD     1      25.650  23.760  14.410  1.00  0.00            
ATOM     80  H38 ACD     1      25.820  24.670  14.670  1.00  0.00            
ATOM     81  C24 ACD     1      23.650  22.390  14.710  1.00  0.00            
ATOM     82  H39 ACD     1      23.190  23.070  13.990  1.00  0.00            
ATOM     83  O20 ACD     1      24.150  21.200  14.130  1.00  0.00            
ATOM     84  H40 ACD     1      24.980  21.540  13.790  1.00  0.00            
ATOM     85  C25 ACD     1      22.630  21.970  15.770  1.00  0.00            
ATOM     86  H41 ACD     1      21.820  21.370  15.340  1.00  0.00            
ATOM     87  O21 ACD     1      22.050  23.110  16.450  1.00  0.00            
ATOM     88  C26 ACD     1      22.960  23.930  17.150  1.00  0.00            
ATOM     89  H42 ACD     1      23.440  23.390  17.970  1.00  0.00            
ATOM     90  C27 ACD     1      22.290  25.070  17.850  1.00  0.00            
ATOM     91  H43 ACD     1      21.580  24.760  18.620  1.00  0.00            
ATOM     92  H44 ACD     1      23.070  25.620  18.400  1.00  0.00            
ATOM     93  O22 ACD     1      21.600  25.930  16.940  1.00  0.00            
ATOM     94  H45 ACD     1      20.860  25.390  16.640  1.00  0.00            
ATOM     95  O23 ACD     1      23.290  21.190  16.790  1.00  0.00            
ATOM     96  C28 ACD     1      22.570  20.060  17.320  1.00  0.00            
ATOM     97  H46 ACD     1      21.530  19.950  17.010  1.00  0.00            
ATOM     98  C29 ACD     1      22.460  20.150  18.740  1.00  0.00            
ATOM     99  H47 ACD     1      23.380  20.570  19.160  1.00  0.00            
ATOM    100  O24 ACD     1      22.340  18.910  19.310  1.00  0.00            
ATOM    101  C30 ACD     1      21.220  20.950  19.090  1.00  0.00            
ATOM    102  H48 ACD     1      21.220  21.840  18.450  1.00  0.00            
ATOM    103  H49 ACD     1      20.360  20.310  18.860  1.00  0.00            
ATOM    104  O25 ACD     1      21.120  21.460  20.430  1.00  0.00            
ATOM    105  H50 ACD     1      21.520  22.330  20.540  1.00  0.00            
ATOM    106  C31 ACD     1      23.440  18.830  16.900  1.00  0.00            
ATOM    107  H51 ACD     1      24.460  19.180  17.100  1.00  0.00            
ATOM    108  O26 ACD     1      23.490  18.640  15.450  1.00  0.00            
ATOM    109  H52 ACD     1      23.700  19.480  15.020  1.00  0.00            
ATOM    110  C32 ACD     1      23.280  17.550  17.620  1.00  0.00            
ATOM    111  H53 ACD     1      22.350  17.070  17.270  1.00  0.00            
ATOM    112  O27 ACD     1      24.340  16.660  17.400  1.00  0.00            
ATOM    113  H54 ACD     1      24.180  15.900  16.830  1.00  0.00            
ATOM    114  C33 ACD     1      23.250  17.870  19.110  1.00  0.00            
ATOM    115  H55 ACD     1      22.860  17.080  19.760  1.00  0.00            
ATOM    116  O28 ACD     1      24.560  18.300  19.550  1.00  0.00            
ATOM    117  C34 ACD     1      25.230  17.730  20.650  1.00  0.00            
ATOM    118  H56 ACD     1      24.470  17.100  21.120  1.00  0.00            
ATOM    119  C35 ACD     1      26.430  16.960  20.040  1.00  0.00            
ATOM    120  H57 ACD     1      26.820  17.660  19.290  1.00  0.00            
ATOM    121  O29 ACD     1      25.910  15.850  19.350  1.00  0.00            
ATOM    122  H58 ACD     1      25.240  16.160  18.750  1.00  0.00            
ATOM    123  C36 ACD     1      27.430  16.550  21.100  1.00  0.00            
ATOM    124  H59 ACD     1      27.010  15.680  21.620  1.00  0.00            
ATOM    125  O30 ACD     1      28.660  16.180  20.360  1.00  0.00            
ATOM    126  H60 ACD     1      28.850  17.000  19.890  1.00  0.00            
ATOM    127  C1  DP7     2      27.700  21.990  18.720  1.00  0.00            
ATOM    128  N1  DP7     2      27.750  21.550  17.360  1.00  0.00            
ATOM    129  C2  DP7     2      29.180  21.170  16.970  1.00  0.00            
ATOM    130  C3  DP7     2      29.170  20.520  15.550  1.00  0.00            
ATOM    131  N2  DP7     2      28.060  19.470  15.380  1.00  0.00            
ATOM    132  C4  DP7     2      28.100  19.160  13.910  1.00  0.00            
ATOM    133  C5  DP7     2      29.460  18.580  13.480  1.00  0.00            
ATOM    134  C6  DP7     2      29.940  17.420  14.080  1.00  0.00            
ATOM    135  C7  DP7     2      31.270  16.980  13.890  1.00  0.00            
ATOM    136  C8  DP7     2      32.130  17.660  13.040  1.00  0.00            
ATOM    137  C9  DP7     2      31.670  18.790  12.320  1.00  0.00            
ATOM    138  C10 DP7     2      30.340  19.300  12.590  1.00  0.00            
ATOM    139  C11 DP7     2      26.910  18.330  13.410  1.00  0.00            
ATOM    140  C12 DP7     2      26.390  17.240  14.150  1.00  0.00            
ATOM    141  C13 DP7     2      25.210  16.640  13.720  1.00  0.00            
ATOM    142  C14 DP7     2      24.680  17.000  12.480  1.00  0.00            
ATOM    143  C15 DP7     2      25.280  17.970  11.650  1.00  0.00            
ATOM    144  C16 DP7     2      26.340  18.640  12.110  1.00  0.00            
ATOM    145  C17 DP7     2      26.730  20.070  15.720  1.00  0.00            
ATOM    146  C18 DP7     2      26.690  20.500  17.130  1.00  0.00            
ATOM    147  H1  DP7     2      26.760  22.540  18.870  1.00  0.00            
ATOM    148  H2  DP7     2      27.850  21.130  19.390  1.00  0.00            
ATOM    149  H3  DP7     2      28.460  22.770  18.850  1.00  0.00            
ATOM    150  H4  DP7     2      29.600  20.440  17.670  1.00  0.00            
ATOM    151  H5  DP7     2      29.730  22.120  16.980  1.00  0.00            
ATOM    152  H6  DP7     2      30.180  20.140  15.390  1.00  0.00            
ATOM    153  H7  DP7     2      28.930  21.350  14.890  1.00  0.00            
ATOM    154  H8  DP7     2      28.260  18.610  15.920  1.00  0.00            
ATOM    155  H9  DP7     2      27.930  20.140  13.470  1.00  0.00            
ATOM    156  H10 DP7     2      29.290  16.750  14.630  1.00  0.00            
ATOM    157  H11 DP7     2      31.620  16.030  14.290  1.00  0.00            
ATOM    158  H12 DP7     2      33.140  17.350  12.810  1.00  0.00            
ATOM    159  H13 DP7     2      32.280  19.380  11.650  1.00  0.00            
ATOM    160  H14 DP7     2      30.030  20.220  12.100  1.00  0.00            
ATOM    161  H15 DP7     2      26.790  17.060  15.140  1.00  0.00            
ATOM    162  H16 DP7     2      24.580  16.040  14.370  1.00  0.00            
ATOM    163  H17 DP7     2      23.710  16.680  12.140  1.00  0.00            
ATOM    164  H18 DP7     2      24.870  18.190  10.660  1.00  0.00            
ATOM    165  H19 DP7     2      26.800  19.390  11.480  1.00  0.00            
ATOM    166  H20 DP7     2      25.940  19.340  15.550  1.00  0.00            
ATOM    167  H21 DP7     2      26.570  20.820  14.940  1.00  0.00            
ATOM    168  H22 DP7     2      25.680  20.920  17.260  1.00  0.00            
ATOM    169  H23 DP7     2      26.720  19.610  17.770  1.00  0.00            
TER
ENDMDL
MODEL        1
ATOM      1  H1  ACD     1      25.650  10.750  24.160  1.00  0.00            
ATOM      2  O1  ACD     1      25.110  10.720  23.360  1.00  0.00            
ATOM      3  C1  ACD     1      25.810  11.620  22.540  1.00  0.00            
ATOM      4  H2  ACD     1      26.870  11.540  22.770  1.00  0.00            
ATOM      5  H3  ACD     1      25.590  12.630  22.910  1.00  0.00            
ATOM      6  C2  ACD     1      25.520  11.310  21.070  1.00  0.00            
ATOM      7  H4  ACD     1      25.980  12.100  20.470  1.00  0.00            
ATOM      8  O2  ACD     1      26.240  10.150  20.790  1.00  0.00            
ATOM      9  C3  ACD     1      26.170   9.630  19.550  1.00  0.00            
ATOM     10  H5  ACD     1      26.890   8.820  19.500  1.00  0.00            
ATOM     11  O3  ACD     1      26.580  10.580  18.590  1.00  0.00            
ATOM     12  C4  ACD     1      27.490  10.200  17.580  1.00  0.00            
ATOM     13  H6  ACD     1      27.380   9.110  17.530  1.00  0.00            
ATOM     14  C5  ACD     1      26.950  10.970  16.340  1.00  0.00            
ATOM     15  H7  ACD     1      26.770  12.000  16.650  1.00  0.00            
ATOM     16  O4  ACD     1      25.650  10.400  15.980  1.00  0.00            
ATOM     17  H8  ACD     1      25.080  11.130  15.720  1.00  0.00            
ATOM     18  C6  ACD     1      27.930  11.050  15.160  1.00  0.00            
ATOM     19  H9  ACD     1      28.240  10.060  14.800  1.00  0.00            
ATOM     20  O5  ACD     1      27.440  11.900  14.070  1.00  0.00            
ATOM     21  H10 ACD     1      27.130  11.240  13.430  1.00  0.00            
ATOM     22  C7  ACD     1      29.230  11.550  15.640  1.00  0.00            
ATOM     23  H11 ACD     1      29.890  11.430  14.780  1.00  0.00            
ATOM     24  O6  ACD     1      29.700  10.770  16.720  1.00  0.00            
ATOM     25  C8  ACD     1      28.910  10.740  17.880  1.00  0.00            
ATOM     26  H12 ACD     1      28.750  11.700  18.390  1.00  0.00            
ATOM     27  C9  ACD     1      29.750   9.820  18.840  1.00  0.00            
ATOM     28  H13 ACD     1      29.070   9.370  19.570  1.00  0.00            
ATOM     29  H14 ACD     1      30.170   9.000  18.240  1.00  0.00            
ATOM     30  O7  ACD     1      30.840  10.490  19.470  1.00  0.00            
ATOM     31  H15 ACD     1      31.450  10.640  18.750  1.00  0.00            
ATOM     32  O8  ACD     1      29.020  12.940  15.950  1.00  0.00            
ATOM     33  C10 ACD     1      30.020  13.810  15.400  1.00  0.00            
ATOM     34  H16 ACD     1      30.950  13.310  15.120  1.00  0.00            
ATOM     35  C11 ACD     1      29.500  14.630  14.220  1.00  0.00            
ATOM     36  H17 ACD     1      28.560  15.130  14.490  1.00  0.00            
ATOM     37  O9  ACD     1      29.190  13.680  13.150  1.00  0.00            
ATOM     38  H18 ACD     1      28.600  13.040  13.550  1.00  0.00            
ATOM     39  C12 ACD     1      30.550  15.640  13.880  1.00  0.00            
ATOM     40  H19 ACD     1      31.480  15.070  13.830  1.00  0.00            
ATOM     41  O10 ACD     1      30.250  16.400  12.650  1.00  0.00            
ATOM     42  H20 ACD     1      29.310  16.590  12.710  1.00  0.00            
ATOM     43  C13 ACD     1      30.720  16.500  15.010  1.00  0.00            
ATOM     44  H21 ACD     1      31.440  17.270  14.710  1.00  0.00            
ATOM     45  O11 ACD     1      31.160  15.790  16.160  1.00  0.00            
ATOM     46  C14 ACD     1      30.320  14.720  16.620  1.00  0.00            
ATOM     47  H22 ACD     1      29.380  15.120  17.000  1.00  0.00            
ATOM     48  C15 ACD     1      31.060  13.970  17.760  1.00  0.00            
ATOM     49  H23 ACD     1      30.540  13.020  17.910  1.00  0.00            
ATOM     50  H24 ACD     1      32.100  13.810  17.430  1.00  0.00            
ATOM     51  O12 ACD     1      31.120  14.710  18.960  1.00  0.00            
ATOM     52  H25 ACD     1      31.790  14.300  19.510  1.00  0.00            
ATOM     53  O13 ACD     1      29.520  17.160  15.310  1.00  0.00            
ATOM     54  C16 ACD     1      29.560  18.470  15.900  1.00  0.00            
ATOM     55  H26 ACD     1      30.230  19.130  15.350  1.00  0.00            
ATOM     56  C17 ACD     1      28.190  19.020  15.590  1.00  0.00            
ATOM     57  H27 ACD     1      27.450  18.220  15.740  1.00  0.00            
ATOM     58  O14 ACD     1      28.030  19.280  14.170  1.00  0.00            
ATOM     59  H28 ACD     1      27.820  18.430  13.780  1.00  0.00            
ATOM     60  C18 ACD     1      27.790  20.190  16.490  1.00  0.00            
ATOM     61  H29 ACD     1      28.540  20.960  16.270  1.00  0.00            
ATOM     62  O15 ACD     1      26.500  20.740  16.250  1.00  0.00            
ATOM     63  H30 ACD     1      25.820  20.090  16.440  1.00  0.00            
ATOM     64  C19 ACD     1      27.860  19.810  17.920  1.00  0.00            
ATOM     65  H31 ACD     1      27.540  20.680  18.500  1.00  0.00            
ATOM     66  O16 ACD     1      29.140  19.340  18.260  1.00  0.00            
ATOM     67  C20 ACD     1      29.810  18.350  17.440  1.00  0.00            
ATOM     68  H32 ACD     1      29.320  17.410  17.740  1.00  0.00            
ATOM     69  C21 ACD     1      31.260  18.270  17.840  1.00  0.00            
ATOM     70  H33 ACD     1      31.950  17.960  17.040  1.00  0.00            
ATOM     71  H34 ACD     1      31.630  19.290  17.970  1.00  0.00            
ATOM     72  O17 ACD     1      31.420  17.440  18.980  1.00  0.00            
ATOM     73  H35 ACD     1      31.120  16.540  18.820  1.00  0.00            
ATOM     74  O18 ACD     1      26.880  18.770  18.140  1.00  0.00            
ATOM     75  C22 ACD     1      25.910  19.130  19.180  1.00  0.00            
ATOM     76  H36 ACD     1      25.930  20.180  19.480  1.00  0.00            
ATOM     77  C23 ACD     1      24.520  18.860  18.560  1.00  0.00            
ATOM     78  H37 ACD     1      24.550  17.790  18.310  1.00  0.00            
ATOM     79  O19 ACD     1      24.320  19.720  17.400  1.00  0.00            
ATOM     80  H38 ACD     1      24.340  20.600  17.770  1.00  0.00            
ATOM     81  C24 ACD     1      23.360  18.960  19.570  1.00  0.00            
ATOM     82  H39 ACD     1      23.300  20.000  19.910  1.00  0.00            
ATOM     83  O20 ACD     1      22.120  18.600  18.980  1.00  0.00            
ATOM     84  H40 ACD     1      21.980  19.260  18.300  1.00  0.00            
ATOM     85  C25 ACD     1      23.670  18.120  20.820  1.00  0.00            
ATOM     86  H41 ACD     1      22.950  18.350  21.610  1.00  0.00            
ATOM     87  O21 ACD     1      24.990  18.490  21.350  1.00  0.00            
ATOM     88  C26 ACD     1      26.110  18.370  20.410  1.00  0.00            
ATOM     89  H42 ACD     1      26.150  17.290  20.270  1.00  0.00            
ATOM     90  C27 ACD     1      27.410  18.740  21.070  1.00  0.00            
ATOM     91  H43 ACD     1      27.380  18.190  22.020  1.00  0.00            
ATOM     92  H44 ACD     1      28.330  18.400  20.600  1.00  0.00            
ATOM     93  O22 ACD     1      27.580  20.120  21.390  1.00  0.00            
ATOM     94  H45 ACD     1      28.520  20.310  21.320  1.00  0.00            
ATOM     95  O23 ACD     1      23.710  16.790  20.450  1.00  0.00            
ATOM     96  C28 ACD     1      23.030  15.830  21.240  1.00  0.00            
ATOM     97  H46 ACD     1      22.430  16.200  22.080  1.00  0.00            
ATOM     98  C29 ACD     1      23.930  14.840  22.010  1.00  0.00            
ATOM     99  H47 ACD     1      24.710  14.520  21.300  1.00  0.00            
ATOM    100  O24 ACD     1      23.230  13.680  22.420  1.00  0.00            
ATOM    101  C30 ACD     1      24.640  15.450  23.140  1.00  0.00            
ATOM    102  H48 ACD     1      25.180  14.730  23.780  1.00  0.00            
ATOM    103  H49 ACD     1      25.310  16.220  22.750  1.00  0.00            
ATOM    104  O25 ACD     1      23.840  16.270  23.960  1.00  0.00            
ATOM    105  H50 ACD     1      24.450  16.900  24.350  1.00  0.00            
ATOM    106  C31 ACD     1      22.040  15.100  20.320  1.00  0.00            
ATOM    107  H51 ACD     1      22.550  14.660  19.450  1.00  0.00            
ATOM    108  O26 ACD     1      21.040  16.060  19.950  1.00  0.00            
ATOM    109  H52 ACD     1      21.500  16.830  19.600  1.00  0.00            
ATOM    110  C32 ACD     1      21.400  13.890  20.830  1.00  0.00            
ATOM    111  H53 ACD     1      20.790  14.130  21.710  1.00  0.00            
ATOM    112  O27 ACD     1      20.630  13.290  19.820  1.00  0.00            
ATOM    113  H54 ACD     1      20.210  12.550  20.270  1.00  0.00            
ATOM    114  C33 ACD     1      22.480  12.970  21.440  1.00  0.00            
ATOM    115  H55 ACD     1      22.030  12.090  21.910  1.00  0.00            
ATOM    116  O28 ACD     1      23.400  12.440  20.500  1.00  0.00            
ATOM    117  C34 ACD     1      24.000  11.130  20.790  1.00  0.00            
ATOM    118  H56 ACD     1      23.460  10.680  21.630  1.00  0.00            
ATOM    119  C35 ACD     1      23.750  10.340  19.460  1.00  0.00            
ATOM    120  H57 ACD     1      23.980  10.990  18.610  1.00  0.00            
ATOM    121  O29 ACD     1      22.400   9.890  19.370  1.00  0.00            
ATOM    122  H58 ACD     1      22.200   9.350  20.140  1.00  0.00            
ATOM    123  C36 ACD     1      24.730   9.230  19.340  1.00  0.00            
ATOM    124  H59 ACD     1      24.600   8.560  20.200  1.00  0.00            
ATOM    125  O30 ACD     1      24.620   8.530  18.030  1.00  0.00            
ATOM    126  H60 ACD     1      24.960   9.060  17.300  1.00  0.00            
ATOM    127  C1  DP7     2      27.440  14.510  18.710  1.00  0.00            
ATOM    128  N1  DP7     2      26.330  15.110  17.950  1.00  0.00            
ATOM    129  C2  DP7     2      26.670  15.550  16.580  1.00  0.00            
ATOM    130  C3  DP7     2      25.550  16.380  15.910  1.00  0.00            
ATOM    131  N2  DP7     2      24.170  15.720  15.900  1.00  0.00            
ATOM    132  C4  DP7     2      23.080  16.650  15.500  1.00  0.00            
ATOM    133  C5  DP7     2      23.510  17.790  14.510  1.00  0.00            
ATOM    134  C6  DP7     2      23.230  19.160  14.810  1.00  0.00            
ATOM    135  C7  DP7     2      23.610  20.210  13.940  1.00  0.00            
ATOM    136  C8  DP7     2      24.240  19.850  12.750  1.00  0.00            
ATOM    137  C9  DP7     2      24.380  18.490  12.390  1.00  0.00            
ATOM    138  C10 DP7     2      23.970  17.450  13.220  1.00  0.00            
ATOM    139  C11 DP7     2      21.830  15.980  15.050  1.00  0.00            
ATOM    140  C12 DP7     2      21.860  14.640  14.520  1.00  0.00            
ATOM    141  C13 DP7     2      20.730  14.000  14.120  1.00  0.00            
ATOM    142  C14 DP7     2      19.500  14.730  14.140  1.00  0.00            
ATOM    143  C15 DP7     2      19.430  16.050  14.620  1.00  0.00            
ATOM    144  C16 DP7     2      20.600  16.710  15.110  1.00  0.00            
ATOM    145  C17 DP7     2      23.920  15.080  17.290  1.00  0.00            
ATOM    146  C18 DP7     2      25.100  14.250  17.920  1.00  0.00            
ATOM    147  H1  DP7     2      27.670  13.540  18.250  1.00  0.00            
ATOM    148  H2  DP7     2      28.410  15.030  18.710  1.00  0.00            
ATOM    149  H3  DP7     2      27.160  14.260  19.740  1.00  0.00            
ATOM    150  H4  DP7     2      26.880  14.640  16.000  1.00  0.00            
ATOM    151  H5  DP7     2      27.580  16.160  16.580  1.00  0.00            
ATOM    152  H6  DP7     2      25.810  16.470  14.860  1.00  0.00            
ATOM    153  H7  DP7     2      25.310  17.350  16.360  1.00  0.00            
ATOM    154  H8  DP7     2      24.260  15.060  15.120  1.00  0.00            
ATOM    155  H9  DP7     2      22.690  17.160  16.390  1.00  0.00            
ATOM    156  H10 DP7     2      22.680  19.430  15.710  1.00  0.00            
ATOM    157  H11 DP7     2      23.500  21.270  14.160  1.00  0.00            
ATOM    158  H12 DP7     2      24.680  20.650  12.160  1.00  0.00            
ATOM    159  H13 DP7     2      24.770  18.280  11.400  1.00  0.00            
ATOM    160  H14 DP7     2      24.080  16.450  12.830  1.00  0.00            
ATOM    161  H15 DP7     2      22.810  14.160  14.370  1.00  0.00            
ATOM    162  H16 DP7     2      20.790  13.010  13.690  1.00  0.00            
ATOM    163  H17 DP7     2      18.630  14.200  13.750  1.00  0.00            
ATOM    164  H18 DP7     2      18.510  16.630  14.700  1.00  0.00            
ATOM    165  H19 DP7     2      20.590  17.670  15.610  1.00  0.00            
ATOM    166  H20 DP7     2      23.000  14.500  17.200  1.00  0.00            
ATOM    167  H21 DP7     2      23.760  15.980  17.880  1.00  0.00            
ATOM    168  H22 DP7     2      24.820  13.950  18.930  1.00  0.00            
ATOM    169  H23 DP7     2      25.180  13.300  17.390  1.00  0.00            
TER
ENDMDL
MODEL        1
ATOM      1  H1  ACD     1      20.020  20.610  25.620  1.00  0.00            
ATOM      2  O1  ACD     1      20.690  20.980  26.200  1.00  0.00            
ATOM      3  C1  ACD     1      20.010  21.850  27.010  1.00  0.00            
ATOM      4  H2  ACD     1      20.700  22.410  27.670  1.00  0.00            
ATOM      5  H3  ACD     1      19.320  21.240  27.600  1.00  0.00            
ATOM      6  C2  ACD     1      19.210  22.830  26.040  1.00  0.00            
ATOM      7  H4  ACD     1      19.900  23.240  25.290  1.00  0.00            
ATOM      8  O2  ACD     1      18.290  22.090  25.300  1.00  0.00            
ATOM      9  C3  ACD     1      17.510  22.780  24.340  1.00  0.00            
ATOM     10  H5  ACD     1      16.920  22.000  23.840  1.00  0.00            
ATOM     11  O3  ACD     1      18.450  23.330  23.480  1.00  0.00            
ATOM     12  C4  ACD     1      18.330  22.880  22.130  1.00  0.00            
ATOM     13  H6  ACD     1      17.310  22.570  21.840  1.00  0.00            
ATOM     14  C5  ACD     1      18.630  24.190  21.450  1.00  0.00            
ATOM     15  H7  ACD     1      19.590  24.580  21.800  1.00  0.00            
ATOM     16  O4  ACD     1      17.550  25.110  21.730  1.00  0.00            
ATOM     17  H8  ACD     1      17.150  24.800  22.550  1.00  0.00            
ATOM     18  C6  ACD     1      18.910  23.850  19.930  1.00  0.00            
ATOM     19  H9  ACD     1      18.030  23.440  19.420  1.00  0.00            
ATOM     20  O5  ACD     1      19.350  25.040  19.240  1.00  0.00            
ATOM     21  H10 ACD     1      20.250  24.890  18.920  1.00  0.00            
ATOM     22  C7  ACD     1      20.070  22.810  19.830  1.00  0.00            
ATOM     23  H11 ACD     1      20.380  22.600  18.800  1.00  0.00            
ATOM     24  O6  ACD     1      19.590  21.710  20.480  1.00  0.00            
ATOM     25  C8  ACD     1      19.380  21.810  21.870  1.00  0.00            
ATOM     26  H12 ACD     1      20.340  22.150  22.260  1.00  0.00            
ATOM     27  C9  ACD     1      19.060  20.430  22.410  1.00  0.00            
ATOM     28  H13 ACD     1      19.840  19.750  22.050  1.00  0.00            
ATOM     29  H14 ACD     1      19.130  20.380  23.500  1.00  0.00            
ATOM     30  O7  ACD     1      17.780  19.950  21.860  1.00  0.00            
ATOM     31  H15 ACD     1      17.990  19.830  20.940  1.00  0.00            
ATOM     32  O8  ACD     1      21.220  23.310  20.490  1.00  0.00            
ATOM     33  C10 ACD     1      22.510  23.140  19.920  1.00  0.00            
ATOM     34  H16 ACD     1      22.490  22.550  18.990  1.00  0.00            
ATOM     35  C11 ACD     1      22.920  24.650  19.730  1.00  0.00            
ATOM     36  H17 ACD     1      22.520  25.280  20.530  1.00  0.00            
ATOM     37  O9  ACD     1      22.180  25.030  18.540  1.00  0.00            
ATOM     38  H18 ACD     1      22.210  25.970  18.340  1.00  0.00            
ATOM     39  C12 ACD     1      24.430  24.690  19.560  1.00  0.00            
ATOM     40  H19 ACD     1      24.680  24.150  18.630  1.00  0.00            
ATOM     41  O10 ACD     1      24.780  26.110  19.470  1.00  0.00            
ATOM     42  H20 ACD     1      25.450  26.370  20.120  1.00  0.00            
ATOM     43  C13 ACD     1      25.250  23.890  20.570  1.00  0.00            
ATOM     44  H21 ACD     1      26.320  23.860  20.310  1.00  0.00            
ATOM     45  O11 ACD     1      24.750  22.540  20.520  1.00  0.00            
ATOM     46  C14 ACD     1      23.400  22.300  20.870  1.00  0.00            
ATOM     47  H22 ACD     1      23.340  22.590  21.920  1.00  0.00            
ATOM     48  C15 ACD     1      23.170  20.850  20.710  1.00  0.00            
ATOM     49  H23 ACD     1      22.090  20.770  20.870  1.00  0.00            
ATOM     50  H24 ACD     1      23.350  20.430  19.710  1.00  0.00            
ATOM     51  O12 ACD     1      23.860  20.100  21.660  1.00  0.00            
ATOM     52  H25 ACD     1      23.440  20.440  22.460  1.00  0.00            
ATOM     53  O13 ACD     1      25.260  24.550  21.840  1.00  0.00            
ATOM     54  C16 ACD     1      26.550  24.880  22.390  1.00  0.00            
ATOM     55  H26 ACD     1      27.390  24.720  21.700  1.00  0.00            
ATOM     56  C17 ACD     1      26.470  26.340  22.580  1.00  0.00            
ATOM     57  H27 ACD     1      25.500  26.580  23.030  1.00  0.00            
ATOM     58  O14 ACD     1      26.730  26.930  21.330  1.00  0.00            
ATOM     59  H28 ACD     1      26.430  27.830  21.170  1.00  0.00            
ATOM     60  C18 ACD     1      27.450  26.930  23.620  1.00  0.00            
ATOM     61  H29 ACD     1      28.450  26.840  23.180  1.00  0.00            
ATOM     62  O15 ACD     1      27.140  28.370  23.790  1.00  0.00            
ATOM     63  H30 ACD     1      27.580  28.840  23.070  1.00  0.00            
ATOM     64  C19 ACD     1      27.400  26.200  24.900  1.00  0.00            
ATOM     65  H31 ACD     1      28.260  26.580  25.460  1.00  0.00            
ATOM     66  O16 ACD     1      27.660  24.840  24.610  1.00  0.00            
ATOM     67  C20 ACD     1      26.740  24.130  23.740  1.00  0.00            
ATOM     68  H32 ACD     1      25.790  24.170  24.280  1.00  0.00            
ATOM     69  C21 ACD     1      27.180  22.670  23.680  1.00  0.00            
ATOM     70  H33 ACD     1      27.600  22.430  24.670  1.00  0.00            
ATOM     71  H34 ACD     1      26.310  22.010  23.530  1.00  0.00            
ATOM     72  O17 ACD     1      28.120  22.470  22.610  1.00  0.00            
ATOM     73  H35 ACD     1      28.930  22.850  22.980  1.00  0.00            
ATOM     74  O18 ACD     1      26.140  26.370  25.540  1.00  0.00            
ATOM     75  C22 ACD     1      26.260  26.760  26.930  1.00  0.00            
ATOM     76  H36 ACD     1      27.240  27.160  27.210  1.00  0.00            
ATOM     77  C23 ACD     1      25.340  27.950  27.010  1.00  0.00            
ATOM     78  H37 ACD     1      24.420  27.550  26.570  1.00  0.00            
ATOM     79  O19 ACD     1      25.990  29.090  26.420  1.00  0.00            
ATOM     80  H38 ACD     1      26.430  28.910  25.580  1.00  0.00            
ATOM     81  C24 ACD     1      25.000  28.300  28.500  1.00  0.00            
ATOM     82  H39 ACD     1      25.930  28.740  28.910  1.00  0.00            
ATOM     83  O20 ACD     1      23.910  29.280  28.540  1.00  0.00            
ATOM     84  H40 ACD     1      24.240  30.070  28.110  1.00  0.00            
ATOM     85  C25 ACD     1      24.470  27.000  29.120  1.00  0.00            
ATOM     86  H41 ACD     1      24.300  27.240  30.170  1.00  0.00            
ATOM     87  O21 ACD     1      25.460  26.030  29.080  1.00  0.00            
ATOM     88  C26 ACD     1      25.810  25.540  27.760  1.00  0.00            
ATOM     89  H42 ACD     1      24.960  25.080  27.240  1.00  0.00            
ATOM     90  C27 ACD     1      26.970  24.480  28.000  1.00  0.00            
ATOM     91  H43 ACD     1      26.650  23.570  28.520  1.00  0.00            
ATOM     92  H44 ACD     1      27.170  24.130  26.980  1.00  0.00            
ATOM     93  O22 ACD     1      28.020  25.060  28.680  1.00  0.00            
ATOM     94  H45 ACD     1      27.800  25.290  29.580  1.00  0.00            
ATOM     95  O23 ACD     1      23.300  26.610  28.430  1.00  0.00            
ATOM     96  C28 ACD     1      22.120  26.240  29.150  1.00  0.00            
ATOM     97  H46 ACD     1      22.150  26.440  30.230  1.00  0.00            
ATOM     98  C29 ACD     1      22.070  24.740  28.900  1.00  0.00            
ATOM     99  H47 ACD     1      22.410  24.600  27.870  1.00  0.00            
ATOM    100  O24 ACD     1      20.770  24.230  29.240  1.00  0.00            
ATOM    101  C30 ACD     1      23.080  23.980  29.820  1.00  0.00            
ATOM    102  H48 ACD     1      22.780  22.930  29.840  1.00  0.00            
ATOM    103  H49 ACD     1      24.100  24.060  29.420  1.00  0.00            
ATOM    104  O25 ACD     1      23.080  24.310  31.180  1.00  0.00            
ATOM    105  H50 ACD     1      23.960  24.630  31.380  1.00  0.00            
ATOM    106  C31 ACD     1      20.940  27.000  28.530  1.00  0.00            
ATOM    107  H51 ACD     1      20.940  26.830  27.440  1.00  0.00            
ATOM    108  O26 ACD     1      21.010  28.450  28.770  1.00  0.00            
ATOM    109  H52 ACD     1      21.910  28.730  28.950  1.00  0.00            
ATOM    110  C32 ACD     1      19.680  26.300  29.040  1.00  0.00            
ATOM    111  H53 ACD     1      19.720  26.400  30.130  1.00  0.00            
ATOM    112  O27 ACD     1      18.460  26.940  28.580  1.00  0.00            
ATOM    113  H54 ACD     1      18.420  27.860  28.870  1.00  0.00            
ATOM    114  C33 ACD     1      19.620  24.860  28.670  1.00  0.00            
ATOM    115  H55 ACD     1      18.730  24.540  29.220  1.00  0.00            
ATOM    116  O28 ACD     1      19.510  24.740  27.270  1.00  0.00            
ATOM    117  C34 ACD     1      18.430  23.900  26.850  1.00  0.00            
ATOM    118  H56 ACD     1      17.830  23.460  27.640  1.00  0.00            
ATOM    119  C35 ACD     1      17.560  24.740  25.920  1.00  0.00            
ATOM    120  H57 ACD     1      18.220  25.310  25.260  1.00  0.00            
ATOM    121  O29 ACD     1      16.810  25.640  26.810  1.00  0.00            
ATOM    122  H58 ACD     1      17.370  26.180  27.370  1.00  0.00            
ATOM    123  C36 ACD     1      16.720  23.830  25.060  1.00  0.00            
ATOM    124  H59 ACD     1      16.070  23.380  25.830  1.00  0.00            
ATOM    125  O30 ACD     1      16.090  24.620  24.050  1.00  0.00            
ATOM    126  H60 ACD     1      15.380  25.050  24.540  1.00  0.00            
ATOM    127  C1  DP7     2      22.480  24.620  23.580  1.00  0.00            
ATOM    128  N1  DP7     2      21.950  25.800  24.300  1.00  0.00            
ATOM    129  C2  DP7     2      22.800  27.020  24.140  1.00  0.00            
ATOM    130  C3  DP7     2      22.200  28.110  25.120  1.00  0.00            
ATOM    131  N2  DP7     2      20.720  28.460  24.820  1.00  0.00            
ATOM    132  C4  DP7     2      20.210  29.520  25.800  1.00  0.00            
ATOM    133  C5  DP7     2      20.870  30.930  25.610  1.00  0.00            
ATOM    134  C6  DP7     2      21.590  31.490  26.660  1.00  0.00            
ATOM    135  C7  DP7     2      22.230  32.710  26.510  1.00  0.00            
ATOM    136  C8  DP7     2      22.230  33.330  25.290  1.00  0.00            
ATOM    137  C9  DP7     2      21.490  32.780  24.250  1.00  0.00            
ATOM    138  C10 DP7     2      20.830  31.530  24.340  1.00  0.00            
ATOM    139  C11 DP7     2      18.770  29.590  26.060  1.00  0.00            
ATOM    140  C12 DP7     2      17.880  29.540  25.020  1.00  0.00            
ATOM    141  C13 DP7     2      16.520  29.380  25.280  1.00  0.00            
ATOM    142  C14 DP7     2      16.070  29.290  26.590  1.00  0.00            
ATOM    143  C15 DP7     2      16.970  29.400  27.620  1.00  0.00            
ATOM    144  C16 DP7     2      18.370  29.470  27.370  1.00  0.00            
ATOM    145  C17 DP7     2      19.880  27.160  24.890  1.00  0.00            
ATOM    146  C18 DP7     2      20.550  26.080  24.020  1.00  0.00            
ATOM    147  H1  DP7     2      23.540  24.540  23.870  1.00  0.00            
ATOM    148  H2  DP7     2      21.820  23.760  23.720  1.00  0.00            
ATOM    149  H3  DP7     2      22.530  24.780  22.490  1.00  0.00            
ATOM    150  H4  DP7     2      22.800  27.370  23.100  1.00  0.00            
ATOM    151  H5  DP7     2      23.850  26.790  24.340  1.00  0.00            
ATOM    152  H6  DP7     2      22.780  29.030  25.090  1.00  0.00            
ATOM    153  H7  DP7     2      22.230  27.770  26.160  1.00  0.00            
ATOM    154  H8  DP7     2      20.620  28.870  23.890  1.00  0.00            
ATOM    155  H9  DP7     2      20.580  29.140  26.750  1.00  0.00            
ATOM    156  H10 DP7     2      21.570  31.120  27.680  1.00  0.00            
ATOM    157  H11 DP7     2      22.830  33.020  27.360  1.00  0.00            
ATOM    158  H12 DP7     2      22.690  34.310  25.250  1.00  0.00            
ATOM    159  H13 DP7     2      21.510  33.270  23.290  1.00  0.00            
ATOM    160  H14 DP7     2      20.320  31.130  23.470  1.00  0.00            
ATOM    161  H15 DP7     2      18.240  29.560  24.000  1.00  0.00            
ATOM    162  H16 DP7     2      15.870  29.410  24.410  1.00  0.00            
ATOM    163  H17 DP7     2      15.030  28.990  26.650  1.00  0.00            
ATOM    164  H18 DP7     2      16.660  29.160  28.630  1.00  0.00            
ATOM    165  H19 DP7     2      19.060  29.570  28.200  1.00  0.00            
ATOM    166  H20 DP7     2      18.860  27.380  24.590  1.00  0.00            
ATOM    167  H21 DP7     2      19.860  26.940  25.960  1.00  0.00            
ATOM    168  H22 DP7     2      20.040  25.110  24.060  1.00  0.00            
ATOM    169  H23 DP7     2      20.470  26.450  22.990  1.00  0.00            
TER
ENDMDL
MODEL        1
ATOM      1  H1  ACD     1      24.350  13.640  28.360  1.00  0.00            
ATOM      2  O1  ACD     1      24.230  14.310  27.680  1.00  0.00            
ATOM      3  C1  ACD     1      25.100  15.410  28.060  1.00  0.00            
ATOM      4  H2  ACD     1      26.170  15.180  27.950  1.00  0.00            
ATOM      5  H3  ACD     1      24.950  15.570  29.140  1.00  0.00            
ATOM      6  C2  ACD     1      24.700  16.690  27.280  1.00  0.00            
ATOM      7  H4  ACD     1      25.220  17.490  27.840  1.00  0.00            
ATOM      8  O2  ACD     1      25.090  16.570  25.960  1.00  0.00            
ATOM      9  C3  ACD     1      25.050  17.810  25.250  1.00  0.00            
ATOM     10  H5  ACD     1      25.500  17.610  24.280  1.00  0.00            
ATOM     11  O3  ACD     1      25.830  18.810  25.960  1.00  0.00            
ATOM     12  C4  ACD     1      26.850  19.440  25.160  1.00  0.00            
ATOM     13  H6  ACD     1      26.960  19.090  24.120  1.00  0.00            
ATOM     14  C5  ACD     1      26.530  20.980  25.080  1.00  0.00            
ATOM     15  H7  ACD     1      26.160  21.260  26.080  1.00  0.00            
ATOM     16  O4  ACD     1      25.490  21.280  24.160  1.00  0.00            
ATOM     17  H8  ACD     1      24.760  20.770  24.510  1.00  0.00            
ATOM     18  C6  ACD     1      27.810  21.940  24.910  1.00  0.00            
ATOM     19  H9  ACD     1      28.140  21.780  23.870  1.00  0.00            
ATOM     20  O5  ACD     1      27.490  23.240  25.170  1.00  0.00            
ATOM     21  H10 ACD     1      28.240  23.810  24.960  1.00  0.00            
ATOM     22  C7  ACD     1      28.980  21.500  25.760  1.00  0.00            
ATOM     23  H11 ACD     1      29.840  22.090  25.420  1.00  0.00            
ATOM     24  O6  ACD     1      29.180  20.110  25.580  1.00  0.00            
ATOM     25  C8  ACD     1      28.110  19.250  26.020  1.00  0.00            
ATOM     26  H12 ACD     1      27.870  19.550  27.050  1.00  0.00            
ATOM     27  C9  ACD     1      28.600  17.850  26.050  1.00  0.00            
ATOM     28  H13 ACD     1      27.740  17.220  26.340  1.00  0.00            
ATOM     29  H14 ACD     1      28.780  17.420  25.050  1.00  0.00            
ATOM     30  O7  ACD     1      29.790  17.600  26.860  1.00  0.00            
ATOM     31  H15 ACD     1      30.540  17.740  26.270  1.00  0.00            
ATOM     32  O8  ACD     1      28.720  21.790  27.140  1.00  0.00            
ATOM     33  C10 ACD     1      29.970  21.740  27.980  1.00  0.00            
ATOM     34  H16 ACD     1      30.750  21.080  27.590  1.00  0.00            
ATOM     35  C11 ACD     1      30.420  23.230  27.860  1.00  0.00            
ATOM     36  H17 ACD     1      29.550  23.890  28.010  1.00  0.00            
ATOM     37  O9  ACD     1      31.010  23.540  26.570  1.00  0.00            
ATOM     38  H18 ACD     1      31.960  23.490  26.680  1.00  0.00            
ATOM     39  C12 ACD     1      31.320  23.630  29.030  1.00  0.00            
ATOM     40  H19 ACD     1      32.290  23.130  28.920  1.00  0.00            
ATOM     41  O10 ACD     1      31.610  24.960  29.100  1.00  0.00            
ATOM     42  H20 ACD     1      30.760  25.410  29.030  1.00  0.00            
ATOM     43  C13 ACD     1      30.730  23.200  30.420  1.00  0.00            
ATOM     44  H21 ACD     1      31.410  23.460  31.240  1.00  0.00            
ATOM     45  O11 ACD     1      30.570  21.780  30.380  1.00  0.00            
ATOM     46  C14 ACD     1      29.650  21.400  29.400  1.00  0.00            
ATOM     47  H22 ACD     1      28.680  21.850  29.640  1.00  0.00            
ATOM     48  C15 ACD     1      29.500  19.830  29.560  1.00  0.00            
ATOM     49  H23 ACD     1      28.750  19.410  28.870  1.00  0.00            
ATOM     50  H24 ACD     1      30.460  19.370  29.310  1.00  0.00            
ATOM     51  O12 ACD     1      29.130  19.470  30.900  1.00  0.00            
ATOM     52  H25 ACD     1      29.680  19.960  31.520  1.00  0.00            
ATOM     53  O13 ACD     1      29.530  23.830  30.740  1.00  0.00            
ATOM     54  C16 ACD     1      29.120  24.110  32.070  1.00  0.00            
ATOM     55  H26 ACD     1      29.950  24.630  32.560  1.00  0.00            
ATOM     56  C17 ACD     1      27.750  24.880  31.830  1.00  0.00            
ATOM     57  H27 ACD     1      27.170  24.220  31.170  1.00  0.00            
ATOM     58  O14 ACD     1      27.920  26.200  31.160  1.00  0.00            
ATOM     59  H28 ACD     1      28.320  26.880  31.710  1.00  0.00            
ATOM     60  C18 ACD     1      26.910  24.910  33.130  1.00  0.00            
ATOM     61  H29 ACD     1      27.370  25.710  33.720  1.00  0.00            
ATOM     62  O15 ACD     1      25.580  25.210  32.730  1.00  0.00            
ATOM     63  H30 ACD     1      25.110  24.380  32.790  1.00  0.00            
ATOM     64  C19 ACD     1      26.900  23.490  33.800  1.00  0.00            
ATOM     65  H31 ACD     1      26.410  23.740  34.750  1.00  0.00            
ATOM     66  O16 ACD     1      28.220  23.070  34.080  1.00  0.00            
ATOM     67  C20 ACD     1      29.000  22.780  32.910  1.00  0.00            
ATOM     68  H32 ACD     1      28.510  21.960  32.360  1.00  0.00            
ATOM     69  C21 ACD     1      30.320  22.330  33.470  1.00  0.00            
ATOM     70  H33 ACD     1      31.110  22.200  32.720  1.00  0.00            
ATOM     71  H34 ACD     1      30.560  23.120  34.200  1.00  0.00            
ATOM     72  O17 ACD     1      30.270  21.120  34.260  1.00  0.00            
ATOM     73  H35 ACD     1      29.860  21.390  35.090  1.00  0.00            
ATOM     74  O18 ACD     1      26.210  22.490  33.090  1.00  0.00            
ATOM     75  C22 ACD     1      25.230  21.670  33.810  1.00  0.00            
ATOM     76  H36 ACD     1      25.080  22.050  34.820  1.00  0.00            
ATOM     77  C23 ACD     1      23.900  21.850  33.070  1.00  0.00            
ATOM     78  H37 ACD     1      23.960  21.650  31.990  1.00  0.00            
ATOM     79  O19 ACD     1      23.450  23.200  33.220  1.00  0.00            
ATOM     80  H38 ACD     1      23.160  23.340  34.120  1.00  0.00            
ATOM     81  C24 ACD     1      22.840  20.890  33.760  1.00  0.00            
ATOM     82  H39 ACD     1      22.820  21.200  34.810  1.00  0.00            
ATOM     83  O20 ACD     1      21.560  20.950  33.120  1.00  0.00            
ATOM     84  H40 ACD     1      21.350  21.830  32.800  1.00  0.00            
ATOM     85  C25 ACD     1      23.340  19.440  33.780  1.00  0.00            
ATOM     86  H41 ACD     1      22.650  18.790  34.320  1.00  0.00            
ATOM     87  O21 ACD     1      24.520  19.460  34.450  1.00  0.00            
ATOM     88  C26 ACD     1      25.520  20.180  33.820  1.00  0.00            
ATOM     89  H42 ACD     1      25.700  19.790  32.810  1.00  0.00            
ATOM     90  C27 ACD     1      26.880  19.910  34.580  1.00  0.00            
ATOM     91  H43 ACD     1      27.730  20.460  34.150  1.00  0.00            
ATOM     92  H44 ACD     1      26.840  20.230  35.630  1.00  0.00            
ATOM     93  O22 ACD     1      27.140  18.490  34.580  1.00  0.00            
ATOM     94  H45 ACD     1      27.220  18.230  33.660  1.00  0.00            
ATOM     95  O23 ACD     1      23.430  19.050  32.430  1.00  0.00            
ATOM     96  C28 ACD     1      22.730  17.880  32.060  1.00  0.00            
ATOM     97  H46 ACD     1      22.310  17.330  32.910  1.00  0.00            
ATOM     98  C29 ACD     1      23.770  16.990  31.420  1.00  0.00            
ATOM     99  H47 ACD     1      24.290  17.730  30.810  1.00  0.00            
ATOM    100  O24 ACD     1      23.160  16.090  30.540  1.00  0.00            
ATOM    101  C30 ACD     1      24.640  16.190  32.380  1.00  0.00            
ATOM    102  H48 ACD     1      25.330  15.640  31.730  1.00  0.00            
ATOM    103  H49 ACD     1      25.190  16.850  33.050  1.00  0.00            
ATOM    104  O25 ACD     1      24.040  15.300  33.290  1.00  0.00            
ATOM    105  H50 ACD     1      23.960  15.830  34.090  1.00  0.00            
ATOM    106  C31 ACD     1      21.620  18.300  31.110  1.00  0.00            
ATOM    107  H51 ACD     1      21.990  19.170  30.550  1.00  0.00            
ATOM    108  O26 ACD     1      20.510  18.780  31.960  1.00  0.00            
ATOM    109  H52 ACD     1      20.820  19.390  32.640  1.00  0.00            
ATOM    110  C32 ACD     1      21.130  17.250  30.160  1.00  0.00            
ATOM    111  H53 ACD     1      20.330  16.740  30.720  1.00  0.00            
ATOM    112  O27 ACD     1      20.430  17.960  29.120  1.00  0.00            
ATOM    113  H54 ACD     1      21.060  18.200  28.440  1.00  0.00            
ATOM    114  C33 ACD     1      22.300  16.600  29.500  1.00  0.00            
ATOM    115  H55 ACD     1      22.000  15.770  28.850  1.00  0.00            
ATOM    116  O28 ACD     1      23.000  17.550  28.680  1.00  0.00            
ATOM    117  C34 ACD     1      23.290  17.160  27.360  1.00  0.00            
ATOM    118  H56 ACD     1      22.560  16.420  27.020  1.00  0.00            
ATOM    119  C35 ACD     1      23.030  18.430  26.550  1.00  0.00            
ATOM    120  H57 ACD     1      23.560  19.260  27.030  1.00  0.00            
ATOM    121  O29 ACD     1      21.630  18.640  26.520  1.00  0.00            
ATOM    122  H58 ACD     1      21.180  17.820  26.330  1.00  0.00            
ATOM    123  C36 ACD     1      23.610  18.280  25.150  1.00  0.00            
ATOM    124  H59 ACD     1      23.080  17.440  24.690  1.00  0.00            
ATOM    125  O30 ACD     1      23.470  19.540  24.490  1.00  0.00            
ATOM    126  H60 ACD     1      22.530  19.740  24.450  1.00  0.00            
ATOM    127  C1  DP7     2      25.600  20.180  29.380  1.00  0.00            
ATOM    128  N1  DP7     2      24.970  21.440  29.480  1.00  0.00            
ATOM    129  C2  DP7     2      25.800  22.610  29.540  1.00  0.00            
ATOM    130  C3  DP7     2      25.020  23.860  29.830  1.00  0.00            
ATOM    131  N2  DP7     2      23.960  24.150  28.800  1.00  0.00            
ATOM    132  C4  DP7     2      23.160  25.460  29.080  1.00  0.00            
ATOM    133  C5  DP7     2      23.970  26.740  29.360  1.00  0.00            
ATOM    134  C6  DP7     2      23.510  27.580  30.340  1.00  0.00            
ATOM    135  C7  DP7     2      24.250  28.730  30.720  1.00  0.00            
ATOM    136  C8  DP7     2      25.530  28.950  30.150  1.00  0.00            
ATOM    137  C9  DP7     2      25.900  28.100  29.080  1.00  0.00            
ATOM    138  C10 DP7     2      25.160  26.980  28.690  1.00  0.00            
ATOM    139  C11 DP7     2      22.130  25.630  28.000  1.00  0.00            
ATOM    140  C12 DP7     2      20.780  25.300  28.240  1.00  0.00            
ATOM    141  C13 DP7     2      19.780  25.500  27.220  1.00  0.00            
ATOM    142  C14 DP7     2      20.160  26.030  26.010  1.00  0.00            
ATOM    143  C15 DP7     2      21.530  26.310  25.790  1.00  0.00            
ATOM    144  C16 DP7     2      22.510  26.170  26.740  1.00  0.00            
ATOM    145  C17 DP7     2      23.040  22.870  28.800  1.00  0.00            
ATOM    146  C18 DP7     2      23.850  21.550  28.560  1.00  0.00            
ATOM    147  H1  DP7     2      24.900  19.340  29.420  1.00  0.00            
ATOM    148  H2  DP7     2      26.200  20.230  28.470  1.00  0.00            
ATOM    149  H3  DP7     2      26.210  20.070  30.290  1.00  0.00            
ATOM    150  H4  DP7     2      26.400  22.710  28.630  1.00  0.00            
ATOM    151  H5  DP7     2      26.650  22.580  30.230  1.00  0.00            
ATOM    152  H6  DP7     2      25.650  24.720  30.060  1.00  0.00            
ATOM    153  H7  DP7     2      24.520  23.730  30.790  1.00  0.00            
ATOM    154  H8  DP7     2      24.340  24.210  27.840  1.00  0.00            
ATOM    155  H9  DP7     2      22.650  25.220  30.020  1.00  0.00            
ATOM    156  H10 DP7     2      22.580  27.380  30.850  1.00  0.00            
ATOM    157  H11 DP7     2      23.950  29.430  31.490  1.00  0.00            
ATOM    158  H12 DP7     2      26.040  29.890  30.330  1.00  0.00            
ATOM    159  H13 DP7     2      26.880  28.320  28.640  1.00  0.00            
ATOM    160  H14 DP7     2      25.590  26.330  27.930  1.00  0.00            
ATOM    161  H15 DP7     2      20.510  24.990  29.240  1.00  0.00            
ATOM    162  H16 DP7     2      18.770  25.200  27.440  1.00  0.00            
ATOM    163  H17 DP7     2      19.410  26.240  25.250  1.00  0.00            
ATOM    164  H18 DP7     2      21.800  26.740  24.820  1.00  0.00            
ATOM    165  H19 DP7     2      23.480  26.600  26.540  1.00  0.00            
ATOM    166  H20 DP7     2      22.290  22.920  28.010  1.00  0.00            
ATOM    167  H21 DP7     2      22.530  22.950  29.770  1.00  0.00            
ATOM    168  H22 DP7     2      23.160  20.760  28.910  1.00  0.00            
ATOM    169  H23 DP7     2      24.170  21.300  27.550  1.00  0.00            
TER
ENDMDL
MODEL        1
ATOM      1  H1  ACD     1      26.130  27.650  12.390  1.00  0.00            
ATOM      2  O1  ACD     1      25.260  27.930  12.090  1.00  0.00            
ATOM      3  C1  ACD     1      24.550  28.390  13.270  1.00  0.00            
ATOM      4  H2  ACD     1      23.680  28.880  12.810  1.00  0.00            
ATOM      5  H3  ACD     1      25.030  29.160  13.890  1.00  0.00            
ATOM      6  C2  ACD     1      24.060  27.300  14.170  1.00  0.00            
ATOM      7  H4  ACD     1      23.480  26.670  13.480  1.00  0.00            
ATOM      8  O2  ACD     1      25.140  26.520  14.760  1.00  0.00            
ATOM      9  C3  ACD     1      24.740  25.410  15.560  1.00  0.00            
ATOM     10  H5  ACD     1      25.620  24.870  15.920  1.00  0.00            
ATOM     11  O3  ACD     1      23.830  24.590  14.840  1.00  0.00            
ATOM     12  C4  ACD     1      24.350  23.410  14.400  1.00  0.00            
ATOM     13  H6  ACD     1      25.260  23.100  14.920  1.00  0.00            
ATOM     14  C5  ACD     1      23.300  22.320  14.810  1.00  0.00            
ATOM     15  H7  ACD     1      22.330  22.770  14.570  1.00  0.00            
ATOM     16  O4  ACD     1      23.430  22.050  16.240  1.00  0.00            
ATOM     17  H8  ACD     1      24.260  21.590  16.410  1.00  0.00            
ATOM     18  C6  ACD     1      23.360  20.990  14.000  1.00  0.00            
ATOM     19  H9  ACD     1      24.280  20.440  14.240  1.00  0.00            
ATOM     20  O5  ACD     1      22.220  20.130  14.230  1.00  0.00            
ATOM     21  H10 ACD     1      21.560  20.580  13.690  1.00  0.00            
ATOM     22  C7  ACD     1      23.440  21.320  12.500  1.00  0.00            
ATOM     23  H11 ACD     1      23.750  20.440  11.930  1.00  0.00            
ATOM     24  O6  ACD     1      24.570  22.190  12.250  1.00  0.00            
ATOM     25  C8  ACD     1      24.470  23.500  12.830  1.00  0.00            
ATOM     26  H12 ACD     1      23.600  23.980  12.360  1.00  0.00            
ATOM     27  C9  ACD     1      25.680  24.400  12.420  1.00  0.00            
ATOM     28  H13 ACD     1      25.490  24.490  11.340  1.00  0.00            
ATOM     29  H14 ACD     1      25.640  25.460  12.660  1.00  0.00            
ATOM     30  O7  ACD     1      26.980  23.870  12.670  1.00  0.00            
ATOM     31  H15 ACD     1      27.000  22.940  12.450  1.00  0.00            
ATOM     32  O8  ACD     1      22.300  21.960  11.900  1.00  0.00            
ATOM     33  C10 ACD     1      21.510  21.200  11.020  1.00  0.00            
ATOM     34  H16 ACD     1      21.760  20.140  11.120  1.00  0.00            
ATOM     35  C11 ACD     1      20.010  21.280  11.440  1.00  0.00            
ATOM     36  H17 ACD     1      19.850  22.360  11.570  1.00  0.00            
ATOM     37  O9  ACD     1      19.830  20.600  12.710  1.00  0.00            
ATOM     38  H18 ACD     1      19.710  19.650  12.600  1.00  0.00            
ATOM     39  C12 ACD     1      19.040  21.000  10.360  1.00  0.00            
ATOM     40  H19 ACD     1      19.130  19.910  10.260  1.00  0.00            
ATOM     41  O10 ACD     1      17.730  21.480  10.750  1.00  0.00            
ATOM     42  H20 ACD     1      17.330  21.940  10.010  1.00  0.00            
ATOM     43  C13 ACD     1      19.490  21.630   9.030  1.00  0.00            
ATOM     44  H21 ACD     1      18.770  21.280   8.290  1.00  0.00            
ATOM     45  O11 ACD     1      20.750  21.220   8.680  1.00  0.00            
ATOM     46  C14 ACD     1      21.730  21.610   9.590  1.00  0.00            
ATOM     47  H22 ACD     1      21.730  22.710   9.560  1.00  0.00            
ATOM     48  C15 ACD     1      23.070  21.130   9.130  1.00  0.00            
ATOM     49  H23 ACD     1      23.020  21.270   8.040  1.00  0.00            
ATOM     50  H24 ACD     1      23.880  21.680   9.620  1.00  0.00            
ATOM     51  O12 ACD     1      23.340  19.770   9.400  1.00  0.00            
ATOM     52  H25 ACD     1      24.290  19.710   9.320  1.00  0.00            
ATOM     53  O13 ACD     1      19.380  23.010   9.120  1.00  0.00            
ATOM     54  C16 ACD     1      18.500  23.620   8.170  1.00  0.00            
ATOM     55  H26 ACD     1      18.460  23.050   7.220  1.00  0.00            
ATOM     56  C17 ACD     1      17.080  23.720   8.750  1.00  0.00            
ATOM     57  H27 ACD     1      17.240  24.210   9.720  1.00  0.00            
ATOM     58  O14 ACD     1      16.430  22.440   8.770  1.00  0.00            
ATOM     59  H28 ACD     1      15.470  22.520   8.810  1.00  0.00            
ATOM     60  C18 ACD     1      16.190  24.720   7.880  1.00  0.00            
ATOM     61  H29 ACD     1      16.150  24.280   6.880  1.00  0.00            
ATOM     62  O15 ACD     1      14.870  24.950   8.440  1.00  0.00            
ATOM     63  H30 ACD     1      14.950  25.250   9.350  1.00  0.00            
ATOM     64  C19 ACD     1      16.900  26.080   7.730  1.00  0.00            
ATOM     65  H31 ACD     1      16.280  26.730   7.120  1.00  0.00            
ATOM     66  O16 ACD     1      18.120  25.780   7.130  1.00  0.00            
ATOM     67  C20 ACD     1      19.110  25.000   7.920  1.00  0.00            
ATOM     68  H32 ACD     1      19.300  25.530   8.860  1.00  0.00            
ATOM     69  C21 ACD     1      20.450  24.940   7.130  1.00  0.00            
ATOM     70  H33 ACD     1      21.060  24.090   7.440  1.00  0.00            
ATOM     71  H34 ACD     1      20.240  24.710   6.080  1.00  0.00            
ATOM     72  O17 ACD     1      21.220  26.190   7.140  1.00  0.00            
ATOM     73  H35 ACD     1      20.820  26.790   6.510  1.00  0.00            
ATOM     74  O18 ACD     1      17.080  26.710   9.020  1.00  0.00            
ATOM     75  C22 ACD     1      16.600  27.930   9.340  1.00  0.00            
ATOM     76  H36 ACD     1      15.820  28.240   8.640  1.00  0.00            
ATOM     77  C23 ACD     1      15.940  27.750  10.750  1.00  0.00            
ATOM     78  H37 ACD     1      16.630  27.090  11.300  1.00  0.00            
ATOM     79  O19 ACD     1      14.600  27.160  10.560  1.00  0.00            
ATOM     80  H38 ACD     1      13.990  27.530   9.910  1.00  0.00            
ATOM     81  C24 ACD     1      16.000  29.080  11.500  1.00  0.00            
ATOM     82  H39 ACD     1      15.220  29.670  11.010  1.00  0.00            
ATOM     83  O20 ACD     1      15.650  28.910  12.910  1.00  0.00            
ATOM     84  H40 ACD     1      14.770  28.510  12.890  1.00  0.00            
ATOM     85  C25 ACD     1      17.280  29.870  11.520  1.00  0.00            
ATOM     86  H41 ACD     1      17.030  30.870  11.880  1.00  0.00            
ATOM     87  O21 ACD     1      17.700  30.010  10.170  1.00  0.00            
ATOM     88  C26 ACD     1      17.840  28.820   9.360  1.00  0.00            
ATOM     89  H42 ACD     1      18.690  28.340   9.860  1.00  0.00            
ATOM     90  C27 ACD     1      18.170  29.200   7.960  1.00  0.00            
ATOM     91  H43 ACD     1      19.050  29.830   8.090  1.00  0.00            
ATOM     92  H44 ACD     1      18.310  28.310   7.320  1.00  0.00            
ATOM     93  O22 ACD     1      17.090  29.920   7.380  1.00  0.00            
ATOM     94  H45 ACD     1      16.960  30.740   7.860  1.00  0.00            
ATOM     95  O23 ACD     1      18.340  29.150  12.260  1.00  0.00            
ATOM     96  C28 ACD     1      19.200  29.890  13.050  1.00  0.00            
ATOM     97  H46 ACD     1      18.970  30.960  13.070  1.00  0.00            
ATOM     98  C29 ACD     1      20.680  29.820  12.550  1.00  0.00            
ATOM     99  H47 ACD     1      21.030  28.790  12.430  1.00  0.00            
ATOM    100  O24 ACD     1      21.580  30.410  13.540  1.00  0.00            
ATOM    101  C30 ACD     1      20.790  30.730  11.320  1.00  0.00            
ATOM    102  H48 ACD     1      20.160  30.370  10.500  1.00  0.00            
ATOM    103  H49 ACD     1      20.340  31.670  11.670  1.00  0.00            
ATOM    104  O25 ACD     1      22.110  30.910  10.920  1.00  0.00            
ATOM    105  H50 ACD     1      22.630  31.340  11.600  1.00  0.00            
ATOM    106  C31 ACD     1      19.130  29.240  14.460  1.00  0.00            
ATOM    107  H51 ACD     1      19.410  28.190  14.360  1.00  0.00            
ATOM    108  O26 ACD     1      17.850  29.440  15.100  1.00  0.00            
ATOM    109  H52 ACD     1      17.180  29.310  14.420  1.00  0.00            
ATOM    110  C32 ACD     1      20.160  29.880  15.410  1.00  0.00            
ATOM    111  H53 ACD     1      19.900  30.940  15.510  1.00  0.00            
ATOM    112  O27 ACD     1      20.180  29.240  16.670  1.00  0.00            
ATOM    113  H54 ACD     1      19.440  29.560  17.200  1.00  0.00            
ATOM    114  C33 ACD     1      21.580  29.780  14.830  1.00  0.00            
ATOM    115  H55 ACD     1      22.310  30.290  15.460  1.00  0.00            
ATOM    116  O28 ACD     1      21.900  28.360  14.750  1.00  0.00            
ATOM    117  C34 ACD     1      23.160  27.900  15.280  1.00  0.00            
ATOM    118  H56 ACD     1      23.680  28.740  15.770  1.00  0.00            
ATOM    119  C35 ACD     1      22.800  26.890  16.350  1.00  0.00            
ATOM    120  H57 ACD     1      22.160  26.120  15.890  1.00  0.00            
ATOM    121  O29 ACD     1      22.160  27.460  17.460  1.00  0.00            
ATOM    122  H58 ACD     1      21.430  28.050  17.270  1.00  0.00            
ATOM    123  C36 ACD     1      24.060  26.040  16.770  1.00  0.00            
ATOM    124  H59 ACD     1      24.670  26.760  17.320  1.00  0.00            
ATOM    125  O30 ACD     1      23.630  24.990  17.650  1.00  0.00            
ATOM    126  H60 ACD     1      22.870  25.320  18.140  1.00  0.00            
ATOM    127  C1  DP7     2      21.350  26.120  11.250  1.00  0.00            
ATOM    128  N1  DP7     2      20.370  26.120  12.350  1.00  0.00            
ATOM    129  C2  DP7     2      19.010  25.900  11.910  1.00  0.00            
ATOM    130  C3  DP7     2      18.050  26.040  13.110  1.00  0.00            
ATOM    131  N2  DP7     2      18.400  25.350  14.420  1.00  0.00            
ATOM    132  C4  DP7     2      17.570  25.940  15.640  1.00  0.00            
ATOM    133  C5  DP7     2      16.020  25.890  15.440  1.00  0.00            
ATOM    134  C6  DP7     2      15.360  24.730  14.910  1.00  0.00            
ATOM    135  C7  DP7     2      14.000  24.650  14.840  1.00  0.00            
ATOM    136  C8  DP7     2      13.210  25.730  15.280  1.00  0.00            
ATOM    137  C9  DP7     2      13.760  26.960  15.680  1.00  0.00            
ATOM    138  C10 DP7     2      15.200  27.040  15.790  1.00  0.00            
ATOM    139  C11 DP7     2      17.870  25.320  16.970  1.00  0.00            
ATOM    140  C12 DP7     2      18.150  26.150  18.070  1.00  0.00            
ATOM    141  C13 DP7     2      18.310  25.610  19.350  1.00  0.00            
ATOM    142  C14 DP7     2      18.170  24.210  19.500  1.00  0.00            
ATOM    143  C15 DP7     2      17.950  23.360  18.390  1.00  0.00            
ATOM    144  C16 DP7     2      17.810  23.920  17.110  1.00  0.00            
ATOM    145  C17 DP7     2      19.790  25.560  14.650  1.00  0.00            
ATOM    146  C18 DP7     2      20.730  25.210  13.430  1.00  0.00            
ATOM    147  H1  DP7     2      22.360  26.360  11.600  1.00  0.00            
ATOM    148  H2  DP7     2      21.480  25.240  10.610  1.00  0.00            
ATOM    149  H3  DP7     2      21.240  26.890  10.480  1.00  0.00            
ATOM    150  H4  DP7     2      18.880  24.890  11.510  1.00  0.00            
ATOM    151  H5  DP7     2      18.840  26.680  11.160  1.00  0.00            
ATOM    152  H6  DP7     2      17.070  25.700  12.790  1.00  0.00            
ATOM    153  H7  DP7     2      18.040  27.130  13.220  1.00  0.00            
ATOM    154  H8  DP7     2      18.190  24.350  14.340  1.00  0.00            
ATOM    155  H9  DP7     2      17.730  27.020  15.590  1.00  0.00            
ATOM    156  H10 DP7     2      15.960  23.840  14.750  1.00  0.00            
ATOM    157  H11 DP7     2      13.620  23.720  14.450  1.00  0.00            
ATOM    158  H12 DP7     2      12.140  25.570  15.260  1.00  0.00            
ATOM    159  H13 DP7     2      13.120  27.740  16.090  1.00  0.00            
ATOM    160  H14 DP7     2      15.670  27.960  16.120  1.00  0.00            
ATOM    161  H15 DP7     2      18.310  27.210  17.880  1.00  0.00            
ATOM    162  H16 DP7     2      18.610  26.180  20.220  1.00  0.00            
ATOM    163  H17 DP7     2      18.290  23.720  20.460  1.00  0.00            
ATOM    164  H18 DP7     2      17.820  22.300  18.570  1.00  0.00            
ATOM    165  H19 DP7     2      17.680  23.270  16.240  1.00  0.00            
ATOM    166  H20 DP7     2      20.140  24.880  15.430  1.00  0.00            
ATOM    167  H21 DP7     2      19.890  26.580  15.010  1.00  0.00            
ATOM    168  H22 DP7     2      21.790  25.210  13.720  1.00  0.00            
ATOM    169  H23 DP7     2      20.500  24.200  13.090  1.00  0.00            
TER
ENDMDL
MODEL        1
ATOM      1  H1  ACD     1      26.730  25.740  22.770  1.00  0.00            
ATOM      2  O1  ACD     1      26.670  26.630  22.410  1.00  0.00            
ATOM      3  C1  ACD     1      25.670  26.610  21.400  1.00  0.00            
ATOM      4  H2  ACD     1      25.680  27.500  20.760  1.00  0.00            
ATOM      5  H3  ACD     1      24.660  26.660  21.820  1.00  0.00            
ATOM      6  C2  ACD     1      26.010  25.540  20.440  1.00  0.00            
ATOM      7  H4  ACD     1      26.960  25.790  19.940  1.00  0.00            
ATOM      8  O2  ACD     1      26.110  24.280  21.170  1.00  0.00            
ATOM      9  C3  ACD     1      26.630  23.270  20.310  1.00  0.00            
ATOM     10  H5  ACD     1      26.800  22.410  20.960  1.00  0.00            
ATOM     11  O3  ACD     1      27.890  23.730  19.730  1.00  0.00            
ATOM     12  C4  ACD     1      29.090  23.050  20.210  1.00  0.00            
ATOM     13  H6  ACD     1      29.020  22.650  21.230  1.00  0.00            
ATOM     14  C5  ACD     1      29.460  21.980  19.190  1.00  0.00            
ATOM     15  H7  ACD     1      29.480  22.450  18.200  1.00  0.00            
ATOM     16  O4  ACD     1      28.530  20.920  19.400  1.00  0.00            
ATOM     17  H8  ACD     1      27.680  21.320  19.210  1.00  0.00            
ATOM     18  C6  ACD     1      30.910  21.490  19.390  1.00  0.00            
ATOM     19  H9  ACD     1      31.000  20.960  20.340  1.00  0.00            
ATOM     20  O5  ACD     1      31.310  20.650  18.240  1.00  0.00            
ATOM     21  H10 ACD     1      31.800  21.230  17.650  1.00  0.00            
ATOM     22  C7  ACD     1      31.870  22.670  19.560  1.00  0.00            
ATOM     23  H11 ACD     1      32.890  22.390  19.840  1.00  0.00            
ATOM     24  O6  ACD     1      31.360  23.500  20.590  1.00  0.00            
ATOM     25  C8  ACD     1      30.090  24.170  20.290  1.00  0.00            
ATOM     26  H12 ACD     1      30.180  24.640  19.300  1.00  0.00            
ATOM     27  C9  ACD     1      29.830  25.260  21.370  1.00  0.00            
ATOM     28  H13 ACD     1      28.920  25.850  21.190  1.00  0.00            
ATOM     29  H14 ACD     1      29.870  24.870  22.400  1.00  0.00            
ATOM     30  O7  ACD     1      30.950  26.060  21.220  1.00  0.00            
ATOM     31  H15 ACD     1      31.690  25.500  21.460  1.00  0.00            
ATOM     32  O8  ACD     1      31.980  23.440  18.340  1.00  0.00            
ATOM     33  C10 ACD     1      33.290  23.680  17.820  1.00  0.00            
ATOM     34  H16 ACD     1      34.010  22.980  18.260  1.00  0.00            
ATOM     35  C11 ACD     1      33.100  23.440  16.260  1.00  0.00            
ATOM     36  H17 ACD     1      32.190  23.970  15.940  1.00  0.00            
ATOM     37  O9  ACD     1      33.150  22.000  15.930  1.00  0.00            
ATOM     38  H18 ACD     1      32.520  21.870  15.220  1.00  0.00            
ATOM     39  C12 ACD     1      34.200  24.050  15.400  1.00  0.00            
ATOM     40  H19 ACD     1      35.160  23.610  15.660  1.00  0.00            
ATOM     41  O10 ACD     1      33.920  23.960  13.980  1.00  0.00            
ATOM     42  H20 ACD     1      33.330  24.690  13.790  1.00  0.00            
ATOM     43  C13 ACD     1      34.310  25.460  15.760  1.00  0.00            
ATOM     44  H21 ACD     1      35.130  25.900  15.180  1.00  0.00            
ATOM     45  O11 ACD     1      34.640  25.560  17.140  1.00  0.00            
ATOM     46  C14 ACD     1      33.650  25.170  18.110  1.00  0.00            
ATOM     47  H22 ACD     1      32.680  25.670  17.970  1.00  0.00            
ATOM     48  C15 ACD     1      34.160  25.390  19.510  1.00  0.00            
ATOM     49  H23 ACD     1      34.750  26.320  19.570  1.00  0.00            
ATOM     50  H24 ACD     1      33.330  25.520  20.210  1.00  0.00            
ATOM     51  O12 ACD     1      35.000  24.330  20.010  1.00  0.00            
ATOM     52  H25 ACD     1      35.290  24.540  20.900  1.00  0.00            
ATOM     53  O13 ACD     1      33.070  26.230  15.580  1.00  0.00            
ATOM     54  C16 ACD     1      32.980  27.370  14.790  1.00  0.00            
ATOM     55  H26 ACD     1      33.920  27.520  14.250  1.00  0.00            
ATOM     56  C17 ACD     1      31.920  27.150  13.740  1.00  0.00            
ATOM     57  H27 ACD     1      30.960  26.870  14.190  1.00  0.00            
ATOM     58  O14 ACD     1      32.440  26.080  12.920  1.00  0.00            
ATOM     59  H28 ACD     1      33.030  26.360  12.220  1.00  0.00            
ATOM     60  C18 ACD     1      31.620  28.430  13.040  1.00  0.00            
ATOM     61  H29 ACD     1      32.490  28.720  12.440  1.00  0.00            
ATOM     62  O15 ACD     1      30.550  28.190  12.160  1.00  0.00            
ATOM     63  H30 ACD     1      31.020  28.160  11.320  1.00  0.00            
ATOM     64  C19 ACD     1      31.260  29.540  13.960  1.00  0.00            
ATOM     65  H31 ACD     1      31.100  30.450  13.370  1.00  0.00            
ATOM     66  O16 ACD     1      32.380  29.720  14.840  1.00  0.00            
ATOM     67  C20 ACD     1      32.600  28.540  15.670  1.00  0.00            
ATOM     68  H32 ACD     1      31.680  28.350  16.250  1.00  0.00            
ATOM     69  C21 ACD     1      33.640  28.690  16.750  1.00  0.00            
ATOM     70  H33 ACD     1      33.330  29.650  17.180  1.00  0.00            
ATOM     71  H34 ACD     1      33.460  27.940  17.530  1.00  0.00            
ATOM     72  O17 ACD     1      34.960  28.750  16.310  1.00  0.00            
ATOM     73  H35 ACD     1      35.440  27.970  16.580  1.00  0.00            
ATOM     74  O18 ACD     1      30.120  29.420  14.790  1.00  0.00            
ATOM     75  C22 ACD     1      29.270  30.520  14.970  1.00  0.00            
ATOM     76  H36 ACD     1      29.670  31.400  14.460  1.00  0.00            
ATOM     77  C23 ACD     1      28.030  30.140  14.240  1.00  0.00            
ATOM     78  H37 ACD     1      27.830  29.110  14.570  1.00  0.00            
ATOM     79  O19 ACD     1      28.290  30.060  12.770  1.00  0.00            
ATOM     80  H38 ACD     1      28.940  29.390  12.560  1.00  0.00            
ATOM     81  C24 ACD     1      26.800  31.020  14.560  1.00  0.00            
ATOM     82  H39 ACD     1      27.140  31.980  14.170  1.00  0.00            
ATOM     83  O20 ACD     1      25.660  30.610  13.860  1.00  0.00            
ATOM     84  H40 ACD     1      25.170  31.420  13.720  1.00  0.00            
ATOM     85  C25 ACD     1      26.670  31.060  16.060  1.00  0.00            
ATOM     86  H41 ACD     1      25.840  31.750  16.260  1.00  0.00            
ATOM     87  O21 ACD     1      27.880  31.650  16.540  1.00  0.00            
ATOM     88  C26 ACD     1      29.030  30.840  16.390  1.00  0.00            
ATOM     89  H42 ACD     1      28.960  29.920  16.980  1.00  0.00            
ATOM     90  C27 ACD     1      30.230  31.560  17.060  1.00  0.00            
ATOM     91  H43 ACD     1      31.100  30.900  16.960  1.00  0.00            
ATOM     92  H44 ACD     1      30.370  32.510  16.530  1.00  0.00            
ATOM     93  O22 ACD     1      29.930  31.800  18.410  1.00  0.00            
ATOM     94  H45 ACD     1      28.980  31.940  18.310  1.00  0.00            
ATOM     95  O23 ACD     1      26.420  29.710  16.590  1.00  0.00            
ATOM     96  C28 ACD     1      25.160  29.460  17.200  1.00  0.00            
ATOM     97  H46 ACD     1      24.530  30.360  17.200  1.00  0.00            
ATOM     98  C29 ACD     1      25.470  29.110  18.660  1.00  0.00            
ATOM     99  H47 ACD     1      26.320  28.420  18.580  1.00  0.00            
ATOM    100  O24 ACD     1      24.340  28.460  19.210  1.00  0.00            
ATOM    101  C30 ACD     1      25.950  30.270  19.560  1.00  0.00            
ATOM    102  H48 ACD     1      26.090  29.800  20.540  1.00  0.00            
ATOM    103  H49 ACD     1      26.890  30.660  19.160  1.00  0.00            
ATOM    104  O25 ACD     1      24.900  31.230  19.760  1.00  0.00            
ATOM    105  H50 ACD     1      24.170  30.840  20.260  1.00  0.00            
ATOM    106  C31 ACD     1      24.480  28.380  16.380  1.00  0.00            
ATOM    107  H51 ACD     1      25.280  27.640  16.280  1.00  0.00            
ATOM    108  O26 ACD     1      24.010  28.810  15.090  1.00  0.00            
ATOM    109  H52 ACD     1      24.680  29.350  14.670  1.00  0.00            
ATOM    110  C32 ACD     1      23.330  27.800  17.180  1.00  0.00            
ATOM    111  H53 ACD     1      22.540  28.560  17.230  1.00  0.00            
ATOM    112  O27 ACD     1      22.810  26.660  16.470  1.00  0.00            
ATOM    113  H54 ACD     1      22.300  27.180  15.840  1.00  0.00            
ATOM    114  C33 ACD     1      23.820  27.350  18.530  1.00  0.00            
ATOM    115  H55 ACD     1      23.000  26.890  19.080  1.00  0.00            
ATOM    116  O28 ACD     1      24.870  26.460  18.390  1.00  0.00            
ATOM    117  C34 ACD     1      24.890  25.360  19.340  1.00  0.00            
ATOM    118  H56 ACD     1      23.910  25.170  19.800  1.00  0.00            
ATOM    119  C35 ACD     1      25.180  24.140  18.450  1.00  0.00            
ATOM    120  H57 ACD     1      26.070  24.430  17.880  1.00  0.00            
ATOM    121  O29 ACD     1      24.050  23.940  17.570  1.00  0.00            
ATOM    122  H58 ACD     1      23.790  24.720  17.080  1.00  0.00            
ATOM    123  C36 ACD     1      25.530  22.940  19.290  1.00  0.00            
ATOM    124  H59 ACD     1      24.670  22.650  19.910  1.00  0.00            
ATOM    125  O30 ACD     1      26.070  21.880  18.490  1.00  0.00            
ATOM    126  H60 ACD     1      25.820  21.960  17.560  1.00  0.00            
ATOM    127  C1  DP7     2      28.800  26.560  17.170  1.00  0.00            
ATOM    128  N1  DP7     2      28.280  25.370  16.430  1.00  0.00            
ATOM    129  C2  DP7     2      27.420  25.570  15.260  1.00  0.00            
ATOM    130  C3  DP7     2      26.900  24.140  14.850  1.00  0.00            
ATOM    131  N2  DP7     2      28.030  23.210  14.470  1.00  0.00            
ATOM    132  C4  DP7     2      27.360  21.990  13.950  1.00  0.00            
ATOM    133  C5  DP7     2      26.770  22.160  12.490  1.00  0.00            
ATOM    134  C6  DP7     2      25.510  21.520  12.200  1.00  0.00            
ATOM    135  C7  DP7     2      25.180  21.530  10.830  1.00  0.00            
ATOM    136  C8  DP7     2      25.900  22.200   9.850  1.00  0.00            
ATOM    137  C9  DP7     2      26.990  22.980  10.220  1.00  0.00            
ATOM    138  C10 DP7     2      27.460  22.910  11.520  1.00  0.00            
ATOM    139  C11 DP7     2      28.160  20.710  14.130  1.00  0.00            
ATOM    140  C12 DP7     2      29.060  20.290  13.130  1.00  0.00            
ATOM    141  C13 DP7     2      29.930  19.210  13.300  1.00  0.00            
ATOM    142  C14 DP7     2      29.960  18.550  14.570  1.00  0.00            
ATOM    143  C15 DP7     2      29.020  18.880  15.570  1.00  0.00            
ATOM    144  C16 DP7     2      28.060  19.900  15.340  1.00  0.00            
ATOM    145  C17 DP7     2      28.660  22.990  15.810  1.00  0.00            
ATOM    146  C18 DP7     2      29.300  24.310  16.360  1.00  0.00            
ATOM    147  H1  DP7     2      29.510  27.050  16.500  1.00  0.00            
ATOM    148  H2  DP7     2      27.970  27.260  17.350  1.00  0.00            
ATOM    149  H3  DP7     2      29.240  26.230  18.120  1.00  0.00            
ATOM    150  H4  DP7     2      27.970  26.020  14.420  1.00  0.00            
ATOM    151  H5  DP7     2      26.610  26.270  15.490  1.00  0.00            
ATOM    152  H6  DP7     2      26.240  24.300  13.990  1.00  0.00            
ATOM    153  H7  DP7     2      26.340  23.640  15.640  1.00  0.00            
ATOM    154  H8  DP7     2      28.700  23.670  13.830  1.00  0.00            
ATOM    155  H9  DP7     2      26.560  21.830  14.670  1.00  0.00            
ATOM    156  H10 DP7     2      24.910  21.090  13.000  1.00  0.00            
ATOM    157  H11 DP7     2      24.300  20.950  10.560  1.00  0.00            
ATOM    158  H12 DP7     2      25.470  22.300   8.860  1.00  0.00            
ATOM    159  H13 DP7     2      27.600  23.490   9.470  1.00  0.00            
ATOM    160  H14 DP7     2      28.360  23.440  11.810  1.00  0.00            
ATOM    161  H15 DP7     2      28.990  20.800  12.170  1.00  0.00            
ATOM    162  H16 DP7     2      30.580  18.880  12.500  1.00  0.00            
ATOM    163  H17 DP7     2      30.730  17.830  14.840  1.00  0.00            
ATOM    164  H18 DP7     2      28.990  18.270  16.470  1.00  0.00            
ATOM    165  H19 DP7     2      27.420  20.160  16.180  1.00  0.00            
ATOM    166  H20 DP7     2      29.400  22.230  15.550  1.00  0.00            
ATOM    167  H21 DP7     2      27.930  22.520  16.470  1.00  0.00            
ATOM    168  H22 DP7     2      29.790  24.110  17.320  1.00  0.00            
ATOM    169  H23 DP7     2      30.170  24.610  15.750  1.00  0.00            
TER
ENDMDL
MODEL        1
ATOM      1  H1  ACD     1      26.230  25.610  20.520  1.00  0.00            
ATOM      2  O1  ACD     1      26.570  26.500  20.360  1.00  0.00            
ATOM      3  C1  ACD     1      25.680  26.960  19.370  1.00  0.00            
ATOM      4  H2  ACD     1      26.090  27.870  18.920  1.00  0.00            
ATOM      5  H3  ACD     1      24.710  27.340  19.730  1.00  0.00            
ATOM      6  C2  ACD     1      25.560  25.960  18.140  1.00  0.00            
ATOM      7  H4  ACD     1      26.470  26.040  17.540  1.00  0.00            
ATOM      8  O2  ACD     1      25.260  24.680  18.670  1.00  0.00            
ATOM      9  C3  ACD     1      25.020  23.580  17.740  1.00  0.00            
ATOM     10  H5  ACD     1      24.910  22.670  18.330  1.00  0.00            
ATOM     11  O3  ACD     1      26.200  23.580  16.900  1.00  0.00            
ATOM     12  C4  ACD     1      27.010  22.490  16.500  1.00  0.00            
ATOM     13  H6  ACD     1      26.690  21.540  16.950  1.00  0.00            
ATOM     14  C5  ACD     1      26.980  22.340  15.050  1.00  0.00            
ATOM     15  H7  ACD     1      26.900  23.350  14.640  1.00  0.00            
ATOM     16  O4  ACD     1      25.710  21.780  14.720  1.00  0.00            
ATOM     17  H8  ACD     1      25.130  22.300  15.280  1.00  0.00            
ATOM     18  C6  ACD     1      28.170  21.560  14.440  1.00  0.00            
ATOM     19  H9  ACD     1      28.030  20.550  14.820  1.00  0.00            
ATOM     20  O5  ACD     1      28.240  21.600  13.030  1.00  0.00            
ATOM     21  H10 ACD     1      28.250  22.500  12.720  1.00  0.00            
ATOM     22  C7  ACD     1      29.460  22.210  15.000  1.00  0.00            
ATOM     23  H11 ACD     1      30.330  21.660  14.630  1.00  0.00            
ATOM     24  O6  ACD     1      29.380  22.030  16.420  1.00  0.00            
ATOM     25  C8  ACD     1      28.340  22.740  17.100  1.00  0.00            
ATOM     26  H12 ACD     1      28.480  23.830  17.020  1.00  0.00            
ATOM     27  C9  ACD     1      28.250  22.320  18.530  1.00  0.00            
ATOM     28  H13 ACD     1      27.310  22.630  18.990  1.00  0.00            
ATOM     29  H14 ACD     1      28.320  21.230  18.590  1.00  0.00            
ATOM     30  O7  ACD     1      29.330  22.830  19.230  1.00  0.00            
ATOM     31  H15 ACD     1      30.040  22.270  18.910  1.00  0.00            
ATOM     32  O8  ACD     1      29.610  23.570  14.680  1.00  0.00            
ATOM     33  C10 ACD     1      30.670  23.850  13.810  1.00  0.00            
ATOM     34  H16 ACD     1      31.030  22.940  13.320  1.00  0.00            
ATOM     35  C11 ACD     1      30.140  24.730  12.640  1.00  0.00            
ATOM     36  H17 ACD     1      29.560  25.460  13.210  1.00  0.00            
ATOM     37  O9  ACD     1      29.310  23.930  11.850  1.00  0.00            
ATOM     38  H18 ACD     1      29.770  23.300  11.280  1.00  0.00            
ATOM     39  C12 ACD     1      31.220  25.450  11.790  1.00  0.00            
ATOM     40  H19 ACD     1      31.870  24.730  11.270  1.00  0.00            
ATOM     41  O10 ACD     1      30.650  26.330  10.870  1.00  0.00            
ATOM     42  H20 ACD     1      30.220  25.800  10.190  1.00  0.00            
ATOM     43  C13 ACD     1      32.230  26.190  12.670  1.00  0.00            
ATOM     44  H21 ACD     1      33.150  26.350  12.090  1.00  0.00            
ATOM     45  O11 ACD     1      32.690  25.330  13.780  1.00  0.00            
ATOM     46  C14 ACD     1      31.740  24.680  14.600  1.00  0.00            
ATOM     47  H22 ACD     1      31.230  25.370  15.270  1.00  0.00            
ATOM     48  C15 ACD     1      32.590  23.830  15.400  1.00  0.00            
ATOM     49  H23 ACD     1      33.500  24.390  15.680  1.00  0.00            
ATOM     50  H24 ACD     1      32.070  23.400  16.270  1.00  0.00            
ATOM     51  O12 ACD     1      33.110  22.720  14.640  1.00  0.00            
ATOM     52  H25 ACD     1      33.830  23.110  14.140  1.00  0.00            
ATOM     53  O13 ACD     1      31.570  27.340  13.200  1.00  0.00            
ATOM     54  C16 ACD     1      32.250  28.580  12.810  1.00  0.00            
ATOM     55  H26 ACD     1      33.260  28.360  12.440  1.00  0.00            
ATOM     56  C17 ACD     1      31.440  29.330  11.630  1.00  0.00            
ATOM     57  H27 ACD     1      30.370  29.150  11.790  1.00  0.00            
ATOM     58  O14 ACD     1      31.830  28.670  10.480  1.00  0.00            
ATOM     59  H28 ACD     1      31.470  27.780  10.550  1.00  0.00            
ATOM     60  C18 ACD     1      31.860  30.830  11.650  1.00  0.00            
ATOM     61  H29 ACD     1      32.930  30.890  11.460  1.00  0.00            
ATOM     62  O15 ACD     1      31.040  31.550  10.710  1.00  0.00            
ATOM     63  H30 ACD     1      30.260  31.800  11.210  1.00  0.00            
ATOM     64  C19 ACD     1      31.610  31.540  13.070  1.00  0.00            
ATOM     65  H31 ACD     1      31.620  32.630  13.050  1.00  0.00            
ATOM     66  O16 ACD     1      32.580  30.840  13.930  1.00  0.00            
ATOM     67  C20 ACD     1      32.430  29.370  14.120  1.00  0.00            
ATOM     68  H32 ACD     1      31.550  29.340  14.780  1.00  0.00            
ATOM     69  C21 ACD     1      33.600  28.840  14.920  1.00  0.00            
ATOM     70  H33 ACD     1      33.560  27.750  14.890  1.00  0.00            
ATOM     71  H34 ACD     1      34.500  29.180  14.400  1.00  0.00            
ATOM     72  O17 ACD     1      33.600  29.200  16.280  1.00  0.00            
ATOM     73  H35 ACD     1      32.740  29.020  16.680  1.00  0.00            
ATOM     74  O18 ACD     1      30.270  31.200  13.550  1.00  0.00            
ATOM     75  C22 ACD     1      29.450  32.270  14.060  1.00  0.00            
ATOM     76  H36 ACD     1      29.960  33.230  13.910  1.00  0.00            
ATOM     77  C23 ACD     1      28.240  32.250  13.130  1.00  0.00            
ATOM     78  H37 ACD     1      28.000  31.200  12.950  1.00  0.00            
ATOM     79  O19 ACD     1      28.680  32.790  11.830  1.00  0.00            
ATOM     80  H38 ACD     1      27.950  33.160  11.330  1.00  0.00            
ATOM     81  C24 ACD     1      26.990  33.000  13.730  1.00  0.00            
ATOM     82  H39 ACD     1      27.030  34.100  13.670  1.00  0.00            
ATOM     83  O20 ACD     1      25.830  32.620  12.980  1.00  0.00            
ATOM     84  H40 ACD     1      25.270  33.400  12.950  1.00  0.00            
ATOM     85  C25 ACD     1      26.760  32.660  15.160  1.00  0.00            
ATOM     86  H41 ACD     1      25.960  33.310  15.520  1.00  0.00            
ATOM     87  O21 ACD     1      27.950  32.940  15.860  1.00  0.00            
ATOM     88  C26 ACD     1      29.090  32.010  15.530  1.00  0.00            
ATOM     89  H42 ACD     1      28.770  30.980  15.730  1.00  0.00            
ATOM     90  C27 ACD     1      30.350  32.310  16.380  1.00  0.00            
ATOM     91  H43 ACD     1      30.080  32.020  17.410  1.00  0.00            
ATOM     92  H44 ACD     1      31.150  31.600  16.120  1.00  0.00            
ATOM     93  O22 ACD     1      30.810  33.680  16.330  1.00  0.00            
ATOM     94  H45 ACD     1      30.080  34.270  16.540  1.00  0.00            
ATOM     95  O23 ACD     1      26.440  31.260  15.310  1.00  0.00            
ATOM     96  C28 ACD     1      25.100  30.930  15.700  1.00  0.00            
ATOM     97  H46 ACD     1      24.430  31.790  15.600  1.00  0.00            
ATOM     98  C29 ACD     1      25.040  30.460  17.170  1.00  0.00            
ATOM     99  H47 ACD     1      25.880  29.780  17.360  1.00  0.00            
ATOM    100  O24 ACD     1      23.900  29.730  17.490  1.00  0.00            
ATOM    101  C30 ACD     1      25.160  31.620  18.170  1.00  0.00            
ATOM    102  H48 ACD     1      26.160  32.060  18.060  1.00  0.00            
ATOM    103  H49 ACD     1      24.450  32.420  17.960  1.00  0.00            
ATOM    104  O25 ACD     1      25.360  31.200  19.540  1.00  0.00            
ATOM    105  H50 ACD     1      24.470  31.200  19.890  1.00  0.00            
ATOM    106  C31 ACD     1      24.640  29.790  14.700  1.00  0.00            
ATOM    107  H51 ACD     1      25.420  29.010  14.680  1.00  0.00            
ATOM    108  O26 ACD     1      24.510  30.240  13.350  1.00  0.00            
ATOM    109  H52 ACD     1      25.090  31.000  13.260  1.00  0.00            
ATOM    110  C32 ACD     1      23.350  29.080  15.290  1.00  0.00            
ATOM    111  H53 ACD     1      22.630  29.910  15.320  1.00  0.00            
ATOM    112  O27 ACD     1      22.890  28.020  14.440  1.00  0.00            
ATOM    113  H54 ACD     1      22.670  28.330  13.560  1.00  0.00            
ATOM    114  C33 ACD     1      23.580  28.610  16.700  1.00  0.00            
ATOM    115  H55 ACD     1      22.660  28.120  17.020  1.00  0.00            
ATOM    116  O28 ACD     1      24.560  27.550  16.610  1.00  0.00            
ATOM    117  C34 ACD     1      24.350  26.320  17.270  1.00  0.00            
ATOM    118  H56 ACD     1      23.500  26.400  17.950  1.00  0.00            
ATOM    119  C35 ACD     1      23.860  25.260  16.230  1.00  0.00            
ATOM    120  H57 ACD     1      24.660  25.220  15.480  1.00  0.00            
ATOM    121  O29 ACD     1      22.570  25.620  15.700  1.00  0.00            
ATOM    122  H58 ACD     1      22.670  26.500  15.300  1.00  0.00            
ATOM    123  C36 ACD     1      23.810  23.910  16.940  1.00  0.00            
ATOM    124  H59 ACD     1      22.980  23.960  17.650  1.00  0.00            
ATOM    125  O30 ACD     1      23.480  22.800  16.050  1.00  0.00            
ATOM    126  H60 ACD     1      22.720  23.160  15.590  1.00  0.00            
ATOM    127  C1  DP7     2      28.110  28.140  15.300  1.00  0.00            
ATOM    128  N1  DP7     2      27.980  27.670  13.850  1.00  0.00            
ATOM    129  C2  DP7     2      26.990  26.580  13.660  1.00  0.00            
ATOM    130  C3  DP7     2      26.940  26.110  12.180  1.00  0.00            
ATOM    131  N2  DP7     2      26.730  27.250  11.200  1.00  0.00            
ATOM    132  C4  DP7     2      26.460  26.760   9.820  1.00  0.00            
ATOM    133  C5  DP7     2      27.500  25.800   9.180  1.00  0.00            
ATOM    134  C6  DP7     2      28.630  26.380   8.620  1.00  0.00            
ATOM    135  C7  DP7     2      29.640  25.590   8.070  1.00  0.00            
ATOM    136  C8  DP7     2      29.460  24.190   8.010  1.00  0.00            
ATOM    137  C9  DP7     2      28.270  23.600   8.540  1.00  0.00            
ATOM    138  C10 DP7     2      27.360  24.400   9.210  1.00  0.00            
ATOM    139  C11 DP7     2      25.000  26.330   9.600  1.00  0.00            
ATOM    140  C12 DP7     2      24.080  26.240  10.700  1.00  0.00            
ATOM    141  C13 DP7     2      22.640  26.060  10.470  1.00  0.00            
ATOM    142  C14 DP7     2      22.180  25.960   9.140  1.00  0.00            
ATOM    143  C15 DP7     2      23.070  26.130   8.080  1.00  0.00            
ATOM    144  C16 DP7     2      24.440  26.220   8.290  1.00  0.00            
ATOM    145  C17 DP7     2      27.880  28.190  11.360  1.00  0.00            
ATOM    146  C18 DP7     2      27.890  28.730  12.810  1.00  0.00            
ATOM    147  H1  DP7     2      27.230  28.750  15.550  1.00  0.00            
ATOM    148  H2  DP7     2      28.120  27.230  15.920  1.00  0.00            
ATOM    149  H3  DP7     2      29.050  28.660  15.480  1.00  0.00            
ATOM    150  H4  DP7     2      25.980  26.820  14.000  1.00  0.00            
ATOM    151  H5  DP7     2      27.180  25.670  14.230  1.00  0.00            
ATOM    152  H6  DP7     2      26.210  25.330  11.980  1.00  0.00            
ATOM    153  H7  DP7     2      27.950  25.770  11.930  1.00  0.00            
ATOM    154  H8  DP7     2      25.890  27.780  11.490  1.00  0.00            
ATOM    155  H9  DP7     2      26.560  27.670   9.230  1.00  0.00            
ATOM    156  H10 DP7     2      28.640  27.470   8.570  1.00  0.00            
ATOM    157  H11 DP7     2      30.480  26.040   7.550  1.00  0.00            
ATOM    158  H12 DP7     2      30.130  23.550   7.450  1.00  0.00            
ATOM    159  H13 DP7     2      28.130  22.530   8.480  1.00  0.00            
ATOM    160  H14 DP7     2      26.500  23.860   9.590  1.00  0.00            
ATOM    161  H15 DP7     2      24.380  26.470  11.720  1.00  0.00            
ATOM    162  H16 DP7     2      21.910  26.040  11.280  1.00  0.00            
ATOM    163  H17 DP7     2      21.120  25.810   8.940  1.00  0.00            
ATOM    164  H18 DP7     2      22.760  26.060   7.050  1.00  0.00            
ATOM    165  H19 DP7     2      25.120  26.310   7.450  1.00  0.00            
ATOM    166  H20 DP7     2      27.880  28.980  10.610  1.00  0.00            
ATOM    167  H21 DP7     2      28.780  27.570  11.280  1.00  0.00            
ATOM    168  H22 DP7     2      28.710  29.420  13.000  1.00  0.00            
ATOM    169  H23 DP7     2      26.970  29.300  12.980  1.00  0.00            
TER
ENDMDL
MODEL        1
ATOM      1  H1  ACD     1      25.460  24.240  18.750  1.00  0.00            
ATOM      2  O1  ACD     1      25.740  25.140  18.580  1.00  0.00            
ATOM      3  C1  ACD     1      24.610  25.970  18.400  1.00  0.00            
ATOM      4  H2  ACD     1      25.080  26.960  18.320  1.00  0.00            
ATOM      5  H3  ACD     1      23.950  25.910  19.270  1.00  0.00            
ATOM      6  C2  ACD     1      23.770  25.580  17.160  1.00  0.00            
ATOM      7  H4  ACD     1      24.300  25.610  16.200  1.00  0.00            
ATOM      8  O2  ACD     1      23.340  24.220  17.340  1.00  0.00            
ATOM      9  C3  ACD     1      22.380  23.630  16.440  1.00  0.00            
ATOM     10  H5  ACD     1      22.060  22.730  16.960  1.00  0.00            
ATOM     11  O3  ACD     1      22.990  23.500  15.160  1.00  0.00            
ATOM     12  C4  ACD     1      23.830  22.360  14.840  1.00  0.00            
ATOM     13  H6  ACD     1      23.200  21.460  14.920  1.00  0.00            
ATOM     14  C5  ACD     1      24.140  22.490  13.290  1.00  0.00            
ATOM     15  H7  ACD     1      24.520  23.480  13.000  1.00  0.00            
ATOM     16  O4  ACD     1      22.970  22.180  12.520  1.00  0.00            
ATOM     17  H8  ACD     1      22.400  22.960  12.490  1.00  0.00            
ATOM     18  C6  ACD     1      25.350  21.660  12.880  1.00  0.00            
ATOM     19  H9  ACD     1      25.070  20.610  13.030  1.00  0.00            
ATOM     20  O5  ACD     1      25.710  21.920  11.580  1.00  0.00            
ATOM     21  H10 ACD     1      25.850  22.870  11.570  1.00  0.00            
ATOM     22  C7  ACD     1      26.540  21.840  13.770  1.00  0.00            
ATOM     23  H11 ACD     1      27.320  21.120  13.480  1.00  0.00            
ATOM     24  O6  ACD     1      26.160  21.480  15.020  1.00  0.00            
ATOM     25  C8  ACD     1      25.170  22.280  15.700  1.00  0.00            
ATOM     26  H12 ACD     1      25.580  23.280  15.820  1.00  0.00            
ATOM     27  C9  ACD     1      25.030  21.640  17.080  1.00  0.00            
ATOM     28  H13 ACD     1      23.960  21.710  17.330  1.00  0.00            
ATOM     29  H14 ACD     1      25.330  20.590  16.960  1.00  0.00            
ATOM     30  O7  ACD     1      25.840  22.360  18.020  1.00  0.00            
ATOM     31  H15 ACD     1      25.840  21.810  18.800  1.00  0.00            
ATOM     32  O8  ACD     1      26.960  23.190  13.830  1.00  0.00            
ATOM     33  C10 ACD     1      28.110  23.530  12.960  1.00  0.00            
ATOM     34  H16 ACD     1      28.320  22.700  12.270  1.00  0.00            
ATOM     35  C11 ACD     1      27.760  24.720  12.100  1.00  0.00            
ATOM     36  H17 ACD     1      27.500  25.560  12.760  1.00  0.00            
ATOM     37  O9  ACD     1      26.670  24.520  11.240  1.00  0.00            
ATOM     38  H18 ACD     1      26.710  25.210  10.560  1.00  0.00            
ATOM     39  C12 ACD     1      29.010  25.130  11.300  1.00  0.00            
ATOM     40  H19 ACD     1      29.350  24.290  10.680  1.00  0.00            
ATOM     41  O10 ACD     1      28.770  26.100  10.340  1.00  0.00            
ATOM     42  H20 ACD     1      29.420  26.120   9.630  1.00  0.00            
ATOM     43  C13 ACD     1      30.160  25.500  12.210  1.00  0.00            
ATOM     44  H21 ACD     1      31.030  25.810  11.620  1.00  0.00            
ATOM     45  O11 ACD     1      30.460  24.330  12.990  1.00  0.00            
ATOM     46  C14 ACD     1      29.370  23.820  13.800  1.00  0.00            
ATOM     47  H22 ACD     1      29.030  24.620  14.460  1.00  0.00            
ATOM     48  C15 ACD     1      29.880  22.590  14.540  1.00  0.00            
ATOM     49  H23 ACD     1      30.920  22.740  14.870  1.00  0.00            
ATOM     50  H24 ACD     1      29.160  22.450  15.350  1.00  0.00            
ATOM     51  O12 ACD     1      29.880  21.460  13.700  1.00  0.00            
ATOM     52  H25 ACD     1      30.260  20.780  14.260  1.00  0.00            
ATOM     53  O13 ACD     1      29.720  26.580  12.950  1.00  0.00            
ATOM     54  C16 ACD     1      30.790  27.530  13.310  1.00  0.00            
ATOM     55  H26 ACD     1      31.780  27.090  13.150  1.00  0.00            
ATOM     56  C17 ACD     1      30.500  28.800  12.520  1.00  0.00            
ATOM     57  H27 ACD     1      29.430  28.950  12.690  1.00  0.00            
ATOM     58  O14 ACD     1      30.790  28.570  11.120  1.00  0.00            
ATOM     59  H28 ACD     1      30.350  29.340  10.760  1.00  0.00            
ATOM     60  C18 ACD     1      31.250  30.000  13.030  1.00  0.00            
ATOM     61  H29 ACD     1      32.320  29.750  12.960  1.00  0.00            
ATOM     62  O15 ACD     1      31.000  31.230  12.330  1.00  0.00            
ATOM     63  H30 ACD     1      30.090  31.520  12.430  1.00  0.00            
ATOM     64  C19 ACD     1      30.890  30.180  14.500  1.00  0.00            
ATOM     65  H31 ACD     1      31.470  30.990  14.970  1.00  0.00            
ATOM     66  O16 ACD     1      31.370  29.110  15.140  1.00  0.00            
ATOM     67  C20 ACD     1      30.710  27.880  14.790  1.00  0.00            
ATOM     68  H32 ACD     1      29.670  27.980  15.120  1.00  0.00            
ATOM     69  C21 ACD     1      31.440  26.790  15.670  1.00  0.00            
ATOM     70  H33 ACD     1      31.120  25.760  15.460  1.00  0.00            
ATOM     71  H34 ACD     1      32.530  26.760  15.560  1.00  0.00            
ATOM     72  O17 ACD     1      31.310  27.030  17.100  1.00  0.00            
ATOM     73  H35 ACD     1      31.650  26.310  17.630  1.00  0.00            
ATOM     74  O18 ACD     1      29.510  30.300  14.690  1.00  0.00            
ATOM     75  C22 ACD     1      28.920  31.570  14.880  1.00  0.00            
ATOM     76  H36 ACD     1      29.700  32.330  14.750  1.00  0.00            
ATOM     77  C23 ACD     1      27.890  31.680  13.760  1.00  0.00            
ATOM     78  H37 ACD     1      27.500  30.650  13.670  1.00  0.00            
ATOM     79  O19 ACD     1      28.450  31.990  12.460  1.00  0.00            
ATOM     80  H38 ACD     1      27.780  31.820  11.800  1.00  0.00            
ATOM     81  C24 ACD     1      26.750  32.640  14.190  1.00  0.00            
ATOM     82  H39 ACD     1      27.100  33.670  14.020  1.00  0.00            
ATOM     83  O20 ACD     1      25.620  32.410  13.410  1.00  0.00            
ATOM     84  H40 ACD     1      25.020  31.820  13.880  1.00  0.00            
ATOM     85  C25 ACD     1      26.240  32.340  15.630  1.00  0.00            
ATOM     86  H41 ACD     1      25.470  33.060  15.920  1.00  0.00            
ATOM     87  O21 ACD     1      27.320  32.510  16.480  1.00  0.00            
ATOM     88  C26 ACD     1      28.360  31.530  16.290  1.00  0.00            
ATOM     89  H42 ACD     1      28.010  30.510  16.490  1.00  0.00            
ATOM     90  C27 ACD     1      29.440  31.730  17.400  1.00  0.00            
ATOM     91  H43 ACD     1      28.970  31.430  18.350  1.00  0.00            
ATOM     92  H44 ACD     1      30.310  31.090  17.210  1.00  0.00            
ATOM     93  O22 ACD     1      29.960  33.070  17.430  1.00  0.00            
ATOM     94  H45 ACD     1      30.700  32.940  18.030  1.00  0.00            
ATOM     95  O23 ACD     1      25.700  31.000  15.750  1.00  0.00            
ATOM     96  C28 ACD     1      24.440  30.840  16.450  1.00  0.00            
ATOM     97  H46 ACD     1      24.160  31.760  16.980  1.00  0.00            
ATOM     98  C29 ACD     1      24.610  29.890  17.620  1.00  0.00            
ATOM     99  H47 ACD     1      25.230  29.070  17.240  1.00  0.00            
ATOM    100  O24 ACD     1      23.360  29.310  18.060  1.00  0.00            
ATOM    101  C30 ACD     1      25.410  30.470  18.790  1.00  0.00            
ATOM    102  H48 ACD     1      26.160  31.210  18.470  1.00  0.00            
ATOM    103  H49 ACD     1      24.580  30.880  19.380  1.00  0.00            
ATOM    104  O25 ACD     1      25.990  29.410  19.530  1.00  0.00            
ATOM    105  H50 ACD     1      25.260  29.030  20.020  1.00  0.00            
ATOM    106  C31 ACD     1      23.410  30.460  15.380  1.00  0.00            
ATOM    107  H51 ACD     1      23.800  29.660  14.750  1.00  0.00            
ATOM    108  O26 ACD     1      23.100  31.550  14.490  1.00  0.00            
ATOM    109  H52 ACD     1      22.870  32.340  14.970  1.00  0.00            
ATOM    110  C32 ACD     1      22.160  29.960  16.060  1.00  0.00            
ATOM    111  H53 ACD     1      21.760  30.800  16.650  1.00  0.00            
ATOM    112  O27 ACD     1      21.120  29.480  15.180  1.00  0.00            
ATOM    113  H54 ACD     1      20.690  30.250  14.800  1.00  0.00            
ATOM    114  C33 ACD     1      22.420  28.850  17.130  1.00  0.00            
ATOM    115  H55 ACD     1      21.550  28.550  17.740  1.00  0.00            
ATOM    116  O28 ACD     1      22.970  27.700  16.460  1.00  0.00            
ATOM    117  C34 ACD     1      22.550  26.450  16.950  1.00  0.00            
ATOM    118  H56 ACD     1      22.120  26.510  17.950  1.00  0.00            
ATOM    119  C35 ACD     1      21.500  25.940  15.960  1.00  0.00            
ATOM    120  H57 ACD     1      22.030  25.750  15.020  1.00  0.00            
ATOM    121  O29 ACD     1      20.390  26.920  15.870  1.00  0.00            
ATOM    122  H58 ACD     1      20.820  27.770  15.780  1.00  0.00            
ATOM    123  C36 ACD     1      21.160  24.550  16.330  1.00  0.00            
ATOM    124  H59 ACD     1      20.740  24.720  17.330  1.00  0.00            
ATOM    125  O30 ACD     1      20.290  24.040  15.350  1.00  0.00            
ATOM    126  H60 ACD     1      20.240  23.110  15.600  1.00  0.00            
ATOM    127  C1  DP7     2      26.130  27.780  14.410  1.00  0.00            
ATOM    128  N1  DP7     2      25.350  27.620  13.180  1.00  0.00            
ATOM    129  C2  DP7     2      24.030  26.990  13.360  1.00  0.00            
ATOM    130  C3  DP7     2      23.380  26.800  11.970  1.00  0.00            
ATOM    131  N2  DP7     2      23.550  27.880  10.900  1.00  0.00            
ATOM    132  C4  DP7     2      23.310  27.370   9.390  1.00  0.00            
ATOM    133  C5  DP7     2      24.060  26.100   9.050  1.00  0.00            
ATOM    134  C6  DP7     2      25.300  26.090   8.530  1.00  0.00            
ATOM    135  C7  DP7     2      25.920  24.920   8.120  1.00  0.00            
ATOM    136  C8  DP7     2      25.220  23.700   8.200  1.00  0.00            
ATOM    137  C9  DP7     2      23.900  23.710   8.750  1.00  0.00            
ATOM    138  C10 DP7     2      23.360  24.900   9.220  1.00  0.00            
ATOM    139  C11 DP7     2      21.860  27.410   8.760  1.00  0.00            
ATOM    140  C12 DP7     2      20.690  27.600   9.520  1.00  0.00            
ATOM    141  C13 DP7     2      19.470  27.740   9.020  1.00  0.00            
ATOM    142  C14 DP7     2      19.360  27.550   7.630  1.00  0.00            
ATOM    143  C15 DP7     2      20.470  27.220   6.800  1.00  0.00            
ATOM    144  C16 DP7     2      21.720  27.130   7.390  1.00  0.00            
ATOM    145  C17 DP7     2      24.980  28.450  10.900  1.00  0.00            
ATOM    146  C18 DP7     2      25.300  28.840  12.370  1.00  0.00            
ATOM    147  H1  DP7     2      27.170  28.100  14.260  1.00  0.00            
ATOM    148  H2  DP7     2      25.720  28.350  15.250  1.00  0.00            
ATOM    149  H3  DP7     2      26.240  26.790  14.890  1.00  0.00            
ATOM    150  H4  DP7     2      23.310  27.680  13.840  1.00  0.00            
ATOM    151  H5  DP7     2      24.100  26.050  13.910  1.00  0.00            
ATOM    152  H6  DP7     2      22.310  26.610  12.030  1.00  0.00            
ATOM    153  H7  DP7     2      23.830  25.950  11.460  1.00  0.00            
ATOM    154  H8  DP7     2      22.910  28.660  11.100  1.00  0.00            
ATOM    155  H9  DP7     2      23.890  28.120   8.870  1.00  0.00            
ATOM    156  H10 DP7     2      25.670  27.090   8.320  1.00  0.00            
ATOM    157  H11 DP7     2      26.850  25.090   7.580  1.00  0.00            
ATOM    158  H12 DP7     2      25.600  22.760   7.810  1.00  0.00            
ATOM    159  H13 DP7     2      23.380  22.760   8.910  1.00  0.00            
ATOM    160  H14 DP7     2      22.340  24.880   9.600  1.00  0.00            
ATOM    161  H15 DP7     2      20.840  27.790  10.580  1.00  0.00            
ATOM    162  H16 DP7     2      18.610  28.100   9.570  1.00  0.00            
ATOM    163  H17 DP7     2      18.400  27.530   7.130  1.00  0.00            
ATOM    164  H18 DP7     2      20.380  26.970   5.750  1.00  0.00            
ATOM    165  H19 DP7     2      22.640  26.920   6.850  1.00  0.00            
ATOM    166  H20 DP7     2      24.960  29.320  10.230  1.00  0.00            
ATOM    167  H21 DP7     2      25.570  27.610  10.540  1.00  0.00            
ATOM    168  H22 DP7     2      26.300  29.300  12.330  1.00  0.00            
ATOM    169  H23 DP7     2      24.530  29.500  12.760  1.00  0.00            
TER
ENDMDL
MODEL        1
ATOM      1  H1  ACD     1      15.770  31.310  14.840  1.00  0.00            
ATOM      2  O1  ACD     1      15.070  31.210  14.180  1.00  0.00            
ATOM      3  C1  ACD     1      15.560  30.170  13.290  1.00  0.00            
ATOM      4  H2  ACD     1      16.440  30.520  12.740  1.00  0.00            
ATOM      5  H3  ACD     1      14.840  29.970  12.490  1.00  0.00            
ATOM      6  C2  ACD     1      15.920  28.930  14.060  1.00  0.00            
ATOM      7  H4  ACD     1      16.040  28.110  13.340  1.00  0.00            
ATOM      8  O2  ACD     1      17.190  29.180  14.610  1.00  0.00            
ATOM      9  C3  ACD     1      17.770  28.280  15.500  1.00  0.00            
ATOM     10  H5  ACD     1      18.710  28.730  15.840  1.00  0.00            
ATOM     11  O3  ACD     1      17.890  26.990  14.800  1.00  0.00            
ATOM     12  C4  ACD     1      19.190  26.390  14.720  1.00  0.00            
ATOM     13  H6  ACD     1      19.920  26.990  15.280  1.00  0.00            
ATOM     14  C5  ACD     1      19.100  24.920  15.260  1.00  0.00            
ATOM     15  H7  ACD     1      18.330  24.450  14.650  1.00  0.00            
ATOM     16  O4  ACD     1      18.630  24.850  16.630  1.00  0.00            
ATOM     17  H8  ACD     1      18.130  25.640  16.850  1.00  0.00            
ATOM     18  C6  ACD     1      20.440  24.210  15.180  1.00  0.00            
ATOM     19  H9  ACD     1      21.100  24.750  15.880  1.00  0.00            
ATOM     20  O5  ACD     1      20.340  22.900  15.680  1.00  0.00            
ATOM     21  H10 ACD     1      19.820  22.990  16.490  1.00  0.00            
ATOM     22  C7  ACD     1      20.980  24.260  13.760  1.00  0.00            
ATOM     23  H11 ACD     1      21.980  23.820  13.720  1.00  0.00            
ATOM     24  O6  ACD     1      21.000  25.600  13.270  1.00  0.00            
ATOM     25  C8  ACD     1      19.760  26.350  13.350  1.00  0.00            
ATOM     26  H12 ACD     1      19.030  25.800  12.750  1.00  0.00            
ATOM     27  C9  ACD     1      19.900  27.660  12.670  1.00  0.00            
ATOM     28  H13 ACD     1      20.270  27.540  11.640  1.00  0.00            
ATOM     29  H14 ACD     1      18.890  28.040  12.510  1.00  0.00            
ATOM     30  O7  ACD     1      20.690  28.610  13.410  1.00  0.00            
ATOM     31  H15 ACD     1      20.950  29.330  12.830  1.00  0.00            
ATOM     32  O8  ACD     1      20.070  23.580  12.960  1.00  0.00            
ATOM     33  C10 ACD     1      20.660  22.730  11.970  1.00  0.00            
ATOM     34  H16 ACD     1      21.750  22.790  11.960  1.00  0.00            
ATOM     35  C11 ACD     1      20.310  21.260  12.340  1.00  0.00            
ATOM     36  H17 ACD     1      19.210  21.260  12.420  1.00  0.00            
ATOM     37  O9  ACD     1      20.890  20.840  13.660  1.00  0.00            
ATOM     38  H18 ACD     1      20.520  21.390  14.360  1.00  0.00            
ATOM     39  C12 ACD     1      20.610  20.270  11.160  1.00  0.00            
ATOM     40  H19 ACD     1      21.670  20.100  10.920  1.00  0.00            
ATOM     41  O10 ACD     1      20.120  18.980  11.400  1.00  0.00            
ATOM     42  H20 ACD     1      19.260  19.120  11.810  1.00  0.00            
ATOM     43  C13 ACD     1      19.980  20.730   9.900  1.00  0.00            
ATOM     44  H21 ACD     1      20.120  20.090   9.020  1.00  0.00            
ATOM     45  O11 ACD     1      20.580  21.960   9.650  1.00  0.00            
ATOM     46  C14 ACD     1      20.140  23.030  10.590  1.00  0.00            
ATOM     47  H22 ACD     1      19.060  23.180  10.530  1.00  0.00            
ATOM     48  C15 ACD     1      20.840  24.300  10.260  1.00  0.00            
ATOM     49  H23 ACD     1      20.360  24.550   9.300  1.00  0.00            
ATOM     50  H24 ACD     1      20.570  25.070  10.990  1.00  0.00            
ATOM     51  O12 ACD     1      22.240  24.170  10.130  1.00  0.00            
ATOM     52  H25 ACD     1      22.330  23.520   9.420  1.00  0.00            
ATOM     53  O13 ACD     1      18.600  20.910  10.130  1.00  0.00            
ATOM     54  C16 ACD     1      17.640  20.340   9.240  1.00  0.00            
ATOM     55  H26 ACD     1      18.100  19.460   8.800  1.00  0.00            
ATOM     56  C17 ACD     1      16.600  19.720  10.160  1.00  0.00            
ATOM     57  H27 ACD     1      16.330  20.420  10.960  1.00  0.00            
ATOM     58  O14 ACD     1      17.080  18.470  10.730  1.00  0.00            
ATOM     59  H28 ACD     1      17.560  17.920  10.100  1.00  0.00            
ATOM     60  C18 ACD     1      15.320  19.420   9.420  1.00  0.00            
ATOM     61  H29 ACD     1      15.480  18.550   8.770  1.00  0.00            
ATOM     62  O15 ACD     1      14.240  19.170  10.370  1.00  0.00            
ATOM     63  H30 ACD     1      14.460  18.340  10.810  1.00  0.00            
ATOM     64  C19 ACD     1      14.870  20.640   8.670  1.00  0.00            
ATOM     65  H31 ACD     1      13.970  20.440   8.080  1.00  0.00            
ATOM     66  O16 ACD     1      15.850  20.970   7.700  1.00  0.00            
ATOM     67  C20 ACD     1      17.090  21.420   8.280  1.00  0.00            
ATOM     68  H32 ACD     1      16.960  22.340   8.860  1.00  0.00            
ATOM     69  C21 ACD     1      18.130  21.850   7.220  1.00  0.00            
ATOM     70  H33 ACD     1      19.060  22.140   7.730  1.00  0.00            
ATOM     71  H34 ACD     1      18.330  20.970   6.600  1.00  0.00            
ATOM     72  O17 ACD     1      17.760  23.040   6.520  1.00  0.00            
ATOM     73  H35 ACD     1      17.840  23.820   7.080  1.00  0.00            
ATOM     74  O18 ACD     1      14.670  21.820   9.510  1.00  0.00            
ATOM     75  C22 ACD     1      13.390  22.470   9.370  1.00  0.00            
ATOM     76  H36 ACD     1      12.830  22.010   8.540  1.00  0.00            
ATOM     77  C23 ACD     1      12.680  22.350  10.710  1.00  0.00            
ATOM     78  H37 ACD     1      13.290  22.800  11.510  1.00  0.00            
ATOM     79  O19 ACD     1      12.450  20.980  10.980  1.00  0.00            
ATOM     80  H38 ACD     1      13.110  20.340  10.710  1.00  0.00            
ATOM     81  C24 ACD     1      11.420  23.160  10.500  1.00  0.00            
ATOM     82  H39 ACD     1      10.770  22.700   9.740  1.00  0.00            
ATOM     83  O20 ACD     1      10.630  23.140  11.740  1.00  0.00            
ATOM     84  H40 ACD     1       9.940  22.490  11.570  1.00  0.00            
ATOM     85  C25 ACD     1      11.690  24.620  10.150  1.00  0.00            
ATOM     86  H41 ACD     1      10.750  25.170  10.030  1.00  0.00            
ATOM     87  O21 ACD     1      12.380  24.660   8.880  1.00  0.00            
ATOM     88  C26 ACD     1      13.610  23.940   8.960  1.00  0.00            
ATOM     89  H42 ACD     1      14.180  24.400   9.780  1.00  0.00            
ATOM     90  C27 ACD     1      14.350  24.210   7.590  1.00  0.00            
ATOM     91  H43 ACD     1      15.190  23.510   7.480  1.00  0.00            
ATOM     92  H44 ACD     1      13.650  24.020   6.760  1.00  0.00            
ATOM     93  O22 ACD     1      14.990  25.520   7.360  1.00  0.00            
ATOM     94  H45 ACD     1      15.890  25.380   7.660  1.00  0.00            
ATOM     95  O23 ACD     1      12.490  25.200  11.230  1.00  0.00            
ATOM     96  C28 ACD     1      12.120  26.450  11.770  1.00  0.00            
ATOM     97  H46 ACD     1      11.310  26.980  11.250  1.00  0.00            
ATOM     98  C29 ACD     1      13.390  27.250  11.730  1.00  0.00            
ATOM     99  H47 ACD     1      14.160  26.730  12.320  1.00  0.00            
ATOM    100  O24 ACD     1      13.140  28.500  12.420  1.00  0.00            
ATOM    101  C30 ACD     1      13.960  27.600  10.350  1.00  0.00            
ATOM    102  H48 ACD     1      13.730  26.730   9.720  1.00  0.00            
ATOM    103  H49 ACD     1      13.420  28.430   9.870  1.00  0.00            
ATOM    104  O25 ACD     1      15.370  27.770  10.300  1.00  0.00            
ATOM    105  H50 ACD     1      15.550  28.710  10.330  1.00  0.00            
ATOM    106  C31 ACD     1      11.740  26.120  13.220  1.00  0.00            
ATOM    107  H51 ACD     1      12.650  25.650  13.600  1.00  0.00            
ATOM    108  O26 ACD     1      10.590  25.300  13.350  1.00  0.00            
ATOM    109  H52 ACD     1      10.650  24.540  12.760  1.00  0.00            
ATOM    110  C32 ACD     1      11.630  27.460  14.020  1.00  0.00            
ATOM    111  H53 ACD     1      10.770  27.990  13.590  1.00  0.00            
ATOM    112  O27 ACD     1      11.300  27.070  15.380  1.00  0.00            
ATOM    113  H54 ACD     1      10.980  26.170  15.250  1.00  0.00            
ATOM    114  C33 ACD     1      12.820  28.420  13.810  1.00  0.00            
ATOM    115  H55 ACD     1      12.660  29.440  14.150  1.00  0.00            
ATOM    116  O28 ACD     1      13.860  27.790  14.540  1.00  0.00            
ATOM    117  C34 ACD     1      14.850  28.570  15.150  1.00  0.00            
ATOM    118  H56 ACD     1      14.510  29.520  15.590  1.00  0.00            
ATOM    119  C35 ACD     1      15.480  27.610  16.180  1.00  0.00            
ATOM    120  H57 ACD     1      15.650  26.650  15.690  1.00  0.00            
ATOM    121  O29 ACD     1      14.660  27.510  17.380  1.00  0.00            
ATOM    122  H58 ACD     1      13.860  27.190  16.960  1.00  0.00            
ATOM    123  C36 ACD     1      16.830  28.050  16.690  1.00  0.00            
ATOM    124  H59 ACD     1      16.630  29.020  17.180  1.00  0.00            
ATOM    125  O30 ACD     1      17.370  27.090  17.580  1.00  0.00            
ATOM    126  H60 ACD     1      16.730  26.810  18.240  1.00  0.00            
ATOM    127  C1  DP7     2      16.520  25.000  11.740  1.00  0.00            
ATOM    128  N1  DP7     2      16.510  24.140  12.950  1.00  0.00            
ATOM    129  C2  DP7     2      15.320  24.420  13.770  1.00  0.00            
ATOM    130  C3  DP7     2      15.500  23.700  15.100  1.00  0.00            
ATOM    131  N2  DP7     2      15.410  22.150  14.920  1.00  0.00            
ATOM    132  C4  DP7     2      15.680  21.300  16.240  1.00  0.00            
ATOM    133  C5  DP7     2      14.850  20.080  16.390  1.00  0.00            
ATOM    134  C6  DP7     2      14.240  19.740  17.640  1.00  0.00            
ATOM    135  C7  DP7     2      13.270  18.770  17.780  1.00  0.00            
ATOM    136  C8  DP7     2      12.760  18.190  16.590  1.00  0.00            
ATOM    137  C9  DP7     2      13.370  18.450  15.340  1.00  0.00            
ATOM    138  C10 DP7     2      14.440  19.340  15.250  1.00  0.00            
ATOM    139  C11 DP7     2      17.100  21.200  16.770  1.00  0.00            
ATOM    140  C12 DP7     2      17.960  20.130  16.360  1.00  0.00            
ATOM    141  C13 DP7     2      19.220  19.880  16.970  1.00  0.00            
ATOM    142  C14 DP7     2      19.770  20.860  17.780  1.00  0.00            
ATOM    143  C15 DP7     2      18.980  21.900  18.180  1.00  0.00            
ATOM    144  C16 DP7     2      17.640  22.030  17.810  1.00  0.00            
ATOM    145  C17 DP7     2      16.560  21.880  13.910  1.00  0.00            
ATOM    146  C18 DP7     2      16.470  22.650  12.560  1.00  0.00            
ATOM    147  H1  DP7     2      16.770  26.030  12.010  1.00  0.00            
ATOM    148  H2  DP7     2      17.310  24.660  11.060  1.00  0.00            
ATOM    149  H3  DP7     2      15.570  24.950  11.200  1.00  0.00            
ATOM    150  H4  DP7     2      14.300  24.170  13.440  1.00  0.00            
ATOM    151  H5  DP7     2      15.260  25.510  13.860  1.00  0.00            
ATOM    152  H6  DP7     2      14.800  24.140  15.810  1.00  0.00            
ATOM    153  H7  DP7     2      16.470  23.980  15.510  1.00  0.00            
ATOM    154  H8  DP7     2      14.500  21.900  14.510  1.00  0.00            
ATOM    155  H9  DP7     2      15.190  21.990  16.930  1.00  0.00            
ATOM    156  H10 DP7     2      14.410  20.320  18.550  1.00  0.00            
ATOM    157  H11 DP7     2      12.810  18.620  18.740  1.00  0.00            
ATOM    158  H12 DP7     2      12.000  17.420  16.680  1.00  0.00            
ATOM    159  H13 DP7     2      12.900  17.920  14.520  1.00  0.00            
ATOM    160  H14 DP7     2      14.890  19.520  14.280  1.00  0.00            
ATOM    161  H15 DP7     2      17.740  19.440  15.540  1.00  0.00            
ATOM    162  H16 DP7     2      19.760  19.000  16.640  1.00  0.00            
ATOM    163  H17 DP7     2      20.660  20.840  18.410  1.00  0.00            
ATOM    164  H18 DP7     2      19.360  22.670  18.850  1.00  0.00            
ATOM    165  H19 DP7     2      16.990  22.760  18.270  1.00  0.00            
ATOM    166  H20 DP7     2      16.510  20.860  13.530  1.00  0.00            
ATOM    167  H21 DP7     2      17.530  22.140  14.330  1.00  0.00            
ATOM    168  H22 DP7     2      17.380  22.410  12.000  1.00  0.00            
ATOM    169  H23 DP7     2      15.560  22.390  12.010  1.00  0.00            
TER
ENDMDL
MODEL        1
ATOM      1  H1  ACD     1      31.980  21.360  24.450  1.00  0.00            
ATOM      2  O1  ACD     1      32.050  22.290  24.690  1.00  0.00            
ATOM      3  C1  ACD     1      31.950  22.920  23.450  1.00  0.00            
ATOM      4  H2  ACD     1      32.760  22.510  22.830  1.00  0.00            
ATOM      5  H3  ACD     1      32.180  23.980  23.570  1.00  0.00            
ATOM      6  C2  ACD     1      30.590  22.800  22.720  1.00  0.00            
ATOM      7  H4  ACD     1      30.810  23.220  21.730  1.00  0.00            
ATOM      8  O2  ACD     1      30.250  21.460  22.580  1.00  0.00            
ATOM      9  C3  ACD     1      29.210  21.130  21.690  1.00  0.00            
ATOM     10  H5  ACD     1      29.190  20.030  21.710  1.00  0.00            
ATOM     11  O3  ACD     1      29.460  21.620  20.350  1.00  0.00            
ATOM     12  C4  ACD     1      30.110  20.830  19.320  1.00  0.00            
ATOM     13  H6  ACD     1      29.470  19.940  19.200  1.00  0.00            
ATOM     14  C5  ACD     1      29.840  21.590  18.010  1.00  0.00            
ATOM     15  H7  ACD     1      30.170  22.630  18.150  1.00  0.00            
ATOM     16  O4  ACD     1      28.410  21.590  17.620  1.00  0.00            
ATOM     17  H8  ACD     1      28.010  20.720  17.490  1.00  0.00            
ATOM     18  C6  ACD     1      30.720  21.000  16.920  1.00  0.00            
ATOM     19  H9  ACD     1      30.260  20.040  16.650  1.00  0.00            
ATOM     20  O5  ACD     1      30.600  21.690  15.690  1.00  0.00            
ATOM     21  H10 ACD     1      29.770  21.360  15.340  1.00  0.00            
ATOM     22  C7  ACD     1      32.180  20.880  17.330  1.00  0.00            
ATOM     23  H11 ACD     1      32.680  20.380  16.500  1.00  0.00            
ATOM     24  O6  ACD     1      32.390  20.090  18.440  1.00  0.00            
ATOM     25  C8  ACD     1      31.630  20.450  19.640  1.00  0.00            
ATOM     26  H12 ACD     1      32.120  21.360  20.010  1.00  0.00            
ATOM     27  C9  ACD     1      31.620  19.180  20.540  1.00  0.00            
ATOM     28  H13 ACD     1      32.650  18.940  20.850  1.00  0.00            
ATOM     29  H14 ACD     1      31.080  19.330  21.490  1.00  0.00            
ATOM     30  O7  ACD     1      31.020  18.030  19.900  1.00  0.00            
ATOM     31  H15 ACD     1      31.720  17.840  19.270  1.00  0.00            
ATOM     32  O8  ACD     1      32.640  22.170  17.530  1.00  0.00            
ATOM     33  C10 ACD     1      33.910  22.410  16.880  1.00  0.00            
ATOM     34  H16 ACD     1      34.300  21.510  16.410  1.00  0.00            
ATOM     35  C11 ACD     1      33.650  23.250  15.650  1.00  0.00            
ATOM     36  H17 ACD     1      33.070  24.120  15.980  1.00  0.00            
ATOM     37  O9  ACD     1      32.960  22.440  14.700  1.00  0.00            
ATOM     38  H18 ACD     1      32.080  22.300  15.070  1.00  0.00            
ATOM     39  C12 ACD     1      34.990  23.750  15.030  1.00  0.00            
ATOM     40  H19 ACD     1      35.570  22.860  14.780  1.00  0.00            
ATOM     41  O10 ACD     1      34.720  24.690  13.900  1.00  0.00            
ATOM     42  H20 ACD     1      34.560  25.500  14.390  1.00  0.00            
ATOM     43  C13 ACD     1      35.820  24.440  16.050  1.00  0.00            
ATOM     44  H21 ACD     1      36.790  24.770  15.680  1.00  0.00            
ATOM     45  O11 ACD     1      36.030  23.650  17.160  1.00  0.00            
ATOM     46  C14 ACD     1      34.870  23.120  17.810  1.00  0.00            
ATOM     47  H22 ACD     1      34.260  24.000  18.070  1.00  0.00            
ATOM     48  C15 ACD     1      35.330  22.320  19.000  1.00  0.00            
ATOM     49  H23 ACD     1      35.980  22.960  19.610  1.00  0.00            
ATOM     50  H24 ACD     1      34.450  22.000  19.590  1.00  0.00            
ATOM     51  O12 ACD     1      35.980  21.120  18.610  1.00  0.00            
ATOM     52  H25 ACD     1      36.550  21.320  17.860  1.00  0.00            
ATOM     53  O13 ACD     1      35.090  25.590  16.400  1.00  0.00            
ATOM     54  C16 ACD     1      35.780  26.740  16.610  1.00  0.00            
ATOM     55  H26 ACD     1      36.590  26.870  15.880  1.00  0.00            
ATOM     56  C17 ACD     1      34.750  27.780  16.200  1.00  0.00            
ATOM     57  H27 ACD     1      33.790  27.470  16.620  1.00  0.00            
ATOM     58  O14 ACD     1      34.570  27.820  14.750  1.00  0.00            
ATOM     59  H28 ACD     1      35.350  28.240  14.380  1.00  0.00            
ATOM     60  C18 ACD     1      35.030  29.210  16.700  1.00  0.00            
ATOM     61  H29 ACD     1      35.890  29.610  16.160  1.00  0.00            
ATOM     62  O15 ACD     1      33.860  30.030  16.380  1.00  0.00            
ATOM     63  H30 ACD     1      33.610  29.820  15.480  1.00  0.00            
ATOM     64  C19 ACD     1      35.300  29.160  18.180  1.00  0.00            
ATOM     65  H31 ACD     1      35.480  30.160  18.590  1.00  0.00            
ATOM     66  O16 ACD     1      36.440  28.340  18.410  1.00  0.00            
ATOM     67  C20 ACD     1      36.260  26.960  18.070  1.00  0.00            
ATOM     68  H32 ACD     1      35.480  26.550  18.720  1.00  0.00            
ATOM     69  C21 ACD     1      37.570  26.330  18.360  1.00  0.00            
ATOM     70  H33 ACD     1      37.440  25.260  18.160  1.00  0.00            
ATOM     71  H34 ACD     1      38.330  26.640  17.630  1.00  0.00            
ATOM     72  O17 ACD     1      38.060  26.460  19.700  1.00  0.00            
ATOM     73  H35 ACD     1      37.900  27.350  20.020  1.00  0.00            
ATOM     74  O18 ACD     1      34.320  28.640  19.010  1.00  0.00            
ATOM     75  C22 ACD     1      33.830  29.440  20.150  1.00  0.00            
ATOM     76  H36 ACD     1      34.240  30.460  20.160  1.00  0.00            
ATOM     77  C23 ACD     1      32.320  29.550  19.900  1.00  0.00            
ATOM     78  H37 ACD     1      32.030  28.500  19.810  1.00  0.00            
ATOM     79  O19 ACD     1      32.070  30.220  18.600  1.00  0.00            
ATOM     80  H38 ACD     1      32.720  29.840  18.010  1.00  0.00            
ATOM     81  C24 ACD     1      31.600  30.190  21.150  1.00  0.00            
ATOM     82  H39 ACD     1      31.870  31.250  21.220  1.00  0.00            
ATOM     83  O20 ACD     1      30.160  30.100  21.010  1.00  0.00            
ATOM     84  H40 ACD     1      29.760  30.450  21.800  1.00  0.00            
ATOM     85  C25 ACD     1      32.050  29.490  22.460  1.00  0.00            
ATOM     86  H41 ACD     1      31.720  30.090  23.320  1.00  0.00            
ATOM     87  O21 ACD     1      33.450  29.510  22.540  1.00  0.00            
ATOM     88  C26 ACD     1      34.180  28.750  21.510  1.00  0.00            
ATOM     89  H42 ACD     1      33.820  27.720  21.560  1.00  0.00            
ATOM     90  C27 ACD     1      35.630  28.660  21.850  1.00  0.00            
ATOM     91  H43 ACD     1      36.260  28.870  20.970  1.00  0.00            
ATOM     92  H44 ACD     1      35.970  29.510  22.450  1.00  0.00            
ATOM     93  O22 ACD     1      35.950  27.300  22.530  1.00  0.00            
ATOM     94  H45 ACD     1      36.640  26.850  22.050  1.00  0.00            
ATOM     95  O23 ACD     1      31.490  28.180  22.440  1.00  0.00            
ATOM     96  C28 ACD     1      31.150  27.770  23.750  1.00  0.00            
ATOM     97  H46 ACD     1      31.420  28.530  24.500  1.00  0.00            
ATOM     98  C29 ACD     1      31.870  26.530  23.990  1.00  0.00            
ATOM     99  H47 ACD     1      32.080  26.080  23.010  1.00  0.00            
ATOM    100  O24 ACD     1      31.240  25.780  24.980  1.00  0.00            
ATOM    101  C30 ACD     1      33.310  26.790  24.480  1.00  0.00            
ATOM    102  H48 ACD     1      33.730  25.800  24.690  1.00  0.00            
ATOM    103  H49 ACD     1      33.950  27.350  23.800  1.00  0.00            
ATOM    104  O25 ACD     1      33.400  27.600  25.670  1.00  0.00            
ATOM    105  H50 ACD     1      34.300  27.910  25.740  1.00  0.00            
ATOM    106  C31 ACD     1      29.580  27.700  23.870  1.00  0.00            
ATOM    107  H51 ACD     1      29.210  27.460  22.860  1.00  0.00            
ATOM    108  O26 ACD     1      29.050  29.010  24.000  1.00  0.00            
ATOM    109  H52 ACD     1      29.370  29.490  24.770  1.00  0.00            
ATOM    110  C32 ACD     1      29.180  26.690  24.870  1.00  0.00            
ATOM    111  H53 ACD     1      29.360  27.050  25.890  1.00  0.00            
ATOM    112  O27 ACD     1      27.800  26.360  24.750  1.00  0.00            
ATOM    113  H54 ACD     1      27.280  27.090  25.080  1.00  0.00            
ATOM    114  C33 ACD     1      29.930  25.430  24.720  1.00  0.00            
ATOM    115  H55 ACD     1      29.500  24.790  25.490  1.00  0.00            
ATOM    116  O28 ACD     1      29.710  24.860  23.450  1.00  0.00            
ATOM    117  C34 ACD     1      29.410  23.500  23.410  1.00  0.00            
ATOM    118  H56 ACD     1      29.090  23.080  24.370  1.00  0.00            
ATOM    119  C35 ACD     1      28.290  23.310  22.440  1.00  0.00            
ATOM    120  H57 ACD     1      28.610  23.730  21.480  1.00  0.00            
ATOM    121  O29 ACD     1      27.160  24.020  22.960  1.00  0.00            
ATOM    122  H58 ACD     1      27.540  24.690  23.540  1.00  0.00            
ATOM    123  C36 ACD     1      27.990  21.800  22.240  1.00  0.00            
ATOM    124  H59 ACD     1      27.750  21.330  23.200  1.00  0.00            
ATOM    125  O30 ACD     1      27.020  21.450  21.290  1.00  0.00            
ATOM    126  H60 ACD     1      27.350  21.880  20.500  1.00  0.00            
ATOM    127  C1  DP7     2      32.160  25.410  18.450  1.00  0.00            
ATOM    128  N1  DP7     2      31.060  26.270  18.890  1.00  0.00            
ATOM    129  C2  DP7     2      30.530  27.230  17.830  1.00  0.00            
ATOM    130  C3  DP7     2      29.340  28.050  18.360  1.00  0.00            
ATOM    131  N2  DP7     2      28.330  27.260  19.230  1.00  0.00            
ATOM    132  C4  DP7     2      27.490  28.400  19.930  1.00  0.00            
ATOM    133  C5  DP7     2      26.780  29.290  18.930  1.00  0.00            
ATOM    134  C6  DP7     2      26.890  30.710  19.130  1.00  0.00            
ATOM    135  C7  DP7     2      26.240  31.610  18.220  1.00  0.00            
ATOM    136  C8  DP7     2      25.440  31.070  17.200  1.00  0.00            
ATOM    137  C9  DP7     2      25.300  29.690  17.010  1.00  0.00            
ATOM    138  C10 DP7     2      26.070  28.780  17.820  1.00  0.00            
ATOM    139  C11 DP7     2      26.450  27.870  20.920  1.00  0.00            
ATOM    140  C12 DP7     2      25.870  26.580  20.790  1.00  0.00            
ATOM    141  C13 DP7     2      24.780  26.260  21.620  1.00  0.00            
ATOM    142  C14 DP7     2      24.200  27.220  22.430  1.00  0.00            
ATOM    143  C15 DP7     2      24.740  28.540  22.570  1.00  0.00            
ATOM    144  C16 DP7     2      25.860  28.810  21.810  1.00  0.00            
ATOM    145  C17 DP7     2      29.070  26.550  20.300  1.00  0.00            
ATOM    146  C18 DP7     2      30.060  25.560  19.690  1.00  0.00            
ATOM    147  H1  DP7     2      31.940  24.960  17.470  1.00  0.00            
ATOM    148  H2  DP7     2      33.170  25.840  18.380  1.00  0.00            
ATOM    149  H3  DP7     2      32.160  24.450  18.990  1.00  0.00            
ATOM    150  H4  DP7     2      30.220  26.780  16.890  1.00  0.00            
ATOM    151  H5  DP7     2      31.340  27.890  17.480  1.00  0.00            
ATOM    152  H6  DP7     2      28.800  28.480  17.510  1.00  0.00            
ATOM    153  H7  DP7     2      29.750  28.840  18.980  1.00  0.00            
ATOM    154  H8  DP7     2      27.790  26.620  18.630  1.00  0.00            
ATOM    155  H9  DP7     2      28.290  28.970  20.410  1.00  0.00            
ATOM    156  H10 DP7     2      27.500  31.000  19.980  1.00  0.00            
ATOM    157  H11 DP7     2      26.290  32.700  18.230  1.00  0.00            
ATOM    158  H12 DP7     2      25.020  31.730  16.450  1.00  0.00            
ATOM    159  H13 DP7     2      24.710  29.280  16.200  1.00  0.00            
ATOM    160  H14 DP7     2      26.060  27.710  17.640  1.00  0.00            
ATOM    161  H15 DP7     2      26.280  25.830  20.120  1.00  0.00            
ATOM    162  H16 DP7     2      24.290  25.300  21.590  1.00  0.00            
ATOM    163  H17 DP7     2      23.310  26.960  23.000  1.00  0.00            
ATOM    164  H18 DP7     2      24.240  29.340  23.110  1.00  0.00            
ATOM    165  H19 DP7     2      26.320  29.800  21.880  1.00  0.00            
ATOM    166  H20 DP7     2      28.470  26.010  21.030  1.00  0.00            
ATOM    167  H21 DP7     2      29.720  27.250  20.830  1.00  0.00            
ATOM    168  H22 DP7     2      30.680  25.020  20.420  1.00  0.00            
ATOM    169  H23 DP7     2      29.500  24.880  19.030  1.00  0.00            
TER
ENDMDL
MODEL        1
ATOM      1  H1  ACD     1      29.920  21.210   7.190  1.00  0.00            
ATOM      2  O1  ACD     1      30.540  21.920   7.380  1.00  0.00            
ATOM      3  C1  ACD     1      30.550  22.560   6.090  1.00  0.00            
ATOM      4  H2  ACD     1      29.530  22.880   5.840  1.00  0.00            
ATOM      5  H3  ACD     1      30.690  21.750   5.370  1.00  0.00            
ATOM      6  C2  ACD     1      31.560  23.690   5.920  1.00  0.00            
ATOM      7  H4  ACD     1      31.360  24.390   6.740  1.00  0.00            
ATOM      8  O2  ACD     1      32.940  23.210   6.010  1.00  0.00            
ATOM      9  C3  ACD     1      33.840  24.210   5.940  1.00  0.00            
ATOM     10  H5  ACD     1      34.830  23.770   6.100  1.00  0.00            
ATOM     11  O3  ACD     1      33.620  25.190   6.890  1.00  0.00            
ATOM     12  C4  ACD     1      34.360  25.090   8.120  1.00  0.00            
ATOM     13  H6  ACD     1      35.210  24.400   8.100  1.00  0.00            
ATOM     14  C5  ACD     1      35.060  26.460   8.210  1.00  0.00            
ATOM     15  H7  ACD     1      34.290  27.240   8.160  1.00  0.00            
ATOM     16  O4  ACD     1      36.040  26.440   7.190  1.00  0.00            
ATOM     17  H8  ACD     1      35.620  26.180   6.370  1.00  0.00            
ATOM     18  C6  ACD     1      35.730  26.530   9.560  1.00  0.00            
ATOM     19  H9  ACD     1      36.350  25.640   9.710  1.00  0.00            
ATOM     20  O5  ACD     1      36.550  27.680   9.810  1.00  0.00            
ATOM     21  H10 ACD     1      35.910  28.390   9.660  1.00  0.00            
ATOM     22  C7  ACD     1      34.710  26.390  10.750  1.00  0.00            
ATOM     23  H11 ACD     1      35.250  26.420  11.700  1.00  0.00            
ATOM     24  O6  ACD     1      34.120  25.140  10.580  1.00  0.00            
ATOM     25  C8  ACD     1      33.390  25.000   9.280  1.00  0.00            
ATOM     26  H12 ACD     1      32.650  25.810   9.320  1.00  0.00            
ATOM     27  C9  ACD     1      32.750  23.580   9.280  1.00  0.00            
ATOM     28  H13 ACD     1      32.230  23.410   8.330  1.00  0.00            
ATOM     29  H14 ACD     1      33.480  22.770   9.360  1.00  0.00            
ATOM     30  O7  ACD     1      31.620  23.570  10.160  1.00  0.00            
ATOM     31  H15 ACD     1      32.000  23.730  11.020  1.00  0.00            
ATOM     32  O8  ACD     1      33.720  27.440  10.650  1.00  0.00            
ATOM     33  C10 ACD     1      33.070  28.040  11.790  1.00  0.00            
ATOM     34  H16 ACD     1      33.800  28.700  12.270  1.00  0.00            
ATOM     35  C11 ACD     1      32.100  28.910  11.110  1.00  0.00            
ATOM     36  H17 ACD     1      31.640  28.250  10.360  1.00  0.00            
ATOM     37  O9  ACD     1      32.680  30.060  10.500  1.00  0.00            
ATOM     38  H18 ACD     1      32.270  30.910  10.650  1.00  0.00            
ATOM     39  C12 ACD     1      31.060  29.470  12.090  1.00  0.00            
ATOM     40  H19 ACD     1      31.540  30.170  12.790  1.00  0.00            
ATOM     41  O10 ACD     1      30.070  30.050  11.350  1.00  0.00            
ATOM     42  H20 ACD     1      29.330  29.440  11.410  1.00  0.00            
ATOM     43  C13 ACD     1      30.400  28.240  12.750  1.00  0.00            
ATOM     44  H21 ACD     1      29.690  28.660  13.470  1.00  0.00            
ATOM     45  O11 ACD     1      31.400  27.550  13.460  1.00  0.00            
ATOM     46  C14 ACD     1      32.430  26.950  12.640  1.00  0.00            
ATOM     47  H22 ACD     1      32.020  26.220  11.920  1.00  0.00            
ATOM     48  C15 ACD     1      33.430  26.290  13.630  1.00  0.00            
ATOM     49  H23 ACD     1      32.980  25.730  14.460  1.00  0.00            
ATOM     50  H24 ACD     1      34.220  25.660  13.200  1.00  0.00            
ATOM     51  O12 ACD     1      34.140  27.320  14.350  1.00  0.00            
ATOM     52  H25 ACD     1      33.530  27.720  14.970  1.00  0.00            
ATOM     53  O13 ACD     1      29.790  27.360  11.830  1.00  0.00            
ATOM     54  C16 ACD     1      28.630  26.760  12.440  1.00  0.00            
ATOM     55  H26 ACD     1      28.590  26.670  13.530  1.00  0.00            
ATOM     56  C17 ACD     1      27.490  27.590  11.910  1.00  0.00            
ATOM     57  H27 ACD     1      27.720  27.680  10.840  1.00  0.00            
ATOM     58  O14 ACD     1      27.410  28.840  12.570  1.00  0.00            
ATOM     59  H28 ACD     1      27.260  28.730  13.510  1.00  0.00            
ATOM     60  C18 ACD     1      26.170  26.900  12.000  1.00  0.00            
ATOM     61  H29 ACD     1      25.870  26.640  13.020  1.00  0.00            
ATOM     62  O15 ACD     1      25.150  27.630  11.420  1.00  0.00            
ATOM     63  H30 ACD     1      25.480  28.510  11.630  1.00  0.00            
ATOM     64  C19 ACD     1      26.200  25.580  11.180  1.00  0.00            
ATOM     65  H31 ACD     1      25.250  25.040  11.290  1.00  0.00            
ATOM     66  O16 ACD     1      27.300  24.750  11.630  1.00  0.00            
ATOM     67  C20 ACD     1      28.580  25.370  11.770  1.00  0.00            
ATOM     68  H32 ACD     1      28.890  25.470  10.720  1.00  0.00            
ATOM     69  C21 ACD     1      29.590  24.480  12.460  1.00  0.00            
ATOM     70  H33 ACD     1      29.680  23.580  11.830  1.00  0.00            
ATOM     71  H34 ACD     1      30.600  24.900  12.350  1.00  0.00            
ATOM     72  O17 ACD     1      29.220  24.190  13.750  1.00  0.00            
ATOM     73  H35 ACD     1      29.840  23.500  13.990  1.00  0.00            
ATOM     74  O18 ACD     1      26.280  25.880   9.780  1.00  0.00            
ATOM     75  C22 ACD     1      25.440  25.340   8.870  1.00  0.00            
ATOM     76  H36 ACD     1      24.500  24.990   9.310  1.00  0.00            
ATOM     77  C23 ACD     1      25.100  26.540   8.000  1.00  0.00            
ATOM     78  H37 ACD     1      26.070  26.980   7.710  1.00  0.00            
ATOM     79  O19 ACD     1      24.230  27.440   8.780  1.00  0.00            
ATOM     80  H38 ACD     1      24.550  27.400   9.690  1.00  0.00            
ATOM     81  C24 ACD     1      24.330  26.070   6.800  1.00  0.00            
ATOM     82  H39 ACD     1      23.300  25.770   7.010  1.00  0.00            
ATOM     83  O20 ACD     1      24.170  27.240   6.020  1.00  0.00            
ATOM     84  H40 ACD     1      24.880  27.870   6.160  1.00  0.00            
ATOM     85  C25 ACD     1      25.160  25.090   5.940  1.00  0.00            
ATOM     86  H41 ACD     1      24.640  24.570   5.140  1.00  0.00            
ATOM     87  O21 ACD     1      25.610  23.990   6.750  1.00  0.00            
ATOM     88  C26 ACD     1      26.290  24.300   8.020  1.00  0.00            
ATOM     89  H42 ACD     1      27.280  24.700   7.780  1.00  0.00            
ATOM     90  C27 ACD     1      26.400  22.920   8.710  1.00  0.00            
ATOM     91  H43 ACD     1      26.860  23.080   9.700  1.00  0.00            
ATOM     92  H44 ACD     1      25.460  22.390   8.860  1.00  0.00            
ATOM     93  O22 ACD     1      27.330  22.110   8.010  1.00  0.00            
ATOM     94  H45 ACD     1      26.830  21.540   7.420  1.00  0.00            
ATOM     95  O23 ACD     1      26.270  25.860   5.430  1.00  0.00            
ATOM     96  C28 ACD     1      26.750  25.480   4.110  1.00  0.00            
ATOM     97  H46 ACD     1      25.940  25.640   3.390  1.00  0.00            
ATOM     98  C29 ACD     1      27.350  24.050   4.090  1.00  0.00            
ATOM     99  H47 ACD     1      27.780  23.920   5.090  1.00  0.00            
ATOM    100  O24 ACD     1      28.460  24.040   3.200  1.00  0.00            
ATOM    101  C30 ACD     1      26.290  22.940   3.650  1.00  0.00            
ATOM    102  H48 ACD     1      25.400  22.920   4.290  1.00  0.00            
ATOM    103  H49 ACD     1      26.020  23.160   2.610  1.00  0.00            
ATOM    104  O25 ACD     1      26.900  21.630   3.790  1.00  0.00            
ATOM    105  H50 ACD     1      26.730  21.370   4.700  1.00  0.00            
ATOM    106  C31 ACD     1      27.710  26.610   3.910  1.00  0.00            
ATOM    107  H51 ACD     1      28.210  26.800   4.870  1.00  0.00            
ATOM    108  O26 ACD     1      26.980  27.840   3.530  1.00  0.00            
ATOM    109  H52 ACD     1      26.500  27.730   2.700  1.00  0.00            
ATOM    110  C32 ACD     1      28.860  26.370   2.930  1.00  0.00            
ATOM    111  H53 ACD     1      28.440  26.260   1.920  1.00  0.00            
ATOM    112  O27 ACD     1      29.870  27.340   2.960  1.00  0.00            
ATOM    113  H54 ACD     1      29.710  28.040   2.330  1.00  0.00            
ATOM    114  C33 ACD     1      29.420  25.030   3.310  1.00  0.00            
ATOM    115  H55 ACD     1      30.180  24.740   2.580  1.00  0.00            
ATOM    116  O28 ACD     1      30.040  25.040   4.640  1.00  0.00            
ATOM    117  C34 ACD     1      31.350  24.430   4.600  1.00  0.00            
ATOM    118  H56 ACD     1      31.470  23.720   3.770  1.00  0.00            
ATOM    119  C35 ACD     1      32.380  25.530   4.440  1.00  0.00            
ATOM    120  H57 ACD     1      32.340  26.260   5.250  1.00  0.00            
ATOM    121  O29 ACD     1      32.250  26.200   3.170  1.00  0.00            
ATOM    122  H58 ACD     1      31.380  26.610   3.160  1.00  0.00            
ATOM    123  C36 ACD     1      33.720  24.950   4.620  1.00  0.00            
ATOM    124  H59 ACD     1      33.900  24.220   3.820  1.00  0.00            
ATOM    125  O30 ACD     1      34.770  25.910   4.600  1.00  0.00            
ATOM    126  H60 ACD     1      34.560  26.670   4.050  1.00  0.00            
ATOM    127  C1  DP7     2      29.670  26.210   8.090  1.00  0.00            
ATOM    128  N1  DP7     2      30.030  27.670   8.210  1.00  0.00            
ATOM    129  C2  DP7     2      31.240  27.950   7.440  1.00  0.00            
ATOM    130  C3  DP7     2      31.650  29.410   7.540  1.00  0.00            
ATOM    131  N2  DP7     2      30.560  30.450   7.260  1.00  0.00            
ATOM    132  C4  DP7     2      30.970  31.920   7.530  1.00  0.00            
ATOM    133  C5  DP7     2      32.200  32.350   6.830  1.00  0.00            
ATOM    134  C6  DP7     2      33.260  32.870   7.540  1.00  0.00            
ATOM    135  C7  DP7     2      34.430  33.310   6.990  1.00  0.00            
ATOM    136  C8  DP7     2      34.560  33.340   5.570  1.00  0.00            
ATOM    137  C9  DP7     2      33.550  32.680   4.830  1.00  0.00            
ATOM    138  C10 DP7     2      32.350  32.310   5.420  1.00  0.00            
ATOM    139  C11 DP7     2      29.780  32.890   7.320  1.00  0.00            
ATOM    140  C12 DP7     2      28.670  32.610   6.460  1.00  0.00            
ATOM    141  C13 DP7     2      27.500  33.400   6.470  1.00  0.00            
ATOM    142  C14 DP7     2      27.440  34.500   7.360  1.00  0.00            
ATOM    143  C15 DP7     2      28.460  34.760   8.290  1.00  0.00            
ATOM    144  C16 DP7     2      29.610  33.920   8.300  1.00  0.00            
ATOM    145  C17 DP7     2      29.240  30.030   7.950  1.00  0.00            
ATOM    146  C18 DP7     2      28.900  28.510   7.790  1.00  0.00            
ATOM    147  H1  DP7     2      30.410  25.560   8.580  1.00  0.00            
ATOM    148  H2  DP7     2      28.730  26.080   8.650  1.00  0.00            
ATOM    149  H3  DP7     2      29.560  25.880   7.050  1.00  0.00            
ATOM    150  H4  DP7     2      31.000  27.690   6.400  1.00  0.00            
ATOM    151  H5  DP7     2      32.140  27.450   7.800  1.00  0.00            
ATOM    152  H6  DP7     2      32.450  29.620   6.830  1.00  0.00            
ATOM    153  H7  DP7     2      32.040  29.540   8.550  1.00  0.00            
ATOM    154  H8  DP7     2      30.390  30.420   6.250  1.00  0.00            
ATOM    155  H9  DP7     2      31.250  31.780   8.570  1.00  0.00            
ATOM    156  H10 DP7     2      33.300  32.800   8.620  1.00  0.00            
ATOM    157  H11 DP7     2      35.250  33.600   7.640  1.00  0.00            
ATOM    158  H12 DP7     2      35.490  33.640   5.090  1.00  0.00            
ATOM    159  H13 DP7     2      33.620  32.530   3.760  1.00  0.00            
ATOM    160  H14 DP7     2      31.610  31.970   4.700  1.00  0.00            
ATOM    161  H15 DP7     2      28.620  31.710   5.870  1.00  0.00            
ATOM    162  H16 DP7     2      26.730  33.200   5.730  1.00  0.00            
ATOM    163  H17 DP7     2      26.520  35.080   7.360  1.00  0.00            
ATOM    164  H18 DP7     2      28.390  35.580   9.000  1.00  0.00            
ATOM    165  H19 DP7     2      30.460  34.180   8.930  1.00  0.00            
ATOM    166  H20 DP7     2      28.410  30.610   7.550  1.00  0.00            
ATOM    167  H21 DP7     2      29.320  30.270   9.010  1.00  0.00            
ATOM    168  H22 DP7     2      28.000  28.380   8.400  1.00  0.00            
ATOM    169  H23 DP7     2      28.610  28.290   6.760  1.00  0.00            
TER
ENDMDL
MODEL        1
ATOM      1  H1  ACD     1      26.770  14.630  26.690  1.00  0.00            
ATOM      2  O1  ACD     1      26.270  14.670  27.510  1.00  0.00            
ATOM      3  C1  ACD     1      25.090  15.400  27.150  1.00  0.00            
ATOM      4  H2  ACD     1      24.470  15.630  28.020  1.00  0.00            
ATOM      5  H3  ACD     1      24.420  14.930  26.410  1.00  0.00            
ATOM      6  C2  ACD     1      25.490  16.710  26.570  1.00  0.00            
ATOM      7  H4  ACD     1      25.910  17.370  27.330  1.00  0.00            
ATOM      8  O2  ACD     1      26.540  16.480  25.610  1.00  0.00            
ATOM      9  C3  ACD     1      27.110  17.690  25.030  1.00  0.00            
ATOM     10  H5  ACD     1      27.900  17.400  24.330  1.00  0.00            
ATOM     11  O3  ACD     1      27.630  18.520  26.010  1.00  0.00            
ATOM     12  C4  ACD     1      29.050  18.450  26.200  1.00  0.00            
ATOM     13  H6  ACD     1      29.550  17.550  25.820  1.00  0.00            
ATOM     14  C5  ACD     1      29.460  19.720  25.540  1.00  0.00            
ATOM     15  H7  ACD     1      28.890  20.510  26.040  1.00  0.00            
ATOM     16  O4  ACD     1      29.210  19.740  24.170  1.00  0.00            
ATOM     17  H8  ACD     1      28.250  19.780  24.080  1.00  0.00            
ATOM     18  C6  ACD     1      31.010  20.000  25.820  1.00  0.00            
ATOM     19  H9  ACD     1      31.620  19.190  25.390  1.00  0.00            
ATOM     20  O5  ACD     1      31.480  21.250  25.190  1.00  0.00            
ATOM     21  H10 ACD     1      32.310  21.410  25.660  1.00  0.00            
ATOM     22  C7  ACD     1      31.220  20.000  27.320  1.00  0.00            
ATOM     23  H11 ACD     1      32.280  20.220  27.480  1.00  0.00            
ATOM     24  O6  ACD     1      30.780  18.790  27.880  1.00  0.00            
ATOM     25  C8  ACD     1      29.340  18.540  27.700  1.00  0.00            
ATOM     26  H12 ACD     1      28.720  19.390  28.030  1.00  0.00            
ATOM     27  C9  ACD     1      28.960  17.220  28.360  1.00  0.00            
ATOM     28  H13 ACD     1      27.950  16.920  28.100  1.00  0.00            
ATOM     29  H14 ACD     1      29.700  16.500  27.990  1.00  0.00            
ATOM     30  O7  ACD     1      28.960  17.290  29.780  1.00  0.00            
ATOM     31  H15 ACD     1      29.870  17.450  30.060  1.00  0.00            
ATOM     32  O8  ACD     1      30.470  21.150  27.870  1.00  0.00            
ATOM     33  C10 ACD     1      31.100  22.060  28.810  1.00  0.00            
ATOM     34  H16 ACD     1      32.190  21.980  28.670  1.00  0.00            
ATOM     35  C11 ACD     1      30.530  23.440  28.250  1.00  0.00            
ATOM     36  H17 ACD     1      29.460  23.390  27.990  1.00  0.00            
ATOM     37  O9  ACD     1      31.320  23.880  27.100  1.00  0.00            
ATOM     38  H18 ACD     1      30.890  23.510  26.320  1.00  0.00            
ATOM     39  C12 ACD     1      30.580  24.550  29.370  1.00  0.00            
ATOM     40  H19 ACD     1      31.640  24.810  29.410  1.00  0.00            
ATOM     41  O10 ACD     1      29.710  25.670  28.880  1.00  0.00            
ATOM     42  H20 ACD     1      30.060  25.970  28.030  1.00  0.00            
ATOM     43  C13 ACD     1      30.030  24.000  30.760  1.00  0.00            
ATOM     44  H21 ACD     1      30.230  24.710  31.560  1.00  0.00            
ATOM     45  O11 ACD     1      30.820  22.900  31.070  1.00  0.00            
ATOM     46  C14 ACD     1      30.760  21.720  30.290  1.00  0.00            
ATOM     47  H22 ACD     1      29.720  21.380  30.340  1.00  0.00            
ATOM     48  C15 ACD     1      31.660  20.730  30.990  1.00  0.00            
ATOM     49  H23 ACD     1      31.630  19.780  30.440  1.00  0.00            
ATOM     50  H24 ACD     1      32.720  21.000  30.840  1.00  0.00            
ATOM     51  O12 ACD     1      31.300  20.420  32.290  1.00  0.00            
ATOM     52  H25 ACD     1      31.580  21.200  32.780  1.00  0.00            
ATOM     53  O13 ACD     1      28.670  23.670  30.560  1.00  0.00            
ATOM     54  C16 ACD     1      27.730  23.970  31.530  1.00  0.00            
ATOM     55  H26 ACD     1      28.150  24.460  32.420  1.00  0.00            
ATOM     56  C17 ACD     1      26.660  24.830  30.790  1.00  0.00            
ATOM     57  H27 ACD     1      26.240  24.180  30.010  1.00  0.00            
ATOM     58  O14 ACD     1      27.220  26.090  30.360  1.00  0.00            
ATOM     59  H28 ACD     1      27.960  26.010  29.750  1.00  0.00            
ATOM     60  C18 ACD     1      25.430  25.010  31.680  1.00  0.00            
ATOM     61  H29 ACD     1      25.680  25.700  32.490  1.00  0.00            
ATOM     62  O15 ACD     1      24.280  25.550  30.990  1.00  0.00            
ATOM     63  H30 ACD     1      24.160  26.460  31.280  1.00  0.00            
ATOM     64  C19 ACD     1      24.990  23.700  32.330  1.00  0.00            
ATOM     65  H31 ACD     1      24.490  23.950  33.270  1.00  0.00            
ATOM     66  O16 ACD     1      26.140  23.100  32.920  1.00  0.00            
ATOM     67  C20 ACD     1      27.190  22.660  32.090  1.00  0.00            
ATOM     68  H32 ACD     1      26.720  21.980  31.360  1.00  0.00            
ATOM     69  C21 ACD     1      28.210  21.820  32.880  1.00  0.00            
ATOM     70  H33 ACD     1      28.790  21.140  32.250  1.00  0.00            
ATOM     71  H34 ACD     1      28.830  22.420  33.560  1.00  0.00            
ATOM     72  O17 ACD     1      27.600  21.000  33.830  1.00  0.00            
ATOM     73  H35 ACD     1      27.000  21.530  34.360  1.00  0.00            
ATOM     74  O18 ACD     1      24.210  22.850  31.480  1.00  0.00            
ATOM     75  C22 ACD     1      23.000  22.310  32.030  1.00  0.00            
ATOM     76  H36 ACD     1      22.730  22.840  32.960  1.00  0.00            
ATOM     77  C23 ACD     1      21.860  22.690  31.110  1.00  0.00            
ATOM     78  H37 ACD     1      22.260  22.490  30.110  1.00  0.00            
ATOM     79  O19 ACD     1      21.600  24.140  31.250  1.00  0.00            
ATOM     80  H38 ACD     1      22.460  24.520  31.040  1.00  0.00            
ATOM     81  C24 ACD     1      20.640  21.870  31.230  1.00  0.00            
ATOM     82  H39 ACD     1      20.140  22.080  32.190  1.00  0.00            
ATOM     83  O20 ACD     1      19.670  21.960  30.200  1.00  0.00            
ATOM     84  H40 ACD     1      19.090  22.720  30.310  1.00  0.00            
ATOM     85  C25 ACD     1      20.970  20.350  31.240  1.00  0.00            
ATOM     86  H41 ACD     1      19.970  19.890  31.270  1.00  0.00            
ATOM     87  O21 ACD     1      21.750  20.260  32.430  1.00  0.00            
ATOM     88  C26 ACD     1      23.130  20.810  32.370  1.00  0.00            
ATOM     89  H42 ACD     1      23.660  20.310  31.560  1.00  0.00            
ATOM     90  C27 ACD     1      23.780  20.680  33.760  1.00  0.00            
ATOM     91  H43 ACD     1      24.730  21.230  33.640  1.00  0.00            
ATOM     92  H44 ACD     1      23.240  21.140  34.590  1.00  0.00            
ATOM     93  O22 ACD     1      24.140  19.360  34.030  1.00  0.00            
ATOM     94  H45 ACD     1      24.740  19.430  34.780  1.00  0.00            
ATOM     95  O23 ACD     1      21.590  19.970  30.010  1.00  0.00            
ATOM     96  C28 ACD     1      21.270  18.750  29.390  1.00  0.00            
ATOM     97  H46 ACD     1      20.330  18.330  29.780  1.00  0.00            
ATOM     98  C29 ACD     1      22.490  17.840  29.520  1.00  0.00            
ATOM     99  H47 ACD     1      23.390  18.460  29.400  1.00  0.00            
ATOM    100  O24 ACD     1      22.370  16.780  28.550  1.00  0.00            
ATOM    101  C30 ACD     1      22.610  17.260  30.940  1.00  0.00            
ATOM    102  H48 ACD     1      22.670  18.080  31.660  1.00  0.00            
ATOM    103  H49 ACD     1      21.660  16.750  31.150  1.00  0.00            
ATOM    104  O25 ACD     1      23.700  16.420  31.130  1.00  0.00            
ATOM    105  H50 ACD     1      24.480  16.940  30.910  1.00  0.00            
ATOM    106  C31 ACD     1      20.890  19.200  28.000  1.00  0.00            
ATOM    107  H51 ACD     1      21.710  19.790  27.550  1.00  0.00            
ATOM    108  O26 ACD     1      19.720  20.000  28.080  1.00  0.00            
ATOM    109  H52 ACD     1      19.740  20.630  28.820  1.00  0.00            
ATOM    110  C32 ACD     1      20.880  17.990  27.040  1.00  0.00            
ATOM    111  H53 ACD     1      20.040  17.310  27.190  1.00  0.00            
ATOM    112  O27 ACD     1      20.880  18.420  25.630  1.00  0.00            
ATOM    113  H54 ACD     1      21.730  18.870  25.550  1.00  0.00            
ATOM    114  C33 ACD     1      22.170  17.180  27.190  1.00  0.00            
ATOM    115  H55 ACD     1      22.040  16.240  26.640  1.00  0.00            
ATOM    116  O28 ACD     1      23.290  17.920  26.750  1.00  0.00            
ATOM    117  C34 ACD     1      24.330  17.460  25.850  1.00  0.00            
ATOM    118  H56 ACD     1      23.850  16.790  25.120  1.00  0.00            
ATOM    119  C35 ACD     1      24.900  18.770  25.290  1.00  0.00            
ATOM    120  H57 ACD     1      25.390  19.320  26.090  1.00  0.00            
ATOM    121  O29 ACD     1      23.860  19.560  24.720  1.00  0.00            
ATOM    122  H58 ACD     1      23.480  19.140  23.940  1.00  0.00            
ATOM    123  C36 ACD     1      26.010  18.410  24.270  1.00  0.00            
ATOM    124  H59 ACD     1      25.590  17.640  23.610  1.00  0.00            
ATOM    125  O30 ACD     1      26.450  19.520  23.510  1.00  0.00            
ATOM    126  H60 ACD     1      25.730  19.580  22.880  1.00  0.00            
ATOM    127  C1  DP7     2      26.310  19.850  28.990  1.00  0.00            
ATOM    128  N1  DP7     2      25.960  21.220  28.490  1.00  0.00            
ATOM    129  C2  DP7     2      26.700  21.920  27.370  1.00  0.00            
ATOM    130  C3  DP7     2      26.400  23.410  27.340  1.00  0.00            
ATOM    131  N2  DP7     2      24.860  23.700  27.180  1.00  0.00            
ATOM    132  C4  DP7     2      24.470  25.130  27.230  1.00  0.00            
ATOM    133  C5  DP7     2      25.440  26.110  26.620  1.00  0.00            
ATOM    134  C6  DP7     2      26.000  27.180  27.330  1.00  0.00            
ATOM    135  C7  DP7     2      26.900  28.040  26.790  1.00  0.00            
ATOM    136  C8  DP7     2      27.410  27.830  25.540  1.00  0.00            
ATOM    137  C9  DP7     2      26.900  26.770  24.720  1.00  0.00            
ATOM    138  C10 DP7     2      25.890  25.940  25.280  1.00  0.00            
ATOM    139  C11 DP7     2      23.100  25.420  26.790  1.00  0.00            
ATOM    140  C12 DP7     2      22.230  26.210  27.600  1.00  0.00            
ATOM    141  C13 DP7     2      20.920  26.440  27.130  1.00  0.00            
ATOM    142  C14 DP7     2      20.560  26.150  25.820  1.00  0.00            
ATOM    143  C15 DP7     2      21.480  25.490  25.000  1.00  0.00            
ATOM    144  C16 DP7     2      22.640  24.990  25.560  1.00  0.00            
ATOM    145  C17 DP7     2      24.130  22.940  28.360  1.00  0.00            
ATOM    146  C18 DP7     2      24.460  21.400  28.470  1.00  0.00            
ATOM    147  H1  DP7     2      27.330  19.730  29.380  1.00  0.00            
ATOM    148  H2  DP7     2      25.680  19.610  29.850  1.00  0.00            
ATOM    149  H3  DP7     2      26.050  19.190  28.150  1.00  0.00            
ATOM    150  H4  DP7     2      26.490  21.490  26.380  1.00  0.00            
ATOM    151  H5  DP7     2      27.780  21.840  27.570  1.00  0.00            
ATOM    152  H6  DP7     2      26.980  23.760  26.490  1.00  0.00            
ATOM    153  H7  DP7     2      26.770  23.890  28.250  1.00  0.00            
ATOM    154  H8  DP7     2      24.590  23.210  26.320  1.00  0.00            
ATOM    155  H9  DP7     2      24.540  25.330  28.300  1.00  0.00            
ATOM    156  H10 DP7     2      25.740  27.460  28.350  1.00  0.00            
ATOM    157  H11 DP7     2      27.270  28.890  27.360  1.00  0.00            
ATOM    158  H12 DP7     2      28.130  28.500  25.080  1.00  0.00            
ATOM    159  H13 DP7     2      27.360  26.600  23.750  1.00  0.00            
ATOM    160  H14 DP7     2      25.480  25.110  24.700  1.00  0.00            
ATOM    161  H15 DP7     2      22.520  26.610  28.560  1.00  0.00            
ATOM    162  H16 DP7     2      20.220  26.900  27.820  1.00  0.00            
ATOM    163  H17 DP7     2      19.560  26.370  25.450  1.00  0.00            
ATOM    164  H18 DP7     2      21.180  25.150  24.010  1.00  0.00            
ATOM    165  H19 DP7     2      23.350  24.480  24.910  1.00  0.00            
ATOM    166  H20 DP7     2      23.040  23.030  28.280  1.00  0.00            
ATOM    167  H21 DP7     2      24.440  23.420  29.290  1.00  0.00            
ATOM    168  H22 DP7     2      23.990  21.040  29.400  1.00  0.00            
ATOM    169  H23 DP7     2      23.930  21.040  27.580  1.00  0.00            
TER
ENDMDL
MODEL        1
ATOM      1  H1  ACD     1      24.890  14.370  30.690  1.00  0.00            
ATOM      2  O1  ACD     1      25.150  13.820  29.940  1.00  0.00            
ATOM      3  C1  ACD     1      24.330  14.190  28.830  1.00  0.00            
ATOM      4  H2  ACD     1      23.370  14.530  29.240  1.00  0.00            
ATOM      5  H3  ACD     1      24.170  13.290  28.220  1.00  0.00            
ATOM      6  C2  ACD     1      24.910  15.410  28.090  1.00  0.00            
ATOM      7  H4  ACD     1      25.190  16.150  28.840  1.00  0.00            
ATOM      8  O2  ACD     1      26.140  15.040  27.350  1.00  0.00            
ATOM      9  C3  ACD     1      26.780  16.180  26.820  1.00  0.00            
ATOM     10  H5  ACD     1      27.690  15.840  26.310  1.00  0.00            
ATOM     11  O3  ACD     1      27.070  17.120  27.820  1.00  0.00            
ATOM     12  C4  ACD     1      28.450  17.110  28.190  1.00  0.00            
ATOM     13  H6  ACD     1      28.920  16.120  28.160  1.00  0.00            
ATOM     14  C5  ACD     1      29.230  18.080  27.430  1.00  0.00            
ATOM     15  H7  ACD     1      28.640  19.000  27.320  1.00  0.00            
ATOM     16  O4  ACD     1      29.350  17.520  26.050  1.00  0.00            
ATOM     17  H8  ACD     1      28.440  17.350  25.800  1.00  0.00            
ATOM     18  C6  ACD     1      30.660  18.310  28.020  1.00  0.00            
ATOM     19  H9  ACD     1      31.220  17.370  27.940  1.00  0.00            
ATOM     20  O5  ACD     1      31.440  19.320  27.370  1.00  0.00            
ATOM     21  H10 ACD     1      31.820  19.100  26.510  1.00  0.00            
ATOM     22  C7  ACD     1      30.570  18.620  29.510  1.00  0.00            
ATOM     23  H11 ACD     1      31.570  18.710  29.950  1.00  0.00            
ATOM     24  O6  ACD     1      29.860  17.600  30.160  1.00  0.00            
ATOM     25  C8  ACD     1      28.470  17.470  29.710  1.00  0.00            
ATOM     26  H12 ACD     1      27.940  18.430  29.770  1.00  0.00            
ATOM     27  C9  ACD     1      27.700  16.520  30.640  1.00  0.00            
ATOM     28  H13 ACD     1      26.770  16.310  30.090  1.00  0.00            
ATOM     29  H14 ACD     1      28.300  15.620  30.840  1.00  0.00            
ATOM     30  O7  ACD     1      27.280  17.010  31.920  1.00  0.00            
ATOM     31  H15 ACD     1      28.000  17.490  32.330  1.00  0.00            
ATOM     32  O8  ACD     1      30.000  19.930  29.690  1.00  0.00            
ATOM     33  C10 ACD     1      30.390  20.730  30.860  1.00  0.00            
ATOM     34  H16 ACD     1      31.470  20.620  31.000  1.00  0.00            
ATOM     35  C11 ACD     1      29.930  22.150  30.390  1.00  0.00            
ATOM     36  H17 ACD     1      28.880  22.040  30.090  1.00  0.00            
ATOM     37  O9  ACD     1      30.750  22.600  29.260  1.00  0.00            
ATOM     38  H18 ACD     1      30.440  22.260  28.410  1.00  0.00            
ATOM     39  C12 ACD     1      29.970  23.140  31.550  1.00  0.00            
ATOM     40  H19 ACD     1      31.000  23.130  31.940  1.00  0.00            
ATOM     41  O10 ACD     1      29.650  24.530  31.180  1.00  0.00            
ATOM     42  H20 ACD     1      30.390  24.790  30.620  1.00  0.00            
ATOM     43  C13 ACD     1      29.150  22.580  32.740  1.00  0.00            
ATOM     44  H21 ACD     1      29.360  23.330  33.510  1.00  0.00            
ATOM     45  O11 ACD     1      29.720  21.410  33.090  1.00  0.00            
ATOM     46  C14 ACD     1      29.690  20.280  32.120  1.00  0.00            
ATOM     47  H22 ACD     1      28.650  20.080  31.830  1.00  0.00            
ATOM     48  C15 ACD     1      30.310  19.060  32.760  1.00  0.00            
ATOM     49  H23 ACD     1      30.920  18.560  31.990  1.00  0.00            
ATOM     50  H24 ACD     1      31.120  19.350  33.440  1.00  0.00            
ATOM     51  O12 ACD     1      29.390  18.160  33.420  1.00  0.00            
ATOM     52  H25 ACD     1      29.900  17.350  33.450  1.00  0.00            
ATOM     53  O13 ACD     1      27.820  22.380  32.340  1.00  0.00            
ATOM     54  C16 ACD     1      26.820  22.950  33.160  1.00  0.00            
ATOM     55  H26 ACD     1      27.300  23.670  33.850  1.00  0.00            
ATOM     56  C17 ACD     1      25.970  23.750  32.140  1.00  0.00            
ATOM     57  H27 ACD     1      25.610  23.030  31.390  1.00  0.00            
ATOM     58  O14 ACD     1      26.620  24.910  31.490  1.00  0.00            
ATOM     59  H28 ACD     1      27.560  24.730  31.420  1.00  0.00            
ATOM     60  C18 ACD     1      24.760  24.250  32.920  1.00  0.00            
ATOM     61  H29 ACD     1      25.000  24.920  33.760  1.00  0.00            
ATOM     62  O15 ACD     1      23.930  24.920  31.940  1.00  0.00            
ATOM     63  H30 ACD     1      24.500  25.570  31.520  1.00  0.00            
ATOM     64  C19 ACD     1      24.010  23.020  33.470  1.00  0.00            
ATOM     65  H31 ACD     1      23.170  23.350  34.090  1.00  0.00            
ATOM     66  O16 ACD     1      24.850  22.310  34.320  1.00  0.00            
ATOM     67  C20 ACD     1      26.070  21.770  33.790  1.00  0.00            
ATOM     68  H32 ACD     1      25.850  21.020  33.010  1.00  0.00            
ATOM     69  C21 ACD     1      26.830  21.110  34.950  1.00  0.00            
ATOM     70  H33 ACD     1      27.790  20.800  34.530  1.00  0.00            
ATOM     71  H34 ACD     1      27.070  21.800  35.780  1.00  0.00            
ATOM     72  O17 ACD     1      26.020  19.920  35.330  1.00  0.00            
ATOM     73  H35 ACD     1      25.250  19.830  34.770  1.00  0.00            
ATOM     74  O18 ACD     1      23.590  22.110  32.460  1.00  0.00            
ATOM     75  C22 ACD     1      22.190  21.850  32.560  1.00  0.00            
ATOM     76  H36 ACD     1      21.690  22.310  33.430  1.00  0.00            
ATOM     77  C23 ACD     1      21.470  22.440  31.400  1.00  0.00            
ATOM     78  H37 ACD     1      22.020  22.190  30.480  1.00  0.00            
ATOM     79  O19 ACD     1      21.410  23.800  31.520  1.00  0.00            
ATOM     80  H38 ACD     1      22.250  24.220  31.680  1.00  0.00            
ATOM     81  C24 ACD     1      20.080  21.810  31.120  1.00  0.00            
ATOM     82  H39 ACD     1      19.430  22.290  31.860  1.00  0.00            
ATOM     83  O20 ACD     1      19.550  22.150  29.850  1.00  0.00            
ATOM     84  H40 ACD     1      19.710  23.090  29.740  1.00  0.00            
ATOM     85  C25 ACD     1      20.070  20.330  31.230  1.00  0.00            
ATOM     86  H41 ACD     1      19.080  19.860  31.200  1.00  0.00            
ATOM     87  O21 ACD     1      20.660  20.000  32.510  1.00  0.00            
ATOM     88  C26 ACD     1      22.030  20.330  32.700  1.00  0.00            
ATOM     89  H42 ACD     1      22.650  19.940  31.890  1.00  0.00            
ATOM     90  C27 ACD     1      22.640  19.660  33.860  1.00  0.00            
ATOM     91  H43 ACD     1      23.710  19.770  33.670  1.00  0.00            
ATOM     92  H44 ACD     1      22.460  20.090  34.860  1.00  0.00            
ATOM     93  O22 ACD     1      22.420  18.240  33.900  1.00  0.00            
ATOM     94  H45 ACD     1      23.290  17.880  33.740  1.00  0.00            
ATOM     95  O23 ACD     1      20.850  19.690  30.230  1.00  0.00            
ATOM     96  C28 ACD     1      20.420  18.480  29.610  1.00  0.00            
ATOM     97  H46 ACD     1      19.330  18.480  29.740  1.00  0.00            
ATOM     98  C29 ACD     1      21.120  17.290  30.300  1.00  0.00            
ATOM     99  H47 ACD     1      22.190  17.510  30.450  1.00  0.00            
ATOM    100  O24 ACD     1      21.200  16.110  29.350  1.00  0.00            
ATOM    101  C30 ACD     1      20.440  16.860  31.550  1.00  0.00            
ATOM    102  H48 ACD     1      20.190  17.740  32.160  1.00  0.00            
ATOM    103  H49 ACD     1      19.480  16.380  31.330  1.00  0.00            
ATOM    104  O25 ACD     1      21.280  15.860  32.250  1.00  0.00            
ATOM    105  H50 ACD     1      20.880  15.690  33.110  1.00  0.00            
ATOM    106  C31 ACD     1      20.760  18.750  28.170  1.00  0.00            
ATOM    107  H51 ACD     1      21.780  19.160  28.130  1.00  0.00            
ATOM    108  O26 ACD     1      19.810  19.770  27.750  1.00  0.00            
ATOM    109  H52 ACD     1      19.810  20.480  28.400  1.00  0.00            
ATOM    110  C32 ACD     1      20.700  17.470  27.360  1.00  0.00            
ATOM    111  H53 ACD     1      19.700  17.030  27.500  1.00  0.00            
ATOM    112  O27 ACD     1      20.950  17.740  26.020  1.00  0.00            
ATOM    113  H54 ACD     1      20.650  16.960  25.530  1.00  0.00            
ATOM    114  C33 ACD     1      21.560  16.410  28.020  1.00  0.00            
ATOM    115  H55 ACD     1      21.570  15.510  27.410  1.00  0.00            
ATOM    116  O28 ACD     1      22.940  16.890  28.050  1.00  0.00            
ATOM    117  C34 ACD     1      23.880  16.160  27.240  1.00  0.00            
ATOM    118  H56 ACD     1      23.350  15.470  26.570  1.00  0.00            
ATOM    119  C35 ACD     1      24.540  17.260  26.310  1.00  0.00            
ATOM    120  H57 ACD     1      24.730  18.070  27.030  1.00  0.00            
ATOM    121  O29 ACD     1      23.620  17.730  25.290  1.00  0.00            
ATOM    122  H58 ACD     1      22.800  18.110  25.600  1.00  0.00            
ATOM    123  C36 ACD     1      25.900  16.840  25.760  1.00  0.00            
ATOM    124  H59 ACD     1      25.680  16.060  25.030  1.00  0.00            
ATOM    125  O30 ACD     1      26.600  17.790  25.050  1.00  0.00            
ATOM    126  H60 ACD     1      25.870  18.220  24.580  1.00  0.00            
ATOM    127  C1  DP7     2      25.080  18.890  30.080  1.00  0.00            
ATOM    128  N1  DP7     2      25.260  20.330  29.680  1.00  0.00            
ATOM    129  C2  DP7     2      26.550  20.620  28.930  1.00  0.00            
ATOM    130  C3  DP7     2      26.760  22.150  28.840  1.00  0.00            
ATOM    131  N2  DP7     2      25.640  22.850  28.110  1.00  0.00            
ATOM    132  C4  DP7     2      25.650  24.380  28.190  1.00  0.00            
ATOM    133  C5  DP7     2      27.010  25.070  27.860  1.00  0.00            
ATOM    134  C6  DP7     2      27.450  26.100  28.710  1.00  0.00            
ATOM    135  C7  DP7     2      28.660  26.730  28.480  1.00  0.00            
ATOM    136  C8  DP7     2      29.440  26.430  27.320  1.00  0.00            
ATOM    137  C9  DP7     2      28.900  25.490  26.420  1.00  0.00            
ATOM    138  C10 DP7     2      27.720  24.760  26.680  1.00  0.00            
ATOM    139  C11 DP7     2      24.470  24.900  27.420  1.00  0.00            
ATOM    140  C12 DP7     2      23.350  25.330  28.150  1.00  0.00            
ATOM    141  C13 DP7     2      22.260  25.930  27.460  1.00  0.00            
ATOM    142  C14 DP7     2      22.250  26.170  26.090  1.00  0.00            
ATOM    143  C15 DP7     2      23.430  25.830  25.370  1.00  0.00            
ATOM    144  C16 DP7     2      24.490  25.150  26.040  1.00  0.00            
ATOM    145  C17 DP7     2      24.310  22.270  28.730  1.00  0.00            
ATOM    146  C18 DP7     2      24.170  20.820  28.820  1.00  0.00            
ATOM    147  H1  DP7     2      26.020  18.640  30.570  1.00  0.00            
ATOM    148  H2  DP7     2      24.120  18.740  30.590  1.00  0.00            
ATOM    149  H3  DP7     2      25.050  18.260  29.180  1.00  0.00            
ATOM    150  H4  DP7     2      26.560  20.130  27.950  1.00  0.00            
ATOM    151  H5  DP7     2      27.490  20.300  29.400  1.00  0.00            
ATOM    152  H6  DP7     2      27.590  22.360  28.160  1.00  0.00            
ATOM    153  H7  DP7     2      27.080  22.590  29.780  1.00  0.00            
ATOM    154  H8  DP7     2      25.600  22.470  27.150  1.00  0.00            
ATOM    155  H9  DP7     2      25.490  24.640  29.240  1.00  0.00            
ATOM    156  H10 DP7     2      26.960  26.410  29.620  1.00  0.00            
ATOM    157  H11 DP7     2      29.090  27.350  29.260  1.00  0.00            
ATOM    158  H12 DP7     2      30.390  26.940  27.170  1.00  0.00            
ATOM    159  H13 DP7     2      29.440  25.370  25.490  1.00  0.00            
ATOM    160  H14 DP7     2      27.420  24.020  25.950  1.00  0.00            
ATOM    161  H15 DP7     2      23.270  25.210  29.220  1.00  0.00            
ATOM    162  H16 DP7     2      21.450  26.310  28.080  1.00  0.00            
ATOM    163  H17 DP7     2      21.380  26.430  25.490  1.00  0.00            
ATOM    164  H18 DP7     2      23.500  26.060  24.310  1.00  0.00            
ATOM    165  H19 DP7     2      25.400  24.960  25.490  1.00  0.00            
ATOM    166  H20 DP7     2      23.440  22.680  28.210  1.00  0.00            
ATOM    167  H21 DP7     2      24.280  22.670  29.750  1.00  0.00            
ATOM    168  H22 DP7     2      23.190  20.470  29.170  1.00  0.00            
ATOM    169  H23 DP7     2      24.340  20.400  27.820  1.00  0.00            
TER
ENDMDL
MODEL        1
ATOM      1  H1  ACD     1      18.940  19.270  28.570  1.00  0.00            
ATOM      2  O1  ACD     1      19.000  19.980  29.220  1.00  0.00            
ATOM      3  C1  ACD     1      20.120  20.770  28.800  1.00  0.00            
ATOM      4  H2  ACD     1      20.920  20.020  28.750  1.00  0.00            
ATOM      5  H3  ACD     1      20.350  21.510  29.570  1.00  0.00            
ATOM      6  C2  ACD     1      19.860  21.570  27.520  1.00  0.00            
ATOM      7  H4  ACD     1      20.770  22.120  27.270  1.00  0.00            
ATOM      8  O2  ACD     1      19.610  20.590  26.440  1.00  0.00            
ATOM      9  C3  ACD     1      19.340  21.030  25.080  1.00  0.00            
ATOM     10  H5  ACD     1      19.160  20.180  24.420  1.00  0.00            
ATOM     11  O3  ACD     1      20.440  21.720  24.540  1.00  0.00            
ATOM     12  C4  ACD     1      21.540  21.000  23.800  1.00  0.00            
ATOM     13  H6  ACD     1      21.140  20.510  22.910  1.00  0.00            
ATOM     14  C5  ACD     1      22.470  22.160  23.410  1.00  0.00            
ATOM     15  H7  ACD     1      22.630  22.840  24.260  1.00  0.00            
ATOM     16  O4  ACD     1      22.040  23.000  22.330  1.00  0.00            
ATOM     17  H8  ACD     1      21.340  23.610  22.560  1.00  0.00            
ATOM     18  C6  ACD     1      23.860  21.630  23.040  1.00  0.00            
ATOM     19  H9  ACD     1      23.830  21.180  22.040  1.00  0.00            
ATOM     20  O5  ACD     1      24.800  22.710  23.110  1.00  0.00            
ATOM     21  H10 ACD     1      24.470  23.480  22.630  1.00  0.00            
ATOM     22  C7  ACD     1      24.350  20.640  24.100  1.00  0.00            
ATOM     23  H11 ACD     1      25.330  20.250  23.790  1.00  0.00            
ATOM     24  O6  ACD     1      23.440  19.560  24.150  1.00  0.00            
ATOM     25  C8  ACD     1      22.140  19.850  24.600  1.00  0.00            
ATOM     26  H12 ACD     1      22.290  20.240  25.610  1.00  0.00            
ATOM     27  C9  ACD     1      21.360  18.510  24.660  1.00  0.00            
ATOM     28  H13 ACD     1      22.050  17.860  25.200  1.00  0.00            
ATOM     29  H14 ACD     1      20.450  18.450  25.280  1.00  0.00            
ATOM     30  O7  ACD     1      21.080  17.850  23.440  1.00  0.00            
ATOM     31  H15 ACD     1      20.230  17.470  23.670  1.00  0.00            
ATOM     32  O8  ACD     1      24.480  21.230  25.390  1.00  0.00            
ATOM     33  C10 ACD     1      25.630  20.750  26.110  1.00  0.00            
ATOM     34  H16 ACD     1      26.130  19.950  25.550  1.00  0.00            
ATOM     35  C11 ACD     1      26.600  21.920  26.140  1.00  0.00            
ATOM     36  H17 ACD     1      26.090  22.830  26.470  1.00  0.00            
ATOM     37  O9  ACD     1      27.050  22.160  24.760  1.00  0.00            
ATOM     38  H18 ACD     1      26.280  22.160  24.180  1.00  0.00            
ATOM     39  C12 ACD     1      27.710  21.630  27.170  1.00  0.00            
ATOM     40  H19 ACD     1      28.300  20.770  26.820  1.00  0.00            
ATOM     41  O10 ACD     1      28.510  22.750  27.300  1.00  0.00            
ATOM     42  H20 ACD     1      28.770  22.980  26.410  1.00  0.00            
ATOM     43  C13 ACD     1      27.150  21.330  28.560  1.00  0.00            
ATOM     44  H21 ACD     1      27.930  21.090  29.300  1.00  0.00            
ATOM     45  O11 ACD     1      26.250  20.220  28.450  1.00  0.00            
ATOM     46  C14 ACD     1      25.190  20.260  27.510  1.00  0.00            
ATOM     47  H22 ACD     1      24.420  20.960  27.870  1.00  0.00            
ATOM     48  C15 ACD     1      24.700  18.820  27.360  1.00  0.00            
ATOM     49  H23 ACD     1      23.950  18.900  26.560  1.00  0.00            
ATOM     50  H24 ACD     1      25.440  18.070  27.090  1.00  0.00            
ATOM     51  O12 ACD     1      24.180  18.430  28.580  1.00  0.00            
ATOM     52  H25 ACD     1      24.930  18.520  29.180  1.00  0.00            
ATOM     53  O13 ACD     1      26.400  22.550  28.960  1.00  0.00            
ATOM     54  C16 ACD     1      26.870  23.300  30.020  1.00  0.00            
ATOM     55  H26 ACD     1      27.930  23.210  30.280  1.00  0.00            
ATOM     56  C17 ACD     1      26.590  24.760  29.570  1.00  0.00            
ATOM     57  H27 ACD     1      25.550  24.930  29.250  1.00  0.00            
ATOM     58  O14 ACD     1      27.480  25.060  28.500  1.00  0.00            
ATOM     59  H28 ACD     1      27.540  24.240  27.990  1.00  0.00            
ATOM     60  C18 ACD     1      26.860  25.710  30.720  1.00  0.00            
ATOM     61  H29 ACD     1      27.900  25.480  30.980  1.00  0.00            
ATOM     62  O15 ACD     1      26.830  27.020  30.450  1.00  0.00            
ATOM     63  H30 ACD     1      27.400  27.040  29.670  1.00  0.00            
ATOM     64  C19 ACD     1      26.030  25.380  31.960  1.00  0.00            
ATOM     65  H31 ACD     1      26.390  26.030  32.760  1.00  0.00            
ATOM     66  O16 ACD     1      26.160  23.980  32.330  1.00  0.00            
ATOM     67  C20 ACD     1      26.040  22.990  31.300  1.00  0.00            
ATOM     68  H32 ACD     1      24.970  23.060  31.050  1.00  0.00            
ATOM     69  C21 ACD     1      26.370  21.660  31.890  1.00  0.00            
ATOM     70  H33 ACD     1      26.070  20.800  31.270  1.00  0.00            
ATOM     71  H34 ACD     1      27.440  21.670  32.130  1.00  0.00            
ATOM     72  O17 ACD     1      25.590  21.400  33.110  1.00  0.00            
ATOM     73  H35 ACD     1      26.210  21.340  33.840  1.00  0.00            
ATOM     74  O18 ACD     1      24.710  25.820  31.760  1.00  0.00            
ATOM     75  C22 ACD     1      23.910  26.210  32.860  1.00  0.00            
ATOM     76  H36 ACD     1      24.410  26.390  33.820  1.00  0.00            
ATOM     77  C23 ACD     1      23.300  27.620  32.520  1.00  0.00            
ATOM     78  H37 ACD     1      23.250  27.770  31.440  1.00  0.00            
ATOM     79  O19 ACD     1      24.120  28.680  33.120  1.00  0.00            
ATOM     80  H38 ACD     1      24.500  29.170  32.390  1.00  0.00            
ATOM     81  C24 ACD     1      21.870  27.720  33.060  1.00  0.00            
ATOM     82  H39 ACD     1      22.030  27.760  34.150  1.00  0.00            
ATOM     83  O20 ACD     1      21.180  28.870  32.640  1.00  0.00            
ATOM     84  H40 ACD     1      21.060  28.970  31.700  1.00  0.00            
ATOM     85  C25 ACD     1      21.030  26.490  32.940  1.00  0.00            
ATOM     86  H41 ACD     1      20.090  26.760  33.420  1.00  0.00            
ATOM     87  O21 ACD     1      21.670  25.520  33.750  1.00  0.00            
ATOM     88  C26 ACD     1      22.950  25.070  33.150  1.00  0.00            
ATOM     89  H42 ACD     1      22.760  24.480  32.250  1.00  0.00            
ATOM     90  C27 ACD     1      23.470  24.010  34.130  1.00  0.00            
ATOM     91  H43 ACD     1      22.700  23.230  34.040  1.00  0.00            
ATOM     92  H44 ACD     1      24.390  23.580  33.720  1.00  0.00            
ATOM     93  O22 ACD     1      23.660  24.450  35.470  1.00  0.00            
ATOM     94  H45 ACD     1      22.740  24.530  35.740  1.00  0.00            
ATOM     95  O23 ACD     1      20.840  26.080  31.640  1.00  0.00            
ATOM     96  C28 ACD     1      19.600  25.480  31.350  1.00  0.00            
ATOM     97  H46 ACD     1      18.840  25.620  32.130  1.00  0.00            
ATOM     98  C29 ACD     1      19.720  23.990  31.110  1.00  0.00            
ATOM     99  H47 ACD     1      20.490  23.930  30.330  1.00  0.00            
ATOM    100  O24 ACD     1      18.430  23.500  30.780  1.00  0.00            
ATOM    101  C30 ACD     1      20.150  23.100  32.280  1.00  0.00            
ATOM    102  H48 ACD     1      19.830  22.070  32.080  1.00  0.00            
ATOM    103  H49 ACD     1      21.240  23.080  32.310  1.00  0.00            
ATOM    104  O25 ACD     1      19.700  23.560  33.590  1.00  0.00            
ATOM    105  H50 ACD     1      20.210  23.020  34.210  1.00  0.00            
ATOM    106  C31 ACD     1      19.080  26.180  30.070  1.00  0.00            
ATOM    107  H51 ACD     1      19.860  26.150  29.300  1.00  0.00            
ATOM    108  O26 ACD     1      18.740  27.600  30.400  1.00  0.00            
ATOM    109  H52 ACD     1      19.500  28.190  30.380  1.00  0.00            
ATOM    110  C32 ACD     1      17.780  25.510  29.570  1.00  0.00            
ATOM    111  H53 ACD     1      17.060  25.700  30.370  1.00  0.00            
ATOM    112  O27 ACD     1      17.400  25.960  28.260  1.00  0.00            
ATOM    113  H54 ACD     1      17.540  25.170  27.730  1.00  0.00            
ATOM    114  C33 ACD     1      18.020  23.980  29.470  1.00  0.00            
ATOM    115  H55 ACD     1      17.030  23.550  29.340  1.00  0.00            
ATOM    116  O28 ACD     1      19.000  23.650  28.430  1.00  0.00            
ATOM    117  C34 ACD     1      18.660  22.520  27.570  1.00  0.00            
ATOM    118  H56 ACD     1      17.810  21.940  27.950  1.00  0.00            
ATOM    119  C35 ACD     1      18.350  23.080  26.140  1.00  0.00            
ATOM    120  H57 ACD     1      19.180  23.690  25.760  1.00  0.00            
ATOM    121  O29 ACD     1      17.270  24.040  26.280  1.00  0.00            
ATOM    122  H58 ACD     1      16.400  23.640  26.330  1.00  0.00            
ATOM    123  C36 ACD     1      18.080  21.930  25.120  1.00  0.00            
ATOM    124  H59 ACD     1      17.280  21.300  25.530  1.00  0.00            
ATOM    125  O30 ACD     1      17.790  22.380  23.810  1.00  0.00            
ATOM    126  H60 ACD     1      18.670  22.510  23.450  1.00  0.00            
ATOM    127  C1  DP7     2      22.610  23.960  27.580  1.00  0.00            
ATOM    128  N1  DP7     2      23.400  25.130  27.650  1.00  0.00            
ATOM    129  C2  DP7     2      23.850  25.740  26.350  1.00  0.00            
ATOM    130  C3  DP7     2      24.820  26.960  26.540  1.00  0.00            
ATOM    131  N2  DP7     2      24.250  28.050  27.450  1.00  0.00            
ATOM    132  C4  DP7     2      25.350  29.090  27.740  1.00  0.00            
ATOM    133  C5  DP7     2      25.740  29.850  26.530  1.00  0.00            
ATOM    134  C6  DP7     2      27.140  29.890  26.220  1.00  0.00            
ATOM    135  C7  DP7     2      27.630  30.560  25.140  1.00  0.00            
ATOM    136  C8  DP7     2      26.710  31.210  24.290  1.00  0.00            
ATOM    137  C9  DP7     2      25.340  30.910  24.430  1.00  0.00            
ATOM    138  C10 DP7     2      24.830  30.240  25.500  1.00  0.00            
ATOM    139  C11 DP7     2      25.000  30.070  28.860  1.00  0.00            
ATOM    140  C12 DP7     2      25.680  30.130  30.060  1.00  0.00            
ATOM    141  C13 DP7     2      25.230  31.010  31.050  1.00  0.00            
ATOM    142  C14 DP7     2      24.100  31.770  30.910  1.00  0.00            
ATOM    143  C15 DP7     2      23.500  31.840  29.690  1.00  0.00            
ATOM    144  C16 DP7     2      23.870  30.900  28.700  1.00  0.00            
ATOM    145  C17 DP7     2      23.910  27.380  28.810  1.00  0.00            
ATOM    146  C18 DP7     2      22.970  26.120  28.680  1.00  0.00            
ATOM    147  H1  DP7     2      21.620  24.180  27.150  1.00  0.00            
ATOM    148  H2  DP7     2      23.060  23.110  27.060  1.00  0.00            
ATOM    149  H3  DP7     2      22.550  23.660  28.640  1.00  0.00            
ATOM    150  H4  DP7     2      23.020  25.970  25.670  1.00  0.00            
ATOM    151  H5  DP7     2      24.350  24.900  25.850  1.00  0.00            
ATOM    152  H6  DP7     2      25.040  27.380  25.560  1.00  0.00            
ATOM    153  H7  DP7     2      25.770  26.620  26.970  1.00  0.00            
ATOM    154  H8  DP7     2      23.360  28.430  27.110  1.00  0.00            
ATOM    155  H9  DP7     2      26.230  28.530  28.060  1.00  0.00            
ATOM    156  H10 DP7     2      27.820  29.530  26.990  1.00  0.00            
ATOM    157  H11 DP7     2      28.690  30.680  24.910  1.00  0.00            
ATOM    158  H12 DP7     2      27.060  31.860  23.500  1.00  0.00            
ATOM    159  H13 DP7     2      24.690  31.380  23.700  1.00  0.00            
ATOM    160  H14 DP7     2      23.760  30.070  25.590  1.00  0.00            
ATOM    161  H15 DP7     2      26.560  29.510  30.190  1.00  0.00            
ATOM    162  H16 DP7     2      25.810  31.140  31.960  1.00  0.00            
ATOM    163  H17 DP7     2      23.750  32.470  31.670  1.00  0.00            
ATOM    164  H18 DP7     2      22.600  32.410  29.460  1.00  0.00            
ATOM    165  H19 DP7     2      23.380  30.930  27.730  1.00  0.00            
ATOM    166  H20 DP7     2      23.350  28.140  29.350  1.00  0.00            
ATOM    167  H21 DP7     2      24.810  27.080  29.360  1.00  0.00            
ATOM    168  H22 DP7     2      22.790  25.720  29.690  1.00  0.00            
ATOM    169  H23 DP7     2      22.000  26.550  28.420  1.00  0.00            
TER
ENDMDL
MODEL        1
ATOM      1  H1  ACD     1      22.310  22.730  19.220  1.00  0.00            
ATOM      2  O1  ACD     1      22.110  22.710  18.280  1.00  0.00            
ATOM      3  C1  ACD     1      23.380  22.790  17.610  1.00  0.00            
ATOM      4  H2  ACD     1      24.150  22.150  18.070  1.00  0.00            
ATOM      5  H3  ACD     1      23.740  23.820  17.680  1.00  0.00            
ATOM      6  C2  ACD     1      23.420  22.480  16.110  1.00  0.00            
ATOM      7  H4  ACD     1      24.440  22.660  15.760  1.00  0.00            
ATOM      8  O2  ACD     1      23.070  21.120  15.930  1.00  0.00            
ATOM      9  C3  ACD     1      23.150  20.620  14.640  1.00  0.00            
ATOM     10  H5  ACD     1      23.160  19.520  14.680  1.00  0.00            
ATOM     11  O3  ACD     1      24.320  21.000  14.000  1.00  0.00            
ATOM     12  C4  ACD     1      25.270  20.070  13.600  1.00  0.00            
ATOM     13  H6  ACD     1      24.850  19.060  13.590  1.00  0.00            
ATOM     14  C5  ACD     1      25.390  20.290  12.080  1.00  0.00            
ATOM     15  H7  ACD     1      25.480  21.380  11.950  1.00  0.00            
ATOM     16  O4  ACD     1      24.160  19.810  11.450  1.00  0.00            
ATOM     17  H8  ACD     1      23.390  20.160  11.900  1.00  0.00            
ATOM     18  C6  ACD     1      26.520  19.520  11.500  1.00  0.00            
ATOM     19  H9  ACD     1      26.140  18.520  11.750  1.00  0.00            
ATOM     20  O5  ACD     1      26.700  19.850  10.090  1.00  0.00            
ATOM     21  H10 ACD     1      27.290  20.620  10.110  1.00  0.00            
ATOM     22  C7  ACD     1      27.870  19.890  12.310  1.00  0.00            
ATOM     23  H11 ACD     1      28.770  19.440  11.880  1.00  0.00            
ATOM     24  O6  ACD     1      27.740  19.550  13.710  1.00  0.00            
ATOM     25  C8  ACD     1      26.620  20.270  14.340  1.00  0.00            
ATOM     26  H12 ACD     1      26.690  21.360  14.350  1.00  0.00            
ATOM     27  C9  ACD     1      26.640  19.830  15.760  1.00  0.00            
ATOM     28  H13 ACD     1      27.580  20.090  16.270  1.00  0.00            
ATOM     29  H14 ACD     1      25.800  20.310  16.280  1.00  0.00            
ATOM     30  O7  ACD     1      26.400  18.440  15.820  1.00  0.00            
ATOM     31  H15 ACD     1      25.440  18.350  15.830  1.00  0.00            
ATOM     32  O8  ACD     1      28.030  21.290  12.240  1.00  0.00            
ATOM     33  C10 ACD     1      29.290  21.780  11.770  1.00  0.00            
ATOM     34  H16 ACD     1      29.930  20.930  11.480  1.00  0.00            
ATOM     35  C11 ACD     1      28.950  22.660  10.610  1.00  0.00            
ATOM     36  H17 ACD     1      28.210  23.360  11.020  1.00  0.00            
ATOM     37  O9  ACD     1      28.360  21.960   9.450  1.00  0.00            
ATOM     38  H18 ACD     1      28.180  22.610   8.770  1.00  0.00            
ATOM     39  C12 ACD     1      30.080  23.540  10.160  1.00  0.00            
ATOM     40  H19 ACD     1      30.740  22.840   9.630  1.00  0.00            
ATOM     41  O10 ACD     1      29.510  24.410   9.190  1.00  0.00            
ATOM     42  H20 ACD     1      30.110  24.360   8.440  1.00  0.00            
ATOM     43  C13 ACD     1      30.840  24.180  11.300  1.00  0.00            
ATOM     44  H21 ACD     1      31.730  24.650  10.860  1.00  0.00            
ATOM     45  O11 ACD     1      31.160  23.200  12.180  1.00  0.00            
ATOM     46  C14 ACD     1      30.000  22.600  12.800  1.00  0.00            
ATOM     47  H22 ACD     1      29.280  23.340  13.180  1.00  0.00            
ATOM     48  C15 ACD     1      30.450  21.700  13.990  1.00  0.00            
ATOM     49  H23 ACD     1      29.670  21.270  14.630  1.00  0.00            
ATOM     50  H24 ACD     1      30.880  20.760  13.620  1.00  0.00            
ATOM     51  O12 ACD     1      31.440  22.490  14.800  1.00  0.00            
ATOM     52  H25 ACD     1      32.130  22.800  14.220  1.00  0.00            
ATOM     53  O13 ACD     1      29.990  25.140  11.910  1.00  0.00            
ATOM     54  C16 ACD     1      30.310  26.530  11.720  1.00  0.00            
ATOM     55  H26 ACD     1      31.050  26.690  10.920  1.00  0.00            
ATOM     56  C17 ACD     1      28.970  27.130  11.290  1.00  0.00            
ATOM     57  H27 ACD     1      28.210  26.670  11.930  1.00  0.00            
ATOM     58  O14 ACD     1      28.610  26.850   9.940  1.00  0.00            
ATOM     59  H28 ACD     1      28.910  25.950   9.780  1.00  0.00            
ATOM     60  C18 ACD     1      29.060  28.650  11.430  1.00  0.00            
ATOM     61  H29 ACD     1      29.800  28.990  10.690  1.00  0.00            
ATOM     62  O15 ACD     1      27.750  29.270  11.220  1.00  0.00            
ATOM     63  H30 ACD     1      27.560  29.510  12.130  1.00  0.00            
ATOM     64  C19 ACD     1      29.360  29.000  12.850  1.00  0.00            
ATOM     65  H31 ACD     1      29.440  30.080  13.040  1.00  0.00            
ATOM     66  O16 ACD     1      30.660  28.530  13.190  1.00  0.00            
ATOM     67  C20 ACD     1      30.730  27.060  13.080  1.00  0.00            
ATOM     68  H32 ACD     1      29.990  26.610  13.760  1.00  0.00            
ATOM     69  C21 ACD     1      32.100  26.610  13.520  1.00  0.00            
ATOM     70  H33 ACD     1      32.370  27.050  14.490  1.00  0.00            
ATOM     71  H34 ACD     1      32.160  25.520  13.440  1.00  0.00            
ATOM     72  O17 ACD     1      33.050  27.080  12.550  1.00  0.00            
ATOM     73  H35 ACD     1      33.180  28.020  12.700  1.00  0.00            
ATOM     74  O18 ACD     1      28.360  28.410  13.770  1.00  0.00            
ATOM     75  C22 ACD     1      28.030  29.300  14.810  1.00  0.00            
ATOM     76  H36 ACD     1      28.700  30.160  14.920  1.00  0.00            
ATOM     77  C23 ACD     1      26.620  29.790  14.280  1.00  0.00            
ATOM     78  H37 ACD     1      26.100  28.940  13.810  1.00  0.00            
ATOM     79  O19 ACD     1      26.730  30.830  13.290  1.00  0.00            
ATOM     80  H38 ACD     1      25.850  31.140  13.050  1.00  0.00            
ATOM     81  C24 ACD     1      25.690  30.350  15.300  1.00  0.00            
ATOM     82  H39 ACD     1      26.040  31.280  15.750  1.00  0.00            
ATOM     83  O20 ACD     1      24.400  30.560  14.750  1.00  0.00            
ATOM     84  H40 ACD     1      24.090  31.440  14.990  1.00  0.00            
ATOM     85  C25 ACD     1      25.570  29.270  16.350  1.00  0.00            
ATOM     86  H41 ACD     1      25.000  29.670  17.200  1.00  0.00            
ATOM     87  O21 ACD     1      26.880  29.060  16.880  1.00  0.00            
ATOM     88  C26 ACD     1      27.970  28.570  16.080  1.00  0.00            
ATOM     89  H42 ACD     1      27.640  27.530  15.920  1.00  0.00            
ATOM     90  C27 ACD     1      29.270  28.730  16.860  1.00  0.00            
ATOM     91  H43 ACD     1      30.090  28.290  16.270  1.00  0.00            
ATOM     92  H44 ACD     1      29.370  29.810  16.970  1.00  0.00            
ATOM     93  O22 ACD     1      29.210  28.090  18.160  1.00  0.00            
ATOM     94  H45 ACD     1      28.410  28.380  18.610  1.00  0.00            
ATOM     95  O23 ACD     1      24.950  28.010  16.010  1.00  0.00            
ATOM     96  C28 ACD     1      23.580  27.750  16.380  1.00  0.00            
ATOM     97  H46 ACD     1      23.090  28.480  17.030  1.00  0.00            
ATOM     98  C29 ACD     1      23.610  26.420  17.070  1.00  0.00            
ATOM     99  H47 ACD     1      24.310  25.790  16.510  1.00  0.00            
ATOM    100  O24 ACD     1      22.330  25.750  17.170  1.00  0.00            
ATOM    101  C30 ACD     1      24.130  26.700  18.500  1.00  0.00            
ATOM    102  H48 ACD     1      24.340  25.760  19.020  1.00  0.00            
ATOM    103  H49 ACD     1      25.090  27.230  18.500  1.00  0.00            
ATOM    104  O25 ACD     1      23.180  27.340  19.340  1.00  0.00            
ATOM    105  H50 ACD     1      23.530  27.600  20.200  1.00  0.00            
ATOM    106  C31 ACD     1      22.810  27.650  15.060  1.00  0.00            
ATOM    107  H51 ACD     1      23.490  27.180  14.340  1.00  0.00            
ATOM    108  O26 ACD     1      22.400  28.980  14.650  1.00  0.00            
ATOM    109  H52 ACD     1      23.230  29.470  14.650  1.00  0.00            
ATOM    110  C32 ACD     1      21.550  26.840  15.250  1.00  0.00            
ATOM    111  H53 ACD     1      20.930  27.410  15.950  1.00  0.00            
ATOM    112  O27 ACD     1      20.930  26.630  13.950  1.00  0.00            
ATOM    113  H54 ACD     1      20.630  27.530  13.790  1.00  0.00            
ATOM    114  C33 ACD     1      21.840  25.490  15.870  1.00  0.00            
ATOM    115  H55 ACD     1      20.840  25.110  16.070  1.00  0.00            
ATOM    116  O28 ACD     1      22.600  24.580  15.120  1.00  0.00            
ATOM    117  C34 ACD     1      22.310  23.180  15.250  1.00  0.00            
ATOM    118  H56 ACD     1      21.350  23.020  15.750  1.00  0.00            
ATOM    119  C35 ACD     1      22.150  22.640  13.830  1.00  0.00            
ATOM    120  H57 ACD     1      23.090  22.880  13.310  1.00  0.00            
ATOM    121  O29 ACD     1      21.070  23.360  13.150  1.00  0.00            
ATOM    122  H58 ACD     1      21.410  24.230  12.930  1.00  0.00            
ATOM    123  C36 ACD     1      21.970  21.170  13.850  1.00  0.00            
ATOM    124  H59 ACD     1      21.030  20.930  14.370  1.00  0.00            
ATOM    125  O30 ACD     1      21.860  20.640  12.540  1.00  0.00            
ATOM    126  H60 ACD     1      21.040  20.980  12.180  1.00  0.00            
ATOM    127  C1  DP7     2      26.410  24.010  13.450  1.00  0.00            
ATOM    128  N1  DP7     2      26.160  25.080  12.430  1.00  0.00            
ATOM    129  C2  DP7     2      25.420  24.590  11.240  1.00  0.00            
ATOM    130  C3  DP7     2      25.310  25.760  10.230  1.00  0.00            
ATOM    131  N2  DP7     2      24.660  27.010  10.790  1.00  0.00            
ATOM    132  C4  DP7     2      24.780  28.280   9.860  1.00  0.00            
ATOM    133  C5  DP7     2      24.100  28.000   8.490  1.00  0.00            
ATOM    134  C6  DP7     2      24.930  27.830   7.310  1.00  0.00            
ATOM    135  C7  DP7     2      24.330  27.560   6.090  1.00  0.00            
ATOM    136  C8  DP7     2      22.930  27.350   5.960  1.00  0.00            
ATOM    137  C9  DP7     2      22.120  27.530   7.150  1.00  0.00            
ATOM    138  C10 DP7     2      22.730  27.800   8.360  1.00  0.00            
ATOM    139  C11 DP7     2      24.190  29.480  10.580  1.00  0.00            
ATOM    140  C12 DP7     2      23.130  29.390  11.510  1.00  0.00            
ATOM    141  C13 DP7     2      22.660  30.560  12.050  1.00  0.00            
ATOM    142  C14 DP7     2      23.210  31.820  11.720  1.00  0.00            
ATOM    143  C15 DP7     2      24.300  31.860  10.830  1.00  0.00            
ATOM    144  C16 DP7     2      24.800  30.680  10.340  1.00  0.00            
ATOM    145  C17 DP7     2      25.410  27.300  12.110  1.00  0.00            
ATOM    146  C18 DP7     2      25.440  26.150  13.050  1.00  0.00            
ATOM    147  H1  DP7     2      27.030  23.200  13.030  1.00  0.00            
ATOM    148  H2  DP7     2      26.900  24.450  14.330  1.00  0.00            
ATOM    149  H3  DP7     2      25.540  23.570  13.950  1.00  0.00            
ATOM    150  H4  DP7     2      24.420  24.220  11.460  1.00  0.00            
ATOM    151  H5  DP7     2      25.890  23.710  10.780  1.00  0.00            
ATOM    152  H6  DP7     2      24.730  25.490   9.350  1.00  0.00            
ATOM    153  H7  DP7     2      26.340  26.130  10.130  1.00  0.00            
ATOM    154  H8  DP7     2      23.690  26.750  11.010  1.00  0.00            
ATOM    155  H9  DP7     2      25.850  28.280   9.680  1.00  0.00            
ATOM    156  H10 DP7     2      26.020  27.810   7.340  1.00  0.00            
ATOM    157  H11 DP7     2      24.970  27.420   5.220  1.00  0.00            
ATOM    158  H12 DP7     2      22.400  27.150   5.040  1.00  0.00            
ATOM    159  H13 DP7     2      21.060  27.340   7.150  1.00  0.00            
ATOM    160  H14 DP7     2      22.090  27.880   9.230  1.00  0.00            
ATOM    161  H15 DP7     2      22.600  28.470  11.710  1.00  0.00            
ATOM    162  H16 DP7     2      21.860  30.510  12.790  1.00  0.00            
ATOM    163  H17 DP7     2      22.870  32.760  12.170  1.00  0.00            
ATOM    164  H18 DP7     2      24.830  32.780  10.580  1.00  0.00            
ATOM    165  H19 DP7     2      25.670  30.650   9.690  1.00  0.00            
ATOM    166  H20 DP7     2      24.880  28.130  12.590  1.00  0.00            
ATOM    167  H21 DP7     2      26.420  27.590  11.810  1.00  0.00            
ATOM    168  H22 DP7     2      25.850  26.300  14.060  1.00  0.00            
ATOM    169  H23 DP7     2      24.380  25.910  13.160  1.00  0.00            
TER
ENDMDL
MODEL        1
ATOM      1  H1  ACD     1      31.430  16.220  16.790  1.00  0.00            
ATOM      2  O1  ACD     1      31.350  16.250  17.750  1.00  0.00            
ATOM      3  C1  ACD     1      31.940  17.440  18.260  1.00  0.00            
ATOM      4  H2  ACD     1      32.990  17.450  17.920  1.00  0.00            
ATOM      5  H3  ACD     1      31.850  17.390  19.350  1.00  0.00            
ATOM      6  C2  ACD     1      31.170  18.650  17.750  1.00  0.00            
ATOM      7  H4  ACD     1      31.800  19.520  17.970  1.00  0.00            
ATOM      8  O2  ACD     1      30.960  18.580  16.280  1.00  0.00            
ATOM      9  C3  ACD     1      30.290  19.630  15.620  1.00  0.00            
ATOM     10  H5  ACD     1      30.290  19.480  14.530  1.00  0.00            
ATOM     11  O3  ACD     1      31.010  20.820  15.900  1.00  0.00            
ATOM     12  C4  ACD     1      31.770  21.430  14.860  1.00  0.00            
ATOM     13  H6  ACD     1      31.750  20.940  13.880  1.00  0.00            
ATOM     14  C5  ACD     1      31.380  22.900  14.790  1.00  0.00            
ATOM     15  H7  ACD     1      31.340  23.320  15.810  1.00  0.00            
ATOM     16  O4  ACD     1      30.020  22.930  14.280  1.00  0.00            
ATOM     17  H8  ACD     1      29.980  22.320  13.540  1.00  0.00            
ATOM     18  C6  ACD     1      32.330  23.650  13.950  1.00  0.00            
ATOM     19  H9  ACD     1      32.310  23.300  12.910  1.00  0.00            
ATOM     20  O5  ACD     1      32.030  25.010  13.880  1.00  0.00            
ATOM     21  H10 ACD     1      32.050  25.440  14.740  1.00  0.00            
ATOM     22  C7  ACD     1      33.740  23.470  14.450  1.00  0.00            
ATOM     23  H11 ACD     1      34.400  24.140  13.880  1.00  0.00            
ATOM     24  O6  ACD     1      34.050  22.140  14.330  1.00  0.00            
ATOM     25  C8  ACD     1      33.290  21.350  15.220  1.00  0.00            
ATOM     26  H12 ACD     1      33.520  21.750  16.210  1.00  0.00            
ATOM     27  C9  ACD     1      33.830  19.900  15.160  1.00  0.00            
ATOM     28  H13 ACD     1      34.930  19.900  15.250  1.00  0.00            
ATOM     29  H14 ACD     1      33.500  19.270  15.990  1.00  0.00            
ATOM     30  O7  ACD     1      33.510  19.370  13.890  1.00  0.00            
ATOM     31  H15 ACD     1      33.790  19.930  13.170  1.00  0.00            
ATOM     32  O8  ACD     1      33.810  23.930  15.810  1.00  0.00            
ATOM     33  C10 ACD     1      34.560  25.160  15.990  1.00  0.00            
ATOM     34  H16 ACD     1      34.590  25.760  15.070  1.00  0.00            
ATOM     35  C11 ACD     1      33.700  26.020  16.980  1.00  0.00            
ATOM     36  H17 ACD     1      33.530  25.450  17.910  1.00  0.00            
ATOM     37  O9  ACD     1      32.560  26.440  16.190  1.00  0.00            
ATOM     38  H18 ACD     1      31.870  26.930  16.650  1.00  0.00            
ATOM     39  C12 ACD     1      34.530  27.190  17.360  1.00  0.00            
ATOM     40  H19 ACD     1      34.680  27.930  16.560  1.00  0.00            
ATOM     41  O10 ACD     1      33.870  27.830  18.460  1.00  0.00            
ATOM     42  H20 ACD     1      34.280  27.480  19.260  1.00  0.00            
ATOM     43  C13 ACD     1      35.920  26.720  17.890  1.00  0.00            
ATOM     44  H21 ACD     1      36.590  27.530  18.190  1.00  0.00            
ATOM     45  O11 ACD     1      36.600  25.960  16.900  1.00  0.00            
ATOM     46  C14 ACD     1      35.900  24.810  16.510  1.00  0.00            
ATOM     47  H22 ACD     1      35.820  24.190  17.410  1.00  0.00            
ATOM     48  C15 ACD     1      36.760  24.070  15.480  1.00  0.00            
ATOM     49  H23 ACD     1      37.800  24.090  15.830  1.00  0.00            
ATOM     50  H24 ACD     1      36.490  23.010  15.360  1.00  0.00            
ATOM     51  O12 ACD     1      36.780  24.720  14.190  1.00  0.00            
ATOM     52  H25 ACD     1      37.070  24.130  13.490  1.00  0.00            
ATOM     53  O13 ACD     1      35.640  25.910  18.960  1.00  0.00            
ATOM     54  C16 ACD     1      36.690  25.750  19.980  1.00  0.00            
ATOM     55  H26 ACD     1      37.610  26.300  19.740  1.00  0.00            
ATOM     56  C17 ACD     1      36.060  26.280  21.290  1.00  0.00            
ATOM     57  H27 ACD     1      35.080  25.800  21.380  1.00  0.00            
ATOM     58  O14 ACD     1      35.900  27.720  21.350  1.00  0.00            
ATOM     59  H28 ACD     1      35.150  27.930  21.910  1.00  0.00            
ATOM     60  C18 ACD     1      36.820  25.960  22.540  1.00  0.00            
ATOM     61  H29 ACD     1      37.840  26.360  22.540  1.00  0.00            
ATOM     62  O15 ACD     1      36.170  26.310  23.800  1.00  0.00            
ATOM     63  H30 ACD     1      36.830  26.060  24.460  1.00  0.00            
ATOM     64  C19 ACD     1      37.100  24.470  22.590  1.00  0.00            
ATOM     65  H31 ACD     1      37.740  24.150  23.420  1.00  0.00            
ATOM     66  O16 ACD     1      37.840  24.070  21.450  1.00  0.00            
ATOM     67  C20 ACD     1      37.200  24.230  20.160  1.00  0.00            
ATOM     68  H32 ACD     1      36.310  23.610  20.020  1.00  0.00            
ATOM     69  C21 ACD     1      38.280  23.850  19.030  1.00  0.00            
ATOM     70  H33 ACD     1      38.670  22.870  19.340  1.00  0.00            
ATOM     71  H34 ACD     1      37.840  23.690  18.030  1.00  0.00            
ATOM     72  O17 ACD     1      39.420  24.710  18.890  1.00  0.00            
ATOM     73  H35 ACD     1      40.180  24.150  19.010  1.00  0.00            
ATOM     74  O18 ACD     1      35.900  23.730  22.470  1.00  0.00            
ATOM     75  C22 ACD     1      35.600  22.790  23.500  1.00  0.00            
ATOM     76  H36 ACD     1      36.280  22.860  24.360  1.00  0.00            
ATOM     77  C23 ACD     1      34.150  23.250  23.940  1.00  0.00            
ATOM     78  H37 ACD     1      33.560  23.460  23.040  1.00  0.00            
ATOM     79  O19 ACD     1      34.290  24.420  24.700  1.00  0.00            
ATOM     80  H38 ACD     1      34.700  25.120  24.180  1.00  0.00            
ATOM     81  C24 ACD     1      33.470  22.200  24.800  1.00  0.00            
ATOM     82  H39 ACD     1      34.000  22.120  25.760  1.00  0.00            
ATOM     83  O20 ACD     1      32.110  22.590  25.190  1.00  0.00            
ATOM     84  H40 ACD     1      31.550  22.290  24.460  1.00  0.00            
ATOM     85  C25 ACD     1      33.400  20.770  24.140  1.00  0.00            
ATOM     86  H41 ACD     1      33.050  20.100  24.930  1.00  0.00            
ATOM     87  O21 ACD     1      34.690  20.460  23.690  1.00  0.00            
ATOM     88  C26 ACD     1      35.450  21.390  22.910  1.00  0.00            
ATOM     89  H42 ACD     1      34.860  21.440  21.980  1.00  0.00            
ATOM     90  C27 ACD     1      36.870  20.790  22.610  1.00  0.00            
ATOM     91  H43 ACD     1      37.300  21.460  21.860  1.00  0.00            
ATOM     92  H44 ACD     1      37.510  20.850  23.500  1.00  0.00            
ATOM     93  O22 ACD     1      36.820  19.510  21.970  1.00  0.00            
ATOM     94  H45 ACD     1      36.250  18.930  22.490  1.00  0.00            
ATOM     95  O23 ACD     1      32.570  20.880  23.000  1.00  0.00            
ATOM     96  C28 ACD     1      31.340  20.040  22.980  1.00  0.00            
ATOM     97  H46 ACD     1      30.860  19.920  23.960  1.00  0.00            
ATOM     98  C29 ACD     1      31.550  18.830  22.180  1.00  0.00            
ATOM     99  H47 ACD     1      32.110  19.220  21.320  1.00  0.00            
ATOM    100  O24 ACD     1      30.340  18.170  21.740  1.00  0.00            
ATOM    101  C30 ACD     1      32.390  17.730  22.840  1.00  0.00            
ATOM    102  H48 ACD     1      32.550  16.980  22.050  1.00  0.00            
ATOM    103  H49 ACD     1      33.370  18.080  23.190  1.00  0.00            
ATOM    104  O25 ACD     1      31.620  17.120  23.890  1.00  0.00            
ATOM    105  H50 ACD     1      31.340  17.790  24.520  1.00  0.00            
ATOM    106  C31 ACD     1      30.310  20.920  22.280  1.00  0.00            
ATOM    107  H51 ACD     1      30.770  21.420  21.410  1.00  0.00            
ATOM    108  O26 ACD     1      29.990  21.980  23.150  1.00  0.00            
ATOM    109  H52 ACD     1      29.450  21.590  23.850  1.00  0.00            
ATOM    110  C32 ACD     1      29.090  20.130  21.770  1.00  0.00            
ATOM    111  H53 ACD     1      28.640  19.630  22.640  1.00  0.00            
ATOM    112  O27 ACD     1      28.180  21.020  21.140  1.00  0.00            
ATOM    113  H54 ACD     1      27.600  21.320  21.850  1.00  0.00            
ATOM    114  C33 ACD     1      29.570  19.020  20.860  1.00  0.00            
ATOM    115  H55 ACD     1      28.790  18.330  20.500  1.00  0.00            
ATOM    116  O28 ACD     1      30.300  19.490  19.730  1.00  0.00            
ATOM    117  C34 ACD     1      29.900  18.800  18.480  1.00  0.00            
ATOM    118  H56 ACD     1      29.450  17.810  18.660  1.00  0.00            
ATOM    119  C35 ACD     1      28.950  19.810  17.860  1.00  0.00            
ATOM    120  H57 ACD     1      29.360  20.800  18.090  1.00  0.00            
ATOM    121  O29 ACD     1      27.660  19.660  18.440  1.00  0.00            
ATOM    122  H58 ACD     1      27.660  19.970  19.350  1.00  0.00            
ATOM    123  C36 ACD     1      28.920  19.680  16.260  1.00  0.00            
ATOM    124  H59 ACD     1      28.550  18.680  16.010  1.00  0.00            
ATOM    125  O30 ACD     1      28.130  20.690  15.690  1.00  0.00            
ATOM    126  H60 ACD     1      28.480  21.530  16.000  1.00  0.00            
ATOM    127  C1  DP7     2      33.630  22.420  19.200  1.00  0.00            
ATOM    128  N1  DP7     2      32.390  22.910  19.750  1.00  0.00            
ATOM    129  C2  DP7     2      32.510  24.160  20.510  1.00  0.00            
ATOM    130  C3  DP7     2      31.130  24.580  21.230  1.00  0.00            
ATOM    131  N2  DP7     2      30.000  24.650  20.230  1.00  0.00            
ATOM    132  C4  DP7     2      28.600  24.800  20.850  1.00  0.00            
ATOM    133  C5  DP7     2      28.590  25.850  21.960  1.00  0.00            
ATOM    134  C6  DP7     2      28.140  25.390  23.220  1.00  0.00            
ATOM    135  C7  DP7     2      28.260  26.150  24.360  1.00  0.00            
ATOM    136  C8  DP7     2      28.940  27.360  24.300  1.00  0.00            
ATOM    137  C9  DP7     2      29.410  27.910  23.050  1.00  0.00            
ATOM    138  C10 DP7     2      29.280  27.120  21.860  1.00  0.00            
ATOM    139  C11 DP7     2      27.470  25.110  19.820  1.00  0.00            
ATOM    140  C12 DP7     2      27.760  26.030  18.860  1.00  0.00            
ATOM    141  C13 DP7     2      26.770  26.370  17.840  1.00  0.00            
ATOM    142  C14 DP7     2      25.570  25.640  17.790  1.00  0.00            
ATOM    143  C15 DP7     2      25.310  24.660  18.780  1.00  0.00            
ATOM    144  C16 DP7     2      26.280  24.380  19.770  1.00  0.00            
ATOM    145  C17 DP7     2      30.070  23.400  19.350  1.00  0.00            
ATOM    146  C18 DP7     2      31.420  23.110  18.640  1.00  0.00            
ATOM    147  H1  DP7     2      34.330  22.180  20.000  1.00  0.00            
ATOM    148  H2  DP7     2      33.480  21.540  18.570  1.00  0.00            
ATOM    149  H3  DP7     2      34.110  23.180  18.570  1.00  0.00            
ATOM    150  H4  DP7     2      32.770  25.010  19.870  1.00  0.00            
ATOM    151  H5  DP7     2      33.260  23.940  21.280  1.00  0.00            
ATOM    152  H6  DP7     2      31.380  25.570  21.610  1.00  0.00            
ATOM    153  H7  DP7     2      30.970  23.870  22.040  1.00  0.00            
ATOM    154  H8  DP7     2      30.160  25.470  19.630  1.00  0.00            
ATOM    155  H9  DP7     2      28.470  23.760  21.150  1.00  0.00            
ATOM    156  H10 DP7     2      27.620  24.440  23.260  1.00  0.00            
ATOM    157  H11 DP7     2      27.930  25.770  25.320  1.00  0.00            
ATOM    158  H12 DP7     2      28.950  27.950  25.210  1.00  0.00            
ATOM    159  H13 DP7     2      29.800  28.920  22.930  1.00  0.00            
ATOM    160  H14 DP7     2      29.700  27.440  20.910  1.00  0.00            
ATOM    161  H15 DP7     2      28.750  26.470  18.790  1.00  0.00            
ATOM    162  H16 DP7     2      27.000  26.980  16.980  1.00  0.00            
ATOM    163  H17 DP7     2      24.830  25.790  17.020  1.00  0.00            
ATOM    164  H18 DP7     2      24.350  24.180  18.910  1.00  0.00            
ATOM    165  H19 DP7     2      26.100  23.550  20.440  1.00  0.00            
ATOM    166  H20 DP7     2      29.230  23.440  18.650  1.00  0.00            
ATOM    167  H21 DP7     2      29.900  22.550  20.020  1.00  0.00            
ATOM    168  H22 DP7     2      31.400  22.190  18.050  1.00  0.00            
ATOM    169  H23 DP7     2      31.770  23.960  18.040  1.00  0.00            
TER
ENDMDL
MODEL        1
ATOM      1  H1  ACD     1      23.370  23.190  33.240  1.00  0.00            
ATOM      2  O1  ACD     1      23.650  22.730  32.440  1.00  0.00            
ATOM      3  C1  ACD     1      23.940  23.810  31.580  1.00  0.00            
ATOM      4  H2  ACD     1      24.850  23.560  31.020  1.00  0.00            
ATOM      5  H3  ACD     1      24.240  24.700  32.140  1.00  0.00            
ATOM      6  C2  ACD     1      22.770  24.190  30.700  1.00  0.00            
ATOM      7  H4  ACD     1      23.200  24.960  30.040  1.00  0.00            
ATOM      8  O2  ACD     1      22.330  23.060  29.870  1.00  0.00            
ATOM      9  C3  ACD     1      21.400  23.320  28.830  1.00  0.00            
ATOM     10  H5  ACD     1      21.200  22.390  28.280  1.00  0.00            
ATOM     11  O3  ACD     1      21.810  24.420  27.950  1.00  0.00            
ATOM     12  C4  ACD     1      22.410  24.300  26.650  1.00  0.00            
ATOM     13  H6  ACD     1      21.860  23.540  26.090  1.00  0.00            
ATOM     14  C5  ACD     1      22.290  25.650  25.950  1.00  0.00            
ATOM     15  H7  ACD     1      22.610  26.350  26.740  1.00  0.00            
ATOM     16  O4  ACD     1      21.040  25.950  25.430  1.00  0.00            
ATOM     17  H8  ACD     1      20.430  26.070  26.170  1.00  0.00            
ATOM     18  C6  ACD     1      23.340  25.800  24.830  1.00  0.00            
ATOM     19  H9  ACD     1      23.260  25.180  23.930  1.00  0.00            
ATOM     20  O5  ACD     1      23.380  27.120  24.320  1.00  0.00            
ATOM     21  H10 ACD     1      22.540  27.270  23.880  1.00  0.00            
ATOM     22  C7  ACD     1      24.750  25.430  25.360  1.00  0.00            
ATOM     23  H11 ACD     1      25.450  25.630  24.540  1.00  0.00            
ATOM     24  O6  ACD     1      24.700  24.090  25.700  1.00  0.00            
ATOM     25  C8  ACD     1      23.810  23.660  26.780  1.00  0.00            
ATOM     26  H12 ACD     1      24.130  24.080  27.740  1.00  0.00            
ATOM     27  C9  ACD     1      23.820  22.120  26.830  1.00  0.00            
ATOM     28  H13 ACD     1      24.840  21.750  26.960  1.00  0.00            
ATOM     29  H14 ACD     1      23.220  21.810  27.690  1.00  0.00            
ATOM     30  O7  ACD     1      23.310  21.490  25.650  1.00  0.00            
ATOM     31  H15 ACD     1      23.820  21.790  24.890  1.00  0.00            
ATOM     32  O8  ACD     1      25.070  26.330  26.510  1.00  0.00            
ATOM     33  C10 ACD     1      26.330  27.030  26.430  1.00  0.00            
ATOM     34  H16 ACD     1      26.900  26.640  25.580  1.00  0.00            
ATOM     35  C11 ACD     1      26.030  28.510  26.230  1.00  0.00            
ATOM     36  H17 ACD     1      25.410  28.860  27.060  1.00  0.00            
ATOM     37  O9  ACD     1      25.430  28.830  24.900  1.00  0.00            
ATOM     38  H18 ACD     1      24.660  28.280  24.740  1.00  0.00            
ATOM     39  C12 ACD     1      27.370  29.300  26.370  1.00  0.00            
ATOM     40  H19 ACD     1      28.100  29.070  25.580  1.00  0.00            
ATOM     41  O10 ACD     1      27.100  30.740  26.330  1.00  0.00            
ATOM     42  H20 ACD     1      26.710  30.890  25.470  1.00  0.00            
ATOM     43  C13 ACD     1      28.040  28.920  27.660  1.00  0.00            
ATOM     44  H21 ACD     1      28.990  29.450  27.800  1.00  0.00            
ATOM     45  O11 ACD     1      28.320  27.560  27.710  1.00  0.00            
ATOM     46  C14 ACD     1      27.130  26.780  27.670  1.00  0.00            
ATOM     47  H22 ACD     1      26.530  27.050  28.550  1.00  0.00            
ATOM     48  C15 ACD     1      27.450  25.320  27.960  1.00  0.00            
ATOM     49  H23 ACD     1      26.650  24.720  27.510  1.00  0.00            
ATOM     50  H24 ACD     1      28.220  24.930  27.270  1.00  0.00            
ATOM     51  O12 ACD     1      27.610  24.960  29.330  1.00  0.00            
ATOM     52  H25 ACD     1      27.550  24.000  29.370  1.00  0.00            
ATOM     53  O13 ACD     1      27.250  29.250  28.820  1.00  0.00            
ATOM     54  C16 ACD     1      28.070  29.750  29.900  1.00  0.00            
ATOM     55  H26 ACD     1      29.080  29.340  29.830  1.00  0.00            
ATOM     56  C17 ACD     1      28.010  31.250  29.830  1.00  0.00            
ATOM     57  H27 ACD     1      26.980  31.590  29.960  1.00  0.00            
ATOM     58  O14 ACD     1      28.490  31.770  28.530  1.00  0.00            
ATOM     59  H28 ACD     1      27.900  31.420  27.860  1.00  0.00            
ATOM     60  C18 ACD     1      28.940  31.760  30.960  1.00  0.00            
ATOM     61  H29 ACD     1      29.940  31.360  30.780  1.00  0.00            
ATOM     62  O15 ACD     1      29.110  33.160  31.020  1.00  0.00            
ATOM     63  H30 ACD     1      29.650  33.440  30.260  1.00  0.00            
ATOM     64  C19 ACD     1      28.420  31.290  32.390  1.00  0.00            
ATOM     65  H31 ACD     1      29.090  31.630  33.190  1.00  0.00            
ATOM     66  O16 ACD     1      28.360  29.870  32.360  1.00  0.00            
ATOM     67  C20 ACD     1      27.620  29.220  31.300  1.00  0.00            
ATOM     68  H32 ACD     1      26.570  29.500  31.410  1.00  0.00            
ATOM     69  C21 ACD     1      27.570  27.710  31.370  1.00  0.00            
ATOM     70  H33 ACD     1      27.450  27.220  30.400  1.00  0.00            
ATOM     71  H34 ACD     1      28.560  27.390  31.720  1.00  0.00            
ATOM     72  O17 ACD     1      26.550  27.240  32.250  1.00  0.00            
ATOM     73  H35 ACD     1      26.670  26.310  32.440  1.00  0.00            
ATOM     74  O18 ACD     1      27.120  31.830  32.630  1.00  0.00            
ATOM     75  C22 ACD     1      26.450  31.790  33.790  1.00  0.00            
ATOM     76  H36 ACD     1      26.960  32.490  34.470  1.00  0.00            
ATOM     77  C23 ACD     1      25.020  32.190  33.390  1.00  0.00            
ATOM     78  H37 ACD     1      24.650  31.520  32.600  1.00  0.00            
ATOM     79  O19 ACD     1      24.960  33.530  33.040  1.00  0.00            
ATOM     80  H38 ACD     1      24.030  33.740  32.900  1.00  0.00            
ATOM     81  C24 ACD     1      24.080  32.060  34.560  1.00  0.00            
ATOM     82  H39 ACD     1      24.300  32.840  35.300  1.00  0.00            
ATOM     83  O20 ACD     1      22.730  32.380  34.200  1.00  0.00            
ATOM     84  H40 ACD     1      22.190  32.430  34.990  1.00  0.00            
ATOM     85  C25 ACD     1      24.150  30.610  35.040  1.00  0.00            
ATOM     86  H41 ACD     1      23.490  30.560  35.900  1.00  0.00            
ATOM     87  O21 ACD     1      25.460  30.380  35.470  1.00  0.00            
ATOM     88  C26 ACD     1      26.520  30.390  34.520  1.00  0.00            
ATOM     89  H42 ACD     1      26.410  29.660  33.710  1.00  0.00            
ATOM     90  C27 ACD     1      27.830  30.240  35.370  1.00  0.00            
ATOM     91  H43 ACD     1      28.020  29.220  35.720  1.00  0.00            
ATOM     92  H44 ACD     1      28.700  30.500  34.750  1.00  0.00            
ATOM     93  O22 ACD     1      27.750  31.100  36.520  1.00  0.00            
ATOM     94  H45 ACD     1      26.950  30.880  37.000  1.00  0.00            
ATOM     95  O23 ACD     1      23.830  29.710  33.980  1.00  0.00            
ATOM     96  C28 ACD     1      22.880  28.740  34.260  1.00  0.00            
ATOM     97  H46 ACD     1      22.560  28.870  35.310  1.00  0.00            
ATOM     98  C29 ACD     1      23.540  27.390  34.080  1.00  0.00            
ATOM     99  H47 ACD     1      24.000  27.300  33.080  1.00  0.00            
ATOM    100  O24 ACD     1      22.630  26.350  34.190  1.00  0.00            
ATOM    101  C30 ACD     1      24.630  27.120  35.130  1.00  0.00            
ATOM    102  H48 ACD     1      25.050  26.140  34.850  1.00  0.00            
ATOM    103  H49 ACD     1      25.400  27.890  35.000  1.00  0.00            
ATOM    104  O25 ACD     1      24.190  27.130  36.470  1.00  0.00            
ATOM    105  H50 ACD     1      23.530  26.430  36.520  1.00  0.00            
ATOM    106  C31 ACD     1      21.690  28.920  33.280  1.00  0.00            
ATOM    107  H51 ACD     1      21.920  29.060  32.220  1.00  0.00            
ATOM    108  O26 ACD     1      21.050  30.190  33.650  1.00  0.00            
ATOM    109  H52 ACD     1      21.760  30.830  33.710  1.00  0.00            
ATOM    110  C32 ACD     1      20.820  27.680  33.360  1.00  0.00            
ATOM    111  H53 ACD     1      20.380  27.660  34.360  1.00  0.00            
ATOM    112  O27 ACD     1      19.830  27.690  32.340  1.00  0.00            
ATOM    113  H54 ACD     1      19.180  28.370  32.540  1.00  0.00            
ATOM    114  C33 ACD     1      21.520  26.330  33.250  1.00  0.00            
ATOM    115  H55 ACD     1      20.920  25.500  33.630  1.00  0.00            
ATOM    116  O28 ACD     1      22.040  26.000  31.990  1.00  0.00            
ATOM    117  C34 ACD     1      21.620  24.660  31.500  1.00  0.00            
ATOM    118  H56 ACD     1      21.370  23.920  32.270  1.00  0.00            
ATOM    119  C35 ACD     1      20.450  24.890  30.550  1.00  0.00            
ATOM    120  H57 ACD     1      20.730  25.640  29.800  1.00  0.00            
ATOM    121  O29 ACD     1      19.200  25.280  31.190  1.00  0.00            
ATOM    122  H58 ACD     1      19.370  26.070  31.720  1.00  0.00            
ATOM    123  C36 ACD     1      20.140  23.640  29.690  1.00  0.00            
ATOM    124  H59 ACD     1      19.990  22.820  30.400  1.00  0.00            
ATOM    125  O30 ACD     1      18.990  23.800  28.800  1.00  0.00            
ATOM    126  H60 ACD     1      18.780  22.910  28.500  1.00  0.00            
ATOM    127  C1  DP7     2      23.090  27.630  29.630  1.00  0.00            
ATOM    128  N1  DP7     2      23.570  28.820  28.920  1.00  0.00            
ATOM    129  C2  DP7     2      22.560  29.240  27.880  1.00  0.00            
ATOM    130  C3  DP7     2      23.130  30.420  27.130  1.00  0.00            
ATOM    131  N2  DP7     2      23.470  31.620  27.950  1.00  0.00            
ATOM    132  C4  DP7     2      24.200  32.620  26.980  1.00  0.00            
ATOM    133  C5  DP7     2      23.230  33.260  26.020  1.00  0.00            
ATOM    134  C6  DP7     2      23.290  32.800  24.680  1.00  0.00            
ATOM    135  C7  DP7     2      22.410  33.280  23.650  1.00  0.00            
ATOM    136  C8  DP7     2      21.430  34.200  23.980  1.00  0.00            
ATOM    137  C9  DP7     2      21.060  34.510  25.290  1.00  0.00            
ATOM    138  C10 DP7     2      22.040  34.070  26.310  1.00  0.00            
ATOM    139  C11 DP7     2      24.990  33.670  27.720  1.00  0.00            
ATOM    140  C12 DP7     2      26.330  33.920  27.450  1.00  0.00            
ATOM    141  C13 DP7     2      27.100  34.830  28.190  1.00  0.00            
ATOM    142  C14 DP7     2      26.510  35.580  29.200  1.00  0.00            
ATOM    143  C15 DP7     2      25.190  35.360  29.520  1.00  0.00            
ATOM    144  C16 DP7     2      24.440  34.420  28.810  1.00  0.00            
ATOM    145  C17 DP7     2      24.570  31.130  28.890  1.00  0.00            
ATOM    146  C18 DP7     2      23.970  29.990  29.820  1.00  0.00            
ATOM    147  H1  DP7     2      22.200  27.770  30.260  1.00  0.00            
ATOM    148  H2  DP7     2      22.810  26.840  28.920  1.00  0.00            
ATOM    149  H3  DP7     2      23.910  27.250  30.250  1.00  0.00            
ATOM    150  H4  DP7     2      21.620  29.490  28.390  1.00  0.00            
ATOM    151  H5  DP7     2      22.350  28.440  27.160  1.00  0.00            
ATOM    152  H6  DP7     2      22.540  30.700  26.260  1.00  0.00            
ATOM    153  H7  DP7     2      24.080  30.080  26.710  1.00  0.00            
ATOM    154  H8  DP7     2      22.670  32.030  28.460  1.00  0.00            
ATOM    155  H9  DP7     2      24.900  31.990  26.430  1.00  0.00            
ATOM    156  H10 DP7     2      24.090  32.140  24.380  1.00  0.00            
ATOM    157  H11 DP7     2      22.580  32.960  22.630  1.00  0.00            
ATOM    158  H12 DP7     2      20.760  34.340  23.140  1.00  0.00            
ATOM    159  H13 DP7     2      20.340  35.300  25.480  1.00  0.00            
ATOM    160  H14 DP7     2      21.990  34.520  27.290  1.00  0.00            
ATOM    161  H15 DP7     2      26.820  33.360  26.650  1.00  0.00            
ATOM    162  H16 DP7     2      28.150  35.020  27.970  1.00  0.00            
ATOM    163  H17 DP7     2      27.100  36.340  29.690  1.00  0.00            
ATOM    164  H18 DP7     2      24.670  35.860  30.330  1.00  0.00            
ATOM    165  H19 DP7     2      23.420  34.300  29.170  1.00  0.00            
ATOM    166  H20 DP7     2      24.930  32.050  29.340  1.00  0.00            
ATOM    167  H21 DP7     2      25.360  30.720  28.260  1.00  0.00            
ATOM    168  H22 DP7     2      24.650  29.600  30.590  1.00  0.00            
ATOM    169  H23 DP7     2      23.110  30.360  30.380  1.00  0.00            
TER
ENDMDL
MODEL        1
ATOM      1  H1  ACD     1      21.640  25.770  20.300  1.00  0.00            
ATOM      2  O1  ACD     1      20.910  25.640  20.920  1.00  0.00            
ATOM      3  C1  ACD     1      21.370  26.330  22.110  1.00  0.00            
ATOM      4  H2  ACD     1      22.420  26.030  22.210  1.00  0.00            
ATOM      5  H3  ACD     1      20.870  25.990  23.030  1.00  0.00            
ATOM      6  C2  ACD     1      21.100  27.860  22.110  1.00  0.00            
ATOM      7  H4  ACD     1      21.200  28.300  23.110  1.00  0.00            
ATOM      8  O2  ACD     1      22.040  28.400  21.160  1.00  0.00            
ATOM      9  C3  ACD     1      21.850  29.810  20.850  1.00  0.00            
ATOM     10  H5  ACD     1      22.600  30.130  20.130  1.00  0.00            
ATOM     11  O3  ACD     1      21.970  30.560  22.050  1.00  0.00            
ATOM     12  C4  ACD     1      22.700  31.730  22.210  1.00  0.00            
ATOM     13  H6  ACD     1      22.840  32.100  21.190  1.00  0.00            
ATOM     14  C5  ACD     1      21.910  32.580  23.080  1.00  0.00            
ATOM     15  H7  ACD     1      21.610  31.950  23.920  1.00  0.00            
ATOM     16  O4  ACD     1      20.760  33.060  22.290  1.00  0.00            
ATOM     17  H8  ACD     1      20.600  32.370  21.630  1.00  0.00            
ATOM     18  C6  ACD     1      22.850  33.790  23.530  1.00  0.00            
ATOM     19  H9  ACD     1      23.150  34.350  22.640  1.00  0.00            
ATOM     20  O5  ACD     1      22.170  34.620  24.540  1.00  0.00            
ATOM     21  H10 ACD     1      21.220  34.710  24.400  1.00  0.00            
ATOM     22  C7  ACD     1      23.970  33.270  24.290  1.00  0.00            
ATOM     23  H11 ACD     1      24.630  34.090  24.570  1.00  0.00            
ATOM     24  O6  ACD     1      24.730  32.510  23.450  1.00  0.00            
ATOM     25  C8  ACD     1      24.110  31.360  22.810  1.00  0.00            
ATOM     26  H12 ACD     1      24.020  30.540  23.530  1.00  0.00            
ATOM     27  C9  ACD     1      25.120  30.820  21.750  1.00  0.00            
ATOM     28  H13 ACD     1      26.070  30.570  22.240  1.00  0.00            
ATOM     29  H14 ACD     1      24.720  29.830  21.480  1.00  0.00            
ATOM     30  O7  ACD     1      25.330  31.640  20.570  1.00  0.00            
ATOM     31  H15 ACD     1      25.720  32.430  20.950  1.00  0.00            
ATOM     32  O8  ACD     1      23.530  32.500  25.380  1.00  0.00            
ATOM     33  C10 ACD     1      24.310  32.610  26.580  1.00  0.00            
ATOM     34  H16 ACD     1      25.300  33.020  26.330  1.00  0.00            
ATOM     35  C11 ACD     1      23.590  33.620  27.420  1.00  0.00            
ATOM     36  H17 ACD     1      22.530  33.430  27.210  1.00  0.00            
ATOM     37  O9  ACD     1      23.860  34.910  26.880  1.00  0.00            
ATOM     38  H18 ACD     1      23.350  34.970  26.070  1.00  0.00            
ATOM     39  C12 ACD     1      24.080  33.530  28.880  1.00  0.00            
ATOM     40  H19 ACD     1      25.160  33.750  28.880  1.00  0.00            
ATOM     41  O10 ACD     1      23.300  34.330  29.840  1.00  0.00            
ATOM     42  H20 ACD     1      23.980  34.860  30.280  1.00  0.00            
ATOM     43  C13 ACD     1      24.010  32.120  29.370  1.00  0.00            
ATOM     44  H21 ACD     1      24.390  32.080  30.390  1.00  0.00            
ATOM     45  O11 ACD     1      24.930  31.330  28.600  1.00  0.00            
ATOM     46  C14 ACD     1      24.490  31.190  27.260  1.00  0.00            
ATOM     47  H22 ACD     1      23.520  30.660  27.230  1.00  0.00            
ATOM     48  C15 ACD     1      25.480  30.300  26.470  1.00  0.00            
ATOM     49  H23 ACD     1      25.200  30.200  25.420  1.00  0.00            
ATOM     50  H24 ACD     1      26.440  30.840  26.400  1.00  0.00            
ATOM     51  O12 ACD     1      25.520  29.000  27.120  1.00  0.00            
ATOM     52  H25 ACD     1      25.790  29.170  28.030  1.00  0.00            
ATOM     53  O13 ACD     1      22.660  31.640  29.280  1.00  0.00            
ATOM     54  C16 ACD     1      22.050  31.140  30.420  1.00  0.00            
ATOM     55  H26 ACD     1      22.750  31.290  31.250  1.00  0.00            
ATOM     56  C17 ACD     1      20.670  31.850  30.610  1.00  0.00            
ATOM     57  H27 ACD     1      20.250  31.920  29.600  1.00  0.00            
ATOM     58  O14 ACD     1      20.880  33.180  31.050  1.00  0.00            
ATOM     59  H28 ACD     1      21.480  33.640  30.450  1.00  0.00            
ATOM     60  C18 ACD     1      19.730  31.040  31.490  1.00  0.00            
ATOM     61  H29 ACD     1      20.030  31.270  32.520  1.00  0.00            
ATOM     62  O15 ACD     1      18.370  31.560  31.450  1.00  0.00            
ATOM     63  H30 ACD     1      18.170  31.460  30.510  1.00  0.00            
ATOM     64  C19 ACD     1      19.690  29.590  31.160  1.00  0.00            
ATOM     65  H31 ACD     1      19.020  29.110  31.870  1.00  0.00            
ATOM     66  O16 ACD     1      20.930  29.050  31.180  1.00  0.00            
ATOM     67  C20 ACD     1      21.850  29.600  30.170  1.00  0.00            
ATOM     68  H32 ACD     1      21.380  29.600  29.180  1.00  0.00            
ATOM     69  C21 ACD     1      23.200  28.900  30.130  1.00  0.00            
ATOM     70  H33 ACD     1      23.820  29.310  29.320  1.00  0.00            
ATOM     71  H34 ACD     1      23.750  29.000  31.070  1.00  0.00            
ATOM     72  O17 ACD     1      22.960  27.490  30.060  1.00  0.00            
ATOM     73  H35 ACD     1      22.190  27.300  30.600  1.00  0.00            
ATOM     74  O18 ACD     1      19.100  29.420  29.840  1.00  0.00            
ATOM     75  C22 ACD     1      17.920  28.580  29.750  1.00  0.00            
ATOM     76  H36 ACD     1      17.400  28.340  30.680  1.00  0.00            
ATOM     77  C23 ACD     1      16.970  29.340  28.800  1.00  0.00            
ATOM     78  H37 ACD     1      17.670  29.550  27.980  1.00  0.00            
ATOM     79  O19 ACD     1      16.490  30.630  29.300  1.00  0.00            
ATOM     80  H38 ACD     1      16.020  30.340  30.090  1.00  0.00            
ATOM     81  C24 ACD     1      15.840  28.420  28.350  1.00  0.00            
ATOM     82  H39 ACD     1      15.280  28.070  29.230  1.00  0.00            
ATOM     83  O20 ACD     1      14.990  29.110  27.430  1.00  0.00            
ATOM     84  H40 ACD     1      14.480  29.760  27.920  1.00  0.00            
ATOM     85  C25 ACD     1      16.410  27.130  27.670  1.00  0.00            
ATOM     86  H41 ACD     1      15.550  26.520  27.390  1.00  0.00            
ATOM     87  O21 ACD     1      17.150  26.490  28.680  1.00  0.00            
ATOM     88  C26 ACD     1      18.360  27.240  29.110  1.00  0.00            
ATOM     89  H42 ACD     1      19.060  27.400  28.280  1.00  0.00            
ATOM     90  C27 ACD     1      19.080  26.490  30.220  1.00  0.00            
ATOM     91  H43 ACD     1      19.360  25.500  29.830  1.00  0.00            
ATOM     92  H44 ACD     1      20.070  26.940  30.420  1.00  0.00            
ATOM     93  O22 ACD     1      18.260  26.250  31.360  1.00  0.00            
ATOM     94  H45 ACD     1      17.520  25.670  31.150  1.00  0.00            
ATOM     95  O23 ACD     1      17.250  27.530  26.480  1.00  0.00            
ATOM     96  C28 ACD     1      17.130  26.740  25.290  1.00  0.00            
ATOM     97  H46 ACD     1      16.540  25.820  25.390  1.00  0.00            
ATOM     98  C29 ACD     1      18.530  26.350  24.860  1.00  0.00            
ATOM     99  H47 ACD     1      19.130  27.260  25.000  1.00  0.00            
ATOM    100  O24 ACD     1      18.490  25.870  23.520  1.00  0.00            
ATOM    101  C30 ACD     1      18.980  25.220  25.740  1.00  0.00            
ATOM    102  H48 ACD     1      18.820  25.550  26.770  1.00  0.00            
ATOM    103  H49 ACD     1      18.410  24.310  25.530  1.00  0.00            
ATOM    104  O25 ACD     1      20.360  24.860  25.630  1.00  0.00            
ATOM    105  H50 ACD     1      20.610  25.170  26.510  1.00  0.00            
ATOM    106  C31 ACD     1      16.480  27.670  24.330  1.00  0.00            
ATOM    107  H51 ACD     1      17.050  28.610  24.340  1.00  0.00            
ATOM    108  O26 ACD     1      15.190  27.980  24.760  1.00  0.00            
ATOM    109  H52 ACD     1      15.290  28.300  25.660  1.00  0.00            
ATOM    110  C32 ACD     1      16.520  27.140  22.880  1.00  0.00            
ATOM    111  H53 ACD     1      15.910  26.240  22.760  1.00  0.00            
ATOM    112  O27 ACD     1      16.140  28.120  21.940  1.00  0.00            
ATOM    113  H54 ACD     1      16.830  28.790  21.870  1.00  0.00            
ATOM    114  C33 ACD     1      17.970  26.790  22.580  1.00  0.00            
ATOM    115  H55 ACD     1      18.100  26.360  21.580  1.00  0.00            
ATOM    116  O28 ACD     1      18.810  27.990  22.600  1.00  0.00            
ATOM    117  C34 ACD     1      19.700  28.130  21.520  1.00  0.00            
ATOM    118  H56 ACD     1      19.470  27.440  20.700  1.00  0.00            
ATOM    119  C35 ACD     1      19.400  29.560  21.000  1.00  0.00            
ATOM    120  H57 ACD     1      19.300  30.100  21.950  1.00  0.00            
ATOM    121  O29 ACD     1      18.140  29.630  20.330  1.00  0.00            
ATOM    122  H58 ACD     1      18.000  30.540  20.060  1.00  0.00            
ATOM    123  C36 ACD     1      20.530  30.120  20.140  1.00  0.00            
ATOM    124  H59 ACD     1      20.590  29.590  19.180  1.00  0.00            
ATOM    125  O30 ACD     1      20.340  31.520  19.990  1.00  0.00            
ATOM    126  H60 ACD     1      20.920  31.930  19.340  1.00  0.00            
ATOM    127  C1  DP7     2      21.200  29.650  25.720  1.00  0.00            
ATOM    128  N1  DP7     2      19.980  30.440  25.880  1.00  0.00            
ATOM    129  C2  DP7     2      20.250  31.770  26.600  1.00  0.00            
ATOM    130  C3  DP7     2      18.940  32.330  27.160  1.00  0.00            
ATOM    131  N2  DP7     2      17.910  32.610  26.020  1.00  0.00            
ATOM    132  C4  DP7     2      16.540  32.970  26.640  1.00  0.00            
ATOM    133  C5  DP7     2      16.650  34.210  27.580  1.00  0.00            
ATOM    134  C6  DP7     2      16.280  34.150  28.900  1.00  0.00            
ATOM    135  C7  DP7     2      16.420  35.320  29.700  1.00  0.00            
ATOM    136  C8  DP7     2      16.970  36.540  29.190  1.00  0.00            
ATOM    137  C9  DP7     2      17.350  36.540  27.790  1.00  0.00            
ATOM    138  C10 DP7     2      17.180  35.400  27.040  1.00  0.00            
ATOM    139  C11 DP7     2      15.370  33.030  25.680  1.00  0.00            
ATOM    140  C12 DP7     2      15.630  33.540  24.420  1.00  0.00            
ATOM    141  C13 DP7     2      14.610  33.580  23.440  1.00  0.00            
ATOM    142  C14 DP7     2      13.380  32.980  23.720  1.00  0.00            
ATOM    143  C15 DP7     2      13.120  32.540  25.020  1.00  0.00            
ATOM    144  C16 DP7     2      14.120  32.490  26.030  1.00  0.00            
ATOM    145  C17 DP7     2      17.810  31.260  25.300  1.00  0.00            
ATOM    146  C18 DP7     2      19.060  30.550  24.740  1.00  0.00            
ATOM    147  H1  DP7     2      21.060  28.790  25.050  1.00  0.00            
ATOM    148  H2  DP7     2      21.970  30.330  25.320  1.00  0.00            
ATOM    149  H3  DP7     2      21.380  29.240  26.720  1.00  0.00            
ATOM    150  H4  DP7     2      20.750  32.540  26.010  1.00  0.00            
ATOM    151  H5  DP7     2      20.930  31.470  27.400  1.00  0.00            
ATOM    152  H6  DP7     2      19.140  33.240  27.730  1.00  0.00            
ATOM    153  H7  DP7     2      18.510  31.470  27.700  1.00  0.00            
ATOM    154  H8  DP7     2      18.310  33.390  25.490  1.00  0.00            
ATOM    155  H9  DP7     2      16.200  32.160  27.280  1.00  0.00            
ATOM    156  H10 DP7     2      15.990  33.200  29.340  1.00  0.00            
ATOM    157  H11 DP7     2      16.350  35.220  30.780  1.00  0.00            
ATOM    158  H12 DP7     2      17.050  37.420  29.820  1.00  0.00            
ATOM    159  H13 DP7     2      17.720  37.450  27.340  1.00  0.00            
ATOM    160  H14 DP7     2      17.570  35.390  26.030  1.00  0.00            
ATOM    161  H15 DP7     2      16.500  34.170  24.290  1.00  0.00            
ATOM    162  H16 DP7     2      14.870  34.150  22.550  1.00  0.00            
ATOM    163  H17 DP7     2      12.590  32.930  22.980  1.00  0.00            
ATOM    164  H18 DP7     2      12.180  32.120  25.370  1.00  0.00            
ATOM    165  H19 DP7     2      13.850  32.130  27.010  1.00  0.00            
ATOM    166  H20 DP7     2      17.150  31.380  24.430  1.00  0.00            
ATOM    167  H21 DP7     2      17.410  30.560  26.030  1.00  0.00            
ATOM    168  H22 DP7     2      18.870  29.540  24.360  1.00  0.00            
ATOM    169  H23 DP7     2      19.510  31.170  23.950  1.00  0.00            
TER
ENDMDL
MODEL        1
ATOM      1  H1  ACD     1      28.790  16.010  16.050  1.00  0.00            
ATOM      2  O1  ACD     1      29.110  16.030  16.960  1.00  0.00            
ATOM      3  C1  ACD     1      30.090  17.140  16.880  1.00  0.00            
ATOM      4  H2  ACD     1      30.790  16.800  16.100  1.00  0.00            
ATOM      5  H3  ACD     1      30.650  17.320  17.810  1.00  0.00            
ATOM      6  C2  ACD     1      29.450  18.410  16.350  1.00  0.00            
ATOM      7  H4  ACD     1      30.320  19.090  16.410  1.00  0.00            
ATOM      8  O2  ACD     1      29.010  18.210  15.040  1.00  0.00            
ATOM      9  C3  ACD     1      28.680  19.460  14.380  1.00  0.00            
ATOM     10  H5  ACD     1      28.300  19.290  13.370  1.00  0.00            
ATOM     11  O3  ACD     1      29.740  20.460  14.500  1.00  0.00            
ATOM     12  C4  ACD     1      30.450  20.800  13.310  1.00  0.00            
ATOM     13  H6  ACD     1      30.020  20.320  12.420  1.00  0.00            
ATOM     14  C5  ACD     1      30.290  22.340  13.230  1.00  0.00            
ATOM     15  H7  ACD     1      30.440  22.800  14.220  1.00  0.00            
ATOM     16  O4  ACD     1      28.920  22.550  12.790  1.00  0.00            
ATOM     17  H8  ACD     1      28.340  22.060  13.380  1.00  0.00            
ATOM     18  C6  ACD     1      31.260  22.960  12.310  1.00  0.00            
ATOM     19  H9  ACD     1      31.010  22.610  11.300  1.00  0.00            
ATOM     20  O5  ACD     1      31.120  24.390  12.290  1.00  0.00            
ATOM     21  H10 ACD     1      31.480  24.620  13.150  1.00  0.00            
ATOM     22  C7  ACD     1      32.680  22.580  12.790  1.00  0.00            
ATOM     23  H11 ACD     1      33.360  22.900  11.990  1.00  0.00            
ATOM     24  O6  ACD     1      32.760  21.210  12.750  1.00  0.00            
ATOM     25  C8  ACD     1      31.970  20.350  13.520  1.00  0.00            
ATOM     26  H12 ACD     1      32.220  20.620  14.560  1.00  0.00            
ATOM     27  C9  ACD     1      32.190  18.870  13.330  1.00  0.00            
ATOM     28  H13 ACD     1      33.260  18.650  13.410  1.00  0.00            
ATOM     29  H14 ACD     1      31.600  18.410  14.140  1.00  0.00            
ATOM     30  O7  ACD     1      31.670  18.330  12.170  1.00  0.00            
ATOM     31  H15 ACD     1      32.280  18.480  11.430  1.00  0.00            
ATOM     32  O8  ACD     1      33.000  23.050  14.090  1.00  0.00            
ATOM     33  C10 ACD     1      34.200  23.750  14.180  1.00  0.00            
ATOM     34  H16 ACD     1      34.560  24.150  13.220  1.00  0.00            
ATOM     35  C11 ACD     1      33.810  24.930  15.120  1.00  0.00            
ATOM     36  H17 ACD     1      33.370  24.590  16.070  1.00  0.00            
ATOM     37  O9  ACD     1      32.800  25.750  14.450  1.00  0.00            
ATOM     38  H18 ACD     1      32.770  26.650  14.790  1.00  0.00            
ATOM     39  C12 ACD     1      35.070  25.610  15.490  1.00  0.00            
ATOM     40  H19 ACD     1      35.680  25.910  14.630  1.00  0.00            
ATOM     41  O10 ACD     1      34.890  26.760  16.270  1.00  0.00            
ATOM     42  H20 ACD     1      34.220  27.300  15.830  1.00  0.00            
ATOM     43  C13 ACD     1      36.040  24.660  16.190  1.00  0.00            
ATOM     44  H21 ACD     1      36.910  25.260  16.500  1.00  0.00            
ATOM     45  O11 ACD     1      36.420  23.610  15.300  1.00  0.00            
ATOM     46  C14 ACD     1      35.310  22.870  14.770  1.00  0.00            
ATOM     47  H22 ACD     1      34.880  22.350  15.640  1.00  0.00            
ATOM     48  C15 ACD     1      35.810  21.860  13.820  1.00  0.00            
ATOM     49  H23 ACD     1      36.570  21.250  14.330  1.00  0.00            
ATOM     50  H24 ACD     1      34.980  21.160  13.640  1.00  0.00            
ATOM     51  O12 ACD     1      36.330  22.480  12.670  1.00  0.00            
ATOM     52  H25 ACD     1      37.070  23.050  12.880  1.00  0.00            
ATOM     53  O13 ACD     1      35.410  24.120  17.400  1.00  0.00            
ATOM     54  C16 ACD     1      36.190  24.130  18.570  1.00  0.00            
ATOM     55  H26 ACD     1      37.230  24.390  18.320  1.00  0.00            
ATOM     56  C17 ACD     1      35.550  25.280  19.460  1.00  0.00            
ATOM     57  H27 ACD     1      34.470  25.130  19.560  1.00  0.00            
ATOM     58  O14 ACD     1      35.780  26.620  18.940  1.00  0.00            
ATOM     59  H28 ACD     1      35.590  26.570  18.000  1.00  0.00            
ATOM     60  C18 ACD     1      36.210  25.180  20.840  1.00  0.00            
ATOM     61  H29 ACD     1      37.240  25.560  20.740  1.00  0.00            
ATOM     62  O15 ACD     1      35.620  26.020  21.750  1.00  0.00            
ATOM     63  H30 ACD     1      34.680  26.050  21.540  1.00  0.00            
ATOM     64  C19 ACD     1      35.970  23.790  21.430  1.00  0.00            
ATOM     65  H31 ACD     1      36.490  23.830  22.400  1.00  0.00            
ATOM     66  O16 ACD     1      36.670  22.850  20.640  1.00  0.00            
ATOM     67  C20 ACD     1      36.170  22.760  19.300  1.00  0.00            
ATOM     68  H32 ACD     1      35.120  22.460  19.400  1.00  0.00            
ATOM     69  C21 ACD     1      36.980  21.730  18.570  1.00  0.00            
ATOM     70  H33 ACD     1      37.100  20.800  19.130  1.00  0.00            
ATOM     71  H34 ACD     1      36.440  21.440  17.660  1.00  0.00            
ATOM     72  O17 ACD     1      38.200  22.290  18.220  1.00  0.00            
ATOM     73  H35 ACD     1      38.700  22.030  19.000  1.00  0.00            
ATOM     74  O18 ACD     1      34.580  23.520  21.520  1.00  0.00            
ATOM     75  C22 ACD     1      34.130  22.620  22.540  1.00  0.00            
ATOM     76  H36 ACD     1      34.850  22.720  23.360  1.00  0.00            
ATOM     77  C23 ACD     1      32.850  23.240  23.080  1.00  0.00            
ATOM     78  H37 ACD     1      32.320  23.610  22.200  1.00  0.00            
ATOM     79  O19 ACD     1      33.130  24.420  23.870  1.00  0.00            
ATOM     80  H38 ACD     1      33.800  24.210  24.530  1.00  0.00            
ATOM     81  C24 ACD     1      32.010  22.200  23.780  1.00  0.00            
ATOM     82  H39 ACD     1      32.370  22.000  24.800  1.00  0.00            
ATOM     83  O20 ACD     1      30.690  22.830  23.970  1.00  0.00            
ATOM     84  H40 ACD     1      30.850  23.770  24.020  1.00  0.00            
ATOM     85  C25 ACD     1      31.900  20.790  23.210  1.00  0.00            
ATOM     86  H41 ACD     1      31.390  20.140  23.930  1.00  0.00            
ATOM     87  O21 ACD     1      33.220  20.350  23.050  1.00  0.00            
ATOM     88  C26 ACD     1      33.990  21.160  22.120  1.00  0.00            
ATOM     89  H42 ACD     1      33.520  21.010  21.140  1.00  0.00            
ATOM     90  C27 ACD     1      35.340  20.480  22.050  1.00  0.00            
ATOM     91  H43 ACD     1      35.190  19.410  21.890  1.00  0.00            
ATOM     92  H44 ACD     1      35.810  20.810  21.120  1.00  0.00            
ATOM     93  O22 ACD     1      36.270  20.790  23.090  1.00  0.00            
ATOM     94  H45 ACD     1      36.000  20.430  23.940  1.00  0.00            
ATOM     95  O23 ACD     1      31.250  20.860  22.020  1.00  0.00            
ATOM     96  C28 ACD     1      30.310  19.870  21.700  1.00  0.00            
ATOM     97  H46 ACD     1      30.030  19.290  22.590  1.00  0.00            
ATOM     98  C29 ACD     1      30.880  18.870  20.630  1.00  0.00            
ATOM     99  H47 ACD     1      31.360  19.340  19.760  1.00  0.00            
ATOM    100  O24 ACD     1      29.820  18.160  20.140  1.00  0.00            
ATOM    101  C30 ACD     1      32.020  17.980  21.120  1.00  0.00            
ATOM    102  H48 ACD     1      32.210  17.160  20.420  1.00  0.00            
ATOM    103  H49 ACD     1      32.920  18.600  21.130  1.00  0.00            
ATOM    104  O25 ACD     1      31.700  17.380  22.410  1.00  0.00            
ATOM    105  H50 ACD     1      31.070  16.660  22.320  1.00  0.00            
ATOM    106  C31 ACD     1      29.080  20.620  21.250  1.00  0.00            
ATOM    107  H51 ACD     1      29.390  21.300  20.440  1.00  0.00            
ATOM    108  O26 ACD     1      28.600  21.360  22.360  1.00  0.00            
ATOM    109  H52 ACD     1      29.400  21.820  22.610  1.00  0.00            
ATOM    110  C32 ACD     1      28.070  19.600  20.730  1.00  0.00            
ATOM    111  H53 ACD     1      27.690  18.960  21.540  1.00  0.00            
ATOM    112  O27 ACD     1      26.990  20.250  20.110  1.00  0.00            
ATOM    113  H54 ACD     1      26.420  20.490  20.850  1.00  0.00            
ATOM    114  C33 ACD     1      28.630  18.740  19.630  1.00  0.00            
ATOM    115  H55 ACD     1      27.930  17.950  19.340  1.00  0.00            
ATOM    116  O28 ACD     1      28.850  19.520  18.450  1.00  0.00            
ATOM    117  C34 ACD     1      28.300  18.960  17.260  1.00  0.00            
ATOM    118  H56 ACD     1      27.600  18.150  17.530  1.00  0.00            
ATOM    119  C35 ACD     1      27.710  20.130  16.570  1.00  0.00            
ATOM    120  H57 ACD     1      28.410  20.960  16.750  1.00  0.00            
ATOM    121  O29 ACD     1      26.470  20.470  17.220  1.00  0.00            
ATOM    122  H58 ACD     1      26.700  20.430  18.150  1.00  0.00            
ATOM    123  C36 ACD     1      27.460  20.010  15.030  1.00  0.00            
ATOM    124  H59 ACD     1      26.630  19.320  14.840  1.00  0.00            
ATOM    125  O30 ACD     1      27.140  21.290  14.530  1.00  0.00            
ATOM    126  H60 ACD     1      26.320  21.470  14.990  1.00  0.00            
ATOM    127  C1  DP7     2      33.320  21.090  17.880  1.00  0.00            
ATOM    128  N1  DP7     2      32.130  21.820  18.270  1.00  0.00            
ATOM    129  C2  DP7     2      32.480  23.050  19.000  1.00  0.00            
ATOM    130  C3  DP7     2      31.200  23.530  19.720  1.00  0.00            
ATOM    131  N2  DP7     2      30.070  23.780  18.700  1.00  0.00            
ATOM    132  C4  DP7     2      28.850  24.110  19.400  1.00  0.00            
ATOM    133  C5  DP7     2      28.880  25.210  20.480  1.00  0.00            
ATOM    134  C6  DP7     2      28.640  24.940  21.840  1.00  0.00            
ATOM    135  C7  DP7     2      28.820  25.920  22.780  1.00  0.00            
ATOM    136  C8  DP7     2      29.550  27.080  22.490  1.00  0.00            
ATOM    137  C9  DP7     2      29.850  27.310  21.140  1.00  0.00            
ATOM    138  C10 DP7     2      29.440  26.490  20.130  1.00  0.00            
ATOM    139  C11 DP7     2      27.680  24.250  18.420  1.00  0.00            
ATOM    140  C12 DP7     2      27.820  25.000  17.270  1.00  0.00            
ATOM    141  C13 DP7     2      26.760  25.030  16.300  1.00  0.00            
ATOM    142  C14 DP7     2      25.570  24.340  16.550  1.00  0.00            
ATOM    143  C15 DP7     2      25.420  23.750  17.790  1.00  0.00            
ATOM    144  C16 DP7     2      26.480  23.650  18.710  1.00  0.00            
ATOM    145  C17 DP7     2      29.860  22.590  17.780  1.00  0.00            
ATOM    146  C18 DP7     2      31.190  22.080  17.120  1.00  0.00            
ATOM    147  H1  DP7     2      33.830  20.590  18.710  1.00  0.00            
ATOM    148  H2  DP7     2      33.000  20.230  17.270  1.00  0.00            
ATOM    149  H3  DP7     2      34.010  21.680  17.260  1.00  0.00            
ATOM    150  H4  DP7     2      32.900  23.820  18.350  1.00  0.00            
ATOM    151  H5  DP7     2      33.190  22.880  19.810  1.00  0.00            
ATOM    152  H6  DP7     2      31.380  24.390  20.370  1.00  0.00            
ATOM    153  H7  DP7     2      30.870  22.790  20.450  1.00  0.00            
ATOM    154  H8  DP7     2      30.430  24.500  18.060  1.00  0.00            
ATOM    155  H9  DP7     2      28.680  23.150  19.880  1.00  0.00            
ATOM    156  H10 DP7     2      28.230  23.940  21.980  1.00  0.00            
ATOM    157  H11 DP7     2      28.430  25.690  23.770  1.00  0.00            
ATOM    158  H12 DP7     2      29.800  27.770  23.290  1.00  0.00            
ATOM    159  H13 DP7     2      30.350  28.230  20.840  1.00  0.00            
ATOM    160  H14 DP7     2      29.690  26.730  19.100  1.00  0.00            
ATOM    161  H15 DP7     2      28.750  25.510  17.020  1.00  0.00            
ATOM    162  H16 DP7     2      26.820  25.470  15.300  1.00  0.00            
ATOM    163  H17 DP7     2      24.760  24.380  15.830  1.00  0.00            
ATOM    164  H18 DP7     2      24.400  23.400  17.900  1.00  0.00            
ATOM    165  H19 DP7     2      26.240  23.340  19.720  1.00  0.00            
ATOM    166  H20 DP7     2      29.060  22.890  17.100  1.00  0.00            
ATOM    167  H21 DP7     2      29.500  21.780  18.420  1.00  0.00            
ATOM    168  H22 DP7     2      30.980  21.160  16.570  1.00  0.00            
ATOM    169  H23 DP7     2      31.710  22.790  16.470  1.00  0.00            
TER
ENDMDL
MODEL        1
ATOM      1  H1  ACD     1      23.310  18.240  21.710  1.00  0.00            
ATOM      2  O1  ACD     1      22.660  18.430  21.030  1.00  0.00            
ATOM      3  C1  ACD     1      21.440  18.800  21.740  1.00  0.00            
ATOM      4  H2  ACD     1      20.810  19.340  21.020  1.00  0.00            
ATOM      5  H3  ACD     1      21.640  19.520  22.540  1.00  0.00            
ATOM      6  C2  ACD     1      20.730  17.580  22.180  1.00  0.00            
ATOM      7  H4  ACD     1      20.710  16.920  21.310  1.00  0.00            
ATOM      8  O2  ACD     1      21.580  17.050  23.130  1.00  0.00            
ATOM      9  C3  ACD     1      21.210  15.880  23.800  1.00  0.00            
ATOM     10  H5  ACD     1      21.990  15.740  24.550  1.00  0.00            
ATOM     11  O3  ACD     1      21.230  14.860  22.870  1.00  0.00            
ATOM     12  C4  ACD     1      22.200  13.840  23.050  1.00  0.00            
ATOM     13  H6  ACD     1      22.680  13.900  24.030  1.00  0.00            
ATOM     14  C5  ACD     1      21.280  12.530  23.170  1.00  0.00            
ATOM     15  H7  ACD     1      20.610  12.510  22.310  1.00  0.00            
ATOM     16  O4  ACD     1      20.430  12.480  24.340  1.00  0.00            
ATOM     17  H8  ACD     1      19.860  13.240  24.260  1.00  0.00            
ATOM     18  C6  ACD     1      22.220  11.300  23.180  1.00  0.00            
ATOM     19  H9  ACD     1      22.850  11.240  24.070  1.00  0.00            
ATOM     20  O5  ACD     1      21.520  10.030  23.220  1.00  0.00            
ATOM     21  H10 ACD     1      20.900  10.100  23.950  1.00  0.00            
ATOM     22  C7  ACD     1      23.040  11.410  21.940  1.00  0.00            
ATOM     23  H11 ACD     1      23.770  10.590  21.910  1.00  0.00            
ATOM     24  O6  ACD     1      23.770  12.640  21.840  1.00  0.00            
ATOM     25  C8  ACD     1      23.060  13.840  21.810  1.00  0.00            
ATOM     26  H12 ACD     1      22.370  13.920  20.960  1.00  0.00            
ATOM     27  C9  ACD     1      24.050  15.010  21.690  1.00  0.00            
ATOM     28  H13 ACD     1      24.850  14.830  20.960  1.00  0.00            
ATOM     29  H14 ACD     1      23.580  15.960  21.420  1.00  0.00            
ATOM     30  O7  ACD     1      24.610  15.260  22.970  1.00  0.00            
ATOM     31  H15 ACD     1      25.460  14.870  23.170  1.00  0.00            
ATOM     32  O8  ACD     1      22.200  11.270  20.760  1.00  0.00            
ATOM     33  C10 ACD     1      22.590  10.260  19.860  1.00  0.00            
ATOM     34  H16 ACD     1      23.220   9.460  20.270  1.00  0.00            
ATOM     35  C11 ACD     1      21.320   9.620  19.500  1.00  0.00            
ATOM     36  H17 ACD     1      20.590  10.360  19.160  1.00  0.00            
ATOM     37  O9  ACD     1      20.770   8.750  20.510  1.00  0.00            
ATOM     38  H18 ACD     1      20.480   9.290  21.250  1.00  0.00            
ATOM     39  C12 ACD     1      21.520   8.750  18.280  1.00  0.00            
ATOM     40  H19 ACD     1      22.230   7.970  18.580  1.00  0.00            
ATOM     41  O10 ACD     1      20.290   8.010  17.950  1.00  0.00            
ATOM     42  H20 ACD     1      19.710   8.710  17.640  1.00  0.00            
ATOM     43  C13 ACD     1      21.970   9.590  17.090  1.00  0.00            
ATOM     44  H21 ACD     1      22.210   9.020  16.190  1.00  0.00            
ATOM     45  O11 ACD     1      23.210  10.110  17.530  1.00  0.00            
ATOM     46  C14 ACD     1      23.240  11.010  18.660  1.00  0.00            
ATOM     47  H22 ACD     1      22.640  11.900  18.430  1.00  0.00            
ATOM     48  C15 ACD     1      24.690  11.630  18.830  1.00  0.00            
ATOM     49  H23 ACD     1      24.600  12.310  19.690  1.00  0.00            
ATOM     50  H24 ACD     1      25.380  10.820  19.130  1.00  0.00            
ATOM     51  O12 ACD     1      25.140  12.320  17.600  1.00  0.00            
ATOM     52  H25 ACD     1      26.070  12.500  17.730  1.00  0.00            
ATOM     53  O13 ACD     1      21.000  10.610  16.810  1.00  0.00            
ATOM     54  C16 ACD     1      20.620  10.900  15.460  1.00  0.00            
ATOM     55  H26 ACD     1      21.160  10.170  14.840  1.00  0.00            
ATOM     56  C17 ACD     1      19.120  10.840  15.390  1.00  0.00            
ATOM     57  H27 ACD     1      18.780  11.310  16.320  1.00  0.00            
ATOM     58  O14 ACD     1      18.750   9.420  15.280  1.00  0.00            
ATOM     59  H28 ACD     1      17.790   9.300  15.280  1.00  0.00            
ATOM     60  C18 ACD     1      18.600  11.650  14.200  1.00  0.00            
ATOM     61  H29 ACD     1      18.780  11.090  13.280  1.00  0.00            
ATOM     62  O15 ACD     1      17.210  11.880  14.300  1.00  0.00            
ATOM     63  H30 ACD     1      16.760  11.040  14.340  1.00  0.00            
ATOM     64  C19 ACD     1      19.160  12.950  14.130  1.00  0.00            
ATOM     65  H31 ACD     1      18.710  13.430  13.260  1.00  0.00            
ATOM     66  O16 ACD     1      20.560  12.840  13.930  1.00  0.00            
ATOM     67  C20 ACD     1      21.290  12.260  15.040  1.00  0.00            
ATOM     68  H32 ACD     1      21.210  12.930  15.910  1.00  0.00            
ATOM     69  C21 ACD     1      22.760  12.090  14.600  1.00  0.00            
ATOM     70  H33 ACD     1      23.350  11.740  15.460  1.00  0.00            
ATOM     71  H34 ACD     1      22.760  11.280  13.870  1.00  0.00            
ATOM     72  O17 ACD     1      23.330  13.230  14.030  1.00  0.00            
ATOM     73  H35 ACD     1      22.620  13.640  13.520  1.00  0.00            
ATOM     74  O18 ACD     1      18.820  13.850  15.220  1.00  0.00            
ATOM     75  C22 ACD     1      17.890  14.910  15.090  1.00  0.00            
ATOM     76  H36 ACD     1      17.450  14.850  14.080  1.00  0.00            
ATOM     77  C23 ACD     1      16.820  14.830  16.100  1.00  0.00            
ATOM     78  H37 ACD     1      17.280  14.780  17.100  1.00  0.00            
ATOM     79  O19 ACD     1      15.970  13.700  15.790  1.00  0.00            
ATOM     80  H38 ACD     1      16.540  13.190  15.220  1.00  0.00            
ATOM     81  C24 ACD     1      15.990  16.130  16.120  1.00  0.00            
ATOM     82  H39 ACD     1      15.470  16.100  15.150  1.00  0.00            
ATOM     83  O20 ACD     1      14.970  16.090  17.080  1.00  0.00            
ATOM     84  H40 ACD     1      14.500  15.260  17.000  1.00  0.00            
ATOM     85  C25 ACD     1      16.890  17.350  16.320  1.00  0.00            
ATOM     86  H41 ACD     1      16.320  18.280  16.340  1.00  0.00            
ATOM     87  O21 ACD     1      17.730  17.350  15.230  1.00  0.00            
ATOM     88  C26 ACD     1      18.670  16.230  15.140  1.00  0.00            
ATOM     89  H42 ACD     1      19.300  16.200  16.040  1.00  0.00            
ATOM     90  C27 ACD     1      19.620  16.460  13.990  1.00  0.00            
ATOM     91  H43 ACD     1      20.080  15.510  13.690  1.00  0.00            
ATOM     92  H44 ACD     1      18.980  16.710  13.130  1.00  0.00            
ATOM     93  O22 ACD     1      20.570  17.460  14.290  1.00  0.00            
ATOM     94  H45 ACD     1      21.050  17.090  15.030  1.00  0.00            
ATOM     95  O23 ACD     1      17.630  17.260  17.590  1.00  0.00            
ATOM     96  C28 ACD     1      17.580  18.390  18.410  1.00  0.00            
ATOM     97  H46 ACD     1      17.260  19.210  17.750  1.00  0.00            
ATOM     98  C29 ACD     1      18.940  18.640  19.110  1.00  0.00            
ATOM     99  H47 ACD     1      19.210  17.630  19.450  1.00  0.00            
ATOM    100  O24 ACD     1      18.810  19.560  20.220  1.00  0.00            
ATOM    101  C30 ACD     1      19.900  19.200  18.040  1.00  0.00            
ATOM    102  H48 ACD     1      20.930  19.070  18.410  1.00  0.00            
ATOM    103  H49 ACD     1      19.860  18.610  17.110  1.00  0.00            
ATOM    104  O25 ACD     1      19.630  20.540  17.700  1.00  0.00            
ATOM    105  H50 ACD     1      19.290  20.930  18.510  1.00  0.00            
ATOM    106  C31 ACD     1      16.460  18.110  19.470  1.00  0.00            
ATOM    107  H51 ACD     1      16.510  17.090  19.890  1.00  0.00            
ATOM    108  O26 ACD     1      15.150  18.210  18.790  1.00  0.00            
ATOM    109  H52 ACD     1      15.100  17.500  18.150  1.00  0.00            
ATOM    110  C32 ACD     1      16.620  19.160  20.640  1.00  0.00            
ATOM    111  H53 ACD     1      16.450  20.170  20.260  1.00  0.00            
ATOM    112  O27 ACD     1      15.790  18.890  21.830  1.00  0.00            
ATOM    113  H54 ACD     1      16.250  18.130  22.210  1.00  0.00            
ATOM    114  C33 ACD     1      17.970  19.110  21.170  1.00  0.00            
ATOM    115  H55 ACD     1      18.050  19.900  21.920  1.00  0.00            
ATOM    116  O28 ACD     1      18.380  17.840  21.630  1.00  0.00            
ATOM    117  C34 ACD     1      19.310  17.830  22.700  1.00  0.00            
ATOM    118  H56 ACD     1      19.280  18.750  23.300  1.00  0.00            
ATOM    119  C35 ACD     1      18.820  16.650  23.560  1.00  0.00            
ATOM    120  H57 ACD     1      18.660  15.780  22.900  1.00  0.00            
ATOM    121  O29 ACD     1      17.550  16.850  24.200  1.00  0.00            
ATOM    122  H58 ACD     1      17.550  17.600  24.790  1.00  0.00            
ATOM    123  C36 ACD     1      19.880  16.150  24.530  1.00  0.00            
ATOM    124  H59 ACD     1      20.010  16.960  25.260  1.00  0.00            
ATOM    125  O30 ACD     1      19.430  14.960  25.140  1.00  0.00            
ATOM    126  H60 ACD     1      18.780  15.270  25.770  1.00  0.00            
ATOM    127  C1  DP7     2      20.650  14.110  18.850  1.00  0.00            
ATOM    128  N1  DP7     2      19.430  13.630  19.610  1.00  0.00            
ATOM    129  C2  DP7     2      18.490  14.760  19.860  1.00  0.00            
ATOM    130  C3  DP7     2      17.420  14.330  20.840  1.00  0.00            
ATOM    131  N2  DP7     2      16.630  13.090  20.470  1.00  0.00            
ATOM    132  C4  DP7     2      15.770  12.660  21.670  1.00  0.00            
ATOM    133  C5  DP7     2      14.520  11.930  21.210  1.00  0.00            
ATOM    134  C6  DP7     2      13.370  12.510  21.710  1.00  0.00            
ATOM    135  C7  DP7     2      12.150  11.850  21.410  1.00  0.00            
ATOM    136  C8  DP7     2      12.110  10.740  20.590  1.00  0.00            
ATOM    137  C9  DP7     2      13.310  10.180  20.000  1.00  0.00            
ATOM    138  C10 DP7     2      14.450  10.800  20.350  1.00  0.00            
ATOM    139  C11 DP7     2      16.460  11.870  22.770  1.00  0.00            
ATOM    140  C12 DP7     2      16.670  12.590  23.980  1.00  0.00            
ATOM    141  C13 DP7     2      17.260  11.940  25.160  1.00  0.00            
ATOM    142  C14 DP7     2      17.710  10.620  25.030  1.00  0.00            
ATOM    143  C15 DP7     2      17.530   9.940  23.820  1.00  0.00            
ATOM    144  C16 DP7     2      16.900  10.530  22.720  1.00  0.00            
ATOM    145  C17 DP7     2      17.530  11.980  20.000  1.00  0.00            
ATOM    146  C18 DP7     2      18.630  12.470  19.050  1.00  0.00            
ATOM    147  H1  DP7     2      20.330  14.660  17.950  1.00  0.00            
ATOM    148  H2  DP7     2      21.200  14.800  19.490  1.00  0.00            
ATOM    149  H3  DP7     2      21.310  13.250  18.680  1.00  0.00            
ATOM    150  H4  DP7     2      18.160  15.000  18.840  1.00  0.00            
ATOM    151  H5  DP7     2      19.060  15.630  20.210  1.00  0.00            
ATOM    152  H6  DP7     2      16.690  15.130  20.920  1.00  0.00            
ATOM    153  H7  DP7     2      17.960  14.090  21.760  1.00  0.00            
ATOM    154  H8  DP7     2      15.920  13.170  19.730  1.00  0.00            
ATOM    155  H9  DP7     2      15.400  13.550  22.180  1.00  0.00            
ATOM    156  H10 DP7     2      13.520  13.300  22.440  1.00  0.00            
ATOM    157  H11 DP7     2      11.240  12.240  21.850  1.00  0.00            
ATOM    158  H12 DP7     2      11.110  10.330  20.450  1.00  0.00            
ATOM    159  H13 DP7     2      13.350   9.390  19.260  1.00  0.00            
ATOM    160  H14 DP7     2      15.330  10.410  19.840  1.00  0.00            
ATOM    161  H15 DP7     2      16.100  13.500  24.140  1.00  0.00            
ATOM    162  H16 DP7     2      17.330  12.450  26.110  1.00  0.00            
ATOM    163  H17 DP7     2      18.230  10.090  25.820  1.00  0.00            
ATOM    164  H18 DP7     2      17.900   8.920  23.890  1.00  0.00            
ATOM    165  H19 DP7     2      16.720   9.920  21.840  1.00  0.00            
ATOM    166  H20 DP7     2      16.950  11.230  19.460  1.00  0.00            
ATOM    167  H21 DP7     2      18.010  11.590  20.900  1.00  0.00            
ATOM    168  H22 DP7     2      19.220  11.570  18.860  1.00  0.00            
ATOM    169  H23 DP7     2      18.300  12.750  18.040  1.00  0.00            
TER
ENDMDL
MODEL        1
ATOM      1  H1  ACD     1      34.500  15.790  14.790  1.00  0.00            
ATOM      2  O1  ACD     1      34.290  16.410  15.490  1.00  0.00            
ATOM      3  C1  ACD     1      34.790  17.720  15.200  1.00  0.00            
ATOM      4  H2  ACD     1      35.880  17.720  15.060  1.00  0.00            
ATOM      5  H3  ACD     1      34.670  18.400  16.050  1.00  0.00            
ATOM      6  C2  ACD     1      34.190  18.330  13.930  1.00  0.00            
ATOM      7  H4  ACD     1      34.650  19.320  13.870  1.00  0.00            
ATOM      8  O2  ACD     1      34.570  17.570  12.790  1.00  0.00            
ATOM      9  C3  ACD     1      34.060  18.120  11.580  1.00  0.00            
ATOM     10  H5  ACD     1      34.410  17.440  10.800  1.00  0.00            
ATOM     11  O3  ACD     1      34.550  19.410  11.370  1.00  0.00            
ATOM     12  C4  ACD     1      35.750  19.520  10.670  1.00  0.00            
ATOM     13  H6  ACD     1      35.860  18.740   9.910  1.00  0.00            
ATOM     14  C5  ACD     1      35.530  20.890  10.060  1.00  0.00            
ATOM     15  H7  ACD     1      35.210  21.540  10.870  1.00  0.00            
ATOM     16  O4  ACD     1      34.560  20.870   8.980  1.00  0.00            
ATOM     17  H8  ACD     1      34.770  20.140   8.390  1.00  0.00            
ATOM     18  C6  ACD     1      36.840  21.530   9.550  1.00  0.00            
ATOM     19  H9  ACD     1      37.200  20.870   8.750  1.00  0.00            
ATOM     20  O5  ACD     1      36.670  22.830   9.180  1.00  0.00            
ATOM     21  H10 ACD     1      37.200  22.920   8.370  1.00  0.00            
ATOM     22  C7  ACD     1      37.900  21.510  10.690  1.00  0.00            
ATOM     23  H11 ACD     1      38.860  21.900  10.330  1.00  0.00            
ATOM     24  O6  ACD     1      38.150  20.180  11.110  1.00  0.00            
ATOM     25  C8  ACD     1      36.990  19.540  11.630  1.00  0.00            
ATOM     26  H12 ACD     1      36.610  20.100  12.490  1.00  0.00            
ATOM     27  C9  ACD     1      37.510  18.170  12.100  1.00  0.00            
ATOM     28  H13 ACD     1      38.590  18.200  12.270  1.00  0.00            
ATOM     29  H14 ACD     1      36.970  18.020  13.050  1.00  0.00            
ATOM     30  O7  ACD     1      37.320  17.090  11.240  1.00  0.00            
ATOM     31  H15 ACD     1      36.430  16.790  11.460  1.00  0.00            
ATOM     32  O8  ACD     1      37.490  22.200  11.880  1.00  0.00            
ATOM     33  C10 ACD     1      38.420  23.170  12.380  1.00  0.00            
ATOM     34  H16 ACD     1      39.200  23.430  11.650  1.00  0.00            
ATOM     35  C11 ACD     1      37.560  24.430  12.580  1.00  0.00            
ATOM     36  H17 ACD     1      36.700  24.200  13.220  1.00  0.00            
ATOM     37  O9  ACD     1      37.060  24.920  11.280  1.00  0.00            
ATOM     38  H18 ACD     1      36.600  24.230  10.790  1.00  0.00            
ATOM     39  C12 ACD     1      38.350  25.450  13.440  1.00  0.00            
ATOM     40  H19 ACD     1      39.170  25.680  12.760  1.00  0.00            
ATOM     41  O10 ACD     1      37.520  26.590  13.730  1.00  0.00            
ATOM     42  H20 ACD     1      37.290  26.920  12.860  1.00  0.00            
ATOM     43  C13 ACD     1      39.000  24.860  14.700  1.00  0.00            
ATOM     44  H21 ACD     1      39.690  25.560  15.190  1.00  0.00            
ATOM     45  O11 ACD     1      39.740  23.670  14.280  1.00  0.00            
ATOM     46  C14 ACD     1      39.010  22.620  13.670  1.00  0.00            
ATOM     47  H22 ACD     1      38.250  22.240  14.370  1.00  0.00            
ATOM     48  C15 ACD     1      40.120  21.530  13.450  1.00  0.00            
ATOM     49  H23 ACD     1      40.760  21.510  14.340  1.00  0.00            
ATOM     50  H24 ACD     1      39.650  20.560  13.270  1.00  0.00            
ATOM     51  O12 ACD     1      40.980  21.950  12.430  1.00  0.00            
ATOM     52  H25 ACD     1      41.360  22.740  12.830  1.00  0.00            
ATOM     53  O13 ACD     1      38.030  24.430  15.550  1.00  0.00            
ATOM     54  C16 ACD     1      38.090  24.880  16.940  1.00  0.00            
ATOM     55  H26 ACD     1      39.100  25.260  17.120  1.00  0.00            
ATOM     56  C17 ACD     1      37.190  26.040  17.190  1.00  0.00            
ATOM     57  H27 ACD     1      36.180  25.780  16.830  1.00  0.00            
ATOM     58  O14 ACD     1      37.720  27.090  16.360  1.00  0.00            
ATOM     59  H28 ACD     1      37.380  26.950  15.470  1.00  0.00            
ATOM     60  C18 ACD     1      37.120  26.380  18.660  1.00  0.00            
ATOM     61  H29 ACD     1      38.130  26.710  18.950  1.00  0.00            
ATOM     62  O15 ACD     1      36.220  27.460  19.010  1.00  0.00            
ATOM     63  H30 ACD     1      36.580  28.230  18.570  1.00  0.00            
ATOM     64  C19 ACD     1      36.730  25.170  19.450  1.00  0.00            
ATOM     65  H31 ACD     1      36.770  25.510  20.490  1.00  0.00            
ATOM     66  O16 ACD     1      37.750  24.190  19.180  1.00  0.00            
ATOM     67  C20 ACD     1      37.680  23.750  17.870  1.00  0.00            
ATOM     68  H32 ACD     1      36.700  23.360  17.570  1.00  0.00            
ATOM     69  C21 ACD     1      38.710  22.680  17.830  1.00  0.00            
ATOM     70  H33 ACD     1      38.470  21.880  18.540  1.00  0.00            
ATOM     71  H34 ACD     1      38.690  22.110  16.890  1.00  0.00            
ATOM     72  O17 ACD     1      40.010  23.190  18.140  1.00  0.00            
ATOM     73  H35 ACD     1      39.880  23.540  19.030  1.00  0.00            
ATOM     74  O18 ACD     1      35.430  24.680  19.210  1.00  0.00            
ATOM     75  C22 ACD     1      34.700  24.030  20.250  1.00  0.00            
ATOM     76  H36 ACD     1      34.920  24.430  21.250  1.00  0.00            
ATOM     77  C23 ACD     1      33.210  24.190  19.910  1.00  0.00            
ATOM     78  H37 ACD     1      33.090  24.190  18.820  1.00  0.00            
ATOM     79  O19 ACD     1      32.750  25.530  20.290  1.00  0.00            
ATOM     80  H38 ACD     1      32.610  26.040  19.490  1.00  0.00            
ATOM     81  C24 ACD     1      32.330  23.200  20.510  1.00  0.00            
ATOM     82  H39 ACD     1      32.480  23.390  21.590  1.00  0.00            
ATOM     83  O20 ACD     1      31.050  23.190  20.120  1.00  0.00            
ATOM     84  H40 ACD     1      30.520  23.680  20.760  1.00  0.00            
ATOM     85  C25 ACD     1      32.900  21.830  20.270  1.00  0.00            
ATOM     86  H41 ACD     1      32.290  21.050  20.750  1.00  0.00            
ATOM     87  O21 ACD     1      34.210  21.650  20.920  1.00  0.00            
ATOM     88  C26 ACD     1      35.180  22.550  20.410  1.00  0.00            
ATOM     89  H42 ACD     1      35.570  22.080  19.500  1.00  0.00            
ATOM     90  C27 ACD     1      36.320  22.480  21.420  1.00  0.00            
ATOM     91  H43 ACD     1      36.650  21.430  21.340  1.00  0.00            
ATOM     92  H44 ACD     1      37.110  23.150  21.060  1.00  0.00            
ATOM     93  O22 ACD     1      35.980  22.800  22.750  1.00  0.00            
ATOM     94  H45 ACD     1      35.340  22.140  23.010  1.00  0.00            
ATOM     95  O23 ACD     1      33.000  21.650  18.820  1.00  0.00            
ATOM     96  C28 ACD     1      32.030  20.800  18.270  1.00  0.00            
ATOM     97  H46 ACD     1      31.370  20.520  19.110  1.00  0.00            
ATOM     98  C29 ACD     1      32.750  19.370  18.030  1.00  0.00            
ATOM     99  H47 ACD     1      33.690  19.570  17.500  1.00  0.00            
ATOM    100  O24 ACD     1      31.930  18.590  17.130  1.00  0.00            
ATOM    101  C30 ACD     1      33.160  18.580  19.250  1.00  0.00            
ATOM    102  H48 ACD     1      33.820  17.750  18.970  1.00  0.00            
ATOM    103  H49 ACD     1      33.820  19.250  19.820  1.00  0.00            
ATOM    104  O25 ACD     1      32.040  18.180  19.950  1.00  0.00            
ATOM    105  H50 ACD     1      31.560  17.520  19.430  1.00  0.00            
ATOM    106  C31 ACD     1      31.390  21.460  17.090  1.00  0.00            
ATOM    107  H51 ACD     1      32.200  21.740  16.410  1.00  0.00            
ATOM    108  O26 ACD     1      30.520  22.610  17.490  1.00  0.00            
ATOM    109  H52 ACD     1      30.880  23.080  18.240  1.00  0.00            
ATOM    110  C32 ACD     1      30.590  20.370  16.330  1.00  0.00            
ATOM    111  H53 ACD     1      29.790  19.920  16.940  1.00  0.00            
ATOM    112  O27 ACD     1      29.950  20.990  15.210  1.00  0.00            
ATOM    113  H54 ACD     1      29.340  21.560  15.680  1.00  0.00            
ATOM    114  C33 ACD     1      31.400  19.150  15.910  1.00  0.00            
ATOM    115  H55 ACD     1      30.770  18.360  15.480  1.00  0.00            
ATOM    116  O28 ACD     1      32.420  19.490  14.980  1.00  0.00            
ATOM    117  C34 ACD     1      32.690  18.500  14.070  1.00  0.00            
ATOM    118  H56 ACD     1      32.220  17.560  14.390  1.00  0.00            
ATOM    119  C35 ACD     1      32.000  18.990  12.780  1.00  0.00            
ATOM    120  H57 ACD     1      32.320  20.020  12.590  1.00  0.00            
ATOM    121  O29 ACD     1      30.570  18.980  12.990  1.00  0.00            
ATOM    122  H58 ACD     1      30.400  19.760  13.530  1.00  0.00            
ATOM    123  C36 ACD     1      32.530  18.140  11.630  1.00  0.00            
ATOM    124  H59 ACD     1      32.220  17.110  11.880  1.00  0.00            
ATOM    125  O30 ACD     1      32.010  18.650  10.370  1.00  0.00            
ATOM    126  H60 ACD     1      32.160  19.600  10.350  1.00  0.00            
ATOM    127  C1  DP7     2      35.640  21.670  15.710  1.00  0.00            
ATOM    128  N1  DP7     2      34.460  22.490  15.360  1.00  0.00            
ATOM    129  C2  DP7     2      34.340  23.860  15.910  1.00  0.00            
ATOM    130  C3  DP7     2      32.890  24.420  15.790  1.00  0.00            
ATOM    131  N2  DP7     2      32.420  24.340  14.350  1.00  0.00            
ATOM    132  C4  DP7     2      30.830  24.440  14.320  1.00  0.00            
ATOM    133  C5  DP7     2      30.410  25.780  14.970  1.00  0.00            
ATOM    134  C6  DP7     2      29.800  25.880  16.270  1.00  0.00            
ATOM    135  C7  DP7     2      29.140  27.060  16.680  1.00  0.00            
ATOM    136  C8  DP7     2      29.260  28.240  15.900  1.00  0.00            
ATOM    137  C9  DP7     2      30.010  28.210  14.650  1.00  0.00            
ATOM    138  C10 DP7     2      30.470  26.990  14.170  1.00  0.00            
ATOM    139  C11 DP7     2      30.010  24.350  13.040  1.00  0.00            
ATOM    140  C12 DP7     2      30.610  24.570  11.780  1.00  0.00            
ATOM    141  C13 DP7     2      29.840  24.440  10.570  1.00  0.00            
ATOM    142  C14 DP7     2      28.510  24.060  10.580  1.00  0.00            
ATOM    143  C15 DP7     2      27.920  23.840  11.830  1.00  0.00            
ATOM    144  C16 DP7     2      28.640  23.960  13.090  1.00  0.00            
ATOM    145  C17 DP7     2      32.740  22.970  13.670  1.00  0.00            
ATOM    146  C18 DP7     2      34.240  22.490  13.900  1.00  0.00            
ATOM    147  H1  DP7     2      36.600  22.200  15.660  1.00  0.00            
ATOM    148  H2  DP7     2      35.510  21.150  16.670  1.00  0.00            
ATOM    149  H3  DP7     2      35.600  20.860  14.970  1.00  0.00            
ATOM    150  H4  DP7     2      35.060  24.560  15.450  1.00  0.00            
ATOM    151  H5  DP7     2      34.650  23.920  16.960  1.00  0.00            
ATOM    152  H6  DP7     2      32.920  25.460  16.110  1.00  0.00            
ATOM    153  H7  DP7     2      32.150  23.880  16.380  1.00  0.00            
ATOM    154  H8  DP7     2      32.910  25.030  13.760  1.00  0.00            
ATOM    155  H9  DP7     2      30.440  23.640  14.950  1.00  0.00            
ATOM    156  H10 DP7     2      29.730  24.960  16.840  1.00  0.00            
ATOM    157  H11 DP7     2      28.610  27.020  17.630  1.00  0.00            
ATOM    158  H12 DP7     2      28.840  29.160  16.300  1.00  0.00            
ATOM    159  H13 DP7     2      29.990  29.140  14.080  1.00  0.00            
ATOM    160  H14 DP7     2      30.970  26.910  13.210  1.00  0.00            
ATOM    161  H15 DP7     2      31.620  24.950  11.700  1.00  0.00            
ATOM    162  H16 DP7     2      30.390  24.500   9.630  1.00  0.00            
ATOM    163  H17 DP7     2      27.970  23.850   9.660  1.00  0.00            
ATOM    164  H18 DP7     2      26.890  23.510  11.880  1.00  0.00            
ATOM    165  H19 DP7     2      28.040  23.770  13.970  1.00  0.00            
ATOM    166  H20 DP7     2      32.360  23.040  12.650  1.00  0.00            
ATOM    167  H21 DP7     2      32.150  22.180  14.150  1.00  0.00            
ATOM    168  H22 DP7     2      34.250  21.480  13.460  1.00  0.00            
ATOM    169  H23 DP7     2      34.990  23.020  13.290  1.00  0.00            
TER
ENDMDL
MODEL        1
ATOM      1  H1  ACD     1      33.130  15.890  14.310  1.00  0.00            
ATOM      2  O1  ACD     1      34.060  15.900  14.060  1.00  0.00            
ATOM      3  C1  ACD     1      34.120  16.550  12.810  1.00  0.00            
ATOM      4  H2  ACD     1      33.450  16.030  12.110  1.00  0.00            
ATOM      5  H3  ACD     1      35.150  16.510  12.440  1.00  0.00            
ATOM      6  C2  ACD     1      33.740  18.040  12.820  1.00  0.00            
ATOM      7  H4  ACD     1      32.860  18.050  13.470  1.00  0.00            
ATOM      8  O2  ACD     1      34.820  18.800  13.410  1.00  0.00            
ATOM      9  C3  ACD     1      34.420  20.180  13.660  1.00  0.00            
ATOM     10  H5  ACD     1      35.200  20.730  14.200  1.00  0.00            
ATOM     11  O3  ACD     1      33.150  20.300  14.430  1.00  0.00            
ATOM     12  C4  ACD     1      33.280  20.540  15.830  1.00  0.00            
ATOM     13  H6  ACD     1      34.300  20.290  16.160  1.00  0.00            
ATOM     14  C5  ACD     1      33.060  22.050  15.900  1.00  0.00            
ATOM     15  H7  ACD     1      32.130  22.160  15.320  1.00  0.00            
ATOM     16  O4  ACD     1      34.090  22.790  15.230  1.00  0.00            
ATOM     17  H8  ACD     1      33.950  23.710  15.450  1.00  0.00            
ATOM     18  C6  ACD     1      32.900  22.430  17.410  1.00  0.00            
ATOM     19  H9  ACD     1      33.880  22.250  17.870  1.00  0.00            
ATOM     20  O5  ACD     1      32.480  23.800  17.580  1.00  0.00            
ATOM     21  H10 ACD     1      31.620  23.840  17.140  1.00  0.00            
ATOM     22  C7  ACD     1      31.900  21.450  18.170  1.00  0.00            
ATOM     23  H11 ACD     1      31.960  21.650  19.240  1.00  0.00            
ATOM     24  O6  ACD     1      32.320  20.090  18.050  1.00  0.00            
ATOM     25  C8  ACD     1      32.410  19.550  16.680  1.00  0.00            
ATOM     26  H12 ACD     1      31.390  19.630  16.290  1.00  0.00            
ATOM     27  C9  ACD     1      32.890  18.100  16.620  1.00  0.00            
ATOM     28  H13 ACD     1      33.410  17.970  15.660  1.00  0.00            
ATOM     29  H14 ACD     1      33.590  17.920  17.450  1.00  0.00            
ATOM     30  O7  ACD     1      31.840  17.120  16.720  1.00  0.00            
ATOM     31  H15 ACD     1      31.690  16.850  17.630  1.00  0.00            
ATOM     32  O8  ACD     1      30.550  21.570  17.700  1.00  0.00            
ATOM     33  C10 ACD     1      29.470  21.700  18.690  1.00  0.00            
ATOM     34  H16 ACD     1      29.640  22.550  19.360  1.00  0.00            
ATOM     35  C11 ACD     1      28.310  22.080  17.880  1.00  0.00            
ATOM     36  H17 ACD     1      28.290  21.340  17.080  1.00  0.00            
ATOM     37  O9  ACD     1      28.480  23.390  17.320  1.00  0.00            
ATOM     38  H18 ACD     1      28.100  24.010  17.950  1.00  0.00            
ATOM     39  C12 ACD     1      26.900  21.810  18.520  1.00  0.00            
ATOM     40  H19 ACD     1      26.600  22.490  19.320  1.00  0.00            
ATOM     41  O10 ACD     1      25.900  21.920  17.500  1.00  0.00            
ATOM     42  H20 ACD     1      26.000  22.840  17.250  1.00  0.00            
ATOM     43  C13 ACD     1      26.950  20.320  19.010  1.00  0.00            
ATOM     44  H21 ACD     1      26.000  20.200  19.540  1.00  0.00            
ATOM     45  O11 ACD     1      27.960  20.310  20.050  1.00  0.00            
ATOM     46  C14 ACD     1      29.310  20.360  19.470  1.00  0.00            
ATOM     47  H22 ACD     1      29.580  19.510  18.830  1.00  0.00            
ATOM     48  C15 ACD     1      30.280  20.330  20.620  1.00  0.00            
ATOM     49  H23 ACD     1      29.890  19.520  21.250  1.00  0.00            
ATOM     50  H24 ACD     1      31.220  19.920  20.230  1.00  0.00            
ATOM     51  O12 ACD     1      30.360  21.600  21.340  1.00  0.00            
ATOM     52  H25 ACD     1      31.190  21.600  21.830  1.00  0.00            
ATOM     53  O13 ACD     1      27.150  19.440  17.970  1.00  0.00            
ATOM     54  C16 ACD     1      26.300  18.290  17.810  1.00  0.00            
ATOM     55  H26 ACD     1      25.730  18.160  18.740  1.00  0.00            
ATOM     56  C17 ACD     1      25.450  18.670  16.520  1.00  0.00            
ATOM     57  H27 ACD     1      26.140  18.880  15.690  1.00  0.00            
ATOM     58  O14 ACD     1      24.540  19.730  16.900  1.00  0.00            
ATOM     59  H28 ACD     1      25.090  20.470  17.180  1.00  0.00            
ATOM     60  C18 ACD     1      24.640  17.380  16.160  1.00  0.00            
ATOM     61  H29 ACD     1      24.040  17.070  17.030  1.00  0.00            
ATOM     62  O15 ACD     1      23.770  17.600  15.050  1.00  0.00            
ATOM     63  H30 ACD     1      23.130  18.230  15.420  1.00  0.00            
ATOM     64  C19 ACD     1      25.600  16.210  15.930  1.00  0.00            
ATOM     65  H31 ACD     1      24.890  15.420  15.660  1.00  0.00            
ATOM     66  O16 ACD     1      26.390  15.960  17.130  1.00  0.00            
ATOM     67  C20 ACD     1      27.160  17.140  17.500  1.00  0.00            
ATOM     68  H32 ACD     1      27.880  17.510  16.750  1.00  0.00            
ATOM     69  C21 ACD     1      27.960  16.730  18.700  1.00  0.00            
ATOM     70  H33 ACD     1      28.410  17.620  19.150  1.00  0.00            
ATOM     71  H34 ACD     1      27.290  16.200  19.390  1.00  0.00            
ATOM     72  O17 ACD     1      29.080  15.930  18.370  1.00  0.00            
ATOM     73  H35 ACD     1      29.730  16.100  19.060  1.00  0.00            
ATOM     74  O18 ACD     1      26.480  16.490  14.810  1.00  0.00            
ATOM     75  C22 ACD     1      26.320  15.620  13.750  1.00  0.00            
ATOM     76  H36 ACD     1      25.550  14.840  13.850  1.00  0.00            
ATOM     77  C23 ACD     1      25.890  16.390  12.550  1.00  0.00            
ATOM     78  H37 ACD     1      26.510  17.300  12.520  1.00  0.00            
ATOM     79  O19 ACD     1      24.510  16.820  12.660  1.00  0.00            
ATOM     80  H38 ACD     1      24.400  17.330  13.470  1.00  0.00            
ATOM     81  C24 ACD     1      26.040  15.570  11.270  1.00  0.00            
ATOM     82  H39 ACD     1      25.300  14.760  11.330  1.00  0.00            
ATOM     83  O20 ACD     1      25.810  16.400  10.140  1.00  0.00            
ATOM     84  H40 ACD     1      26.560  17.000  10.070  1.00  0.00            
ATOM     85  C25 ACD     1      27.460  14.940  11.230  1.00  0.00            
ATOM     86  H41 ACD     1      27.600  14.290  10.370  1.00  0.00            
ATOM     87  O21 ACD     1      27.650  14.110  12.430  1.00  0.00            
ATOM     88  C26 ACD     1      27.640  14.870  13.600  1.00  0.00            
ATOM     89  H42 ACD     1      28.540  15.480  13.670  1.00  0.00            
ATOM     90  C27 ACD     1      27.650  13.820  14.720  1.00  0.00            
ATOM     91  H43 ACD     1      27.420  14.210  15.710  1.00  0.00            
ATOM     92  H44 ACD     1      26.870  13.070  14.520  1.00  0.00            
ATOM     93  O22 ACD     1      28.930  13.140  14.780  1.00  0.00            
ATOM     94  H45 ACD     1      28.840  12.270  14.400  1.00  0.00            
ATOM     95  O23 ACD     1      28.380  15.990  11.260  1.00  0.00            
ATOM     96  C28 ACD     1      29.450  15.980  10.340  1.00  0.00            
ATOM     97  H46 ACD     1      29.250  15.280   9.520  1.00  0.00            
ATOM     98  C29 ACD     1      30.830  15.540  10.910  1.00  0.00            
ATOM     99  H47 ACD     1      31.010  15.950  11.920  1.00  0.00            
ATOM    100  O24 ACD     1      31.920  15.920  10.080  1.00  0.00            
ATOM    101  C30 ACD     1      30.930  14.020  11.190  1.00  0.00            
ATOM    102  H48 ACD     1      31.930  13.810  11.580  1.00  0.00            
ATOM    103  H49 ACD     1      30.230  13.720  11.980  1.00  0.00            
ATOM    104  O25 ACD     1      30.660  13.230   9.980  1.00  0.00            
ATOM    105  H50 ACD     1      30.390  12.350  10.250  1.00  0.00            
ATOM    106  C31 ACD     1      29.480  17.400   9.730  1.00  0.00            
ATOM    107  H51 ACD     1      29.430  18.170  10.510  1.00  0.00            
ATOM    108  O26 ACD     1      28.370  17.710   8.870  1.00  0.00            
ATOM    109  H52 ACD     1      28.300  18.660   8.760  1.00  0.00            
ATOM    110  C32 ACD     1      30.800  17.790   9.120  1.00  0.00            
ATOM    111  H53 ACD     1      30.800  17.170   8.210  1.00  0.00            
ATOM    112  O27 ACD     1      30.850  19.150   8.770  1.00  0.00            
ATOM    113  H54 ACD     1      30.310  19.260   7.980  1.00  0.00            
ATOM    114  C33 ACD     1      32.010  17.310   9.830  1.00  0.00            
ATOM    115  H55 ACD     1      32.840  17.500   9.140  1.00  0.00            
ATOM    116  O28 ACD     1      32.170  18.010  11.070  1.00  0.00            
ATOM    117  C34 ACD     1      33.400  18.640  11.480  1.00  0.00            
ATOM    118  H56 ACD     1      34.220  18.450  10.770  1.00  0.00            
ATOM    119  C35 ACD     1      33.170  20.130  11.550  1.00  0.00            
ATOM    120  H57 ACD     1      32.210  20.240  12.070  1.00  0.00            
ATOM    121  O29 ACD     1      32.970  20.660  10.250  1.00  0.00            
ATOM    122  H58 ACD     1      32.360  20.040   9.850  1.00  0.00            
ATOM    123  C36 ACD     1      34.250  20.860  12.330  1.00  0.00            
ATOM    124  H59 ACD     1      35.190  20.700  11.800  1.00  0.00            
ATOM    125  O30 ACD     1      34.020  22.270  12.470  1.00  0.00            
ATOM    126  H60 ACD     1      33.340  22.370  13.140  1.00  0.00            
ATOM    127  C1  DP7     2      29.920  18.200  13.650  1.00  0.00            
ATOM    128  N1  DP7     2      29.590  19.620  13.670  1.00  0.00            
ATOM    129  C2  DP7     2      29.200  20.040  12.330  1.00  0.00            
ATOM    130  C3  DP7     2      28.790  21.540  12.330  1.00  0.00            
ATOM    131  N2  DP7     2      27.640  21.900  13.270  1.00  0.00            
ATOM    132  C4  DP7     2      27.330  23.450  13.030  1.00  0.00            
ATOM    133  C5  DP7     2      26.780  23.780  11.680  1.00  0.00            
ATOM    134  C6  DP7     2      27.170  25.030  11.150  1.00  0.00            
ATOM    135  C7  DP7     2      26.670  25.380   9.920  1.00  0.00            
ATOM    136  C8  DP7     2      25.930  24.490   9.120  1.00  0.00            
ATOM    137  C9  DP7     2      25.620  23.200   9.640  1.00  0.00            
ATOM    138  C10 DP7     2      26.110  22.790  10.880  1.00  0.00            
ATOM    139  C11 DP7     2      26.360  24.000  14.060  1.00  0.00            
ATOM    140  C12 DP7     2      24.990  23.750  13.970  1.00  0.00            
ATOM    141  C13 DP7     2      24.080  24.140  14.990  1.00  0.00            
ATOM    142  C14 DP7     2      24.610  24.970  16.060  1.00  0.00            
ATOM    143  C15 DP7     2      26.010  25.210  16.160  1.00  0.00            
ATOM    144  C16 DP7     2      26.860  24.720  15.130  1.00  0.00            
ATOM    145  C17 DP7     2      28.190  21.480  14.650  1.00  0.00            
ATOM    146  C18 DP7     2      28.580  20.010  14.740  1.00  0.00            
ATOM    147  H1  DP7     2      30.650  18.010  12.860  1.00  0.00            
ATOM    148  H2  DP7     2      30.310  17.860  14.610  1.00  0.00            
ATOM    149  H3  DP7     2      29.040  17.580  13.430  1.00  0.00            
ATOM    150  H4  DP7     2      28.330  19.440  12.040  1.00  0.00            
ATOM    151  H5  DP7     2      29.950  19.860  11.560  1.00  0.00            
ATOM    152  H6  DP7     2      28.390  21.730  11.330  1.00  0.00
[truncated: 1,606,595 more chars]
