# Supplementary material for: Achieving Chemical Accuracy in Cyclodextrin Host–Guest Binding via Integrative Atomistic Modelling
Source: Adv Sci (Weinh). 2025 Dec 14;13(10):e19782. doi: 10.1002/advs.202519782 (PMC12915143; doi:10.1002/advs.202519782)
Supplement: Supplementary file 1 — Supporting Information [file ADVS-13-e19782-s003.zip › all_poses/ACD.DP8.pdb]

MODEL        1
ATOM      1  H1  ACD     1      19.290  16.560  20.360  1.00  0.00            
ATOM      2  O1  ACD     1      20.050  17.070  20.660  1.00  0.00            
ATOM      3  C1  ACD     1      21.060  16.300  21.250  1.00  0.00            
ATOM      4  H2  ACD     1      20.750  15.820  22.180  1.00  0.00            
ATOM      5  H3  ACD     1      21.950  16.910  21.440  1.00  0.00            
ATOM      6  C2  ACD     1      21.370  15.090  20.330  1.00  0.00            
ATOM      7  H4  ACD     1      22.340  14.670  20.610  1.00  0.00            
ATOM      8  O2  ACD     1      20.300  14.130  20.400  1.00  0.00            
ATOM      9  C3  ACD     1      20.440  13.070  19.560  1.00  0.00            
ATOM     10  H5  ACD     1      19.530  12.450  19.640  1.00  0.00            
ATOM     11  O3  ACD     1      21.600  12.340  19.850  1.00  0.00            
ATOM     12  C4  ACD     1      21.220  10.940  20.140  1.00  0.00            
ATOM     13  H6  ACD     1      20.200  10.700  19.800  1.00  0.00            
ATOM     14  C5  ACD     1      22.180  10.020  19.350  1.00  0.00            
ATOM     15  H7  ACD     1      23.190  10.310  19.660  1.00  0.00            
ATOM     16  O4  ACD     1      21.960  10.270  17.940  1.00  0.00            
ATOM     17  H8  ACD     1      22.510   9.750  17.350  1.00  0.00            
ATOM     18  C6  ACD     1      21.800   8.620  19.820  1.00  0.00            
ATOM     19  H9  ACD     1      20.720   8.500  19.660  1.00  0.00            
ATOM     20  O5  ACD     1      22.450   7.570  19.080  1.00  0.00            
ATOM     21  H10 ACD     1      23.400   7.680  19.190  1.00  0.00            
ATOM     22  C7  ACD     1      21.970   8.430  21.350  1.00  0.00            
ATOM     23  H11 ACD     1      21.620   7.430  21.600  1.00  0.00            
ATOM     24  O6  ACD     1      21.060   9.310  21.870  1.00  0.00            
ATOM     25  C8  ACD     1      21.210  10.710  21.600  1.00  0.00            
ATOM     26  H12 ACD     1      22.230  10.900  21.950  1.00  0.00            
ATOM     27  C9  ACD     1      20.200  11.520  22.380  1.00  0.00            
ATOM     28  H13 ACD     1      19.280  11.690  21.800  1.00  0.00            
ATOM     29  H14 ACD     1      19.760  10.950  23.210  1.00  0.00            
ATOM     30  O7  ACD     1      20.640  12.840  22.850  1.00  0.00            
ATOM     31  H15 ACD     1      20.590  13.390  22.060  1.00  0.00            
ATOM     32  O8  ACD     1      23.310   8.620  21.740  1.00  0.00            
ATOM     33  C10 ACD     1      23.720   8.070  23.070  1.00  0.00            
ATOM     34  H16 ACD     1      23.060   7.210  23.260  1.00  0.00            
ATOM     35  C11 ACD     1      25.110   7.580  22.910  1.00  0.00            
ATOM     36  H17 ACD     1      25.490   8.390  22.280  1.00  0.00            
ATOM     37  O9  ACD     1      24.960   6.300  22.280  1.00  0.00            
ATOM     38  H18 ACD     1      25.150   5.620  22.930  1.00  0.00            
ATOM     39  C12 ACD     1      25.970   7.560  24.150  1.00  0.00            
ATOM     40  H19 ACD     1      25.570   6.770  24.800  1.00  0.00            
ATOM     41  O10 ACD     1      27.350   7.260  23.860  1.00  0.00            
ATOM     42  H20 ACD     1      27.670   8.000  23.340  1.00  0.00            
ATOM     43  C13 ACD     1      25.940   8.940  24.740  1.00  0.00            
ATOM     44  H21 ACD     1      26.590   8.890  25.610  1.00  0.00            
ATOM     45  O11 ACD     1      24.580   9.150  25.160  1.00  0.00            
ATOM     46  C14 ACD     1      23.540   9.200  24.170  1.00  0.00            
ATOM     47  H22 ACD     1      23.480  10.190  23.690  1.00  0.00            
ATOM     48  C15 ACD     1      22.210   8.990  24.880  1.00  0.00            
ATOM     49  H23 ACD     1      22.150   9.810  25.610  1.00  0.00            
ATOM     50  H24 ACD     1      21.370   8.970  24.170  1.00  0.00            
ATOM     51  O12 ACD     1      22.240   7.730  25.560  1.00  0.00            
ATOM     52  H25 ACD     1      23.100   7.630  25.970  1.00  0.00            
ATOM     53  O13 ACD     1      26.300   9.970  23.840  1.00  0.00            
ATOM     54  C16 ACD     1      27.570  10.600  23.920  1.00  0.00            
ATOM     55  H26 ACD     1      28.160   9.970  24.600  1.00  0.00            
ATOM     56  C17 ACD     1      28.180  10.520  22.510  1.00  0.00            
ATOM     57  H27 ACD     1      27.430  11.040  21.910  1.00  0.00            
ATOM     58  O14 ACD     1      28.270   9.190  22.120  1.00  0.00            
ATOM     59  H28 ACD     1      28.620   9.140  21.220  1.00  0.00            
ATOM     60  C18 ACD     1      29.500  11.270  22.460  1.00  0.00            
ATOM     61  H29 ACD     1      30.240  10.690  23.020  1.00  0.00            
ATOM     62  O15 ACD     1      29.870  11.360  21.080  1.00  0.00            
ATOM     63  H30 ACD     1      30.540  10.680  20.990  1.00  0.00            
ATOM     64  C19 ACD     1      29.330  12.690  23.010  1.00  0.00            
ATOM     65  H31 ACD     1      30.320  13.150  23.040  1.00  0.00            
ATOM     66  O16 ACD     1      28.910  12.590  24.410  1.00  0.00            
ATOM     67  C20 ACD     1      27.580  12.000  24.500  1.00  0.00            
ATOM     68  H32 ACD     1      26.810  12.580  23.970  1.00  0.00            
ATOM     69  C21 ACD     1      27.300  12.060  25.990  1.00  0.00            
ATOM     70  H33 ACD     1      27.450  13.120  26.230  1.00  0.00            
ATOM     71  H34 ACD     1      26.280  11.750  26.250  1.00  0.00            
ATOM     72  O17 ACD     1      28.180  11.260  26.750  1.00  0.00            
ATOM     73  H35 ACD     1      29.090  11.500  26.560  1.00  0.00            
ATOM     74  O18 ACD     1      28.400  13.400  22.170  1.00  0.00            
ATOM     75  C22 ACD     1      28.810  14.650  21.560  1.00  0.00            
ATOM     76  H36 ACD     1      29.820  14.950  21.880  1.00  0.00            
ATOM     77  C23 ACD     1      28.850  14.430  20.050  1.00  0.00            
ATOM     78  H37 ACD     1      27.920  13.900  19.770  1.00  0.00            
ATOM     79  O19 ACD     1      29.990  13.640  19.770  1.00  0.00            
ATOM     80  H38 ACD     1      29.860  12.850  20.300  1.00  0.00            
ATOM     81  C24 ACD     1      28.970  15.770  19.360  1.00  0.00            
ATOM     82  H39 ACD     1      29.990  16.130  19.560  1.00  0.00            
ATOM     83  O20 ACD     1      28.780  15.640  17.970  1.00  0.00            
ATOM     84  H40 ACD     1      27.830  15.760  17.900  1.00  0.00            
ATOM     85  C25 ACD     1      28.030  16.880  19.880  1.00  0.00            
ATOM     86  H41 ACD     1      28.320  17.850  19.460  1.00  0.00            
ATOM     87  O21 ACD     1      28.100  16.940  21.220  1.00  0.00            
ATOM     88  C26 ACD     1      27.790  15.740  21.910  1.00  0.00            
ATOM     89  H42 ACD     1      26.790  15.380  21.610  1.00  0.00            
ATOM     90  C27 ACD     1      27.600  15.880  23.400  1.00  0.00            
ATOM     91  H43 ACD     1      26.950  16.760  23.550  1.00  0.00            
ATOM     92  H44 ACD     1      27.030  15.010  23.750  1.00  0.00            
ATOM     93  O22 ACD     1      28.760  16.240  24.180  1.00  0.00            
ATOM     94  H45 ACD     1      28.990  17.090  23.790  1.00  0.00            
ATOM     95  O23 ACD     1      26.720  16.460  19.460  1.00  0.00            
ATOM     96  C28 ACD     1      25.910  17.490  18.910  1.00  0.00            
ATOM     97  H46 ACD     1      26.470  18.370  18.560  1.00  0.00            
ATOM     98  C29 ACD     1      24.820  17.910  19.930  1.00  0.00            
ATOM     99  H47 ACD     1      24.580  17.010  20.520  1.00  0.00            
ATOM    100  O24 ACD     1      23.590  18.250  19.320  1.00  0.00            
ATOM    101  C30 ACD     1      25.190  19.000  20.880  1.00  0.00            
ATOM    102  H48 ACD     1      24.460  19.000  21.710  1.00  0.00            
ATOM    103  H49 ACD     1      26.180  18.770  21.290  1.00  0.00            
ATOM    104  O25 ACD     1      25.150  20.240  20.200  1.00  0.00            
ATOM    105  H50 ACD     1      24.250  20.400  19.940  1.00  0.00            
ATOM    106  C31 ACD     1      25.430  16.870  17.580  1.00  0.00            
ATOM    107  H51 ACD     1      25.240  15.800  17.770  1.00  0.00            
ATOM    108  O26 ACD     1      26.380  16.840  16.550  1.00  0.00            
ATOM    109  H52 ACD     1      26.780  17.680  16.310  1.00  0.00            
ATOM    110  C32 ACD     1      24.080  17.420  17.120  1.00  0.00            
ATOM    111  H53 ACD     1      24.260  18.440  16.760  1.00  0.00            
ATOM    112  O27 ACD     1      23.600  16.730  15.980  1.00  0.00            
ATOM    113  H54 ACD     1      22.880  16.170  16.280  1.00  0.00            
ATOM    114  C33 ACD     1      23.100  17.430  18.250  1.00  0.00            
ATOM    115  H55 ACD     1      22.170  17.940  18.000  1.00  0.00            
ATOM    116  O28 ACD     1      22.960  16.090  18.760  1.00  0.00            
ATOM    117  C34 ACD     1      21.630  15.560  18.890  1.00  0.00            
ATOM    118  H56 ACD     1      20.890  16.340  18.660  1.00  0.00            
ATOM    119  C35 ACD     1      21.530  14.510  17.850  1.00  0.00            
ATOM    120  H57 ACD     1      22.480  13.960  17.970  1.00  0.00            
ATOM    121  O29 ACD     1      21.420  14.990  16.450  1.00  0.00            
ATOM    122  H58 ACD     1      21.340  14.220  15.880  1.00  0.00            
ATOM    123  C36 ACD     1      20.470  13.550  18.140  1.00  0.00            
ATOM    124  H59 ACD     1      19.550  14.120  17.980  1.00  0.00            
ATOM    125  O30 ACD     1      20.570  12.510  17.240  1.00  0.00            
ATOM    126  H60 ACD     1      21.170  11.820  17.530  1.00  0.00            
ATOM    127  C1  DP8     2      30.070  13.130  13.660  1.00  0.00            
ATOM    128  N1  DP8     2      29.430  12.360  14.750  1.00  0.00            
ATOM    129  C2  DP8     2      28.240  11.760  14.190  1.00  0.00            
ATOM    130  C3  DP8     2      27.360  10.920  15.220  1.00  0.00            
ATOM    131  N2  DP8     2      27.060  11.760  16.470  1.00  0.00            
ATOM    132  C4  DP8     2      26.160  10.970  17.380  1.00  0.00            
ATOM    133  C5  DP8     2      24.970  10.350  16.740  1.00  0.00            
ATOM    134  C6  DP8     2      24.000  11.120  15.960  1.00  0.00            
ATOM    135  C7  DP8     2      22.980  10.440  15.250  1.00  0.00            
ATOM    136  C8  DP8     2      22.760   9.030  15.370  1.00  0.00            
ATOM    137  C9  DP8     2      23.690   8.310  16.140  1.00  0.00            
ATOM    138  C10 DP8     2      24.750   8.980  16.870  1.00  0.00            
ATOM    139  C11 DP8     2      25.730  11.690  18.650  1.00  0.00            
ATOM    140  C12 DP8     2      25.280  13.020  18.730  1.00  0.00            
ATOM    141  C13 DP8     2      24.880  13.560  19.970  1.00  0.00            
ATOM    142  C14 DP8     2      24.830  12.770  21.100  1.00  0.00            
ATOM    143  Cl1 DP8     2      24.480  13.520  22.570  1.00  0.00            
ATOM    144  C15 DP8     2      25.110  11.370  20.970  1.00  0.00            
ATOM    145  C16 DP8     2      25.570  10.900  19.760  1.00  0.00            
ATOM    146  C17 DP8     2      28.430  12.180  17.070  1.00  0.00            
ATOM    147  C18 DP8     2      29.260  13.020  16.100  1.00  0.00            
ATOM    148  H1  DP8     2      31.010  13.520  14.060  1.00  0.00            
ATOM    149  H2  DP8     2      30.370  12.440  12.860  1.00  0.00            
ATOM    150  H3  DP8     2      29.470  13.930  13.210  1.00  0.00            
ATOM    151  H4  DP8     2      28.610  11.030  13.460  1.00  0.00            
ATOM    152  H5  DP8     2      27.550  12.490  13.760  1.00  0.00            
ATOM    153  H6  DP8     2      27.840   9.970  15.420  1.00  0.00            
ATOM    154  H7  DP8     2      26.370  10.760  14.800  1.00  0.00            
ATOM    155  H8  DP8     2      26.550  12.620  16.230  1.00  0.00            
ATOM    156  H9  DP8     2      26.870  10.290  17.850  1.00  0.00            
ATOM    157  H10 DP8     2      24.100  12.200  15.970  1.00  0.00            
ATOM    158  H11 DP8     2      22.440  10.970  14.470  1.00  0.00            
ATOM    159  H12 DP8     2      21.940   8.510  14.900  1.00  0.00            
ATOM    160  H13 DP8     2      23.650   7.220  16.100  1.00  0.00            
ATOM    161  H14 DP8     2      25.410   8.350  17.460  1.00  0.00            
ATOM    162  H15 DP8     2      25.380  13.610  17.830  1.00  0.00            
ATOM    163  H16 DP8     2      24.650  14.620  20.060  1.00  0.00            
ATOM    164  H17 DP8     2      24.990  10.760  21.870  1.00  0.00            
ATOM    165  H18 DP8     2      25.790   9.840  19.740  1.00  0.00            
ATOM    166  H19 DP8     2      28.940  11.230  17.210  1.00  0.00            
ATOM    167  H20 DP8     2      28.250  12.740  17.990  1.00  0.00            
ATOM    168  H21 DP8     2      28.750  13.990  16.070  1.00  0.00            
ATOM    169  H22 DP8     2      30.240  13.220  16.560  1.00  0.00            
TER
ENDMDL
MODEL        1
ATOM      1  H1  ACD     1      19.650  14.180  15.030  1.00  0.00            
ATOM      2  O1  ACD     1      19.850  13.250  14.950  1.00  0.00            
ATOM      3  C1  ACD     1      21.220  13.220  15.490  1.00  0.00            
ATOM      4  H2  ACD     1      21.310  12.630  16.410  1.00  0.00            
ATOM      5  H3  ACD     1      21.490  14.240  15.810  1.00  0.00            
ATOM      6  C2  ACD     1      22.300  12.570  14.480  1.00  0.00            
ATOM      7  H4  ACD     1      23.260  12.700  14.990  1.00  0.00            
ATOM      8  O2  ACD     1      22.010  11.200  14.160  1.00  0.00            
ATOM      9  C3  ACD     1      23.000  10.530  13.350  1.00  0.00            
ATOM     10  H5  ACD     1      22.680   9.500  13.170  1.00  0.00            
ATOM     11  O3  ACD     1      24.300  10.620  14.000  1.00  0.00            
ATOM     12  C4  ACD     1      24.740   9.340  14.640  1.00  0.00            
ATOM     13  H6  ACD     1      24.050   8.500  14.500  1.00  0.00            
ATOM     14  C5  ACD     1      26.070   9.020  13.970  1.00  0.00            
ATOM     15  H7  ACD     1      26.810   9.830  13.970  1.00  0.00            
ATOM     16  O4  ACD     1      25.800   8.740  12.620  1.00  0.00            
ATOM     17  H8  ACD     1      25.460   9.540  12.200  1.00  0.00            
ATOM     18  C6  ACD     1      26.820   7.870  14.740  1.00  0.00            
ATOM     19  H9  ACD     1      26.320   6.900  14.610  1.00  0.00            
ATOM     20  O5  ACD     1      28.170   7.720  14.330  1.00  0.00            
ATOM     21  H10 ACD     1      28.710   8.140  15.010  1.00  0.00            
ATOM     22  C7  ACD     1      26.930   8.120  16.250  1.00  0.00            
ATOM     23  H11 ACD     1      27.290   7.260  16.810  1.00  0.00            
ATOM     24  O6  ACD     1      25.550   8.370  16.670  1.00  0.00            
ATOM     25  C8  ACD     1      24.880   9.570  16.110  1.00  0.00            
ATOM     26  H12 ACD     1      25.460  10.480  16.260  1.00  0.00            
ATOM     27  C9  ACD     1      23.500   9.750  16.850  1.00  0.00            
ATOM     28  H13 ACD     1      22.900  10.630  16.570  1.00  0.00            
ATOM     29  H14 ACD     1      22.810   8.910  16.680  1.00  0.00            
ATOM     30  O7  ACD     1      23.720   9.660  18.260  1.00  0.00            
ATOM     31  H15 ACD     1      24.290   8.900  18.440  1.00  0.00            
ATOM     32  O8  ACD     1      27.680   9.230  16.600  1.00  0.00            
ATOM     33  C10 ACD     1      28.660   8.970  17.640  1.00  0.00            
ATOM     34  H16 ACD     1      28.560   7.970  18.080  1.00  0.00            
ATOM     35  C11 ACD     1      30.000   9.320  16.960  1.00  0.00            
ATOM     36  H17 ACD     1      29.930  10.280  16.420  1.00  0.00            
ATOM     37  O9  ACD     1      30.280   8.360  15.940  1.00  0.00            
ATOM     38  H18 ACD     1      31.220   8.160  16.020  1.00  0.00            
ATOM     39  C12 ACD     1      31.060   9.460  18.040  1.00  0.00            
ATOM     40  H19 ACD     1      31.180   8.490  18.540  1.00  0.00            
ATOM     41  O10 ACD     1      32.240   9.880  17.470  1.00  0.00            
ATOM     42  H20 ACD     1      32.130  10.820  17.350  1.00  0.00            
ATOM     43  C13 ACD     1      30.700  10.450  19.130  1.00  0.00            
ATOM     44  H21 ACD     1      31.430  10.700  19.910  1.00  0.00            
ATOM     45  O11 ACD     1      29.470  10.060  19.740  1.00  0.00            
ATOM     46  C14 ACD     1      28.370   9.930  18.820  1.00  0.00            
ATOM     47  H22 ACD     1      28.230  10.940  18.410  1.00  0.00            
ATOM     48  C15 ACD     1      27.200   9.510  19.560  1.00  0.00            
ATOM     49  H23 ACD     1      26.440   9.220  18.830  1.00  0.00            
ATOM     50  H24 ACD     1      27.490   8.620  20.130  1.00  0.00            
ATOM     51  O12 ACD     1      26.740  10.570  20.400  1.00  0.00            
ATOM     52  H25 ACD     1      27.050  10.700  21.300  1.00  0.00            
ATOM     53  O13 ACD     1      30.470  11.670  18.440  1.00  0.00            
ATOM     54  C16 ACD     1      31.250  12.790  18.740  1.00  0.00            
ATOM     55  H26 ACD     1      32.080  12.550  19.420  1.00  0.00            
ATOM     56  C17 ACD     1      31.820  13.320  17.420  1.00  0.00            
ATOM     57  H27 ACD     1      31.050  13.300  16.640  1.00  0.00            
ATOM     58  O14 ACD     1      32.920  12.520  16.950  1.00  0.00            
ATOM     59  H28 ACD     1      33.580  12.450  17.650  1.00  0.00            
ATOM     60  C18 ACD     1      32.160  14.780  17.430  1.00  0.00            
ATOM     61  H29 ACD     1      33.050  14.880  18.070  1.00  0.00            
ATOM     62  O15 ACD     1      32.390  15.210  16.070  1.00  0.00            
ATOM     63  H30 ACD     1      33.320  15.080  15.860  1.00  0.00            
ATOM     64  C19 ACD     1      30.970  15.620  18.010  1.00  0.00            
ATOM     65  H31 ACD     1      31.320  16.650  18.160  1.00  0.00            
ATOM     66  O16 ACD     1      30.770  15.080  19.380  1.00  0.00            
ATOM     67  C20 ACD     1      30.220  13.790  19.310  1.00  0.00            
ATOM     68  H32 ACD     1      29.300  13.800  18.720  1.00  0.00            
ATOM     69  C21 ACD     1      29.790  13.350  20.720  1.00  0.00            
ATOM     70  H33 ACD     1      29.230  14.200  21.140  1.00  0.00            
ATOM     71  H34 ACD     1      29.170  12.460  20.570  1.00  0.00            
ATOM     72  O17 ACD     1      30.950  13.040  21.570  1.00  0.00            
ATOM     73  H35 ACD     1      30.530  12.650  22.340  1.00  0.00            
ATOM     74  O18 ACD     1      29.820  15.510  17.210  1.00  0.00            
ATOM     75  C22 ACD     1      29.130  16.720  16.950  1.00  0.00            
ATOM     76  H36 ACD     1      29.800  17.540  17.210  1.00  0.00            
ATOM     77  C23 ACD     1      28.960  16.770  15.400  1.00  0.00            
ATOM     78  H37 ACD     1      28.350  15.890  15.190  1.00  0.00            
ATOM     79  O19 ACD     1      30.320  16.730  14.730  1.00  0.00            
ATOM     80  H38 ACD     1      30.700  15.910  15.060  1.00  0.00            
ATOM     81  C24 ACD     1      28.250  18.080  15.140  1.00  0.00            
ATOM     82  H39 ACD     1      28.890  18.880  15.520  1.00  0.00            
ATOM     83  O20 ACD     1      28.070  18.430  13.710  1.00  0.00            
ATOM     84  H40 ACD     1      27.220  18.090  13.410  1.00  0.00            
ATOM     85  C25 ACD     1      26.930  18.110  15.740  1.00  0.00            
ATOM     86  H41 ACD     1      26.490  19.060  15.440  1.00  0.00            
ATOM     87  O21 ACD     1      27.010  17.990  17.180  1.00  0.00            
ATOM     88  C26 ACD     1      27.760  16.940  17.750  1.00  0.00            
ATOM     89  H42 ACD     1      27.190  16.020  17.550  1.00  0.00            
ATOM     90  C27 ACD     1      27.820  17.080  19.260  1.00  0.00            
ATOM     91  H43 ACD     1      26.840  17.170  19.740  1.00  0.00            
ATOM     92  H44 ACD     1      28.240  16.110  19.580  1.00  0.00            
ATOM     93  O22 ACD     1      28.680  18.140  19.680  1.00  0.00            
ATOM     94  H45 ACD     1      28.540  18.800  18.990  1.00  0.00            
ATOM     95  O23 ACD     1      26.210  16.950  15.200  1.00  0.00            
ATOM     96  C28 ACD     1      24.810  17.240  14.850  1.00  0.00            
ATOM     97  H46 ACD     1      24.570  18.290  15.040  1.00  0.00            
ATOM     98  C29 ACD     1      23.860  16.420  15.720  1.00  0.00            
ATOM     99  H47 ACD     1      24.240  15.390  15.730  1.00  0.00            
ATOM    100  O24 ACD     1      22.620  16.380  15.080  1.00  0.00            
ATOM    101  C30 ACD     1      23.690  16.810  17.170  1.00  0.00            
ATOM    102  H48 ACD     1      23.100  16.010  17.630  1.00  0.00            
ATOM    103  H49 ACD     1      24.720  16.720  17.550  1.00  0.00            
ATOM    104  O25 ACD     1      23.170  18.060  17.480  1.00  0.00            
ATOM    105  H50 ACD     1      23.930  18.620  17.690  1.00  0.00            
ATOM    106  C31 ACD     1      24.720  16.890  13.360  1.00  0.00            
ATOM    107  H51 ACD     1      25.180  15.920  13.120  1.00  0.00            
ATOM    108  O26 ACD     1      25.450  17.830  12.540  1.00  0.00            
ATOM    109  H52 ACD     1      25.240  17.710  11.610  1.00  0.00            
ATOM    110  C32 ACD     1      23.290  16.810  12.850  1.00  0.00            
ATOM    111  H53 ACD     1      22.870  17.810  13.000  1.00  0.00            
ATOM    112  O27 ACD     1      23.070  16.430  11.490  1.00  0.00            
ATOM    113  H54 ACD     1      23.070  15.470  11.400  1.00  0.00            
ATOM    114  C33 ACD     1      22.580  15.870  13.740  1.00  0.00            
ATOM    115  H55 ACD     1      21.500  15.870  13.550  1.00  0.00            
ATOM    116  O28 ACD     1      23.240  14.650  13.670  1.00  0.00            
ATOM    117  C34 ACD     1      22.510  13.490  13.250  1.00  0.00            
ATOM    118  H56 ACD     1      21.580  13.870  12.810  1.00  0.00            
ATOM    119  C35 ACD     1      23.380  12.770  12.230  1.00  0.00            
ATOM    120  H57 ACD     1      24.430  12.650  12.530  1.00  0.00            
ATOM    121  O29 ACD     1      23.310  13.580  11.050  1.00  0.00            
ATOM    122  H58 ACD     1      22.600  13.280  10.470  1.00  0.00            
ATOM    123  C36 ACD     1      22.970  11.270  12.020  1.00  0.00            
ATOM    124  H59 ACD     1      21.890  11.240  11.830  1.00  0.00            
ATOM    125  O30 ACD     1      23.930  10.650  11.110  1.00  0.00            
ATOM    126  H60 ACD     1      23.340  10.240  10.470  1.00  0.00            
ATOM    127  C1  DP8     2      30.730  17.450   9.030  1.00  0.00            
ATOM    128  N1  DP8     2      30.620  16.350   9.960  1.00  0.00            
ATOM    129  C2  DP8     2      30.480  15.020   9.230  1.00  0.00            
ATOM    130  C3  DP8     2      30.350  13.840  10.210  1.00  0.00            
ATOM    131  N2  DP8     2      29.160  14.070  11.190  1.00  0.00            
ATOM    132  C4  DP8     2      29.270  12.920  12.120  1.00  0.00            
ATOM    133  C5  DP8     2      28.920  11.630  11.540  1.00  0.00            
ATOM    134  C6  DP8     2      27.730  11.370  10.840  1.00  0.00            
ATOM    135  C7  DP8     2      27.470  10.090  10.340  1.00  0.00            
ATOM    136  C8  DP8     2      28.290   9.000  10.670  1.00  0.00            
ATOM    137  C9  DP8     2      29.460   9.250  11.450  1.00  0.00            
ATOM    138  C10 DP8     2      29.760  10.590  11.810  1.00  0.00            
ATOM    139  C11 DP8     2      28.480  13.040  13.460  1.00  0.00            
ATOM    140  C12 DP8     2      27.090  13.290  13.410  1.00  0.00            
ATOM    141  C13 DP8     2      26.270  13.310  14.550  1.00  0.00            
ATOM    142  C14 DP8     2      26.960  13.100  15.780  1.00  0.00            
ATOM    143  Cl1 DP8     2      26.080  13.330  17.260  1.00  0.00            
ATOM    144  C15 DP8     2      28.330  12.930  15.850  1.00  0.00            
ATOM    145  C16 DP8     2      29.070  12.920  14.680  1.00  0.00            
ATOM    146  C17 DP8     2      29.310  15.460  11.860  1.00  0.00            
ATOM    147  C18 DP8     2      29.520  16.590  10.930  1.00  0.00            
ATOM    148  H1  DP8     2      29.810  17.590   8.460  1.00  0.00            
ATOM    149  H2  DP8     2      30.970  18.360   9.600  1.00  0.00            
ATOM    150  H3  DP8     2      31.570  17.260   8.340  1.00  0.00            
ATOM    151  H4  DP8     2      31.420  14.800   8.700  1.00  0.00            
ATOM    152  H5  DP8     2      29.660  15.100   8.510  1.00  0.00            
ATOM    153  H6  DP8     2      31.190  13.700  10.890  1.00  0.00            
ATOM    154  H7  DP8     2      30.180  12.910   9.670  1.00  0.00            
ATOM    155  H8  DP8     2      28.260  14.060  10.690  1.00  0.00            
ATOM    156  H9  DP8     2      30.330  12.930  12.370  1.00  0.00            
ATOM    157  H10 DP8     2      27.020  12.130  10.550  1.00  0.00            
ATOM    158  H11 DP8     2      26.600   9.850   9.750  1.00  0.00            
ATOM    159  H12 DP8     2      27.940   8.000  10.450  1.00  0.00            
ATOM    160  H13 DP8     2      30.130   8.430  11.710  1.00  0.00            
ATOM    161  H14 DP8     2      30.680  10.720  12.370  1.00  0.00            
ATOM    162  H15 DP8     2      26.670  13.500  12.430  1.00  0.00            
ATOM    163  H16 DP8     2      25.230  13.600  14.510  1.00  0.00            
ATOM    164  H17 DP8     2      28.840  12.710  16.790  1.00  0.00            
ATOM    165  H18 DP8     2      30.140  12.730  14.720  1.00  0.00            
ATOM    166  H19 DP8     2      30.100  15.320  12.600  1.00  0.00            
ATOM    167  H20 DP8     2      28.350  15.590  12.360  1.00  0.00            
ATOM    168  H21 DP8     2      28.590  16.660  10.350  1.00  0.00            
ATOM    169  H22 DP8     2      29.720  17.490  11.520  1.00  0.00            
TER
ENDMDL
MODEL        1
ATOM      1  H1  ACD     1      27.710  19.080  20.420  1.00  0.00            
ATOM      2  O1  ACD     1      28.660  19.220  20.450  1.00  0.00            
ATOM      3  C1  ACD     1      28.810  20.220  19.410  1.00  0.00            
ATOM      4  H2  ACD     1      29.730  20.810  19.410  1.00  0.00            
ATOM      5  H3  ACD     1      27.980  20.930  19.490  1.00  0.00            
ATOM      6  C2  ACD     1      28.800  19.540  18.020  1.00  0.00            
ATOM      7  H4  ACD     1      29.450  18.660  17.960  1.00  0.00            
ATOM      8  O2  ACD     1      27.440  19.200  17.750  1.00  0.00            
ATOM      9  C3  ACD     1      27.330  18.500  16.520  1.00  0.00            
ATOM     10  H5  ACD     1      26.270  18.240  16.430  1.00  0.00            
ATOM     11  O3  ACD     1      28.100  17.280  16.520  1.00  0.00            
ATOM     12  C4  ACD     1      27.410  16.070  16.710  1.00  0.00            
ATOM     13  H6  ACD     1      26.340  16.240  16.890  1.00  0.00            
ATOM     14  C5  ACD     1      27.520  15.170  15.380  1.00  0.00            
ATOM     15  H7  ACD     1      28.580  15.120  15.090  1.00  0.00            
ATOM     16  O4  ACD     1      26.700  15.770  14.290  1.00  0.00            
ATOM     17  H8  ACD     1      26.650  15.120  13.590  1.00  0.00            
ATOM     18  C6  ACD     1      27.000  13.780  15.610  1.00  0.00            
ATOM     19  H9  ACD     1      25.920  13.870  15.730  1.00  0.00            
ATOM     20  O5  ACD     1      27.370  12.980  14.430  1.00  0.00            
ATOM     21  H10 ACD     1      28.310  12.800  14.550  1.00  0.00            
ATOM     22  C7  ACD     1      27.520  13.090  16.870  1.00  0.00            
ATOM     23  H11 ACD     1      26.910  12.200  17.040  1.00  0.00            
ATOM     24  O6  ACD     1      27.280  13.950  17.970  1.00  0.00            
ATOM     25  C8  ACD     1      27.950  15.220  17.870  1.00  0.00            
ATOM     26  H12 ACD     1      29.020  15.130  17.640  1.00  0.00            
ATOM     27  C9  ACD     1      27.830  15.880  19.200  1.00  0.00            
ATOM     28  H13 ACD     1      28.400  15.270  19.910  1.00  0.00            
ATOM     29  H14 ACD     1      28.420  16.810  19.160  1.00  0.00            
ATOM     30  O7  ACD     1      26.530  16.140  19.700  1.00  0.00            
ATOM     31  H15 ACD     1      26.560  16.180  20.660  1.00  0.00            
ATOM     32  O8  ACD     1      28.900  12.820  16.630  1.00  0.00            
ATOM     33  C10 ACD     1      29.300  11.530  17.300  1.00  0.00            
ATOM     34  H16 ACD     1      28.500  10.780  17.420  1.00  0.00            
ATOM     35  C11 ACD     1      30.270  10.880  16.240  1.00  0.00            
ATOM     36  H17 ACD     1      30.830  11.710  15.810  1.00  0.00            
ATOM     37  O9  ACD     1      29.590  10.140  15.250  1.00  0.00            
ATOM     38  H18 ACD     1      29.280   9.280  15.550  1.00  0.00            
ATOM     39  C12 ACD     1      31.400   9.990  16.840  1.00  0.00            
ATOM     40  H19 ACD     1      31.020   9.030  17.200  1.00  0.00            
ATOM     41  O10 ACD     1      32.440   9.790  15.910  1.00  0.00            
ATOM     42  H20 ACD     1      33.000  10.560  16.050  1.00  0.00            
ATOM     43  C13 ACD     1      32.040  10.700  18.020  1.00  0.00            
ATOM     44  H21 ACD     1      32.770  10.050  18.520  1.00  0.00            
ATOM     45  O11 ACD     1      31.060  10.950  18.990  1.00  0.00            
ATOM     46  C14 ACD     1      30.030  11.850  18.650  1.00  0.00            
ATOM     47  H22 ACD     1      30.470  12.830  18.450  1.00  0.00            
ATOM     48  C15 ACD     1      29.100  11.880  19.820  1.00  0.00            
ATOM     49  H23 ACD     1      28.280  12.550  19.550  1.00  0.00            
ATOM     50  H24 ACD     1      28.780  10.840  19.970  1.00  0.00            
ATOM     51  O12 ACD     1      29.750  12.320  21.010  1.00  0.00            
ATOM     52  H25 ACD     1      30.670  12.530  20.840  1.00  0.00            
ATOM     53  O13 ACD     1      32.610  11.840  17.590  1.00  0.00            
ATOM     54  C16 ACD     1      33.940  12.010  18.110  1.00  0.00            
ATOM     55  H26 ACD     1      34.390  11.100  18.520  1.00  0.00            
ATOM     56  C17 ACD     1      34.760  12.540  16.860  1.00  0.00            
ATOM     57  H27 ACD     1      34.160  13.340  16.410  1.00  0.00            
ATOM     58  O14 ACD     1      35.010  11.460  15.930  1.00  0.00            
ATOM     59  H28 ACD     1      35.310  11.760  15.070  1.00  0.00            
ATOM     60  C18 ACD     1      36.090  13.210  17.240  1.00  0.00            
ATOM     61  H29 ACD     1      36.760  12.450  17.670  1.00  0.00            
ATOM     62  O15 ACD     1      36.810  13.750  16.180  1.00  0.00            
ATOM     63  H30 ACD     1      36.320  14.470  15.760  1.00  0.00            
ATOM     64  C19 ACD     1      35.870  14.280  18.280  1.00  0.00            
ATOM     65  H31 ACD     1      36.830  14.560  18.730  1.00  0.00            
ATOM     66  O16 ACD     1      35.130  13.810  19.360  1.00  0.00            
ATOM     67  C20 ACD     1      33.890  13.070  19.180  1.00  0.00            
ATOM     68  H32 ACD     1      33.060  13.730  18.900  1.00  0.00            
ATOM     69  C21 ACD     1      33.490  12.450  20.580  1.00  0.00            
ATOM     70  H33 ACD     1      33.080  11.430  20.600  1.00  0.00            
ATOM     71  H34 ACD     1      34.410  12.490  21.180  1.00  0.00            
ATOM     72  O17 ACD     1      32.460  13.230  21.300  1.00  0.00            
ATOM     73  H35 ACD     1      32.660  14.160  21.150  1.00  0.00            
ATOM     74  O18 ACD     1      35.160  15.440  17.820  1.00  0.00            
ATOM     75  C22 ACD     1      36.000  16.570  17.600  1.00  0.00            
ATOM     76  H36 ACD     1      37.060  16.310  17.520  1.00  0.00            
ATOM     77  C23 ACD     1      35.580  17.080  16.290  1.00  0.00            
ATOM     78  H37 ACD     1      34.480  17.140  16.280  1.00  0.00            
ATOM     79  O19 ACD     1      35.970  16.100  15.330  1.00  0.00            
ATOM     80  H38 ACD     1      36.880  16.230  15.060  1.00  0.00            
ATOM     81  C24 ACD     1      36.160  18.520  16.060  1.00  0.00            
ATOM     82  H39 ACD     1      37.230  18.310  16.120  1.00  0.00            
ATOM     83  O20 ACD     1      35.880  19.230  14.770  1.00  0.00            
ATOM     84  H40 ACD     1      35.140  19.810  15.000  1.00  0.00            
ATOM     85  C25 ACD     1      35.830  19.410  17.240  1.00  0.00            
ATOM     86  H41 ACD     1      36.260  20.410  17.140  1.00  0.00            
ATOM     87  O21 ACD     1      36.350  18.780  18.440  1.00  0.00            
ATOM     88  C26 ACD     1      35.800  17.530  18.700  1.00  0.00            
ATOM     89  H42 ACD     1      34.760  17.610  19.050  1.00  0.00            
ATOM     90  C27 ACD     1      36.490  16.950  19.920  1.00  0.00            
ATOM     91  H43 ACD     1      36.110  15.980  20.290  1.00  0.00            
ATOM     92  H44 ACD     1      37.550  16.790  19.680  1.00  0.00            
ATOM     93  O22 ACD     1      36.500  17.960  20.880  1.00  0.00            
ATOM     94  H45 ACD     1      36.790  18.810  20.520  1.00  0.00            
ATOM     95  O23 ACD     1      34.470  19.550  17.280  1.00  0.00            
ATOM     96  C28 ACD     1      33.890  20.870  17.440  1.00  0.00            
ATOM     97  H46 ACD     1      34.710  21.590  17.600  1.00  0.00            
ATOM     98  C29 ACD     1      32.850  20.730  18.510  1.00  0.00            
ATOM     99  H47 ACD     1      32.310  19.790  18.360  1.00  0.00            
ATOM    100  O24 ACD     1      31.960  21.830  18.550  1.00  0.00            
ATOM    101  C30 ACD     1      33.440  20.740  19.890  1.00  0.00            
ATOM    102  H48 ACD     1      34.400  20.190  19.870  1.00  0.00            
ATOM    103  H49 ACD     1      33.750  21.770  20.100  1.00  0.00            
ATOM    104  O25 ACD     1      32.510  20.270  20.940  1.00  0.00            
ATOM    105  H50 ACD     1      31.680  20.700  20.710  1.00  0.00            
ATOM    106  C31 ACD     1      33.220  21.150  16.130  1.00  0.00            
ATOM    107  H51 ACD     1      32.750  20.230  15.770  1.00  0.00            
ATOM    108  O26 ACD     1      34.280  21.390  15.150  1.00  0.00            
ATOM    109  H52 ACD     1      33.850  21.490  14.290  1.00  0.00            
ATOM    110  C32 ACD     1      32.220  22.350  16.230  1.00  0.00            
ATOM    111  H53 ACD     1      32.790  23.240  16.520  1.00  0.00            
ATOM    112  O27 ACD     1      31.610  22.580  14.900  1.00  0.00            
ATOM    113  H54 ACD     1      31.770  23.520  14.760  1.00  0.00            
ATOM    114  C33 ACD     1      31.190  21.960  17.340  1.00  0.00            
ATOM    115  H55 ACD     1      30.440  22.750  17.500  1.00  0.00            
ATOM    116  O28 ACD     1      30.630  20.720  16.950  1.00  0.00            
ATOM    117  C34 ACD     1      29.290  20.540  16.870  1.00  0.00            
ATOM    118  H56 ACD     1      28.790  21.510  17.050  1.00  0.00            
ATOM    119  C35 ACD     1      28.980  20.030  15.490  1.00  0.00            
ATOM    120  H57 ACD     1      29.750  19.240  15.430  1.00  0.00            
ATOM    121  O29 ACD     1      29.250  21.080  14.530  1.00  0.00            
ATOM    122  H58 ACD     1      30.060  21.480  14.870  1.00  0.00            
ATOM    123  C36 ACD     1      27.670  19.300  15.260  1.00  0.00            
ATOM    124  H59 ACD     1      26.960  20.110  15.050  1.00  0.00            
ATOM    125  O30 ACD     1      27.710  18.380  14.140  1.00  0.00            
ATOM    126  H60 ACD     1      27.830  17.480  14.470  1.00  0.00            
ATOM    127  C1  DP8     2      36.380  15.400   9.510  1.00  0.00            
ATOM    128  N1  DP8     2      35.090  15.400  10.120  1.00  0.00            
ATOM    129  C2  DP8     2      34.040  16.290   9.630  1.00  0.00            
ATOM    130  C3  DP8     2      32.730  15.890  10.460  1.00  0.00            
ATOM    131  N2  DP8     2      32.850  16.170  11.950  1.00  0.00            
ATOM    132  C4  DP8     2      31.450  15.720  12.610  1.00  0.00            
ATOM    133  C5  DP8     2      30.270  16.500  12.080  1.00  0.00            
ATOM    134  C6  DP8     2      30.270  17.830  11.740  1.00  0.00            
ATOM    135  C7  DP8     2      29.210  18.380  11.100  1.00  0.00            
ATOM    136  C8  DP8     2      28.020  17.620  10.970  1.00  0.00            
ATOM    137  C9  DP8     2      27.940  16.250  11.290  1.00  0.00            
ATOM    138  C10 DP8     2      29.090  15.730  11.890  1.00  0.00            
ATOM    139  C11 DP8     2      31.550  15.840  14.130  1.00  0.00            
ATOM    140  C12 DP8     2      31.510  17.110  14.770  1.00  0.00            
ATOM    141  C13 DP8     2      31.430  17.230  16.180  1.00  0.00            
ATOM    142  C14 DP8     2      31.410  16.060  16.970  1.00  0.00            
ATOM    143  Cl1 DP8     2      31.490  16.070  18.710  1.00  0.00            
ATOM    144  C15 DP8     2      31.500  14.830  16.350  1.00  0.00            
ATOM    145  C16 DP8     2      31.480  14.700  14.960  1.00  0.00            
ATOM    146  C17 DP8     2      33.930  15.270  12.350  1.00  0.00            
ATOM    147  C18 DP8     2      35.270  15.470  11.580  1.00  0.00            
ATOM    148  H1  DP8     2      36.850  16.340   9.830  1.00  0.00            
ATOM    149  H2  DP8     2      37.020  14.570   9.850  1.00  0.00            
ATOM    150  H3  DP8     2      36.330  15.340   8.420  1.00  0.00            
ATOM    151  H4  DP8     2      33.890  16.020   8.570  1.00  0.00            
ATOM    152  H5  DP8     2      34.350  17.330   9.760  1.00  0.00            
ATOM    153  H6  DP8     2      32.460  14.840  10.380  1.00  0.00            
ATOM    154  H7  DP8     2      31.880  16.400   9.990  1.00  0.00            
ATOM    155  H8  DP8     2      33.060  17.160  12.150  1.00  0.00            
ATOM    156  H9  DP8     2      31.270  14.670  12.370  1.00  0.00            
ATOM    157  H10 DP8     2      31.150  18.430  11.910  1.00  0.00            
ATOM    158  H11 DP8     2      29.180  19.410  10.740  1.00  0.00            
ATOM    159  H12 DP8     2      27.150  18.030  10.470  1.00  0.00            
ATOM    160  H13 DP8     2      27.080  15.660  10.990  1.00  0.00            
ATOM    161  H14 DP8     2      29.080  14.680  12.170  1.00  0.00            
ATOM    162  H15 DP8     2      31.660  17.990  14.150  1.00  0.00            
ATOM    163  H16 DP8     2      31.500  18.230  16.600  1.00  0.00            
ATOM    164  H17 DP8     2      31.360  13.900  16.890  1.00  0.00            
ATOM    165  H18 DP8     2      31.350  13.720  14.520  1.00  0.00            
ATOM    166  H19 DP8     2      33.640  14.220  12.360  1.00  0.00            
ATOM    167  H20 DP8     2      34.020  15.560  13.400  1.00  0.00            
ATOM    168  H21 DP8     2      35.580  16.480  11.860  1.00  0.00            
ATOM    169  H22 DP8     2      36.020  14.740  11.890  1.00  0.00            
TER
ENDMDL
MODEL        1
ATOM      1  H1  ACD     1      30.490  18.950  22.180  1.00  0.00            
ATOM      2  O1  ACD     1      31.440  19.000  22.030  1.00  0.00            
ATOM      3  C1  ACD     1      31.530  19.770  20.890  1.00  0.00            
ATOM      4  H2  ACD     1      32.580  19.960  20.650  1.00  0.00            
ATOM      5  H3  ACD     1      30.960  20.700  20.930  1.00  0.00            
ATOM      6  C2  ACD     1      30.990  19.010  19.700  1.00  0.00            
ATOM      7  H4  ACD     1      31.300  17.960  19.750  1.00  0.00            
ATOM      8  O2  ACD     1      29.570  19.040  19.930  1.00  0.00            
ATOM      9  C3  ACD     1      28.810  18.410  18.860  1.00  0.00            
ATOM     10  H5  ACD     1      27.770  18.440  19.190  1.00  0.00            
ATOM     11  O3  ACD     1      29.330  17.040  18.640  1.00  0.00            
ATOM     12  C4  ACD     1      28.370  16.010  18.750  1.00  0.00            
ATOM     13  H6  ACD     1      27.370  16.470  18.710  1.00  0.00            
ATOM     14  C5  ACD     1      28.530  15.020  17.540  1.00  0.00            
ATOM     15  H7  ACD     1      29.610  14.840  17.540  1.00  0.00            
ATOM     16  O4  ACD     1      28.250  15.670  16.320  1.00  0.00            
ATOM     17  H8  ACD     1      28.410  15.020  15.620  1.00  0.00            
ATOM     18  C6  ACD     1      27.700  13.730  17.770  1.00  0.00            
ATOM     19  H9  ACD     1      26.640  14.010  17.610  1.00  0.00            
ATOM     20  O5  ACD     1      27.900  12.630  16.830  1.00  0.00            
ATOM     21  H10 ACD     1      28.330  11.850  17.190  1.00  0.00            
ATOM     22  C7  ACD     1      27.950  13.210  19.180  1.00  0.00            
ATOM     23  H11 ACD     1      27.330  12.320  19.350  1.00  0.00            
ATOM     24  O6  ACD     1      27.560  14.230  20.060  1.00  0.00            
ATOM     25  C8  ACD     1      28.520  15.320  20.090  1.00  0.00            
ATOM     26  H12 ACD     1      29.580  15.120  20.290  1.00  0.00            
ATOM     27  C9  ACD     1      28.100  16.130  21.310  1.00  0.00            
ATOM     28  H13 ACD     1      28.080  15.520  22.220  1.00  0.00            
ATOM     29  H14 ACD     1      28.870  16.890  21.500  1.00  0.00            
ATOM     30  O7  ACD     1      26.800  16.660  21.180  1.00  0.00            
ATOM     31  H15 ACD     1      26.620  17.040  22.050  1.00  0.00            
ATOM     32  O8  ACD     1      29.380  12.780  19.170  1.00  0.00            
ATOM     33  C10 ACD     1      29.700  11.500  19.770  1.00  0.00            
ATOM     34  H16 ACD     1      28.810  10.940  20.100  1.00  0.00            
ATOM     35  C11 ACD     1      30.260  10.680  18.620  1.00  0.00            
ATOM     36  H17 ACD     1      30.840  11.360  17.970  1.00  0.00            
ATOM     37  O9  ACD     1      29.180  10.080  17.970  1.00  0.00            
ATOM     38  H18 ACD     1      29.490   9.510  17.260  1.00  0.00            
ATOM     39  C12 ACD     1      31.200   9.550  19.140  1.00  0.00            
ATOM     40  H19 ACD     1      30.610   8.790  19.660  1.00  0.00            
ATOM     41  O10 ACD     1      31.800   8.870  18.020  1.00  0.00            
ATOM     42  H20 ACD     1      32.360   9.550  17.650  1.00  0.00            
ATOM     43  C13 ACD     1      32.250  10.170  20.110  1.00  0.00            
ATOM     44  H21 ACD     1      32.960   9.440  20.500  1.00  0.00            
ATOM     45  O11 ACD     1      31.420  10.580  21.160  1.00  0.00            
ATOM     46  C14 ACD     1      30.640  11.730  20.930  1.00  0.00            
ATOM     47  H22 ACD     1      31.330  12.550  20.690  1.00  0.00            
ATOM     48  C15 ACD     1      29.800  11.960  22.220  1.00  0.00            
ATOM     49  H23 ACD     1      29.000  12.660  21.990  1.00  0.00            
ATOM     50  H24 ACD     1      29.340  11.000  22.510  1.00  0.00            
ATOM     51  O12 ACD     1      30.700  12.320  23.220  1.00  0.00            
ATOM     52  H25 ACD     1      31.330  11.600  23.230  1.00  0.00            
ATOM     53  O13 ACD     1      32.940  11.330  19.500  1.00  0.00            
ATOM     54  C16 ACD     1      34.250  10.940  19.100  1.00  0.00            
ATOM     55  H26 ACD     1      34.430   9.870  19.220  1.00  0.00            
ATOM     56  C17 ACD     1      34.440  11.230  17.580  1.00  0.00            
ATOM     57  H27 ACD     1      34.010  12.230  17.450  1.00  0.00            
ATOM     58  O14 ACD     1      33.750  10.390  16.720  1.00  0.00            
ATOM     59  H28 ACD     1      33.960  10.590  15.800  1.00  0.00            
ATOM     60  C18 ACD     1      35.910  11.390  17.230  1.00  0.00            
ATOM     61  H29 ACD     1      36.320  10.380  17.290  1.00  0.00            
ATOM     62  O15 ACD     1      36.070  11.960  15.910  1.00  0.00            
ATOM     63  H30 ACD     1      36.410  12.850  16.010  1.00  0.00            
ATOM     64  C19 ACD     1      36.760  12.250  18.250  1.00  0.00            
ATOM     65  H31 ACD     1      37.830  12.200  18.000  1.00  0.00            
ATOM     66  O16 ACD     1      36.580  11.760  19.590  1.00  0.00            
ATOM     67  C20 ACD     1      35.230  11.730  20.070  1.00  0.00            
ATOM     68  H32 ACD     1      34.880  12.770  20.050  1.00  0.00            
ATOM     69  C21 ACD     1      35.140  11.220  21.550  1.00  0.00            
ATOM     70  H33 ACD     1      34.090  11.240  21.890  1.00  0.00            
ATOM     71  H34 ACD     1      35.360  10.150  21.550  1.00  0.00            
ATOM     72  O17 ACD     1      35.860  11.890  22.550  1.00  0.00            
ATOM     73  H35 ACD     1      36.760  11.540  22.600  1.00  0.00            
ATOM     74  O18 ACD     1      36.340  13.610  18.110  1.00  0.00            
ATOM     75  C22 ACD     1      37.320  14.590  18.280  1.00  0.00            
ATOM     76  H36 ACD     1      38.330  14.170  18.330  1.00  0.00            
ATOM     77  C23 ACD     1      37.210  15.310  16.950  1.00  0.00            
ATOM     78  H37 ACD     1      36.150  15.490  16.710  1.00  0.00            
ATOM     79  O19 ACD     1      37.690  14.510  15.910  1.00  0.00            
ATOM     80  H38 ACD     1      38.640  14.440  16.070  1.00  0.00            
ATOM     81  C24 ACD     1      37.970  16.650  16.990  1.00  0.00            
ATOM     82  H39 ACD     1      39.020  16.440  17.200  1.00  0.00            
ATOM     83  O20 ACD     1      37.730  17.370  15.760  1.00  0.00            
ATOM     84  H40 ACD     1      38.230  16.940  15.070  1.00  0.00            
ATOM     85  C25 ACD     1      37.490  17.460  18.170  1.00  0.00            
ATOM     86  H41 ACD     1      38.240  18.260  18.230  1.00  0.00            
ATOM     87  O21 ACD     1      37.680  16.730  19.370  1.00  0.00            
ATOM     88  C26 ACD     1      36.930  15.510  19.460  1.00  0.00            
ATOM     89  H42 ACD     1      35.880  15.820  19.510  1.00  0.00            
ATOM     90  C27 ACD     1      37.290  14.720  20.730  1.00  0.00            
ATOM     91  H43 ACD     1      36.540  13.960  20.990  1.00  0.00            
ATOM     92  H44 ACD     1      38.260  14.260  20.540  1.00  0.00            
ATOM     93  O22 ACD     1      37.320  15.650  21.860  1.00  0.00            
ATOM     94  H45 ACD     1      36.480  16.090  21.730  1.00  0.00            
ATOM     95  O23 ACD     1      36.100  17.830  18.080  1.00  0.00            
ATOM     96  C28 ACD     1      35.810  19.230  18.090  1.00  0.00            
ATOM     97  H46 ACD     1      36.740  19.810  18.040  1.00  0.00            
ATOM     98  C29 ACD     1      35.140  19.610  19.420  1.00  0.00            
ATOM     99  H47 ACD     1      34.450  18.820  19.730  1.00  0.00            
ATOM    100  O24 ACD     1      34.360  20.830  19.320  1.00  0.00            
ATOM    101  C30 ACD     1      36.190  19.740  20.540  1.00  0.00            
ATOM    102  H48 ACD     1      36.930  18.930  20.490  1.00  0.00            
ATOM    103  H49 ACD     1      36.850  20.590  20.320  1.00  0.00            
ATOM    104  O25 ACD     1      35.810  19.870  21.860  1.00  0.00            
ATOM    105  H50 ACD     1      36.570  20.180  22.360  1.00  0.00            
ATOM    106  C31 ACD     1      35.050  19.520  16.830  1.00  0.00            
ATOM    107  H51 ACD     1      34.270  18.780  16.610  1.00  0.00            
ATOM    108  O26 ACD     1      35.950  19.540  15.740  1.00  0.00            
ATOM    109  H52 ACD     1      36.350  18.670  15.660  1.00  0.00            
ATOM    110  C32 ACD     1      34.360  20.860  16.920  1.00  0.00            
ATOM    111  H53 ACD     1      35.050  21.710  17.010  1.00  0.00            
ATOM    112  O27 ACD     1      33.460  21.030  15.810  1.00  0.00            
ATOM    113  H54 ACD     1      34.010  21.210  15.040  1.00  0.00            
ATOM    114  C33 ACD     1      33.500  20.930  18.140  1.00  0.00            
ATOM    115  H55 ACD     1      32.850  21.810  18.140  1.00  0.00            
ATOM    116  O28 ACD     1      32.720  19.750  18.220  1.00  0.00            
ATOM    117  C34 ACD     1      31.340  19.830  18.450  1.00  0.00            
ATOM    118  H56 ACD     1      31.150  20.900  18.640  1.00  0.00            
ATOM    119  C35 ACD     1      30.500  19.380  17.200  1.00  0.00            
ATOM    120  H57 ACD     1      30.820  18.420  16.770  1.00  0.00            
ATOM    121  O29 ACD     1      30.670  20.460  16.230  1.00  0.00            
ATOM    122  H58 ACD     1      31.580  20.580  15.930  1.00  0.00            
ATOM    123  C36 ACD     1      29.020  19.170  17.570  1.00  0.00            
ATOM    124  H59 ACD     1      28.550  20.140  17.750  1.00  0.00            
ATOM    125  O30 ACD     1      28.270  18.460  16.540  1.00  0.00            
ATOM    126  H60 ACD     1      28.460  17.520  16.640  1.00  0.00            
ATOM    127  C1  DP8     2      37.160  15.730  10.690  1.00  0.00            
ATOM    128  N1  DP8     2      35.880  15.300  11.300  1.00  0.00            
ATOM    129  C2  DP8     2      34.680  16.130  11.010  1.00  0.00            
ATOM    130  C3  DP8     2      33.390  15.760  11.870  1.00  0.00            
ATOM    131  N2  DP8     2      33.660  15.670  13.350  1.00  0.00            
ATOM    132  C4  DP8     2      32.540  14.910  14.020  1.00  0.00            
ATOM    133  C5  DP8     2      31.160  15.390  13.610  1.00  0.00            
ATOM    134  C6  DP8     2      30.740  16.640  13.980  1.00  0.00            
ATOM    135  C7  DP8     2      29.380  17.010  13.820  1.00  0.00            
ATOM    136  C8  DP8     2      28.470  16.130  13.250  1.00  0.00            
ATOM    137  C9  DP8     2      28.900  14.890  12.700  1.00  0.00            
ATOM    138  C10 DP8     2      30.260  14.510  12.940  1.00  0.00            
ATOM    139  C11 DP8     2      32.670  14.960  15.540  1.00  0.00            
ATOM    140  C12 DP8     2      33.170  16.040  16.190  1.00  0.00            
ATOM    141  C13 DP8     2      33.170  16.160  17.520  1.00  0.00            
ATOM    142  C14 DP8     2      32.700  15.150  18.350  1.00  0.00            
ATOM    143  Cl1 DP8     2      32.840  15.300  20.050  1.00  0.00            
ATOM    144  C15 DP8     2      32.060  14.060  17.730  1.00  0.00            
ATOM    145  C16 DP8     2      32.090  13.900  16.320  1.00  0.00            
ATOM    146  C17 DP8     2      34.910  14.780  13.500  1.00  0.00            
ATOM    147  C18 DP8     2      36.140  15.270  12.760  1.00  0.00            
ATOM    148  H1  DP8     2      37.550  16.690  11.050  1.00  0.00            
ATOM    149  H2  DP8     2      37.960  15.010  10.910  1.00  0.00            
ATOM    150  H3  DP8     2      37.120  15.770   9.600  1.00  0.00            
ATOM    151  H4  DP8     2      34.510  15.980   9.940  1.00  0.00            
ATOM    152  H5  DP8     2      34.990  17.180  11.130  1.00  0.00            
ATOM    153  H6  DP8     2      33.010  14.820  11.470  1.00  0.00            
ATOM    154  H7  DP8     2      32.580  16.450  11.670  1.00  0.00            
ATOM    155  H8  DP8     2      33.760  16.650  13.660  1.00  0.00            
ATOM    156  H9  DP8     2      32.640  13.840  13.870  1.00  0.00            
ATOM    157  H10 DP8     2      31.390  17.300  14.560  1.00  0.00            
ATOM    158  H11 DP8     2      29.030  17.960  14.200  1.00  0.00            
ATOM    159  H12 DP8     2      27.420  16.420  13.230  1.00  0.00            
ATOM    160  H13 DP8     2      28.160  14.270  12.210  1.00  0.00            
ATOM    161  H14 DP8     2      30.470  13.500  12.610  1.00  0.00            
ATOM    162  H15 DP8     2      33.570  16.860  15.600  1.00  0.00            
ATOM    163  H16 DP8     2      33.740  16.980  17.940  1.00  0.00            
ATOM    164  H17 DP8     2      31.710  13.240  18.360  1.00  0.00            
ATOM    165  H18 DP8     2      31.770  13.000  15.800  1.00  0.00            
ATOM    166  H19 DP8     2      34.640  13.770  13.170  1.00  0.00            
ATOM    167  H20 DP8     2      35.220  14.660  14.540  1.00  0.00            
ATOM    168  H21 DP8     2      36.410  16.260  13.130  1.00  0.00            
ATOM    169  H22 DP8     2      36.930  14.560  13.040  1.00  0.00            
TER
ENDMDL
MODEL        1
ATOM      1  H1  ACD     1      20.020   2.760  16.480  1.00  0.00            
ATOM      2  O1  ACD     1      19.610   3.620  16.470  1.00  0.00            
ATOM      3  C1  ACD     1      20.080   4.290  15.260  1.00  0.00            
ATOM      4  H2  ACD     1      19.880   5.350  15.470  1.00  0.00            
ATOM      5  H3  ACD     1      19.520   3.840  14.420  1.00  0.00            
ATOM      6  C2  ACD     1      21.560   4.190  15.020  1.00  0.00            
ATOM      7  H4  ACD     1      22.070   4.410  15.970  1.00  0.00            
ATOM      8  O2  ACD     1      21.930   2.860  14.680  1.00  0.00            
ATOM      9  C3  ACD     1      23.280   2.640  14.390  1.00  0.00            
ATOM     10  H5  ACD     1      23.440   1.570  14.200  1.00  0.00            
ATOM     11  O3  ACD     1      24.080   3.010  15.510  1.00  0.00            
ATOM     12  C4  ACD     1      24.700   1.950  16.220  1.00  0.00            
ATOM     13  H6  ACD     1      24.490   0.980  15.750  1.00  0.00            
ATOM     14  C5  ACD     1      26.250   2.130  16.220  1.00  0.00            
ATOM     15  H7  ACD     1      26.260   3.170  16.590  1.00  0.00            
ATOM     16  O4  ACD     1      26.840   1.950  14.920  1.00  0.00            
ATOM     17  H8  ACD     1      27.780   1.730  14.940  1.00  0.00            
ATOM     18  C6  ACD     1      26.960   1.250  17.290  1.00  0.00            
ATOM     19  H9  ACD     1      26.910   0.230  16.900  1.00  0.00            
ATOM     20  O5  ACD     1      28.330   1.620  17.450  1.00  0.00            
ATOM     21  H10 ACD     1      28.770   1.350  16.640  1.00  0.00            
ATOM     22  C7  ACD     1      26.240   1.350  18.560  1.00  0.00            
ATOM     23  H11 ACD     1      26.680   0.700  19.320  1.00  0.00            
ATOM     24  O6  ACD     1      24.930   1.010  18.390  1.00  0.00            
ATOM     25  C8  ACD     1      24.190   1.920  17.600  1.00  0.00            
ATOM     26  H12 ACD     1      24.180   2.940  17.990  1.00  0.00            
ATOM     27  C9  ACD     1      22.700   1.440  17.780  1.00  0.00            
ATOM     28  H13 ACD     1      22.140   2.110  17.120  1.00  0.00            
ATOM     29  H14 ACD     1      22.580   0.460  17.290  1.00  0.00            
ATOM     30  O7  ACD     1      22.230   1.530  19.140  1.00  0.00            
ATOM     31  H15 ACD     1      21.270   1.580  19.090  1.00  0.00            
ATOM     32  O8  ACD     1      26.340   2.710  19.070  1.00  0.00            
ATOM     33  C10 ACD     1      26.760   2.880  20.440  1.00  0.00            
ATOM     34  H16 ACD     1      27.100   1.940  20.910  1.00  0.00            
ATOM     35  C11 ACD     1      27.890   3.860  20.340  1.00  0.00            
ATOM     36  H17 ACD     1      27.530   4.700  19.720  1.00  0.00            
ATOM     37  O9  ACD     1      28.990   3.240  19.700  1.00  0.00            
ATOM     38  H18 ACD     1      28.650   3.020  18.830  1.00  0.00            
ATOM     39  C12 ACD     1      28.350   4.470  21.690  1.00  0.00            
ATOM     40  H19 ACD     1      28.700   3.640  22.320  1.00  0.00            
ATOM     41  O10 ACD     1      29.200   5.570  21.610  1.00  0.00            
ATOM     42  H20 ACD     1      29.990   5.300  21.140  1.00  0.00            
ATOM     43  C13 ACD     1      27.130   5.060  22.370  1.00  0.00            
ATOM     44  H21 ACD     1      27.340   5.480  23.360  1.00  0.00            
ATOM     45  O11 ACD     1      26.140   4.020  22.560  1.00  0.00            
ATOM     46  C14 ACD     1      25.650   3.330  21.410  1.00  0.00            
ATOM     47  H22 ACD     1      25.030   4.080  20.900  1.00  0.00            
ATOM     48  C15 ACD     1      24.660   2.260  21.820  1.00  0.00            
ATOM     49  H23 ACD     1      23.820   2.680  22.380  1.00  0.00            
ATOM     50  H24 ACD     1      24.120   1.770  21.000  1.00  0.00            
ATOM     51  O12 ACD     1      25.390   1.270  22.570  1.00  0.00            
ATOM     52  H25 ACD     1      24.800   0.550  22.820  1.00  0.00            
ATOM     53  O13 ACD     1      26.550   6.060  21.500  1.00  0.00            
ATOM     54  C16 ACD     1      26.200   7.280  22.160  1.00  0.00            
ATOM     55  H26 ACD     1      26.540   7.240  23.210  1.00  0.00            
ATOM     56  C17 ACD     1      26.900   8.320  21.370  1.00  0.00            
ATOM     57  H27 ACD     1      26.580   8.200  20.330  1.00  0.00            
ATOM     58  O14 ACD     1      28.340   8.170  21.480  1.00  0.00            
ATOM     59  H28 ACD     1      28.590   7.250  21.650  1.00  0.00            
ATOM     60  C18 ACD     1      26.340   9.670  21.700  1.00  0.00            
ATOM     61  H29 ACD     1      26.560   9.700  22.770  1.00  0.00            
ATOM     62  O15 ACD     1      26.930  10.660  20.920  1.00  0.00            
ATOM     63  H30 ACD     1      27.540  11.120  21.500  1.00  0.00            
ATOM     64  C19 ACD     1      24.840   9.660  21.550  1.00  0.00            
ATOM     65  H31 ACD     1      24.440  10.630  21.870  1.00  0.00            
ATOM     66  O16 ACD     1      24.210   8.800  22.370  1.00  0.00            
ATOM     67  C20 ACD     1      24.620   7.400  22.070  1.00  0.00            
ATOM     68  H32 ACD     1      24.250   7.170  21.060  1.00  0.00            
ATOM     69  C21 ACD     1      23.790   6.360  22.870  1.00  0.00            
ATOM     70  H33 ACD     1      22.710   6.570  22.830  1.00  0.00            
ATOM     71  H34 ACD     1      23.970   5.300  22.650  1.00  0.00            
ATOM     72  O17 ACD     1      24.180   6.400  24.230  1.00  0.00            
ATOM     73  H35 ACD     1      24.290   7.330  24.450  1.00  0.00            
ATOM     74  O18 ACD     1      24.470   9.550  20.160  1.00  0.00            
ATOM     75  C22 ACD     1      23.370  10.440  19.660  1.00  0.00            
ATOM     76  H36 ACD     1      23.120  11.240  20.370  1.00  0.00            
ATOM     77  C23 ACD     1      24.010  11.270  18.590  1.00  0.00            
ATOM     78  H37 ACD     1      24.530  10.550  17.940  1.00  0.00            
ATOM     79  O19 ACD     1      25.010  12.170  19.190  1.00  0.00            
ATOM     80  H38 ACD     1      25.570  11.750  19.840  1.00  0.00            
ATOM     81  C24 ACD     1      22.920  12.020  17.780  1.00  0.00            
ATOM     82  H39 ACD     1      22.550  12.830  18.430  1.00  0.00            
ATOM     83  O20 ACD     1      23.380  12.570  16.590  1.00  0.00            
ATOM     84  H40 ACD     1      22.650  12.410  16.000  1.00  0.00            
ATOM     85  C25 ACD     1      21.710  11.170  17.460  1.00  0.00            
ATOM     86  H41 ACD     1      20.910  11.770  17.020  1.00  0.00            
ATOM     87  O21 ACD     1      21.190  10.450  18.610  1.00  0.00            
ATOM     88  C26 ACD     1      22.110   9.590  19.310  1.00  0.00            
ATOM     89  H42 ACD     1      22.380   8.770  18.630  1.00  0.00            
ATOM     90  C27 ACD     1      21.380   9.060  20.520  1.00  0.00            
ATOM     91  H43 ACD     1      20.350   8.720  20.330  1.00  0.00            
ATOM     92  H44 ACD     1      21.900   8.160  20.840  1.00  0.00            
ATOM     93  O22 ACD     1      21.420   9.940  21.610  1.00  0.00            
ATOM     94  H45 ACD     1      20.990  10.760  21.340  1.00  0.00            
ATOM     95  O23 ACD     1      22.100  10.260  16.420  1.00  0.00            
ATOM     96  C28 ACD     1      21.230   9.800  15.430  1.00  0.00            
ATOM     97  H46 ACD     1      20.610  10.670  15.180  1.00  0.00            
ATOM     98  C29 ACD     1      20.350   8.590  15.790  1.00  0.00            
ATOM     99  H47 ACD     1      20.800   7.880  16.500  1.00  0.00            
ATOM    100  O24 ACD     1      19.860   7.890  14.600  1.00  0.00            
ATOM    101  C30 ACD     1      18.990   9.060  16.400  1.00  0.00            
ATOM    102  H48 ACD     1      18.370   8.190  16.640  1.00  0.00            
ATOM    103  H49 ACD     1      19.220   9.560  17.350  1.00  0.00            
ATOM    104  O25 ACD     1      18.250  10.060  15.610  1.00  0.00            
ATOM    105  H50 ACD     1      18.030   9.680  14.760  1.00  0.00            
ATOM    106  C31 ACD     1      22.210   9.530  14.230  1.00  0.00            
ATOM    107  H51 ACD     1      23.020   8.830  14.490  1.00  0.00            
ATOM    108  O26 ACD     1      22.750  10.790  13.800  1.00  0.00            
ATOM    109  H52 ACD     1      22.100  11.490  13.870  1.00  0.00            
ATOM    110  C32 ACD     1      21.550   8.690  13.160  1.00  0.00            
ATOM    111  H53 ACD     1      20.710   9.250  12.730  1.00  0.00            
ATOM    112  O27 ACD     1      22.440   8.420  12.110  1.00  0.00            
ATOM    113  H54 ACD     1      22.980   7.650  12.320  1.00  0.00            
ATOM    114  C33 ACD     1      20.900   7.400  13.750  1.00  0.00            
ATOM    115  H55 ACD     1      20.450   6.820  12.940  1.00  0.00            
ATOM    116  O28 ACD     1      21.940   6.550  14.390  1.00  0.00            
ATOM    117  C34 ACD     1      22.040   5.220  13.930  1.00  0.00            
ATOM    118  H56 ACD     1      21.350   5.050  13.090  1.00  0.00            
ATOM    119  C35 ACD     1      23.500   5.010  13.600  1.00  0.00            
ATOM    120  H57 ACD     1      24.190   5.440  14.340  1.00  0.00            
ATOM    121  O29 ACD     1      23.670   5.780  12.390  1.00  0.00            
ATOM    122  H58 ACD     1      24.590   5.700  12.110  1.00  0.00            
ATOM    123  C36 ACD     1      23.760   3.560  13.220  1.00  0.00            
ATOM    124  H59 ACD     1      23.150   3.290  12.350  1.00  0.00            
ATOM    125  O30 ACD     1      25.180   3.330  12.900  1.00  0.00            
ATOM    126  H60 ACD     1      25.570   2.820  13.620  1.00  0.00            
ATOM    127  C1  DP8     2      28.870  13.370  16.670  1.00  0.00            
ATOM    128  N1  DP8     2      28.790  11.870  16.640  1.00  0.00            
ATOM    129  C2  DP8     2      28.860  11.420  15.230  1.00  0.00            
ATOM    130  C3  DP8     2      28.710   9.920  15.130  1.00  0.00            
ATOM    131  N2  DP8     2      27.390   9.450  15.700  1.00  0.00            
ATOM    132  C4  DP8     2      27.210   7.980  15.590  1.00  0.00            
ATOM    133  C5  DP8     2      27.050   7.470  14.160  1.00  0.00            
ATOM    134  C6  DP8     2      26.140   8.090  13.280  1.00  0.00            
ATOM    135  C7  DP8     2      25.900   7.530  12.000  1.00  0.00            
ATOM    136  C8  DP8     2      26.530   6.320  11.670  1.00  0.00            
ATOM    137  C9  DP8     2      27.450   5.670  12.520  1.00  0.00            
ATOM    138  C10 DP8     2      27.700   6.300  13.710  1.00  0.00            
ATOM    139  C11 DP8     2      26.040   7.370  16.410  1.00  0.00            
ATOM    140  C12 DP8     2      24.760   7.870  16.200  1.00  0.00            
ATOM    141  C13 DP8     2      23.700   7.240  16.940  1.00  0.00            
ATOM    142  C14 DP8     2      24.060   6.300  17.930  1.00  0.00            
ATOM    143  Cl1 DP8     2      22.770   5.520  18.850  1.00  0.00            
ATOM    144  C15 DP8     2      25.340   5.840  18.120  1.00  0.00            
ATOM    145  C16 DP8     2      26.360   6.400  17.330  1.00  0.00            
ATOM    146  C17 DP8     2      27.430   9.830  17.260  1.00  0.00            
ATOM    147  C18 DP8     2      27.660  11.360  17.430  1.00  0.00            
ATOM    148  H1  DP8     2      29.710  13.720  16.060  1.00  0.00            
ATOM    149  H2  DP8     2      27.970  13.960  16.450  1.00  0.00            
ATOM    150  H3  DP8     2      29.170  13.610  17.700  1.00  0.00            
ATOM    151  H4  DP8     2      29.760  11.700  14.670  1.00  0.00            
ATOM    152  H5  DP8     2      28.100  11.870  14.570  1.00  0.00            
ATOM    153  H6  DP8     2      29.560   9.530  15.700  1.00  0.00            
ATOM    154  H7  DP8     2      28.880   9.610  14.100  1.00  0.00            
ATOM    155  H8  DP8     2      26.670   9.960  15.160  1.00  0.00            
ATOM    156  H9  DP8     2      28.090   7.540  16.050  1.00  0.00            
ATOM    157  H10 DP8     2      25.630   9.020  13.540  1.00  0.00            
ATOM    158  H11 DP8     2      25.250   8.020  11.280  1.00  0.00            
ATOM    159  H12 DP8     2      26.320   5.860  10.710  1.00  0.00            
ATOM    160  H13 DP8     2      27.890   4.740  12.180  1.00  0.00            
ATOM    161  H14 DP8     2      28.460   5.850  14.340  1.00  0.00            
ATOM    162  H15 DP8     2      24.680   8.570  15.370  1.00  0.00            
ATOM    163  H16 DP8     2      22.660   7.480  16.770  1.00  0.00            
ATOM    164  H17 DP8     2      25.610   5.050  18.810  1.00  0.00            
ATOM    165  H18 DP8     2      27.390   6.060  17.390  1.00  0.00            
ATOM    166  H19 DP8     2      28.360   9.420  17.650  1.00  0.00            
ATOM    167  H20 DP8     2      26.520   9.540  17.800  1.00  0.00            
ATOM    168  H21 DP8     2      26.740  11.750  16.980  1.00  0.00            
ATOM    169  H22 DP8     2      27.820  11.640  18.470  1.00  0.00            
TER
ENDMDL
MODEL        1
ATOM      1  H1  ACD     1      21.780  17.660  17.990  1.00  0.00            
ATOM      2  O1  ACD     1      22.410  18.330  17.710  1.00  0.00            
ATOM      3  C1  ACD     1      22.490  18.620  16.340  1.00  0.00            
ATOM      4  H2  ACD     1      23.260  19.340  16.030  1.00  0.00            
ATOM      5  H3  ACD     1      21.580  19.150  16.020  1.00  0.00            
ATOM      6  C2  ACD     1      22.730  17.400  15.410  1.00  0.00            
ATOM      7  H4  ACD     1      23.440  16.720  15.900  1.00  0.00            
ATOM      8  O2  ACD     1      21.510  16.710  15.290  1.00  0.00            
ATOM      9  C3  ACD     1      21.570  15.480  14.540  1.00  0.00            
ATOM     10  H5  ACD     1      20.520  15.180  14.580  1.00  0.00            
ATOM     11  O3  ACD     1      22.510  14.630  15.220  1.00  0.00            
ATOM     12  C4  ACD     1      22.040  13.410  15.820  1.00  0.00            
ATOM     13  H6  ACD     1      21.000  13.330  15.500  1.00  0.00            
ATOM     14  C5  ACD     1      22.840  12.260  15.190  1.00  0.00            
ATOM     15  H7  ACD     1      23.880  12.580  15.030  1.00  0.00            
ATOM     16  O4  ACD     1      22.240  12.020  13.930  1.00  0.00            
ATOM     17  H8  ACD     1      22.270  12.790  13.370  1.00  0.00            
ATOM     18  C6  ACD     1      22.870  11.000  16.000  1.00  0.00            
ATOM     19  H9  ACD     1      21.920  10.490  15.820  1.00  0.00            
ATOM     20  O5  ACD     1      23.920  10.110  15.510  1.00  0.00            
ATOM     21  H10 ACD     1      24.660  10.170  16.120  1.00  0.00            
ATOM     22  C7  ACD     1      23.230  11.320  17.480  1.00  0.00            
ATOM     23  H11 ACD     1      23.250  10.430  18.110  1.00  0.00            
ATOM     24  O6  ACD     1      22.230  12.160  17.970  1.00  0.00            
ATOM     25  C8  ACD     1      22.100  13.460  17.350  1.00  0.00            
ATOM     26  H12 ACD     1      23.020  14.010  17.600  1.00  0.00            
ATOM     27  C9  ACD     1      20.900  14.240  17.850  1.00  0.00            
ATOM     28  H13 ACD     1      20.910  14.200  18.950  1.00  0.00            
ATOM     29  H14 ACD     1      20.990  15.290  17.550  1.00  0.00            
ATOM     30  O7  ACD     1      19.640  13.770  17.430  1.00  0.00            
ATOM     31  H15 ACD     1      19.490  12.910  17.830  1.00  0.00            
ATOM     32  O8  ACD     1      24.450  11.980  17.580  1.00  0.00            
ATOM     33  C10 ACD     1      25.380  11.550  18.540  1.00  0.00            
ATOM     34  H16 ACD     1      25.050  10.610  19.020  1.00  0.00            
ATOM     35  C11 ACD     1      26.620  11.210  17.690  1.00  0.00            
ATOM     36  H17 ACD     1      26.890  12.050  17.040  1.00  0.00            
ATOM     37  O9  ACD     1      26.370  10.090  16.820  1.00  0.00            
ATOM     38  H18 ACD     1      27.180   9.580  16.750  1.00  0.00            
ATOM     39  C12 ACD     1      27.820  10.950  18.590  1.00  0.00            
ATOM     40  H19 ACD     1      27.590  10.050  19.170  1.00  0.00            
ATOM     41  O10 ACD     1      29.060  10.720  17.960  1.00  0.00            
ATOM     42  H20 ACD     1      29.570  11.500  18.190  1.00  0.00            
ATOM     43  C13 ACD     1      27.960  12.070  19.600  1.00  0.00            
ATOM     44  H21 ACD     1      28.660  11.740  20.380  1.00  0.00            
ATOM     45  O11 ACD     1      26.770  12.140  20.330  1.00  0.00            
ATOM     46  C14 ACD     1      25.620  12.600  19.600  1.00  0.00            
ATOM     47  H22 ACD     1      25.790  13.610  19.200  1.00  0.00            
ATOM     48  C15 ACD     1      24.340  12.660  20.460  1.00  0.00            
ATOM     49  H23 ACD     1      23.610  13.090  19.770  1.00  0.00            
ATOM     50  H24 ACD     1      24.000  11.630  20.670  1.00  0.00            
ATOM     51  O12 ACD     1      24.590  13.420  21.650  1.00  0.00            
ATOM     52  H25 ACD     1      25.310  12.990  22.120  1.00  0.00            
ATOM     53  O13 ACD     1      28.300  13.340  19.080  1.00  0.00            
ATOM     54  C16 ACD     1      29.430  14.010  19.580  1.00  0.00            
ATOM     55  H26 ACD     1      29.760  13.540  20.520  1.00  0.00            
ATOM     56  C17 ACD     1      30.580  13.940  18.620  1.00  0.00            
ATOM     57  H27 ACD     1      30.290  14.370  17.660  1.00  0.00            
ATOM     58  O14 ACD     1      31.040  12.590  18.510  1.00  0.00            
ATOM     59  H28 ACD     1      31.850  12.580  17.990  1.00  0.00            
ATOM     60  C18 ACD     1      31.620  14.880  19.050  1.00  0.00            
ATOM     61  H29 ACD     1      31.980  14.660  20.060  1.00  0.00            
ATOM     62  O15 ACD     1      32.780  14.840  18.200  1.00  0.00            
ATOM     63  H30 ACD     1      32.540  14.730  17.270  1.00  0.00            
ATOM     64  C19 ACD     1      31.150  16.280  19.220  1.00  0.00            
ATOM     65  H31 ACD     1      31.990  16.870  19.600  1.00  0.00            
ATOM     66  O16 ACD     1      30.020  16.310  20.120  1.00  0.00            
ATOM     67  C20 ACD     1      28.960  15.480  19.860  1.00  0.00            
ATOM     68  H32 ACD     1      28.510  15.890  18.950  1.00  0.00            
ATOM     69  C21 ACD     1      27.980  15.560  21.020  1.00  0.00            
ATOM     70  H33 ACD     1      27.820  16.640  21.190  1.00  0.00            
ATOM     71  H34 ACD     1      27.030  15.110  20.720  1.00  0.00            
ATOM     72  O17 ACD     1      28.410  15.090  22.340  1.00  0.00            
ATOM     73  H35 ACD     1      29.080  15.630  22.760  1.00  0.00            
ATOM     74  O18 ACD     1      30.710  16.930  18.010  1.00  0.00            
ATOM     75  C22 ACD     1      31.150  18.270  17.670  1.00  0.00            
ATOM     76  H36 ACD     1      32.140  18.460  18.120  1.00  0.00            
ATOM     77  C23 ACD     1      31.290  18.120  16.140  1.00  0.00            
ATOM     78  H37 ACD     1      30.430  17.560  15.730  1.00  0.00            
ATOM     79  O19 ACD     1      32.500  17.520  15.770  1.00  0.00            
ATOM     80  H38 ACD     1      33.250  18.020  16.100  1.00  0.00            
ATOM     81  C24 ACD     1      31.090  19.480  15.450  1.00  0.00            
ATOM     82  H39 ACD     1      31.870  20.190  15.740  1.00  0.00            
ATOM     83  O20 ACD     1      31.040  19.320  13.990  1.00  0.00            
ATOM     84  H40 ACD     1      30.110  19.140  13.860  1.00  0.00            
ATOM     85  C25 ACD     1      29.830  20.210  15.910  1.00  0.00            
ATOM     86  H41 ACD     1      29.820  21.190  15.420  1.00  0.00            
ATOM     87  O21 ACD     1      29.780  20.360  17.350  1.00  0.00            
ATOM     88  C26 ACD     1      30.080  19.210  18.190  1.00  0.00            
ATOM     89  H42 ACD     1      29.090  18.740  18.310  1.00  0.00            
ATOM     90  C27 ACD     1      30.490  19.860  19.510  1.00  0.00            
ATOM     91  H43 ACD     1      29.800  20.680  19.770  1.00  0.00            
ATOM     92  H44 ACD     1      30.540  19.020  20.210  1.00  0.00            
ATOM     93  O22 ACD     1      31.810  20.400  19.500  1.00  0.00            
ATOM     94  H45 ACD     1      31.880  21.000  18.750  1.00  0.00            
ATOM     95  O23 ACD     1      28.710  19.390  15.500  1.00  0.00            
ATOM     96  C28 ACD     1      27.570  19.980  14.770  1.00  0.00            
ATOM     97  H46 ACD     1      27.770  21.050  14.620  1.00  0.00            
ATOM     98  C29 ACD     1      26.330  19.920  15.540  1.00  0.00            
ATOM     99  H47 ACD     1      26.160  18.860  15.750  1.00  0.00            
ATOM    100  O24 ACD     1      25.230  20.380  14.760  1.00  0.00            
ATOM    101  C30 ACD     1      26.280  20.730  16.870  1.00  0.00            
ATOM    102  H48 ACD     1      25.430  20.450  17.510  1.00  0.00            
ATOM    103  H49 ACD     1      27.200  20.530  17.450  1.00  0.00            
ATOM    104  O25 ACD     1      26.280  22.170  16.630  1.00  0.00            
ATOM    105  H50 ACD     1      25.430  22.360  16.230  1.00  0.00            
ATOM    106  C31 ACD     1      27.450  19.240  13.390  1.00  0.00            
ATOM    107  H51 ACD     1      27.480  18.160  13.550  1.00  0.00            
ATOM    108  O26 ACD     1      28.630  19.540  12.600  1.00  0.00            
ATOM    109  H52 ACD     1      28.630  20.460  12.330  1.00  0.00            
ATOM    110  C32 ACD     1      26.190  19.580  12.680  1.00  0.00            
ATOM    111  H53 ACD     1      26.190  20.650  12.430  1.00  0.00            
ATOM    112  O27 ACD     1      26.020  18.720  11.570  1.00  0.00            
ATOM    113  H54 ACD     1      26.630  19.050  10.910  1.00  0.00            
ATOM    114  C33 ACD     1      24.980  19.510  13.650  1.00  0.00            
ATOM    115  H55 ACD     1      24.120  19.910  13.110  1.00  0.00            
ATOM    116  O28 ACD     1      24.630  18.130  13.990  1.00  0.00            
ATOM    117  C34 ACD     1      23.270  17.690  13.970  1.00  0.00            
ATOM    118  H56 ACD     1      22.620  18.470  13.550  1.00  0.00            
ATOM    119  C35 ACD     1      23.380  16.500  13.040  1.00  0.00            
ATOM    120  H57 ACD     1      24.180  15.850  13.420  1.00  0.00            
ATOM    121  O29 ACD     1      23.740  16.990  11.680  1.00  0.00            
ATOM    122  H58 ACD     1      24.380  17.690  11.860  1.00  0.00            
ATOM    123  C36 ACD     1      22.070  15.670  13.120  1.00  0.00            
ATOM    124  H59 ACD     1      21.370  16.280  12.540  1.00  0.00            
ATOM    125  O30 ACD     1      22.160  14.400  12.490  1.00  0.00            
ATOM    126  H60 ACD     1      22.290  14.600  11.560  1.00  0.00            
ATOM    127  C1  DP8     2      25.390  13.530   7.930  1.00  0.00            
ATOM    128  N1  DP8     2      26.190  13.900   9.170  1.00  0.00            
ATOM    129  C2  DP8     2      27.080  12.670   9.520  1.00  0.00            
ATOM    130  C3  DP8     2      28.070  12.990  10.690  1.00  0.00            
ATOM    131  N2  DP8     2      27.200  13.580  11.810  1.00  0.00            
ATOM    132  C4  DP8     2      28.220  13.930  12.970  1.00  0.00            
ATOM    133  C5  DP8     2      28.980  12.760  13.450  1.00  0.00            
ATOM    134  C6  DP8     2      28.350  11.570  13.920  1.00  0.00            
ATOM    135  C7  DP8     2      29.110  10.450  14.390  1.00  0.00            
ATOM    136  C8  DP8     2      30.520  10.600  14.380  1.00  0.00            
ATOM    137  C9  DP8     2      31.120  11.740  13.840  1.00  0.00            
ATOM    138  C10 DP8     2      30.360  12.850  13.450  1.00  0.00            
ATOM    139  C11 DP8     2      27.580  14.550  14.240  1.00  0.00            
ATOM    140  C12 DP8     2      26.350  14.090  14.710  1.00  0.00            
ATOM    141  C13 DP8     2      25.850  14.600  15.910  1.00  0.00            
ATOM    142  C14 DP8     2      26.570  15.510  16.660  1.00  0.00            
ATOM    143  Cl1 DP8     2      25.810  16.090  18.100  1.00  0.00            
ATOM    144  C15 DP8     2      27.800  15.930  16.170  1.00  0.00            
ATOM    145  C16 DP8     2      28.360  15.420  14.990  1.00  0.00            
ATOM    146  C17 DP8     2      26.440  14.810  11.410  1.00  0.00            
ATOM    147  C18 DP8     2      25.470  14.530  10.280  1.00  0.00            
ATOM    148  H1  DP8     2      24.760  14.400   7.720  1.00  0.00            
ATOM    149  H2  DP8     2      26.150  13.430   7.140  1.00  0.00            
ATOM    150  H3  DP8     2      24.830  12.590   8.080  1.00  0.00            
ATOM    151  H4  DP8     2      27.610  12.410   8.600  1.00  0.00            
ATOM    152  H5  DP8     2      26.340  11.940   9.860  1.00  0.00            
ATOM    153  H6  DP8     2      28.770  13.760  10.350  1.00  0.00            
ATOM    154  H7  DP8     2      28.590  12.060  10.930  1.00  0.00            
ATOM    155  H8  DP8     2      26.470  12.910  12.110  1.00  0.00            
ATOM    156  H9  DP8     2      28.890  14.670  12.530  1.00  0.00            
ATOM    157  H10 DP8     2      27.260  11.510  13.910  1.00  0.00            
ATOM    158  H11 DP8     2      28.570   9.570  14.710  1.00  0.00            
ATOM    159  H12 DP8     2      31.170   9.800  14.690  1.00  0.00            
ATOM    160  H13 DP8     2      32.210  11.770  13.780  1.00  0.00            
ATOM    161  H14 DP8     2      30.870  13.720  13.040  1.00  0.00            
ATOM    162  H15 DP8     2      25.840  13.350  14.100  1.00  0.00            
ATOM    163  H16 DP8     2      24.850  14.330  16.240  1.00  0.00            
ATOM    164  H17 DP8     2      28.330  16.690  16.740  1.00  0.00            
ATOM    165  H18 DP8     2      29.370  15.710  14.720  1.00  0.00            
ATOM    166  H19 DP8     2      27.260  15.490  11.180  1.00  0.00            
ATOM    167  H20 DP8     2      25.890  15.260  12.230  1.00  0.00            
ATOM    168  H21 DP8     2      24.740  13.770  10.580  1.00  0.00            
ATOM    169  H22 DP8     2      25.060  15.460   9.870  1.00  0.00            
TER
ENDMDL
MODEL        1
ATOM      1  H1  ACD     1      19.370  18.970  21.130  1.00  0.00            
ATOM      2  O1  ACD     1      19.240  19.150  20.200  1.00  0.00            
ATOM      3  C1  ACD     1      20.420  18.960  19.450  1.00  0.00            
ATOM      4  H2  ACD     1      21.190  19.570  19.940  1.00  0.00            
ATOM      5  H3  ACD     1      20.320  19.360  18.430  1.00  0.00            
ATOM      6  C2  ACD     1      21.080  17.600  19.420  1.00  0.00            
ATOM      7  H4  ACD     1      21.900  17.680  18.700  1.00  0.00            
ATOM      8  O2  ACD     1      21.630  17.540  20.760  1.00  0.00            
ATOM      9  C3  ACD     1      22.220  16.310  21.190  1.00  0.00            
ATOM     10  H5  ACD     1      22.670  16.380  22.190  1.00  0.00            
ATOM     11  O3  ACD     1      23.240  15.900  20.230  1.00  0.00            
ATOM     12  C4  ACD     1      24.580  15.810  20.790  1.00  0.00            
ATOM     13  H6  ACD     1      24.530  16.070  21.860  1.00  0.00            
ATOM     14  C5  ACD     1      24.960  14.330  20.610  1.00  0.00            
ATOM     15  H7  ACD     1      24.690  13.960  19.610  1.00  0.00            
ATOM     16  O4  ACD     1      24.260  13.640  21.620  1.00  0.00            
ATOM     17  H8  ACD     1      23.310  13.730  21.560  1.00  0.00            
ATOM     18  C6  ACD     1      26.450  14.120  20.680  1.00  0.00            
ATOM     19  H9  ACD     1      26.670  14.200  21.750  1.00  0.00            
ATOM     20  O5  ACD     1      26.840  12.760  20.350  1.00  0.00            
ATOM     21  H10 ACD     1      27.140  12.780  19.440  1.00  0.00            
ATOM     22  C7  ACD     1      27.270  15.180  19.990  1.00  0.00            
ATOM     23  H11 ACD     1      28.320  15.170  20.310  1.00  0.00            
ATOM     24  O6  ACD     1      26.880  16.490  20.340  1.00  0.00            
ATOM     25  C8  ACD     1      25.460  16.790  20.010  1.00  0.00            
ATOM     26  H12 ACD     1      25.290  16.710  18.930  1.00  0.00            
ATOM     27  C9  ACD     1      25.190  18.180  20.450  1.00  0.00            
ATOM     28  H13 ACD     1      24.190  18.470  20.120  1.00  0.00            
ATOM     29  H14 ACD     1      25.180  18.180  21.550  1.00  0.00            
ATOM     30  O7  ACD     1      26.110  19.150  19.960  1.00  0.00            
ATOM     31  H15 ACD     1      27.020  18.870  20.090  1.00  0.00            
ATOM     32  O8  ACD     1      27.200  14.940  18.570  1.00  0.00            
ATOM     33  C10 ACD     1      28.440  14.780  17.850  1.00  0.00            
ATOM     34  H16 ACD     1      29.260  14.400  18.470  1.00  0.00            
ATOM     35  C11 ACD     1      28.030  13.700  16.820  1.00  0.00            
ATOM     36  H17 ACD     1      27.190  14.130  16.260  1.00  0.00            
ATOM     37  O9  ACD     1      27.750  12.490  17.460  1.00  0.00            
ATOM     38  H18 ACD     1      27.400  11.830  16.860  1.00  0.00            
ATOM     39  C12 ACD     1      29.080  13.550  15.740  1.00  0.00            
ATOM     40  H19 ACD     1      29.980  13.060  16.140  1.00  0.00            
ATOM     41  O10 ACD     1      28.590  12.750  14.720  1.00  0.00            
ATOM     42  H20 ACD     1      28.290  11.900  15.060  1.00  0.00            
ATOM     43  C13 ACD     1      29.470  14.950  15.290  1.00  0.00            
ATOM     44  H21 ACD     1      30.260  14.740  14.570  1.00  0.00            
ATOM     45  O11 ACD     1      29.880  15.820  16.330  1.00  0.00            
ATOM     46  C14 ACD     1      28.830  16.130  17.270  1.00  0.00            
ATOM     47  H22 ACD     1      27.950  16.550  16.760  1.00  0.00            
ATOM     48  C15 ACD     1      29.240  17.180  18.290  1.00  0.00            
ATOM     49  H23 ACD     1      29.900  17.940  17.850  1.00  0.00            
ATOM     50  H24 ACD     1      28.390  17.710  18.730  1.00  0.00            
ATOM     51  O12 ACD     1      29.980  16.540  19.340  1.00  0.00            
ATOM     52  H25 ACD     1      30.760  16.140  18.950  1.00  0.00            
ATOM     53  O13 ACD     1      28.440  15.550  14.580  1.00  0.00            
ATOM     54  C16 ACD     1      28.600  16.080  13.300  1.00  0.00            
ATOM     55  H26 ACD     1      29.680  16.240  13.140  1.00  0.00            
ATOM     56  C17 ACD     1      28.060  14.990  12.320  1.00  0.00            
ATOM     57  H27 ACD     1      27.130  14.570  12.710  1.00  0.00            
ATOM     58  O14 ACD     1      29.010  13.910  12.350  1.00  0.00            
ATOM     59  H28 ACD     1      28.870  13.550  13.230  1.00  0.00            
ATOM     60  C18 ACD     1      27.690  15.540  10.930  1.00  0.00            
ATOM     61  H29 ACD     1      28.620  15.810  10.420  1.00  0.00            
ATOM     62  O15 ACD     1      26.910  14.650  10.190  1.00  0.00            
ATOM     63  H30 ACD     1      27.460  14.280   9.500  1.00  0.00            
ATOM     64  C19 ACD     1      26.810  16.840  11.030  1.00  0.00            
ATOM     65  H31 ACD     1      26.560  17.240  10.040  1.00  0.00            
ATOM     66  O16 ACD     1      27.620  17.700  11.810  1.00  0.00            
ATOM     67  C20 ACD     1      27.830  17.370  13.210  1.00  0.00            
ATOM     68  H32 ACD     1      26.860  17.320  13.730  1.00  0.00            
ATOM     69  C21 ACD     1      28.680  18.450  13.920  1.00  0.00            
ATOM     70  H33 ACD     1      29.210  18.040  14.790  1.00  0.00            
ATOM     71  H34 ACD     1      29.430  18.810  13.200  1.00  0.00            
ATOM     72  O17 ACD     1      27.940  19.580  14.350  1.00  0.00            
ATOM     73  H35 ACD     1      28.570  20.240  14.650  1.00  0.00            
ATOM     74  O18 ACD     1      25.640  16.570  11.820  1.00  0.00            
ATOM     75  C22 ACD     1      24.400  17.050  11.400  1.00  0.00            
ATOM     76  H36 ACD     1      24.370  17.350  10.350  1.00  0.00            
ATOM     77  C23 ACD     1      23.580  15.760  11.570  1.00  0.00            
ATOM     78  H37 ACD     1      23.550  15.410  12.610  1.00  0.00            
ATOM     79  O19 ACD     1      24.140  14.720  10.720  1.00  0.00            
ATOM     80  H38 ACD     1      24.990  15.080  10.440  1.00  0.00            
ATOM     81  C24 ACD     1      22.150  16.250  11.300  1.00  0.00            
ATOM     82  H39 ACD     1      22.050  16.710  10.310  1.00  0.00            
ATOM     83  O20 ACD     1      21.200  15.190  11.550  1.00  0.00            
ATOM     84  H40 ACD     1      21.450  14.550  10.880  1.00  0.00            
ATOM     85  C25 ACD     1      21.750  17.330  12.290  1.00  0.00            
ATOM     86  H41 ACD     1      20.760  17.730  12.050  1.00  0.00            
ATOM     87  O21 ACD     1      22.640  18.530  12.190  1.00  0.00            
ATOM     88  C26 ACD     1      24.010  18.110  12.410  1.00  0.00            
ATOM     89  H42 ACD     1      23.990  17.580  13.370  1.00  0.00            
ATOM     90  C27 ACD     1      24.940  19.240  12.530  1.00  0.00            
ATOM     91  H43 ACD     1      25.630  18.920  13.320  1.00  0.00            
ATOM     92  H44 ACD     1      25.540  19.330  11.620  1.00  0.00            
ATOM     93  O22 ACD     1      24.330  20.410  12.990  1.00  0.00            
ATOM     94  H45 ACD     1      23.460  20.290  12.600  1.00  0.00            
ATOM     95  O23 ACD     1      21.560  16.910  13.610  1.00  0.00            
ATOM     96  C28 ACD     1      20.460  17.440  14.330  1.00  0.00            
ATOM     97  H46 ACD     1      19.890  18.230  13.830  1.00  0.00            
ATOM     98  C29 ACD     1      21.010  18.050  15.610  1.00  0.00            
ATOM     99  H47 ACD     1      21.670  17.330  16.110  1.00  0.00            
ATOM    100  O24 ACD     1      19.900  18.350  16.560  1.00  0.00            
ATOM    101  C30 ACD     1      21.740  19.360  15.280  1.00  0.00            
ATOM    102  H48 ACD     1      22.590  19.030  14.680  1.00  0.00            
ATOM    103  H49 ACD     1      21.060  20.030  14.730  1.00  0.00            
ATOM    104  O25 ACD     1      22.240  19.860  16.490  1.00  0.00            
ATOM    105  H50 ACD     1      21.590  20.430  16.910  1.00  0.00            
ATOM    106  C31 ACD     1      19.570  16.240  14.620  1.00  0.00            
ATOM    107  H51 ACD     1      20.270  15.500  15.030  1.00  0.00            
ATOM    108  O26 ACD     1      19.050  15.670  13.380  1.00  0.00            
ATOM    109  H52 ACD     1      19.760  15.580  12.740  1.00  0.00            
ATOM    110  C32 ACD     1      18.550  16.590  15.660  1.00  0.00            
ATOM    111  H53 ACD     1      18.060  17.450  15.190  1.00  0.00            
ATOM    112  O27 ACD     1      17.660  15.580  16.090  1.00  0.00            
ATOM    113  H54 ACD     1      18.270  14.930  16.450  1.00  0.00            
ATOM    114  C33 ACD     1      19.240  17.120  16.920  1.00  0.00            
ATOM    115  H55 ACD     1      18.470  17.480  17.610  1.00  0.00            
ATOM    116  O28 ACD     1      19.960  16.150  17.650  1.00  0.00            
ATOM    117  C34 ACD     1      20.120  16.400  19.100  1.00  0.00            
ATOM    118  H56 ACD     1      19.120  16.670  19.450  1.00  0.00            
ATOM    119  C35 ACD     1      20.580  15.100  19.760  1.00  0.00            
ATOM    120  H57 ACD     1      21.430  14.700  19.210  1.00  0.00            
ATOM    121  O29 ACD     1      19.510  14.130  19.800  1.00  0.00            
ATOM    122  H58 ACD     1      18.770  14.500  20.290  1.00  0.00            
ATOM    123  C36 ACD     1      21.070  15.320  21.200  1.00  0.00            
ATOM    124  H59 ACD     1      20.270  15.680  21.860  1.00  0.00            
ATOM    125  O30 ACD     1      21.550  14.080  21.710  1.00  0.00            
ATOM    126  H60 ACD     1      20.810  13.470  21.710  1.00  0.00            
ATOM    127  C1  DP8     2      18.180  10.750  12.950  1.00  0.00            
ATOM    128  N1  DP8     2      19.500  10.970  13.510  1.00  0.00            
ATOM    129  C2  DP8     2      19.790  10.280  14.740  1.00  0.00            
ATOM    130  C3  DP8     2      21.220  10.500  15.290  1.00  0.00            
ATOM    131  N2  DP8     2      21.510  11.970  15.440  1.00  0.00            
ATOM    132  C4  DP8     2      22.990  12.140  15.840  1.00  0.00            
ATOM    133  C5  DP8     2      23.200  11.660  17.240  1.00  0.00            
ATOM    134  C6  DP8     2      22.320  11.730  18.280  1.00  0.00            
ATOM    135  C7  DP8     2      22.590  11.240  19.580  1.00  0.00            
ATOM    136  C8  DP8     2      23.890  10.740  19.860  1.00  0.00            
ATOM    137  C9  DP8     2      24.790  10.590  18.790  1.00  0.00            
ATOM    138  C10 DP8     2      24.450  11.080  17.520  1.00  0.00            
ATOM    139  C11 DP8     2      23.500  13.530  15.800  1.00  0.00            
ATOM    140  C12 DP8     2      22.890  14.550  16.580  1.00  0.00            
ATOM    141  C13 DP8     2      23.390  15.800  16.750  1.00  0.00            
ATOM    142  C14 DP8     2      24.510  16.180  16.010  1.00  0.00            
ATOM    143  Cl1 DP8     2      25.150  17.810  16.230  1.00  0.00            
ATOM    144  C15 DP8     2      25.100  15.270  15.140  1.00  0.00            
ATOM    145  C16 DP8     2      24.550  13.940  14.980  1.00  0.00            
ATOM    146  C17 DP8     2      21.300  12.580  14.100  1.00  0.00            
ATOM    147  C18 DP8     2      19.820  12.360  13.650  1.00  0.00            
ATOM    148  H1  DP8     2      17.980  11.330  12.050  1.00  0.00            
ATOM    149  H2  DP8     2      17.990   9.740  12.570  1.00  0.00            
ATOM    150  H3  DP8     2      17.410  11.070  13.670  1.00  0.00            
ATOM    151  H4  DP8     2      19.680   9.190  14.680  1.00  0.00            
ATOM    152  H5  DP8     2      19.100  10.590  15.530  1.00  0.00            
ATOM    153  H6  DP8     2      21.980  10.020  14.680  1.00  0.00            
ATOM    154  H7  DP8     2      21.260  10.130  16.320  1.00  0.00            
ATOM    155  H8  DP8     2      20.930  12.320  16.210  1.00  0.00            
ATOM    156  H9  DP8     2      23.540  11.490  15.160  1.00  0.00            
ATOM    157  H10 DP8     2      21.330  12.130  18.090  1.00  0.00            
ATOM    158  H11 DP8     2      21.790  11.300  20.310  1.00  0.00            
ATOM    159  H12 DP8     2      24.090  10.350  20.850  1.00  0.00            
ATOM    160  H13 DP8     2      25.760  10.160  19.000  1.00  0.00            
ATOM    161  H14 DP8     2      25.120  10.980  16.670  1.00  0.00            
ATOM    162  H15 DP8     2      22.010  14.280  17.150  1.00  0.00            
ATOM    163  H16 DP8     2      22.990  16.440  17.540  1.00  0.00            
ATOM    164  H17 DP8     2      25.970  15.610  14.590  1.00  0.00            
ATOM    165  H18 DP8     2      25.080  13.190  14.410  1.00  0.00            
ATOM    166  H19 DP8     2      21.920  11.960  13.450  1.00  0.00            
ATOM    167  H20 DP8     2      21.610  13.620  14.040  1.00  0.00            
ATOM    168  H21 DP8     2      19.100  12.850  14.320  1.00  0.00            
ATOM    169  H22 DP8     2      19.820  12.780  12.640  1.00  0.00            
TER
ENDMDL
MODEL        1
ATOM      1  H1  ACD     1      30.150  20.830  17.130  1.00  0.00            
ATOM      2  O1  ACD     1      29.980  21.370  16.360  1.00  0.00            
ATOM      3  C1  ACD     1      30.860  20.960  15.250  1.00  0.00            
ATOM      4  H2  ACD     1      31.900  21.120  15.580  1.00  0.00            
ATOM      5  H3  ACD     1      30.550  21.530  14.360  1.00  0.00            
ATOM      6  C2  ACD     1      30.580  19.490  15.040  1.00  0.00            
ATOM      7  H4  ACD     1      30.570  18.940  15.990  1.00  0.00            
ATOM      8  O2  ACD     1      29.230  19.390  14.500  1.00  0.00            
ATOM      9  C3  ACD     1      28.890  18.190  13.970  1.00  0.00            
ATOM     10  H5  ACD     1      27.920  18.160  13.450  1.00  0.00            
ATOM     11  O3  ACD     1      28.870  17.200  15.040  1.00  0.00            
ATOM     12  C4  ACD     1      27.610  16.830  15.600  1.00  0.00            
ATOM     13  H6  ACD     1      26.850  17.580  15.320  1.00  0.00            
ATOM     14  C5  ACD     1      27.180  15.470  15.090  1.00  0.00            
ATOM     15  H7  ACD     1      28.010  14.750  15.150  1.00  0.00            
ATOM     16  O4  ACD     1      26.770  15.560  13.730  1.00  0.00            
ATOM     17  H8  ACD     1      27.510  16.000  13.320  1.00  0.00            
ATOM     18  C6  ACD     1      26.030  14.930  15.970  1.00  0.00            
ATOM     19  H9  ACD     1      25.070  15.450  15.830  1.00  0.00            
ATOM     20  O5  ACD     1      25.780  13.590  15.600  1.00  0.00            
ATOM     21  H10 ACD     1      24.850  13.430  15.760  1.00  0.00            
ATOM     22  C7  ACD     1      26.390  14.940  17.450  1.00  0.00            
ATOM     23  H11 ACD     1      25.570  14.540  18.060  1.00  0.00            
ATOM     24  O6  ACD     1      26.610  16.310  17.800  1.00  0.00            
ATOM     25  C8  ACD     1      27.780  16.760  17.110  1.00  0.00            
ATOM     26  H12 ACD     1      28.600  16.070  17.350  1.00  0.00            
ATOM     27  C9  ACD     1      28.130  18.030  17.820  1.00  0.00            
ATOM     28  H13 ACD     1      28.090  17.750  18.870  1.00  0.00            
ATOM     29  H14 ACD     1      29.160  18.280  17.540  1.00  0.00            
ATOM     30  O7  ACD     1      27.220  19.160  17.650  1.00  0.00            
ATOM     31  H15 ACD     1      26.480  18.850  18.170  1.00  0.00            
ATOM     32  O8  ACD     1      27.570  14.060  17.660  1.00  0.00            
ATOM     33  C10 ACD     1      27.360  12.910  18.480  1.00  0.00            
ATOM     34  H16 ACD     1      26.300  12.780  18.720  1.00  0.00            
ATOM     35  C11 ACD     1      27.850  11.780  17.590  1.00  0.00            
ATOM     36  H17 ACD     1      28.770  12.040  17.050  1.00  0.00            
ATOM     37  O9  ACD     1      26.900  11.450  16.650  1.00  0.00            
ATOM     38  H18 ACD     1      26.680  12.250  16.160  1.00  0.00            
ATOM     39  C12 ACD     1      28.280  10.530  18.460  1.00  0.00            
ATOM     40  H19 ACD     1      27.340  10.190  18.900  1.00  0.00            
ATOM     41  O10 ACD     1      28.920   9.540  17.560  1.00  0.00            
ATOM     42  H20 ACD     1      28.180   9.220  17.040  1.00  0.00            
ATOM     43  C13 ACD     1      29.130  10.970  19.680  1.00  0.00            
ATOM     44  H21 ACD     1      29.400  10.170  20.370  1.00  0.00            
ATOM     45  O11 ACD     1      28.410  11.930  20.450  1.00  0.00            
ATOM     46  C14 ACD     1      28.150  13.200  19.780  1.00  0.00            
ATOM     47  H22 ACD     1      29.080  13.720  19.530  1.00  0.00            
ATOM     48  C15 ACD     1      27.360  14.010  20.740  1.00  0.00            
ATOM     49  H23 ACD     1      27.950  14.190  21.650  1.00  0.00            
ATOM     50  H24 ACD     1      27.170  14.940  20.190  1.00  0.00            
ATOM     51  O12 ACD     1      26.110  13.400  21.180  1.00  0.00            
ATOM     52  H25 ACD     1      26.280  12.890  21.970  1.00  0.00            
ATOM     53  O13 ACD     1      30.350  11.530  19.220  1.00  0.00            
ATOM     54  C16 ACD     1      31.540  11.160  19.900  1.00  0.00            
ATOM     55  H26 ACD     1      31.320  10.400  20.670  1.00  0.00            
ATOM     56  C17 ACD     1      32.450  10.650  18.760  1.00  0.00            
ATOM     57  H27 ACD     1      32.440  11.330  17.890  1.00  0.00            
ATOM     58  O14 ACD     1      31.880   9.340  18.290  1.00  0.00            
ATOM     59  H28 ACD     1      31.000   9.570  17.970  1.00  0.00            
ATOM     60  C18 ACD     1      33.900  10.480  19.280  1.00  0.00            
ATOM     61  H29 ACD     1      33.970   9.650  19.990  1.00  0.00            
ATOM     62  O15 ACD     1      34.700  10.060  18.140  1.00  0.00            
ATOM     63  H30 ACD     1      34.300   9.310  17.690  1.00  0.00            
ATOM     64  C19 ACD     1      34.430  11.730  19.890  1.00  0.00            
ATOM     65  H31 ACD     1      35.460  11.680  20.260  1.00  0.00            
ATOM     66  O16 ACD     1      33.600  12.120  21.040  1.00  0.00            
ATOM     67  C20 ACD     1      32.220  12.340  20.650  1.00  0.00            
ATOM     68  H32 ACD     1      32.220  13.270  20.080  1.00  0.00            
ATOM     69  C21 ACD     1      31.480  12.630  21.870  1.00  0.00            
ATOM     70  H33 ACD     1      30.400  12.720  21.690  1.00  0.00            
ATOM     71  H34 ACD     1      31.640  11.850  22.620  1.00  0.00            
ATOM     72  O17 ACD     1      31.820  13.910  22.310  1.00  0.00            
ATOM     73  H35 ACD     1      32.740  14.060  22.080  1.00  0.00            
ATOM     74  O18 ACD     1      34.410  12.730  18.900  1.00  0.00            
ATOM     75  C22 ACD     1      35.430  13.600  18.600  1.00  0.00            
ATOM     76  H36 ACD     1      36.280  13.430  19.270  1.00  0.00            
ATOM     77  C23 ACD     1      35.990  13.290  17.190  1.00  0.00            
ATOM     78  H37 ACD     1      35.130  13.490  16.530  1.00  0.00            
ATOM     79  O19 ACD     1      36.390  11.950  17.220  1.00  0.00            
ATOM     80  H38 ACD     1      35.790  11.380  17.710  1.00  0.00            
ATOM     81  C24 ACD     1      37.080  14.250  16.770  1.00  0.00            
ATOM     82  H39 ACD     1      37.930  13.910  17.370  1.00  0.00            
ATOM     83  O20 ACD     1      37.480  14.280  15.460  1.00  0.00            
ATOM     84  H40 ACD     1      36.920  14.920  15.020  1.00  0.00            
ATOM     85  C25 ACD     1      36.650  15.700  17.160  1.00  0.00            
ATOM     86  H41 ACD     1      37.530  16.350  17.060  1.00  0.00            
ATOM     87  O21 ACD     1      36.170  15.850  18.470  1.00  0.00            
ATOM     88  C26 ACD     1      34.980  15.050  18.760  1.00  0.00            
ATOM     89  H42 ACD     1      34.250  15.350  17.990  1.00  0.00            
ATOM     90  C27 ACD     1      34.560  15.390  20.180  1.00  0.00            
ATOM     91  H43 ACD     1      34.410  16.480  20.170  1.00  0.00            
ATOM     92  H44 ACD     1      33.610  14.910  20.450  1.00  0.00            
ATOM     93  O22 ACD     1      35.550  14.980  21.100  1.00  0.00            
ATOM     94  H45 ACD     1      35.360  15.350  21.970  1.00  0.00            
ATOM     95  O23 ACD     1      35.630  16.270  16.360  1.00  0.00            
ATOM     96  C28 ACD     1      35.730  17.660  15.900  1.00  0.00            
ATOM     97  H46 ACD     1      36.740  18.050  16.060  1.00  0.00            
ATOM     98  C29 ACD     1      34.730  18.570  16.710  1.00  0.00            
ATOM     99  H47 ACD     1      33.860  17.950  16.950  1.00  0.00            
ATOM    100  O24 ACD     1      34.380  19.700  15.950  1.00  0.00            
ATOM    101  C30 ACD     1      35.280  19.120  18.040  1.00  0.00            
ATOM    102  H48 ACD     1      35.640  18.260  18.610  1.00  0.00            
ATOM    103  H49 ACD     1      36.090  19.860  17.880  1.00  0.00            
ATOM    104  O25 ACD     1      34.240  19.630  18.840  1.00  0.00            
ATOM    105  H50 ACD     1      34.530  19.430  19.730  1.00  0.00            
ATOM    106  C31 ACD     1      35.480  17.490  14.390  1.00  0.00            
ATOM    107  H51 ACD     1      34.690  16.770  14.130  1.00  0.00            
ATOM    108  O26 ACD     1      36.680  17.020  13.700  1.00  0.00            
ATOM    109  H52 ACD     1      36.670  17.180  12.750  1.00  0.00            
ATOM    110  C32 ACD     1      35.060  18.860  13.880  1.00  0.00            
ATOM    111  H53 ACD     1      35.960  19.500  13.930  1.00  0.00            
ATOM    112  O27 ACD     1      34.630  18.720  12.530  1.00  0.00            
ATOM    113  H54 ACD     1      33.770  18.300  12.590  1.00  0.00            
ATOM    114  C33 ACD     1      33.960  19.420  14.680  1.00  0.00            
ATOM    115  H55 ACD     1      33.750  20.360  14.150  1.00  0.00            
ATOM    116  O28 ACD     1      32.840  18.550  14.720  1.00  0.00            
ATOM    117  C34 ACD     1      31.600  18.910  14.090  1.00  0.00            
ATOM    118  H56 ACD     1      31.710  19.680  13.320  1.00  0.00            
ATOM    119  C35 ACD     1      31.190  17.720  13.330  1.00  0.00            
ATOM    120  H57 ACD     1      31.150  16.890  14.050  1.00  0.00            
ATOM    121  O29 ACD     1      32.190  17.320  12.320  1.00  0.00            
ATOM    122  H58 ACD     1      32.360  16.380  12.350  1.00  0.00            
ATOM    123  C36 ACD     1      29.740  17.720  12.820  1.00  0.00            
ATOM    124  H59 ACD     1      29.650  18.560  12.110  1.00  0.00            
ATOM    125  O30 ACD     1      29.250  16.510  12.310  1.00  0.00            
ATOM    126  H60 ACD     1      29.850  16.190  11.630  1.00  0.00            
ATOM    127  C1  DP8     2      28.260  11.540   9.100  1.00  0.00            
ATOM    128  N1  DP8     2      29.380  11.890  10.050  1.00  0.00            
ATOM    129  C2  DP8     2      29.720  10.670  10.780  1.00  0.00            
ATOM    130  C3  DP8     2      30.900  10.950  11.760  1.00  0.00            
ATOM    131  N2  DP8     2      30.650  12.120  12.640  1.00  0.00            
ATOM    132  C4  DP8     2      31.890  12.380  13.510  1.00  0.00            
ATOM    133  C5  DP8     2      32.630  11.170  14.110  1.00  0.00            
ATOM    134  C6  DP8     2      31.950  10.140  14.840  1.00  0.00            
ATOM    135  C7  DP8     2      32.640   9.070  15.280  1.00  0.00            
ATOM    136  C8  DP8     2      33.970   8.920  14.970  1.00  0.00            
ATOM    137  C9  DP8     2      34.670   9.790  14.140  1.00  0.00            
ATOM    138  C10 DP8     2      33.980  10.940  13.750  1.00  0.00            
ATOM    139  C11 DP8     2      31.750  13.430  14.590  1.00  0.00            
ATOM    140  C12 DP8     2      30.700  13.320  15.520  1.00  0.00            
ATOM    141  C13 DP8     2      30.620  14.140  16.630  1.00  0.00            
ATOM    142  C14 DP8     2      31.520  15.210  16.750  1.00  0.00            
ATOM    143  Cl1 DP8     2      31.390  16.290  18.110  1.00  0.00            
ATOM    144  C15 DP8     2      32.580  15.360  15.790  1.00  0.00            
ATOM    145  C16 DP8     2      32.750  14.380  14.820  1.00  0.00            
ATOM    146  C17 DP8     2      30.320  13.300  11.740  1.00  0.00            
ATOM    147  C18 DP8     2      29.070  13.040  10.920  1.00  0.00            
ATOM    148  H1  DP8     2      28.430  10.690   8.420  1.00  0.00            
ATOM    149  H2  DP8     2      27.340  11.350   9.680  1.00  0.00            
ATOM    150  H3  DP8     2      28.020  12.360   8.420  1.00  0.00            
ATOM    151  H4  DP8     2      30.040   9.880  10.090  1.00  0.00            
ATOM    152  H5  DP8     2      28.870  10.270  11.340  1.00  0.00            
ATOM    153  H6  DP8     2      31.810  11.110  11.180  1.00  0.00            
ATOM    154  H7  DP8     2      31.000  10.100  12.430  1.00  0.00            
ATOM    155  H8  DP8     2      29.870  11.950  13.290  1.00  0.00            
ATOM    156  H9  DP8     2      32.640  12.720  12.800  1.00  0.00            
ATOM    157  H10 DP8     2      30.950  10.270  15.250  1.00  0.00            
ATOM    158  H11 DP8     2      32.290   8.390  16.040  1.00  0.00            
ATOM    159  H12 DP8     2      34.480   8.050  15.390  1.00  0.00            
ATOM    160  H13 DP8     2      35.740   9.700  13.980  1.00  0.00            
ATOM    161  H14 DP8     2      34.430  11.700  13.120  1.00  0.00            
ATOM    162  H15 DP8     2      30.010  12.490  15.490  1.00  0.00            
ATOM    163  H16 DP8     2      29.850  13.950  17.370  1.00  0.00            
ATOM    164  H17 DP8     2      33.240  16.210  15.890  1.00  0.00            
ATOM    165  H18 DP8     2      33.520  14.520  14.070  1.00  0.00            
ATOM    166  H19 DP8     2      31.200  13.500  11.120  1.00  0.00            
ATOM    167  H20 DP8     2      30.140  14.110  12.440  1.00  0.00            
ATOM    168  H21 DP8     2      28.220  12.760  11.550  1.00  0.00            
ATOM    169  H22 DP8     2      28.780  13.850  10.240  1.00  0.00            
TER
ENDMDL
MODEL        1
ATOM      1  H1  ACD     1      22.700  15.900  12.570  1.00  0.00            
ATOM      2  O1  ACD     1      22.320  15.030  12.460  1.00  0.00            
ATOM      3  C1  ACD     1      23.230  14.130  13.110  1.00  0.00            
ATOM      4  H2  ACD     1      22.820  13.410  13.820  1.00  0.00            
ATOM      5  H3  ACD     1      23.940  14.730  13.690  1.00  0.00            
ATOM      6  C2  ACD     1      24.050  13.340  12.100  1.00  0.00            
ATOM      7  H4  ACD     1      24.620  12.660  12.750  1.00  0.00            
ATOM      8  O2  ACD     1      23.170  12.390  11.510  1.00  0.00            
ATOM      9  C3  ACD     1      23.720  11.530  10.550  1.00  0.00            
ATOM     10  H5  ACD     1      22.900  10.910  10.170  1.00  0.00            
ATOM     11  O3  ACD     1      24.700  10.620  11.120  1.00  0.00            
ATOM     12  C4  ACD     1      24.330   9.240  11.630  1.00  0.00            
ATOM     13  H6  ACD     1      23.590   8.850  10.930  1.00  0.00            
ATOM     14  C5  ACD     1      25.630   8.470  11.470  1.00  0.00            
ATOM     15  H7  ACD     1      26.530   9.030  11.750  1.00  0.00            
ATOM     16  O4  ACD     1      25.630   8.050  10.110  1.00  0.00            
ATOM     17  H8  ACD     1      25.860   8.730   9.460  1.00  0.00            
ATOM     18  C6  ACD     1      25.610   7.240  12.350  1.00  0.00            
ATOM     19  H9  ACD     1      24.830   6.560  12.000  1.00  0.00            
ATOM     20  O5  ACD     1      26.850   6.540  12.310  1.00  0.00            
ATOM     21  H10 ACD     1      27.300   6.700  11.480  1.00  0.00            
ATOM     22  C7  ACD     1      25.290   7.580  13.810  1.00  0.00            
ATOM     23  H11 ACD     1      25.260   6.630  14.360  1.00  0.00            
ATOM     24  O6  ACD     1      23.960   8.060  13.790  1.00  0.00            
ATOM     25  C8  ACD     1      23.710   9.270  13.020  1.00  0.00            
ATOM     26  H12 ACD     1      24.220  10.040  13.610  1.00  0.00            
ATOM     27  C9  ACD     1      22.200   9.650  13.120  1.00  0.00            
ATOM     28  H13 ACD     1      22.090   9.650  14.210  1.00  0.00            
ATOM     29  H14 ACD     1      21.880  10.580  12.630  1.00  0.00            
ATOM     30  O7  ACD     1      21.370   8.630  12.630  1.00  0.00            
ATOM     31  H15 ACD     1      21.300   7.950  13.310  1.00  0.00            
ATOM     32  O8  ACD     1      26.240   8.580  14.290  1.00  0.00            
ATOM     33  C10 ACD     1      26.900   8.280  15.520  1.00  0.00            
ATOM     34  H16 ACD     1      26.680   7.260  15.860  1.00  0.00            
ATOM     35  C11 ACD     1      28.390   8.420  15.300  1.00  0.00            
ATOM     36  H17 ACD     1      28.610   9.380  14.830  1.00  0.00            
ATOM     37  O9  ACD     1      28.810   7.380  14.320  1.00  0.00            
ATOM     38  H18 ACD     1      28.040   7.070  13.850  1.00  0.00            
ATOM     39  C12 ACD     1      29.190   8.290  16.620  1.00  0.00            
ATOM     40  H19 ACD     1      29.010   7.300  17.050  1.00  0.00            
ATOM     41  O10 ACD     1      30.640   8.480  16.410  1.00  0.00            
ATOM     42  H20 ACD     1      31.010   7.790  15.850  1.00  0.00            
ATOM     43  C13 ACD     1      28.660   9.270  17.690  1.00  0.00            
ATOM     44  H21 ACD     1      29.190   8.940  18.590  1.00  0.00            
ATOM     45  O11 ACD     1      27.260   9.090  17.770  1.00  0.00            
ATOM     46  C14 ACD     1      26.480   9.280  16.600  1.00  0.00            
ATOM     47  H22 ACD     1      26.680  10.290  16.240  1.00  0.00            
ATOM     48  C15 ACD     1      24.980   9.090  17.070  1.00  0.00            
ATOM     49  H23 ACD     1      24.730   9.860  17.810  1.00  0.00            
ATOM     50  H24 ACD     1      24.420   9.290  16.150  1.00  0.00            
ATOM     51  O12 ACD     1      24.690   7.840  17.610  1.00  0.00            
ATOM     52  H25 ACD     1      25.080   7.820  18.490  1.00  0.00            
ATOM     53  O13 ACD     1      29.050  10.580  17.320  1.00  0.00            
ATOM     54  C16 ACD     1      29.600  11.380  18.430  1.00  0.00            
ATOM     55  H26 ACD     1      29.400  10.900  19.400  1.00  0.00            
ATOM     56  C17 ACD     1      31.110  11.480  18.030  1.00  0.00            
ATOM     57  H27 ACD     1      31.190  11.900  17.020  1.00  0.00            
ATOM     58  O14 ACD     1      31.780  10.230  18.190  1.00  0.00            
ATOM     59  H28 ACD     1      31.310   9.630  17.620  1.00  0.00            
ATOM     60  C18 ACD     1      31.680  12.590  18.930  1.00  0.00            
ATOM     61  H29 ACD     1      31.640  12.240  19.970  1.00  0.00            
ATOM     62  O15 ACD     1      32.960  12.780  18.490  1.00  0.00            
ATOM     63  H30 ACD     1      33.270  11.880  18.340  1.00  0.00            
ATOM     64  C19 ACD     1      30.820  13.880  18.800  1.00  0.00            
ATOM     65  H31 ACD     1      31.310  14.560  19.500  1.00  0.00            
ATOM     66  O16 ACD     1      29.530  13.590  19.320  1.00  0.00            
ATOM     67  C20 ACD     1      28.820  12.720  18.450  1.00  0.00            
ATOM     68  H32 ACD     1      28.750  13.140  17.440  1.00  0.00            
ATOM     69  C21 ACD     1      27.480  12.380  19.110  1.00  0.00            
ATOM     70  H33 ACD     1      27.000  11.530  18.600  1.00  0.00            
ATOM     71  H34 ACD     1      27.650  12.130  20.160  1.00  0.00            
ATOM     72  O17 ACD     1      26.480  13.390  18.980  1.00  0.00            
ATOM     73  H35 ACD     1      26.970  14.170  19.250  1.00  0.00            
ATOM     74  O18 ACD     1      30.780  14.370  17.450  1.00  0.00            
ATOM     75  C22 ACD     1      30.660  15.770  17.400  1.00  0.00            
ATOM     76  H36 ACD     1      31.350  16.230  18.120  1.00  0.00            
ATOM     77  C23 ACD     1      31.010  16.000  15.920  1.00  0.00            
ATOM     78  H37 ACD     1      30.500  15.320  15.220  1.00  0.00            
ATOM     79  O19 ACD     1      32.400  15.850  15.650  1.00  0.00            
ATOM     80  H38 ACD     1      32.670  16.350  14.870  1.00  0.00            
ATOM     81  C24 ACD     1      30.610  17.390  15.590  1.00  0.00            
ATOM     82  H39 ACD     1      31.020  18.050  16.370  1.00  0.00            
ATOM     83  O20 ACD     1      31.040  17.700  14.320  1.00  0.00            
ATOM     84  H40 ACD     1      30.410  17.250  13.750  1.00  0.00            
ATOM     85  C25 ACD     1      29.160  17.550  15.660  1.00  0.00            
ATOM     86  H41 ACD     1      28.930  18.570  15.370  1.00  0.00            
ATOM     87  O21 ACD     1      28.860  17.360  17.020  1.00  0.00            
ATOM     88  C26 ACD     1      29.160  16.180  17.700  1.00  0.00            
ATOM     89  H42 ACD     1      28.450  15.400  17.400  1.00  0.00            
ATOM     90  C27 ACD     1      28.900  16.520  19.200  1.00  0.00            
ATOM     91  H43 ACD     1      29.700  16.070  19.790  1.00  0.00            
ATOM     92  H44 ACD     1      28.910  17.610  19.300  1.00  0.00            
ATOM     93  O22 ACD     1      27.700  15.970  19.710  1.00  0.00            
ATOM     94  H45 ACD     1      27.680  16.010  20.670  1.00  0.00            
ATOM     95  O23 ACD     1      28.550  16.560  14.780  1.00  0.00            
ATOM     96  C28 ACD     1      27.740  17.030  13.770  1.00  0.00            
ATOM     97  H46 ACD     1      27.910  18.100  13.640  1.00  0.00            
ATOM     98  C29 ACD     1      26.280  16.540  14.060  1.00  0.00            
ATOM     99  H47 ACD     1      26.310  15.520  14.450  1.00  0.00            
ATOM    100  O24 ACD     1      25.440  16.650  12.900  1.00  0.00            
ATOM    101  C30 ACD     1      25.740  17.330  15.270  1.00  0.00            
ATOM    102  H48 ACD     1      26.480  17.390  16.070  1.00  0.00            
ATOM    103  H49 ACD     1      25.460  18.320  14.890  1.00  0.00            
ATOM    104  O25 ACD     1      24.560  16.780  15.770  1.00  0.00            
ATOM    105  H50 ACD     1      24.760  16.010  16.320  1.00  0.00            
ATOM    106  C31 ACD     1      28.320  16.460  12.480  1.00  0.00            
ATOM    107  H51 ACD     1      28.460  15.390  12.650  1.00  0.00            
ATOM    108  O26 ACD     1      29.550  17.140  12.130  1.00  0.00            
ATOM    109  H52 ACD     1      29.870  16.810  11.280  1.00  0.00            
ATOM    110  C32 ACD     1      27.360  16.690  11.320  1.00  0.00            
ATOM    111  H53 ACD     1      27.380  17.790  11.320  1.00  0.00            
ATOM    112  O27 ACD     1      27.830  16.030  10.110  1.00  0.00            
ATOM    113  H54 ACD     1      27.310  15.230  10.020  1.00  0.00            
ATOM    114  C33 ACD     1      26.020  16.060  11.710  1.00  0.00            
ATOM    115  H55 ACD     1      25.400  16.300  10.840  1.00  0.00            
ATOM    116  O28 ACD     1      26.060  14.660  11.730  1.00  0.00            
ATOM    117  C34 ACD     1      24.910  14.080  11.090  1.00  0.00            
ATOM    118  H56 ACD     1      24.250  14.790  10.570  1.00  0.00            
ATOM    119  C35 ACD     1      25.460  13.240   9.960  1.00  0.00            
ATOM    120  H57 ACD     1      26.190  12.570  10.420  1.00  0.00            
ATOM    121  O29 ACD     1      26.010  14.100   8.930  1.00  0.00            
ATOM    122  H58 ACD     1      26.430  13.560   8.260  1.00  0.00            
ATOM    123  C36 ACD     1      24.360  12.360   9.450  1.00  0.00            
ATOM    124  H59 ACD     1      23.510  12.960   9.090  1.00  0.00            
ATOM    125  O30 ACD     1      24.780  11.530   8.390  1.00  0.00            
ATOM    126  H60 ACD     1      25.530  11.010   8.680  1.00  0.00            
ATOM    127  C1  DP8     2      35.260   8.750  13.270  1.00  0.00            
ATOM    128  N1  DP8     2      34.050   9.350  12.710  1.00  0.00            
ATOM    129  C2  DP8     2      34.320  10.600  11.980  1.00  0.00            
ATOM    130  C3  DP8     2      33.030  11.240  11.460  1.00  0.00            
ATOM    131  N2  DP8     2      31.890  11.470  12.430  1.00  0.00            
ATOM    132  C4  DP8     2      30.580  11.820  11.750  1.00  0.00            
ATOM    133  C5  DP8     2      30.810  13.080  10.920  1.00  0.00            
ATOM    134  C6  DP8     2      31.560  14.200  11.340  1.00  0.00            
ATOM    135  C7  DP8     2      31.750  15.370  10.600  1.00  0.00            
ATOM    136  C8  DP8     2      31.110  15.450   9.320  1.00  0.00            
ATOM    137  C9  DP8     2      30.520  14.250   8.760  1.00  0.00            
ATOM    138  C10 DP8     2      30.330  13.110   9.600  1.00  0.00            
ATOM    139  C11 DP8     2      29.430  12.130  12.640  1.00  0.00            
ATOM    140  C12 DP8     2      28.190  11.520  12.420  1.00  0.00            
ATOM    141  C13 DP8     2      27.180  11.750  13.390  1.00  0.00            
ATOM    142  C14 DP8     2      27.350  12.610  14.480  1.00  0.00            
ATOM    143  Cl1 DP8     2      25.960  12.940  15.590  1.00  0.00            
ATOM    144  C15 DP8     2      28.510  13.320  14.540  1.00  0.00            
ATOM    145  C16 DP8     2      29.570  13.090  13.640  1.00  0.00            
ATOM    146  C17 DP8     2      31.670  10.200  13.110  1.00  0.00            
ATOM    147  C18 DP8     2      32.980   9.480  13.660  1.00  0.00            
ATOM    148  H1  DP8     2      35.680   9.350  14.090  1.00  0.00            
ATOM    149  H2  DP8     2      35.170   7.710  13.610  1.00  0.00            
ATOM    150  H3  DP8     2      36.010   8.790  12.480  1.00  0.00            
ATOM    151  H4  DP8     2      34.990  10.360  11.150  1.00  0.00            
ATOM    152  H5  DP8     2      34.770  11.350  12.640  1.00  0.00            
ATOM    153  H6  DP8     2      32.620  10.590  10.690  1.00  0.00            
ATOM    154  H7  DP8     2      33.360  12.160  10.970  1.00  0.00            
ATOM    155  H8  DP8     2      32.250  12.170  13.100  1.00  0.00            
ATOM    156  H9  DP8     2      30.320  11.020  11.050  1.00  0.00            
ATOM    157  H10 DP8     2      32.070  14.100  12.300  1.00  0.00            
ATOM    158  H11 DP8     2      32.310  16.240  10.950  1.00  0.00            
ATOM    159  H12 DP8     2      31.170  16.320   8.670  1.00  0.00            
ATOM    160  H13 DP8     2      29.990  14.270   7.810  1.00  0.00            
ATOM    161  H14 DP8     2      29.880  12.190   9.250  1.00  0.00            
ATOM    162  H15 DP8     2      27.970  10.740  11.700  1.00  0.00            
ATOM    163  H16 DP8     2      26.340  11.060  13.460  1.00  0.00            
ATOM    164  H17 DP8     2      28.710  14.000  15.360  1.00  0.00            
ATOM    165  H18 DP8     2      30.500  13.590  13.900  1.00  0.00            
ATOM    166  H19 DP8     2      31.080   9.580  12.420  1.00  0.00            
ATOM    167  H20 DP8     2      30.990  10.410  13.940  1.00  0.00            
ATOM    168  H21 DP8     2      33.380  10.100  14.480  1.00  0.00            
ATOM    169  H22 DP8     2      32.700   8.620  14.280  1.00  0.00            
TER
ENDMDL
MODEL        1
ATOM      1  H1  ACD     1      17.160  21.710  18.530  1.00  0.00            
ATOM      2  O1  ACD     1      17.560  21.680  17.650  1.00  0.00            
ATOM      3  C1  ACD     1      18.540  20.600  17.690  1.00  0.00            
ATOM      4  H2  ACD     1      19.430  20.860  18.280  1.00  0.00            
ATOM      5  H3  ACD     1      18.930  20.410  16.680  1.00  0.00            
ATOM      6  C2  ACD     1      18.030  19.310  18.280  1.00  0.00            
ATOM      7  H4  ACD     1      18.730  18.480  18.090  1.00  0.00            
ATOM      8  O2  ACD     1      17.800  19.390  19.680  1.00  0.00            
ATOM      9  C3  ACD     1      17.230  18.250  20.240  1.00  0.00            
ATOM     10  H5  ACD     1      17.250  18.420  21.320  1.00  0.00            
ATOM     11  O3  ACD     1      18.090  17.030  20.030  1.00  0.00            
ATOM     12  C4  ACD     1      18.740  16.380  21.120  1.00  0.00            
ATOM     13  H6  ACD     1      18.720  17.040  22.000  1.00  0.00            
ATOM     14  C5  ACD     1      18.010  15.020  21.350  1.00  0.00            
ATOM     15  H7  ACD     1      17.960  14.580  20.350  1.00  0.00            
ATOM     16  O4  ACD     1      16.700  15.280  21.940  1.00  0.00            
ATOM     17  H8  ACD     1      16.230  15.910  21.390  1.00  0.00            
ATOM     18  C6  ACD     1      18.860  14.080  22.270  1.00  0.00            
ATOM     19  H9  ACD     1      18.740  14.480  23.280  1.00  0.00            
ATOM     20  O5  ACD     1      18.210  12.740  22.290  1.00  0.00            
ATOM     21  H10 ACD     1      17.270  12.930  22.280  1.00  0.00            
ATOM     22  C7  ACD     1      20.260  14.050  21.810  1.00  0.00            
ATOM     23  H11 ACD     1      20.880  13.580  22.580  1.00  0.00            
ATOM     24  O6  ACD     1      20.780  15.380  21.700  1.00  0.00            
ATOM     25  C8  ACD     1      20.170  16.170  20.700  1.00  0.00            
ATOM     26  H12 ACD     1      20.290  15.670  19.720  1.00  0.00            
ATOM     27  C9  ACD     1      20.940  17.490  20.620  1.00  0.00            
ATOM     28  H13 ACD     1      20.630  18.150  19.790  1.00  0.00            
ATOM     29  H14 ACD     1      20.790  18.150  21.490  1.00  0.00            
ATOM     30  O7  ACD     1      22.350  17.310  20.320  1.00  0.00            
ATOM     31  H15 ACD     1      22.590  18.060  19.780  1.00  0.00            
ATOM     32  O8  ACD     1      20.300  13.230  20.660  1.00  0.00            
ATOM     33  C10 ACD     1      21.250  12.150  20.630  1.00  0.00            
ATOM     34  H16 ACD     1      21.630  11.810  21.600  1.00  0.00            
ATOM     35  C11 ACD     1      20.550  10.980  20.030  1.00  0.00            
ATOM     36  H17 ACD     1      20.200  11.240  19.030  1.00  0.00            
ATOM     37  O9  ACD     1      19.530  10.550  20.970  1.00  0.00            
ATOM     38  H18 ACD     1      19.110  11.390  21.160  1.00  0.00            
ATOM     39  C12 ACD     1      21.530   9.840  19.820  1.00  0.00            
ATOM     40  H19 ACD     1      22.100   9.480  20.690  1.00  0.00            
ATOM     41  O10 ACD     1      20.930   8.730  19.190  1.00  0.00            
ATOM     42  H20 ACD     1      20.080   8.620  19.640  1.00  0.00            
ATOM     43  C13 ACD     1      22.610  10.340  18.920  1.00  0.00            
ATOM     44  H21 ACD     1      23.450   9.640  18.830  1.00  0.00            
ATOM     45  O11 ACD     1      23.230  11.500  19.510  1.00  0.00            
ATOM     46  C14 ACD     1      22.400  12.590  19.790  1.00  0.00            
ATOM     47  H22 ACD     1      22.040  12.890  18.800  1.00  0.00            
ATOM     48  C15 ACD     1      23.320  13.800  20.250  1.00  0.00            
ATOM     49  H23 ACD     1      23.990  14.060  19.410  1.00  0.00            
ATOM     50  H24 ACD     1      22.710  14.710  20.280  1.00  0.00            
ATOM     51  O12 ACD     1      24.030  13.600  21.480  1.00  0.00            
ATOM     52  H25 ACD     1      24.590  14.370  21.590  1.00  0.00            
ATOM     53  O13 ACD     1      22.020  10.600  17.690  1.00  0.00            
ATOM     54  C16 ACD     1      22.420  10.030  16.440  1.00  0.00            
ATOM     55  H26 ACD     1      23.070   9.160  16.580  1.00  0.00            
ATOM     56  C17 ACD     1      21.130   9.450  15.830  1.00  0.00            
ATOM     57  H27 ACD     1      20.330  10.190  15.980  1.00  0.00            
ATOM     58  O14 ACD     1      20.820   8.250  16.390  1.00  0.00            
ATOM     59  H28 ACD     1      21.010   8.280  17.330  1.00  0.00            
ATOM     60  C18 ACD     1      21.350   9.290  14.320  1.00  0.00            
ATOM     61  H29 ACD     1      22.120   8.520  14.210  1.00  0.00            
ATOM     62  O15 ACD     1      20.080   8.970  13.710  1.00  0.00            
ATOM     63  H30 ACD     1      19.600   8.360  14.270  1.00  0.00            
ATOM     64  C19 ACD     1      21.810  10.560  13.730  1.00  0.00            
ATOM     65  H31 ACD     1      21.850  10.450  12.640  1.00  0.00            
ATOM     66  O16 ACD     1      23.070  10.910  14.260  1.00  0.00            
ATOM     67  C20 ACD     1      23.110  11.130  15.640  1.00  0.00            
ATOM     68  H32 ACD     1      22.730  12.120  15.940  1.00  0.00            
ATOM     69  C21 ACD     1      24.600  11.250  16.100  1.00  0.00            
ATOM     70  H33 ACD     1      24.530  11.390  17.190  1.00  0.00            
ATOM     71  H34 ACD     1      25.100  10.330  15.770  1.00  0.00            
ATOM     72  O17 ACD     1      25.300  12.420  15.690  1.00  0.00            
ATOM     73  H35 ACD     1      24.970  12.590  14.800  1.00  0.00            
ATOM     74  O18 ACD     1      20.870  11.630  14.010  1.00  0.00            
ATOM     75  C22 ACD     1      20.610  12.590  12.870  1.00  0.00            
ATOM     76  H36 ACD     1      21.100  12.230  11.950  1.00  0.00            
ATOM     77  C23 ACD     1      19.080  12.490  12.760  1.00  0.00            
ATOM     78  H37 ACD     1      18.560  12.660  13.700  1.00  0.00            
ATOM     79  O19 ACD     1      18.630  11.190  12.240  1.00  0.00            
ATOM     80  H38 ACD     1      18.970  10.570  12.890  1.00  0.00            
ATOM     81  C24 ACD     1      18.530  13.620  11.880  1.00  0.00            
ATOM     82  H39 ACD     1      18.840  13.450  10.840  1.00  0.00            
ATOM     83  O20 ACD     1      17.060  13.610  11.900  1.00  0.00            
ATOM     84  H40 ACD     1      16.750  12.750  11.610  1.00  0.00            
ATOM     85  C25 ACD     1      19.140  14.960  12.200  1.00  0.00            
ATOM     86  H41 ACD     1      18.940  15.600  11.340  1.00  0.00            
ATOM     87  O21 ACD     1      20.570  14.970  12.440  1.00  0.00            
ATOM     88  C26 ACD     1      21.100  13.970  13.330  1.00  0.00            
ATOM     89  H42 ACD     1      20.640  14.210  14.290  1.00  0.00            
ATOM     90  C27 ACD     1      22.630  14.140  13.290  1.00  0.00            
ATOM     91  H43 ACD     1      22.980  13.460  14.070  1.00  0.00            
ATOM     92  H44 ACD     1      23.000  13.890  12.290  1.00  0.00            
ATOM     93  O22 ACD     1      22.970  15.510  13.550  1.00  0.00            
ATOM     94  H45 ACD     1      22.520  16.060  12.900  1.00  0.00            
ATOM     95  O23 ACD     1      18.520  15.530  13.350  1.00  0.00            
ATOM     96  C28 ACD     1      18.150  16.900  13.350  1.00  0.00            
ATOM     97  H46 ACD     1      18.150  17.190  12.290  1.00  0.00            
ATOM     98  C29 ACD     1      18.990  17.760  14.280  1.00  0.00            
ATOM     99  H47 ACD     1      19.180  17.250  15.230  1.00  0.00            
ATOM    100  O24 ACD     1      18.390  19.000  14.530  1.00  0.00            
ATOM    101  C30 ACD     1      20.350  18.050  13.650  1.00  0.00            
ATOM    102  H48 ACD     1      20.830  17.120  13.310  1.00  0.00            
ATOM    103  H49 ACD     1      20.270  18.700  12.770  1.00  0.00            
ATOM    104  O25 ACD     1      21.210  18.480  14.640  1.00  0.00            
ATOM    105  H50 ACD     1      20.700  19.120  15.160  1.00  0.00            
ATOM    106  C31 ACD     1      16.780  16.760  13.930  1.00  0.00            
ATOM    107  H51 ACD     1      16.870  16.210  14.870  1.00  0.00            
ATOM    108  O26 ACD     1      16.000  15.940  13.000  1.00  0.00            
ATOM    109  H52 ACD     1      16.660  15.330  12.640  1.00  0.00            
ATOM    110  C32 ACD     1      16.180  18.170  14.170  1.00  0.00            
ATOM    111  H53 ACD     1      16.120  18.690  13.210  1.00  0.00            
ATOM    112  O27 ACD     1      14.800  18.110  14.760  1.00  0.00            
ATOM    113  H54 ACD     1      14.160  17.980  14.060  1.00  0.00            
ATOM    114  C33 ACD     1      17.130  18.940  15.110  1.00  0.00            
ATOM    115  H55 ACD     1      16.860  20.000  15.230  1.00  0.00            
ATOM    116  O28 ACD     1      17.200  18.210  16.310  1.00  0.00            
ATOM    117  C34 ACD     1      16.760  18.880  17.540  1.00  0.00            
ATOM    118  H56 ACD     1      15.990  19.610  17.250  1.00  0.00            
ATOM    119  C35 ACD     1      15.960  17.800  18.260  1.00  0.00            
ATOM    120  H57 ACD     1      16.560  16.900  18.090  1.00  0.00            
ATOM    121  O29 ACD     1      14.670  17.730  17.610  1.00  0.00            
ATOM    122  H58 ACD     1      14.910  17.640  16.680  1.00  0.00            
ATOM    123  C36 ACD     1      15.820  18.100  19.740  1.00  0.00            
ATOM    124  H59 ACD     1      15.330  19.070  19.860  1.00  0.00            
ATOM    125  O30 ACD     1      15.200  17.020  20.480  1.00  0.00            
ATOM    126  H60 ACD     1      14.270  17.020  20.230  1.00  0.00            
ATOM    127  C1  DP8     2      12.100  12.280  13.970  1.00  0.00            
ATOM    128  N1  DP8     2      13.330  12.010  14.640  1.00  0.00            
ATOM    129  C2  DP8     2      12.940  11.690  16.020  1.00  0.00            
ATOM    130  C3  DP8     2      14.200  11.470  16.900  1.00  0.00            
ATOM    131  N2  DP8     2      15.210  12.610  16.890  1.00  0.00            
ATOM    132  C4  DP8     2      16.400  12.130  17.750  1.00  0.00            
ATOM    133  C5  DP8     2      15.920  12.040  19.190  1.00  0.00            
ATOM    134  C6  DP8     2      15.270  13.140  19.730  1.00  0.00            
ATOM    135  C7  DP8     2      14.750  13.090  21.060  1.00  0.00            
ATOM    136  C8  DP8     2      14.950  11.880  21.760  1.00  0.00            
ATOM    137  C9  DP8     2      15.690  10.810  21.220  1.00  0.00            
ATOM    138  C10 DP8     2      16.210  10.850  19.920  1.00  0.00            
ATOM    139  C11 DP8     2      17.650  13.020  17.520  1.00  0.00            
ATOM    140  C12 DP8     2      17.600  14.450  17.730  1.00  0.00            
ATOM    141  C13 DP8     2      18.800  15.190  17.490  1.00  0.00            
ATOM    142  C14 DP8     2      19.920  14.540  17.120  1.00  0.00            
ATOM    143  Cl1 DP8     2      21.360  15.450  16.680  1.00  0.00            
ATOM    144  C15 DP8     2      20.010  13.170  17.010  1.00  0.00            
ATOM    145  C16 DP8     2      18.850  12.430  17.250  1.00  0.00            
ATOM    146  C17 DP8     2      15.590  12.830  15.390  1.00  0.00            
ATOM    147  C18 DP8     2      14.370  13.070  14.490  1.00  0.00            
ATOM    148  H1  DP8     2      11.610  13.130  14.460  1.00  0.00            
ATOM    149  H2  DP8     2      12.210  12.460  12.900  1.00  0.00            
ATOM    150  H3  DP8     2      11.400  11.430  13.960  1.00  0.00            
ATOM    151  H4  DP8     2      12.340  10.770  16.030  1.00  0.00            
ATOM    152  H5  DP8     2      12.390  12.560  16.400  1.00  0.00            
ATOM    153  H6  DP8     2      14.780  10.600  16.580  1.00  0.00            
ATOM    154  H7  DP8     2      13.800  11.360  17.910  1.00  0.00            
ATOM    155  H8  DP8     2      14.760  13.470  17.230  1.00  0.00            
ATOM    156  H9  DP8     2      16.630  11.100  17.490  1.00  0.00            
ATOM    157  H10 DP8     2      15.210  14.080  19.200  1.00  0.00            
ATOM    158  H11 DP8     2      14.090  13.850  21.450  1.00  0.00            
ATOM    159  H12 DP8     2      14.560  11.730  22.760  1.00  0.00            
ATOM    160  H13 DP8     2      16.010   9.990  21.860  1.00  0.00            
ATOM    161  H14 DP8     2      16.850  10.070  19.510  1.00  0.00            
ATOM    162  H15 DP8     2      16.650  14.880  18.050  1.00  0.00            
ATOM    163  H16 DP8     2      18.920  16.270  17.600  1.00  0.00            
ATOM    164  H17 DP8     2      20.840  12.560  16.650  1.00  0.00            
ATOM    165  H18 DP8     2      18.920  11.350  17.260  1.00  0.00            
ATOM    166  H19 DP8     2      16.050  11.900  15.070  1.00  0.00            
ATOM    167  H20 DP8     2      16.350  13.600  15.270  1.00  0.00            
ATOM    168  H21 DP8     2      13.940  14.060  14.700  1.00  0.00            
ATOM    169  H22 DP8     2      14.630  13.130  13.420  1.00  0.00            
TER
ENDMDL
MODEL        1
ATOM      1  H1  ACD     1      31.220  15.750  16.290  1.00  0.00            
ATOM      2  O1  ACD     1      32.160  15.950  16.320  1.00  0.00            
ATOM      3  C1  ACD     1      32.960  15.240  15.310  1.00  0.00            
ATOM      4  H2  ACD     1      34.000  15.550  15.480  1.00  0.00            
ATOM      5  H3  ACD     1      32.780  15.600  14.290  1.00  0.00            
ATOM      6  C2  ACD     1      33.010  13.650  15.280  1.00  0.00            
ATOM      7  H4  ACD     1      33.360  13.410  16.290  1.00  0.00            
ATOM      8  O2  ACD     1      31.730  13.090  15.010  1.00  0.00            
ATOM      9  C3  ACD     1      31.610  11.720  15.060  1.00  0.00            
ATOM     10  H5  ACD     1      30.590  11.360  14.870  1.00  0.00            
ATOM     11  O3  ACD     1      32.020  11.150  16.340  1.00  0.00            
ATOM     12  C4  ACD     1      31.050  10.630  17.250  1.00  0.00            
ATOM     13  H6  ACD     1      30.010  10.860  16.980  1.00  0.00            
ATOM     14  C5  ACD     1      31.320   9.090  17.280  1.00  0.00            
ATOM     15  H7  ACD     1      32.380   8.890  17.510  1.00  0.00            
ATOM     16  O4  ACD     1      31.110   8.490  15.950  1.00  0.00            
ATOM     17  H8  ACD     1      31.630   8.960  15.300  1.00  0.00            
ATOM     18  C6  ACD     1      30.440   8.420  18.320  1.00  0.00            
ATOM     19  H9  ACD     1      29.440   8.620  17.910  1.00  0.00            
ATOM     20  O5  ACD     1      30.490   6.990  18.380  1.00  0.00            
ATOM     21  H10 ACD     1      31.330   6.720  18.750  1.00  0.00            
ATOM     22  C7  ACD     1      30.750   9.050  19.710  1.00  0.00            
ATOM     23  H11 ACD     1      30.000   8.750  20.450  1.00  0.00            
ATOM     24  O6  ACD     1      30.630  10.500  19.650  1.00  0.00            
ATOM     25  C8  ACD     1      31.360  11.190  18.600  1.00  0.00            
ATOM     26  H12 ACD     1      32.430  11.200  18.820  1.00  0.00            
ATOM     27  C9  ACD     1      30.870  12.660  18.630  1.00  0.00            
ATOM     28  H13 ACD     1      31.230  12.960  19.620  1.00  0.00            
ATOM     29  H14 ACD     1      31.410  13.270  17.890  1.00  0.00            
ATOM     30  O7  ACD     1      29.490  12.800  18.500  1.00  0.00            
ATOM     31  H15 ACD     1      29.060  12.120  19.020  1.00  0.00            
ATOM     32  O8  ACD     1      32.040   8.650  20.150  1.00  0.00            
ATOM     33  C10 ACD     1      32.240   7.810  21.260  1.00  0.00            
ATOM     34  H16 ACD     1      31.320   7.240  21.430  1.00  0.00            
ATOM     35  C11 ACD     1      33.260   6.830  20.800  1.00  0.00            
ATOM     36  H17 ACD     1      33.960   7.380  20.160  1.00  0.00            
ATOM     37  O9  ACD     1      32.670   5.940  19.860  1.00  0.00            
ATOM     38  H18 ACD     1      33.200   5.130  19.860  1.00  0.00            
ATOM     39  C12 ACD     1      34.040   6.210  21.930  1.00  0.00            
ATOM     40  H19 ACD     1      33.380   5.610  22.570  1.00  0.00            
ATOM     41  O10 ACD     1      35.210   5.510  21.490  1.00  0.00            
ATOM     42  H20 ACD     1      34.870   4.850  20.870  1.00  0.00            
ATOM     43  C13 ACD     1      34.590   7.340  22.740  1.00  0.00            
ATOM     44  H21 ACD     1      35.170   6.780  23.480  1.00  0.00            
ATOM     45  O11 ACD     1      33.450   8.020  23.330  1.00  0.00            
ATOM     46  C14 ACD     1      32.700   8.770  22.390  1.00  0.00            
ATOM     47  H22 ACD     1      33.320   9.570  21.970  1.00  0.00            
ATOM     48  C15 ACD     1      31.630   9.520  23.090  1.00  0.00            
ATOM     49  H23 ACD     1      32.030  10.110  23.920  1.00  0.00            
ATOM     50  H24 ACD     1      31.120  10.230  22.420  1.00  0.00            
ATOM     51  O12 ACD     1      30.650   8.670  23.660  1.00  0.00            
ATOM     52  H25 ACD     1      29.900   9.260  23.800  1.00  0.00            
ATOM     53  O13 ACD     1      35.440   8.250  21.930  1.00  0.00            
ATOM     54  C16 ACD     1      36.660   8.580  22.540  1.00  0.00            
ATOM     55  H26 ACD     1      36.830   7.970  23.440  1.00  0.00            
ATOM     56  C17 ACD     1      37.660   8.170  21.500  1.00  0.00            
ATOM     57  H27 ACD     1      37.370   8.710  20.590  1.00  0.00            
ATOM     58  O14 ACD     1      37.690   6.720  21.400  1.00  0.00            
ATOM     59  H28 ACD     1      36.790   6.390  21.380  1.00  0.00            
ATOM     60  C18 ACD     1      39.000   8.740  21.930  1.00  0.00            
ATOM     61  H29 ACD     1      39.290   8.350  22.920  1.00  0.00            
ATOM     62  O15 ACD     1      40.020   8.500  20.930  1.00  0.00            
ATOM     63  H30 ACD     1      39.780   7.650  20.540  1.00  0.00            
ATOM     64  C19 ACD     1      38.910  10.280  22.030  1.00  0.00            
ATOM     65  H31 ACD     1      39.860  10.770  22.270  1.00  0.00            
ATOM     66  O16 ACD     1      38.030  10.570  23.050  1.00  0.00            
ATOM     67  C20 ACD     1      36.640  10.070  22.870  1.00  0.00            
ATOM     68  H32 ACD     1      36.230  10.640  22.020  1.00  0.00            
ATOM     69  C21 ACD     1      35.800  10.420  24.060  1.00  0.00            
ATOM     70  H33 ACD     1      34.830   9.900  23.960  1.00  0.00            
ATOM     71  H34 ACD     1      36.340  10.040  24.930  1.00  0.00            
ATOM     72  O17 ACD     1      35.660  11.830  24.180  1.00  0.00            
ATOM     73  H35 ACD     1      36.350  12.220  24.730  1.00  0.00            
ATOM     74  O18 ACD     1      38.470  10.800  20.820  1.00  0.00            
ATOM     75  C22 ACD     1      39.190  12.010  20.380  1.00  0.00            
ATOM     76  H36 ACD     1      39.930  12.450  21.060  1.00  0.00            
ATOM     77  C23 ACD     1      39.850  11.530  19.060  1.00  0.00            
ATOM     78  H37 ACD     1      39.130  10.960  18.460  1.00  0.00            
ATOM     79  O19 ACD     1      40.930  10.640  19.330  1.00  0.00            
ATOM     80  H38 ACD     1      40.640  10.010  19.990  1.00  0.00            
ATOM     81  C24 ACD     1      40.320  12.750  18.320  1.00  0.00            
ATOM     82  H39 ACD     1      41.120  13.210  18.920  1.00  0.00            
ATOM     83  O20 ACD     1      40.880  12.510  16.940  1.00  0.00            
ATOM     84  H40 ACD     1      41.530  11.810  17.050  1.00  0.00            
ATOM     85  C25 ACD     1      39.270  13.880  18.240  1.00  0.00            
ATOM     86  H41 ACD     1      39.850  14.770  17.990  1.00  0.00            
ATOM     87  O21 ACD     1      38.690  14.160  19.530  1.00  0.00            
ATOM     88  C26 ACD     1      38.070  13.010  20.080  1.00  0.00            
ATOM     89  H42 ACD     1      37.420  12.580  19.310  1.00  0.00            
ATOM     90  C27 ACD     1      37.240  13.480  21.250  1.00  0.00            
ATOM     91  H43 ACD     1      36.570  14.270  20.900  1.00  0.00            
ATOM     92  H44 ACD     1      36.540  12.690  21.550  1.00  0.00            
ATOM     93  O22 ACD     1      37.970  14.050  22.350  1.00  0.00            
ATOM     94  H45 ACD     1      37.720  13.560  23.140  1.00  0.00            
ATOM     95  O23 ACD     1      38.310  13.530  17.230  1.00  0.00            
ATOM     96  C28 ACD     1      38.300  14.290  16.020  1.00  0.00            
ATOM     97  H46 ACD     1      39.190  14.920  15.950  1.00  0.00            
ATOM     98  C29 ACD     1      37.040  15.240  16.090  1.00  0.00            
ATOM     99  H47 ACD     1      36.380  14.670  16.750  1.00  0.00            
ATOM    100  O24 ACD     1      36.460  15.390  14.770  1.00  0.00            
ATOM    101  C30 ACD     1      37.460  16.630  16.520  1.00  0.00            
ATOM    102  H48 ACD     1      37.760  16.560  17.570  1.00  0.00            
ATOM    103  H49 ACD     1      38.340  16.960  15.950  1.00  0.00            
ATOM    104  O25 ACD     1      36.400  17.570  16.470  1.00  0.00            
ATOM    105  H50 ACD     1      36.200  17.860  15.570  1.00  0.00            
ATOM    106  C31 ACD     1      38.320  13.250  14.880  1.00  0.00            
ATOM    107  H51 ACD     1      37.840  12.350  15.260  1.00  0.00            
ATOM    108  O26 ACD     1      39.640  12.940  14.650  1.00  0.00            
ATOM    109  H52 ACD     1      40.210  12.860  15.430  1.00  0.00            
ATOM    110  C32 ACD     1      37.600  13.650  13.610  1.00  0.00            
ATOM    111  H53 ACD     1      38.110  14.500  13.160  1.00  0.00            
ATOM    112  O27 ACD     1      37.560  12.530  12.660  1.00  0.00            
ATOM    113  H54 ACD     1      38.430  12.120  12.650  1.00  0.00            
ATOM    114  C33 ACD     1      36.200  14.210  14.030  1.00  0.00            
ATOM    115  H55 ACD     1      35.620  14.540  13.160  1.00  0.00            
ATOM    116  O28 ACD     1      35.390  13.270  14.670  1.00  0.00            
ATOM    117  C34 ACD     1      34.040  13.100  14.290  1.00  0.00            
ATOM    118  H56 ACD     1      33.860  13.460  13.270  1.00  0.00            
ATOM    119  C35 ACD     1      33.950  11.600  14.110  1.00  0.00            
ATOM    120  H57 ACD     1      34.210  11.230  15.110  1.00  0.00            
ATOM    121  O29 ACD     1      34.910  11.000  13.200  1.00  0.00            
ATOM    122  H58 ACD     1      35.760  11.420  13.370  1.00  0.00            
ATOM    123  C36 ACD     1      32.500  11.160  13.890  1.00  0.00            
ATOM    124  H59 ACD     1      32.140  11.560  12.940  1.00  0.00            
ATOM    125  O30 ACD     1      32.410   9.790  13.910  1.00  0.00            
ATOM    126  H60 ACD     1      32.770   9.510  13.060  1.00  0.00            
ATOM    127  C1  DP8     2      33.090   3.660  14.340  1.00  0.00            
ATOM    128  N1  DP8     2      34.030   4.740  14.600  1.00  0.00            
ATOM    129  C2  DP8     2      35.400   4.230  15.010  1.00  0.00            
ATOM    130  C3  DP8     2      36.360   5.450  15.210  1.00  0.00            
ATOM    131  N2  DP8     2      35.800   6.450  16.240  1.00  0.00            
ATOM    132  C4  DP8     2      36.870   7.600  16.170  1.00  0.00            
ATOM    133  C5  DP8     2      38.310   7.230  16.720  1.00  0.00            
ATOM    134  C6  DP8     2      38.540   6.620  17.940  1.00  0.00            
ATOM    135  C7  DP8     2      39.810   6.340  18.320  1.00  0.00            
ATOM    136  C8  DP8     2      40.900   6.870  17.600  1.00  0.00            
ATOM    137  C9  DP8     2      40.740   7.470  16.370  1.00  0.00            
ATOM    138  C10 DP8     2      39.420   7.600  15.890  1.00  0.00            
ATOM    139  C11 DP8     2      36.420   8.820  16.960  1.00  0.00            
ATOM    140  C12 DP8     2      36.000   8.680  18.320  1.00  0.00            
ATOM    141  C13 DP8     2      35.470   9.830  18.940  1.00  0.00            
ATOM    142  C14 DP8     2      35.520  11.050  18.260  1.00  0.00            
ATOM    143  Cl1 DP8     2      34.860  12.480  19.150  1.00  0.00            
ATOM    144  C15 DP8     2      36.080  11.170  17.010  1.00  0.00            
ATOM    145  C16 DP8     2      36.520  10.070  16.350  1.00  0.00            
ATOM    146  C17 DP8     2      34.470   6.930  15.690  1.00  0.00            
ATOM    147  C18 DP8     2      33.470   5.770  15.510  1.00  0.00            
ATOM    148  H1  DP8     2      33.570   2.910  13.700  1.00  0.00            
ATOM    149  H2  DP8     2      32.780   3.140  15.250  1.00  0.00            
ATOM    150  H3  DP8     2      32.170   4.060  13.900  1.00  0.00            
ATOM    151  H4  DP8     2      35.780   3.490  14.290  1.00  0.00            
ATOM    152  H5  DP8     2      35.240   3.610  15.900  1.00  0.00            
ATOM    153  H6  DP8     2      36.450   5.950  14.250  1.00  0.00            
ATOM    154  H7  DP8     2      37.370   5.200  15.530  1.00  0.00            
ATOM    155  H8  DP8     2      35.730   5.950  17.140  1.00  0.00            
ATOM    156  H9  DP8     2      36.920   7.780  15.090  1.00  0.00            
ATOM    157  H10 DP8     2      37.680   6.340  18.540  1.00  0.00            
ATOM    158  H11 DP8     2      39.980   5.810  19.260  1.00  0.00            
ATOM    159  H12 DP8     2      41.920   6.780  17.960  1.00  0.00            
ATOM    160  H13 DP8     2      41.610   7.810  15.810  1.00  0.00            
ATOM    161  H14 DP8     2      39.180   8.130  14.980  1.00  0.00            
ATOM    162  H15 DP8     2      35.850   7.690  18.750  1.00  0.00            
ATOM    163  H16 DP8     2      34.950   9.710  19.880  1.00  0.00            
ATOM    164  H17 DP8     2      36.260  12.150  16.590  1.00  0.00            
ATOM    165  H18 DP8     2      36.970  10.160  15.370  1.00  0.00            
ATOM    166  H19 DP8     2      34.680   7.360  14.710  1.00  0.00            
ATOM    167  H20 DP8     2      34.110   7.690  16.390  1.00  0.00            
ATOM    168  H21 DP8     2      33.120   5.300  16.440  1.00  0.00            
ATOM    169  H22 DP8     2      32.580   6.170  15.010  1.00  0.00            
TER
ENDMDL
MODEL        1
ATOM      1  H1  ACD     1      17.130  15.760  18.340  1.00  0.00            
ATOM      2  O1  ACD     1      17.190  16.020  17.420  1.00  0.00            
ATOM      3  C1  ACD     1      18.500  15.670  16.920  1.00  0.00            
ATOM      4  H2  ACD     1      18.490  14.680  16.450  1.00  0.00            
ATOM      5  H3  ACD     1      19.310  15.510  17.640  1.00  0.00            
ATOM      6  C2  ACD     1      18.920  16.740  15.870  1.00  0.00            
ATOM      7  H4  ACD     1      19.810  16.300  15.390  1.00  0.00            
ATOM      8  O2  ACD     1      17.820  16.980  14.910  1.00  0.00            
ATOM      9  C3  ACD     1      18.020  18.010  14.040  1.00  0.00            
ATOM     10  H5  ACD     1      17.070  18.230  13.530  1.00  0.00            
ATOM     11  O3  ACD     1      19.030  17.570  13.150  1.00  0.00            
ATOM     12  C4  ACD     1      18.740  17.140  11.890  1.00  0.00            
ATOM     13  H6  ACD     1      17.680  17.290  11.630  1.00  0.00            
ATOM     14  C5  ACD     1      19.470  18.090  11.030  1.00  0.00            
ATOM     15  H7  ACD     1      20.470  18.110  11.500  1.00  0.00            
ATOM     16  O4  ACD     1      18.950  19.390  11.070  1.00  0.00            
ATOM     17  H8  ACD     1      18.770  19.630  11.980  1.00  0.00            
ATOM     18  C6  ACD     1      19.740  17.520   9.560  1.00  0.00            
ATOM     19  H9  ACD     1      18.820  17.390   8.970  1.00  0.00            
ATOM     20  O5  ACD     1      20.710  18.380   8.860  1.00  0.00            
ATOM     21  H10 ACD     1      20.290  19.240   8.890  1.00  0.00            
ATOM     22  C7  ACD     1      20.330  16.140   9.640  1.00  0.00            
ATOM     23  H11 ACD     1      20.640  15.780   8.650  1.00  0.00            
ATOM     24  O6  ACD     1      19.380  15.300  10.280  1.00  0.00            
ATOM     25  C8  ACD     1      19.030  15.570  11.660  1.00  0.00            
ATOM     26  H12 ACD     1      19.840  15.250  12.330  1.00  0.00            
ATOM     27  C9  ACD     1      17.750  14.800  11.930  1.00  0.00            
ATOM     28  H13 ACD     1      17.230  15.190  12.820  1.00  0.00            
ATOM     29  H14 ACD     1      17.040  14.940  11.100  1.00  0.00            
ATOM     30  O7  ACD     1      18.100  13.400  12.210  1.00  0.00            
ATOM     31  H15 ACD     1      18.390  13.050  11.370  1.00  0.00            
ATOM     32  O8  ACD     1      21.530  16.160  10.460  1.00  0.00            
ATOM     33  C10 ACD     1      22.790  15.810   9.830  1.00  0.00            
ATOM     34  H16 ACD     1      22.720  15.710   8.740  1.00  0.00            
ATOM     35  C11 ACD     1      23.800  16.880  10.300  1.00  0.00            
ATOM     36  H17 ACD     1      23.790  16.980  11.390  1.00  0.00            
ATOM     37  O9  ACD     1      23.370  18.120   9.640  1.00  0.00            
ATOM     38  H18 ACD     1      22.430  17.970   9.550  1.00  0.00            
ATOM     39  C12 ACD     1      25.230  16.510   9.830  1.00  0.00            
ATOM     40  H19 ACD     1      25.150  16.440   8.740  1.00  0.00            
ATOM     41  O10 ACD     1      26.250  17.390  10.230  1.00  0.00            
ATOM     42  H20 ACD     1      26.320  17.310  11.190  1.00  0.00            
ATOM     43  C13 ACD     1      25.560  15.150  10.420  1.00  0.00            
ATOM     44  H21 ACD     1      26.590  14.930  10.110  1.00  0.00            
ATOM     45  O11 ACD     1      24.640  14.160   9.990  1.00  0.00            
ATOM     46  C14 ACD     1      23.250  14.480  10.380  1.00  0.00            
ATOM     47  H22 ACD     1      23.160  14.590  11.470  1.00  0.00            
ATOM     48  C15 ACD     1      22.280  13.350   9.900  1.00  0.00            
ATOM     49  H23 ACD     1      22.570  12.370  10.300  1.00  0.00            
ATOM     50  H24 ACD     1      21.250  13.460  10.250  1.00  0.00            
ATOM     51  O12 ACD     1      22.150  13.260   8.520  1.00  0.00            
ATOM     52  H25 ACD     1      21.480  12.590   8.410  1.00  0.00            
ATOM     53  O13 ACD     1      25.620  15.240  11.880  1.00  0.00            
ATOM     54  C16 ACD     1      26.420  14.390  12.560  1.00  0.00            
ATOM     55  H26 ACD     1      26.900  13.700  11.860  1.00  0.00            
ATOM     56  C17 ACD     1      27.310  15.410  13.260  1.00  0.00            
ATOM     57  H27 ACD     1      26.660  15.970  13.950  1.00  0.00            
ATOM     58  O14 ACD     1      28.060  16.330  12.440  1.00  0.00            
ATOM     59  H28 ACD     1      28.850  16.490  12.960  1.00  0.00            
ATOM     60  C18 ACD     1      28.230  14.620  14.180  1.00  0.00            
ATOM     61  H29 ACD     1      28.830  13.940  13.570  1.00  0.00            
ATOM     62  O15 ACD     1      29.120  15.590  14.810  1.00  0.00            
ATOM     63  H30 ACD     1      29.870  15.060  15.070  1.00  0.00            
ATOM     64  C19 ACD     1      27.350  13.910  15.240  1.00  0.00            
ATOM     65  H31 ACD     1      28.000  13.250  15.830  1.00  0.00            
ATOM     66  O16 ACD     1      26.550  13.060  14.520  1.00  0.00            
ATOM     67  C20 ACD     1      25.600  13.630  13.640  1.00  0.00            
ATOM     68  H32 ACD     1      25.000  14.280  14.280  1.00  0.00            
ATOM     69  C21 ACD     1      24.750  12.430  13.120  1.00  0.00            
ATOM     70  H33 ACD     1      24.040  12.790  12.370  1.00  0.00            
ATOM     71  H34 ACD     1      25.310  11.670  12.570  1.00  0.00            
ATOM     72  O17 ACD     1      23.950  11.820  14.100  1.00  0.00            
ATOM     73  H35 ACD     1      24.520  11.800  14.880  1.00  0.00            
ATOM     74  O18 ACD     1      26.580  14.770  16.000  1.00  0.00            
ATOM     75  C22 ACD     1      26.980  14.850  17.380  1.00  0.00            
ATOM     76  H36 ACD     1      27.980  14.410  17.520  1.00  0.00            
ATOM     77  C23 ACD     1      27.090  16.320  17.670  1.00  0.00            
ATOM     78  H37 ACD     1      26.340  16.830  17.050  1.00  0.00            
ATOM     79  O19 ACD     1      28.380  16.860  17.240  1.00  0.00            
ATOM     80  H38 ACD     1      28.590  16.530  16.360  1.00  0.00            
ATOM     81  C24 ACD     1      26.790  16.610  19.150  1.00  0.00            
ATOM     82  H39 ACD     1      27.560  16.190  19.800  1.00  0.00            
ATOM     83  O20 ACD     1      26.590  17.990  19.380  1.00  0.00            
ATOM     84  H40 ACD     1      25.770  18.140  18.900  1.00  0.00            
ATOM     85  C25 ACD     1      25.520  15.950  19.530  1.00  0.00            
ATOM     86  H41 ACD     1      25.190  16.160  20.550  1.00  0.00            
ATOM     87  O21 ACD     1      25.670  14.490  19.440  1.00  0.00            
ATOM     88  C26 ACD     1      25.920  14.050  18.130  1.00  0.00            
ATOM     89  H42 ACD     1      24.990  14.260  17.580  1.00  0.00            
ATOM     90  C27 ACD     1      26.290  12.610  18.180  1.00  0.00            
ATOM     91  H43 ACD     1      25.420  11.990  18.420  1.00  0.00            
ATOM     92  H44 ACD     1      26.680  12.300  17.200  1.00  0.00            
ATOM     93  O22 ACD     1      27.370  12.380  18.990  1.00  0.00            
ATOM     94  H45 ACD     1      27.290  11.460  19.280  1.00  0.00            
ATOM     95  O23 ACD     1      24.520  16.480  18.660  1.00  0.00            
ATOM     96  C28 ACD     1      23.250  16.890  19.170  1.00  0.00            
ATOM     97  H46 ACD     1      23.330  16.860  20.270  1.00  0.00            
ATOM     98  C29 ACD     1      22.090  15.990  18.790  1.00  0.00            
ATOM     99  H47 ACD     1      22.020  15.910  17.700  1.00  0.00            
ATOM    100  O24 ACD     1      20.890  16.460  19.330  1.00  0.00            
ATOM    101  C30 ACD     1      22.250  14.570  19.330  1.00  0.00            
ATOM    102  H48 ACD     1      21.350  14.020  19.010  1.00  0.00            
ATOM    103  H49 ACD     1      23.160  14.120  18.920  1.00  0.00            
ATOM    104  O25 ACD     1      22.320  14.450  20.740  1.00  0.00            
ATOM    105  H50 ACD     1      21.420  14.490  21.090  1.00  0.00            
ATOM    106  C31 ACD     1      22.980  18.320  18.790  1.00  0.00            
ATOM    107  H51 ACD     1      23.050  18.190  17.710  1.00  0.00            
ATOM    108  O26 ACD     1      23.990  19.260  19.150  1.00  0.00            
ATOM    109  H52 ACD     1      24.040  19.260  20.110  1.00  0.00            
ATOM    110  C32 ACD     1      21.600  18.770  19.180  1.00  0.00            
ATOM    111  H53 ACD     1      21.510  18.750  20.280  1.00  0.00            
ATOM    112  O27 ACD     1      21.270  20.080  18.680  1.00  0.00            
ATOM    113  H54 ACD     1      21.570  20.660  19.390  1.00  0.00            
ATOM    114  C33 ACD     1      20.550  17.800  18.770  1.00  0.00            
ATOM    115  H55 ACD     1      19.570  18.150  19.110  1.00  0.00            
ATOM    116  O28 ACD     1      20.540  17.810  17.360  1.00  0.00            
ATOM    117  C34 ACD     1      19.280  18.010  16.650  1.00  0.00            
ATOM    118  H56 ACD     1      18.460  18.080  17.380  1.00  0.00            
ATOM    119  C35 ACD     1      19.510  19.270  15.760  1.00  0.00            
ATOM    120  H57 ACD     1      20.420  19.050  15.190  1.00  0.00            
ATOM    121  O29 ACD     1      19.530  20.520  16.630  1.00  0.00            
ATOM    122  H58 ACD     1      20.240  20.460  17.270  1.00  0.00            
ATOM    123  C36 ACD     1      18.360  19.400  14.750  1.00  0.00            
ATOM    124  H59 ACD     1      17.400  19.640  15.230  1.00  0.00            
ATOM    125  O30 ACD     1      18.600  20.320  13.740  1.00  0.00            
ATOM    126  H60 ACD     1      18.840  21.150  14.160  1.00  0.00            
ATOM    127  C1  DP8     2      21.850  24.790  16.950  1.00  0.00            
ATOM    128  N1  DP8     2      22.730  23.700  16.490  1.00  0.00            
ATOM    129  C2  DP8     2      23.480  23.940  15.210  1.00  0.00            
ATOM    130  C3  DP8     2      24.410  22.760  14.930  1.00  0.00            
ATOM    131  N2  DP8     2      23.580  21.480  14.740  1.00  0.00            
ATOM    132  C4  DP8     2      24.440  20.250  14.450  1.00  0.00            
ATOM    133  C5  DP8     2      25.310  20.370  13.180  1.00  0.00            
ATOM    134  C6  DP8     2      24.930  21.250  12.160  1.00  0.00            
ATOM    135  C7  DP8     2      25.780  21.370  11.040  1.00  0.00            
ATOM    136  C8  DP8     2      27.010  20.720  10.980  1.00  0.00            
ATOM    137  C9  DP8     2      27.390  19.800  12.000  1.00  0.00            
ATOM    138  C10 DP8     2      26.490  19.600  13.060  1.00  0.00            
ATOM    139  C11 DP8     2      23.780  18.890  14.410  1.00  0.00            
ATOM    140  C12 DP8     2      22.660  18.560  13.640  1.00  0.00            
ATOM    141  C13 DP8     2      22.130  17.260  13.770  1.00  0.00            
ATOM    142  C14 DP8     2      22.660  16.230  14.560  1.00  0.00            
ATOM    143  Cl1 DP8     2      22.040  14.660  14.450  1.00  0.00            
ATOM    144  C15 DP8     2      23.680  16.580  15.400  1.00  0.00            
ATOM    145  C16 DP8     2      24.260  17.880  15.280  1.00  0.00            
ATOM    146  C17 DP8     2      22.930  21.300  16.070  1.00  0.00            
ATOM    147  C18 DP8     2      21.940  22.430  16.470  1.00  0.00            
ATOM    148  H1  DP8     2      22.380  25.750  16.840  1.00  0.00            
ATOM    149  H2  DP8     2      20.850  24.750  16.490  1.00  0.00            
ATOM    150  H3  DP8     2      21.630  24.600  18.000  1.00  0.00            
ATOM    151  H4  DP8     2      24.010  24.900  15.260  1.00  0.00            
ATOM    152  H5  DP8     2      22.750  24.110  14.410  1.00  0.00            
ATOM    153  H6  DP8     2      25.080  22.540  15.760  1.00  0.00            
ATOM    154  H7  DP8     2      24.980  22.950  14.020  1.00  0.00            
ATOM    155  H8  DP8     2      22.780  21.490  14.100  1.00  0.00            
ATOM    156  H9  DP8     2      25.120  20.230  15.310  1.00  0.00            
ATOM    157  H10 DP8     2      24.030  21.850  12.270  1.00  0.00            
ATOM    158  H11 DP8     2      25.520  22.110  10.280  1.00  0.00            
ATOM    159  H12 DP8     2      27.570  20.800  10.050  1.00  0.00            
ATOM    160  H13 DP8     2      28.300  19.200  11.990  1.00  0.00            
ATOM    161  H14 DP8     2      26.870  19.040  13.910  1.00  0.00            
ATOM    162  H15 DP8     2      22.150  19.330  13.070  1.00  0.00            
ATOM    163  H16 DP8     2      21.200  17.020  13.270  1.00  0.00            
ATOM    164  H17 DP8     2      24.240  15.860  15.990  1.00  0.00            
ATOM    165  H18 DP8     2      25.060  18.260  15.910  1.00  0.00            
ATOM    166  H19 DP8     2      23.610  21.220  16.920  1.00  0.00            
ATOM    167  H20 DP8     2      22.340  20.380  16.080  1.00  0.00            
ATOM    168  H21 DP8     2      21.010  22.500  15.890  1.00  0.00            
ATOM    169  H22 DP8     2      21.560  22.260  17.480  1.00  0.00            
TER
ENDMDL
MODEL        1
ATOM      1  H1  ACD     1      21.310  24.990  12.270  1.00  0.00            
ATOM      2  O1  ACD     1      21.170  24.790  13.210  1.00  0.00            
ATOM      3  C1  ACD     1      20.920  23.350  13.340  1.00  0.00            
ATOM      4  H2  ACD     1      21.790  22.830  13.770  1.00  0.00            
ATOM      5  H3  ACD     1      20.690  23.010  12.320  1.00  0.00            
ATOM      6  C2  ACD     1      19.840  22.940  14.300  1.00  0.00            
ATOM      7  H4  ACD     1      19.960  21.850  14.410  1.00  0.00            
ATOM      8  O2  ACD     1      20.000  23.570  15.560  1.00  0.00            
ATOM      9  C3  ACD     1      19.090  23.140  16.570  1.00  0.00            
ATOM     10  H5  ACD     1      19.560  23.540  17.480  1.00  0.00            
ATOM     11  O3  ACD     1      19.020  21.720  16.650  1.00  0.00            
ATOM     12  C4  ACD     1      19.350  21.040  17.900  1.00  0.00            
ATOM     13  H6  ACD     1      19.590  21.800  18.660  1.00  0.00            
ATOM     14  C5  ACD     1      18.190  20.120  18.280  1.00  0.00            
ATOM     15  H7  ACD     1      17.960  19.460  17.440  1.00  0.00            
ATOM     16  O4  ACD     1      17.110  20.960  18.700  1.00  0.00            
ATOM     17  H8  ACD     1      16.940  21.620  18.030  1.00  0.00            
ATOM     18  C6  ACD     1      18.660  19.130  19.330  1.00  0.00            
ATOM     19  H9  ACD     1      19.180  19.660  20.150  1.00  0.00            
ATOM     20  O5  ACD     1      17.550  18.330  19.730  1.00  0.00            
ATOM     21  H10 ACD     1      16.770  18.870  19.530  1.00  0.00            
ATOM     22  C7  ACD     1      19.760  18.260  18.770  1.00  0.00            
ATOM     23  H11 ACD     1      20.150  17.630  19.580  1.00  0.00            
ATOM     24  O6  ACD     1      20.930  19.110  18.470  1.00  0.00            
ATOM     25  C8  ACD     1      20.580  20.180  17.500  1.00  0.00            
ATOM     26  H12 ACD     1      20.290  19.820  16.510  1.00  0.00            
ATOM     27  C9  ACD     1      21.810  20.940  17.080  1.00  0.00            
ATOM     28  H13 ACD     1      21.490  21.870  16.590  1.00  0.00            
ATOM     29  H14 ACD     1      22.430  21.280  17.920  1.00  0.00            
ATOM     30  O7  ACD     1      22.690  20.080  16.260  1.00  0.00            
ATOM     31  H15 ACD     1      23.130  19.460  16.850  1.00  0.00            
ATOM     32  O8  ACD     1      19.190  17.520  17.640  1.00  0.00            
ATOM     33  C10 ACD     1      19.410  16.110  17.570  1.00  0.00            
ATOM     34  H16 ACD     1      19.930  15.760  18.460  1.00  0.00            
ATOM     35  C11 ACD     1      18.030  15.430  17.600  1.00  0.00            
ATOM     36  H17 ACD     1      17.470  15.760  16.710  1.00  0.00            
ATOM     37  O9  ACD     1      17.370  15.790  18.820  1.00  0.00            
ATOM     38  H18 ACD     1      17.570  16.710  19.000  1.00  0.00            
ATOM     39  C12 ACD     1      18.290  13.930  17.580  1.00  0.00            
ATOM     40  H19 ACD     1      18.960  13.690  18.420  1.00  0.00            
ATOM     41  O10 ACD     1      17.120  13.010  17.650  1.00  0.00            
ATOM     42  H20 ACD     1      16.420  13.350  17.080  1.00  0.00            
ATOM     43  C13 ACD     1      19.000  13.500  16.300  1.00  0.00            
ATOM     44  H21 ACD     1      19.250  12.440  16.350  1.00  0.00            
ATOM     45  O11 ACD     1      20.270  14.170  16.320  1.00  0.00            
ATOM     46  C14 ACD     1      20.310  15.590  16.460  1.00  0.00            
ATOM     47  H22 ACD     1      19.990  15.990  15.480  1.00  0.00            
ATOM     48  C15 ACD     1      21.720  16.060  16.730  1.00  0.00            
ATOM     49  H23 ACD     1      21.520  17.100  17.000  1.00  0.00            
ATOM     50  H24 ACD     1      22.240  15.550  17.550  1.00  0.00            
ATOM     51  O12 ACD     1      22.620  16.090  15.580  1.00  0.00            
ATOM     52  H25 ACD     1      23.050  15.230  15.590  1.00  0.00            
ATOM     53  O13 ACD     1      18.270  13.790  15.130  1.00  0.00            
ATOM     54  C16 ACD     1      18.460  12.950  14.040  1.00  0.00            
ATOM     55  H26 ACD     1      18.540  11.910  14.380  1.00  0.00            
ATOM     56  C17 ACD     1      17.100  12.930  13.350  1.00  0.00            
ATOM     57  H27 ACD     1      16.700  13.950  13.380  1.00  0.00            
ATOM     58  O14 ACD     1      16.260  12.030  14.170  1.00  0.00            
ATOM     59  H28 ACD     1      15.940  12.590  14.870  1.00  0.00            
ATOM     60  C18 ACD     1      17.140  12.520  11.870  1.00  0.00            
ATOM     61  H29 ACD     1      17.370  11.450  11.850  1.00  0.00            
ATOM     62  O15 ACD     1      15.850  12.770  11.270  1.00  0.00            
ATOM     63  H30 ACD     1      15.400  11.930  11.360  1.00  0.00            
ATOM     64  C19 ACD     1      18.310  13.320  11.220  1.00  0.00            
ATOM     65  H31 ACD     1      18.550  13.070  10.180  1.00  0.00            
ATOM     66  O16 ACD     1      19.480  12.940  11.880  1.00  0.00            
ATOM     67  C20 ACD     1      19.670  13.400  13.260  1.00  0.00            
ATOM     68  H32 ACD     1      19.800  14.490  13.360  1.00  0.00            
ATOM     69  C21 ACD     1      20.950  12.760  13.710  1.00  0.00            
ATOM     70  H33 ACD     1      20.870  12.480  14.770  1.00  0.00            
ATOM     71  H34 ACD     1      20.960  11.770  13.230  1.00  0.00            
ATOM     72  O17 ACD     1      22.120  13.610  13.600  1.00  0.00            
ATOM     73  H35 ACD     1      22.710  13.310  14.290  1.00  0.00            
ATOM     74  O18 ACD     1      17.970  14.710  11.340  1.00  0.00            
ATOM     75  C22 ACD     1      17.700  15.400  10.100  1.00  0.00            
ATOM     76  H36 ACD     1      17.690  14.720   9.240  1.00  0.00            
ATOM     77  C23 ACD     1      16.270  15.940  10.250  1.00  0.00            
ATOM     78  H37 ACD     1      16.230  16.480  11.210  1.00  0.00            
ATOM     79  O19 ACD     1      15.280  14.930  10.160  1.00  0.00            
ATOM     80  H38 ACD     1      15.500  14.180  10.730  1.00  0.00            
ATOM     81  C24 ACD     1      15.960  17.060   9.210  1.00  0.00            
ATOM     82  H39 ACD     1      15.890  16.570   8.230  1.00  0.00            
ATOM     83  O20 ACD     1      14.760  17.810   9.480  1.00  0.00            
ATOM     84  H40 ACD     1      14.070  17.150   9.380  1.00  0.00            
ATOM     85  C25 ACD     1      17.070  18.040   9.020  1.00  0.00            
ATOM     86  H41 ACD     1      16.880  18.660   8.140  1.00  0.00            
ATOM     87  O21 ACD     1      18.240  17.310   8.800  1.00  0.00            
ATOM     88  C26 ACD     1      18.730  16.480   9.870  1.00  0.00            
ATOM     89  H42 ACD     1      18.950  17.100  10.750  1.00  0.00            
ATOM     90  C27 ACD     1      20.010  15.800   9.380  1.00  0.00            
ATOM     91  H43 ACD     1      20.520  15.150  10.090  1.00  0.00            
ATOM     92  H44 ACD     1      19.880  15.170   8.490  1.00  0.00            
ATOM     93  O22 ACD     1      20.850  16.900   8.950  1.00  0.00            
ATOM     94  H45 ACD     1      21.410  16.630   8.210  1.00  0.00            
ATOM     95  O23 ACD     1      17.260  18.820  10.190  1.00  0.00            
ATOM     96  C28 ACD     1      17.470  20.240  10.090  1.00  0.00            
ATOM     97  H46 ACD     1      17.440  20.580   9.050  1.00  0.00            
ATOM     98  C29 ACD     1      18.940  20.690  10.670  1.00  0.00            
ATOM     99  H47 ACD     1      19.070  20.290  11.690  1.00  0.00            
ATOM    100  O24 ACD     1      19.000  22.080  10.710  1.00  0.00            
ATOM    101  C30 ACD     1      20.140  20.280   9.860  1.00  0.00            
ATOM    102  H48 ACD     1      19.950  19.290   9.420  1.00  0.00            
ATOM    103  H49 ACD     1      20.220  21.060   9.090  1.00  0.00            
ATOM    104  O25 ACD     1      21.370  20.350  10.590  1.00  0.00            
ATOM    105  H50 ACD     1      21.750  19.470  10.560  1.00  0.00            
ATOM    106  C31 ACD     1      16.330  20.830  10.890  1.00  0.00            
ATOM    107  H51 ACD     1      16.370  20.480  11.920  1.00  0.00            
ATOM    108  O26 ACD     1      15.060  20.590  10.280  1.00  0.00            
ATOM    109  H52 ACD     1      14.910  19.640  10.240  1.00  0.00            
ATOM    110  C32 ACD     1      16.630  22.320  10.890  1.00  0.00            
ATOM    111  H53 ACD     1      16.620  22.630   9.830  1.00  0.00            
ATOM    112  O27 ACD     1      15.670  23.170  11.570  1.00  0.00            
ATOM    113  H54 ACD     1      15.040  23.530  10.940  1.00  0.00            
ATOM    114  C33 ACD     1      17.990  22.740  11.470  1.00  0.00            
ATOM    115  H55 ACD     1      18.170  23.810  11.360  1.00  0.00            
ATOM    116  O28 ACD     1      17.990  22.280  12.790  1.00  0.00            
ATOM    117  C34 ACD     1      18.400  23.260  13.740  1.00  0.00            
ATOM    118  H56 ACD     1      18.410  24.300  13.380  1.00  0.00            
ATOM    119  C35 ACD     1      17.320  23.210  14.750  1.00  0.00            
ATOM    120  H57 ACD     1      17.100  22.160  14.940  1.00  0.00            
ATOM    121  O29 ACD     1      16.180  23.850  14.210  1.00  0.00            
ATOM    122  H58 ACD     1      16.090  23.550  13.300  1.00  0.00            
ATOM    123  C36 ACD     1      17.760  23.800  16.120  1.00  0.00            
ATOM    124  H59 ACD     1      17.840  24.890  16.050  1.00  0.00            
ATOM    125  O30 ACD     1      16.820  23.530  17.180  1.00  0.00            
ATOM    126  H60 ACD     1      17.240  23.690  18.030  1.00  0.00            
ATOM    127  C1  DP8     2       9.980  17.640  11.880  1.00  0.00            
ATOM    128  N1  DP8     2      11.260  17.620  12.600  1.00  0.00            
ATOM    129  C2  DP8     2      10.960  18.300  13.830  1.00  0.00            
ATOM    130  C3  DP8     2      12.150  18.090  14.760  1.00  0.00            
ATOM    131  N2  DP8     2      13.520  18.570  14.250  1.00  0.00            
ATOM    132  C4  DP8     2      14.580  17.880  15.190  1.00  0.00            
ATOM    133  C5  DP8     2      14.420  18.360  16.620  1.00  0.00            
ATOM    134  C6  DP8     2      14.080  19.690  16.970  1.00  0.00            
ATOM    135  C7  DP8     2      13.930  20.110  18.300  1.00  0.00            
ATOM    136  C8  DP8     2      14.120  19.270  19.380  1.00  0.00            
ATOM    137  C9  DP8     2      14.500  17.920  19.100  1.00  0.00            
ATOM    138  C10 DP8     2      14.610  17.500  17.760  1.00  0.00            
ATOM    139  C11 DP8     2      16.030  18.070  14.650  1.00  0.00            
ATOM    140  C12 DP8     2      16.690  19.290  14.610  1.00  0.00            
ATOM    141  C13 DP8     2      18.070  19.300  14.280  1.00  0.00            
ATOM    142  C14 DP8     2      18.750  18.140  13.900  1.00  0.00            
ATOM    143  Cl1 DP8     2      20.350  18.150  13.070  1.00  0.00            
ATOM    144  C15 DP8     2      18.080  16.960  13.980  1.00  0.00            
ATOM    145  C16 DP8     2      16.690  16.970  14.210  1.00  0.00            
ATOM    146  C17 DP8     2      13.610  17.990  12.840  1.00  0.00            
ATOM    147  C18 DP8     2      12.440  18.130  11.880  1.00  0.00            
ATOM    148  H1  DP8     2      10.110  17.250  10.870  1.00  0.00            
ATOM    149  H2  DP8     2       9.330  16.880  12.330  1.00  0.00            
ATOM    150  H3  DP8     2       9.360  18.540  11.940  1.00  0.00            
ATOM    151  H4  DP8     2      10.040  17.890  14.280  1.00  0.00            
ATOM    152  H5  DP8     2      10.780  19.360  13.630  1.00  0.00            
ATOM    153  H6  DP8     2      12.190  17.010  14.920  1.00  0.00            
ATOM    154  H7  DP8     2      11.950  18.520  15.740  1.00  0.00            
ATOM    155  H8  DP8     2      13.460  19.600  14.250  1.00  0.00            
ATOM    156  H9  DP8     2      14.400  16.810  15.120  1.00  0.00            
ATOM    157  H10 DP8     2      13.890  20.380  16.150  1.00  0.00            
ATOM    158  H11 DP8     2      13.770  21.170  18.470  1.00  0.00            
ATOM    159  H12 DP8     2      13.990  19.570  20.420  1.00  0.00            
ATOM    160  H13 DP8     2      14.770  17.230  19.890  1.00  0.00            
ATOM    161  H14 DP8     2      14.930  16.490  17.530  1.00  0.00            
ATOM    162  H15 DP8     2      16.080  20.160  14.860  1.00  0.00            
ATOM    163  H16 DP8     2      18.550  20.270  14.340  1.00  0.00            
ATOM    164  H17 DP8     2      18.540  16.060  13.570  1.00  0.00            
ATOM    165  H18 DP8     2      16.220  15.980  14.190  1.00  0.00            
ATOM    166  H19 DP8     2      13.750  16.930  13.050  1.00  0.00            
ATOM    167  H20 DP8     2      14.520  18.390  12.390  1.00  0.00            
ATOM    168  H21 DP8     2      12.270  19.170  11.550  1.00  0.00            
ATOM    169  H22 DP8     2      12.580  17.590  10.940  1.00  0.00            
TER
ENDMDL
MODEL        1
ATOM      1  H1  ACD     1      20.370  23.530  11.870  1.00  0.00            
ATOM      2  O1  ACD     1      19.640  23.160  12.390  1.00  0.00            
ATOM      3  C1  ACD     1      20.110  21.890  12.740  1.00  0.00            
ATOM      4  H2  ACD     1      21.200  22.000  12.800  1.00  0.00            
ATOM      5  H3  ACD     1      19.940  21.280  11.850  1.00  0.00            
ATOM      6  C2  ACD     1      19.550  21.330  14.050  1.00  0.00            
ATOM      7  H4  ACD     1      19.760  20.260  14.130  1.00  0.00            
ATOM      8  O2  ACD     1      20.350  21.920  15.040  1.00  0.00            
ATOM      9  C3  ACD     1      19.940  21.600  16.360  1.00  0.00            
ATOM     10  H5  ACD     1      20.610  22.120  17.050  1.00  0.00            
ATOM     11  O3  ACD     1      20.040  20.180  16.580  1.00  0.00            
ATOM     12  C4  ACD     1      20.410  19.790  17.960  1.00  0.00            
ATOM     13  H6  ACD     1      20.350  20.520  18.770  1.00  0.00            
ATOM     14  C5  ACD     1      19.370  18.770  18.430  1.00  0.00            
ATOM     15  H7  ACD     1      19.090  18.130  17.590  1.00  0.00            
ATOM     16  O4  ACD     1      18.160  19.400  19.030  1.00  0.00            
ATOM     17  H8  ACD     1      17.970  20.330  18.830  1.00  0.00            
ATOM     18  C6  ACD     1      19.930  17.980  19.630  1.00  0.00            
ATOM     19  H9  ACD     1      20.130  18.700  20.440  1.00  0.00            
ATOM     20  O5  ACD     1      18.930  17.060  20.110  1.00  0.00            
ATOM     21  H10 ACD     1      18.120  17.550  19.970  1.00  0.00            
ATOM     22  C7  ACD     1      21.210  17.290  19.300  1.00  0.00            
ATOM     23  H11 ACD     1      21.590  16.790  20.200  1.00  0.00            
ATOM     24  O6  ACD     1      22.140  18.330  18.950  1.00  0.00            
ATOM     25  C8  ACD     1      21.800  19.080  17.820  1.00  0.00            
ATOM     26  H12 ACD     1      21.630  18.380  16.990  1.00  0.00            
ATOM     27  C9  ACD     1      22.890  20.080  17.450  1.00  0.00            
ATOM     28  H13 ACD     1      22.600  20.620  16.540  1.00  0.00            
ATOM     29  H14 ACD     1      23.090  20.800  18.250  1.00  0.00            
ATOM     30  O7  ACD     1      24.180  19.420  17.350  1.00  0.00            
ATOM     31  H15 ACD     1      24.820  20.130  17.270  1.00  0.00            
ATOM     32  O8  ACD     1      21.050  16.340  18.240  1.00  0.00            
ATOM     33  C10 ACD     1      21.770  15.120  18.490  1.00  0.00            
ATOM     34  H16 ACD     1      22.560  15.270  19.240  1.00  0.00            
ATOM     35  C11 ACD     1      20.750  14.050  18.960  1.00  0.00            
ATOM     36  H17 ACD     1      20.050  14.110  18.120  1.00  0.00            
ATOM     37  O9  ACD     1      20.150  14.370  20.150  1.00  0.00            
ATOM     38  H18 ACD     1      19.550  15.090  19.940  1.00  0.00            
ATOM     39  C12 ACD     1      21.340  12.620  18.930  1.00  0.00            
ATOM     40  H19 ACD     1      22.150  12.400  19.640  1.00  0.00            
ATOM     41  O10 ACD     1      20.240  11.650  19.070  1.00  0.00            
ATOM     42  H20 ACD     1      19.780  11.810  19.900  1.00  0.00            
ATOM     43  C13 ACD     1      21.960  12.460  17.580  1.00  0.00            
ATOM     44  H21 ACD     1      22.410  11.460  17.550  1.00  0.00            
ATOM     45  O11 ACD     1      22.980  13.410  17.360  1.00  0.00            
ATOM     46  C14 ACD     1      22.420  14.670  17.140  1.00  0.00            
ATOM     47  H22 ACD     1      21.830  14.680  16.220  1.00  0.00            
ATOM     48  C15 ACD     1      23.500  15.640  16.800  1.00  0.00            
ATOM     49  H23 ACD     1      23.170  16.670  16.620  1.00  0.00            
ATOM     50  H24 ACD     1      24.240  15.610  17.610  1.00  0.00            
ATOM     51  O12 ACD     1      24.210  15.160  15.680  1.00  0.00            
ATOM     52  H25 ACD     1      23.570  15.350  14.990  1.00  0.00            
ATOM     53  O13 ACD     1      20.970  12.440  16.520  1.00  0.00            
ATOM     54  C16 ACD     1      20.640  11.260  15.810  1.00  0.00            
ATOM     55  H26 ACD     1      21.240  10.420  16.190  1.00  0.00            
ATOM     56  C17 ACD     1      19.140  11.080  15.910  1.00  0.00            
ATOM     57  H27 ACD     1      18.660  12.060  15.860  1.00  0.00            
ATOM     58  O14 ACD     1      18.880  10.440  17.120  1.00  0.00            
ATOM     59  H28 ACD     1      19.360  10.910  17.810  1.00  0.00            
ATOM     60  C18 ACD     1      18.590  10.400  14.650  1.00  0.00            
ATOM     61  H29 ACD     1      18.980   9.370  14.600  1.00  0.00            
ATOM     62  O15 ACD     1      17.180  10.570  14.740  1.00  0.00            
ATOM     63  H30 ACD     1      16.700   9.740  14.840  1.00  0.00            
ATOM     64  C19 ACD     1      19.070  11.070  13.390  1.00  0.00            
ATOM     65  H31 ACD     1      18.740  10.530  12.490  1.00  0.00            
ATOM     66  O16 ACD     1      20.480  11.000  13.380  1.00  0.00            
ATOM     67  C20 ACD     1      21.160  11.770  14.420  1.00  0.00            
ATOM     68  H32 ACD     1      20.870  12.820  14.270  1.00  0.00            
ATOM     69  C21 ACD     1      22.670  11.600  14.350  1.00  0.00            
ATOM     70  H33 ACD     1      23.120  11.980  15.280  1.00  0.00            
ATOM     71  H34 ACD     1      22.950  10.540  14.290  1.00  0.00            
ATOM     72  O17 ACD     1      23.160  12.260  13.190  1.00  0.00            
ATOM     73  H35 ACD     1      22.780  11.820  12.420  1.00  0.00            
ATOM     74  O18 ACD     1      18.520  12.380  13.400  1.00  0.00            
ATOM     75  C22 ACD     1      18.120  12.930  12.160  1.00  0.00            
ATOM     76  H36 ACD     1      18.100  12.200  11.350  1.00  0.00            
ATOM     77  C23 ACD     1      16.770  13.530  12.460  1.00  0.00            
ATOM     78  H37 ACD     1      17.000  14.200  13.300  1.00  0.00            
ATOM     79  O19 ACD     1      15.860  12.500  12.810  1.00  0.00            
ATOM     80  H38 ACD     1      16.370  11.970  13.430  1.00  0.00            
ATOM     81  C24 ACD     1      16.220  14.270  11.250  1.00  0.00            
ATOM     82  H39 ACD     1      16.150  13.470  10.490  1.00  0.00            
ATOM     83  O20 ACD     1      14.910  14.860  11.380  1.00  0.00            
ATOM     84  H40 ACD     1      14.300  14.240  11.790  1.00  0.00            
ATOM     85  C25 ACD     1      17.200  15.380  10.820  1.00  0.00            
ATOM     86  H41 ACD     1      16.860  15.870   9.900  1.00  0.00            
ATOM     87  O21 ACD     1      18.470  14.790  10.520  1.00  0.00            
ATOM     88  C26 ACD     1      19.020  14.120  11.770  1.00  0.00            
ATOM     89  H42 ACD     1      19.180  14.780  12.630  1.00  0.00            
ATOM     90  C27 ACD     1      20.410  13.660  11.410  1.00  0.00            
ATOM     91  H43 ACD     1      20.860  12.990  12.150  1.00  0.00            
ATOM     92  H44 ACD     1      20.340  13.230  10.400  1.00  0.00            
ATOM     93  O22 ACD     1      21.240  14.740  11.220  1.00  0.00            
ATOM     94  H45 ACD     1      21.310  14.860  10.270  1.00  0.00            
ATOM     95  O23 ACD     1      17.230  16.370  11.890  1.00  0.00            
ATOM     96  C28 ACD     1      17.130  17.770  11.440  1.00  0.00            
ATOM     97  H46 ACD     1      17.120  17.910  10.350  1.00  0.00            
ATOM     98  C29 ACD     1      18.410  18.500  11.890  1.00  0.00            
ATOM     99  H47 ACD     1      18.710  18.480  12.940  1.00  0.00            
ATOM    100  O24 ACD     1      18.150  19.790  11.470  1.00  0.00            
ATOM    101  C30 ACD     1      19.640  17.960  11.150  1.00  0.00            
ATOM    102  H48 ACD     1      19.870  16.950  11.510  1.00  0.00            
ATOM    103  H49 ACD     1      19.340  17.920  10.090  1.00  0.00            
ATOM    104  O25 ACD     1      20.780  18.870  11.380  1.00  0.00            
ATOM    105  H50 ACD     1      21.520  18.360  11.720  1.00  0.00            
ATOM    106  C31 ACD     1      15.830  18.390  12.040  1.00  0.00            
ATOM    107  H51 ACD     1      15.880  18.230  13.130  1.00  0.00            
ATOM    108  O26 ACD     1      14.700  17.770  11.480  1.00  0.00            
ATOM    109  H52 ACD     1      14.790  16.820  11.550  1.00  0.00            
ATOM    110  C32 ACD     1      15.780  19.870  11.730  1.00  0.00            
ATOM    111  H53 ACD     1      15.690  20.040  10.650  1.00  0.00            
ATOM    112  O27 ACD     1      14.650  20.450  12.370  1.00  0.00            
ATOM    113  H54 ACD     1      13.960  19.810  12.160  1.00  0.00            
ATOM    114  C33 ACD     1      17.130  20.440  12.160  1.00  0.00            
ATOM    115  H55 ACD     1      17.210  21.450  11.750  1.00  0.00            
ATOM    116  O28 ACD     1      17.340  20.380  13.660  1.00  0.00            
ATOM    117  C34 ACD     1      18.040  21.520  14.210  1.00  0.00            
ATOM    118  H56 ACD     1      17.720  22.360  13.570  1.00  0.00            
ATOM    119  C35 ACD     1      17.570  21.670  15.600  1.00  0.00            
ATOM    120  H57 ACD     1      17.200  20.700  15.970  1.00  0.00            
ATOM    121  O29 ACD     1      16.420  22.510  15.560  1.00  0.00            
ATOM    122  H58 ACD     1      16.310  23.000  16.380  1.00  0.00            
ATOM    123  C36 ACD     1      18.580  22.150  16.650  1.00  0.00            
ATOM    124  H59 ACD     1      18.590  23.240  16.560  1.00  0.00            
ATOM    125  O30 ACD     1      18.270  21.990  18.050  1.00  0.00            
ATOM    126  H60 ACD     1      17.510  22.540  18.260  1.00  0.00            
ATOM    127  C1  DP8     2      10.260  15.960  14.040  1.00  0.00            
ATOM    128  N1  DP8     2      11.640  15.560  14.530  1.00  0.00            
ATOM    129  C2  DP8     2      11.650  15.510  16.000  1.00  0.00            
ATOM    130  C3  DP8     2      13.080  15.070  16.400  1.00  0.00            
ATOM    131  N2  DP8     2      14.240  15.960  15.930  1.00  0.00            
ATOM    132  C4  DP8     2      15.580  15.340  16.370  1.00  0.00            
ATOM    133  C5  DP8     2      15.710  15.330  17.910  1.00  0.00            
ATOM    134  C6  DP8     2      15.300  16.390  18.650  1.00  0.00            
ATOM    135  C7  DP8     2      15.370  16.450  20.030  1.00  0.00            
ATOM    136  C8  DP8     2      15.920  15.390  20.790  1.00  0.00            
ATOM    137  C9  DP8     2      16.450  14.270  20.100  1.00  0.00            
ATOM    138  C10 DP8     2      16.360  14.290  18.640  1.00  0.00            
ATOM    139  C11 DP8     2      16.950  15.920  15.870  1.00  0.00            
ATOM    140  C12 DP8     2      17.160  17.260  15.570  1.00  0.00            
ATOM    141  C13 DP8     2      18.400  17.770  15.210  1.00  0.00            
ATOM    142  C14 DP8     2      19.470  16.850  15.050  1.00  0.00            
ATOM    143  Cl1 DP8     2      20.960  17.560  14.470  1.00  0.00            
ATOM    144  C15 DP8     2      19.310  15.470  15.350  1.00  0.00            
ATOM    145  C16 DP8     2      18.030  15.040  15.830  1.00  0.00            
ATOM    146  C17 DP8     2      14.120  15.920  14.380  1.00  0.00            
ATOM    147  C18 DP8     2      12.750  16.350  13.850  1.00  0.00            
ATOM    148  H1  DP8     2       9.540  15.260  14.490  1.00  0.00            
ATOM    149  H2  DP8     2       9.930  16.940  14.400  1.00  0.00            
ATOM    150  H3  DP8     2      10.190  15.980  12.950  1.00  0.00            
ATOM    151  H4  DP8     2      10.930  14.850  16.500  1.00  0.00            
ATOM    152  H5  DP8     2      11.470  16.520  16.400  1.00  0.00            
ATOM    153  H6  DP8     2      13.220  14.090  15.960  1.00  0.00            
ATOM    154  H7  DP8     2      13.080  14.990  17.490  1.00  0.00            
ATOM    155  H8  DP8     2      14.110  16.900  16.320  1.00  0.00            
ATOM    156  H9  DP8     2      15.530  14.310  16.010  1.00  0.00            
ATOM    157  H10 DP8     2      14.810  17.140  18.040  1.00  0.00            
ATOM    158  H11 DP8     2      14.880  17.280  20.530  1.00  0.00            
ATOM    159  H12 DP8     2      15.910  15.420  21.870  1.00  0.00            
ATOM    160  H13 DP8     2      16.850  13.420  20.630  1.00  0.00            
ATOM    161  H14 DP8     2      16.890  13.530  18.070  1.00  0.00            
ATOM    162  H15 DP8     2      16.330  17.930  15.770  1.00  0.00            
ATOM    163  H16 DP8     2      18.620  18.820  15.070  1.00  0.00            
ATOM    164  H17 DP8     2      20.110  14.770  15.150  1.00  0.00            
ATOM    165  H18 DP8     2      17.930  14.000  16.140  1.00  0.00            
ATOM    166  H19 DP8     2      14.290  14.890  14.050  1.00  0.00            
ATOM    167  H20 DP8     2      14.860  16.560  13.890  1.00  0.00            
ATOM    168  H21 DP8     2      12.550  17.430  13.820  1.00  0.00            
ATOM    169  H22 DP8     2      12.660  16.040  12.800  1.00  0.00            
TER
ENDMDL
MODEL        1
ATOM      1  H1  ACD     1      20.380  13.120  13.260  1.00  0.00            
ATOM      2  O1  ACD     1      21.270  13.470  13.310  1.00  0.00            
ATOM      3  C1  ACD     1      21.310  14.850  13.670  1.00  0.00            
ATOM      4  H2  ACD     1      22.300  15.050  14.100  1.00  0.00            
ATOM      5  H3  ACD     1      20.490  14.990  14.390  1.00  0.00            
ATOM      6  C2  ACD     1      21.050  15.750  12.490  1.00  0.00            
ATOM      7  H4  ACD     1      21.850  15.660  11.740  1.00  0.00            
ATOM      8  O2  ACD     1      19.740  15.490  11.910  1.00  0.00            
ATOM      9  C3  ACD     1      19.360  16.400  10.920  1.00  0.00            
ATOM     10  H5  ACD     1      18.330  16.140  10.650  1.00  0.00            
ATOM     11  O3  ACD     1      20.140  16.300   9.760  1.00  0.00            
ATOM     12  C4  ACD     1      19.910  15.400   8.690  1.00  0.00            
ATOM     13  H6  ACD     1      18.880  15.050   8.540  1.00  0.00            
ATOM     14  C5  ACD     1      20.170  16.250   7.450  1.00  0.00            
ATOM     15  H7  ACD     1      21.100  16.770   7.700  1.00  0.00            
ATOM     16  O4  ACD     1      19.070  17.100   7.130  1.00  0.00            
ATOM     17  H8  ACD     1      19.300  17.480   6.280  1.00  0.00            
ATOM     18  C6  ACD     1      20.610  15.390   6.200  1.00  0.00            
ATOM     19  H9  ACD     1      19.800  14.820   5.740  1.00  0.00            
ATOM     20  O5  ACD     1      21.260  16.290   5.330  1.00  0.00            
ATOM     21  H10 ACD     1      20.640  16.390   4.600  1.00  0.00            
ATOM     22  C7  ACD     1      21.640  14.360   6.650  1.00  0.00            
ATOM     23  H11 ACD     1      21.870  13.730   5.790  1.00  0.00            
ATOM     24  O6  ACD     1      20.990  13.560   7.580  1.00  0.00            
ATOM     25  C8  ACD     1      20.760  14.120   8.820  1.00  0.00            
ATOM     26  H12 ACD     1      21.690  14.370   9.340  1.00  0.00            
ATOM     27  C9  ACD     1      20.000  13.060   9.610  1.00  0.00            
ATOM     28  H13 ACD     1      19.780  13.480  10.600  1.00  0.00            
ATOM     29  H14 ACD     1      19.170  12.930   8.910  1.00  0.00            
ATOM     30  O7  ACD     1      20.670  11.800   9.620  1.00  0.00            
ATOM     31  H15 ACD     1      20.950  11.610   8.720  1.00  0.00            
ATOM     32  O8  ACD     1      22.820  15.030   7.140  1.00  0.00            
ATOM     33  C10 ACD     1      24.070  14.620   6.600  1.00  0.00            
ATOM     34  H16 ACD     1      24.020  13.920   5.750  1.00  0.00            
ATOM     35  C11 ACD     1      24.700  15.900   6.010  1.00  0.00            
ATOM     36  H17 ACD     1      24.820  16.560   6.870  1.00  0.00            
ATOM     37  O9  ACD     1      23.920  16.590   4.990  1.00  0.00            
ATOM     38  H18 ACD     1      23.010  16.660   5.270  1.00  0.00            
ATOM     39  C12 ACD     1      26.120  15.630   5.540  1.00  0.00            
ATOM     40  H19 ACD     1      26.130  14.940   4.680  1.00  0.00            
ATOM     41  O10 ACD     1      26.900  16.800   5.220  1.00  0.00            
ATOM     42  H20 ACD     1      27.000  17.240   6.060  1.00  0.00            
ATOM     43  C13 ACD     1      26.930  14.900   6.610  1.00  0.00            
ATOM     44  H21 ACD     1      27.910  14.520   6.290  1.00  0.00            
ATOM     45  O11 ACD     1      26.210  13.710   7.080  1.00  0.00            
ATOM     46  C14 ACD     1      24.900  13.970   7.620  1.00  0.00            
ATOM     47  H22 ACD     1      25.010  14.570   8.530  1.00  0.00            
ATOM     48  C15 ACD     1      24.280  12.640   8.010  1.00  0.00            
ATOM     49  H23 ACD     1      24.940  12.150   8.730  1.00  0.00            
ATOM     50  H24 ACD     1      23.350  12.850   8.560  1.00  0.00            
ATOM     51  O12 ACD     1      24.200  11.840   6.860  1.00  0.00            
ATOM     52  H25 ACD     1      23.680  11.040   7.030  1.00  0.00            
ATOM     53  O13 ACD     1      27.080  15.770   7.750  1.00  0.00            
ATOM     54  C16 ACD     1      28.360  16.140   8.250  1.00  0.00            
ATOM     55  H26 ACD     1      29.140  16.130   7.480  1.00  0.00            
ATOM     56  C17 ACD     1      28.340  17.600   8.670  1.00  0.00            
ATOM     57  H27 ACD     1      27.490  17.770   9.340  1.00  0.00            
ATOM     58  O14 ACD     1      28.240  18.470   7.530  1.00  0.00            
ATOM     59  H28 ACD     1      28.930  18.230   6.910  1.00  0.00            
ATOM     60  C18 ACD     1      29.620  17.900   9.490  1.00  0.00            
ATOM     61  H29 ACD     1      30.450  17.790   8.780  1.00  0.00            
ATOM     62  O15 ACD     1      29.640  19.150  10.020  1.00  0.00            
ATOM     63  H30 ACD     1      29.890  19.100  10.950  1.00  0.00            
ATOM     64  C19 ACD     1      29.800  17.000  10.660  1.00  0.00            
ATOM     65  H31 ACD     1      30.790  17.130  11.100  1.00  0.00            
ATOM     66  O16 ACD     1      29.890  15.710  10.080  1.00  0.00            
ATOM     67  C20 ACD     1      28.770  15.150   9.390  1.00  0.00            
ATOM     68  H32 ACD     1      27.860  15.050   9.990  1.00  0.00            
ATOM     69  C21 ACD     1      29.080  13.760   8.900  1.00  0.00            
ATOM     70  H33 ACD     1      28.430  13.480   8.060  1.00  0.00            
ATOM     71  H34 ACD     1      30.100  13.820   8.510  1.00  0.00            
ATOM     72  O17 ACD     1      29.100  12.840   9.980  1.00  0.00            
ATOM     73  H35 ACD     1      28.150  12.800  10.150  1.00  0.00            
ATOM     74  O18 ACD     1      28.680  16.930  11.520  1.00  0.00            
ATOM     75  C22 ACD     1      29.070  16.880  12.890  1.00  0.00            
ATOM     76  H36 ACD     1      30.130  16.640  13.010  1.00  0.00            
ATOM     77  C23 ACD     1      28.850  18.340  13.400  1.00  0.00            
ATOM     78  H37 ACD     1      27.910  18.720  12.980  1.00  0.00            
ATOM     79  O19 ACD     1      30.030  19.150  13.120  1.00  0.00            
ATOM     80  H38 ACD     1      30.010  19.990  13.590  1.00  0.00            
ATOM     81  C24 ACD     1      28.640  18.410  14.930  1.00  0.00            
ATOM     82  H39 ACD     1      29.500  18.100  15.540  1.00  0.00            
ATOM     83  O20 ACD     1      28.160  19.720  15.250  1.00  0.00            
ATOM     84  H40 ACD     1      27.310  19.820  14.810  1.00  0.00            
ATOM     85  C25 ACD     1      27.580  17.380  15.270  1.00  0.00            
ATOM     86  H41 ACD     1      27.370  17.290  16.340  1.00  0.00            
ATOM     87  O21 ACD     1      28.110  16.130  14.980  1.00  0.00            
ATOM     88  C26 ACD     1      28.230  15.880  13.580  1.00  0.00            
ATOM     89  H42 ACD     1      27.220  15.780  13.160  1.00  0.00            
ATOM     90  C27 ACD     1      28.810  14.520  13.220  1.00  0.00            
ATOM     91  H43 ACD     1      29.200  14.580  12.200  1.00  0.00            
ATOM     92  H44 ACD     1      29.590  14.230  13.930  1.00  0.00            
ATOM     93  O22 ACD     1      27.830  13.480  13.250  1.00  0.00            
ATOM     94  H45 ACD     1      27.440  13.440  14.130  1.00  0.00            
ATOM     95  O23 ACD     1      26.340  17.580  14.570  1.00  0.00            
ATOM     96  C28 ACD     1      25.300  18.150  15.310  1.00  0.00            
ATOM     97  H46 ACD     1      25.530  18.590  16.280  1.00  0.00            
ATOM     98  C29 ACD     1      24.280  16.990  15.540  1.00  0.00            
ATOM     99  H47 ACD     1      24.300  16.250  14.730  1.00  0.00            
ATOM    100  O24 ACD     1      22.940  17.440  15.730  1.00  0.00            
ATOM    101  C30 ACD     1      24.630  16.190  16.770  1.00  0.00            
ATOM    102  H48 ACD     1      23.780  15.520  16.970  1.00  0.00            
ATOM    103  H49 ACD     1      25.520  15.640  16.440  1.00  0.00            
ATOM    104  O25 ACD     1      24.690  16.870  18.030  1.00  0.00            
ATOM    105  H50 ACD     1      23.800  17.060  18.330  1.00  0.00            
ATOM    106  C31 ACD     1      24.820  19.260  14.350  1.00  0.00            
ATOM    107  H51 ACD     1      24.910  18.860  13.340  1.00  0.00            
ATOM    108  O26 ACD     1      25.630  20.420  14.440  1.00  0.00            
ATOM    109  H52 ACD     1      25.290  21.090  13.850  1.00  0.00            
ATOM    110  C32 ACD     1      23.310  19.590  14.580  1.00  0.00            
ATOM    111  H53 ACD     1      23.310  20.100  15.550  1.00  0.00            
ATOM    112  O27 ACD     1      22.760  20.310  13.550  1.00  0.00            
ATOM    113  H54 ACD     1      23.430  20.970  13.360  1.00  0.00            
ATOM    114  C33 ACD     1      22.410  18.260  14.650  1.00  0.00            
ATOM    115  H55 ACD     1      21.390  18.550  14.910  1.00  0.00            
ATOM    116  O28 ACD     1      22.340  17.530  13.480  1.00  0.00            
ATOM    117  C34 ACD     1      21.070  17.170  13.070  1.00  0.00            
ATOM    118  H56 ACD     1      20.450  17.080  13.970  1.00  0.00            
ATOM    119  C35 ACD     1      20.570  18.220  12.050  1.00  0.00            
ATOM    120  H57 ACD     1      21.380  18.420  11.340  1.00  0.00            
ATOM    121  O29 ACD     1      20.330  19.500  12.710  1.00  0.00            
ATOM    122  H58 ACD     1      21.110  19.750  13.220  1.00  0.00            
ATOM    123  C36 ACD     1      19.320  17.770  11.450  1.00  0.00            
ATOM    124  H59 ACD     1      18.490  17.930  12.160  1.00  0.00            
ATOM    125  O30 ACD     1      18.910  18.490  10.260  1.00  0.00            
ATOM    126  H60 ACD     1      19.460  18.210   9.520  1.00  0.00            
ATOM    127  C1  DP8     2      20.430  24.460  10.290  1.00  0.00            
ATOM    128  N1  DP8     2      21.630  23.710   9.960  1.00  0.00            
ATOM    129  C2  DP8     2      22.020  23.690   8.520  1.00  0.00            
ATOM    130  C3  DP8     2      23.170  22.730   8.220  1.00  0.00            
ATOM    131  N2  DP8     2      23.020  21.280   8.710  1.00  0.00            
ATOM    132  C4  DP8     2      24.370  20.560   8.620  1.00  0.00            
ATOM    133  C5  DP8     2      24.950  20.420   7.260  1.00  0.00            
ATOM    134  C6  DP8     2      24.150  19.960   6.190  1.00  0.00            
ATOM    135  C7  DP8     2      24.760  19.800   4.930  1.00  0.00            
ATOM    136  C8  DP8     2      26.080  20.320   4.730  1.00  0.00            
ATOM    137  C9  DP8     2      26.860  20.820   5.790  1.00  0.00            
ATOM    138  C10 DP8     2      26.230  20.860   7.070  1.00  0.00            
ATOM    139  C11 DP8     2      24.320  19.250   9.320  1.00  0.00            
ATOM    140  C12 DP8     2      23.450  18.160   9.060  1.00  0.00            
ATOM    141  C13 DP8     2      23.560  16.980   9.720  1.00  0.00            
ATOM    142  C14 DP8     2      24.500  16.860  10.770  1.00  0.00            
ATOM    143  Cl1 DP8     2      24.640  15.390  11.730  1.00  0.00            
ATOM    144  C15 DP8     2      25.430  17.870  11.030  1.00  0.00            
ATOM    145  C16 DP8     2      25.260  19.100  10.390  1.00  0.00            
ATOM    146  C17 DP8     2      22.790  21.510  10.220  1.00  0.00            
ATOM    147  C18 DP8     2      21.500  22.380  10.510  1.00  0.00            
ATOM    148  H1  DP8     2      20.330  25.400   9.740  1.00  0.00            
ATOM    149  H2  DP8     2      19.570  23.900   9.910  1.00  0.00            
ATOM    150  H3  DP8     2      20.330  24.700  11.360  1.00  0.00            
ATOM    151  H4  DP8     2      22.210  24.710   8.160  1.00  0.00            
ATOM    152  H5  DP8     2      21.160  23.320   7.940  1.00  0.00            
ATOM    153  H6  DP8     2      24.130  23.120   8.550  1.00  0.00            
ATOM    154  H7  DP8     2      23.290  22.620   7.140  1.00  0.00            
ATOM    155  H8  DP8     2      22.250  20.730   8.300  1.00  0.00            
ATOM    156  H9  DP8     2      24.990  21.270   9.180  1.00  0.00            
ATOM    157  H10 DP8     2      23.120  19.640   6.350  1.00  0.00            
ATOM    158  H11 DP8     2      24.300  19.360   4.050  1.00  0.00            
ATOM    159  H12 DP8     2      26.530  20.160   3.760  1.00  0.00            
ATOM    160  H13 DP8     2      27.900  21.110   5.690  1.00  0.00            
ATOM    161  H14 DP8     2      26.850  21.200   7.890  1.00  0.00            
ATOM    162  H15 DP8     2      22.780  18.200   8.200  1.00  0.00            
ATOM    163  H16 DP8     2      22.900  16.160   9.460  1.00  0.00            
ATOM    164  H17 DP8     2      26.170  17.710  11.820  1.00  0.00            
ATOM    165  H18 DP8     2      25.980  19.900  10.510  1.00  0.00            
ATOM    166  H19 DP8     2      23.610  22.070  10.660  1.00  0.00            
ATOM    167  H20 DP8     2      22.810  20.590  10.800  1.00  0.00            
ATOM    168  H21 DP8     2      20.610  21.890  10.120  1.00  0.00            
ATOM    169  H22 DP8     2      21.390  22.420  11.600  1.00  0.00            
TER
ENDMDL
MODEL        1
ATOM      1  H1  ACD     1      25.530  13.360  21.730  1.00  0.00            
ATOM      2  O1  ACD     1      24.970  13.820  21.100  1.00  0.00            
ATOM      3  C1  ACD     1      23.800  14.510  21.690  1.00  0.00            
ATOM      4  H2  ACD     1      23.370  15.130  20.890  1.00  0.00            
ATOM      5  H3  ACD     1      23.980  15.220  22.510  1.00  0.00            
ATOM      6  C2  ACD     1      22.810  13.560  22.400  1.00  0.00            
ATOM      7  H4  ACD     1      22.750  12.530  22.020  1.00  0.00            
ATOM      8  O2  ACD     1      23.150  13.480  23.750  1.00  0.00            
ATOM      9  C3  ACD     1      22.210  12.760  24.630  1.00  0.00            
ATOM     10  H5  ACD     1      22.680  12.610  25.600  1.00  0.00            
ATOM     11  O3  ACD     1      21.950  11.480  23.990  1.00  0.00            
ATOM     12  C4  ACD     1      22.100  10.230  24.690  1.00  0.00            
ATOM     13  H6  ACD     1      21.950  10.410  25.760  1.00  0.00            
ATOM     14  C5  ACD     1      20.910   9.450  24.210  1.00  0.00            
ATOM     15  H7  ACD     1      20.900   9.490  23.120  1.00  0.00            
ATOM     16  O4  ACD     1      19.660   9.960  24.780  1.00  0.00            
ATOM     17  H8  ACD     1      19.780  10.910  24.840  1.00  0.00            
ATOM     18  C6  ACD     1      21.060   7.980  24.470  1.00  0.00            
ATOM     19  H9  ACD     1      20.860   7.840  25.540  1.00  0.00            
ATOM     20  O5  ACD     1      20.030   7.230  23.740  1.00  0.00            
ATOM     21  H10 ACD     1      19.230   7.610  24.100  1.00  0.00            
ATOM     22  C7  ACD     1      22.450   7.540  24.050  1.00  0.00            
ATOM     23  H11 ACD     1      22.610   6.480  24.300  1.00  0.00            
ATOM     24  O6  ACD     1      23.500   8.270  24.710  1.00  0.00            
ATOM     25  C8  ACD     1      23.440   9.620  24.360  1.00  0.00            
ATOM     26  H12 ACD     1      23.540   9.720  23.270  1.00  0.00            
ATOM     27  C9  ACD     1      24.540  10.490  24.980  1.00  0.00            
ATOM     28  H13 ACD     1      25.430   9.860  24.860  1.00  0.00            
ATOM     29  H14 ACD     1      24.540  11.480  24.500  1.00  0.00            
ATOM     30  O7  ACD     1      24.430  10.590  26.400  1.00  0.00            
ATOM     31  H15 ACD     1      25.220  11.050  26.690  1.00  0.00            
ATOM     32  O8  ACD     1      22.570   7.600  22.630  1.00  0.00            
ATOM     33  C10 ACD     1      23.050   6.490  21.880  1.00  0.00            
ATOM     34  H16 ACD     1      23.260   5.700  22.600  1.00  0.00            
ATOM     35  C11 ACD     1      21.920   6.040  20.970  1.00  0.00            
ATOM     36  H17 ACD     1      21.620   6.870  20.310  1.00  0.00            
ATOM     37  O9  ACD     1      20.760   5.590  21.780  1.00  0.00            
ATOM     38  H18 ACD     1      20.570   6.350  22.350  1.00  0.00            
ATOM     39  C12 ACD     1      22.340   5.040  19.950  1.00  0.00            
ATOM     40  H19 ACD     1      22.540   4.180  20.600  1.00  0.00            
ATOM     41  O10 ACD     1      21.320   4.770  19.030  1.00  0.00            
ATOM     42  H20 ACD     1      20.520   4.460  19.460  1.00  0.00            
ATOM     43  C13 ACD     1      23.680   5.450  19.260  1.00  0.00            
ATOM     44  H21 ACD     1      24.020   4.520  18.800  1.00  0.00            
ATOM     45  O11 ACD     1      24.730   5.890  20.220  1.00  0.00            
ATOM     46  C14 ACD     1      24.270   6.970  21.100  1.00  0.00            
ATOM     47  H22 ACD     1      23.820   7.800  20.540  1.00  0.00            
ATOM     48  C15 ACD     1      25.400   7.450  22.000  1.00  0.00            
ATOM     49  H23 ACD     1      25.150   8.360  22.550  1.00  0.00            
ATOM     50  H24 ACD     1      25.550   6.630  22.710  1.00  0.00            
ATOM     51  O12 ACD     1      26.530   7.560  21.220  1.00  0.00            
ATOM     52  H25 ACD     1      26.510   6.760  20.700  1.00  0.00            
ATOM     53  O13 ACD     1      23.360   6.450  18.260  1.00  0.00            
ATOM     54  C16 ACD     1      23.810   6.370  16.890  1.00  0.00            
ATOM     55  H26 ACD     1      24.300   5.420  16.670  1.00  0.00            
ATOM     56  C17 ACD     1      22.540   6.420  16.010  1.00  0.00            
ATOM     57  H27 ACD     1      21.970   7.270  16.390  1.00  0.00            
ATOM     58  O14 ACD     1      21.770   5.270  16.240  1.00  0.00            
ATOM     59  H28 ACD     1      21.480   5.230  17.150  1.00  0.00            
ATOM     60  C18 ACD     1      22.880   6.760  14.570  1.00  0.00            
ATOM     61  H29 ACD     1      23.420   5.920  14.120  1.00  0.00            
ATOM     62  O15 ACD     1      21.720   7.030  13.850  1.00  0.00            
ATOM     63  H30 ACD     1      21.270   6.200  13.670  1.00  0.00            
ATOM     64  C19 ACD     1      23.820   7.980  14.510  1.00  0.00            
ATOM     65  H31 ACD     1      24.090   8.190  13.470  1.00  0.00            
ATOM     66  O16 ACD     1      24.980   7.490  15.180  1.00  0.00            
ATOM     67  C20 ACD     1      24.860   7.400  16.580  1.00  0.00            
ATOM     68  H32 ACD     1      24.560   8.400  16.900  1.00  0.00            
ATOM     69  C21 ACD     1      26.290   7.030  17.210  1.00  0.00            
ATOM     70  H33 ACD     1      27.020   7.770  16.840  1.00  0.00            
ATOM     71  H34 ACD     1      26.200   7.080  18.300  1.00  0.00            
ATOM     72  O17 ACD     1      26.810   5.780  16.900  1.00  0.00            
ATOM     73  H35 ACD     1      27.630   5.710  17.410  1.00  0.00            
ATOM     74  O18 ACD     1      23.270   9.030  15.190  1.00  0.00            
ATOM     75  C22 ACD     1      22.950  10.280  14.590  1.00  0.00            
ATOM     76  H36 ACD     1      23.240  10.320  13.530  1.00  0.00            
ATOM     77  C23 ACD     1      21.390  10.500  14.610  1.00  0.00            
ATOM     78  H37 ACD     1      21.020  10.300  15.620  1.00  0.00            
ATOM     79  O19 ACD     1      20.840   9.560  13.640  1.00  0.00            
ATOM     80  H38 ACD     1      21.270   8.710  13.770  1.00  0.00            
ATOM     81  C24 ACD     1      21.010  11.970  14.260  1.00  0.00            
ATOM     82  H39 ACD     1      21.380  12.240  13.260  1.00  0.00            
ATOM     83  O20 ACD     1      19.610  12.090  14.510  1.00  0.00            
ATOM     84  H40 ACD     1      19.470  11.870  15.430  1.00  0.00            
ATOM     85  C25 ACD     1      21.830  12.930  15.120  1.00  0.00            
ATOM     86  H41 ACD     1      21.550  13.910  14.730  1.00  0.00            
ATOM     87  O21 ACD     1      23.230  12.630  14.770  1.00  0.00            
ATOM     88  C26 ACD     1      23.750  11.390  15.240  1.00  0.00            
ATOM     89  H42 ACD     1      23.540  11.370  16.320  1.00  0.00            
ATOM     90  C27 ACD     1      25.210  11.240  14.840  1.00  0.00            
ATOM     91  H43 ACD     1      25.550  10.210  15.010  1.00  0.00            
ATOM     92  H44 ACD     1      25.310  11.430  13.770  1.00  0.00            
ATOM     93  O22 ACD     1      26.100  12.140  15.600  1.00  0.00            
ATOM     94  H45 ACD     1      25.780  13.040  15.600  1.00  0.00            
ATOM     95  O23 ACD     1      21.480  12.780  16.510  1.00  0.00            
ATOM     96  C28 ACD     1      21.050  13.840  17.280  1.00  0.00            
ATOM     97  H46 ACD     1      20.860  14.710  16.640  1.00  0.00            
ATOM     98  C29 ACD     1      22.190  14.190  18.240  1.00  0.00            
ATOM     99  H47 ACD     1      22.400  13.300  18.830  1.00  0.00            
ATOM    100  O24 ACD     1      21.680  15.250  19.140  1.00  0.00            
ATOM    101  C30 ACD     1      23.400  14.740  17.610  1.00  0.00            
ATOM    102  H48 ACD     1      23.950  15.240  18.420  1.00  0.00            
ATOM    103  H49 ACD     1      23.970  13.890  17.210  1.00  0.00            
ATOM    104  O25 ACD     1      23.180  15.820  16.670  1.00  0.00            
ATOM    105  H50 ACD     1      22.600  16.520  16.970  1.00  0.00            
ATOM    106  C31 ACD     1      19.760  13.420  18.090  1.00  0.00            
ATOM    107  H51 ACD     1      20.010  12.480  18.580  1.00  0.00            
ATOM    108  O26 ACD     1      18.610  13.090  17.250  1.00  0.00            
ATOM    109  H52 ACD     1      17.900  12.830  17.830  1.00  0.00            
ATOM    110  C32 ACD     1      19.390  14.450  19.160  1.00  0.00            
ATOM    111  H53 ACD     1      18.990  15.270  18.550  1.00  0.00            
ATOM    112  O27 ACD     1      18.390  13.990  20.080  1.00  0.00            
ATOM    113  H54 ACD     1      18.870  13.670  20.850  1.00  0.00            
ATOM    114  C33 ACD     1      20.620  14.950  20.000  1.00  0.00            
ATOM    115  H55 ACD     1      20.520  15.920  20.500  1.00  0.00            
ATOM    116  O28 ACD     1      21.050  13.930  20.870  1.00  0.00            
ATOM    117  C34 ACD     1      21.410  14.240  22.210  1.00  0.00            
ATOM    118  H56 ACD     1      21.580  15.300  22.450  1.00  0.00            
ATOM    119  C35 ACD     1      20.260  13.730  23.140  1.00  0.00            
ATOM    120  H57 ACD     1      20.060  12.680  22.870  1.00  0.00            
ATOM    121  O29 ACD     1      19.020  14.460  23.080  1.00  0.00            
ATOM    122  H58 ACD     1      18.360  14.140  23.690  1.00  0.00            
ATOM    123  C36 ACD     1      20.800  13.420  24.570  1.00  0.00            
ATOM    124  H59 ACD     1      20.860  14.410  25.030  1.00  0.00            
ATOM    125  O30 ACD     1      19.830  12.620  25.290  1.00  0.00            
ATOM    126  H60 ACD     1      20.200  12.570  26.180  1.00  0.00            
ATOM    127  C1  DP8     2      14.780   6.900  22.170  1.00  0.00            
ATOM    128  N1  DP8     2      15.650   6.680  20.960  1.00  0.00            
ATOM    129  C2  DP8     2      15.160   7.430  19.820  1.00  0.00            
ATOM    130  C3  DP8     2      16.080   7.190  18.620  1.00  0.00            
ATOM    131  N2  DP8     2      17.570   7.470  18.800  1.00  0.00            
ATOM    132  C4  DP8     2      17.800   9.010  18.910  1.00  0.00            
ATOM    133  C5  DP8     2      17.080   9.830  17.800  1.00  0.00            
ATOM    134  C6  DP8     2      16.070  10.770  18.140  1.00  0.00            
ATOM    135  C7  DP8     2      15.440  11.500  17.070  1.00  0.00            
ATOM    136  C8  DP8     2      15.670  11.230  15.720  1.00  0.00            
ATOM    137  C9  DP8     2      16.770  10.390  15.380  1.00  0.00            
ATOM    138  C10 DP8     2      17.500   9.750  16.390  1.00  0.00            
ATOM    139  C11 DP8     2      19.260   9.430  19.170  1.00  0.00            
ATOM    140  C12 DP8     2      19.540  10.100  20.410  1.00  0.00            
ATOM    141  C13 DP8     2      20.870  10.580  20.670  1.00  0.00            
ATOM    142  C14 DP8     2      21.850  10.150  19.840  1.00  0.00            
ATOM    143  Cl1 DP8     2      23.480  10.630  20.230  1.00  0.00            
ATOM    144  C15 DP8     2      21.640   9.380  18.670  1.00  0.00            
ATOM    145  C16 DP8     2      20.330   8.980  18.320  1.00  0.00            
ATOM    146  C17 DP8     2      17.950   6.720  20.060  1.00  0.00            
ATOM    147  C18 DP8     2      17.060   7.020  21.280  1.00  0.00            
ATOM    148  H1  DP8     2      15.000   7.860  22.640  1.00  0.00            
ATOM    149  H2  DP8     2      13.730   6.850  21.830  1.00  0.00            
ATOM    150  H3  DP8     2      14.870   6.110  22.920  1.00  0.00            
ATOM    151  H4  DP8     2      14.990   8.490  20.040  1.00  0.00            
ATOM    152  H5  DP8     2      14.170   7.050  19.540  1.00  0.00            
ATOM    153  H6  DP8     2      15.580   7.830  17.880  1.00  0.00            
ATOM    154  H7  DP8     2      16.010   6.140  18.350  1.00  0.00            
ATOM    155  H8  DP8     2      18.120   7.220  17.970  1.00  0.00            
ATOM    156  H9  DP8     2      17.290   9.330  19.820  1.00  0.00            
ATOM    157  H10 DP8     2      15.720  10.890  19.160  1.00  0.00            
ATOM    158  H11 DP8     2      14.680  12.240  17.290  1.00  0.00            
ATOM    159  H12 DP8     2      15.030  11.710  14.990  1.00  0.00            
ATOM    160  H13 DP8     2      16.970  10.060  14.370  1.00  0.00            
ATOM    161  H14 DP8     2      18.310   9.080  16.100  1.00  0.00            
ATOM    162  H15 DP8     2      18.710  10.270  21.090  1.00  0.00            
ATOM    163  H16 DP8     2      21.030  11.070  21.630  1.00  0.00            
ATOM    164  H17 DP8     2      22.490   9.210  18.010  1.00  0.00            
ATOM    165  H18 DP8     2      20.100   8.260  17.540  1.00  0.00            
ATOM    166  H19 DP8     2      18.970   6.840  20.420  1.00  0.00            
ATOM    167  H20 DP8     2      17.880   5.630  20.010  1.00  0.00            
ATOM    168  H21 DP8     2      17.370   6.530  22.220  1.00  0.00            
ATOM    169  H22 DP8     2      17.070   8.060  21.640  1.00  0.00            
TER
ENDMDL
MODEL        1
ATOM      1  H1  ACD     1      25.580  16.010  12.240  1.00  0.00            
ATOM      2  O1  ACD     1      26.100  15.550  11.580  1.00  0.00            
ATOM      3  C1  ACD     1      26.620  14.430  12.300  1.00  0.00            
ATOM      4  H2  ACD     1      25.870  13.640  12.380  1.00  0.00            
ATOM      5  H3  ACD     1      26.900  14.910  13.250  1.00  0.00            
ATOM      6  C2  ACD     1      27.900  13.880  11.630  1.00  0.00            
ATOM      7  H4  ACD     1      28.150  12.850  11.920  1.00  0.00            
ATOM      8  O2  ACD     1      27.720  13.790  10.190  1.00  0.00            
ATOM      9  C3  ACD     1      28.840  13.360   9.390  1.00  0.00            
ATOM     10  H5  ACD     1      28.450  13.410   8.370  1.00  0.00            
ATOM     11  O3  ACD     1      29.090  11.990   9.820  1.00  0.00            
ATOM     12  C4  ACD     1      28.610  10.990   8.890  1.00  0.00            
ATOM     13  H6  ACD     1      28.210  11.540   8.030  1.00  0.00            
ATOM     14  C5  ACD     1      29.850  10.250   8.320  1.00  0.00            
ATOM     15  H7  ACD     1      30.450   9.870   9.160  1.00  0.00            
ATOM     16  O4  ACD     1      30.520  11.320   7.580  1.00  0.00            
ATOM     17  H8  ACD     1      30.680  12.080   8.150  1.00  0.00            
ATOM     18  C6  ACD     1      29.300   9.070   7.470  1.00  0.00            
ATOM     19  H9  ACD     1      28.640   9.500   6.710  1.00  0.00            
ATOM     20  O5  ACD     1      30.460   8.470   6.930  1.00  0.00            
ATOM     21  H10 ACD     1      30.370   8.550   5.970  1.00  0.00            
ATOM     22  C7  ACD     1      28.470   8.130   8.340  1.00  0.00            
ATOM     23  H11 ACD     1      28.180   7.310   7.670  1.00  0.00            
ATOM     24  O6  ACD     1      27.300   8.890   8.780  1.00  0.00            
ATOM     25  C8  ACD     1      27.590  10.080   9.620  1.00  0.00            
ATOM     26  H12 ACD     1      28.010   9.740  10.570  1.00  0.00            
ATOM     27  C9  ACD     1      26.370  10.900   9.900  1.00  0.00            
ATOM     28  H13 ACD     1      26.670  11.650  10.640  1.00  0.00            
ATOM     29  H14 ACD     1      26.030  11.360   8.960  1.00  0.00            
ATOM     30  O7  ACD     1      25.420  10.040  10.440  1.00  0.00            
ATOM     31  H15 ACD     1      25.560   9.210   9.980  1.00  0.00            
ATOM     32  O8  ACD     1      29.240   7.770   9.460  1.00  0.00            
ATOM     33  C10 ACD     1      29.490   6.370   9.650  1.00  0.00            
ATOM     34  H16 ACD     1      29.040   5.730   8.890  1.00  0.00            
ATOM     35  C11 ACD     1      31.020   6.270   9.540  1.00  0.00            
ATOM     36  H17 ACD     1      31.520   7.130  10.000  1.00  0.00            
ATOM     37  O9  ACD     1      31.480   6.050   8.150  1.00  0.00            
ATOM     38  H18 ACD     1      31.250   6.820   7.630  1.00  0.00            
ATOM     39  C12 ACD     1      31.540   5.070  10.330  1.00  0.00            
ATOM     40  H19 ACD     1      31.130   4.110   9.990  1.00  0.00            
ATOM     41  O10 ACD     1      32.970   5.020  10.280  1.00  0.00            
ATOM     42  H20 ACD     1      33.140   5.080   9.330  1.00  0.00            
ATOM     43  C13 ACD     1      31.030   5.120  11.740  1.00  0.00            
ATOM     44  H21 ACD     1      31.410   4.220  12.250  1.00  0.00            
ATOM     45  O11 ACD     1      29.600   4.990  11.740  1.00  0.00            
ATOM     46  C14 ACD     1      28.880   6.010  10.990  1.00  0.00            
ATOM     47  H22 ACD     1      28.880   6.960  11.530  1.00  0.00            
ATOM     48  C15 ACD     1      27.420   5.550  10.950  1.00  0.00            
ATOM     49  H23 ACD     1      27.420   4.850  10.110  1.00  0.00            
ATOM     50  H24 ACD     1      27.250   4.880  11.800  1.00  0.00            
ATOM     51  O12 ACD     1      26.440   6.590  10.910  1.00  0.00            
ATOM     52  H25 ACD     1      26.650   7.070  10.100  1.00  0.00            
ATOM     53  O13 ACD     1      31.480   6.310  12.380  1.00  0.00            
ATOM     54  C16 ACD     1      31.870   6.230  13.710  1.00  0.00            
ATOM     55  H26 ACD     1      31.780   5.210  14.100  1.00  0.00            
ATOM     56  C17 ACD     1      33.310   6.680  13.770  1.00  0.00            
ATOM     57  H27 ACD     1      33.470   7.640  13.260  1.00  0.00            
ATOM     58  O14 ACD     1      34.080   5.720  13.020  1.00  0.00            
ATOM     59  H28 ACD     1      33.770   5.670  12.110  1.00  0.00            
ATOM     60  C18 ACD     1      33.810   6.680  15.220  1.00  0.00            
ATOM     61  H29 ACD     1      33.730   5.660  15.610  1.00  0.00            
ATOM     62  O15 ACD     1      35.120   7.250  15.330  1.00  0.00            
ATOM     63  H30 ACD     1      35.750   6.750  14.790  1.00  0.00            
ATOM     64  C19 ACD     1      32.910   7.640  16.050  1.00  0.00            
ATOM     65  H31 ACD     1      33.230   7.560  17.090  1.00  0.00            
ATOM     66  O16 ACD     1      31.560   7.210  15.960  1.00  0.00            
ATOM     67  C20 ACD     1      31.040   7.130  14.590  1.00  0.00            
ATOM     68  H32 ACD     1      31.050   8.160  14.210  1.00  0.00            
ATOM     69  C21 ACD     1      29.560   6.710  14.670  1.00  0.00            
ATOM     70  H33 ACD     1      29.210   6.540  13.640  1.00  0.00            
ATOM     71  H34 ACD     1      29.400   5.780  15.240  1.00  0.00            
ATOM     72  O17 ACD     1      28.730   7.710  15.240  1.00  0.00            
ATOM     73  H35 ACD     1      28.860   7.830  16.180  1.00  0.00            
ATOM     74  O18 ACD     1      33.100   9.050  15.670  1.00  0.00            
ATOM     75  C22 ACD     1      33.250  10.060  16.760  1.00  0.00            
ATOM     76  H36 ACD     1      33.660   9.560  17.650  1.00  0.00            
ATOM     77  C23 ACD     1      34.270  11.110  16.240  1.00  0.00            
ATOM     78  H37 ACD     1      33.970  11.540  15.280  1.00  0.00            
ATOM     79  O19 ACD     1      35.510  10.480  16.140  1.00  0.00            
ATOM     80  H38 ACD     1      35.340   9.580  15.840  1.00  0.00            
ATOM     81  C24 ACD     1      34.380  12.370  17.060  1.00  0.00            
ATOM     82  H39 ACD     1      34.770  12.060  18.040  1.00  0.00            
ATOM     83  O20 ACD     1      35.310  13.360  16.530  1.00  0.00            
ATOM     84  H40 ACD     1      35.070  13.390  15.600  1.00  0.00            
ATOM     85  C25 ACD     1      32.960  12.970  17.280  1.00  0.00            
ATOM     86  H41 ACD     1      32.860  13.810  17.980  1.00  0.00            
ATOM     87  O21 ACD     1      32.090  12.010  17.820  1.00  0.00            
ATOM     88  C26 ACD     1      31.910  10.730  17.100  1.00  0.00            
ATOM     89  H42 ACD     1      31.320  10.900  16.200  1.00  0.00            
ATOM     90  C27 ACD     1      31.160   9.810  18.060  1.00  0.00            
ATOM     91  H43 ACD     1      31.290   8.780  17.700  1.00  0.00            
ATOM     92  H44 ACD     1      31.600   9.870  19.060  1.00  0.00            
ATOM     93  O22 ACD     1      29.760  10.140  18.090  1.00  0.00            
ATOM     94  H45 ACD     1      29.290   9.310  18.170  1.00  0.00            
ATOM     95  O23 ACD     1      32.420  13.310  15.960  1.00  0.00            
ATOM     96  C28 ACD     1      31.650  14.550  15.890  1.00  0.00            
ATOM     97  H46 ACD     1      31.980  15.180  16.730  1.00  0.00            
ATOM     98  C29 ACD     1      30.130  14.250  15.900  1.00  0.00            
ATOM     99  H47 ACD     1      29.910  13.380  15.260  1.00  0.00            
ATOM    100  O24 ACD     1      29.280  15.360  15.440  1.00  0.00            
ATOM    101  C30 ACD     1      29.620  13.910  17.270  1.00  0.00            
ATOM    102  H48 ACD     1      28.520  13.900  17.250  1.00  0.00            
ATOM    103  H49 ACD     1      29.760  12.830  17.440  1.00  0.00            
ATOM    104  O25 ACD     1      30.290  14.640  18.260  1.00  0.00            
ATOM    105  H50 ACD     1      30.790  13.930  18.670  1.00  0.00            
ATOM    106  C31 ACD     1      32.010  15.260  14.610  1.00  0.00            
ATOM    107  H51 ACD     1      31.920  14.540  13.790  1.00  0.00            
ATOM    108  O26 ACD     1      33.430  15.710  14.690  1.00  0.00            
ATOM    109  H52 ACD     1      33.420  16.580  15.100  1.00  0.00            
ATOM    110  C32 ACD     1      31.040  16.430  14.260  1.00  0.00            
ATOM    111  H53 ACD     1      31.070  16.980  15.210  1.00  0.00            
ATOM    112  O27 ACD     1      31.400  17.200  13.140  1.00  0.00            
ATOM    113  H54 ACD     1      31.440  16.550  12.430  1.00  0.00            
ATOM    114  C33 ACD     1      29.590  15.770  14.100  1.00  0.00            
ATOM    115  H55 ACD     1      28.830  16.520  13.880  1.00  0.00            
ATOM    116  O28 ACD     1      29.460  14.650  13.260  1.00  0.00            
ATOM    117  C34 ACD     1      29.120  14.800  11.890  1.00  0.00            
ATOM    118  H56 ACD     1      28.820  15.830  11.680  1.00  0.00            
ATOM    119  C35 ACD     1      30.390  14.420  11.100  1.00  0.00            
ATOM    120  H57 ACD     1      30.670  13.430  11.490  1.00  0.00            
ATOM    121  O29 ACD     1      31.450  15.330  11.380  1.00  0.00            
ATOM    122  H58 ACD     1      32.160  15.210  10.740  1.00  0.00            
ATOM    123  C36 ACD     1      30.060  14.280   9.610  1.00  0.00            
ATOM    124  H59 ACD     1      29.900  15.320   9.300  1.00  0.00            
ATOM    125  O30 ACD     1      31.180  13.770   8.920  1.00  0.00            
ATOM    126  H60 ACD     1      31.870  14.430   8.780  1.00  0.00            
ATOM    127  C1  DP8     2      35.260  12.010   5.660  1.00  0.00            
ATOM    128  N1  DP8     2      35.190  11.970   7.080  1.00  0.00            
ATOM    129  C2  DP8     2      36.060  10.900   7.660  1.00  0.00            
ATOM    130  C3  DP8     2      36.020  10.770   9.200  1.00  0.00            
ATOM    131  N2  DP8     2      34.620  10.740   9.770  1.00  0.00            
ATOM    132  C4  DP8     2      34.570  10.760  11.230  1.00  0.00            
ATOM    133  C5  DP8     2      35.590   9.830  11.970  1.00  0.00            
ATOM    134  C6  DP8     2      35.740   8.520  11.480  1.00  0.00            
ATOM    135  C7  DP8     2      36.640   7.690  12.150  1.00  0.00            
ATOM    136  C8  DP8     2      37.420   8.120  13.210  1.00  0.00            
ATOM    137  C9  DP8     2      37.160   9.350  13.810  1.00  0.00            
ATOM    138  C10 DP8     2      36.160  10.150  13.180  1.00  0.00            
ATOM    139  C11 DP8     2      33.170  10.610  11.750  1.00  0.00            
ATOM    140  C12 DP8     2      32.280   9.580  11.340  1.00  0.00            
ATOM    141  C13 DP8     2      30.980   9.410  11.910  1.00  0.00            
ATOM    142  C14 DP8     2      30.540  10.540  12.690  1.00  0.00            
ATOM    143  Cl1 DP8     2      28.950  10.690  13.290  1.00  0.00            
ATOM    144  C15 DP8     2      31.420  11.570  13.080  1.00  0.00            
ATOM    145  C16 DP8     2      32.720  11.600  12.600  1.00  0.00            
ATOM    146  C17 DP8     2      33.780  11.910   9.130  1.00  0.00            
ATOM    147  C18 DP8     2      33.820  11.890   7.580  1.00  0.00            
ATOM    148  H1  DP8     2      35.070  11.030   5.200  1.00  0.00            
ATOM    149  H2  DP8     2      34.610  12.740   5.150  1.00  0.00            
ATOM    150  H3  DP8     2      36.280  12.270   5.360  1.00  0.00            
ATOM    151  H4  DP8     2      37.110  11.100   7.400  1.00  0.00            
ATOM    152  H5  DP8     2      35.750   9.930   7.260  1.00  0.00            
ATOM    153  H6  DP8     2      36.440  11.680   9.630  1.00  0.00            
ATOM    154  H7  DP8     2      36.630   9.920   9.510  1.00  0.00            
ATOM    155  H8  DP8     2      34.290   9.820   9.430  1.00  0.00            
ATOM    156  H9  DP8     2      34.930  11.760  11.460  1.00  0.00            
ATOM    157  H10 DP8     2      35.190   7.980  10.710  1.00  0.00            
ATOM    158  H11 DP8     2      36.660   6.600  12.050  1.00  0.00            
ATOM    159  H12 DP8     2      37.950   7.360  13.770  1.00  0.00            
ATOM    160  H13 DP8     2      37.660   9.650  14.730  1.00  0.00            
ATOM    161  H14 DP8     2      35.970  11.150  13.580  1.00  0.00            
ATOM    162  H15 DP8     2      32.760   8.900  10.640  1.00  0.00            
ATOM    163  H16 DP8     2      30.300   8.620  11.620  1.00  0.00            
ATOM    164  H17 DP8     2      31.070  12.310  13.800  1.00  0.00            
ATOM    165  H18 DP8     2      33.350  12.460  12.820  1.00  0.00            
ATOM    166  H19 DP8     2      34.330  12.800   9.460  1.00  0.00            
ATOM    167  H20 DP8     2      32.730  11.870   9.420  1.00  0.00            
ATOM    168  H21 DP8     2      33.310  10.990   7.210  1.00  0.00            
ATOM    169  H22 DP8     2      33.310  12.780   7.210  1.00  0.00            
TER
ENDMDL
MODEL        1
ATOM      1  H1  ACD     1       1.520  45.480  17.650  1.00  0.00            
ATOM      2  O1  ACD     1       2.010  44.950  17.010  1.00  0.00            
ATOM      3  C1  ACD     1       2.060  43.580  17.490  1.00  0.00            
ATOM      4  H2  ACD     1       1.050  43.400  17.890  1.00  0.00            
ATOM      5  H3  ACD     1       2.720  43.460  18.350  1.00  0.00            
ATOM      6  C2  ACD     1       2.290  42.630  16.320  1.00  0.00            
ATOM      7  H4  ACD     1       2.510  41.620  16.680  1.00  0.00            
ATOM      8  O2  ACD     1       1.050  42.500  15.560  1.00  0.00            
ATOM      9  C3  ACD     1       1.070  41.550  14.490  1.00  0.00            
ATOM     10  H5  ACD     1       0.150  41.590  13.900  1.00  0.00            
ATOM     11  O3  ACD     1       1.300  40.210  14.970  1.00  0.00            
ATOM     12  C4  ACD     1       0.220  39.300  14.820  1.00  0.00            
ATOM     13  H6  ACD     1      -0.690  39.790  14.460  1.00  0.00            
ATOM     14  C5  ACD     1       0.630  38.210  13.930  1.00  0.00            
ATOM     15  H7  ACD     1       1.630  37.920  14.270  1.00  0.00            
ATOM     16  O4  ACD     1       0.860  38.680  12.590  1.00  0.00            
ATOM     17  H8  ACD     1       1.460  39.430  12.530  1.00  0.00            
ATOM     18  C6  ACD     1      -0.360  36.950  13.920  1.00  0.00            
ATOM     19  H9  ACD     1      -1.350  37.300  13.630  1.00  0.00            
ATOM     20  O5  ACD     1       0.020  35.940  13.040  1.00  0.00            
ATOM     21  H10 ACD     1      -0.770  35.400  12.950  1.00  0.00            
ATOM     22  C7  ACD     1      -0.440  36.490  15.440  1.00  0.00            
ATOM     23  H11 ACD     1      -1.220  35.730  15.470  1.00  0.00            
ATOM     24  O6  ACD     1      -0.930  37.530  16.250  1.00  0.00            
ATOM     25  C8  ACD     1      -0.050  38.670  16.210  1.00  0.00            
ATOM     26  H12 ACD     1       0.930  38.280  16.490  1.00  0.00            
ATOM     27  C9  ACD     1      -0.430  39.680  17.270  1.00  0.00            
ATOM     28  H13 ACD     1       0.460  40.320  17.240  1.00  0.00            
ATOM     29  H14 ACD     1      -1.330  40.180  16.910  1.00  0.00            
ATOM     30  O7  ACD     1      -0.610  39.180  18.490  1.00  0.00            
ATOM     31  H15 ACD     1      -1.550  39.120  18.690  1.00  0.00            
ATOM     32  O8  ACD     1       0.800  36.000  15.780  1.00  0.00            
ATOM     33  C10 ACD     1       0.830  34.770  16.520  1.00  0.00            
ATOM     34  H16 ACD     1      -0.010  34.100  16.300  1.00  0.00            
ATOM     35  C11 ACD     1       2.100  34.030  16.040  1.00  0.00            
ATOM     36  H17 ACD     1       2.890  34.780  15.940  1.00  0.00            
ATOM     37  O9  ACD     1       1.810  33.330  14.850  1.00  0.00            
ATOM     38  H18 ACD     1       1.960  34.010  14.190  1.00  0.00            
ATOM     39  C12 ACD     1       2.530  33.010  17.010  1.00  0.00            
ATOM     40  H19 ACD     1       1.760  32.230  17.070  1.00  0.00            
ATOM     41  O10 ACD     1       3.770  32.540  16.600  1.00  0.00            
ATOM     42  H20 ACD     1       3.680  32.260  15.690  1.00  0.00            
ATOM     43  C13 ACD     1       2.690  33.500  18.430  1.00  0.00            
ATOM     44  H21 ACD     1       2.920  32.640  19.060  1.00  0.00            
ATOM     45  O11 ACD     1       1.450  33.990  18.880  1.00  0.00            
ATOM     46  C14 ACD     1       0.890  35.040  18.080  1.00  0.00            
ATOM     47  H22 ACD     1       1.540  35.920  18.200  1.00  0.00            
ATOM     48  C15 ACD     1      -0.400  35.420  18.720  1.00  0.00            
ATOM     49  H23 ACD     1      -0.160  35.230  19.780  1.00  0.00            
ATOM     50  H24 ACD     1      -0.580  36.470  18.460  1.00  0.00            
ATOM     51  O12 ACD     1      -1.450  34.550  18.220  1.00  0.00            
ATOM     52  H25 ACD     1      -1.160  33.640  18.280  1.00  0.00            
ATOM     53  O13 ACD     1       3.650  34.550  18.620  1.00  0.00            
ATOM     54  C16 ACD     1       4.760  34.450  19.540  1.00  0.00            
ATOM     55  H26 ACD     1       4.710  33.540  20.150  1.00  0.00            
ATOM     56  C17 ACD     1       5.990  34.460  18.550  1.00  0.00            
ATOM     57  H27 ACD     1       6.030  35.410  18.000  1.00  0.00            
ATOM     58  O14 ACD     1       6.080  33.320  17.690  1.00  0.00            
ATOM     59  H28 ACD     1       5.180  33.180  17.360  1.00  0.00            
ATOM     60  C18 ACD     1       7.310  34.670  19.350  1.00  0.00            
ATOM     61  H29 ACD     1       7.490  33.840  20.040  1.00  0.00            
ATOM     62  O15 ACD     1       8.370  34.840  18.460  1.00  0.00            
ATOM     63  H30 ACD     1       8.590  33.940  18.200  1.00  0.00            
ATOM     64  C19 ACD     1       7.210  35.870  20.270  1.00  0.00            
ATOM     65  H31 ACD     1       8.070  36.000  20.930  1.00  0.00            
ATOM     66  O16 ACD     1       6.070  35.760  21.090  1.00  0.00            
ATOM     67  C20 ACD     1       4.790  35.750  20.430  1.00  0.00            
ATOM     68  H32 ACD     1       4.440  36.550  19.770  1.00  0.00            
ATOM     69  C21 ACD     1       3.760  35.700  21.560  1.00  0.00            
ATOM     70  H33 ACD     1       3.920  36.540  22.240  1.00  0.00            
ATOM     71  H34 ACD     1       2.760  35.850  21.130  1.00  0.00            
ATOM     72  O17 ACD     1       3.780  34.460  22.370  1.00  0.00            
ATOM     73  H35 ACD     1       3.000  34.420  22.930  1.00  0.00            
ATOM     74  O18 ACD     1       7.090  37.130  19.570  1.00  0.00            
ATOM     75  C22 ACD     1       7.960  38.180  19.990  1.00  0.00            
ATOM     76  H36 ACD     1       8.510  37.880  20.890  1.00  0.00            
ATOM     77  C23 ACD     1       8.910  38.360  18.850  1.00  0.00            
ATOM     78  H37 ACD     1       8.420  38.490  17.870  1.00  0.00            
ATOM     79  O19 ACD     1       9.750  37.260  18.820  1.00  0.00            
ATOM     80  H38 ACD     1       9.190  36.480  18.850  1.00  0.00            
ATOM     81  C24 ACD     1       9.740  39.600  19.010  1.00  0.00            
ATOM     82  H39 ACD     1      10.360  39.360  19.890  1.00  0.00            
ATOM     83  O20 ACD     1      10.510  39.980  17.910  1.00  0.00            
ATOM     84  H40 ACD     1       9.950  40.490  17.320  1.00  0.00            
ATOM     85  C25 ACD     1       8.870  40.820  19.390  1.00  0.00            
ATOM     86  H41 ACD     1       9.510  41.640  19.730  1.00  0.00            
ATOM     87  O21 ACD     1       8.110  40.440  20.530  1.00  0.00            
ATOM     88  C26 ACD     1       7.150  39.420  20.310  1.00  0.00            
ATOM     89  H42 ACD     1       6.470  39.620  19.480  1.00  0.00            
ATOM     90  C27 ACD     1       6.410  39.250  21.630  1.00  0.00            
ATOM     91  H43 ACD     1       5.690  38.420  21.560  1.00  0.00            
ATOM     92  H44 ACD     1       7.150  39.030  22.410  1.00  0.00            
ATOM     93  O22 ACD     1       5.660  40.420  22.000  1.00  0.00            
ATOM     94  H45 ACD     1       6.330  41.110  22.090  1.00  0.00            
ATOM     95  O23 ACD     1       8.110  41.150  18.210  1.00  0.00            
ATOM     96  C28 ACD     1       7.770  42.560  17.930  1.00  0.00            
ATOM     97  H46 ACD     1       8.550  43.260  18.240  1.00  0.00            
ATOM     98  C29 ACD     1       6.420  42.990  18.570  1.00  0.00            
ATOM     99  H47 ACD     1       5.760  42.120  18.540  1.00  0.00            
ATOM    100  O24 ACD     1       5.760  44.030  17.800  1.00  0.00            
ATOM    101  C30 ACD     1       6.340  43.460  20.020  1.00  0.00            
ATOM    102  H48 ACD     1       5.310  43.750  20.260  1.00  0.00            
ATOM    103  H49 ACD     1       6.730  42.650  20.640  1.00  0.00            
ATOM    104  O25 ACD     1       7.080  44.640  20.250  1.00  0.00            
ATOM    105  H50 ACD     1       6.950  44.890  21.170  1.00  0.00            
ATOM    106  C31 ACD     1       7.730  42.520  16.450  1.00  0.00            
ATOM    107  H51 ACD     1       7.140  41.630  16.200  1.00  0.00            
ATOM    108  O26 ACD     1       9.040  42.230  15.850  1.00  0.00            
ATOM    109  H52 ACD     1       9.540  43.040  15.750  1.00  0.00            
ATOM    110  C32 ACD     1       6.940  43.700  15.790  1.00  0.00            
ATOM    111  H53 ACD     1       7.510  44.610  16.030  1.00  0.00            
ATOM    112  O27 ACD     1       6.950  43.650  14.340  1.00  0.00            
ATOM    113  H54 ACD     1       6.180  43.100  14.120  1.00  0.00            
ATOM    114  C33 ACD     1       5.530  43.890  16.410  1.00  0.00            
ATOM    115  H55 ACD     1       5.080  44.820  16.050  1.00  0.00            
ATOM    116  O28 ACD     1       4.690  42.790  16.150  1.00  0.00            
ATOM    117  C34 ACD     1       3.450  43.000  15.430  1.00  0.00            
ATOM    118  H56 ACD     1       3.420  44.010  15.000  1.00  0.00            
ATOM    119  C35 ACD     1       3.610  41.940  14.310  1.00  0.00            
ATOM    120  H57 ACD     1       3.850  40.930  14.660  1.00  0.00            
ATOM    121  O29 ACD     1       4.620  42.340  13.380  1.00  0.00            
ATOM    122  H58 ACD     1       4.600  41.730  12.630  1.00  0.00            
ATOM    123  C36 ACD     1       2.280  41.970  13.600  1.00  0.00            
ATOM    124  H59 ACD     1       2.190  43.020  13.310  1.00  0.00            
ATOM    125  O30 ACD     1       2.340  41.030  12.500  1.00  0.00            
ATOM    126  H60 ACD     1       2.790  41.490  11.780  1.00  0.00            
ATOM    127  C1  DP8     2      11.490  34.570  14.580  1.00  0.00            
ATOM    128  N1  DP8     2      10.160  35.160  14.400  1.00  0.00            
ATOM    129  C2  DP8     2       9.860  35.590  13.000  1.00  0.00            
ATOM    130  C3  DP8     2       8.400  36.100  12.890  1.00  0.00            
ATOM    131  N2  DP8     2       7.980  37.180  13.830  1.00  0.00            
ATOM    132  C4  DP8     2       6.520  37.450  13.580  1.00  0.00            
ATOM    133  C5  DP8     2       6.180  38.320  12.400  1.00  0.00            
ATOM    134  C6  DP8     2       4.970  38.090  11.750  1.00  0.00            
ATOM    135  C7  DP8     2       4.690  38.900  10.660  1.00  0.00            
ATOM    136  C8  DP8     2       5.530  39.960  10.200  1.00  0.00            
ATOM    137  C9  DP8     2       6.640  40.320  10.960  1.00  0.00            
ATOM    138  C10 DP8     2       6.970  39.540  12.090  1.00  0.00            
ATOM    139  C11 DP8     2       5.770  37.930  14.800  1.00  0.00            
ATOM    140  C12 DP8     2       5.800  39.230  15.240  1.00  0.00            
ATOM    141  C13 DP8     2       5.100  39.630  16.480  1.00  0.00            
ATOM    142  C14 DP8     2       4.300  38.700  17.100  1.00  0.00            
ATOM    143  Cl1 DP8     2       3.420  39.100  18.550  1.00  0.00            
ATOM    144  C15 DP8     2       4.370  37.330  16.630  1.00  0.00            
ATOM    145  C16 DP8     2       5.080  36.990  15.510  1.00  0.00            
ATOM    146  C17 DP8     2       8.260  36.580  15.190  1.00  0.00            
ATOM    147  C18 DP8     2       9.620  36.050  15.460  1.00  0.00            
ATOM    148  H1  DP8     2      11.550  34.000  15.510  1.00  0.00            
ATOM    149  H2  DP8     2      11.670  33.810  13.820  1.00  0.00            
ATOM    150  H3  DP8     2      12.170  35.430  14.620  1.00  0.00            
ATOM    151  H4  DP8     2      10.000  34.840  12.220  1.00  0.00            
ATOM    152  H5  DP8     2      10.480  36.450  12.720  1.00  0.00            
ATOM    153  H6  DP8     2       7.700  35.270  13.020  1.00  0.00            
ATOM    154  H7  DP8     2       8.260  36.430  11.860  1.00  0.00            
ATOM    155  H8  DP8     2       8.550  38.030  13.700  1.00  0.00            
ATOM    156  H9  DP8     2       6.060  36.490  13.360  1.00  0.00            
ATOM    157  H10 DP8     2       4.220  37.390  12.120  1.00  0.00            
ATOM    158  H11 DP8     2       3.710  38.790  10.190  1.00  0.00            
ATOM    159  H12 DP8     2       5.400  40.580   9.320  1.00  0.00            
ATOM    160  H13 DP8     2       7.340  41.080  10.620  1.00  0.00            
ATOM    161  H14 DP8     2       7.820  39.720  12.740  1.00  0.00            
ATOM    162  H15 DP8     2       6.450  39.970  14.790  1.00  0.00            
ATOM    163  H16 DP8     2       5.210  40.620  16.920  1.00  0.00            
ATOM    164  H17 DP8     2       3.800  36.560  17.150  1.00  0.00            
ATOM    165  H18 DP8     2       5.090  35.960  15.140  1.00  0.00            
ATOM    166  H19 DP8     2       7.510  35.810  15.400  1.00  0.00            
ATOM    167  H20 DP8     2       8.020  37.370  15.900  1.00  0.00            
ATOM    168  H21 DP8     2      10.280  36.900  15.660  1.00  0.00            
ATOM    169  H22 DP8     2       9.590  35.440  16.370  1.00  0.00            
TER
ENDMDL
MODEL        1
ATOM      1  H1  ACD     1      32.900  19.010  22.720  1.00  0.00            
ATOM      2  O1  ACD     1      33.090  19.010  21.780  1.00  0.00            
ATOM      3  C1  ACD     1      34.500  18.960  21.730  1.00  0.00            
ATOM      4  H2  ACD     1      34.870  18.640  22.710  1.00  0.00            
ATOM      5  H3  ACD     1      34.940  19.930  21.460  1.00  0.00            
ATOM      6  C2  ACD     1      34.920  17.860  20.730  1.00  0.00            
ATOM      7  H4  ACD     1      34.370  16.920  20.920  1.00  0.00            
ATOM      8  O2  ACD     1      34.740  18.310  19.420  1.00  0.00            
ATOM      9  C3  ACD     1      34.900  17.370  18.350  1.00  0.00            
ATOM     10  H5  ACD     1      34.850  17.970  17.430  1.00  0.00            
ATOM     11  O3  ACD     1      33.980  16.270  18.390  1.00  0.00            
ATOM     12  C4  ACD     1      32.880  16.310  17.420  1.00  0.00            
ATOM     13  H6  ACD     1      32.990  16.990  16.570  1.00  0.00            
ATOM     14  C5  ACD     1      33.030  14.990  16.760  1.00  0.00            
ATOM     15  H7  ACD     1      33.070  14.240  17.560  1.00  0.00            
ATOM     16  O4  ACD     1      34.280  15.010  16.070  1.00  0.00            
ATOM     17  H8  ACD     1      34.950  15.280  16.700  1.00  0.00            
ATOM     18  C6  ACD     1      31.810  14.570  15.940  1.00  0.00            
ATOM     19  H9  ACD     1      31.850  15.220  15.060  1.00  0.00            
ATOM     20  O5  ACD     1      31.840  13.220  15.450  1.00  0.00            
ATOM     21  H10 ACD     1      32.580  13.180  14.830  1.00  0.00            
ATOM     22  C7  ACD     1      30.550  14.790  16.740  1.00  0.00            
ATOM     23  H11 ACD     1      29.660  14.580  16.120  1.00  0.00            
ATOM     24  O6  ACD     1      30.480  16.110  17.180  1.00  0.00            
ATOM     25  C8  ACD     1      31.550  16.520  18.110  1.00  0.00            
ATOM     26  H12 ACD     1      31.380  15.820  18.940  1.00  0.00            
ATOM     27  C9  ACD     1      31.480  17.980  18.550  1.00  0.00            
ATOM     28  H13 ACD     1      30.430  18.270  18.700  1.00  0.00            
ATOM     29  H14 ACD     1      32.070  18.140  19.460  1.00  0.00            
ATOM     30  O7  ACD     1      32.030  18.890  17.530  1.00  0.00            
ATOM     31  H15 ACD     1      32.330  19.670  18.010  1.00  0.00            
ATOM     32  O8  ACD     1      30.570  13.850  17.870  1.00  0.00            
ATOM     33  C10 ACD     1      29.390  13.120  18.140  1.00  0.00            
ATOM     34  H16 ACD     1      28.690  13.160  17.300  1.00  0.00            
ATOM     35  C11 ACD     1      29.930  11.690  18.240  1.00  0.00            
ATOM     36  H17 ACD     1      30.760  11.810  18.930  1.00  0.00            
ATOM     37  O9  ACD     1      30.470  11.300  16.940  1.00  0.00            
ATOM     38  H18 ACD     1      30.920  12.120  16.700  1.00  0.00            
ATOM     39  C12 ACD     1      28.910  10.820  18.860  1.00  0.00            
ATOM     40  H19 ACD     1      28.000  10.840  18.250  1.00  0.00            
ATOM     41  O10 ACD     1      29.470   9.540  19.050  1.00  0.00            
ATOM     42  H20 ACD     1      29.340   9.350  18.120  1.00  0.00            
ATOM     43  C13 ACD     1      28.560  11.310  20.230  1.00  0.00            
ATOM     44  H21 ACD     1      27.790  10.680  20.680  1.00  0.00            
ATOM     45  O11 ACD     1      27.830  12.560  20.010  1.00  0.00            
ATOM     46  C14 ACD     1      28.620  13.600  19.380  1.00  0.00            
ATOM     47  H22 ACD     1      29.430  13.930  20.040  1.00  0.00            
ATOM     48  C15 ACD     1      27.630  14.710  19.030  1.00  0.00            
ATOM     49  H23 ACD     1      28.020  15.320  18.200  1.00  0.00            
ATOM     50  H24 ACD     1      26.740  14.170  18.700  1.00  0.00            
ATOM     51  O12 ACD     1      27.290  15.590  20.130  1.00  0.00            
ATOM     52  H25 ACD     1      27.060  15.000  20.860  1.00  0.00            
ATOM     53  O13 ACD     1      29.710  11.560  21.050  1.00  0.00            
ATOM     54  C16 ACD     1      29.610  11.240  22.500  1.00  0.00            
ATOM     55  H26 ACD     1      28.680  10.790  22.860  1.00  0.00            
ATOM     56  C17 ACD     1      30.700  10.170  22.690  1.00  0.00            
ATOM     57  H27 ACD     1      31.680  10.520  22.330  1.00  0.00            
ATOM     58  O14 ACD     1      30.290   8.910  22.140  1.00  0.00            
ATOM     59  H28 ACD     1      30.050   8.990  21.210  1.00  0.00            
ATOM     60  C18 ACD     1      31.040   9.950  24.160  1.00  0.00            
ATOM     61  H29 ACD     1      30.260   9.360  24.650  1.00  0.00            
ATOM     62  O15 ACD     1      32.190   9.180  24.270  1.00  0.00            
ATOM     63  H30 ACD     1      32.000   8.350  23.820  1.00  0.00            
ATOM     64  C19 ACD     1      31.260  11.260  24.850  1.00  0.00            
ATOM     65  H31 ACD     1      31.260  11.120  25.940  1.00  0.00            
ATOM     66  O16 ACD     1      30.220  12.130  24.580  1.00  0.00            
ATOM     67  C20 ACD     1      30.090  12.490  23.260  1.00  0.00            
ATOM     68  H32 ACD     1      31.080  12.770  22.860  1.00  0.00            
ATOM     69  C21 ACD     1      29.120  13.670  23.130  1.00  0.00            
ATOM     70  H33 ACD     1      29.460  14.430  23.840  1.00  0.00            
ATOM     71  H34 ACD     1      29.220  14.100  22.120  1.00  0.00            
ATOM     72  O17 ACD     1      27.760  13.390  23.420  1.00  0.00            
ATOM     73  H35 ACD     1      27.710  13.150  24.350  1.00  0.00            
ATOM     74  O18 ACD     1      32.490  11.900  24.540  1.00  0.00            
ATOM     75  C22 ACD     1      33.340  12.190  25.710  1.00  0.00            
ATOM     76  H36 ACD     1      32.890  11.680  26.570  1.00  0.00            
ATOM     77  C23 ACD     1      34.670  11.560  25.450  1.00  0.00            
ATOM     78  H37 ACD     1      35.010  11.890  24.460  1.00  0.00            
ATOM     79  O19 ACD     1      34.490  10.180  25.460  1.00  0.00            
ATOM     80  H38 ACD     1      33.820  10.030  24.780  1.00  0.00            
ATOM     81  C24 ACD     1      35.760  12.080  26.490  1.00  0.00            
ATOM     82  H39 ACD     1      35.510  11.920  27.550  1.00  0.00            
ATOM     83  O20 ACD     1      37.090  11.650  26.230  1.00  0.00            
ATOM     84  H40 ACD     1      37.210  11.670  25.270  1.00  0.00            
ATOM     85  C25 ACD     1      35.820  13.590  26.410  1.00  0.00            
ATOM     86  H41 ACD     1      36.580  13.960  27.100  1.00  0.00            
ATOM     87  O21 ACD     1      34.500  14.110  26.770  1.00  0.00            
ATOM     88  C26 ACD     1      33.470  13.770  25.880  1.00  0.00            
ATOM     89  H42 ACD     1      33.670  14.160  24.880  1.00  0.00            
ATOM     90  C27 ACD     1      32.190  14.430  26.320  1.00  0.00            
ATOM     91  H43 ACD     1      31.380  13.780  25.940  1.00  0.00            
ATOM     92  H44 ACD     1      32.050  14.340  27.400  1.00  0.00            
ATOM     93  O22 ACD     1      32.130  15.740  25.910  1.00  0.00            
ATOM     94  H45 ACD     1      32.930  16.180  26.220  1.00  0.00            
ATOM     95  O23 ACD     1      36.160  14.030  25.110  1.00  0.00            
ATOM     96  C28 ACD     1      37.020  15.220  25.040  1.00  0.00            
ATOM     97  H46 ACD     1      37.630  15.260  25.950  1.00  0.00            
ATOM     98  C29 ACD     1      36.060  16.450  24.970  1.00  0.00            
ATOM     99  H47 ACD     1      35.090  16.340  24.470  1.00  0.00            
ATOM    100  O24 ACD     1      36.760  17.560  24.380  1.00  0.00            
ATOM    101  C30 ACD     1      35.800  16.940  26.410  1.00  0.00            
ATOM    102  H48 ACD     1      35.990  16.040  27.010  1.00  0.00            
ATOM    103  H49 ACD     1      36.470  17.740  26.730  1.00  0.00            
ATOM    104  O25 ACD     1      34.470  17.430  26.540  1.00  0.00            
ATOM    105  H50 ACD     1      34.310  17.510  27.480  1.00  0.00            
ATOM    106  C31 ACD     1      38.000  14.950  23.890  1.00  0.00            
ATOM    107  H51 ACD     1      37.470  14.540  23.020  1.00  0.00            
ATOM    108  O26 ACD     1      38.900  13.980  24.420  1.00  0.00            
ATOM    109  H52 ACD     1      38.630  13.110  24.130  1.00  0.00            
ATOM    110  C32 ACD     1      38.600  16.300  23.450  1.00  0.00            
ATOM    111  H53 ACD     1      39.140  16.770  24.280  1.00  0.00            
ATOM    112  O27 ACD     1      39.440  16.270  22.330  1.00  0.00            
ATOM    113  H54 ACD     1      39.940  17.090  22.360  1.00  0.00            
ATOM    114  C33 ACD     1      37.480  17.290  23.170  1.00  0.00            
ATOM    115  H55 ACD     1      37.920  18.190  22.730  1.00  0.00            
ATOM    116  O28 ACD     1      36.630  16.760  22.090  1.00  0.00            
ATOM    117  C34 ACD     1      36.320  17.510  20.890  1.00  0.00            
ATOM    118  H56 ACD     1      36.890  18.440  20.780  1.00  0.00            
ATOM    119  C35 ACD     1      36.870  16.550  19.790  1.00  0.00            
ATOM    120  H57 ACD     1      36.590  15.550  20.120  1.00  0.00            
ATOM    121  O29 ACD     1      38.390  16.620  19.720  1.00  0.00            
ATOM    122  H58 ACD     1      38.740  16.440  20.590  1.00  0.00            
ATOM    123  C36 ACD     1      36.290  16.800  18.380  1.00  0.00            
ATOM    124  H59 ACD     1      36.980  17.590  18.060  1.00  0.00            
ATOM    125  O30 ACD     1      36.420  15.670  17.440  1.00  0.00            
ATOM    126  H60 ACD     1      37.250  15.210  17.610  1.00  0.00            
ATOM    127  C1  DP8     2      36.630  10.580  14.030  1.00  0.00            
ATOM    128  N1  DP8     2      36.510  10.930  15.440  1.00  0.00            
ATOM    129  C2  DP8     2      36.300   9.710  16.260  1.00  0.00            
ATOM    130  C3  DP8     2      36.660  10.220  17.680  1.00  0.00            
ATOM    131  N2  DP8     2      35.580  11.180  18.170  1.00  0.00            
ATOM    132  C4  DP8     2      35.860  11.650  19.550  1.00  0.00            
ATOM    133  C5  DP8     2      36.060  10.560  20.570  1.00  0.00            
ATOM    134  C6  DP8     2      34.860   9.980  21.170  1.00  0.00            
ATOM    135  C7  DP8     2      34.920   8.920  22.070  1.00  0.00            
ATOM    136  C8  DP8     2      36.180   8.490  22.450  1.00  0.00            
ATOM    137  C9  DP8     2      37.400   9.040  21.940  1.00  0.00            
ATOM    138  C10 DP8     2      37.320  10.060  20.950  1.00  0.00            
ATOM    139  C11 DP8     2      34.920  12.700  20.110  1.00  0.00            
ATOM    140  C12 DP8     2      33.630  12.920  19.580  1.00  0.00            
ATOM    141  C13 DP8     2      32.830  13.820  20.330  1.00  0.00            
ATOM    142  C14 DP8     2      33.260  14.400  21.480  1.00  0.00            
ATOM    143  Cl1 DP8     2      32.250  15.590  22.300  1.00  0.00            
ATOM    144  C15 DP8     2      34.500  14.150  21.970  1.00  0.00            
ATOM    145  C16 DP8     2      35.350  13.350  21.290  1.00  0.00            
ATOM    146  C17 DP8     2      35.710  12.380  17.260  1.00  0.00            
ATOM    147  C18 DP8     2      35.550  12.000  15.790  1.00  0.00            
ATOM    148  H1  DP8     2      37.400   9.810  13.890  1.00  0.00            
ATOM    149  H2  DP8     2      35.630  10.320  13.680  1.00  0.00            
ATOM    150  H3  DP8     2      36.960  11.440  13.440  1.00  0.00            
ATOM    151  H4  DP8     2      37.000   8.920  15.950  1.00  0.00            
ATOM    152  H5  DP8     2      35.270   9.320  16.230  1.00  0.00            
ATOM    153  H6  DP8     2      37.600  10.780  17.640  1.00  0.00            
ATOM    154  H7  DP8     2      36.710   9.400  18.400  1.00  0.00            
ATOM    155  H8  DP8     2      34.620  10.800  18.160  1.00  0.00            
ATOM    156  H9  DP8     2      36.790  12.220  19.470  1.00  0.00            
ATOM    157  H10 DP8     2      33.860  10.230  20.820  1.00  0.00            
ATOM    158  H11 DP8     2      34.030   8.420  22.450  1.00  0.00            
ATOM    159  H12 DP8     2      36.190   7.610  23.080  1.00  0.00            
ATOM    160  H13 DP8     2      38.370   8.710  22.300  1.00  0.00            
ATOM    161  H14 DP8     2      38.170  10.330  20.340  1.00  0.00            
ATOM    162  H15 DP8     2      33.210  12.320  18.780  1.00  0.00            
ATOM    163  H16 DP8     2      31.820  14.070  20.000  1.00  0.00            
ATOM    164  H17 DP8     2      34.840  14.570  22.910  1.00  0.00            
ATOM    165  H18 DP8     2      36.330  13.120  21.700  1.00  0.00            
ATOM    166  H19 DP8     2      36.760  12.660  17.280  1.00  0.00            
ATOM    167  H20 DP8     2      35.030  13.210  17.470  1.00  0.00            
ATOM    168  H21 DP8     2      34.540  11.630  15.620  1.00  0.00            
ATOM    169  H22 DP8     2      35.740  12.800  15.060  1.00  0.00            
TER
ENDMDL
MODEL        1
ATOM      1  H1  ACD     1      12.790   6.390  36.430  1.00  0.00            
ATOM      2  O1  ACD     1      12.030   6.510  35.860  1.00  0.00            
ATOM      3  C1  ACD     1      11.790   7.870  35.650  1.00  0.00            
ATOM      4  H2  ACD     1      11.450   8.350  36.580  1.00  0.00            
ATOM      5  H3  ACD     1      10.910   8.060  35.020  1.00  0.00            
ATOM      6  C2  ACD     1      13.090   8.470  35.040  1.00  0.00            
ATOM      7  H4  ACD     1      13.960   7.930  35.420  1.00  0.00            
ATOM      8  O2  ACD     1      13.000   8.320  33.680  1.00  0.00            
ATOM      9  C3  ACD     1      14.000   8.870  32.850  1.00  0.00            
ATOM     10  H5  ACD     1      13.820   8.540  31.820  1.00  0.00            
ATOM     11  O3  ACD     1      15.330   8.420  33.290  1.00  0.00            
ATOM     12  C4  ACD     1      16.190   8.030  32.240  1.00  0.00            
ATOM     13  H6  ACD     1      15.780   8.260  31.260  1.00  0.00            
ATOM     14  C5  ACD     1      17.540   8.770  32.500  1.00  0.00            
ATOM     15  H7  ACD     1      17.920   8.550  33.510  1.00  0.00            
ATOM     16  O4  ACD     1      17.310  10.200  32.500  1.00  0.00            
ATOM     17  H8  ACD     1      18.180  10.590  32.500  1.00  0.00            
ATOM     18  C6  ACD     1      18.450   8.310  31.430  1.00  0.00            
ATOM     19  H9  ACD     1      17.980   8.440  30.440  1.00  0.00            
ATOM     20  O5  ACD     1      19.710   8.930  31.490  1.00  0.00            
ATOM     21  H10 ACD     1      20.320   8.250  31.790  1.00  0.00            
ATOM     22  C7  ACD     1      18.720   6.820  31.570  1.00  0.00            
ATOM     23  H11 ACD     1      19.390   6.450  30.780  1.00  0.00            
ATOM     24  O6  ACD     1      17.460   6.150  31.370  1.00  0.00            
ATOM     25  C8  ACD     1      16.410   6.530  32.300  1.00  0.00            
ATOM     26  H12 ACD     1      16.750   6.300  33.310  1.00  0.00            
ATOM     27  C9  ACD     1      15.200   5.750  32.160  1.00  0.00            
ATOM     28  H13 ACD     1      15.430   4.700  32.390  1.00  0.00            
ATOM     29  H14 ACD     1      14.540   6.050  32.990  1.00  0.00            
ATOM     30  O7  ACD     1      14.470   5.870  30.890  1.00  0.00            
ATOM     31  H15 ACD     1      14.530   5.010  30.460  1.00  0.00            
ATOM     32  O8  ACD     1      19.300   6.520  32.800  1.00  0.00            
ATOM     33  C10 ACD     1      20.520   5.710  32.740  1.00  0.00            
ATOM     34  H16 ACD     1      20.520   5.130  31.810  1.00  0.00            
ATOM     35  C11 ACD     1      21.740   6.710  32.800  1.00  0.00            
ATOM     36  H17 ACD     1      21.430   7.530  33.460  1.00  0.00            
ATOM     37  O9  ACD     1      21.920   7.230  31.520  1.00  0.00            
ATOM     38  H18 ACD     1      22.590   6.720  31.070  1.00  0.00            
ATOM     39  C12 ACD     1      23.000   5.950  33.320  1.00  0.00            
ATOM     40  H19 ACD     1      23.300   5.250  32.530  1.00  0.00            
ATOM     41  O10 ACD     1      24.160   6.760  33.530  1.00  0.00            
ATOM     42  H20 ACD     1      23.980   7.640  33.860  1.00  0.00            
ATOM     43  C13 ACD     1      22.670   5.100  34.550  1.00  0.00            
ATOM     44  H21 ACD     1      23.620   4.560  34.650  1.00  0.00            
ATOM     45  O11 ACD     1      21.650   4.110  34.260  1.00  0.00            
ATOM     46  C14 ACD     1      20.420   4.740  33.950  1.00  0.00            
ATOM     47  H22 ACD     1      20.060   5.340  34.800  1.00  0.00            
ATOM     48  C15 ACD     1      19.370   3.700  33.550  1.00  0.00            
ATOM     49  H23 ACD     1      18.410   4.050  33.150  1.00  0.00            
ATOM     50  H24 ACD     1      19.640   3.150  32.640  1.00  0.00            
ATOM     51  O12 ACD     1      19.200   2.700  34.570  1.00  0.00            
ATOM     52  H25 ACD     1      20.040   2.420  34.930  1.00  0.00            
ATOM     53  O13 ACD     1      22.310   5.930  35.630  1.00  0.00            
ATOM     54  C16 ACD     1      22.880   5.560  36.900  1.00  0.00            
ATOM     55  H26 ACD     1      23.840   5.020  36.840  1.00  0.00            
ATOM     56  C17 ACD     1      23.040   6.930  37.690  1.00  0.00            
ATOM     57  H27 ACD     1      22.120   7.490  37.470  1.00  0.00            
ATOM     58  O14 ACD     1      24.170   7.700  37.250  1.00  0.00            
ATOM     59  H28 ACD     1      24.020   7.940  36.330  1.00  0.00            
ATOM     60  C18 ACD     1      23.040   6.670  39.220  1.00  0.00            
ATOM     61  H29 ACD     1      24.040   6.290  39.460  1.00  0.00            
ATOM     62  O15 ACD     1      22.890   7.970  39.770  1.00  0.00            
ATOM     63  H30 ACD     1      23.600   8.430  39.330  1.00  0.00            
ATOM     64  C19 ACD     1      22.000   5.680  39.660  1.00  0.00            
ATOM     65  H31 ACD     1      22.080   5.500  40.740  1.00  0.00            
ATOM     66  O16 ACD     1      22.220   4.440  39.000  1.00  0.00            
ATOM     67  C20 ACD     1      21.950   4.460  37.610  1.00  0.00            
ATOM     68  H32 ACD     1      20.910   4.720  37.410  1.00  0.00            
ATOM     69  C21 ACD     1      22.180   3.010  37.110  1.00  0.00            
ATOM     70  H33 ACD     1      21.720   2.390  37.890  1.00  0.00            
ATOM     71  H34 ACD     1      21.560   2.940  36.210  1.00  0.00            
ATOM     72  O17 ACD     1      23.510   2.650  36.690  1.00  0.00            
ATOM     73  H35 ACD     1      23.480   2.190  35.840  1.00  0.00            
ATOM     74  O18 ACD     1      20.690   6.200  39.350  1.00  0.00            
ATOM     75  C22 ACD     1      19.750   6.290  40.360  1.00  0.00            
ATOM     76  H36 ACD     1      20.160   5.920  41.310  1.00  0.00            
ATOM     77  C23 ACD     1      19.450   7.790  40.570  1.00  0.00            
ATOM     78  H37 ACD     1      19.080   8.180  39.610  1.00  0.00            
ATOM     79  O19 ACD     1      20.620   8.570  41.070  1.00  0.00            
ATOM     80  H38 ACD     1      21.320   8.400  40.430  1.00  0.00            
ATOM     81  C24 ACD     1      18.320   7.930  41.490  1.00  0.00            
ATOM     82  H39 ACD     1      18.630   7.530  42.470  1.00  0.00            
ATOM     83  O20 ACD     1      18.060   9.350  41.640  1.00  0.00            
ATOM     84  H40 ACD     1      18.690   9.660  42.290  1.00  0.00            
ATOM     85  C25 ACD     1      17.040   7.280  40.990  1.00  0.00            
ATOM     86  H41 ACD     1      16.270   7.430  41.760  1.00  0.00            
ATOM     87  O21 ACD     1      17.320   5.890  40.830  1.00  0.00            
ATOM     88  C26 ACD     1      18.390   5.570  39.910  1.00  0.00            
ATOM     89  H42 ACD     1      18.100   5.800  38.880  1.00  0.00            
ATOM     90  C27 ACD     1      18.640   4.030  39.910  1.00  0.00            
ATOM     91  H43 ACD     1      19.380   3.810  39.130  1.00  0.00            
ATOM     92  H44 ACD     1      19.090   3.720  40.860  1.00  0.00            
ATOM     93  O22 ACD     1      17.420   3.320  39.610  1.00  0.00            
ATOM     94  H45 ACD     1      17.480   2.750  38.830  1.00  0.00            
ATOM     95  O23 ACD     1      16.540   7.760  39.700  1.00  0.00            
ATOM     96  C28 ACD     1      15.300   8.360  39.660  1.00  0.00            
ATOM     97  H46 ACD     1      14.760   8.140  40.590  1.00  0.00            
ATOM     98  C29 ACD     1      14.650   7.730  38.420  1.00  0.00            
ATOM     99  H47 ACD     1      15.300   7.930  37.560  1.00  0.00            
ATOM    100  O24 ACD     1      13.370   8.320  38.160  1.00  0.00            
ATOM    101  C30 ACD     1      14.480   6.240  38.580  1.00  0.00            
ATOM    102  H48 ACD     1      15.310   5.710  39.070  1.00  0.00            
ATOM    103  H49 ACD     1      13.650   6.010  39.260  1.00  0.00            
ATOM    104  O25 ACD     1      14.280   5.680  37.250  1.00  0.00            
ATOM    105  H50 ACD     1      14.920   5.000  37.000  1.00  0.00            
ATOM    106  C31 ACD     1      15.400   9.880  39.520  1.00  0.00            
ATOM    107  H51 ACD     1      16.090  10.120  38.700  1.00  0.00            
ATOM    108  O26 ACD     1      15.870  10.520  40.750  1.00  0.00            
ATOM    109  H52 ACD     1      16.690  10.070  40.940  1.00  0.00            
ATOM    110  C32 ACD     1      14.040  10.410  39.160  1.00  0.00            
ATOM    111  H53 ACD     1      13.470  10.150  40.060  1.00  0.00            
ATOM    112  O27 ACD     1      14.020  11.850  38.870  1.00  0.00            
ATOM    113  H54 ACD     1      14.740  12.160  38.310  1.00  0.00            
ATOM    114  C33 ACD     1      13.420   9.720  37.970  1.00  0.00            
ATOM    115  H55 ACD     1      12.410  10.140  37.950  1.00  0.00            
ATOM    116  O28 ACD     1      14.030  10.090  36.750  1.00  0.00            
ATOM    117  C34 ACD     1      13.360   9.930  35.420  1.00  0.00            
ATOM    118  H56 ACD     1      12.400  10.440  35.520  1.00  0.00            
ATOM    119  C35 ACD     1      14.240  10.790  34.440  1.00  0.00            
ATOM    120  H57 ACD     1      15.270  10.450  34.640  1.00  0.00            
ATOM    121  O29 ACD     1      13.990  12.220  34.690  1.00  0.00            
ATOM    122  H58 ACD     1      13.110  12.450  34.350  1.00  0.00            
ATOM    123  C36 ACD     1      13.970  10.380  33.050  1.00  0.00            
ATOM    124  H59 ACD     1      12.930  10.540  32.730  1.00  0.00            
ATOM    125  O30 ACD     1      14.820  10.960  32.060  1.00  0.00            
ATOM    126  H60 ACD     1      15.690  10.630  32.280  1.00  0.00            
ATOM    127  C1  DP8     2      17.640  14.710  41.080  1.00  0.00            
ATOM    128  N1  DP8     2      18.230  14.000  39.940  1.00  0.00            
ATOM    129  C2  DP8     2      18.190  14.750  38.700  1.00  0.00            
ATOM    130  C3  DP8     2      19.010  13.860  37.750  1.00  0.00            
ATOM    131  N2  DP8     2      18.350  12.480  37.520  1.00  0.00            
ATOM    132  C4  DP8     2      19.210  11.550  36.640  1.00  0.00            
ATOM    133  C5  DP8     2      19.260  12.050  35.190  1.00  0.00            
ATOM    134  C6  DP8     2      20.510  12.180  34.520  1.00  0.00            
ATOM    135  C7  DP8     2      20.620  12.730  33.250  1.00  0.00            
ATOM    136  C8  DP8     2      19.510  13.200  32.530  1.00  0.00            
ATOM    137  C9  DP8     2      18.280  13.040  33.160  1.00  0.00            
ATOM    138  C10 DP8     2      18.160  12.470  34.440  1.00  0.00            
ATOM    139  C11 DP8     2      18.800  10.090  36.500  1.00  0.00            
ATOM    140  C12 DP8     2      17.430   9.720  36.140  1.00  0.00            
ATOM    141  C13 DP8     2      17.120   8.370  36.040  1.00  0.00            
ATOM    142  C14 DP8     2      18.100   7.370  36.320  1.00  0.00            
ATOM    143  Cl1 DP8     2      17.690   5.670  36.240  1.00  0.00            
ATOM    144  C15 DP8     2      19.410   7.730  36.720  1.00  0.00            
ATOM    145  C16 DP8     2      19.780   9.090  36.780  1.00  0.00            
ATOM    146  C17 DP8     2      18.340  11.820  38.850  1.00  0.00            
ATOM    147  C18 DP8     2      17.660  12.630  39.960  1.00  0.00            
ATOM    148  H1  DP8     2      18.040  14.130  41.920  1.00  0.00            
ATOM    149  H2  DP8     2      17.970  15.750  41.170  1.00  0.00            
ATOM    150  H3  DP8     2      16.540  14.670  41.160  1.00  0.00            
ATOM    151  H4  DP8     2      18.610  15.750  38.870  1.00  0.00            
ATOM    152  H5  DP8     2      17.150  14.910  38.360  1.00  0.00            
ATOM    153  H6  DP8     2      20.010  13.790  38.190  1.00  0.00            
ATOM    154  H7  DP8     2      18.990  14.330  36.770  1.00  0.00            
ATOM    155  H8  DP8     2      17.390  12.680  37.210  1.00  0.00            
ATOM    156  H9  DP8     2      20.230  11.430  37.030  1.00  0.00            
ATOM    157  H10 DP8     2      21.410  11.810  35.000  1.00  0.00            
ATOM    158  H11 DP8     2      21.530  12.820  32.670  1.00  0.00            
ATOM    159  H12 DP8     2      19.630  13.660  31.550  1.00  0.00            
ATOM    160  H13 DP8     2      17.360  13.300  32.620  1.00  0.00            
ATOM    161  H14 DP8     2      17.160  12.460  34.850  1.00  0.00            
ATOM    162  H15 DP8     2      16.600  10.410  35.980  1.00  0.00            
ATOM    163  H16 DP8     2      16.200   7.970  35.610  1.00  0.00            
ATOM    164  H17 DP8     2      20.110   6.930  36.960  1.00  0.00            
ATOM    165  H18 DP8     2      20.780   9.300  37.140  1.00  0.00            
ATOM    166  H19 DP8     2      19.370  11.680  39.160  1.00  0.00            
ATOM    167  H20 DP8     2      17.960  10.790  38.840  1.00  0.00            
ATOM    168  H21 DP8     2      16.570  12.630  39.940  1.00  0.00            
ATOM    169  H22 DP8     2      17.880  12.180  40.940  1.00  0.00            
TER
ENDMDL
MODEL        1
ATOM      1  H1  ACD     1      19.400   3.960   6.350  1.00  0.00            
ATOM      2  O1  ACD     1      18.770   3.930   7.070  1.00  0.00            
ATOM      3  C1  ACD     1      19.130   4.990   8.010  1.00  0.00            
ATOM      4  H2  ACD     1      19.100   6.010   7.610  1.00  0.00            
ATOM      5  H3  ACD     1      20.180   4.870   8.300  1.00  0.00            
ATOM      6  C2  ACD     1      18.390   4.990   9.370  1.00  0.00            
ATOM      7  H4  ACD     1      18.780   5.810   9.990  1.00  0.00            
ATOM      8  O2  ACD     1      17.030   5.090   8.990  1.00  0.00            
ATOM      9  C3  ACD     1      16.110   4.990  10.050  1.00  0.00            
ATOM     10  H5  ACD     1      15.100   5.150   9.650  1.00  0.00            
ATOM     11  O3  ACD     1      16.480   5.910  11.060  1.00  0.00            
ATOM     12  C4  ACD     1      15.590   6.810  11.540  1.00  0.00            
ATOM     13  H6  ACD     1      14.580   6.600  11.150  1.00  0.00            
ATOM     14  C5  ACD     1      15.650   6.650  13.070  1.00  0.00            
ATOM     15  H7  ACD     1      16.700   6.850  13.280  1.00  0.00            
ATOM     16  O4  ACD     1      15.220   5.290  13.430  1.00  0.00            
ATOM     17  H8  ACD     1      15.240   5.280  14.390  1.00  0.00            
ATOM     18  C6  ACD     1      14.780   7.710  13.750  1.00  0.00            
ATOM     19  H9  ACD     1      13.740   7.420  13.590  1.00  0.00            
ATOM     20  O5  ACD     1      15.160   7.570  15.120  1.00  0.00            
ATOM     21  H10 ACD     1      15.660   8.360  15.340  1.00  0.00            
ATOM     22  C7  ACD     1      15.230   9.100  13.320  1.00  0.00            
ATOM     23  H11 ACD     1      14.520   9.810  13.750  1.00  0.00            
ATOM     24  O6  ACD     1      15.220   9.210  11.840  1.00  0.00            
ATOM     25  C8  ACD     1      15.920   8.200  11.090  1.00  0.00            
ATOM     26  H12 ACD     1      16.980   8.440  11.270  1.00  0.00            
ATOM     27  C9  ACD     1      15.650   8.350   9.600  1.00  0.00            
ATOM     28  H13 ACD     1      16.100   7.470   9.130  1.00  0.00            
ATOM     29  H14 ACD     1      14.570   8.250   9.440  1.00  0.00            
ATOM     30  O7  ACD     1      16.040   9.550   8.920  1.00  0.00            
ATOM     31  H15 ACD     1      16.930   9.430   8.580  1.00  0.00            
ATOM     32  O8  ACD     1      16.550   9.360  13.830  1.00  0.00            
ATOM     33  C10 ACD     1      16.760  10.670  14.350  1.00  0.00            
ATOM     34  H16 ACD     1      15.830  11.250  14.260  1.00  0.00            
ATOM     35  C11 ACD     1      17.090  10.340  15.800  1.00  0.00            
ATOM     36  H17 ACD     1      17.860   9.560  15.760  1.00  0.00            
ATOM     37  O9  ACD     1      15.940   9.900  16.540  1.00  0.00            
ATOM     38  H18 ACD     1      16.190   9.930  17.470  1.00  0.00            
ATOM     39  C12 ACD     1      17.640  11.600  16.420  1.00  0.00            
ATOM     40  H19 ACD     1      16.790  12.290  16.450  1.00  0.00            
ATOM     41  O10 ACD     1      18.190  11.470  17.710  1.00  0.00            
ATOM     42  H20 ACD     1      19.070  11.130  17.560  1.00  0.00            
ATOM     43  C13 ACD     1      18.770  12.210  15.520  1.00  0.00            
ATOM     44  H21 ACD     1      19.120  13.150  15.960  1.00  0.00            
ATOM     45  O11 ACD     1      18.270  12.430  14.210  1.00  0.00            
ATOM     46  C14 ACD     1      17.800  11.320  13.460  1.00  0.00            
ATOM     47  H22 ACD     1      18.580  10.550  13.380  1.00  0.00            
ATOM     48  C15 ACD     1      17.280  11.780  12.080  1.00  0.00            
ATOM     49  H23 ACD     1      17.070  10.830  11.570  1.00  0.00            
ATOM     50  H24 ACD     1      16.290  12.250  12.140  1.00  0.00            
ATOM     51  O12 ACD     1      18.260  12.580  11.360  1.00  0.00            
ATOM     52  H25 ACD     1      18.460  13.360  11.880  1.00  0.00            
ATOM     53  O13 ACD     1      19.840  11.300  15.390  1.00  0.00            
ATOM     54  C16 ACD     1      21.090  11.780  15.970  1.00  0.00            
ATOM     55  H26 ACD     1      21.040  12.730  16.520  1.00  0.00            
ATOM     56  C17 ACD     1      21.430  10.720  17.010  1.00  0.00            
ATOM     57  H27 ACD     1      21.040   9.760  16.670  1.00  0.00            
ATOM     58  O14 ACD     1      20.720  10.840  18.280  1.00  0.00            
ATOM     59  H28 ACD     1      21.090  10.220  18.920  1.00  0.00            
ATOM     60  C18 ACD     1      22.890  10.460  17.220  1.00  0.00            
ATOM     61  H29 ACD     1      23.320  11.260  17.840  1.00  0.00            
ATOM     62  O15 ACD     1      23.040   9.200  17.910  1.00  0.00            
ATOM     63  H30 ACD     1      23.620   8.630  17.410  1.00  0.00            
ATOM     64  C19 ACD     1      23.710  10.480  15.940  1.00  0.00            
ATOM     65  H31 ACD     1      24.800  10.380  16.030  1.00  0.00            
ATOM     66  O16 ACD     1      23.440  11.700  15.280  1.00  0.00            
ATOM     67  C20 ACD     1      22.080  11.890  14.870  1.00  0.00            
ATOM     68  H32 ACD     1      21.980  10.970  14.280  1.00  0.00            
ATOM     69  C21 ACD     1      22.050  13.220  14.190  1.00  0.00            
ATOM     70  H33 ACD     1      22.630  13.200  13.260  1.00  0.00            
ATOM     71  H34 ACD     1      21.060  13.460  13.780  1.00  0.00            
ATOM     72  O17 ACD     1      22.350  14.270  15.090  1.00  0.00            
ATOM     73  H35 ACD     1      22.060  15.100  14.700  1.00  0.00            
ATOM     74  O18 ACD     1      23.330   9.360  15.160  1.00  0.00            
ATOM     75  C22 ACD     1      24.300   8.480  14.650  1.00  0.00            
ATOM     76  H36 ACD     1      25.290   8.950  14.740  1.00  0.00            
ATOM     77  C23 ACD     1      24.130   7.080  15.270  1.00  0.00            
ATOM     78  H37 ACD     1      23.130   6.630  15.220  1.00  0.00            
ATOM     79  O19 ACD     1      24.490   7.110  16.640  1.00  0.00            
ATOM     80  H38 ACD     1      24.730   6.220  16.910  1.00  0.00            
ATOM     81  C24 ACD     1      25.050   6.130  14.490  1.00  0.00            
ATOM     82  H39 ACD     1      26.060   6.550  14.590  1.00  0.00            
ATOM     83  O20 ACD     1      24.970   4.750  14.910  1.00  0.00            
ATOM     84  H40 ACD     1      24.300   4.350  14.340  1.00  0.00            
ATOM     85  C25 ACD     1      24.690   6.120  13.010  1.00  0.00            
ATOM     86  H41 ACD     1      25.360   5.420  12.490  1.00  0.00            
ATOM     87  O21 ACD     1      24.790   7.440  12.460  1.00  0.00            
ATOM     88  C26 ACD     1      24.020   8.430  13.140  1.00  0.00            
ATOM     89  H42 ACD     1      22.930   8.370  13.040  1.00  0.00            
ATOM     90  C27 ACD     1      24.160   9.740  12.440  1.00  0.00            
ATOM     91  H43 ACD     1      23.750   9.780  11.420  1.00  0.00            
ATOM     92  H44 ACD     1      23.530  10.500  12.900  1.00  0.00            
ATOM     93  O22 ACD     1      25.570  10.060  12.470  1.00  0.00            
ATOM     94  H45 ACD     1      25.990   9.360  11.960  1.00  0.00            
ATOM     95  O23 ACD     1      23.380   5.760  12.800  1.00  0.00            
ATOM     96  C28 ACD     1      23.130   4.640  11.880  1.00  0.00            
ATOM     97  H46 ACD     1      24.070   4.250  11.470  1.00  0.00            
ATOM     98  C29 ACD     1      22.250   5.200  10.770  1.00  0.00            
ATOM     99  H47 ACD     1      21.370   5.650  11.250  1.00  0.00            
ATOM    100  O24 ACD     1      21.820   4.180   9.890  1.00  0.00            
ATOM    101  C30 ACD     1      22.870   6.310   9.930  1.00  0.00            
ATOM    102  H48 ACD     1      22.290   6.510   9.020  1.00  0.00            
ATOM    103  H49 ACD     1      22.870   7.290  10.420  1.00  0.00            
ATOM    104  O25 ACD     1      24.200   6.070   9.420  1.00  0.00            
ATOM    105  H50 ACD     1      24.810   5.930  10.140  1.00  0.00            
ATOM    106  C31 ACD     1      22.360   3.630  12.700  1.00  0.00            
ATOM    107  H51 ACD     1      21.510   4.090  13.210  1.00  0.00            
ATOM    108  O26 ACD     1      23.280   2.950  13.600  1.00  0.00            
ATOM    109  H52 ACD     1      22.880   2.130  13.880  1.00  0.00            
ATOM    110  C32 ACD     1      21.770   2.580  11.700  1.00  0.00            
ATOM    111  H53 ACD     1      22.550   1.950  11.240  1.00  0.00            
ATOM    112  O27 ACD     1      20.960   1.620  12.390  1.00  0.00            
ATOM    113  H54 ACD     1      20.720   1.040  11.660  1.00  0.00            
ATOM    114  C33 ACD     1      21.000   3.250  10.470  1.00  0.00            
ATOM    115  H55 ACD     1      20.840   2.410   9.800  1.00  0.00            
ATOM    116  O28 ACD     1      19.760   3.830  10.940  1.00  0.00            
ATOM    117  C34 ACD     1      18.660   3.650  10.120  1.00  0.00            
ATOM    118  H56 ACD     1      18.760   2.790   9.450  1.00  0.00            
ATOM    119  C35 ACD     1      17.510   3.210  11.100  1.00  0.00            
ATOM    120  H57 ACD     1      17.600   3.820  12.010  1.00  0.00            
ATOM    121  O29 ACD     1      17.680   1.810  11.560  1.00  0.00            
ATOM    122  H58 ACD     1      18.410   1.770  12.190  1.00  0.00            
ATOM    123  C36 ACD     1      16.170   3.540  10.540  1.00  0.00            
ATOM    124  H59 ACD     1      15.910   2.970   9.640  1.00  0.00            
ATOM    125  O30 ACD     1      15.140   3.340  11.570  1.00  0.00            
ATOM    126  H60 ACD     1      15.050   4.100  12.140  1.00  0.00            
ATOM    127  C1  DP8     2      14.700   5.820  19.950  1.00  0.00            
ATOM    128  N1  DP8     2      15.810   5.350  19.010  1.00  0.00            
ATOM    129  C2  DP8     2      17.110   5.250  19.750  1.00  0.00            
ATOM    130  C3  DP8     2      18.280   4.780  18.770  1.00  0.00            
ATOM    131  N2  DP8     2      18.460   5.720  17.560  1.00  0.00            
ATOM    132  C4  DP8     2      19.560   5.160  16.630  1.00  0.00            
ATOM    133  C5  DP8     2      20.900   4.950  17.320  1.00  0.00            
ATOM    134  C6  DP8     2      21.400   5.880  18.220  1.00  0.00            
ATOM    135  C7  DP8     2      22.480   5.590  19.020  1.00  0.00            
ATOM    136  C8  DP8     2      23.280   4.510  18.710  1.00  0.00            
ATOM    137  C9  DP8     2      22.790   3.520  17.750  1.00  0.00            
ATOM    138  C10 DP8     2      21.580   3.810  17.070  1.00  0.00            
ATOM    139  C11 DP8     2      19.690   6.010  15.360  1.00  0.00            
ATOM    140  C12 DP8     2      20.360   7.240  15.420  1.00  0.00            
ATOM    141  C13 DP8     2      20.610   7.970  14.210  1.00  0.00            
ATOM    142  C14 DP8     2      20.070   7.500  13.030  1.00  0.00            
ATOM    143  Cl1 DP8     2      19.990   8.450  11.550  1.00  0.00            
ATOM    144  C15 DP8     2      19.370   6.260  13.000  1.00  0.00            
ATOM    145  C16 DP8     2      19.180   5.510  14.220  1.00  0.00            
ATOM    146  C17 DP8     2      17.070   5.820  16.850  1.00  0.00            
ATOM    147  C18 DP8     2      15.890   6.190  17.830  1.00  0.00            
ATOM    148  H1  DP8     2      14.630   5.130  20.800  1.00  0.00            
ATOM    149  H2  DP8     2      14.990   6.810  20.320  1.00  0.00            
ATOM    150  H3  DP8     2      13.760   5.710  19.400  1.00  0.00            
ATOM    151  H4  DP8     2      17.010   4.540  20.580  1.00  0.00            
ATOM    152  H5  DP8     2      17.450   6.180  20.210  1.00  0.00            
ATOM    153  H6  DP8     2      18.010   3.770  18.460  1.00  0.00            
ATOM    154  H7  DP8     2      19.210   4.780  19.340  1.00  0.00            
ATOM    155  H8  DP8     2      18.770   6.650  17.860  1.00  0.00            
ATOM    156  H9  DP8     2      19.090   4.200  16.390  1.00  0.00            
ATOM    157  H10 DP8     2      20.830   6.790  18.360  1.00  0.00            
ATOM    158  H11 DP8     2      22.710   6.210  19.880  1.00  0.00            
ATOM    159  H12 DP8     2      24.220   4.270  19.200  1.00  0.00            
ATOM    160  H13 DP8     2      23.440   2.690  17.480  1.00  0.00            
ATOM    161  H14 DP8     2      21.120   3.070  16.410  1.00  0.00            
ATOM    162  H15 DP8     2      20.720   7.530  16.400  1.00  0.00            
ATOM    163  H16 DP8     2      21.020   8.970  14.340  1.00  0.00            
ATOM    164  H17 DP8     2      18.810   5.960  12.120  1.00  0.00            
ATOM    165  H18 DP8     2      18.650   4.570  14.180  1.00  0.00            
ATOM    166  H19 DP8     2      16.920   4.770  16.570  1.00  0.00            
ATOM    167  H20 DP8     2      17.090   6.490  15.990  1.00  0.00            
ATOM    168  H21 DP8     2      15.740   7.260  18.020  1.00  0.00            
ATOM    169  H22 DP8     2      15.030   6.080  17.150  1.00  0.00            
TER
ENDMDL
MODEL        1
ATOM      1  H1  ACD     1      35.090   8.800  28.090  1.00  0.00            
ATOM      2  O1  ACD     1      34.660   9.570  27.730  1.00  0.00            
ATOM      3  C1  ACD     1      33.750   9.030  26.810  1.00  0.00            
ATOM      4  H2  ACD     1      32.910   8.520  27.300  1.00  0.00            
ATOM      5  H3  ACD     1      34.390   8.320  26.260  1.00  0.00            
ATOM      6  C2  ACD     1      33.190  10.070  25.850  1.00  0.00            
ATOM      7  H4  ACD     1      32.530   9.540  25.140  1.00  0.00            
ATOM      8  O2  ACD     1      32.320  10.960  26.540  1.00  0.00            
ATOM      9  C3  ACD     1      31.720  12.050  25.770  1.00  0.00            
ATOM     10  H5  ACD     1      31.240  12.710  26.500  1.00  0.00            
ATOM     11  O3  ACD     1      30.760  11.490  24.860  1.00  0.00            
ATOM     12  C4  ACD     1      29.420  11.980  24.880  1.00  0.00            
ATOM     13  H6  ACD     1      29.290  12.660  25.740  1.00  0.00            
ATOM     14  C5  ACD     1      29.050  12.760  23.630  1.00  0.00            
ATOM     15  H7  ACD     1      29.340  12.160  22.760  1.00  0.00            
ATOM     16  O4  ACD     1      29.740  14.010  23.640  1.00  0.00            
ATOM     17  H8  ACD     1      30.630  13.860  23.970  1.00  0.00            
ATOM     18  C6  ACD     1      27.530  12.890  23.500  1.00  0.00            
ATOM     19  H9  ACD     1      27.160  13.690  24.160  1.00  0.00            
ATOM     20  O5  ACD     1      27.290  13.390  22.150  1.00  0.00            
ATOM     21  H10 ACD     1      27.130  14.330  22.280  1.00  0.00            
ATOM     22  C7  ACD     1      26.900  11.530  23.720  1.00  0.00            
ATOM     23  H11 ACD     1      25.820  11.680  23.700  1.00  0.00            
ATOM     24  O6  ACD     1      27.250  11.030  25.030  1.00  0.00            
ATOM     25  C8  ACD     1      28.630  10.760  25.170  1.00  0.00            
ATOM     26  H12 ACD     1      28.850   9.930  24.490  1.00  0.00            
ATOM     27  C9  ACD     1      28.890  10.000  26.460  1.00  0.00            
ATOM     28  H13 ACD     1      28.250   9.130  26.610  1.00  0.00            
ATOM     29  H14 ACD     1      29.920   9.620  26.480  1.00  0.00            
ATOM     30  O7  ACD     1      28.530  10.910  27.590  1.00  0.00            
ATOM     31  H15 ACD     1      28.930  10.410  28.310  1.00  0.00            
ATOM     32  O8  ACD     1      27.420  10.620  22.770  1.00  0.00            
ATOM     33  C10 ACD     1      26.620   9.910  21.830  1.00  0.00            
ATOM     34  H16 ACD     1      25.570  10.160  22.040  1.00  0.00            
ATOM     35  C11 ACD     1      27.000  10.380  20.420  1.00  0.00            
ATOM     36  H17 ACD     1      28.090  10.520  20.380  1.00  0.00            
ATOM     37  O9  ACD     1      26.510  11.680  19.990  1.00  0.00            
ATOM     38  H18 ACD     1      26.730  12.350  20.650  1.00  0.00            
ATOM     39  C12 ACD     1      26.530   9.300  19.430  1.00  0.00            
ATOM     40  H19 ACD     1      25.440   9.320  19.360  1.00  0.00            
ATOM     41  O10 ACD     1      26.950   9.550  18.100  1.00  0.00            
ATOM     42  H20 ACD     1      27.870   9.320  17.890  1.00  0.00            
ATOM     43  C13 ACD     1      27.000   7.900  19.790  1.00  0.00            
ATOM     44  H21 ACD     1      26.730   7.190  19.000  1.00  0.00            
ATOM     45  O11 ACD     1      26.570   7.560  21.080  1.00  0.00            
ATOM     46  C14 ACD     1      27.040   8.430  22.110  1.00  0.00            
ATOM     47  H22 ACD     1      28.140   8.500  22.060  1.00  0.00            
ATOM     48  C15 ACD     1      26.450   7.920  23.420  1.00  0.00            
ATOM     49  H23 ACD     1      26.890   8.480  24.250  1.00  0.00            
ATOM     50  H24 ACD     1      25.350   8.000  23.470  1.00  0.00            
ATOM     51  O12 ACD     1      26.710   6.560  23.580  1.00  0.00            
ATOM     52  H25 ACD     1      27.140   6.380  22.740  1.00  0.00            
ATOM     53  O13 ACD     1      28.470   8.010  19.760  1.00  0.00            
ATOM     54  C16 ACD     1      29.170   7.070  18.930  1.00  0.00            
ATOM     55  H26 ACD     1      28.490   6.470  18.320  1.00  0.00            
ATOM     56  C17 ACD     1      30.160   7.820  18.140  1.00  0.00            
ATOM     57  H27 ACD     1      30.760   8.450  18.820  1.00  0.00            
ATOM     58  O14 ACD     1      29.460   8.670  17.150  1.00  0.00            
ATOM     59  H28 ACD     1      29.950   8.740  16.320  1.00  0.00            
ATOM     60  C18 ACD     1      31.140   6.880  17.380  1.00  0.00            
ATOM     61  H29 ACD     1      30.550   6.280  16.680  1.00  0.00            
ATOM     62  O15 ACD     1      32.160   7.630  16.660  1.00  0.00            
ATOM     63  H30 ACD     1      31.750   7.830  15.820  1.00  0.00            
ATOM     64  C19 ACD     1      31.770   5.970  18.420  1.00  0.00            
ATOM     65  H31 ACD     1      32.320   5.230  17.830  1.00  0.00            
ATOM     66  O16 ACD     1      30.770   5.310  19.140  1.00  0.00            
ATOM     67  C20 ACD     1      29.970   6.180  19.920  1.00  0.00            
ATOM     68  H32 ACD     1      30.570   6.840  20.570  1.00  0.00            
ATOM     69  C21 ACD     1      29.140   5.360  20.860  1.00  0.00            
ATOM     70  H33 ACD     1      28.590   6.060  21.490  1.00  0.00            
ATOM     71  H34 ACD     1      28.430   4.760  20.280  1.00  0.00            
ATOM     72  O17 ACD     1      29.920   4.420  21.610  1.00  0.00            
ATOM     73  H35 ACD     1      30.100   3.700  21.010  1.00  0.00            
ATOM     74  O18 ACD     1      32.750   6.540  19.340  1.00  0.00            
ATOM     75  C22 ACD     1      34.080   5.970  19.430  1.00  0.00            
ATOM     76  H36 ACD     1      34.170   5.130  18.730  1.00  0.00            
ATOM     77  C23 ACD     1      35.090   6.960  18.790  1.00  0.00            
ATOM     78  H37 ACD     1      34.800   7.940  19.190  1.00  0.00            
ATOM     79  O19 ACD     1      34.860   6.990  17.310  1.00  0.00            
ATOM     80  H38 ACD     1      33.940   7.210  17.120  1.00  0.00            
ATOM     81  C24 ACD     1      36.590   6.630  19.210  1.00  0.00            
ATOM     82  H39 ACD     1      36.840   5.710  18.670  1.00  0.00            
ATOM     83  O20 ACD     1      37.460   7.740  19.020  1.00  0.00            
ATOM     84  H40 ACD     1      37.180   8.330  19.710  1.00  0.00            
ATOM     85  C25 ACD     1      36.600   6.400  20.700  1.00  0.00            
ATOM     86  H41 ACD     1      37.620   6.210  21.040  1.00  0.00            
ATOM     87  O21 ACD     1      35.780   5.310  21.100  1.00  0.00            
ATOM     88  C26 ACD     1      34.370   5.510  20.900  1.00  0.00            
ATOM     89  H42 ACD     1      34.100   6.290  21.630  1.00  0.00            
ATOM     90  C27 ACD     1      33.660   4.230  21.250  1.00  0.00            
ATOM     91  H43 ACD     1      32.600   4.340  20.990  1.00  0.00            
ATOM     92  H44 ACD     1      34.100   3.360  20.760  1.00  0.00            
ATOM     93  O22 ACD     1      33.650   3.990  22.610  1.00  0.00            
ATOM     94  H45 ACD     1      34.470   3.600  22.930  1.00  0.00            
ATOM     95  O23 ACD     1      36.170   7.520  21.340  1.00  0.00            
ATOM     96  C28 ACD     1      37.040   8.010  22.420  1.00  0.00            
ATOM     97  H46 ACD     1      38.090   7.690  22.290  1.00  0.00            
ATOM     98  C29 ACD     1      36.280   7.620  23.710  1.00  0.00            
ATOM     99  H47 ACD     1      35.200   7.620  23.550  1.00  0.00            
ATOM    100  O24 ACD     1      36.580   8.380  24.860  1.00  0.00            
ATOM    101  C30 ACD     1      36.670   6.180  24.080  1.00  0.00            
ATOM    102  H48 ACD     1      36.140   5.990  25.030  1.00  0.00            
ATOM    103  H49 ACD     1      36.340   5.430  23.360  1.00  0.00            
ATOM    104  O25 ACD     1      38.080   6.200  24.310  1.00  0.00            
ATOM    105  H50 ACD     1      38.340   6.840  24.980  1.00  0.00            
ATOM    106  C31 ACD     1      37.030   9.480  22.270  1.00  0.00            
ATOM    107  H51 ACD     1      36.030   9.770  21.950  1.00  0.00            
ATOM    108  O26 ACD     1      37.880   9.850  21.180  1.00  0.00            
ATOM    109  H52 ACD     1      38.750   9.450  21.300  1.00  0.00            
ATOM    110  C32 ACD     1      37.330  10.200  23.620  1.00  0.00            
ATOM    111  H53 ACD     1      38.340   9.920  23.930  1.00  0.00            
ATOM    112  O27 ACD     1      37.240  11.590  23.480  1.00  0.00            
ATOM    113  H54 ACD     1      36.310  11.800  23.530  1.00  0.00            
ATOM    114  C33 ACD     1      36.370   9.730  24.670  1.00  0.00            
ATOM    115  H55 ACD     1      36.580  10.230  25.620  1.00  0.00            
ATOM    116  O28 ACD     1      35.040  10.010  24.250  1.00  0.00            
ATOM    117  C34 ACD     1      34.270  10.860  25.090  1.00  0.00            
ATOM    118  H56 ACD     1      34.930  11.350  25.810  1.00  0.00            
ATOM    119  C35 ACD     1      33.690  11.960  24.160  1.00  0.00            
ATOM    120  H57 ACD     1      33.160  11.350  23.420  1.00  0.00            
ATOM    121  O29 ACD     1      34.740  12.590  23.440  1.00  0.00            
ATOM    122  H58 ACD     1      34.370  12.900  22.610  1.00  0.00            
ATOM    123  C36 ACD     1      32.850  12.910  25.040  1.00  0.00            
ATOM    124  H59 ACD     1      33.500  13.450  25.740  1.00  0.00            
ATOM    125  O30 ACD     1      32.340  14.000  24.260  1.00  0.00            
ATOM    126  H60 ACD     1      32.580  14.750  24.810  1.00  0.00            
ATOM    127  C1  DP8     2      31.610  11.960  13.660  1.00  0.00            
ATOM    128  N1  DP8     2      31.910  12.190  15.060  1.00  0.00            
ATOM    129  C2  DP8     2      33.110  13.090  15.390  1.00  0.00            
ATOM    130  C3  DP8     2      33.040  13.270  16.920  1.00  0.00            
ATOM    131  N2  DP8     2      33.120  12.000  17.760  1.00  0.00            
ATOM    132  C4  DP8     2      32.870  12.350  19.190  1.00  0.00            
ATOM    133  C5  DP8     2      33.800  13.380  19.790  1.00  0.00            
ATOM    134  C6  DP8     2      35.180  13.520  19.390  1.00  0.00            
ATOM    135  C7  DP8     2      35.950  14.530  19.920  1.00  0.00            
ATOM    136  C8  DP8     2      35.420  15.340  20.910  1.00  0.00            
ATOM    137  C9  DP8     2      34.100  15.130  21.380  1.00  0.00            
ATOM    138  C10 DP8     2      33.330  14.110  20.850  1.00  0.00            
ATOM    139  C11 DP8     2      32.580  11.190  20.070  1.00  0.00            
ATOM    140  C12 DP8     2      33.590  10.310  20.450  1.00  0.00            
ATOM    141  C13 DP8     2      33.350   9.380  21.450  1.00  0.00            
ATOM    142  C14 DP8     2      32.040   9.240  22.020  1.00  0.00            
ATOM    143  Cl1 DP8     2      31.760   7.950  23.130  1.00  0.00            
ATOM    144  C15 DP8     2      31.060  10.160  21.650  1.00  0.00            
ATOM    145  C16 DP8     2      31.350  11.070  20.660  1.00  0.00            
ATOM    146  C17 DP8     2      31.940  11.080  17.250  1.00  0.00            
ATOM    147  C18 DP8     2      31.950  10.800  15.740  1.00  0.00            
ATOM    148  H1  DP8     2      30.750  11.290  13.560  1.00  0.00            
ATOM    149  H2  DP8     2      31.430  12.900  13.130  1.00  0.00            
ATOM    150  H3  DP8     2      32.440  11.480  13.150  1.00  0.00            
ATOM    151  H4  DP8     2      32.980  14.060  14.890  1.00  0.00            
ATOM    152  H5  DP8     2      34.070  12.620  15.170  1.00  0.00            
ATOM    153  H6  DP8     2      32.080  13.770  17.050  1.00  0.00            
ATOM    154  H7  DP8     2      33.790  13.960  17.300  1.00  0.00            
ATOM    155  H8  DP8     2      34.010  11.500  17.580  1.00  0.00            
ATOM    156  H9  DP8     2      31.870  12.790  19.140  1.00  0.00            
ATOM    157  H10 DP8     2      35.700  12.890  18.680  1.00  0.00            
ATOM    158  H11 DP8     2      36.950  14.700  19.510  1.00  0.00            
ATOM    159  H12 DP8     2      36.010  16.120  21.380  1.00  0.00            
ATOM    160  H13 DP8     2      33.780  15.840  22.150  1.00  0.00            
ATOM    161  H14 DP8     2      32.370  14.000  21.340  1.00  0.00            
ATOM    162  H15 DP8     2      34.560  10.440  19.990  1.00  0.00            
ATOM    163  H16 DP8     2      34.050   8.630  21.810  1.00  0.00            
ATOM    164  H17 DP8     2      30.040  10.040  22.010  1.00  0.00            
ATOM    165  H18 DP8     2      30.540  11.680  20.270  1.00  0.00            
ATOM    166  H19 DP8     2      30.950  11.480  17.510  1.00  0.00            
ATOM    167  H20 DP8     2      32.020  10.140  17.790  1.00  0.00            
ATOM    168  H21 DP8     2      32.850  10.250  15.450  1.00  0.00            
ATOM    169  H22 DP8     2      31.070  10.210  15.440  1.00  0.00            
TER
ENDMDL
MODEL        1
ATOM      1  H1  ACD     1      12.200   5.020  29.180  1.00  0.00            
ATOM      2  O1  ACD     1      13.110   5.320  29.180  1.00  0.00            
ATOM      3  C1  ACD     1      12.890   6.720  28.980  1.00  0.00            
ATOM      4  H2  ACD     1      12.440   7.130  29.900  1.00  0.00            
ATOM      5  H3  ACD     1      12.110   6.930  28.240  1.00  0.00            
ATOM      6  C2  ACD     1      14.170   7.500  28.660  1.00  0.00            
ATOM      7  H4  ACD     1      15.030   7.020  29.130  1.00  0.00            
ATOM      8  O2  ACD     1      14.240   7.370  27.250  1.00  0.00            
ATOM      9  C3  ACD     1      15.150   8.240  26.640  1.00  0.00            
ATOM     10  H5  ACD     1      15.030   7.930  25.600  1.00  0.00            
ATOM     11  O3  ACD     1      16.460   8.020  27.100  1.00  0.00            
ATOM     12  C4  ACD     1      17.530   8.140  26.130  1.00  0.00            
ATOM     13  H6  ACD     1      17.170   8.530  25.170  1.00  0.00            
ATOM     14  C5  ACD     1      18.530   9.170  26.650  1.00  0.00            
ATOM     15  H7  ACD     1      18.890   8.830  27.630  1.00  0.00            
ATOM     16  O4  ACD     1      18.000  10.520  26.840  1.00  0.00            
ATOM     17  H8  ACD     1      18.730  11.140  26.740  1.00  0.00            
ATOM     18  C6  ACD     1      19.770   9.270  25.750  1.00  0.00            
ATOM     19  H9  ACD     1      19.370   9.440  24.740  1.00  0.00            
ATOM     20  O5  ACD     1      20.750  10.230  26.090  1.00  0.00            
ATOM     21  H10 ACD     1      21.300   9.780  26.740  1.00  0.00            
ATOM     22  C7  ACD     1      20.440   7.900  25.620  1.00  0.00            
ATOM     23  H11 ACD     1      21.180   8.010  24.830  1.00  0.00            
ATOM     24  O6  ACD     1      19.500   6.830  25.210  1.00  0.00            
ATOM     25  C8  ACD     1      18.200   6.780  25.810  1.00  0.00            
ATOM     26  H12 ACD     1      18.290   6.340  26.810  1.00  0.00            
ATOM     27  C9  ACD     1      17.330   5.930  24.940  1.00  0.00            
ATOM     28  H13 ACD     1      17.890   5.010  24.730  1.00  0.00            
ATOM     29  H14 ACD     1      16.390   5.830  25.500  1.00  0.00            
ATOM     30  O7  ACD     1      17.020   6.550  23.650  1.00  0.00            
ATOM     31  H15 ACD     1      16.590   5.840  23.160  1.00  0.00            
ATOM     32  O8  ACD     1      21.000   7.710  26.950  1.00  0.00            
ATOM     33  C10 ACD     1      22.330   7.180  26.960  1.00  0.00            
ATOM     34  H16 ACD     1      22.720   7.140  25.940  1.00  0.00            
ATOM     35  C11 ACD     1      23.080   8.140  27.810  1.00  0.00            
ATOM     36  H17 ACD     1      22.430   8.380  28.660  1.00  0.00            
ATOM     37  O9  ACD     1      23.310   9.410  27.060  1.00  0.00            
ATOM     38  H18 ACD     1      23.870   9.980  27.600  1.00  0.00            
ATOM     39  C12 ACD     1      24.400   7.620  28.300  1.00  0.00            
ATOM     40  H19 ACD     1      25.170   7.630  27.530  1.00  0.00            
ATOM     41  O10 ACD     1      24.900   8.400  29.390  1.00  0.00            
ATOM     42  H20 ACD     1      24.460   8.150  30.200  1.00  0.00            
ATOM     43  C13 ACD     1      24.220   6.250  28.870  1.00  0.00            
ATOM     44  H21 ACD     1      25.180   5.810  29.170  1.00  0.00            
ATOM     45  O11 ACD     1      23.610   5.380  27.980  1.00  0.00            
ATOM     46  C14 ACD     1      22.290   5.790  27.620  1.00  0.00            
ATOM     47  H22 ACD     1      21.640   5.870  28.500  1.00  0.00            
ATOM     48  C15 ACD     1      21.840   4.760  26.630  1.00  0.00            
ATOM     49  H23 ACD     1      20.830   5.090  26.340  1.00  0.00            
ATOM     50  H24 ACD     1      22.390   4.740  25.680  1.00  0.00            
ATOM     51  O12 ACD     1      21.670   3.490  27.250  1.00  0.00            
ATOM     52  H25 ACD     1      22.450   2.960  27.080  1.00  0.00            
ATOM     53  O13 ACD     1      23.310   6.410  29.950  1.00  0.00            
ATOM     54  C16 ACD     1      23.730   5.730  31.140  1.00  0.00            
ATOM     55  H26 ACD     1      24.740   5.340  30.960  1.00  0.00            
ATOM     56  C17 ACD     1      23.800   6.770  32.250  1.00  0.00            
ATOM     57  H27 ACD     1      22.930   7.450  32.190  1.00  0.00            
ATOM     58  O14 ACD     1      25.000   7.570  32.040  1.00  0.00            
ATOM     59  H28 ACD     1      25.330   7.690  32.940  1.00  0.00            
ATOM     60  C18 ACD     1      23.720   6.190  33.640  1.00  0.00            
ATOM     61  H29 ACD     1      24.600   5.540  33.770  1.00  0.00            
ATOM     62  O15 ACD     1      23.680   7.210  34.620  1.00  0.00            
ATOM     63  H30 ACD     1      22.770   7.510  34.730  1.00  0.00            
ATOM     64  C19 ACD     1      22.570   5.230  33.720  1.00  0.00            
ATOM     65  H31 ACD     1      22.440   4.740  34.690  1.00  0.00            
ATOM     66  O16 ACD     1      22.830   4.220  32.770  1.00  0.00            
ATOM     67  C20 ACD     1      22.780   4.590  31.430  1.00  0.00            
ATOM     68  H32 ACD     1      21.750   4.910  31.300  1.00  0.00            
ATOM     69  C21 ACD     1      23.040   3.360  30.590  1.00  0.00            
ATOM     70  H33 ACD     1      22.180   2.680  30.500  1.00  0.00            
ATOM     71  H34 ACD     1      23.140   3.630  29.530  1.00  0.00            
ATOM     72  O17 ACD     1      24.290   2.680  30.890  1.00  0.00            
ATOM     73  H35 ACD     1      24.230   1.830  30.430  1.00  0.00            
ATOM     74  O18 ACD     1      21.320   5.940  33.410  1.00  0.00            
ATOM     75  C22 ACD     1      20.360   6.090  34.410  1.00  0.00            
ATOM     76  H36 ACD     1      20.790   5.860  35.390  1.00  0.00            
ATOM     77  C23 ACD     1      20.000   7.540  34.550  1.00  0.00            
ATOM     78  H37 ACD     1      19.770   7.810  33.510  1.00  0.00            
ATOM     79  O19 ACD     1      21.170   8.270  35.050  1.00  0.00            
ATOM     80  H38 ACD     1      20.970   9.210  35.060  1.00  0.00            
ATOM     81  C24 ACD     1      18.820   7.710  35.440  1.00  0.00            
ATOM     82  H39 ACD     1      19.150   7.340  36.410  1.00  0.00            
ATOM     83  O20 ACD     1      18.340   8.980  35.550  1.00  0.00            
ATOM     84  H40 ACD     1      18.920   9.410  36.180  1.00  0.00            
ATOM     85  C25 ACD     1      17.660   6.850  34.940  1.00  0.00            
ATOM     86  H41 ACD     1      16.810   6.900  35.630  1.00  0.00            
ATOM     87  O21 ACD     1      18.100   5.480  34.930  1.00  0.00            
ATOM     88  C26 ACD     1      19.170   5.170  34.030  1.00  0.00            
ATOM     89  H42 ACD     1      18.930   5.470  33.000  1.00  0.00            
ATOM     90  C27 ACD     1      19.390   3.650  34.160  1.00  0.00            
ATOM     91  H43 ACD     1      20.470   3.500  34.040  1.00  0.00            
ATOM     92  H44 ACD     1      19.060   3.170  35.090  1.00  0.00            
ATOM     93  O22 ACD     1      18.480   2.930  33.270  1.00  0.00            
ATOM     94  H45 ACD     1      17.700   2.640  33.740  1.00  0.00            
ATOM     95  O23 ACD     1      17.290   7.250  33.610  1.00  0.00            
ATOM     96  C28 ACD     1      15.920   7.330  33.410  1.00  0.00            
ATOM     97  H46 ACD     1      15.320   6.870  34.210  1.00  0.00            
ATOM     98  C29 ACD     1      15.580   6.850  32.000  1.00  0.00            
ATOM     99  H47 ACD     1      16.260   7.330  31.280  1.00  0.00            
ATOM    100  O24 ACD     1      14.200   7.130  31.730  1.00  0.00            
ATOM    101  C30 ACD     1      15.730   5.300  31.830  1.00  0.00            
ATOM    102  H48 ACD     1      16.680   4.920  32.220  1.00  0.00            
ATOM    103  H49 ACD     1      14.920   4.770  32.350  1.00  0.00            
ATOM    104  O25 ACD     1      15.540   4.850  30.490  1.00  0.00            
ATOM    105  H50 ACD     1      14.700   5.230  30.230  1.00  0.00            
ATOM    106  C31 ACD     1      15.690   8.840  33.450  1.00  0.00            
ATOM    107  H51 ACD     1      16.430   9.360  32.830  1.00  0.00            
ATOM    108  O26 ACD     1      15.720   9.380  34.790  1.00  0.00            
ATOM    109  H52 ACD     1      16.600   9.230  35.140  1.00  0.00            
ATOM    110  C32 ACD     1      14.290   9.220  32.850  1.00  0.00            
ATOM    111  H53 ACD     1      13.540   8.970  33.600  1.00  0.00            
ATOM    112  O27 ACD     1      14.040  10.690  32.740  1.00  0.00            
ATOM    113  H54 ACD     1      14.580  10.930  31.980  1.00  0.00            
ATOM    114  C33 ACD     1      13.850   8.480  31.590  1.00  0.00            
ATOM    115  H55 ACD     1      12.770   8.470  31.450  1.00  0.00            
ATOM    116  O28 ACD     1      14.490   9.120  30.480  1.00  0.00            
ATOM    117  C34 ACD     1      14.030   8.910  29.180  1.00  0.00            
ATOM    118  H56 ACD     1      12.970   9.180  29.030  1.00  0.00            
ATOM    119  C35 ACD     1      14.750   9.970  28.290  1.00  0.00            
ATOM    120  H57 ACD     1      15.830   9.940  28.490  1.00  0.00            
ATOM    121  O29 ACD     1      14.180  11.270  28.450  1.00  0.00            
ATOM    122  H58 ACD     1      14.310  11.780  27.650  1.00  0.00            
ATOM    123  C36 ACD     1      14.630   9.600  26.800  1.00  0.00            
ATOM    124  H59 ACD     1      13.580   9.650  26.470  1.00  0.00            
ATOM    125  O30 ACD     1      15.380  10.570  26.080  1.00  0.00            
ATOM    126  H60 ACD     1      16.300  10.360  26.260  1.00  0.00            
ATOM    127  C1  DP8     2      16.380  14.590  35.010  1.00  0.00            
ATOM    128  N1  DP8     2      17.360  13.840  34.180  1.00  0.00            
ATOM    129  C2  DP8     2      17.340  14.360  32.680  1.00  0.00            
ATOM    130  C3  DP8     2      18.420  13.650  31.830  1.00  0.00            
ATOM    131  N2  DP8     2      18.470  12.110  32.020  1.00  0.00            
ATOM    132  C4  DP8     2      19.690  11.410  31.310  1.00  0.00            
ATOM    133  C5  DP8     2      20.140  12.040  30.000  1.00  0.00            
ATOM    134  C6  DP8     2      21.510  12.190  29.800  1.00  0.00            
ATOM    135  C7  DP8     2      22.030  12.650  28.510  1.00  0.00            
ATOM    136  C8  DP8     2      21.130  13.020  27.500  1.00  0.00            
ATOM    137  C9  DP8     2      19.760  13.040  27.770  1.00  0.00            
ATOM    138  C10 DP8     2      19.310  12.510  29.010  1.00  0.00            
ATOM    139  C11 DP8     2      19.390   9.930  31.080  1.00  0.00            
ATOM    140  C12 DP8     2      18.290   9.510  30.360  1.00  0.00            
ATOM    141  C13 DP8     2      18.150   8.170  29.980  1.00  0.00            
ATOM    142  C14 DP8     2      19.140   7.220  30.330  1.00  0.00            
ATOM    143  Cl1 DP8     2      19.020   5.560  29.810  1.00  0.00            
ATOM    144  C15 DP8     2      20.230   7.630  31.120  1.00  0.00            
ATOM    145  C16 DP8     2      20.410   8.960  31.380  1.00  0.00            
ATOM    146  C17 DP8     2      18.490  11.690  33.480  1.00  0.00            
ATOM    147  C18 DP8     2      17.390  12.360  34.270  1.00  0.00            
ATOM    148  H1  DP8     2      16.290  14.360  36.080  1.00  0.00            
ATOM    149  H2  DP8     2      16.600  15.660  34.920  1.00  0.00            
ATOM    150  H3  DP8     2      15.380  14.590  34.560  1.00  0.00            
ATOM    151  H4  DP8     2      17.520  15.440  32.610  1.00  0.00            
ATOM    152  H5  DP8     2      16.350  14.200  32.240  1.00  0.00            
ATOM    153  H6  DP8     2      19.400  14.030  32.140  1.00  0.00            
ATOM    154  H7  DP8     2      18.270  13.870  30.770  1.00  0.00            
ATOM    155  H8  DP8     2      17.610  11.820  31.520  1.00  0.00            
ATOM    156  H9  DP8     2      20.580  11.400  31.940  1.00  0.00            
ATOM    157  H10 DP8     2      22.260  11.800  30.480  1.00  0.00            
ATOM    158  H11 DP8     2      23.100  12.620  28.320  1.00  0.00            
ATOM    159  H12 DP8     2      21.410  13.310  26.500  1.00  0.00            
ATOM    160  H13 DP8     2      19.010  13.410  27.070  1.00  0.00            
ATOM    161  H14 DP8     2      18.230  12.390  29.110  1.00  0.00            
ATOM    162  H15 DP8     2      17.640  10.300  30.000  1.00  0.00            
ATOM    163  H16 DP8     2      17.320   7.800  29.390  1.00  0.00            
ATOM    164  H17 DP8     2      21.090   6.990  31.240  1.00  0.00            
ATOM    165  H18 DP8     2      21.350   9.330  31.790  1.00  0.00            
ATOM    166  H19 DP8     2      19.440  11.970  33.950  1.00  0.00            
ATOM    167  H20 DP8     2      18.430  10.620  33.680  1.00  0.00            
ATOM    168  H21 DP8     2      16.430  11.960  33.920  1.00  0.00            
ATOM    169  H22 DP8     2      17.520  12.130  35.340  1.00  0.00            
TER
ENDMDL
MODEL        1
ATOM      1  H1  ACD     1      24.660  27.820  10.210  1.00  0.00            
ATOM      2  O1  ACD     1      24.570  26.870  10.330  1.00  0.00            
ATOM      3  C1  ACD     1      24.640  26.240   9.070  1.00  0.00            
ATOM      4  H2  ACD     1      25.320  26.750   8.380  1.00  0.00            
ATOM      5  H3  ACD     1      23.680  26.250   8.540  1.00  0.00            
ATOM      6  C2  ACD     1      25.080  24.780   9.240  1.00  0.00            
ATOM      7  H4  ACD     1      25.930  24.730   9.930  1.00  0.00            
ATOM      8  O2  ACD     1      24.030  23.990   9.880  1.00  0.00            
ATOM      9  C3  ACD     1      24.450  22.650  10.160  1.00  0.00            
ATOM     10  H5  ACD     1      23.650  22.200  10.750  1.00  0.00            
ATOM     11  O3  ACD     1      25.690  22.620  10.930  1.00  0.00            
ATOM     12  C4  ACD     1      25.540  22.110  12.250  1.00  0.00            
ATOM     13  H6  ACD     1      24.480  21.940  12.460  1.00  0.00            
ATOM     14  C5  ACD     1      26.320  20.780  12.420  1.00  0.00            
ATOM     15  H7  ACD     1      27.360  20.950  12.100  1.00  0.00            
ATOM     16  O4  ACD     1      25.680  19.780  11.690  1.00  0.00            
ATOM     17  H8  ACD     1      25.430  19.990  10.790  1.00  0.00            
ATOM     18  C6  ACD     1      26.610  20.340  13.850  1.00  0.00            
ATOM     19  H9  ACD     1      25.730  19.940  14.370  1.00  0.00            
ATOM     20  O5  ACD     1      27.660  19.360  13.880  1.00  0.00            
ATOM     21  H10 ACD     1      28.250  19.750  14.530  1.00  0.00            
ATOM     22  C7  ACD     1      27.040  21.550  14.700  1.00  0.00            
ATOM     23  H11 ACD     1      27.150  21.260  15.750  1.00  0.00            
ATOM     24  O6  ACD     1      26.090  22.570  14.550  1.00  0.00            
ATOM     25  C8  ACD     1      26.000  23.160  13.230  1.00  0.00            
ATOM     26  H12 ACD     1      26.950  23.560  12.850  1.00  0.00            
ATOM     27  C9  ACD     1      25.130  24.310  13.300  1.00  0.00            
ATOM     28  H13 ACD     1      25.680  24.950  14.000  1.00  0.00            
ATOM     29  H14 ACD     1      25.250  24.810  12.330  1.00  0.00            
ATOM     30  O7  ACD     1      23.770  24.050  13.670  1.00  0.00            
ATOM     31  H15 ACD     1      23.340  24.910  13.750  1.00  0.00            
ATOM     32  O8  ACD     1      28.390  21.960  14.390  1.00  0.00            
ATOM     33  C10 ACD     1      29.180  22.360  15.510  1.00  0.00            
ATOM     34  H16 ACD     1      28.730  22.020  16.450  1.00  0.00            
ATOM     35  C11 ACD     1      30.510  21.600  15.430  1.00  0.00            
ATOM     36  H17 ACD     1      30.900  21.500  14.410  1.00  0.00            
ATOM     37  O9  ACD     1      30.200  20.280  15.960  1.00  0.00            
ATOM     38  H18 ACD     1      30.870  19.690  15.610  1.00  0.00            
ATOM     39  C12 ACD     1      31.570  22.300  16.160  1.00  0.00            
ATOM     40  H19 ACD     1      31.410  22.450  17.230  1.00  0.00            
ATOM     41  O10 ACD     1      32.820  21.660  15.970  1.00  0.00            
ATOM     42  H20 ACD     1      33.320  21.560  16.780  1.00  0.00            
ATOM     43  C13 ACD     1      31.610  23.680  15.570  1.00  0.00            
ATOM     44  H21 ACD     1      32.480  24.130  16.080  1.00  0.00            
ATOM     45  O11 ACD     1      30.490  24.390  16.060  1.00  0.00            
ATOM     46  C14 ACD     1      29.260  23.900  15.590  1.00  0.00            
ATOM     47  H22 ACD     1      29.100  24.330  14.590  1.00  0.00            
ATOM     48  C15 ACD     1      28.200  24.450  16.550  1.00  0.00            
ATOM     49  H23 ACD     1      27.260  24.160  16.070  1.00  0.00            
ATOM     50  H24 ACD     1      28.270  24.020  17.560  1.00  0.00            
ATOM     51  O12 ACD     1      28.220  25.870  16.620  1.00  0.00            
ATOM     52  H25 ACD     1      29.100  26.010  16.990  1.00  0.00            
ATOM     53  O13 ACD     1      31.610  23.840  14.110  1.00  0.00            
ATOM     54  C16 ACD     1      32.590  24.660  13.490  1.00  0.00            
ATOM     55  H26 ACD     1      33.290  25.060  14.230  1.00  0.00            
ATOM     56  C17 ACD     1      33.390  23.840  12.450  1.00  0.00            
ATOM     57  H27 ACD     1      32.610  23.420  11.800  1.00  0.00            
ATOM     58  O14 ACD     1      34.040  22.650  12.930  1.00  0.00            
ATOM     59  H28 ACD     1      33.530  22.210  13.610  1.00  0.00            
ATOM     60  C18 ACD     1      34.200  24.790  11.580  1.00  0.00            
ATOM     61  H29 ACD     1      35.060  25.170  12.150  1.00  0.00            
ATOM     62  O15 ACD     1      34.790  24.210  10.470  1.00  0.00            
ATOM     63  H30 ACD     1      35.400  23.530  10.770  1.00  0.00            
ATOM     64  C19 ACD     1      33.470  26.060  11.130  1.00  0.00            
ATOM     65  H31 ACD     1      34.110  26.850  10.710  1.00  0.00            
ATOM     66  O16 ACD     1      32.960  26.690  12.230  1.00  0.00            
ATOM     67  C20 ACD     1      31.870  25.860  12.810  1.00  0.00            
ATOM     68  H32 ACD     1      31.050  25.510  12.160  1.00  0.00            
ATOM     69  C21 ACD     1      31.220  26.800  13.770  1.00  0.00            
ATOM     70  H33 ACD     1      30.470  26.360  14.450  1.00  0.00            
ATOM     71  H34 ACD     1      32.010  27.250  14.380  1.00  0.00            
ATOM     72  O17 ACD     1      30.710  27.870  12.940  1.00  0.00            
ATOM     73  H35 ACD     1      31.380  28.260  12.370  1.00  0.00            
ATOM     74  O18 ACD     1      32.420  25.820  10.190  1.00  0.00            
ATOM     75  C22 ACD     1      32.370  26.690   9.010  1.00  0.00            
ATOM     76  H36 ACD     1      33.030  27.570   9.130  1.00  0.00            
ATOM     77  C23 ACD     1      32.820  25.740   7.880  1.00  0.00            
ATOM     78  H37 ACD     1      32.080  24.940   7.820  1.00  0.00            
ATOM     79  O19 ACD     1      34.140  25.190   8.150  1.00  0.00            
ATOM     80  H38 ACD     1      34.070  24.770   9.010  1.00  0.00            
ATOM     81  C24 ACD     1      32.730  26.390   6.550  1.00  0.00            
ATOM     82  H39 ACD     1      33.320  27.310   6.570  1.00  0.00            
ATOM     83  O20 ACD     1      33.190  25.550   5.480  1.00  0.00            
ATOM     84  H40 ACD     1      33.990  25.070   5.720  1.00  0.00            
ATOM     85  C25 ACD     1      31.260  26.840   6.310  1.00  0.00            
ATOM     86  H41 ACD     1      31.380  27.340   5.350  1.00  0.00            
ATOM     87  O21 ACD     1      30.820  27.670   7.380  1.00  0.00            
ATOM     88  C26 ACD     1      30.900  27.080   8.680  1.00  0.00            
ATOM     89  H42 ACD     1      30.340  26.130   8.710  1.00  0.00            
ATOM     90  C27 ACD     1      30.260  27.900   9.710  1.00  0.00            
ATOM     91  H43 ACD     1      30.350  27.250  10.580  1.00  0.00            
ATOM     92  H44 ACD     1      30.850  28.800   9.900  1.00  0.00            
ATOM     93  O22 ACD     1      28.900  28.190   9.380  1.00  0.00            
ATOM     94  H45 ACD     1      28.560  28.670  10.140  1.00  0.00            
ATOM     95  O23 ACD     1      30.280  25.770   6.290  1.00  0.00            
ATOM     96  C28 ACD     1      29.090  26.010   5.450  1.00  0.00            
ATOM     97  H46 ACD     1      29.430  26.510   4.530  1.00  0.00            
ATOM     98  C29 ACD     1      28.060  26.890   6.250  1.00  0.00            
ATOM     99  H47 ACD     1      28.160  26.580   7.300  1.00  0.00            
ATOM    100  O24 ACD     1      26.720  26.550   5.910  1.00  0.00            
ATOM    101  C30 ACD     1      28.290  28.330   5.910  1.00  0.00            
ATOM    102  H48 ACD     1      29.280  28.530   5.490  1.00  0.00            
ATOM    103  H49 ACD     1      27.610  28.580   5.090  1.00  0.00            
ATOM    104  O25 ACD     1      27.970  29.250   6.990  1.00  0.00            
ATOM    105  H50 ACD     1      28.330  28.850   7.780  1.00  0.00            
ATOM    106  C31 ACD     1      28.720  24.600   5.080  1.00  0.00            
ATOM    107  H51 ACD     1      28.790  24.010   6.000  1.00  0.00            
ATOM    108  O26 ACD     1      29.570  24.090   4.080  1.00  0.00            
ATOM    109  H52 ACD     1      29.520  24.620   3.280  1.00  0.00            
ATOM    110  C32 ACD     1      27.280  24.560   4.750  1.00  0.00            
ATOM    111  H53 ACD     1      27.220  25.040   3.770  1.00  0.00            
ATOM    112  O27 ACD     1      26.870  23.170   4.590  1.00  0.00            
ATOM    113  H54 ACD     1      27.580  22.650   4.190  1.00  0.00            
ATOM    114  C33 ACD     1      26.390  25.190   5.860  1.00  0.00            
ATOM    115  H55 ACD     1      25.340  25.200   5.540  1.00  0.00            
ATOM    116  O28 ACD     1      26.470  24.620   7.110  1.00  0.00            
ATOM    117  C34 ACD     1      25.340  24.140   7.830  1.00  0.00            
ATOM    118  H56 ACD     1      24.430  24.250   7.230  1.00  0.00            
ATOM    119  C35 ACD     1      25.560  22.600   7.890  1.00  0.00            
ATOM    120  H57 ACD     1      26.570  22.480   8.300  1.00  0.00            
ATOM    121  O29 ACD     1      25.480  22.000   6.550  1.00  0.00            
ATOM    122  H58 ACD     1      26.090  22.440   5.950  1.00  0.00            
ATOM    123  C36 ACD     1      24.590  21.910   8.860  1.00  0.00            
ATOM    124  H59 ACD     1      23.590  21.940   8.420  1.00  0.00            
ATOM    125  O30 ACD     1      25.010  20.580   9.080  1.00  0.00            
ATOM    126  H60 ACD     1      25.110  20.190   8.210  1.00  0.00            
ATOM    127  C1  DP8     2      35.950  21.010   6.880  1.00  0.00            
ATOM    128  N1  DP8     2      34.650  20.820   7.520  1.00  0.00            
ATOM    129  C2  DP8     2      33.700  20.120   6.680  1.00  0.00            
ATOM    130  C3  DP8     2      32.430  19.760   7.480  1.00  0.00            
ATOM    131  N2  DP8     2      31.740  20.990   8.010  1.00  0.00            
ATOM    132  C4  DP8     2      30.550  20.580   8.950  1.00  0.00            
ATOM    133  C5  DP8     2      29.510  19.710   8.310  1.00  0.00            
ATOM    134  C6  DP8     2      29.000  18.610   9.020  1.00  0.00            
ATOM    135  C7  DP8     2      28.150  17.720   8.410  1.00  0.00            
ATOM    136  C8  DP8     2      27.670  18.020   7.120  1.00  0.00            
ATOM    137  C9  DP8     2      28.050  19.210   6.480  1.00  0.00            
ATOM    138  C10 DP8     2      28.980  20.010   7.030  1.00  0.00            
ATOM    139  C11 DP8     2      29.960  21.830   9.540  1.00  0.00            
ATOM    140  C12 DP8     2      29.440  22.860   8.750  1.00  0.00            
ATOM    141  C13 DP8     2      28.720  23.890   9.340  1.00  0.00            
ATOM    142  C14 DP8     2      28.830  24.140  10.730  1.00  0.00            
ATOM    143  Cl1 DP8     2      27.970  25.480  11.570  1.00  0.00            
ATOM    144  C15 DP8     2      29.390  23.100  11.500  1.00  0.00            
ATOM    145  C16 DP8     2      29.890  21.920  10.910  1.00  0.00            
ATOM    146  C17 DP8     2      32.840  21.750   8.800  1.00  0.00            
ATOM    147  C18 DP8     2      34.160  22.090   8.050  1.00  0.00            
ATOM    148  H1  DP8     2      36.530  21.580   7.610  1.00  0.00            
ATOM    149  H2  DP8     2      36.500  20.070   6.730  1.00  0.00            
ATOM    150  H3  DP8     2      35.860  21.630   5.980  1.00  0.00            
ATOM    151  H4  DP8     2      34.080  19.150   6.330  1.00  0.00            
ATOM    152  H5  DP8     2      33.440  20.680   5.770  1.00  0.00            
ATOM    153  H6  DP8     2      32.730  19.200   8.360  1.00  0.00            
ATOM    154  H7  DP8     2      31.730  19.230   6.830  1.00  0.00            
ATOM    155  H8  DP8     2      31.440  21.510   7.170  1.00  0.00            
ATOM    156  H9  DP8     2      30.950  20.100   9.840  1.00  0.00            
ATOM    157  H10 DP8     2      29.370  18.360  10.010  1.00  0.00            
ATOM    158  H11 DP8     2      27.860  16.760   8.840  1.00  0.00            
ATOM    159  H12 DP8     2      27.070  17.280   6.600  1.00  0.00            
ATOM    160  H13 DP8     2      27.520  19.430   5.560  1.00  0.00            
ATOM    161  H14 DP8     2      29.280  20.890   6.480  1.00  0.00            
ATOM    162  H15 DP8     2      29.580  22.820   7.680  1.00  0.00            
ATOM    163  H16 DP8     2      28.280  24.670   8.730  1.00  0.00            
ATOM    164  H17 DP8     2      29.440  23.240  12.580  1.00  0.00            
ATOM    165  H18 DP8     2      30.300  21.180  11.590  1.00  0.00            
ATOM    166  H19 DP8     2      33.120  21.100   9.640  1.00  0.00            
ATOM    167  H20 DP8     2      32.430  22.660   9.230  1.00  0.00            
ATOM    168  H21 DP8     2      33.910  22.740   7.200  1.00  0.00            
ATOM    169  H22 DP8     2      34.930  22.520   8.700  1.00  0.00            
TER
ENDMDL
MODEL        1
ATOM      1  H1  ACD     1      26.300  27.750   9.530  1.00  0.00            
ATOM      2  O1  ACD     1      26.900  27.930   8.800  1.00  0.00            
ATOM      3  C1  ACD     1      26.480  27.110   7.650  1.00  0.00            
ATOM      4  H2  ACD     1      27.230  27.290   6.870  1.00  0.00            
ATOM      5  H3  ACD     1      25.510  27.500   7.310  1.00  0.00            
ATOM      6  C2  ACD     1      26.560  25.600   7.930  1.00  0.00            
ATOM      7  H4  ACD     1      27.490  25.410   8.490  1.00  0.00            
ATOM      8  O2  ACD     1      25.370  25.240   8.720  1.00  0.00            
ATOM      9  C3  ACD     1      25.280  23.890   8.870  1.00  0.00            
ATOM     10  H5  ACD     1      24.350  23.660   9.390  1.00  0.00            
ATOM     11  O3  ACD     1      26.330  23.320   9.680  1.00  0.00            
ATOM     12  C4  ACD     1      26.020  22.720  10.950  1.00  0.00            
ATOM     13  H6  ACD     1      24.930  22.700  11.090  1.00  0.00            
ATOM     14  C5  ACD     1      26.540  21.300  10.960  1.00  0.00            
ATOM     15  H7  ACD     1      27.600  21.290  10.660  1.00  0.00            
ATOM     16  O4  ACD     1      25.820  20.470  10.080  1.00  0.00            
ATOM     17  H8  ACD     1      25.870  20.910   9.220  1.00  0.00            
ATOM     18  C6  ACD     1      26.430  20.690  12.320  1.00  0.00            
ATOM     19  H9  ACD     1      25.370  20.530  12.560  1.00  0.00            
ATOM     20  O5  ACD     1      27.060  19.440  12.350  1.00  0.00            
ATOM     21  H10 ACD     1      26.780  18.980  11.560  1.00  0.00            
ATOM     22  C7  ACD     1      26.920  21.650  13.420  1.00  0.00            
ATOM     23  H11 ACD     1      26.700  21.190  14.390  1.00  0.00            
ATOM     24  O6  ACD     1      26.290  22.850  13.290  1.00  0.00            
ATOM     25  C8  ACD     1      26.530  23.660  12.050  1.00  0.00            
ATOM     26  H12 ACD     1      27.620  23.780  11.940  1.00  0.00            
ATOM     27  C9  ACD     1      25.800  25.040  12.150  1.00  0.00            
ATOM     28  H13 ACD     1      25.930  25.380  13.190  1.00  0.00            
ATOM     29  H14 ACD     1      26.260  25.830  11.550  1.00  0.00            
ATOM     30  O7  ACD     1      24.440  25.020  11.890  1.00  0.00            
ATOM     31  H15 ACD     1      24.140  25.930  11.850  1.00  0.00            
ATOM     32  O8  ACD     1      28.330  21.820  13.350  1.00  0.00            
ATOM     33  C10 ACD     1      29.140  22.120  14.540  1.00  0.00            
ATOM     34  H16 ACD     1      28.760  21.600  15.420  1.00  0.00            
ATOM     35  C11 ACD     1      30.550  21.530  14.270  1.00  0.00            
ATOM     36  H17 ACD     1      30.940  21.590  13.240  1.00  0.00            
ATOM     37  O9  ACD     1      30.480  20.140  14.730  1.00  0.00            
ATOM     38  H18 ACD     1      31.180  19.600  14.350  1.00  0.00            
ATOM     39  C12 ACD     1      31.600  22.270  15.100  1.00  0.00            
ATOM     40  H19 ACD     1      31.290  22.180  16.150  1.00  0.00            
ATOM     41  O10 ACD     1      32.970  21.880  15.000  1.00  0.00            
ATOM     42  H20 ACD     1      33.340  22.080  14.130  1.00  0.00            
ATOM     43  C13 ACD     1      31.460  23.760  14.700  1.00  0.00            
ATOM     44  H21 ACD     1      32.190  24.410  15.190  1.00  0.00            
ATOM     45  O11 ACD     1      30.300  24.200  15.180  1.00  0.00            
ATOM     46  C14 ACD     1      29.140  23.710  14.630  1.00  0.00            
ATOM     47  H22 ACD     1      29.060  24.090  13.610  1.00  0.00            
ATOM     48  C15 ACD     1      28.110  24.080  15.720  1.00  0.00            
ATOM     49  H23 ACD     1      27.160  23.540  15.650  1.00  0.00            
ATOM     50  H24 ACD     1      28.590  23.870  16.690  1.00  0.00            
ATOM     51  O12 ACD     1      27.860  25.400  15.610  1.00  0.00            
ATOM     52  H25 ACD     1      28.730  25.810  15.560  1.00  0.00            
ATOM     53  O13 ACD     1      31.570  24.110  13.290  1.00  0.00            
ATOM     54  C16 ACD     1      32.950  24.380  12.850  1.00  0.00            
ATOM     55  H26 ACD     1      33.660  24.270  13.680  1.00  0.00            
ATOM     56  C17 ACD     1      33.420  23.350  11.800  1.00  0.00            
ATOM     57  H27 ACD     1      32.590  23.380  11.080  1.00  0.00            
ATOM     58  O14 ACD     1      33.600  22.050  12.340  1.00  0.00            
ATOM     59  H28 ACD     1      34.060  21.520  11.680  1.00  0.00            
ATOM     60  C18 ACD     1      34.610  23.740  10.990  1.00  0.00            
ATOM     61  H29 ACD     1      35.500  23.630  11.620  1.00  0.00            
ATOM     62  O15 ACD     1      34.720  22.940   9.870  1.00  0.00            
ATOM     63  H30 ACD     1      35.340  22.230  10.050  1.00  0.00            
ATOM     64  C19 ACD     1      34.570  25.240  10.560  1.00  0.00            
ATOM     65  H31 ACD     1      35.550  25.500  10.150  1.00  0.00            
ATOM     66  O16 ACD     1      34.390  26.060  11.710  1.00  0.00            
ATOM     67  C20 ACD     1      33.100  25.840  12.410  1.00  0.00            
ATOM     68  H32 ACD     1      32.160  25.930  11.840  1.00  0.00            
ATOM     69  C21 ACD     1      33.030  26.870  13.590  1.00  0.00            
ATOM     70  H33 ACD     1      32.390  26.540  14.420  1.00  0.00            
ATOM     71  H34 ACD     1      34.040  27.030  13.990  1.00  0.00            
ATOM     72  O17 ACD     1      32.440  28.050  13.010  1.00  0.00            
ATOM     73  H35 ACD     1      32.560  28.690  13.710  1.00  0.00            
ATOM     74  O18 ACD     1      33.480  25.420   9.630  1.00  0.00            
ATOM     75  C22 ACD     1      33.890  26.070   8.410  1.00  0.00            
ATOM     76  H36 ACD     1      34.900  26.470   8.610  1.00  0.00            
ATOM     77  C23 ACD     1      33.900  25.000   7.290  1.00  0.00            
ATOM     78  H37 ACD     1      32.970  24.430   7.400  1.00  0.00            
ATOM     79  O19 ACD     1      35.020  24.140   7.400  1.00  0.00            
ATOM     80  H38 ACD     1      35.160  23.840   8.300  1.00  0.00            
ATOM     81  C24 ACD     1      33.950  25.660   5.940  1.00  0.00            
ATOM     82  H39 ACD     1      34.880  26.230   5.860  1.00  0.00            
ATOM     83  O20 ACD     1      33.850  24.700   4.850  1.00  0.00            
ATOM     84  H40 ACD     1      34.510  24.000   4.830  1.00  0.00            
ATOM     85  C25 ACD     1      32.940  26.740   5.730  1.00  0.00            
ATOM     86  H41 ACD     1      33.150  27.220   4.770  1.00  0.00            
ATOM     87  O21 ACD     1      33.120  27.770   6.760  1.00  0.00            
ATOM     88  C26 ACD     1      32.910  27.230   8.080  1.00  0.00            
ATOM     89  H42 ACD     1      31.850  26.950   8.090  1.00  0.00            
ATOM     90  C27 ACD     1      33.110  28.350   9.090  1.00  0.00            
ATOM     91  H43 ACD     1      33.180  27.850  10.070  1.00  0.00            
ATOM     92  H44 ACD     1      34.090  28.740   8.810  1.00  0.00            
ATOM     93  O22 ACD     1      32.120  29.400   9.260  1.00  0.00            
ATOM     94  H45 ACD     1      31.300  29.090   8.890  1.00  0.00            
ATOM     95  O23 ACD     1      31.590  26.330   5.820  1.00  0.00            
ATOM     96  C28 ACD     1      30.780  26.280   4.670  1.00  0.00            
ATOM     97  H46 ACD     1      31.360  26.660   3.820  1.00  0.00            
ATOM     98  C29 ACD     1      29.540  27.200   5.040  1.00  0.00            
ATOM     99  H47 ACD     1      29.330  26.920   6.080  1.00  0.00            
ATOM    100  O24 ACD     1      28.370  26.860   4.370  1.00  0.00            
ATOM    101  C30 ACD     1      29.960  28.710   4.890  1.00  0.00            
ATOM    102  H48 ACD     1      30.880  28.920   5.450  1.00  0.00            
ATOM    103  H49 ACD     1      30.090  29.030   3.850  1.00  0.00            
ATOM    104  O25 ACD     1      29.060  29.620   5.490  1.00  0.00            
ATOM    105  H50 ACD     1      29.500  30.430   5.230  1.00  0.00            
ATOM    106  C31 ACD     1      30.400  24.840   4.370  1.00  0.00            
ATOM    107  H51 ACD     1      30.420  24.260   5.300  1.00  0.00            
ATOM    108  O26 ACD     1      31.340  24.220   3.460  1.00  0.00            
ATOM    109  H52 ACD     1      32.220  24.450   3.750  1.00  0.00            
ATOM    110  C32 ACD     1      28.940  24.660   3.800  1.00  0.00            
ATOM    111  H53 ACD     1      28.920  24.860   2.720  1.00  0.00            
ATOM    112  O27 ACD     1      28.710  23.240   4.050  1.00  0.00            
ATOM    113  H54 ACD     1      29.500  22.770   3.780  1.00  0.00            
ATOM    114  C33 ACD     1      27.910  25.470   4.550  1.00  0.00            
ATOM    115  H55 ACD     1      26.880  25.490   4.170  1.00  0.00            
ATOM    116  O28 ACD     1      27.950  25.110   5.990  1.00  0.00            
ATOM    117  C34 ACD     1      26.690  24.820   6.630  1.00  0.00            
ATOM    118  H56 ACD     1      25.900  25.270   6.020  1.00  0.00            
ATOM    119  C35 ACD     1      26.480  23.380   6.710  1.00  0.00            
ATOM    120  H57 ACD     1      27.320  22.860   7.190  1.00  0.00            
ATOM    121  O29 ACD     1      26.400  22.820   5.390  1.00  0.00            
ATOM    122  H58 ACD     1      27.320  22.720   5.130  1.00  0.00            
ATOM    123  C36 ACD     1      25.150  23.190   7.450  1.00  0.00            
ATOM    124  H59 ACD     1      24.350  23.660   6.870  1.00  0.00            
ATOM    125  O30 ACD     1      24.760  21.810   7.660  1.00  0.00            
ATOM    126  H60 ACD     1      24.980  21.480   6.790  1.00  0.00            
ATOM    127  C1  DP8     2      35.310  17.870   7.030  1.00  0.00            
ATOM    128  N1  DP8     2      34.010  18.450   7.470  1.00  0.00            
ATOM    129  C2  DP8     2      33.040  18.190   6.360  1.00  0.00            
ATOM    130  C3  DP8     2      31.680  18.760   6.890  1.00  0.00            
ATOM    131  N2  DP8     2      31.600  20.110   7.380  1.00  0.00            
ATOM    132  C4  DP8     2      30.300  20.310   8.130  1.00  0.00            
ATOM    133  C5  DP8     2      29.080  19.890   7.310  1.00  0.00            
ATOM    134  C6  DP8     2      27.960  19.350   8.020  1.00  0.00            
ATOM    135  C7  DP8     2      26.770  19.060   7.320  1.00  0.00            
ATOM    136  C8  DP8     2      26.680  19.310   5.950  1.00  0.00            
ATOM    137  C9  DP8     2      27.780  19.780   5.280  1.00  0.00            
ATOM    138  C10 DP8     2      28.940  20.160   5.950  1.00  0.00            
ATOM    139  C11 DP8     2      30.120  21.700   8.750  1.00  0.00            
ATOM    140  C12 DP8     2      29.940  22.790   7.960  1.00  0.00            
ATOM    141  C13 DP8     2      29.810  24.040   8.540  1.00  0.00            
ATOM    142  C14 DP8     2      29.780  24.190   9.940  1.00  0.00            
ATOM    143  Cl1 DP8     2      29.690  25.710  10.750  1.00  0.00            
ATOM    144  C15 DP8     2      30.010  23.050  10.720  1.00  0.00            
ATOM    145  C16 DP8     2      30.160  21.800  10.140  1.00  0.00            
ATOM    146  C17 DP8     2      32.770  20.400   8.350  1.00  0.00            
ATOM    147  C18 DP8     2      34.130  19.970   7.810  1.00  0.00            
ATOM    148  H1  DP8     2      36.060  17.960   7.820  1.00  0.00            
ATOM    149  H2  DP8     2      35.190  16.790   6.930  1.00  0.00            
ATOM    150  H3  DP8     2      35.610  18.450   6.150  1.00  0.00            
ATOM    151  H4  DP8     2      33.020  17.120   6.130  1.00  0.00            
ATOM    152  H5  DP8     2      33.350  18.650   5.410  1.00  0.00            
ATOM    153  H6  DP8     2      31.210  18.130   7.650  1.00  0.00            
ATOM    154  H7  DP8     2      30.940  18.720   6.090  1.00  0.00            
ATOM    155  H8  DP8     2      31.680  20.790   6.600  1.00  0.00            
ATOM    156  H9  DP8     2      30.380  19.580   8.940  1.00  0.00            
ATOM    157  H10 DP8     2      28.060  19.300   9.100  1.00  0.00            
ATOM    158  H11 DP8     2      25.870  18.860   7.890  1.00  0.00            
ATOM    159  H12 DP8     2      25.780  19.150   5.360  1.00  0.00            
ATOM    160  H13 DP8     2      27.780  19.810   4.190  1.00  0.00            
ATOM    161  H14 DP8     2      29.690  20.650   5.330  1.00  0.00            
ATOM    162  H15 DP8     2      29.930  22.730   6.880  1.00  0.00            
ATOM    163  H16 DP8     2      29.810  24.920   7.890  1.00  0.00            
ATOM    164  H17 DP8     2      29.940  23.110  11.810  1.00  0.00            
ATOM    165  H18 DP8     2      30.290  20.940  10.780  1.00  0.00            
ATOM    166  H19 DP8     2      32.530  19.830   9.250  1.00  0.00            
ATOM    167  H20 DP8     2      32.820  21.480   8.530  1.00  0.00            
ATOM    168  H21 DP8     2      34.430  20.540   6.930  1.00  0.00            
ATOM    169  H22 DP8     2      34.810  20.030   8.670  1.00  0.00            
TER
ENDMDL
MODEL        1
ATOM      1  H1  ACD     1      25.740  12.700  29.880  1.00  0.00            
ATOM      2  O1  ACD     1      26.410  12.240  29.360  1.00  0.00            
ATOM      3  C1  ACD     1      26.070  10.870  29.330  1.00  0.00            
ATOM      4  H2  ACD     1      26.350  10.310  30.230  1.00  0.00            
ATOM      5  H3  ACD     1      26.500  10.250  28.540  1.00  0.00            
ATOM      6  C2  ACD     1      24.600  10.600  29.160  1.00  0.00            
ATOM      7  H4  ACD     1      24.370   9.530  29.090  1.00  0.00            
ATOM      8  O2  ACD     1      23.910  11.090  30.310  1.00  0.00            
ATOM      9  C3  ACD     1      22.460  10.820  30.280  1.00  0.00            
ATOM     10  H5  ACD     1      21.910  11.200  31.150  1.00  0.00            
ATOM     11  O3  ACD     1      22.190   9.450  30.240  1.00  0.00            
ATOM     12  C4  ACD     1      21.400   8.850  31.360  1.00  0.00            
ATOM     13  H6  ACD     1      21.030   9.590  32.080  1.00  0.00            
ATOM     14  C5  ACD     1      20.210   8.230  30.650  1.00  0.00            
ATOM     15  H7  ACD     1      20.760   7.830  29.790  1.00  0.00            
ATOM     16  O4  ACD     1      19.160   9.130  30.220  1.00  0.00            
ATOM     17  H8  ACD     1      19.600   9.900  29.850  1.00  0.00            
ATOM     18  C6  ACD     1      19.760   6.900  31.250  1.00  0.00            
ATOM     19  H9  ACD     1      19.050   7.160  32.050  1.00  0.00            
ATOM     20  O5  ACD     1      18.900   6.270  30.290  1.00  0.00            
ATOM     21  H10 ACD     1      18.580   6.980  29.720  1.00  0.00            
ATOM     22  C7  ACD     1      20.920   6.060  31.670  1.00  0.00            
ATOM     23  H11 ACD     1      20.570   5.140  32.160  1.00  0.00            
ATOM     24  O6  ACD     1      21.630   6.820  32.640  1.00  0.00            
ATOM     25  C8  ACD     1      22.290   7.970  32.100  1.00  0.00            
ATOM     26  H12 ACD     1      23.050   7.560  31.420  1.00  0.00            
ATOM     27  C9  ACD     1      23.070   8.700  33.220  1.00  0.00            
ATOM     28  H13 ACD     1      23.690   9.500  32.800  1.00  0.00            
ATOM     29  H14 ACD     1      22.350   9.060  33.970  1.00  0.00            
ATOM     30  O7  ACD     1      23.980   7.740  33.720  1.00  0.00            
ATOM     31  H15 ACD     1      23.540   6.890  33.670  1.00  0.00            
ATOM     32  O8  ACD     1      21.800   5.680  30.560  1.00  0.00            
ATOM     33  C10 ACD     1      22.100   4.280  30.320  1.00  0.00            
ATOM     34  H16 ACD     1      22.010   3.660  31.210  1.00  0.00            
ATOM     35  C11 ACD     1      21.220   3.820  29.190  1.00  0.00            
ATOM     36  H17 ACD     1      21.470   4.410  28.300  1.00  0.00            
ATOM     37  O9  ACD     1      19.920   3.870  29.630  1.00  0.00            
ATOM     38  H18 ACD     1      19.730   4.720  30.040  1.00  0.00            
ATOM     39  C12 ACD     1      21.520   2.410  28.860  1.00  0.00            
ATOM     40  H19 ACD     1      21.270   1.960  29.830  1.00  0.00            
ATOM     41  O10 ACD     1      20.730   1.860  27.760  1.00  0.00            
ATOM     42  H20 ACD     1      21.260   1.900  26.960  1.00  0.00            
ATOM     43  C13 ACD     1      23.030   2.270  28.460  1.00  0.00            
ATOM     44  H21 ACD     1      23.410   1.250  28.340  1.00  0.00            
ATOM     45  O11 ACD     1      23.850   2.810  29.450  1.00  0.00            
ATOM     46  C14 ACD     1      23.590   4.140  29.890  1.00  0.00            
ATOM     47  H22 ACD     1      23.740   4.690  28.950  1.00  0.00            
ATOM     48  C15 ACD     1      24.650   4.470  30.940  1.00  0.00            
ATOM     49  H23 ACD     1      25.640   4.180  30.590  1.00  0.00            
ATOM     50  H24 ACD     1      24.800   5.550  30.980  1.00  0.00            
ATOM     51  O12 ACD     1      24.240   3.970  32.210  1.00  0.00            
ATOM     52  H25 ACD     1      23.810   3.130  32.010  1.00  0.00            
ATOM     53  O13 ACD     1      23.220   2.990  27.250  1.00  0.00            
ATOM     54  C16 ACD     1      23.850   2.220  26.190  1.00  0.00            
ATOM     55  H26 ACD     1      23.950   1.160  26.480  1.00  0.00            
ATOM     56  C17 ACD     1      22.970   2.220  24.930  1.00  0.00            
ATOM     57  H27 ACD     1      22.750   3.270  24.730  1.00  0.00            
ATOM     58  O14 ACD     1      21.780   1.500  25.230  1.00  0.00            
ATOM     59  H28 ACD     1      21.280   1.520  24.420  1.00  0.00            
ATOM     60  C18 ACD     1      23.630   1.760  23.640  1.00  0.00            
ATOM     61  H29 ACD     1      23.840   0.690  23.760  1.00  0.00            
ATOM     62  O15 ACD     1      22.930   1.910  22.400  1.00  0.00            
ATOM     63  H30 ACD     1      23.590   1.710  21.720  1.00  0.00            
ATOM     64  C19 ACD     1      24.910   2.510  23.500  1.00  0.00            
ATOM     65  H31 ACD     1      25.570   2.180  22.690  1.00  0.00            
ATOM     66  O16 ACD     1      25.690   2.340  24.690  1.00  0.00            
ATOM     67  C20 ACD     1      25.190   2.820  25.880  1.00  0.00            
ATOM     68  H32 ACD     1      25.090   3.900  25.720  1.00  0.00            
ATOM     69  C21 ACD     1      26.220   2.620  26.930  1.00  0.00            
ATOM     70  H33 ACD     1      27.120   3.070  26.490  1.00  0.00            
ATOM     71  H34 ACD     1      25.940   3.360  27.700  1.00  0.00            
ATOM     72  O17 ACD     1      26.500   1.360  27.450  1.00  0.00            
ATOM     73  H35 ACD     1      27.010   1.550  28.240  1.00  0.00            
ATOM     74  O18 ACD     1      24.660   3.920  23.200  1.00  0.00            
ATOM     75  C22 ACD     1      25.370   4.540  22.070  1.00  0.00            
ATOM     76  H36 ACD     1      25.690   3.850  21.290  1.00  0.00            
ATOM     77  C23 ACD     1      24.300   5.530  21.500  1.00  0.00            
ATOM     78  H37 ACD     1      23.500   5.720  22.230  1.00  0.00            
ATOM     79  O19 ACD     1      23.700   4.990  20.280  1.00  0.00            
ATOM     80  H38 ACD     1      22.740   4.950  20.320  1.00  0.00            
ATOM     81  C24 ACD     1      24.850   6.890  21.150  1.00  0.00            
ATOM     82  H39 ACD     1      25.290   6.810  20.150  1.00  0.00            
ATOM     83  O20 ACD     1      23.740   7.770  21.130  1.00  0.00            
ATOM     84  H40 ACD     1      23.290   7.600  20.310  1.00  0.00            
ATOM     85  C25 ACD     1      25.990   7.400  22.130  1.00  0.00            
ATOM     86  H41 ACD     1      26.390   8.290  21.610  1.00  0.00            
ATOM     87  O21 ACD     1      27.070   6.400  22.190  1.00  0.00            
ATOM     88  C26 ACD     1      26.700   5.160  22.720  1.00  0.00            
ATOM     89  H42 ACD     1      26.560   5.290  23.800  1.00  0.00            
ATOM     90  C27 ACD     1      27.760   4.120  22.700  1.00  0.00            
ATOM     91  H43 ACD     1      28.580   4.390  23.380  1.00  0.00            
ATOM     92  H44 ACD     1      27.410   3.190  23.180  1.00  0.00            
ATOM     93  O22 ACD     1      28.090   3.920  21.330  1.00  0.00            
ATOM     94  H45 ACD     1      28.750   4.590  21.110  1.00  0.00            
ATOM     95  O23 ACD     1      25.610   7.760  23.510  1.00  0.00            
ATOM     96  C28 ACD     1      26.100   9.030  23.980  1.00  0.00            
ATOM     97  H46 ACD     1      26.950   9.420  23.410  1.00  0.00            
ATOM     98  C29 ACD     1      26.570   8.760  25.430  1.00  0.00            
ATOM     99  H47 ACD     1      25.770   8.290  26.030  1.00  0.00            
ATOM    100  O24 ACD     1      26.910  10.040  26.020  1.00  0.00            
ATOM    101  C30 ACD     1      27.820   7.860  25.470  1.00  0.00            
ATOM    102  H48 ACD     1      28.220   7.750  26.480  1.00  0.00            
ATOM    103  H49 ACD     1      27.660   6.890  24.990  1.00  0.00            
ATOM    104  O25 ACD     1      28.850   8.420  24.630  1.00  0.00            
ATOM    105  H50 ACD     1      29.140   9.290  24.910  1.00  0.00            
ATOM    106  C31 ACD     1      24.940  10.040  23.940  1.00  0.00            
ATOM    107  H51 ACD     1      24.090   9.600  24.470  1.00  0.00            
ATOM    108  O26 ACD     1      24.600  10.350  22.570  1.00  0.00            
ATOM    109  H52 ACD     1      24.080   9.610  22.250  1.00  0.00            
ATOM    110  C32 ACD     1      25.390  11.350  24.620  1.00  0.00            
ATOM    111  H53 ACD     1      26.170  11.820  24.010  1.00  0.00            
ATOM    112  O27 ACD     1      24.360  12.390  24.670  1.00  0.00            
ATOM    113  H54 ACD     1      24.730  13.220  24.370  1.00  0.00            
ATOM    114  C33 ACD     1      25.840  10.980  26.090  1.00  0.00            
ATOM    115  H55 ACD     1      26.200  11.870  26.600  1.00  0.00            
ATOM    116  O28 ACD     1      24.650  10.550  26.760  1.00  0.00            
ATOM    117  C34 ACD     1      24.080  11.240  27.860  1.00  0.00            
ATOM    118  H56 ACD     1      24.330  12.310  27.880  1.00  0.00            
ATOM    119  C35 ACD     1      22.600  11.080  27.760  1.00  0.00            
ATOM    120  H57 ACD     1      22.420  10.020  27.570  1.00  0.00            
ATOM    121  O29 ACD     1      22.140  11.750  26.580  1.00  0.00            
ATOM    122  H58 ACD     1      22.800  11.660  25.890  1.00  0.00            
ATOM    123  C36 ACD     1      21.870  11.560  29.050  1.00  0.00            
ATOM    124  H59 ACD     1      21.980  12.630  29.230  1.00  0.00            
ATOM    125  O30 ACD     1      20.430  11.310  28.990  1.00  0.00            
ATOM    126  H60 ACD     1      20.100  11.780  28.210  1.00  0.00            
ATOM    127  C1  DP8     2      16.900   2.560  24.440  1.00  0.00            
ATOM    128  N1  DP8     2      17.630   3.780  24.730  1.00  0.00            
ATOM    129  C2  DP8     2      17.860   4.640  23.550  1.00  0.00            
ATOM    130  C3  DP8     2      18.480   5.980  23.970  1.00  0.00            
ATOM    131  N2  DP8     2      19.840   5.780  24.640  1.00  0.00            
ATOM    132  C4  DP8     2      20.410   7.150  25.070  1.00  0.00            
ATOM    133  C5  DP8     2      20.480   8.320  24.070  1.00  0.00            
ATOM    134  C6  DP8     2      20.080   9.610  24.410  1.00  0.00            
ATOM    135  C7  DP8     2      20.220  10.710  23.500  1.00  0.00            
ATOM    136  C8  DP8     2      20.760  10.520  22.210  1.00  0.00            
ATOM    137  C9  DP8     2      21.170   9.190  21.860  1.00  0.00            
ATOM    138  C10 DP8     2      21.060   8.180  22.810  1.00  0.00            
ATOM    139  C11 DP8     2      21.810   6.940  25.730  1.00  0.00            
ATOM    140  C12 DP8     2      21.890   7.150  27.090  1.00  0.00            
ATOM    141  C13 DP8     2      23.110   7.000  27.760  1.00  0.00            
ATOM    142  C14 DP8     2      24.220   6.710  27.060  1.00  0.00            
ATOM    143  Cl1 DP8     2      25.730   6.520  27.930  1.00  0.00            
ATOM    144  C15 DP8     2      24.180   6.340  25.700  1.00  0.00            
ATOM    145  C16 DP8     2      22.920   6.310  25.090  1.00  0.00            
ATOM    146  C17 DP8     2      19.540   4.910  25.850  1.00  0.00            
ATOM    147  C18 DP8     2      18.910   3.540  25.420  1.00  0.00            
ATOM    148  H1  DP8     2      17.410   2.030  23.630  1.00  0.00            
ATOM    149  H2  DP8     2      16.740   1.950  25.340  1.00  0.00            
ATOM    150  H3  DP8     2      15.910   2.820  24.030  1.00  0.00            
ATOM    151  H4  DP8     2      16.940   4.820  22.990  1.00  0.00            
ATOM    152  H5  DP8     2      18.470   4.140  22.780  1.00  0.00            
ATOM    153  H6  DP8     2      17.910   6.480  24.760  1.00  0.00            
ATOM    154  H7  DP8     2      18.530   6.720  23.160  1.00  0.00            
ATOM    155  H8  DP8     2      20.390   5.270  23.930  1.00  0.00            
ATOM    156  H9  DP8     2      19.770   7.490  25.890  1.00  0.00            
ATOM    157  H10 DP8     2      19.710   9.810  25.410  1.00  0.00            
ATOM    158  H11 DP8     2      19.960  11.730  23.780  1.00  0.00            
ATOM    159  H12 DP8     2      20.790  11.290  21.440  1.00  0.00            
ATOM    160  H13 DP8     2      21.530   9.010  20.850  1.00  0.00            
ATOM    161  H14 DP8     2      21.320   7.180  22.480  1.00  0.00            
ATOM    162  H15 DP8     2      21.020   7.590  27.580  1.00  0.00            
ATOM    163  H16 DP8     2      23.140   7.140  28.840  1.00  0.00            
ATOM    164  H17 DP8     2      25.100   5.960  25.260  1.00  0.00            
ATOM    165  H18 DP8     2      22.790   6.080  24.040  1.00  0.00            
ATOM    166  H19 DP8     2      18.810   5.490  26.410  1.00  0.00            
ATOM    167  H20 DP8     2      20.440   4.750  26.450  1.00  0.00            
ATOM    168  H21 DP8     2      19.490   2.980  24.680  1.00  0.00            
ATOM    169  H22 DP8     2      18.700   2.910  26.290  1.00  0.00            
TER
ENDMDL
MODEL        1
ATOM      1  H1  ACD     1      26.760  19.650  22.030  1.00  0.00            
ATOM      2  O1  ACD     1      26.900  20.050  21.160  1.00  0.00            
ATOM      3  C1  ACD     1      25.660  20.330  20.410  1.00  0.00            
ATOM      4  H2  ACD     1      25.970  20.720  19.430  1.00  0.00            
ATOM      5  H3  ACD     1      25.210  21.130  21.020  1.00  0.00            
ATOM      6  C2  ACD     1      24.750  19.090  20.390  1.00  0.00            
ATOM      7  H4  ACD     1      25.370  18.190  20.350  1.00  0.00            
ATOM      8  O2  ACD     1      24.110  18.940  21.670  1.00  0.00            
ATOM      9  C3  ACD     1      23.140  17.950  21.740  1.00  0.00            
ATOM     10  H5  ACD     1      22.790  17.930  22.770  1.00  0.00            
ATOM     11  O3  ACD     1      23.640  16.660  21.220  1.00  0.00            
ATOM     12  C4  ACD     1      23.450  15.580  22.210  1.00  0.00            
ATOM     13  H6  ACD     1      22.710  15.960  22.940  1.00  0.00            
ATOM     14  C5  ACD     1      22.770  14.380  21.510  1.00  0.00            
ATOM     15  H7  ACD     1      23.400  14.160  20.640  1.00  0.00            
ATOM     16  O4  ACD     1      21.390  14.630  21.310  1.00  0.00            
ATOM     17  H8  ACD     1      21.200  15.570  21.260  1.00  0.00            
ATOM     18  C6  ACD     1      22.860  13.090  22.310  1.00  0.00            
ATOM     19  H9  ACD     1      22.040  13.150  23.040  1.00  0.00            
ATOM     20  O5  ACD     1      22.550  12.050  21.410  1.00  0.00            
ATOM     21  H10 ACD     1      21.660  12.210  21.080  1.00  0.00            
ATOM     22  C7  ACD     1      24.240  12.880  22.980  1.00  0.00            
ATOM     23  H11 ACD     1      24.210  12.050  23.690  1.00  0.00            
ATOM     24  O6  ACD     1      24.610  14.110  23.610  1.00  0.00            
ATOM     25  C8  ACD     1      24.790  15.250  22.770  1.00  0.00            
ATOM     26  H12 ACD     1      25.500  15.090  21.940  1.00  0.00            
ATOM     27  C9  ACD     1      25.340  16.410  23.550  1.00  0.00            
ATOM     28  H13 ACD     1      25.490  17.300  22.920  1.00  0.00            
ATOM     29  H14 ACD     1      24.600  16.760  24.280  1.00  0.00            
ATOM     30  O7  ACD     1      26.550  16.160  24.300  1.00  0.00            
ATOM     31  H15 ACD     1      26.390  15.480  24.960  1.00  0.00            
ATOM     32  O8  ACD     1      25.200  12.530  21.950  1.00  0.00            
ATOM     33  C10 ACD     1      26.070  11.430  22.170  1.00  0.00            
ATOM     34  H16 ACD     1      26.090  10.980  23.170  1.00  0.00            
ATOM     35  C11 ACD     1      25.690  10.370  21.120  1.00  0.00            
ATOM     36  H17 ACD     1      25.660  11.010  20.230  1.00  0.00            
ATOM     37  O9  ACD     1      24.390   9.840  21.440  1.00  0.00            
ATOM     38  H18 ACD     1      23.830  10.620  21.540  1.00  0.00            
ATOM     39  C12 ACD     1      26.700   9.240  20.920  1.00  0.00            
ATOM     40  H19 ACD     1      26.760   8.560  21.780  1.00  0.00            
ATOM     41  O10 ACD     1      26.330   8.480  19.670  1.00  0.00            
ATOM     42  H20 ACD     1      26.500   9.170  19.020  1.00  0.00            
ATOM     43  C13 ACD     1      28.000   9.940  20.710  1.00  0.00            
ATOM     44  H21 ACD     1      28.770   9.160  20.740  1.00  0.00            
ATOM     45  O11 ACD     1      28.400  10.900  21.670  1.00  0.00            
ATOM     46  C14 ACD     1      27.460  11.990  21.950  1.00  0.00            
ATOM     47  H22 ACD     1      27.380  12.680  21.100  1.00  0.00            
ATOM     48  C15 ACD     1      27.910  12.840  23.140  1.00  0.00            
ATOM     49  H23 ACD     1      27.170  13.640  23.230  1.00  0.00            
ATOM     50  H24 ACD     1      27.830  12.190  24.020  1.00  0.00            
ATOM     51  O12 ACD     1      29.210  13.440  23.020  1.00  0.00            
ATOM     52  H25 ACD     1      29.320  13.650  23.950  1.00  0.00            
ATOM     53  O13 ACD     1      27.970  10.660  19.450  1.00  0.00            
ATOM     54  C16 ACD     1      28.980  10.460  18.550  1.00  0.00            
ATOM     55  H26 ACD     1      29.390   9.490  18.870  1.00  0.00            
ATOM     56  C17 ACD     1      28.220  10.460  17.150  1.00  0.00            
ATOM     57  H27 ACD     1      27.570  11.340  17.210  1.00  0.00            
ATOM     58  O14 ACD     1      27.490   9.270  17.030  1.00  0.00            
ATOM     59  H28 ACD     1      27.940   8.560  16.570  1.00  0.00            
ATOM     60  C18 ACD     1      29.140  10.680  15.920  1.00  0.00            
ATOM     61  H29 ACD     1      29.840   9.830  15.880  1.00  0.00            
ATOM     62  O15 ACD     1      28.410  10.750  14.680  1.00  0.00            
ATOM     63  H30 ACD     1      28.180   9.870  14.390  1.00  0.00            
ATOM     64  C19 ACD     1      29.930  11.930  16.150  1.00  0.00            
ATOM     65  H31 ACD     1      30.640  11.930  15.310  1.00  0.00            
ATOM     66  O16 ACD     1      30.630  11.770  17.260  1.00  0.00            
ATOM     67  C20 ACD     1      30.020  11.610  18.580  1.00  0.00            
ATOM     68  H32 ACD     1      29.490  12.540  18.810  1.00  0.00            
ATOM     69  C21 ACD     1      31.130  11.470  19.660  1.00  0.00            
ATOM     70  H33 ACD     1      31.810  12.330  19.770  1.00  0.00            
ATOM     71  H34 ACD     1      30.610  11.400  20.630  1.00  0.00            
ATOM     72  O17 ACD     1      31.860  10.260  19.250  1.00  0.00            
ATOM     73  H35 ACD     1      31.950  10.240  18.300  1.00  0.00            
ATOM     74  O18 ACD     1      29.100  13.080  16.240  1.00  0.00            
ATOM     75  C22 ACD     1      29.550  14.150  15.450  1.00  0.00            
ATOM     76  H36 ACD     1      30.520  14.060  14.940  1.00  0.00            
ATOM     77  C23 ACD     1      28.560  14.360  14.380  1.00  0.00            
ATOM     78  H37 ACD     1      27.550  14.350  14.810  1.00  0.00            
ATOM     79  O19 ACD     1      28.730  13.340  13.440  1.00  0.00            
ATOM     80  H38 ACD     1      28.600  12.480  13.840  1.00  0.00            
ATOM     81  C24 ACD     1      28.710  15.730  13.790  1.00  0.00            
ATOM     82  H39 ACD     1      29.620  15.660  13.180  1.00  0.00            
ATOM     83  O20 ACD     1      27.680  16.050  12.830  1.00  0.00            
ATOM     84  H40 ACD     1      26.910  16.310  13.340  1.00  0.00            
ATOM     85  C25 ACD     1      28.750  16.780  14.860  1.00  0.00            
ATOM     86  H41 ACD     1      29.020  17.710  14.340  1.00  0.00            
ATOM     87  O21 ACD     1      29.810  16.520  15.740  1.00  0.00            
ATOM     88  C26 ACD     1      29.650  15.300  16.440  1.00  0.00            
ATOM     89  H42 ACD     1      28.710  15.380  17.010  1.00  0.00            
ATOM     90  C27 ACD     1      30.830  15.120  17.320  1.00  0.00            
ATOM     91  H43 ACD     1      30.850  14.110  17.770  1.00  0.00            
ATOM     92  H44 ACD     1      31.660  15.100  16.610  1.00  0.00            
ATOM     93  O22 ACD     1      30.930  16.220  18.280  1.00  0.00            
ATOM     94  H45 ACD     1      30.980  15.830  19.160  1.00  0.00            
ATOM     95  O23 ACD     1      27.500  16.930  15.640  1.00  0.00            
ATOM     96  C28 ACD     1      26.830  18.110  15.550  1.00  0.00            
ATOM     97  H46 ACD     1      27.270  18.870  14.880  1.00  0.00            
ATOM     98  C29 ACD     1      27.060  18.800  16.930  1.00  0.00            
ATOM     99  H47 ACD     1      26.720  18.060  17.660  1.00  0.00            
ATOM    100  O24 ACD     1      26.180  20.000  17.030  1.00  0.00            
ATOM    101  C30 ACD     1      28.520  19.230  17.080  1.00  0.00            
ATOM    102  H48 ACD     1      29.180  18.360  16.950  1.00  0.00            
ATOM    103  H49 ACD     1      28.840  20.020  16.380  1.00  0.00            
ATOM    104  O25 ACD     1      28.720  19.680  18.400  1.00  0.00            
ATOM    105  H50 ACD     1      28.170  20.460  18.510  1.00  0.00            
ATOM    106  C31 ACD     1      25.320  17.800  15.430  1.00  0.00            
ATOM    107  H51 ACD     1      25.050  17.050  16.180  1.00  0.00            
ATOM    108  O26 ACD     1      25.120  17.330  14.120  1.00  0.00            
ATOM    109  H52 ACD     1      24.160  17.390  14.000  1.00  0.00            
ATOM    110  C32 ACD     1      24.540  19.140  15.540  1.00  0.00            
ATOM    111  H53 ACD     1      24.970  19.830  14.810  1.00  0.00            
ATOM    112  O27 ACD     1      23.090  19.000  15.450  1.00  0.00            
ATOM    113  H54 ACD     1      22.860  18.590  16.290  1.00  0.00            
ATOM    114  C33 ACD     1      24.730  19.700  16.960  1.00  0.00            
ATOM    115  H55 ACD     1      24.230  20.650  17.180  1.00  0.00            
ATOM    116  O28 ACD     1      24.320  18.680  17.930  1.00  0.00            
ATOM    117  C34 ACD     1      23.790  19.180  19.200  1.00  0.00            
ATOM    118  H56 ACD     1      23.620  20.260  19.120  1.00  0.00            
ATOM    119  C35 ACD     1      22.460  18.450  19.360  1.00  0.00            
ATOM    120  H57 ACD     1      22.700  17.440  18.980  1.00  0.00            
ATOM    121  O29 ACD     1      21.440  18.840  18.430  1.00  0.00            
ATOM    122  H58 ACD     1      21.020  18.100  17.990  1.00  0.00            
ATOM    123  C36 ACD     1      22.010  18.380  20.830  1.00  0.00            
ATOM    124  H59 ACD     1      21.680  19.390  21.110  1.00  0.00            
ATOM    125  O30 ACD     1      20.860  17.440  20.930  1.00  0.00            
ATOM    126  H60 ACD     1      20.090  17.840  20.520  1.00  0.00            
ATOM    127  C1  DP8     2      20.580   8.100  18.290  1.00  0.00            
ATOM    128  N1  DP8     2      21.060   9.450  17.950  1.00  0.00            
ATOM    129  C2  DP8     2      21.360   9.650  16.550  1.00  0.00            
ATOM    130  C3  DP8     2      21.710  11.110  16.410  1.00  0.00            
ATOM    131  N2  DP8     2      22.900  11.500  17.200  1.00  0.00            
ATOM    132  C4  DP8     2      23.150  12.940  16.800  1.00  0.00            
ATOM    133  C5  DP8     2      23.510  13.180  15.260  1.00  0.00            
ATOM    134  C6  DP8     2      24.810  12.830  14.770  1.00  0.00            
ATOM    135  C7  DP8     2      25.070  12.990  13.380  1.00  0.00            
ATOM    136  C8  DP8     2      24.290  13.770  12.560  1.00  0.00            
ATOM    137  C9  DP8     2      23.050  14.060  13.030  1.00  0.00            
ATOM    138  C10 DP8     2      22.650  13.730  14.340  1.00  0.00            
ATOM    139  C11 DP8     2      24.250  13.570  17.650  1.00  0.00            
ATOM    140  C12 DP8     2      24.130  14.910  17.980  1.00  0.00            
ATOM    141  C13 DP8     2      25.160  15.500  18.770  1.00  0.00            
ATOM    142  C14 DP8     2      26.270  14.780  19.090  1.00  0.00            
ATOM    143  Cl1 DP8     2      27.610  15.560  19.840  1.00  0.00            
ATOM    144  C15 DP8     2      26.390  13.470  18.690  1.00  0.00            
ATOM    145  C16 DP8     2      25.330  12.770  18.030  1.00  0.00            
ATOM    146  C17 DP8     2      22.460  11.400  18.650  1.00  0.00            
ATOM    147  C18 DP8     2      22.130   9.920  18.850  1.00  0.00            
ATOM    148  H1  DP8     2      21.410   7.390  18.140  1.00  0.00            
ATOM    149  H2  DP8     2      20.260   8.000  19.330  1.00  0.00            
ATOM    150  H3  DP8     2      19.750   7.930  17.600  1.00  0.00            
ATOM    151  H4  DP8     2      20.560   9.390  15.850  1.00  0.00            
ATOM    152  H5  DP8     2      22.240   9.040  16.330  1.00  0.00            
ATOM    153  H6  DP8     2      20.940  11.790  16.760  1.00  0.00            
ATOM    154  H7  DP8     2      21.840  11.350  15.350  1.00  0.00            
ATOM    155  H8  DP8     2      23.670  10.880  16.910  1.00  0.00            
ATOM    156  H9  DP8     2      22.230  13.480  17.010  1.00  0.00            
ATOM    157  H10 DP8     2      25.630  12.400  15.340  1.00  0.00            
ATOM    158  H11 DP8     2      26.020  12.610  13.000  1.00  0.00            
ATOM    159  H12 DP8     2      24.570  14.070  11.550  1.00  0.00            
ATOM    160  H13 DP8     2      22.320  14.590  12.430  1.00  0.00            
ATOM    161  H14 DP8     2      21.650  13.970  14.710  1.00  0.00            
ATOM    162  H15 DP8     2      23.340  15.520  17.540  1.00  0.00            
ATOM    163  H16 DP8     2      25.180  16.560  19.010  1.00  0.00            
ATOM    164  H17 DP8     2      27.300  12.910  18.910  1.00  0.00            
ATOM    165  H18 DP8     2      25.450  11.710  17.810  1.00  0.00            
ATOM    166  H19 DP8     2      21.620  12.100  18.740  1.00  0.00            
ATOM    167  H20 DP8     2      23.240  11.700  19.340  1.00  0.00            
ATOM    168  H21 DP8     2      22.970   9.230  18.920  1.00  0.00            
ATOM    169  H22 DP8     2      21.760   9.800  19.870  1.00  0.00            
TER
ENDMDL
MODEL        1
ATOM      1  H1  ACD     1      11.390   8.880  18.640  1.00  0.00            
ATOM      2  O1  ACD     1      11.940   8.660  17.880  1.00  0.00            
ATOM      3  C1  ACD     1      12.950   7.770  18.390  1.00  0.00            
ATOM      4  H2  ACD     1      13.570   7.430  17.540  1.00  0.00            
ATOM      5  H3  ACD     1      12.470   6.950  18.930  1.00  0.00            
ATOM      6  C2  ACD     1      13.820   8.460  19.400  1.00  0.00            
ATOM      7  H4  ACD     1      13.930   9.530  19.180  1.00  0.00            
ATOM      8  O2  ACD     1      13.190   8.300  20.680  1.00  0.00            
ATOM      9  C3  ACD     1      13.850   8.850  21.810  1.00  0.00            
ATOM     10  H5  ACD     1      13.370   8.530  22.740  1.00  0.00            
ATOM     11  O3  ACD     1      13.980  10.210  21.680  1.00  0.00            
ATOM     12  C4  ACD     1      13.140  11.020  22.540  1.00  0.00            
ATOM     13  H6  ACD     1      12.540  10.380  23.200  1.00  0.00            
ATOM     14  C5  ACD     1      14.000  11.870  23.420  1.00  0.00            
ATOM     15  H7  ACD     1      14.630  12.420  22.720  1.00  0.00            
ATOM     16  O4  ACD     1      14.780  11.100  24.360  1.00  0.00            
ATOM     17  H8  ACD     1      15.180  10.330  23.940  1.00  0.00            
ATOM     18  C6  ACD     1      13.250  12.990  24.120  1.00  0.00            
ATOM     19  H9  ACD     1      12.600  12.470  24.840  1.00  0.00            
ATOM     20  O5  ACD     1      14.060  14.000  24.820  1.00  0.00            
ATOM     21  H10 ACD     1      14.690  13.520  25.360  1.00  0.00            
ATOM     22  C7  ACD     1      12.350  13.710  23.080  1.00  0.00            
ATOM     23  H11 ACD     1      11.590  14.350  23.540  1.00  0.00            
ATOM     24  O6  ACD     1      11.560  12.730  22.430  1.00  0.00            
ATOM     25  C8  ACD     1      12.300  11.860  21.610  1.00  0.00            
ATOM     26  H12 ACD     1      12.940  12.410  20.910  1.00  0.00            
ATOM     27  C9  ACD     1      11.250  11.000  20.870  1.00  0.00            
ATOM     28  H13 ACD     1      10.600  11.860  20.650  1.00  0.00            
ATOM     29  H14 ACD     1      11.750  10.540  20.000  1.00  0.00            
ATOM     30  O7  ACD     1      10.540  10.050  21.640  1.00  0.00            
ATOM     31  H15 ACD     1       9.980  10.480  22.290  1.00  0.00            
ATOM     32  O8  ACD     1      13.110  14.420  22.170  1.00  0.00            
ATOM     33  C10 ACD     1      12.490  15.730  21.950  1.00  0.00            
ATOM     34  H16 ACD     1      11.820  16.160  22.700  1.00  0.00            
ATOM     35  C11 ACD     1      13.690  16.700  21.740  1.00  0.00            
ATOM     36  H17 ACD     1      14.460  16.120  21.220  1.00  0.00            
ATOM     37  O9  ACD     1      14.260  17.050  23.050  1.00  0.00            
ATOM     38  H18 ACD     1      14.480  16.210  23.450  1.00  0.00            
ATOM     39  C12 ACD     1      13.450  17.980  20.900  1.00  0.00            
ATOM     40  H19 ACD     1      12.820  18.680  21.470  1.00  0.00            
ATOM     41  O10 ACD     1      14.660  18.650  20.690  1.00  0.00            
ATOM     42  H20 ACD     1      14.900  18.800  21.610  1.00  0.00            
ATOM     43  C13 ACD     1      12.820  17.630  19.600  1.00  0.00            
ATOM     44  H21 ACD     1      12.580  18.550  19.050  1.00  0.00            
ATOM     45  O11 ACD     1      11.600  16.980  19.950  1.00  0.00            
ATOM     46  C14 ACD     1      11.710  15.680  20.650  1.00  0.00            
ATOM     47  H22 ACD     1      12.210  15.030  19.920  1.00  0.00            
ATOM     48  C15 ACD     1      10.210  15.240  20.920  1.00  0.00            
ATOM     49  H23 ACD     1       9.870  15.080  19.890  1.00  0.00            
ATOM     50  H24 ACD     1      10.060  14.300  21.460  1.00  0.00            
ATOM     51  O12 ACD     1       9.590  16.260  21.670  1.00  0.00            
ATOM     52  H25 ACD     1       8.650  16.070  21.620  1.00  0.00            
ATOM     53  O13 ACD     1      13.620  16.890  18.730  1.00  0.00            
ATOM     54  C16 ACD     1      14.100  17.170  17.440  1.00  0.00            
ATOM     55  H26 ACD     1      13.770  18.150  17.080  1.00  0.00            
ATOM     56  C17 ACD     1      15.620  17.270  17.540  1.00  0.00            
ATOM     57  H27 ACD     1      16.000  16.430  18.130  1.00  0.00            
ATOM     58  O14 ACD     1      15.980  18.480  18.290  1.00  0.00            
ATOM     59  H28 ACD     1      15.670  18.350  19.190  1.00  0.00            
ATOM     60  C18 ACD     1      16.290  17.150  16.180  1.00  0.00            
ATOM     61  H29 ACD     1      15.970  18.140  15.820  1.00  0.00            
ATOM     62  O15 ACD     1      17.680  16.930  16.120  1.00  0.00            
ATOM     63  H30 ACD     1      17.680  16.070  15.690  1.00  0.00            
ATOM     64  C19 ACD     1      15.550  16.090  15.300  1.00  0.00            
ATOM     65  H31 ACD     1      15.890  16.220  14.270  1.00  0.00            
ATOM     66  O16 ACD     1      14.170  16.190  15.260  1.00  0.00            
ATOM     67  C20 ACD     1      13.560  16.090  16.530  1.00  0.00            
ATOM     68  H32 ACD     1      13.890  15.130  16.960  1.00  0.00            
ATOM     69  C21 ACD     1      12.050  16.200  16.370  1.00  0.00            
ATOM     70  H33 ACD     1      11.440  15.490  15.790  1.00  0.00            
ATOM     71  H34 ACD     1      11.700  16.110  17.410  1.00  0.00            
ATOM     72  O17 ACD     1      11.590  17.550  16.070  1.00  0.00            
ATOM     73  H35 ACD     1      12.290  17.910  15.510  1.00  0.00            
ATOM     74  O18 ACD     1      16.040  14.750  15.660  1.00  0.00            
ATOM     75  C22 ACD     1      16.440  13.860  14.600  1.00  0.00            
ATOM     76  H36 ACD     1      16.350  14.420  13.660  1.00  0.00            
ATOM     77  C23 ACD     1      17.940  13.510  14.930  1.00  0.00            
ATOM     78  H37 ACD     1      18.060  13.160  15.970  1.00  0.00            
ATOM     79  O19 ACD     1      18.740  14.750  14.940  1.00  0.00            
ATOM     80  H38 ACD     1      19.620  14.450  15.200  1.00  0.00            
ATOM     81  C24 ACD     1      18.460  12.410  13.980  1.00  0.00            
ATOM     82  H39 ACD     1      18.390  12.810  12.960  1.00  0.00            
ATOM     83  O20 ACD     1      19.850  12.060  14.140  1.00  0.00            
ATOM     84  H40 ACD     1      20.400  12.840  14.160  1.00  0.00            
ATOM     85  C25 ACD     1      17.570  11.190  13.980  1.00  0.00            
ATOM     86  H41 ACD     1      18.010  10.400  13.350  1.00  0.00            
ATOM     87  O21 ACD     1      16.350  11.610  13.580  1.00  0.00            
ATOM     88  C26 ACD     1      15.660  12.520  14.490  1.00  0.00            
ATOM     89  H42 ACD     1      15.670  12.020  15.470  1.00  0.00            
ATOM     90  C27 ACD     1      14.210  12.730  14.070  1.00  0.00            
ATOM     91  H43 ACD     1      13.690  11.780  13.910  1.00  0.00            
ATOM     92  H44 ACD     1      13.570  13.090  14.890  1.00  0.00            
ATOM     93  O22 ACD     1      14.020  13.550  12.880  1.00  0.00            
ATOM     94  H45 ACD     1      14.320  13.070  12.100  1.00  0.00            
ATOM     95  O23 ACD     1      17.440  10.530  15.290  1.00  0.00            
ATOM     96  C28 ACD     1      17.180   9.120  15.260  1.00  0.00            
ATOM     97  H46 ACD     1      17.590   8.550  14.410  1.00  0.00            
ATOM     98  C29 ACD     1      15.690   8.790  15.470  1.00  0.00            
ATOM     99  H47 ACD     1      15.160   9.440  16.170  1.00  0.00            
ATOM    100  O24 ACD     1      15.510   7.470  16.020  1.00  0.00            
ATOM    101  C30 ACD     1      14.840   8.800  14.210  1.00  0.00            
ATOM    102  H48 ACD     1      13.930   8.360  14.640  1.00  0.00            
ATOM    103  H49 ACD     1      14.660   9.800  13.810  1.00  0.00            
ATOM    104  O25 ACD     1      15.290   8.050  13.080  1.00  0.00            
ATOM    105  H50 ACD     1      15.050   7.130  13.210  1.00  0.00            
ATOM    106  C31 ACD     1      18.010   8.610  16.550  1.00  0.00            
ATOM    107  H51 ACD     1      17.870   9.370  17.330  1.00  0.00            
ATOM    108  O26 ACD     1      19.410   8.600  16.230  1.00  0.00            
ATOM    109  H52 ACD     1      19.610   7.680  16.040  1.00  0.00            
ATOM    110  C32 ACD     1      17.650   7.190  17.020  1.00  0.00            
ATOM    111  H53 ACD     1      18.010   6.460  16.280  1.00  0.00            
ATOM    112  O27 ACD     1      18.370   6.950  18.270  1.00  0.00            
ATOM    113  H54 ACD     1      17.940   7.460  18.960  1.00  0.00            
ATOM    114  C33 ACD     1      16.180   7.190  17.270  1.00  0.00            
ATOM    115  H55 ACD     1      15.900   6.180  17.590  1.00  0.00            
ATOM    116  O28 ACD     1      15.910   8.240  18.230  1.00  0.00            
ATOM    117  C34 ACD     1      15.160   7.810  19.380  1.00  0.00            
ATOM    118  H56 ACD     1      15.060   6.720  19.450  1.00  0.00            
ATOM    119  C35 ACD     1      16.010   8.320  20.590  1.00  0.00            
ATOM    120  H57 ACD     1      16.160   9.390  20.420  1.00  0.00            
ATOM    121  O29 ACD     1      17.270   7.600  20.670  1.00  0.00            
ATOM    122  H58 ACD     1      17.420   7.130  21.500  1.00  0.00            
ATOM    123  C36 ACD     1      15.260   8.150  21.920  1.00  0.00            
ATOM    124  H59 ACD     1      15.170   7.060  22.040  1.00  0.00            
ATOM    125  O30 ACD     1      15.960   8.780  23.050  1.00  0.00            
ATOM    126  H60 ACD     1      15.960   8.160  23.780  1.00  0.00            
ATOM    127  C1  DP8     2      20.000   9.950  23.410  1.00  0.00            
ATOM    128  N1  DP8     2      19.470  11.300  23.420  1.00  0.00            
ATOM    129  C2  DP8     2      20.410  12.220  22.860  1.00  0.00            
ATOM    130  C3  DP8     2      19.870  13.630  22.680  1.00  0.00            
ATOM    131  N2  DP8     2      18.570  13.790  21.870  1.00  0.00            
ATOM    132  C4  DP8     2      18.900  13.600  20.410  1.00  0.00            
ATOM    133  C5  DP8     2      19.880  14.640  19.800  1.00  0.00            
ATOM    134  C6  DP8     2      20.960  14.130  19.040  1.00  0.00            
ATOM    135  C7  DP8     2      21.790  15.030  18.330  1.00  0.00            
ATOM    136  C8  DP8     2      21.520  16.400  18.270  1.00  0.00            
ATOM    137  C9  DP8     2      20.520  16.940  19.040  1.00  0.00            
ATOM    138  C10 DP8     2      19.640  16.050  19.720  1.00  0.00            
ATOM    139  C11 DP8     2      17.680  13.390  19.580  1.00  0.00            
ATOM    140  C12 DP8     2      17.580  12.160  18.940  1.00  0.00            
ATOM    141  C13 DP8     2      16.410  11.680  18.410  1.00  0.00            
ATOM    142  C14 DP8     2      15.260  12.500  18.510  1.00  0.00            
ATOM    143  Cl1 DP8     2      13.760  12.010  17.750  1.00  0.00            
ATOM    144  C15 DP8     2      15.350  13.760  19.100  1.00  0.00            
ATOM    145  C16 DP8     2      16.570  14.210  19.700  1.00  0.00            
ATOM    146  C17 DP8     2      17.570  12.790  22.410  1.00  0.00            
ATOM    147  C18 DP8     2      18.180  11.330  22.620  1.00  0.00            
ATOM    148  H1  DP8     2      20.380   9.630  22.430  1.00  0.00            
ATOM    149  H2  DP8     2      20.730   9.820  24.220  1.00  0.00            
ATOM    150  H3  DP8     2      19.170   9.280  23.680  1.00  0.00            
ATOM    151  H4  DP8     2      20.760  11.840  21.890  1.00  0.00            
ATOM    152  H5  DP8     2      21.300  12.290  23.500  1.00  0.00            
ATOM    153  H6  DP8     2      20.690  14.160  22.200  1.00  0.00            
ATOM    154  H7  DP8     2      19.710  14.000  23.690  1.00  0.00            
ATOM    155  H8  DP8     2      18.170  14.720  22.050  1.00  0.00            
ATOM    156  H9  DP8     2      19.470  12.670  20.370  1.00  0.00            
ATOM    157  H10 DP8     2      21.220  13.080  19.110  1.00  0.00            
ATOM    158  H11 DP8     2      22.730  14.700  17.900  1.00  0.00            
ATOM    159  H12 DP8     2      22.200  17.000  17.680  1.00  0.00            
ATOM    160  H13 DP8     2      20.280  18.000  19.060  1.00  0.00            
ATOM    161  H14 DP8     2      18.800  16.490  20.240  1.00  0.00            
ATOM    162  H15 DP8     2      18.470  11.550  19.060  1.00  0.00            
ATOM    163  H16 DP8     2      16.490  10.750  17.860  1.00  0.00            
ATOM    164  H17 DP8     2      14.480  14.410  19.130  1.00  0.00            
ATOM    165  H18 DP8     2      16.540  15.170  20.200  1.00  0.00            
ATOM    166  H19 DP8     2      16.640  12.800  21.850  1.00  0.00            
ATOM    167  H20 DP8     2      17.430  13.100  23.450  1.00  0.00            
ATOM    168  H21 DP8     2      17.410  10.700  23.080  1.00  0.00            
ATOM    169  H22 DP8     2      18.380  10.880  21.650  1.00  0.00            
TER
ENDMDL
MODEL        1
ATOM      1  H1  ACD     1      23.870  17.650  11.860  1.00  0.00            
ATOM      2  O1  ACD     1      23.490  18.080  11.090  1.00  0.00            
ATOM      3  C1  ACD     1      24.540  18.970  10.710  1.00  0.00            
ATOM      4  H2  ACD     1      24.560  19.780  11.450  1.00  0.00            
ATOM      5  H3  ACD     1      24.250  19.370   9.730  1.00  0.00            
ATOM      6  C2  ACD     1      25.830  18.170  10.640  1.00  0.00            
ATOM      7  H4  ACD     1      26.620  18.900  10.430  1.00  0.00            
ATOM      8  O2  ACD     1      26.060  17.570  11.920  1.00  0.00            
ATOM      9  C3  ACD     1      27.270  16.820  12.000  1.00  0.00            
ATOM     10  H5  ACD     1      27.240  16.380  13.000  1.00  0.00            
ATOM     11  O3  ACD     1      28.430  17.740  11.890  1.00  0.00            
ATOM     12  C4  ACD     1      29.120  18.290  13.050  1.00  0.00            
ATOM     13  H6  ACD     1      28.690  17.860  13.960  1.00  0.00            
ATOM     14  C5  ACD     1      30.590  17.890  12.820  1.00  0.00            
ATOM     15  H7  ACD     1      30.830  18.310  11.830  1.00  0.00            
ATOM     16  O4  ACD     1      30.910  16.490  12.800  1.00  0.00            
ATOM     17  H8  ACD     1      30.160  15.960  12.520  1.00  0.00            
ATOM     18  C6  ACD     1      31.480  18.700  13.880  1.00  0.00            
ATOM     19  H9  ACD     1      31.340  18.170  14.830  1.00  0.00            
ATOM     20  O5  ACD     1      32.860  18.620  13.550  1.00  0.00            
ATOM     21  H10 ACD     1      33.010  19.510  13.210  1.00  0.00            
ATOM     22  C7  ACD     1      31.090  20.190  14.010  1.00  0.00            
ATOM     23  H11 ACD     1      31.570  20.540  14.930  1.00  0.00            
ATOM     24  O6  ACD     1      29.720  20.380  14.120  1.00  0.00            
ATOM     25  C8  ACD     1      28.920  19.790  13.110  1.00  0.00            
ATOM     26  H12 ACD     1      29.160  20.300  12.160  1.00  0.00            
ATOM     27  C9  ACD     1      27.550  20.200  13.330  1.00  0.00            
ATOM     28  H13 ACD     1      27.430  21.290  13.350  1.00  0.00            
ATOM     29  H14 ACD     1      26.970  19.780  12.500  1.00  0.00            
ATOM     30  O7  ACD     1      27.000  19.690  14.540  1.00  0.00            
ATOM     31  H15 ACD     1      26.040  19.620  14.500  1.00  0.00            
ATOM     32  O8  ACD     1      31.630  20.850  12.890  1.00  0.00            
ATOM     33  C10 ACD     1      32.540  21.950  13.100  1.00  0.00            
ATOM     34  H16 ACD     1      33.030  21.930  14.080  1.00  0.00            
ATOM     35  C11 ACD     1      33.530  21.780  11.940  1.00  0.00            
ATOM     36  H17 ACD     1      33.000  21.470  11.040  1.00  0.00            
ATOM     37  O9  ACD     1      34.360  20.550  12.230  1.00  0.00            
ATOM     38  H18 ACD     1      35.130  20.880  12.690  1.00  0.00            
ATOM     39  C12 ACD     1      34.350  23.010  11.590  1.00  0.00            
ATOM     40  H19 ACD     1      35.090  23.180  12.380  1.00  0.00            
ATOM     41  O10 ACD     1      35.050  22.840  10.380  1.00  0.00            
ATOM     42  H20 ACD     1      35.680  22.120  10.530  1.00  0.00            
ATOM     43  C13 ACD     1      33.310  24.130  11.390  1.00  0.00            
ATOM     44  H21 ACD     1      33.750  25.110  11.170  1.00  0.00            
ATOM     45  O11 ACD     1      32.540  24.330  12.590  1.00  0.00            
ATOM     46  C14 ACD     1      31.730  23.200  13.010  1.00  0.00            
ATOM     47  H22 ACD     1      30.960  23.080  12.240  1.00  0.00            
ATOM     48  C15 ACD     1      30.990  23.550  14.290  1.00  0.00            
ATOM     49  H23 ACD     1      30.300  24.400  14.150  1.00  0.00            
ATOM     50  H24 ACD     1      30.380  22.660  14.480  1.00  0.00            
ATOM     51  O12 ACD     1      31.840  23.780  15.420  1.00  0.00            
ATOM     52  H25 ACD     1      32.390  24.560  15.280  1.00  0.00            
ATOM     53  O13 ACD     1      32.310  23.790  10.380  1.00  0.00            
ATOM     54  C16 ACD     1      32.060  24.790   9.410  1.00  0.00            
ATOM     55  H26 ACD     1      32.580  25.690   9.760  1.00  0.00            
ATOM     56  C17 ACD     1      32.660  24.350   8.110  1.00  0.00            
ATOM     57  H27 ACD     1      32.460  23.270   8.120  1.00  0.00            
ATOM     58  O14 ACD     1      34.070  24.280   8.180  1.00  0.00            
ATOM     59  H28 ACD     1      34.380  23.900   9.010  1.00  0.00            
ATOM     60  C18 ACD     1      32.030  24.990   6.870  1.00  0.00            
ATOM     61  H29 ACD     1      32.270  26.060   6.840  1.00  0.00            
ATOM     62  O15 ACD     1      32.420  24.330   5.710  1.00  0.00            
ATOM     63  H30 ACD     1      32.630  24.940   5.000  1.00  0.00            
ATOM     64  C19 ACD     1      30.490  24.910   6.960  1.00  0.00            
ATOM     65  H31 ACD     1      30.140  25.540   6.140  1.00  0.00            
ATOM     66  O16 ACD     1      30.090  25.480   8.200  1.00  0.00            
ATOM     67  C20 ACD     1      30.560  24.900   9.440  1.00  0.00            
ATOM     68  H32 ACD     1      30.090  23.910   9.430  1.00  0.00            
ATOM     69  C21 ACD     1      29.940  25.710  10.700  1.00  0.00            
ATOM     70  H33 ACD     1      30.290  25.330  11.660  1.00  0.00            
ATOM     71  H34 ACD     1      30.240  26.770  10.690  1.00  0.00            
ATOM     72  O17 ACD     1      28.420  25.690  10.730  1.00  0.00            
ATOM     73  H35 ACD     1      28.200  26.070   9.880  1.00  0.00            
ATOM     74  O18 ACD     1      30.060  23.560   6.800  1.00  0.00            
ATOM     75  C22 ACD     1      29.230  23.290   5.700  1.00  0.00            
ATOM     76  H36 ACD     1      29.390  24.040   4.930  1.00  0.00            
ATOM     77  C23 ACD     1      29.690  21.980   5.140  1.00  0.00            
ATOM     78  H37 ACD     1      29.550  21.280   5.960  1.00  0.00            
ATOM     79  O19 ACD     1      31.060  22.100   4.710  1.00  0.00            
ATOM     80  H38 ACD     1      31.610  22.650   5.270  1.00  0.00            
ATOM     81  C24 ACD     1      28.810  21.600   3.970  1.00  0.00            
ATOM     82  H39 ACD     1      28.940  22.300   3.130  1.00  0.00            
ATOM     83  O20 ACD     1      29.150  20.230   3.730  1.00  0.00            
ATOM     84  H40 ACD     1      30.050  20.290   3.410  1.00  0.00            
ATOM     85  C25 ACD     1      27.310  21.650   4.360  1.00  0.00            
ATOM     86  H41 ACD     1      26.640  21.460   3.520  1.00  0.00            
ATOM     87  O21 ACD     1      27.030  22.960   4.820  1.00  0.00            
ATOM     88  C26 ACD     1      27.730  23.410   6.000  1.00  0.00            
ATOM     89  H42 ACD     1      27.480  22.730   6.820  1.00  0.00            
ATOM     90  C27 ACD     1      27.410  24.860   6.340  1.00  0.00            
ATOM     91  H43 ACD     1      27.950  25.200   7.240  1.00  0.00            
ATOM     92  H44 ACD     1      27.820  25.470   5.520  1.00  0.00            
ATOM     93  O22 ACD     1      26.030  25.090   6.470  1.00  0.00            
ATOM     94  H45 ACD     1      25.970  25.610   7.270  1.00  0.00            
ATOM     95  O23 ACD     1      27.050  20.720   5.420  1.00  0.00            
ATOM     96  C28 ACD     1      25.930  19.860   5.240  1.00  0.00            
ATOM     97  H46 ACD     1      25.420  19.930   4.260  1.00  0.00            
ATOM     98  C29 ACD     1      25.080  20.160   6.470  1.00  0.00            
ATOM     99  H47 ACD     1      25.650  20.570   7.310  1.00  0.00            
ATOM    100  O24 ACD     1      24.300  19.020   6.860  1.00  0.00            
ATOM    101  C30 ACD     1      24.130  21.240   6.070  1.00  0.00            
ATOM    102  H48 ACD     1      24.770  22.020   5.650  1.00  0.00            
ATOM    103  H49 ACD     1      23.400  20.780   5.390  1.00  0.00            
ATOM    104  O25 ACD     1      23.490  21.740   7.230  1.00  0.00            
ATOM    105  H50 ACD     1      23.040  20.970   7.600  1.00  0.00            
ATOM    106  C31 ACD     1      26.600  18.480   5.360  1.00  0.00            
ATOM    107  H51 ACD     1      27.400  18.580   6.100  1.00  0.00            
ATOM    108  O26 ACD     1      27.110  18.290   4.010  1.00  0.00            
ATOM    109  H52 ACD     1      27.820  18.940   3.950  1.00  0.00            
ATOM    110  C32 ACD     1      25.620  17.340   5.850  1.00  0.00            
ATOM    111  H53 ACD     1      24.890  17.240   5.040  1.00  0.00            
ATOM    112  O27 ACD     1      26.430  16.240   6.160  1.00  0.00            
ATOM    113  H54 ACD     1      27.080  16.130   5.450  1.00  0.00            
ATOM    114  C33 ACD     1      24.980  17.790   7.090  1.00  0.00            
ATOM    115  H55 ACD     1      24.220  17.030   7.270  1.00  0.00            
ATOM    116  O28 ACD     1      25.900  18.000   8.150  1.00  0.00            
ATOM    117  C34 ACD     1      25.930  17.220   9.370  1.00  0.00            
ATOM    118  H56 ACD     1      25.020  16.620   9.470  1.00  0.00            
ATOM    119  C35 ACD     1      27.150  16.320   9.530  1.00  0.00            
ATOM    120  H57 ACD     1      28.000  16.960   9.260  1.00  0.00            
ATOM    121  O29 ACD     1      27.000  15.260   8.520  1.00  0.00            
ATOM    122  H58 ACD     1      26.830  15.720   7.700  1.00  0.00            
ATOM    123  C36 ACD     1      27.170  15.750  10.930  1.00  0.00            
ATOM    124  H59 ACD     1      26.230  15.190  11.060  1.00  0.00            
ATOM    125  O30 ACD     1      28.200  14.740  11.070  1.00  0.00            
ATOM    126  H60 ACD     1      27.940  13.990  10.520  1.00  0.00            
ATOM    127  C1  DP8     2      31.100  14.000   6.360  1.00  0.00            
ATOM    128  N1  DP8     2      31.790  14.820   7.410  1.00  0.00            
ATOM    129  C2  DP8     2      32.880  15.640   6.770  1.00  0.00            
ATOM    130  C3  DP8     2      33.590  16.590   7.800  1.00  0.00            
ATOM    131  N2  DP8     2      32.590  17.400   8.640  1.00  0.00            
ATOM    132  C4  DP8     2      31.940  18.600   7.840  1.00  0.00            
ATOM    133  C5  DP8     2      32.830  19.470   6.990  1.00  0.00            
ATOM    134  C6  DP8     2      33.680  20.440   7.580  1.00  0.00            
ATOM    135  C7  DP8     2      34.460  21.290   6.760  1.00  0.00            
ATOM    136  C8  DP8     2      34.550  21.040   5.390  1.00  0.00            
ATOM    137  C9  DP8     2      33.760  20.040   4.800  1.00  0.00            
ATOM    138  C10 DP8     2      32.910  19.270   5.570  1.00  0.00            
ATOM    139  C11 DP8     2      30.850  19.400   8.480  1.00  0.00            
ATOM    140  C12 DP8     2      31.020  20.290   9.510  1.00  0.00            
ATOM    141  C13 DP8     2      29.970  21.080  10.000  1.00  0.00            
ATOM    142  C14 DP8     2      28.760  21.050   9.380  1.00  0.00            
ATOM    143  Cl1 DP8     2      27.370  22.000   9.780  1.00  0.00            
ATOM    144  C15 DP8     2      28.550  20.220   8.330  1.00  0.00            
ATOM    145  C16 DP8     2      29.570  19.350   7.890  1.00  0.00            
ATOM    146  C17 DP8     2      31.590  16.520   9.200  1.00  0.00            
ATOM    147  C18 DP8     2      30.920  15.650   8.190  1.00  0.00            
ATOM    148  H1  DP8     2      30.250  13.490   6.830  1.00  0.00            
ATOM    149  H2  DP8     2      30.680  14.600   5.550  1.00  0.00            
ATOM    150  H3  DP8     2      31.750  13.240   5.910  1.00  0.00            
ATOM    151  H4  DP8     2      32.590  16.320   5.960  1.00  0.00            
ATOM    152  H5  DP8     2      33.630  15.000   6.300  1.00  0.00            
ATOM    153  H6  DP8     2      34.410  17.150   7.340  1.00  0.00            
ATOM    154  H7  DP8     2      34.160  16.030   8.540  1.00  0.00            
ATOM    155  H8  DP8     2      33.170  17.890   9.340  1.00  0.00            
ATOM    156  H9  DP8     2      31.370  18.020   7.110  1.00  0.00            
ATOM    157  H10 DP8     2      33.550  20.620   8.640  1.00  0.00            
ATOM    158  H11 DP8     2      35.080  22.060   7.210  1.00  0.00            
ATOM    159  H12 DP8     2      35.190  21.680   4.790  1.00  0.00            
ATOM    160  H13 DP8     2      33.780  19.930   3.720  1.00  0.00            
ATOM    161  H14 DP8     2      32.310  18.510   5.090  1.00  0.00            
ATOM    162  H15 DP8     2      31.970  20.260  10.030  1.00  0.00            
ATOM    163  H16 DP8     2      30.090  21.710  10.880  1.00  0.00            
ATOM    164  H17 DP8     2      27.530  20.020   8.020  1.00  0.00            
ATOM    165  H18 DP8     2      29.390  18.550   7.180  1.00  0.00            
ATOM    166  H19 DP8     2      30.840  17.010   9.820  1.00  0.00            
ATOM    167  H20 DP8     2      32.080  15.740   9.800  1.00  0.00            
ATOM    168  H21 DP8     2      30.080  15.080   8.600  1.00  0.00            
ATOM    169  H22 DP8     2      30.430  16.240   7.410  1.00  0.00            
TER
ENDMDL
MODEL        1
ATOM      1  H1  ACD     1       9.250  18.260  21.680  1.00  0.00            
ATOM      2  O1  ACD     1       9.040  17.330  21.550  1.00  0.00            
ATOM      3  C1  ACD     1      10.200  16.700  22.140  1.00  0.00            
ATOM      4  H2  ACD     1      10.230  15.620  21.930  1.00  0.00            
ATOM      5  H3  ACD     1      10.030  16.780  23.220  1.00  0.00            
ATOM      6  C2  ACD     1      11.460  17.450  21.680  1.00  0.00            
ATOM      7  H4  ACD     1      11.430  17.750  20.620  1.00  0.00            
ATOM      8  O2  ACD     1      11.380  18.690  22.400  1.00  0.00            
ATOM      9  C3  ACD     1      12.460  19.620  22.170  1.00  0.00            
ATOM     10  H5  ACD     1      12.220  20.540  22.710  1.00  0.00            
ATOM     11  O3  ACD     1      12.750  19.910  20.820  1.00  0.00            
ATOM     12  C4  ACD     1      12.350  21.120  20.210  1.00  0.00            
ATOM     13  H6  ACD     1      12.020  21.830  20.980  1.00  0.00            
ATOM     14  C5  ACD     1      13.580  21.660  19.520  1.00  0.00            
ATOM     15  H7  ACD     1      14.050  20.950  18.830  1.00  0.00            
ATOM     16  O4  ACD     1      14.610  21.960  20.560  1.00  0.00            
ATOM     17  H8  ACD     1      14.670  21.180  21.130  1.00  0.00            
ATOM     18  C6  ACD     1      13.210  22.810  18.600  1.00  0.00            
ATOM     19  H9  ACD     1      12.760  23.640  19.150  1.00  0.00            
ATOM     20  O5  ACD     1      14.340  23.190  17.840  1.00  0.00            
ATOM     21  H10 ACD     1      14.370  22.600  17.070  1.00  0.00            
ATOM     22  C7  ACD     1      12.100  22.330  17.660  1.00  0.00            
ATOM     23  H11 ACD     1      11.910  23.140  16.950  1.00  0.00            
ATOM     24  O6  ACD     1      11.000  21.970  18.360  1.00  0.00            
ATOM     25  C8  ACD     1      11.110  20.890  19.330  1.00  0.00            
ATOM     26  H12 ACD     1      11.220  19.920  18.810  1.00  0.00            
ATOM     27  C9  ACD     1       9.850  20.860  20.120  1.00  0.00            
ATOM     28  H13 ACD     1      10.000  20.110  20.910  1.00  0.00            
ATOM     29  H14 ACD     1       9.650  21.880  20.470  1.00  0.00            
ATOM     30  O7  ACD     1       8.700  20.420  19.400  1.00  0.00            
ATOM     31  H15 ACD     1       7.930  20.480  19.970  1.00  0.00            
ATOM     32  O8  ACD     1      12.580  21.160  16.980  1.00  0.00            
ATOM     33  C10 ACD     1      12.840  21.240  15.610  1.00  0.00            
ATOM     34  H16 ACD     1      13.040  22.230  15.200  1.00  0.00            
ATOM     35  C11 ACD     1      14.190  20.610  15.440  1.00  0.00            
ATOM     36  H17 ACD     1      14.150  19.650  15.950  1.00  0.00            
ATOM     37  O9  ACD     1      15.230  21.520  15.880  1.00  0.00            
ATOM     38  H18 ACD     1      16.100  21.160  16.050  1.00  0.00            
ATOM     39  C12 ACD     1      14.410  20.310  13.930  1.00  0.00            
ATOM     40  H19 ACD     1      14.230  21.290  13.490  1.00  0.00            
ATOM     41  O10 ACD     1      15.690  19.860  13.410  1.00  0.00            
ATOM     42  H20 ACD     1      16.270  20.620  13.450  1.00  0.00            
ATOM     43  C13 ACD     1      13.240  19.510  13.400  1.00  0.00            
ATOM     44  H21 ACD     1      13.410  19.490  12.310  1.00  0.00            
ATOM     45  O11 ACD     1      11.970  20.210  13.620  1.00  0.00            
ATOM     46  C14 ACD     1      11.750  20.450  14.970  1.00  0.00            
ATOM     47  H22 ACD     1      11.680  19.490  15.510  1.00  0.00            
ATOM     48  C15 ACD     1      10.380  21.090  15.130  1.00  0.00            
ATOM     49  H23 ACD     1       9.570  20.490  14.720  1.00  0.00            
ATOM     50  H24 ACD     1      10.230  21.040  16.210  1.00  0.00            
ATOM     51  O12 ACD     1      10.260  22.430  14.660  1.00  0.00            
ATOM     52  H25 ACD     1       9.480  22.830  15.060  1.00  0.00            
ATOM     53  O13 ACD     1      13.160  18.230  14.010  1.00  0.00            
ATOM     54  C16 ACD     1      12.900  17.140  13.080  1.00  0.00            
ATOM     55  H26 ACD     1      12.540  17.460  12.090  1.00  0.00            
ATOM     56  C17 ACD     1      14.200  16.410  12.810  1.00  0.00            
ATOM     57  H27 ACD     1      14.650  16.210  13.790  1.00  0.00            
ATOM     58  O14 ACD     1      15.170  17.260  12.050  1.00  0.00            
ATOM     59  H28 ACD     1      15.090  18.120  12.460  1.00  0.00            
ATOM     60  C18 ACD     1      14.030  15.060  12.080  1.00  0.00            
ATOM     61  H29 ACD     1      13.800  15.190  11.010  1.00  0.00            
ATOM     62  O15 ACD     1      15.180  14.330  12.230  1.00  0.00            
ATOM     63  H30 ACD     1      14.970  13.950  13.090  1.00  0.00            
ATOM     64  C19 ACD     1      12.930  14.280  12.740  1.00  0.00            
ATOM     65  H31 ACD     1      12.670  13.430  12.110  1.00  0.00            
ATOM     66  O16 ACD     1      11.810  15.050  13.000  1.00  0.00            
ATOM     67  C20 ACD     1      11.880  16.210  13.750  1.00  0.00            
ATOM     68  H32 ACD     1      12.260  15.930  14.740  1.00  0.00            
ATOM     69  C21 ACD     1      10.530  16.810  13.970  1.00  0.00            
ATOM     70  H33 ACD     1      10.640  17.810  14.400  1.00  0.00            
ATOM     71  H34 ACD     1      10.120  16.970  12.970  1.00  0.00            
ATOM     72  O17 ACD     1       9.790  16.020  14.930  1.00  0.00            
ATOM     73  H35 ACD     1       9.390  16.600  15.580  1.00  0.00            
ATOM     74  O18 ACD     1      13.450  13.770  13.950  1.00  0.00            
ATOM     75  C22 ACD     1      13.040  12.500  14.490  1.00  0.00            
ATOM     76  H36 ACD     1      12.950  11.830  13.630  1.00  0.00            
ATOM     77  C23 ACD     1      14.190  11.970  15.380  1.00  0.00            
ATOM     78  H37 ACD     1      14.590  12.870  15.870  1.00  0.00            
ATOM     79  O19 ACD     1      15.260  11.490  14.550  1.00  0.00            
ATOM     80  H38 ACD     1      15.040  10.770  13.950  1.00  0.00            
ATOM     81  C24 ACD     1      13.780  11.020  16.550  1.00  0.00            
ATOM     82  H39 ACD     1      13.360  10.080  16.150  1.00  0.00            
ATOM     83  O20 ACD     1      14.890  10.620  17.480  1.00  0.00            
ATOM     84  H40 ACD     1      15.360  10.040  16.870  1.00  0.00            
ATOM     85  C25 ACD     1      12.560  11.560  17.310  1.00  0.00            
ATOM     86  H41 ACD     1      12.160  10.810  18.000  1.00  0.00            
ATOM     87  O21 ACD     1      11.500  11.890  16.370  1.00  0.00            
ATOM     88  C26 ACD     1      11.720  12.680  15.170  1.00  0.00            
ATOM     89  H42 ACD     1      11.720  13.750  15.420  1.00  0.00            
ATOM     90  C27 ACD     1      10.490  12.390  14.320  1.00  0.00            
ATOM     91  H43 ACD     1      10.630  12.980  13.400  1.00  0.00            
ATOM     92  H44 ACD     1      10.380  11.350  13.990  1.00  0.00            
ATOM     93  O22 ACD     1       9.280  12.860  14.890  1.00  0.00            
ATOM     94  H45 ACD     1       9.400  12.460  15.760  1.00  0.00            
ATOM     95  O23 ACD     1      12.880  12.740  18.050  1.00  0.00            
ATOM     96  C28 ACD     1      12.690  12.690  19.450  1.00  0.00            
ATOM     97  H46 ACD     1      12.450  11.710  19.880  1.00  0.00            
ATOM     98  C29 ACD     1      11.640  13.700  19.790  1.00  0.00            
ATOM     99  H47 ACD     1      11.860  14.650  19.280  1.00  0.00            
ATOM    100  O24 ACD     1      11.600  13.810  21.190  1.00  0.00            
ATOM    101  C30 ACD     1      10.250  13.260  19.250  1.00  0.00            
ATOM    102  H48 ACD     1      10.450  12.910  18.230  1.00  0.00            
ATOM    103  H49 ACD     1       9.960  12.310  19.720  1.00  0.00            
ATOM    104  O25 ACD     1       9.370  14.400  19.300  1.00  0.00            
ATOM    105  H50 ACD     1       8.510  14.080  19.580  1.00  0.00            
ATOM    106  C31 ACD     1      14.020  13.140  19.900  1.00  0.00            
ATOM    107  H51 ACD     1      14.190  14.110  19.410  1.00  0.00            
ATOM    108  O26 ACD     1      15.050  12.210  19.650  1.00  0.00            
ATOM    109  H52 ACD     1      14.860  11.890  18.760  1.00  0.00            
ATOM    110  C32 ACD     1      13.970  13.420  21.400  1.00  0.00            
ATOM    111  H53 ACD     1      13.870  12.500  21.990  1.00  0.00            
ATOM    112  O27 ACD     1      15.180  14.050  21.830  1.00  0.00            
ATOM    113  H54 ACD     1      15.870  13.710  21.250  1.00  0.00            
ATOM    114  C33 ACD     1      12.810  14.310  21.760  1.00  0.00            
ATOM    115  H55 ACD     1      12.620  14.290  22.840  1.00  0.00            
ATOM    116  O28 ACD     1      13.100  15.700  21.300  1.00  0.00            
ATOM    117  C34 ACD     1      12.750  16.780  22.140  1.00  0.00            
ATOM    118  H56 ACD     1      12.510  16.360  23.130  1.00  0.00            
ATOM    119  C35 ACD     1      14.010  17.690  22.090  1.00  0.00            
ATOM    120  H57 ACD     1      14.090  17.950  21.030  1.00  0.00            
ATOM    121  O29 ACD     1      15.160  17.010  22.600  1.00  0.00            
ATOM    122  H58 ACD     1      15.190  16.170  22.140  1.00  0.00            
ATOM    123  C36 ACD     1      13.760  19.010  22.800  1.00  0.00            
ATOM    124  H59 ACD     1      13.570  18.930  23.880  1.00  0.00            
ATOM    125  O30 ACD     1      14.770  19.940  22.590  1.00  0.00            
ATOM    126  H60 ACD     1      14.540  20.480  23.360  1.00  0.00            
ATOM    127  C1  DP8     2      21.160  17.860  13.610  1.00  0.00            
ATOM    128  N1  DP8     2      20.190  17.620  14.630  1.00  0.00            
ATOM    129  C2  DP8     2      20.430  16.340  15.290  1.00  0.00            
ATOM    130  C3  DP8     2      19.580  16.340  16.570  1.00  0.00            
ATOM    131  N2  DP8     2      18.100  16.430  16.430  1.00  0.00            
ATOM    132  C4  DP8     2      17.500  16.640  17.820  1.00  0.00            
ATOM    133  C5  DP8     2      17.970  15.750  19.020  1.00  0.00            
ATOM    134  C6  DP8     2      18.090  14.340  18.870  1.00  0.00            
ATOM    135  C7  DP8     2      18.330  13.520  20.010  1.00  0.00            
ATOM    136  C8  DP8     2      18.480  14.150  21.300  1.00  0.00            
ATOM    137  C9  DP8     2      18.560  15.520  21.400  1.00  0.00            
ATOM    138  C10 DP8     2      18.250  16.320  20.280  1.00  0.00            
ATOM    139  C11 DP8     2      15.970  16.760  17.690  1.00  0.00            
ATOM    140  C12 DP8     2      15.240  15.730  17.040  1.00  0.00            
ATOM    141  C13 DP8     2      13.840  15.750  17.100  1.00  0.00            
ATOM    142  C14 DP8     2      13.150  16.850  17.680  1.00  0.00            
ATOM    143  Cl1 DP8     2      11.370  16.800  17.580  1.00  0.00            
ATOM    144  C15 DP8     2      13.900  17.910  18.260  1.00  0.00            
ATOM    145  C16 DP8     2      15.330  17.820  18.290  1.00  0.00            
ATOM    146  C17 DP8     2      17.870  17.660  15.570  1.00  0.00            
ATOM    147  C18 DP8     2      18.770  17.700  14.250  1.00  0.00            
ATOM    148  H1  DP8     2      22.140  17.730  14.080  1.00  0.00            
ATOM    149  H2  DP8     2      21.060  17.240  12.710  1.00  0.00            
ATOM    150  H3  DP8     2      21.030  18.900  13.270  1.00  0.00            
ATOM    151  H4  DP8     2      21.480  16.100  15.500  1.00  0.00            
ATOM    152  H5  DP8     2      20.130  15.520  14.630  1.00  0.00
[truncated: 1,606,595 more chars]
