# Supplementary material for: Achieving Chemical Accuracy in Cyclodextrin Host–Guest Binding via Integrative Atomistic Modelling
Source: Adv Sci (Weinh). 2025 Dec 14;13(10):e19782. doi: 10.1002/advs.202519782 (PMC12915143; doi:10.1002/advs.202519782)
Supplement: Supplementary file 1 — Supporting Information [file ADVS-13-e19782-s003.zip › all_poses/ACD.DP9.pdb]

MODEL        1
ATOM      1  H1  ACD     1      26.260  30.130  27.040  1.00  0.00            
ATOM      2  O1  ACD     1      26.380  30.880  27.640  1.00  0.00            
ATOM      3  C1  ACD     1      25.550  31.930  27.160  1.00  0.00            
ATOM      4  H2  ACD     1      26.000  32.360  26.250  1.00  0.00            
ATOM      5  H3  ACD     1      25.560  32.730  27.910  1.00  0.00            
ATOM      6  C2  ACD     1      24.080  31.560  26.950  1.00  0.00            
ATOM      7  H4  ACD     1      23.970  30.600  26.420  1.00  0.00            
ATOM      8  O2  ACD     1      23.450  31.520  28.220  1.00  0.00            
ATOM      9  C3  ACD     1      22.090  31.200  28.240  1.00  0.00            
ATOM     10  H5  ACD     1      21.910  31.160  29.320  1.00  0.00            
ATOM     11  O3  ACD     1      21.800  29.950  27.600  1.00  0.00            
ATOM     12  C4  ACD     1      21.510  28.950  28.590  1.00  0.00            
ATOM     13  H6  ACD     1      21.170  29.300  29.570  1.00  0.00            
ATOM     14  C5  ACD     1      20.370  28.200  27.860  1.00  0.00            
ATOM     15  H7  ACD     1      20.650  28.090  26.800  1.00  0.00            
ATOM     16  O4  ACD     1      19.180  28.960  27.990  1.00  0.00            
ATOM     17  H8  ACD     1      19.190  29.500  27.190  1.00  0.00            
ATOM     18  C6  ACD     1      20.190  26.730  28.320  1.00  0.00            
ATOM     19  H9  ACD     1      19.760  26.730  29.330  1.00  0.00            
ATOM     20  O5  ACD     1      19.430  25.950  27.470  1.00  0.00            
ATOM     21  H10 ACD     1      20.160  25.710  26.890  1.00  0.00            
ATOM     22  C7  ACD     1      21.500  25.980  28.500  1.00  0.00            
ATOM     23  H11 ACD     1      21.200  25.080  29.050  1.00  0.00            
ATOM     24  O6  ACD     1      22.350  26.720  29.290  1.00  0.00            
ATOM     25  C8  ACD     1      22.710  28.020  28.790  1.00  0.00            
ATOM     26  H12 ACD     1      23.070  27.790  27.780  1.00  0.00            
ATOM     27  C9  ACD     1      23.710  28.520  29.670  1.00  0.00            
ATOM     28  H13 ACD     1      24.480  27.740  29.770  1.00  0.00            
ATOM     29  H14 ACD     1      24.180  29.470  29.380  1.00  0.00            
ATOM     30  O7  ACD     1      23.210  28.620  31.020  1.00  0.00            
ATOM     31  H15 ACD     1      22.950  27.750  31.330  1.00  0.00            
ATOM     32  O8  ACD     1      22.100  25.580  27.260  1.00  0.00            
ATOM     33  C10 ACD     1      22.360  24.140  27.100  1.00  0.00            
ATOM     34  H16 ACD     1      21.930  23.600  27.960  1.00  0.00            
ATOM     35  C11 ACD     1      21.740  23.700  25.780  1.00  0.00            
ATOM     36  H17 ACD     1      21.740  24.530  25.070  1.00  0.00            
ATOM     37  O9  ACD     1      20.320  23.530  26.070  1.00  0.00            
ATOM     38  H18 ACD     1      19.850  23.070  25.370  1.00  0.00            
ATOM     39  C12 ACD     1      22.300  22.400  25.160  1.00  0.00            
ATOM     40  H19 ACD     1      21.910  21.570  25.760  1.00  0.00            
ATOM     41  O10 ACD     1      21.950  22.400  23.760  1.00  0.00            
ATOM     42  H20 ACD     1      22.770  22.530  23.280  1.00  0.00            
ATOM     43  C13 ACD     1      23.780  22.420  25.300  1.00  0.00            
ATOM     44  H21 ACD     1      24.290  21.500  24.970  1.00  0.00            
ATOM     45  O11 ACD     1      24.140  22.640  26.680  1.00  0.00            
ATOM     46  C14 ACD     1      23.830  23.930  27.210  1.00  0.00            
ATOM     47  H22 ACD     1      24.370  24.650  26.580  1.00  0.00            
ATOM     48  C15 ACD     1      24.280  24.110  28.610  1.00  0.00            
ATOM     49  H23 ACD     1      24.290  25.190  28.820  1.00  0.00            
ATOM     50  H24 ACD     1      23.590  23.610  29.310  1.00  0.00            
ATOM     51  O12 ACD     1      25.680  23.700  28.710  1.00  0.00            
ATOM     52  H25 ACD     1      25.760  22.740  28.660  1.00  0.00            
ATOM     53  O13 ACD     1      24.210  23.530  24.500  1.00  0.00            
ATOM     54  C16 ACD     1      25.470  23.340  23.830  1.00  0.00            
ATOM     55  H26 ACD     1      25.830  22.310  23.830  1.00  0.00            
ATOM     56  C17 ACD     1      25.140  23.700  22.390  1.00  0.00            
ATOM     57  H27 ACD     1      24.630  24.650  22.560  1.00  0.00            
ATOM     58  O14 ACD     1      24.260  22.660  21.840  1.00  0.00            
ATOM     59  H28 ACD     1      24.010  22.900  20.940  1.00  0.00            
ATOM     60  C18 ACD     1      26.330  23.920  21.500  1.00  0.00            
ATOM     61  H29 ACD     1      26.750  22.910  21.380  1.00  0.00            
ATOM     62  O15 ACD     1      25.870  24.280  20.190  1.00  0.00            
ATOM     63  H30 ACD     1      25.390  25.120  20.210  1.00  0.00            
ATOM     64  C19 ACD     1      27.320  24.900  22.090  1.00  0.00            
ATOM     65  H31 ACD     1      28.200  24.990  21.450  1.00  0.00            
ATOM     66  O16 ACD     1      27.700  24.490  23.410  1.00  0.00            
ATOM     67  C20 ACD     1      26.590  24.260  24.320  1.00  0.00            
ATOM     68  H32 ACD     1      26.140  25.240  24.520  1.00  0.00            
ATOM     69  C21 ACD     1      27.140  23.830  25.610  1.00  0.00            
ATOM     70  H33 ACD     1      27.800  24.640  25.940  1.00  0.00            
ATOM     71  H34 ACD     1      26.340  23.720  26.360  1.00  0.00            
ATOM     72  O17 ACD     1      27.820  22.550  25.580  1.00  0.00            
ATOM     73  H35 ACD     1      28.600  22.530  26.140  1.00  0.00            
ATOM     74  O18 ACD     1      26.720  26.180  22.030  1.00  0.00            
ATOM     75  C22 ACD     1      27.120  27.120  21.030  1.00  0.00            
ATOM     76  H36 ACD     1      27.540  26.680  20.120  1.00  0.00            
ATOM     77  C23 ACD     1      25.860  27.800  20.650  1.00  0.00            
ATOM     78  H37 ACD     1      25.430  28.320  21.510  1.00  0.00            
ATOM     79  O19 ACD     1      24.940  26.870  20.060  1.00  0.00            
ATOM     80  H38 ACD     1      24.210  27.470  19.900  1.00  0.00            
ATOM     81  C24 ACD     1      26.190  29.030  19.790  1.00  0.00            
ATOM     82  H39 ACD     1      26.880  28.680  19.010  1.00  0.00            
ATOM     83  O20 ACD     1      25.110  29.600  19.080  1.00  0.00            
ATOM     84  H40 ACD     1      24.780  30.320  19.640  1.00  0.00            
ATOM     85  C25 ACD     1      27.090  30.020  20.510  1.00  0.00            
ATOM     86  H41 ACD     1      27.330  30.820  19.810  1.00  0.00            
ATOM     87  O21 ACD     1      28.290  29.260  20.750  1.00  0.00            
ATOM     88  C26 ACD     1      28.160  28.120  21.570  1.00  0.00            
ATOM     89  H42 ACD     1      27.890  28.450  22.580  1.00  0.00            
ATOM     90  C27 ACD     1      29.500  27.520  21.650  1.00  0.00            
ATOM     91  H43 ACD     1      30.200  28.340  21.850  1.00  0.00            
ATOM     92  H44 ACD     1      29.470  26.820  22.500  1.00  0.00            
ATOM     93  O22 ACD     1      29.930  26.940  20.390  1.00  0.00            
ATOM     94  H45 ACD     1      30.880  26.760  20.430  1.00  0.00            
ATOM     95  O23 ACD     1      26.370  30.470  21.700  1.00  0.00            
ATOM     96  C28 ACD     1      26.120  31.860  21.890  1.00  0.00            
ATOM     97  H46 ACD     1      26.720  32.390  21.140  1.00  0.00            
ATOM     98  C29 ACD     1      26.550  32.070  23.390  1.00  0.00            
ATOM     99  H47 ACD     1      26.140  31.190  23.880  1.00  0.00            
ATOM    100  O24 ACD     1      25.880  33.240  24.010  1.00  0.00            
ATOM    101  C30 ACD     1      28.070  32.020  23.470  1.00  0.00            
ATOM    102  H48 ACD     1      28.250  31.920  24.550  1.00  0.00            
ATOM    103  H49 ACD     1      28.460  31.170  22.910  1.00  0.00            
ATOM    104  O25 ACD     1      28.650  33.220  22.930  1.00  0.00            
ATOM    105  H50 ACD     1      29.590  33.370  23.080  1.00  0.00            
ATOM    106  C31 ACD     1      24.580  31.960  21.740  1.00  0.00            
ATOM    107  H51 ACD     1      24.140  31.070  22.210  1.00  0.00            
ATOM    108  O26 ACD     1      24.160  31.910  20.390  1.00  0.00            
ATOM    109  H52 ACD     1      23.200  31.880  20.400  1.00  0.00            
ATOM    110  C32 ACD     1      24.010  33.160  22.440  1.00  0.00            
ATOM    111  H53 ACD     1      24.310  34.120  22.000  1.00  0.00            
ATOM    112  O27 ACD     1      22.590  33.160  22.450  1.00  0.00            
ATOM    113  H54 ACD     1      22.270  33.140  23.360  1.00  0.00            
ATOM    114  C33 ACD     1      24.450  33.300  23.930  1.00  0.00            
ATOM    115  H55 ACD     1      24.070  34.290  24.200  1.00  0.00            
ATOM    116  O28 ACD     1      23.910  32.260  24.760  1.00  0.00            
ATOM    117  C34 ACD     1      23.360  32.600  26.020  1.00  0.00            
ATOM    118  H56 ACD     1      23.730  33.590  26.320  1.00  0.00            
ATOM    119  C35 ACD     1      21.890  32.410  26.050  1.00  0.00            
ATOM    120  H57 ACD     1      21.590  31.490  25.520  1.00  0.00            
ATOM    121  O29 ACD     1      21.300  33.510  25.340  1.00  0.00            
ATOM    122  H58 ACD     1      21.180  34.360  25.760  1.00  0.00            
ATOM    123  C36 ACD     1      21.330  32.240  27.510  1.00  0.00            
ATOM    124  H59 ACD     1      21.510  33.190  28.030  1.00  0.00            
ATOM    125  O30 ACD     1      19.910  31.970  27.570  1.00  0.00            
ATOM    126  H60 ACD     1      19.710  32.190  28.480  1.00  0.00            
ATOM    127  C1  DP9     2      21.980  26.170  22.130  1.00  0.00            
ATOM    128  N1  DP9     2      21.330  27.110  23.140  1.00  0.00            
ATOM    129  C2  DP9     2      21.800  28.400  23.420  1.00  0.00            
ATOM    130  C3  DP9     2      23.210  28.480  24.010  1.00  0.00            
ATOM    131  O1  DP9     2      23.710  29.540  24.000  1.00  0.00            
ATOM    132  N2  DP9     2      23.830  27.410  24.640  1.00  0.00            
ATOM    133  C4  DP9     2      24.960  27.600  25.410  1.00  0.00            
ATOM    134  C5  DP9     2      26.010  28.410  24.990  1.00  0.00            
ATOM    135  C6  DP9     2      27.130  28.470  25.780  1.00  0.00            
ATOM    136  C7  DP9     2      27.140  27.660  26.920  1.00  0.00            
ATOM    137  C8  DP9     2      25.960  27.010  27.350  1.00  0.00            
ATOM    138  N3  DP9     2      24.870  26.970  26.600  1.00  0.00            
ATOM    139  C9  DP9     2      21.010  29.520  23.140  1.00  0.00            
ATOM    140  O2  DP9     2      21.470  30.750  23.380  1.00  0.00            
ATOM    141  C10 DP9     2      19.580  29.530  22.680  1.00  0.00            
ATOM    142  C11 DP9     2      18.910  30.690  22.210  1.00  0.00            
ATOM    143  C12 DP9     2      17.590  30.600  21.830  1.00  0.00            
ATOM    144  C13 DP9     2      16.820  29.420  21.880  1.00  0.00            
ATOM    145  C14 DP9     2      17.480  28.290  22.390  1.00  0.00            
ATOM    146  C15 DP9     2      18.820  28.350  22.760  1.00  0.00            
ATOM    147  S1  DP9     2      19.650  26.840  23.290  1.00  0.00            
ATOM    148  O3  DP9     2      19.290  25.670  22.480  1.00  0.00            
ATOM    149  O4  DP9     2      19.550  26.750  24.720  1.00  0.00            
ATOM    150  H1  DP9     2      23.000  26.460  21.880  1.00  0.00            
ATOM    151  H2  DP9     2      21.930  25.100  22.380  1.00  0.00            
ATOM    152  H3  DP9     2      21.500  26.300  21.150  1.00  0.00            
ATOM    153  H4  DP9     2      23.320  26.590  24.930  1.00  0.00            
ATOM    154  H5  DP9     2      26.020  28.890  24.010  1.00  0.00            
ATOM    155  H6  DP9     2      27.920  29.180  25.550  1.00  0.00            
ATOM    156  H7  DP9     2      28.010  27.570  27.570  1.00  0.00            
ATOM    157  H8  DP9     2      25.990  26.470  28.300  1.00  0.00            
ATOM    158  H9  DP9     2      22.270  30.630  23.930  1.00  0.00            
ATOM    159  H10 DP9     2      19.390  31.670  22.190  1.00  0.00            
ATOM    160  H11 DP9     2      17.060  31.550  21.730  1.00  0.00            
ATOM    161  H12 DP9     2      15.780  29.360  21.590  1.00  0.00            
ATOM    162  H13 DP9     2      16.960  27.350  22.540  1.00  0.00            
TER
ENDMDL
MODEL        1
ATOM      1  H1  ACD     1      27.960  32.080  17.830  1.00  0.00            
ATOM      2  O1  ACD     1      28.360  31.470  17.200  1.00  0.00            
ATOM      3  C1  ACD     1      28.700  30.250  17.870  1.00  0.00            
ATOM      4  H2  ACD     1      29.600  30.220  18.500  1.00  0.00            
ATOM      5  H3  ACD     1      28.910  29.520  17.070  1.00  0.00            
ATOM      6  C2  ACD     1      27.500  29.730  18.660  1.00  0.00            
ATOM      7  H4  ACD     1      27.840  28.790  19.130  1.00  0.00            
ATOM      8  O2  ACD     1      27.280  30.610  19.840  1.00  0.00            
ATOM      9  C3  ACD     1      26.260  30.240  20.740  1.00  0.00            
ATOM     10  H5  ACD     1      26.210  30.960  21.570  1.00  0.00            
ATOM     11  O3  ACD     1      26.640  28.940  21.200  1.00  0.00            
ATOM     12  C4  ACD     1      26.270  28.500  22.540  1.00  0.00            
ATOM     13  H6  ACD     1      25.670  29.340  22.920  1.00  0.00            
ATOM     14  C5  ACD     1      25.370  27.280  22.340  1.00  0.00            
ATOM     15  H7  ACD     1      25.860  26.500  21.740  1.00  0.00            
ATOM     16  O4  ACD     1      24.110  27.590  21.760  1.00  0.00            
ATOM     17  H8  ACD     1      23.580  26.790  21.820  1.00  0.00            
ATOM     18  C6  ACD     1      25.180  26.590  23.750  1.00  0.00            
ATOM     19  H9  ACD     1      24.470  27.180  24.350  1.00  0.00            
ATOM     20  O5  ACD     1      24.640  25.230  23.590  1.00  0.00            
ATOM     21  H10 ACD     1      25.320  24.610  23.320  1.00  0.00            
ATOM     22  C7  ACD     1      26.550  26.340  24.440  1.00  0.00            
ATOM     23  H11 ACD     1      26.570  25.850  25.420  1.00  0.00            
ATOM     24  O6  ACD     1      27.280  27.480  24.600  1.00  0.00            
ATOM     25  C8  ACD     1      27.530  28.290  23.380  1.00  0.00            
ATOM     26  H12 ACD     1      28.180  27.660  22.760  1.00  0.00            
ATOM     27  C9  ACD     1      28.370  29.530  23.610  1.00  0.00            
ATOM     28  H13 ACD     1      29.190  29.220  24.270  1.00  0.00            
ATOM     29  H14 ACD     1      28.910  29.840  22.700  1.00  0.00            
ATOM     30  O7  ACD     1      27.680  30.580  24.320  1.00  0.00            
ATOM     31  H15 ACD     1      27.200  30.170  25.040  1.00  0.00            
ATOM     32  O8  ACD     1      27.260  25.530  23.550  1.00  0.00            
ATOM     33  C10 ACD     1      27.920  24.310  24.110  1.00  0.00            
ATOM     34  H16 ACD     1      27.610  24.070  25.140  1.00  0.00            
ATOM     35  C11 ACD     1      27.420  23.210  23.180  1.00  0.00            
ATOM     36  H17 ACD     1      27.520  23.670  22.190  1.00  0.00            
ATOM     37  O9  ACD     1      26.090  22.900  23.570  1.00  0.00            
ATOM     38  H18 ACD     1      25.750  22.230  22.960  1.00  0.00            
ATOM     39  C12 ACD     1      28.300  21.990  23.270  1.00  0.00            
ATOM     40  H19 ACD     1      28.170  21.560  24.270  1.00  0.00            
ATOM     41  O10 ACD     1      27.900  21.010  22.320  1.00  0.00            
ATOM     42  H20 ACD     1      28.620  20.750  21.740  1.00  0.00            
ATOM     43  C13 ACD     1      29.800  22.300  23.090  1.00  0.00            
ATOM     44  H21 ACD     1      30.520  21.470  23.170  1.00  0.00            
ATOM     45  O11 ACD     1      30.100  23.210  24.170  1.00  0.00            
ATOM     46  C14 ACD     1      29.420  24.470  24.060  1.00  0.00            
ATOM     47  H22 ACD     1      29.590  24.820  23.040  1.00  0.00            
ATOM     48  C15 ACD     1      30.090  25.390  25.070  1.00  0.00            
ATOM     49  H23 ACD     1      29.520  26.320  24.990  1.00  0.00            
ATOM     50  H24 ACD     1      30.050  24.940  26.070  1.00  0.00            
ATOM     51  O12 ACD     1      31.430  25.730  24.600  1.00  0.00            
ATOM     52  H25 ACD     1      32.010  24.980  24.470  1.00  0.00            
ATOM     53  O13 ACD     1      29.960  22.830  21.810  1.00  0.00            
ATOM     54  C16 ACD     1      31.010  22.350  20.960  1.00  0.00            
ATOM     55  H26 ACD     1      31.850  22.020  21.580  1.00  0.00            
ATOM     56  C17 ACD     1      30.450  21.290  20.090  1.00  0.00            
ATOM     57  H27 ACD     1      29.500  21.580  19.620  1.00  0.00            
ATOM     58  O14 ACD     1      30.050  20.180  20.900  1.00  0.00            
ATOM     59  H28 ACD     1      30.720  19.670  21.350  1.00  0.00            
ATOM     60  C18 ACD     1      31.360  20.870  18.960  1.00  0.00            
ATOM     61  H29 ACD     1      32.150  20.290  19.440  1.00  0.00            
ATOM     62  O15 ACD     1      30.700  20.090  17.950  1.00  0.00            
ATOM     63  H30 ACD     1      30.160  20.660  17.400  1.00  0.00            
ATOM     64  C19 ACD     1      31.830  22.190  18.240  1.00  0.00            
ATOM     65  H31 ACD     1      32.500  21.970  17.410  1.00  0.00            
ATOM     66  O16 ACD     1      32.490  23.020  19.170  1.00  0.00            
ATOM     67  C20 ACD     1      31.620  23.480  20.220  1.00  0.00            
ATOM     68  H32 ACD     1      30.840  24.160  19.850  1.00  0.00            
ATOM     69  C21 ACD     1      32.360  24.430  21.160  1.00  0.00            
ATOM     70  H33 ACD     1      32.700  25.330  20.630  1.00  0.00            
ATOM     71  H34 ACD     1      31.740  24.720  22.020  1.00  0.00            
ATOM     72  O17 ACD     1      33.490  23.750  21.680  1.00  0.00            
ATOM     73  H35 ACD     1      33.930  24.280  22.350  1.00  0.00            
ATOM     74  O18 ACD     1      30.660  22.810  17.620  1.00  0.00            
ATOM     75  C22 ACD     1      30.420  22.740  16.190  1.00  0.00            
ATOM     76  H36 ACD     1      31.100  21.950  15.840  1.00  0.00            
ATOM     77  C23 ACD     1      28.970  22.350  15.980  1.00  0.00            
ATOM     78  H37 ACD     1      28.550  23.080  16.690  1.00  0.00            
ATOM     79  O19 ACD     1      28.740  20.960  16.290  1.00  0.00            
ATOM     80  H38 ACD     1      27.860  20.750  15.970  1.00  0.00            
ATOM     81  C24 ACD     1      28.420  22.700  14.590  1.00  0.00            
ATOM     82  H39 ACD     1      28.710  21.950  13.850  1.00  0.00            
ATOM     83  O20 ACD     1      27.010  22.650  14.790  1.00  0.00            
ATOM     84  H40 ACD     1      26.640  23.510  14.560  1.00  0.00            
ATOM     85  C25 ACD     1      28.840  24.100  14.280  1.00  0.00            
ATOM     86  H41 ACD     1      28.570  24.340  13.250  1.00  0.00            
ATOM     87  O21 ACD     1      30.250  24.280  14.370  1.00  0.00            
ATOM     88  C26 ACD     1      30.840  24.140  15.660  1.00  0.00            
ATOM     89  H42 ACD     1      30.390  24.860  16.350  1.00  0.00            
ATOM     90  C27 ACD     1      32.350  24.230  15.650  1.00  0.00            
ATOM     91  H43 ACD     1      32.550  25.150  15.080  1.00  0.00            
ATOM     92  H44 ACD     1      32.810  24.480  16.620  1.00  0.00            
ATOM     93  O22 ACD     1      33.060  23.240  14.910  1.00  0.00            
ATOM     94  H45 ACD     1      32.650  23.080  14.050  1.00  0.00            
ATOM     95  O23 ACD     1      28.110  24.990  15.210  1.00  0.00            
ATOM     96  C28 ACD     1      27.540  26.190  14.670  1.00  0.00            
ATOM     97  H46 ACD     1      27.480  26.230  13.580  1.00  0.00            
ATOM     98  C29 ACD     1      28.330  27.420  15.110  1.00  0.00            
ATOM     99  H47 ACD     1      28.430  27.340  16.200  1.00  0.00            
ATOM    100  O24 ACD     1      27.530  28.580  14.960  1.00  0.00            
ATOM    101  C30 ACD     1      29.680  27.590  14.390  1.00  0.00            
ATOM    102  H48 ACD     1      30.240  28.460  14.750  1.00  0.00            
ATOM    103  H49 ACD     1      30.220  26.650  14.490  1.00  0.00            
ATOM    104  O25 ACD     1      29.450  27.790  13.040  1.00  0.00            
ATOM    105  H50 ACD     1      28.740  28.430  12.970  1.00  0.00            
ATOM    106  C31 ACD     1      26.180  26.110  15.190  1.00  0.00            
ATOM    107  H51 ACD     1      26.320  25.880  16.260  1.00  0.00            
ATOM    108  O26 ACD     1      25.370  25.050  14.530  1.00  0.00            
ATOM    109  H52 ACD     1      24.490  25.080  14.900  1.00  0.00            
ATOM    110  C32 ACD     1      25.380  27.400  15.210  1.00  0.00            
ATOM    111  H53 ACD     1      25.080  27.540  14.160  1.00  0.00            
ATOM    112  O27 ACD     1      24.240  27.360  16.050  1.00  0.00            
ATOM    113  H54 ACD     1      24.390  27.900  16.840  1.00  0.00            
ATOM    114  C33 ACD     1      26.260  28.520  15.670  1.00  0.00            
ATOM    115  H55 ACD     1      25.810  29.500  15.440  1.00  0.00            
ATOM    116  O28 ACD     1      26.490  28.420  17.040  1.00  0.00            
ATOM    117  C34 ACD     1      26.210  29.490  17.890  1.00  0.00            
ATOM    118  H56 ACD     1      25.940  30.400  17.330  1.00  0.00            
ATOM    119  C35 ACD     1      24.970  29.280  18.770  1.00  0.00            
ATOM    120  H57 ACD     1      25.070  28.340  19.330  1.00  0.00            
ATOM    121  O29 ACD     1      23.760  29.250  18.050  1.00  0.00            
ATOM    122  H58 ACD     1      22.960  29.470  18.550  1.00  0.00            
ATOM    123  C36 ACD     1      24.950  30.270  19.920  1.00  0.00            
ATOM    124  H59 ACD     1      24.770  31.250  19.470  1.00  0.00            
ATOM    125  O30 ACD     1      23.900  29.930  20.800  1.00  0.00            
ATOM    126  H60 ACD     1      24.090  29.050  21.130  1.00  0.00            
ATOM    127  C1  DP9     2      25.980  22.260  18.070  1.00  0.00            
ATOM    128  N1  DP9     2      25.360  22.810  19.310  1.00  0.00            
ATOM    129  C2  DP9     2      25.080  24.170  19.420  1.00  0.00            
ATOM    130  C3  DP9     2      26.250  25.060  19.330  1.00  0.00            
ATOM    131  O1  DP9     2      26.170  26.150  18.800  1.00  0.00            
ATOM    132  N2  DP9     2      27.490  24.610  19.630  1.00  0.00            
ATOM    133  C4  DP9     2      28.510  25.560  19.640  1.00  0.00            
ATOM    134  C5  DP9     2      29.130  26.040  18.450  1.00  0.00            
ATOM    135  C6  DP9     2      30.060  27.040  18.560  1.00  0.00            
ATOM    136  C7  DP9     2      30.410  27.440  19.880  1.00  0.00            
ATOM    137  C8  DP9     2      29.900  26.780  21.000  1.00  0.00            
ATOM    138  N3  DP9     2      28.960  25.830  20.850  1.00  0.00            
ATOM    139  C9  DP9     2      23.800  24.620  19.470  1.00  0.00            
ATOM    140  O2  DP9     2      23.500  25.990  19.410  1.00  0.00            
ATOM    141  C10 DP9     2      22.600  23.650  19.380  1.00  0.00            
ATOM    142  C11 DP9     2      21.370  24.130  19.020  1.00  0.00            
ATOM    143  C12 DP9     2      20.290  23.270  19.080  1.00  0.00            
ATOM    144  C13 DP9     2      20.330  21.960  19.550  1.00  0.00            
ATOM    145  C14 DP9     2      21.640  21.450  19.880  1.00  0.00            
ATOM    146  C15 DP9     2      22.780  22.300  19.770  1.00  0.00            
ATOM    147  S1  DP9     2      24.370  21.710  20.210  1.00  0.00            
ATOM    148  O3  DP9     2      24.620  20.390  19.640  1.00  0.00            
ATOM    149  O4  DP9     2      24.480  21.940  21.640  1.00  0.00            
ATOM    150  H1  DP9     2      26.710  21.480  18.300  1.00  0.00            
ATOM    151  H2  DP9     2      25.210  21.920  17.370  1.00  0.00            
ATOM    152  H3  DP9     2      26.530  23.080  17.580  1.00  0.00            
ATOM    153  H4  DP9     2      27.520  23.810  20.250  1.00  0.00            
ATOM    154  H5  DP9     2      28.880  25.590  17.490  1.00  0.00            
ATOM    155  H6  DP9     2      30.520  27.470  17.680  1.00  0.00            
ATOM    156  H7  DP9     2      31.090  28.280  20.030  1.00  0.00            
ATOM    157  H8  DP9     2      30.180  27.070  22.010  1.00  0.00            
ATOM    158  H9  DP9     2      24.340  26.460  19.330  1.00  0.00            
ATOM    159  H10 DP9     2      21.230  25.190  18.820  1.00  0.00            
ATOM    160  H11 DP9     2      19.330  23.700  18.800  1.00  0.00            
ATOM    161  H12 DP9     2      19.430  21.370  19.710  1.00  0.00            
ATOM    162  H13 DP9     2      21.730  20.460  20.320  1.00  0.00            
TER
ENDMDL
MODEL        1
ATOM      1  H1  ACD     1      26.690  28.810  27.170  1.00  0.00            
ATOM      2  O1  ACD     1      25.890  28.980  26.660  1.00  0.00            
ATOM      3  C1  ACD     1      25.560  27.750  26.050  1.00  0.00            
ATOM      4  H2  ACD     1      26.460  27.130  26.120  1.00  0.00            
ATOM      5  H3  ACD     1      25.440  28.080  25.010  1.00  0.00            
ATOM      6  C2  ACD     1      24.310  26.980  26.460  1.00  0.00            
ATOM      7  H4  ACD     1      24.020  26.310  25.650  1.00  0.00            
ATOM      8  O2  ACD     1      24.450  26.290  27.650  1.00  0.00            
ATOM      9  C3  ACD     1      23.400  25.560  28.190  1.00  0.00            
ATOM     10  H5  ACD     1      23.740  25.110  29.120  1.00  0.00            
ATOM     11  O3  ACD     1      22.870  24.600  27.250  1.00  0.00            
ATOM     12  C4  ACD     1      22.930  23.220  27.590  1.00  0.00            
ATOM     13  H6  ACD     1      23.450  23.090  28.550  1.00  0.00            
ATOM     14  C5  ACD     1      21.490  22.760  27.770  1.00  0.00            
ATOM     15  H7  ACD     1      21.020  23.240  26.900  1.00  0.00            
ATOM     16  O4  ACD     1      20.920  23.140  28.980  1.00  0.00            
ATOM     17  H8  ACD     1      21.030  24.090  29.070  1.00  0.00            
ATOM     18  C6  ACD     1      21.380  21.210  27.660  1.00  0.00            
ATOM     19  H9  ACD     1      21.960  20.830  28.510  1.00  0.00            
ATOM     20  O5  ACD     1      19.990  20.850  27.750  1.00  0.00            
ATOM     21  H10 ACD     1      19.490  21.640  27.520  1.00  0.00            
ATOM     22  C7  ACD     1      22.160  20.600  26.550  1.00  0.00            
ATOM     23  H11 ACD     1      22.160  19.510  26.640  1.00  0.00            
ATOM     24  O6  ACD     1      23.540  21.000  26.580  1.00  0.00            
ATOM     25  C8  ACD     1      23.640  22.460  26.440  1.00  0.00            
ATOM     26  H12 ACD     1      23.180  22.780  25.500  1.00  0.00            
ATOM     27  C9  ACD     1      25.080  22.960  26.410  1.00  0.00            
ATOM     28  H13 ACD     1      25.610  22.550  25.540  1.00  0.00            
ATOM     29  H14 ACD     1      25.090  24.040  26.170  1.00  0.00            
ATOM     30  O7  ACD     1      25.780  22.730  27.530  1.00  0.00            
ATOM     31  H15 ACD     1      26.700  22.620  27.290  1.00  0.00            
ATOM     32  O8  ACD     1      21.450  21.040  25.360  1.00  0.00            
ATOM     33  C10 ACD     1      21.410  19.990  24.290  1.00  0.00            
ATOM     34  H16 ACD     1      21.470  18.960  24.660  1.00  0.00            
ATOM     35  C11 ACD     1      20.000  20.200  23.780  1.00  0.00            
ATOM     36  H17 ACD     1      19.870  21.290  23.740  1.00  0.00            
ATOM     37  O9  ACD     1      19.170  19.570  24.720  1.00  0.00            
ATOM     38  H18 ACD     1      19.410  20.000  25.540  1.00  0.00            
ATOM     39  C12 ACD     1      19.810  19.620  22.320  1.00  0.00            
ATOM     40  H19 ACD     1      19.800  18.530  22.460  1.00  0.00            
ATOM     41  O10 ACD     1      18.570  20.060  21.780  1.00  0.00            
ATOM     42  H20 ACD     1      17.780  19.810  22.270  1.00  0.00            
ATOM     43  C13 ACD     1      20.870  19.980  21.370  1.00  0.00            
ATOM     44  H21 ACD     1      20.670  19.460  20.430  1.00  0.00            
ATOM     45  O11 ACD     1      22.060  19.440  22.010  1.00  0.00            
ATOM     46  C14 ACD     1      22.500  20.100  23.220  1.00  0.00            
ATOM     47  H22 ACD     1      22.620  21.160  22.950  1.00  0.00            
ATOM     48  C15 ACD     1      23.810  19.560  23.600  1.00  0.00            
ATOM     49  H23 ACD     1      24.150  19.760  24.630  1.00  0.00            
ATOM     50  H24 ACD     1      23.630  18.480  23.550  1.00  0.00            
ATOM     51  O12 ACD     1      24.830  19.970  22.670  1.00  0.00            
ATOM     52  H25 ACD     1      25.690  19.860  23.070  1.00  0.00            
ATOM     53  O13 ACD     1      21.010  21.400  21.190  1.00  0.00            
ATOM     54  C16 ACD     1      21.050  21.930  19.860  1.00  0.00            
ATOM     55  H26 ACD     1      21.020  21.190  19.050  1.00  0.00            
ATOM     56  C17 ACD     1      19.750  22.780  19.710  1.00  0.00            
ATOM     57  H27 ACD     1      19.700  23.540  20.500  1.00  0.00            
ATOM     58  O14 ACD     1      18.640  21.890  19.760  1.00  0.00            
ATOM     59  H28 ACD     1      18.840  21.210  20.410  1.00  0.00            
ATOM     60  C18 ACD     1      19.790  23.460  18.370  1.00  0.00            
ATOM     61  H29 ACD     1      19.910  22.710  17.570  1.00  0.00            
ATOM     62  O15 ACD     1      18.600  24.150  18.050  1.00  0.00            
ATOM     63  H30 ACD     1      17.940  23.650  18.550  1.00  0.00            
ATOM     64  C19 ACD     1      21.010  24.380  18.380  1.00  0.00            
ATOM     65  H31 ACD     1      21.110  24.940  17.440  1.00  0.00            
ATOM     66  O16 ACD     1      22.240  23.680  18.600  1.00  0.00            
ATOM     67  C20 ACD     1      22.280  22.820  19.790  1.00  0.00            
ATOM     68  H32 ACD     1      22.300  23.410  20.710  1.00  0.00            
ATOM     69  C21 ACD     1      23.480  21.980  19.750  1.00  0.00            
ATOM     70  H33 ACD     1      24.370  22.630  19.820  1.00  0.00            
ATOM     71  H34 ACD     1      23.430  21.320  20.620  1.00  0.00            
ATOM     72  O17 ACD     1      23.500  21.120  18.620  1.00  0.00            
ATOM     73  H35 ACD     1      24.330  20.660  18.790  1.00  0.00            
ATOM     74  O18 ACD     1      20.890  25.370  19.390  1.00  0.00            
ATOM     75  C22 ACD     1      20.470  26.670  19.160  1.00  0.00            
ATOM     76  H36 ACD     1      19.780  26.770  18.310  1.00  0.00            
ATOM     77  C23 ACD     1      19.580  26.920  20.350  1.00  0.00            
ATOM     78  H37 ACD     1      20.010  26.560  21.300  1.00  0.00            
ATOM     79  O19 ACD     1      18.450  26.100  20.280  1.00  0.00            
ATOM     80  H38 ACD     1      17.760  26.260  19.630  1.00  0.00            
ATOM     81  C24 ACD     1      19.270  28.390  20.540  1.00  0.00            
ATOM     82  H39 ACD     1      18.630  28.720  19.710  1.00  0.00            
ATOM     83  O20 ACD     1      18.690  28.660  21.800  1.00  0.00            
ATOM     84  H40 ACD     1      19.080  29.410  22.240  1.00  0.00            
ATOM     85  C25 ACD     1      20.570  29.150  20.530  1.00  0.00            
ATOM     86  H41 ACD     1      20.350  30.230  20.550  1.00  0.00            
ATOM     87  O21 ACD     1      21.340  28.930  19.380  1.00  0.00            
ATOM     88  C26 ACD     1      21.730  27.550  19.190  1.00  0.00            
ATOM     89  H42 ACD     1      22.430  27.340  20.010  1.00  0.00            
ATOM     90  C27 ACD     1      22.450  27.440  17.900  1.00  0.00            
ATOM     91  H43 ACD     1      23.280  28.160  17.970  1.00  0.00            
ATOM     92  H44 ACD     1      22.790  26.420  17.700  1.00  0.00            
ATOM     93  O22 ACD     1      21.570  27.790  16.820  1.00  0.00            
ATOM     94  H45 ACD     1      20.830  28.150  17.320  1.00  0.00            
ATOM     95  O23 ACD     1      21.350  28.850  21.680  1.00  0.00            
ATOM     96  C28 ACD     1      22.010  29.860  22.450  1.00  0.00            
ATOM     97  H46 ACD     1      22.080  30.810  21.910  1.00  0.00            
ATOM     98  C29 ACD     1      23.410  29.410  22.880  1.00  0.00            
ATOM     99  H47 ACD     1      23.280  28.320  22.930  1.00  0.00            
ATOM    100  O24 ACD     1      23.880  29.980  24.070  1.00  0.00            
ATOM    101  C30 ACD     1      24.420  29.660  21.830  1.00  0.00            
ATOM    102  H48 ACD     1      25.330  29.180  22.220  1.00  0.00            
ATOM    103  H49 ACD     1      24.300  29.170  20.850  1.00  0.00            
ATOM    104  O25 ACD     1      24.700  31.080  21.660  1.00  0.00            
ATOM    105  H50 ACD     1      24.160  31.500  20.980  1.00  0.00            
ATOM    106  C31 ACD     1      20.980  30.150  23.590  1.00  0.00            
ATOM    107  H51 ACD     1      20.430  29.230  23.820  1.00  0.00            
ATOM    108  O26 ACD     1      19.930  31.000  23.060  1.00  0.00            
ATOM    109  H52 ACD     1      20.290  31.540  22.350  1.00  0.00            
ATOM    110  C32 ACD     1      21.660  30.750  24.830  1.00  0.00            
ATOM    111  H53 ACD     1      21.960  31.780  24.620  1.00  0.00            
ATOM    112  O27 ACD     1      20.760  30.670  25.910  1.00  0.00            
ATOM    113  H54 ACD     1      20.720  29.720  25.990  1.00  0.00            
ATOM    114  C33 ACD     1      22.940  29.920  25.160  1.00  0.00            
ATOM    115  H55 ACD     1      23.420  30.370  26.040  1.00  0.00            
ATOM    116  O28 ACD     1      22.600  28.590  25.420  1.00  0.00            
ATOM    117  C34 ACD     1      23.120  28.000  26.660  1.00  0.00            
ATOM    118  H56 ACD     1      23.490  28.830  27.270  1.00  0.00            
ATOM    119  C35 ACD     1      21.860  27.420  27.330  1.00  0.00            
ATOM    120  H57 ACD     1      21.430  26.700  26.620  1.00  0.00            
ATOM    121  O29 ACD     1      20.860  28.440  27.680  1.00  0.00            
ATOM    122  H58 ACD     1      21.380  29.120  28.120  1.00  0.00            
ATOM    123  C36 ACD     1      22.280  26.530  28.520  1.00  0.00            
ATOM    124  H59 ACD     1      22.590  27.300  29.230  1.00  0.00            
ATOM    125  O30 ACD     1      21.240  25.800  29.130  1.00  0.00            
ATOM    126  H60 ACD     1      20.490  26.410  29.090  1.00  0.00            
ATOM    127  C1  DP9     2      18.170  23.370  23.080  1.00  0.00            
ATOM    128  N1  DP9     2      18.420  23.840  24.490  1.00  0.00            
ATOM    129  C2  DP9     2      18.900  25.160  24.730  1.00  0.00            
ATOM    130  C3  DP9     2      20.220  25.490  24.090  1.00  0.00            
ATOM    131  O1  DP9     2      20.590  26.670  24.050  1.00  0.00            
ATOM    132  N2  DP9     2      21.070  24.540  23.660  1.00  0.00            
ATOM    133  C4  DP9     2      22.370  24.600  23.130  1.00  0.00            
ATOM    134  C5  DP9     2      22.810  25.690  22.430  1.00  0.00            
ATOM    135  C6  DP9     2      24.150  25.720  21.980  1.00  0.00            
ATOM    136  C7  DP9     2      24.970  24.610  22.210  1.00  0.00            
ATOM    137  C8  DP9     2      24.420  23.570  23.010  1.00  0.00            
ATOM    138  N3  DP9     2      23.090  23.510  23.390  1.00  0.00            
ATOM    139  C9  DP9     2      18.240  26.030  25.470  1.00  0.00            
ATOM    140  O2  DP9     2      18.770  27.250  25.770  1.00  0.00            
ATOM    141  C10 DP9     2      16.960  25.700  26.230  1.00  0.00            
ATOM    142  C11 DP9     2      16.090  26.720  26.670  1.00  0.00            
ATOM    143  C12 DP9     2      14.790  26.410  27.170  1.00  0.00            
ATOM    144  C13 DP9     2      14.400  25.090  27.290  1.00  0.00            
ATOM    145  C14 DP9     2      15.290  24.030  26.960  1.00  0.00            
ATOM    146  C15 DP9     2      16.550  24.390  26.400  1.00  0.00            
ATOM    147  S1  DP9     2      17.550  23.060  25.800  1.00  0.00            
ATOM    148  O3  DP9     2      16.740  22.010  25.280  1.00  0.00            
ATOM    149  O4  DP9     2      18.540  22.770  26.820  1.00  0.00            
ATOM    150  H1  DP9     2      17.600  24.090  22.480  1.00  0.00            
ATOM    151  H2  DP9     2      19.070  23.040  22.540  1.00  0.00            
ATOM    152  H3  DP9     2      17.470  22.540  23.110  1.00  0.00            
ATOM    153  H4  DP9     2      20.750  23.590  23.830  1.00  0.00            
ATOM    154  H5  DP9     2      22.240  26.590  22.240  1.00  0.00            
ATOM    155  H6  DP9     2      24.330  26.570  21.330  1.00  0.00            
ATOM    156  H7  DP9     2      25.960  24.460  21.790  1.00  0.00            
ATOM    157  H8  DP9     2      25.060  22.780  23.380  1.00  0.00            
ATOM    158  H9  DP9     2      19.540  27.440  25.200  1.00  0.00            
ATOM    159  H10 DP9     2      16.370  27.760  26.530  1.00  0.00            
ATOM    160  H11 DP9     2      14.200  27.280  27.420  1.00  0.00            
ATOM    161  H12 DP9     2      13.410  24.840  27.650  1.00  0.00            
ATOM    162  H13 DP9     2      15.020  22.980  27.070  1.00  0.00            
TER
ENDMDL
MODEL        1
ATOM      1  H1  ACD     1      20.700  17.740  25.260  1.00  0.00            
ATOM      2  O1  ACD     1      21.450  18.340  25.190  1.00  0.00            
ATOM      3  C1  ACD     1      20.900  19.650  24.910  1.00  0.00            
ATOM      4  H2  ACD     1      21.640  20.390  24.580  1.00  0.00            
ATOM      5  H3  ACD     1      20.550  20.080  25.860  1.00  0.00            
ATOM      6  C2  ACD     1      19.900  19.630  23.750  1.00  0.00            
ATOM      7  H4  ACD     1      20.470  19.460  22.830  1.00  0.00            
ATOM      8  O2  ACD     1      18.940  18.670  24.000  1.00  0.00            
ATOM      9  C3  ACD     1      18.130  18.430  22.830  1.00  0.00            
ATOM     10  H5  ACD     1      17.450  17.640  23.150  1.00  0.00            
ATOM     11  O3  ACD     1      18.900  18.000  21.670  1.00  0.00            
ATOM     12  C4  ACD     1      18.880  16.580  21.380  1.00  0.00            
ATOM     13  H6  ACD     1      18.200  16.040  22.040  1.00  0.00            
ATOM     14  C5  ACD     1      18.100  16.500  20.150  1.00  0.00            
ATOM     15  H7  ACD     1      18.430  17.300  19.470  1.00  0.00            
ATOM     16  O4  ACD     1      16.650  16.730  20.380  1.00  0.00            
ATOM     17  H8  ACD     1      16.200  16.760  19.530  1.00  0.00            
ATOM     18  C6  ACD     1      18.370  15.170  19.400  1.00  0.00            
ATOM     19  H9  ACD     1      17.880  14.310  19.880  1.00  0.00            
ATOM     20  O5  ACD     1      17.820  15.310  18.100  1.00  0.00            
ATOM     21  H10 ACD     1      16.930  15.660  18.200  1.00  0.00            
ATOM     22  C7  ACD     1      19.840  14.870  19.270  1.00  0.00            
ATOM     23  H11 ACD     1      19.980  13.950  18.700  1.00  0.00            
ATOM     24  O6  ACD     1      20.260  14.790  20.580  1.00  0.00            
ATOM     25  C8  ACD     1      20.250  16.030  21.350  1.00  0.00            
ATOM     26  H12 ACD     1      20.880  16.790  20.870  1.00  0.00            
ATOM     27  C9  ACD     1      20.860  15.750  22.730  1.00  0.00            
ATOM     28  H13 ACD     1      21.920  15.510  22.590  1.00  0.00            
ATOM     29  H14 ACD     1      20.800  16.650  23.350  1.00  0.00            
ATOM     30  O7  ACD     1      20.020  14.800  23.400  1.00  0.00            
ATOM     31  H15 ACD     1      20.370  14.520  24.250  1.00  0.00            
ATOM     32  O8  ACD     1      20.410  15.890  18.570  1.00  0.00            
ATOM     33  C10 ACD     1      21.220  15.620  17.450  1.00  0.00            
ATOM     34  H16 ACD     1      21.090  14.580  17.140  1.00  0.00            
ATOM     35  C11 ACD     1      20.710  16.570  16.330  1.00  0.00            
ATOM     36  H17 ACD     1      20.510  17.580  16.710  1.00  0.00            
ATOM     37  O9  ACD     1      19.530  15.980  15.780  1.00  0.00            
ATOM     38  H18 ACD     1      18.780  15.990  16.380  1.00  0.00            
ATOM     39  C12 ACD     1      21.700  16.620  15.180  1.00  0.00            
ATOM     40  H19 ACD     1      21.760  15.600  14.780  1.00  0.00            
ATOM     41  O10 ACD     1      21.330  17.630  14.200  1.00  0.00            
ATOM     42  H20 ACD     1      20.440  17.350  13.950  1.00  0.00            
ATOM     43  C13 ACD     1      23.040  16.970  15.770  1.00  0.00            
ATOM     44  H21 ACD     1      23.830  16.930  15.010  1.00  0.00            
ATOM     45  O11 ACD     1      23.460  15.940  16.620  1.00  0.00            
ATOM     46  C14 ACD     1      22.640  15.750  17.840  1.00  0.00            
ATOM     47  H22 ACD     1      22.760  16.620  18.500  1.00  0.00            
ATOM     48  C15 ACD     1      23.160  14.450  18.570  1.00  0.00            
ATOM     49  H23 ACD     1      22.520  14.120  19.400  1.00  0.00            
ATOM     50  H24 ACD     1      23.110  13.670  17.800  1.00  0.00            
ATOM     51  O12 ACD     1      24.520  14.590  19.040  1.00  0.00            
ATOM     52  H25 ACD     1      25.010  14.950  18.290  1.00  0.00            
ATOM     53  O13 ACD     1      23.110  18.240  16.470  1.00  0.00            
ATOM     54  C16 ACD     1      24.180  19.140  16.080  1.00  0.00            
ATOM     55  H26 ACD     1      24.870  18.550  15.460  1.00  0.00            
ATOM     56  C17 ACD     1      23.490  20.280  15.260  1.00  0.00            
ATOM     57  H27 ACD     1      22.680  20.730  15.830  1.00  0.00            
ATOM     58  O14 ACD     1      22.960  19.830  13.990  1.00  0.00            
ATOM     59  H28 ACD     1      22.240  19.210  14.110  1.00  0.00            
ATOM     60  C18 ACD     1      24.460  21.430  15.070  1.00  0.00            
ATOM     61  H29 ACD     1      25.230  21.040  14.390  1.00  0.00            
ATOM     62  O15 ACD     1      23.890  22.510  14.370  1.00  0.00            
ATOM     63  H30 ACD     1      23.530  22.130  13.570  1.00  0.00            
ATOM     64  C19 ACD     1      25.050  21.840  16.360  1.00  0.00            
ATOM     65  H31 ACD     1      25.720  22.690  16.210  1.00  0.00            
ATOM     66  O16 ACD     1      25.760  20.690  16.970  1.00  0.00            
ATOM     67  C20 ACD     1      24.840  19.660  17.350  1.00  0.00            
ATOM     68  H32 ACD     1      23.990  20.020  17.950  1.00  0.00            
ATOM     69  C21 ACD     1      25.510  18.530  18.080  1.00  0.00            
ATOM     70  H33 ACD     1      25.820  18.970  19.040  1.00  0.00            
ATOM     71  H34 ACD     1      24.800  17.700  18.200  1.00  0.00            
ATOM     72  O17 ACD     1      26.540  17.870  17.370  1.00  0.00            
ATOM     73  H35 ACD     1      26.970  17.240  17.960  1.00  0.00            
ATOM     74  O18 ACD     1      24.050  22.340  17.260  1.00  0.00            
ATOM     75  C22 ACD     1      23.920  23.740  17.530  1.00  0.00            
ATOM     76  H36 ACD     1      24.280  24.340  16.680  1.00  0.00            
ATOM     77  C23 ACD     1      22.380  23.910  17.660  1.00  0.00            
ATOM     78  H37 ACD     1      21.960  23.030  18.170  1.00  0.00            
ATOM     79  O19 ACD     1      21.960  24.090  16.300  1.00  0.00            
ATOM     80  H38 ACD     1      22.310  23.410  15.710  1.00  0.00            
ATOM     81  C24 ACD     1      22.040  25.150  18.490  1.00  0.00            
ATOM     82  H39 ACD     1      22.420  26.030  17.950  1.00  0.00            
ATOM     83  O20 ACD     1      20.630  25.230  18.700  1.00  0.00            
ATOM     84  H40 ACD     1      20.260  25.140  17.820  1.00  0.00            
ATOM     85  C25 ACD     1      22.830  25.180  19.790  1.00  0.00            
ATOM     86  H41 ACD     1      22.590  26.080  20.360  1.00  0.00            
ATOM     87  O21 ACD     1      24.170  25.300  19.420  1.00  0.00            
ATOM     88  C26 ACD     1      24.680  24.100  18.760  1.00  0.00            
ATOM     89  H42 ACD     1      24.610  23.250  19.440  1.00  0.00            
ATOM     90  C27 ACD     1      26.200  24.410  18.480  1.00  0.00            
ATOM     91  H43 ACD     1      26.670  24.690  19.420  1.00  0.00            
ATOM     92  H44 ACD     1      26.650  23.530  18.010  1.00  0.00            
ATOM     93  O22 ACD     1      26.120  25.520  17.520  1.00  0.00            
ATOM     94  H45 ACD     1      26.020  26.330  18.020  1.00  0.00            
ATOM     95  O23 ACD     1      22.560  24.010  20.580  1.00  0.00            
ATOM     96  C28 ACD     1      22.290  24.390  21.940  1.00  0.00            
ATOM     97  H46 ACD     1      22.850  25.300  22.180  1.00  0.00            
ATOM     98  C29 ACD     1      22.720  23.220  22.790  1.00  0.00            
ATOM     99  H47 ACD     1      22.450  22.270  22.300  1.00  0.00            
ATOM    100  O24 ACD     1      22.060  23.120  24.080  1.00  0.00            
ATOM    101  C30 ACD     1      24.200  23.190  23.000  1.00  0.00            
ATOM    102  H48 ACD     1      24.550  22.290  23.530  1.00  0.00            
ATOM    103  H49 ACD     1      24.780  23.370  22.090  1.00  0.00            
ATOM    104  O25 ACD     1      24.390  24.340  23.880  1.00  0.00            
ATOM    105  H50 ACD     1      25.260  24.670  23.640  1.00  0.00            
ATOM    106  C31 ACD     1      20.750  24.510  22.000  1.00  0.00            
ATOM    107  H51 ACD     1      20.340  23.620  21.520  1.00  0.00            
ATOM    108  O26 ACD     1      20.260  25.640  21.270  1.00  0.00            
ATOM    109  H52 ACD     1      20.260  25.450  20.330  1.00  0.00            
ATOM    110  C32 ACD     1      20.120  24.370  23.420  1.00  0.00            
ATOM    111  H53 ACD     1      20.430  25.280  23.960  1.00  0.00            
ATOM    112  O27 ACD     1      18.720  24.320  23.420  1.00  0.00            
ATOM    113  H54 ACD     1      18.550  23.450  23.050  1.00  0.00            
ATOM    114  C33 ACD     1      20.620  23.060  24.020  1.00  0.00            
ATOM    115  H55 ACD     1      20.190  22.960  25.020  1.00  0.00            
ATOM    116  O28 ACD     1      20.290  21.940  23.240  1.00  0.00            
ATOM    117  C34 ACD     1      19.280  21.010  23.610  1.00  0.00            
ATOM    118  H56 ACD     1      18.800  21.350  24.540  1.00  0.00            
ATOM    119  C35 ACD     1      18.150  20.970  22.510  1.00  0.00            
ATOM    120  H57 ACD     1      18.780  20.940  21.610  1.00  0.00            
ATOM    121  O29 ACD     1      17.310  22.080  22.540  1.00  0.00            
ATOM    122  H58 ACD     1      16.620  22.130  21.860  1.00  0.00            
ATOM    123  C36 ACD     1      17.290  19.630  22.530  1.00  0.00            
ATOM    124  H59 ACD     1      16.570  19.800  23.330  1.00  0.00            
ATOM    125  O30 ACD     1      16.660  19.350  21.290  1.00  0.00            
ATOM    126  H60 ACD     1      17.370  18.920  20.800  1.00  0.00            
ATOM    127  C1  DP9     2      19.940  20.260  15.860  1.00  0.00            
ATOM    128  N1  DP9     2      19.120  20.160  17.060  1.00  0.00            
ATOM    129  C2  DP9     2      19.230  21.110  18.120  1.00  0.00            
ATOM    130  C3  DP9     2      20.450  21.200  18.960  1.00  0.00            
ATOM    131  O1  DP9     2      20.660  22.040  19.730  1.00  0.00            
ATOM    132  N2  DP9     2      21.210  20.130  18.940  1.00  0.00            
ATOM    133  C4  DP9     2      22.230  19.900  19.830  1.00  0.00            
ATOM    134  C5  DP9     2      23.190  20.840  20.150  1.00  0.00            
ATOM    135  C6  DP9     2      24.340  20.440  20.840  1.00  0.00            
ATOM    136  C7  DP9     2      24.420  19.040  21.190  1.00  0.00            
ATOM    137  C8  DP9     2      23.450  18.180  20.740  1.00  0.00            
ATOM    138  N3  DP9     2      22.370  18.620  20.020  1.00  0.00            
ATOM    139  C9  DP9     2      18.180  22.040  18.230  1.00  0.00            
ATOM    140  O2  DP9     2      18.260  22.990  19.320  1.00  0.00            
ATOM    141  C10 DP9     2      16.990  22.150  17.340  1.00  0.00            
ATOM    142  C11 DP9     2      16.300  23.320  17.090  1.00  0.00            
ATOM    143  C12 DP9     2      15.270  23.350  16.160  1.00  0.00            
ATOM    144  C13 DP9     2      14.900  22.200  15.450  1.00  0.00            
ATOM    145  C14 DP9     2      15.550  21.010  15.720  1.00  0.00            
ATOM    146  C15 DP9     2      16.530  20.970  16.720  1.00  0.00            
ATOM    147  S1  DP9     2      17.540  19.510  16.900  1.00  0.00            
ATOM    148  O3  DP9     2      17.500  18.770  15.660  1.00  0.00            
ATOM    149  O4  DP9     2      17.170  18.790  18.130  1.00  0.00            
ATOM    150  H1  DP9     2      20.520  21.190  15.860  1.00  0.00            
ATOM    151  H2  DP9     2      20.560  19.360  15.760  1.00  0.00            
ATOM    152  H3  DP9     2      19.250  20.430  15.030  1.00  0.00            
ATOM    153  H4  DP9     2      20.990  19.350  18.350  1.00  0.00            
ATOM    154  H5  DP9     2      23.210  21.880  19.860  1.00  0.00            
ATOM    155  H6  DP9     2      25.100  21.140  21.190  1.00  0.00            
ATOM    156  H7  DP9     2      25.290  18.660  21.720  1.00  0.00            
ATOM    157  H8  DP9     2      23.350  17.120  20.980  1.00  0.00            
ATOM    158  H9  DP9     2      19.180  22.880  19.640  1.00  0.00            
ATOM    159  H10 DP9     2      16.610  24.240  17.580  1.00  0.00            
ATOM    160  H11 DP9     2      14.750  24.290  16.060  1.00  0.00            
ATOM    161  H12 DP9     2      14.110  22.240  14.710  1.00  0.00            
ATOM    162  H13 DP9     2      15.280  20.090  15.190  1.00  0.00            
TER
ENDMDL
MODEL        1
ATOM      1  H1  ACD     1      19.250  34.980  22.840  1.00  0.00            
ATOM      2  O1  ACD     1      19.770  35.780  22.920  1.00  0.00            
ATOM      3  C1  ACD     1      20.050  36.260  21.610  1.00  0.00            
ATOM      4  H2  ACD     1      20.730  37.100  21.780  1.00  0.00            
ATOM      5  H3  ACD     1      19.120  36.590  21.140  1.00  0.00            
ATOM      6  C2  ACD     1      20.760  35.220  20.670  1.00  0.00            
ATOM      7  H4  ACD     1      21.620  34.830  21.210  1.00  0.00            
ATOM      8  O2  ACD     1      19.860  34.080  20.410  1.00  0.00            
ATOM      9  C3  ACD     1      20.480  32.960  19.690  1.00  0.00            
ATOM     10  H5  ACD     1      19.750  32.150  19.590  1.00  0.00            
ATOM     11  O3  ACD     1      21.680  32.530  20.270  1.00  0.00            
ATOM     12  C4  ACD     1      21.630  31.260  20.840  1.00  0.00            
ATOM     13  H6  ACD     1      20.600  30.890  20.900  1.00  0.00            
ATOM     14  C5  ACD     1      22.450  30.290  19.910  1.00  0.00            
ATOM     15  H7  ACD     1      23.340  30.770  19.470  1.00  0.00            
ATOM     16  O4  ACD     1      21.580  29.970  18.810  1.00  0.00            
ATOM     17  H8  ACD     1      21.910  29.420  18.090  1.00  0.00            
ATOM     18  C6  ACD     1      22.920  29.080  20.670  1.00  0.00            
ATOM     19  H9  ACD     1      22.030  28.460  20.870  1.00  0.00            
ATOM     20  O5  ACD     1      23.930  28.310  19.950  1.00  0.00            
ATOM     21  H10 ACD     1      24.680  28.540  20.510  1.00  0.00            
ATOM     22  C7  ACD     1      23.540  29.520  22.030  1.00  0.00            
ATOM     23  H11 ACD     1      23.800  28.670  22.670  1.00  0.00            
ATOM     24  O6  ACD     1      22.470  30.110  22.700  1.00  0.00            
ATOM     25  C8  ACD     1      22.050  31.410  22.250  1.00  0.00            
ATOM     26  H12 ACD     1      22.920  32.070  22.140  1.00  0.00            
ATOM     27  C9  ACD     1      21.020  31.940  23.240  1.00  0.00            
ATOM     28  H13 ACD     1      20.110  32.310  22.750  1.00  0.00            
ATOM     29  H14 ACD     1      20.780  31.100  23.910  1.00  0.00            
ATOM     30  O7  ACD     1      21.500  32.980  24.080  1.00  0.00            
ATOM     31  H15 ACD     1      20.930  32.940  24.850  1.00  0.00            
ATOM     32  O8  ACD     1      24.610  30.420  21.790  1.00  0.00            
ATOM     33  C10 ACD     1      25.810  30.190  22.500  1.00  0.00            
ATOM     34  H16 ACD     1      25.690  29.550  23.390  1.00  0.00            
ATOM     35  C11 ACD     1      26.650  29.360  21.490  1.00  0.00            
ATOM     36  H17 ACD     1      26.540  29.920  20.550  1.00  0.00            
ATOM     37  O9  ACD     1      26.230  28.010  21.360  1.00  0.00            
ATOM     38  H18 ACD     1      26.770  27.480  20.760  1.00  0.00            
ATOM     39  C12 ACD     1      28.060  29.400  21.960  1.00  0.00            
ATOM     40  H19 ACD     1      28.050  28.720  22.830  1.00  0.00            
ATOM     41  O10 ACD     1      28.970  28.920  20.910  1.00  0.00            
ATOM     42  H20 ACD     1      29.730  28.740  21.470  1.00  0.00            
ATOM     43  C13 ACD     1      28.550  30.710  22.610  1.00  0.00            
ATOM     44  H21 ACD     1      29.510  30.520  23.100  1.00  0.00            
ATOM     45  O11 ACD     1      27.630  31.250  23.460  1.00  0.00            
ATOM     46  C14 ACD     1      26.410  31.490  22.910  1.00  0.00            
ATOM     47  H22 ACD     1      26.490  32.160  22.050  1.00  0.00            
ATOM     48  C15 ACD     1      25.420  32.170  23.910  1.00  0.00            
ATOM     49  H23 ACD     1      25.780  33.130  24.300  1.00  0.00            
ATOM     50  H24 ACD     1      24.400  32.290  23.510  1.00  0.00            
ATOM     51  O12 ACD     1      25.230  31.420  25.090  1.00  0.00            
ATOM     52  H25 ACD     1      25.120  31.970  25.870  1.00  0.00            
ATOM     53  O13 ACD     1      28.720  31.640  21.620  1.00  0.00            
ATOM     54  C16 ACD     1      29.960  32.360  21.490  1.00  0.00            
ATOM     55  H26 ACD     1      30.800  31.760  21.860  1.00  0.00            
ATOM     56  C17 ACD     1      30.200  32.330  19.990  1.00  0.00            
ATOM     57  H27 ACD     1      29.300  32.740  19.520  1.00  0.00            
ATOM     58  O14 ACD     1      30.400  30.970  19.580  1.00  0.00            
ATOM     59  H28 ACD     1      29.630  30.460  19.810  1.00  0.00            
ATOM     60  C18 ACD     1      31.310  33.290  19.590  1.00  0.00            
ATOM     61  H29 ACD     1      32.230  32.800  19.940  1.00  0.00            
ATOM     62  O15 ACD     1      31.340  33.350  18.140  1.00  0.00            
ATOM     63  H30 ACD     1      30.470  33.490  17.750  1.00  0.00            
ATOM     64  C19 ACD     1      31.060  34.720  20.080  1.00  0.00            
ATOM     65  H31 ACD     1      31.950  35.270  19.730  1.00  0.00            
ATOM     66  O16 ACD     1      30.990  34.600  21.500  1.00  0.00            
ATOM     67  C20 ACD     1      29.910  33.780  22.040  1.00  0.00            
ATOM     68  H32 ACD     1      29.040  34.340  21.650  1.00  0.00            
ATOM     69  C21 ACD     1      29.850  33.980  23.610  1.00  0.00            
ATOM     70  H33 ACD     1      29.470  34.990  23.790  1.00  0.00            
ATOM     71  H34 ACD     1      29.010  33.440  24.070  1.00  0.00            
ATOM     72  O17 ACD     1      31.040  33.730  24.240  1.00  0.00            
ATOM     73  H35 ACD     1      31.720  34.240  23.790  1.00  0.00            
ATOM     74  O18 ACD     1      29.880  35.300  19.510  1.00  0.00            
ATOM     75  C22 ACD     1      29.850  36.720  19.420  1.00  0.00            
ATOM     76  H36 ACD     1      30.880  37.050  19.210  1.00  0.00            
ATOM     77  C23 ACD     1      29.000  36.940  18.200  1.00  0.00            
ATOM     78  H37 ACD     1      28.160  36.240  18.170  1.00  0.00            
ATOM     79  O19 ACD     1      29.850  36.640  17.090  1.00  0.00            
ATOM     80  H38 ACD     1      29.950  35.680  17.080  1.00  0.00            
ATOM     81  C24 ACD     1      28.470  38.400  18.080  1.00  0.00            
ATOM     82  H39 ACD     1      29.360  39.020  17.910  1.00  0.00            
ATOM     83  O20 ACD     1      27.530  38.540  17.030  1.00  0.00            
ATOM     84  H40 ACD     1      28.130  38.880  16.360  1.00  0.00            
ATOM     85  C25 ACD     1      27.770  38.890  19.340  1.00  0.00            
ATOM     86  H41 ACD     1      27.480  39.940  19.240  1.00  0.00            
ATOM     87  O21 ACD     1      28.810  38.790  20.320  1.00  0.00            
ATOM     88  C26 ACD     1      29.390  37.520  20.690  1.00  0.00            
ATOM     89  H42 ACD     1      28.700  36.890  21.260  1.00  0.00            
ATOM     90  C27 ACD     1      30.580  37.780  21.670  1.00  0.00            
ATOM     91  H43 ACD     1      30.140  38.400  22.460  1.00  0.00            
ATOM     92  H44 ACD     1      31.040  36.870  22.090  1.00  0.00            
ATOM     93  O22 ACD     1      31.660  38.630  21.210  1.00  0.00            
ATOM     94  H45 ACD     1      31.260  39.050  20.450  1.00  0.00            
ATOM     95  O23 ACD     1      26.650  38.080  19.780  1.00  0.00            
ATOM     96  C28 ACD     1      25.350  38.710  19.780  1.00  0.00            
ATOM     97  H46 ACD     1      25.460  39.800  19.690  1.00  0.00            
ATOM     98  C29 ACD     1      24.610  38.400  21.080  1.00  0.00            
ATOM     99  H47 ACD     1      24.680  37.340  21.340  1.00  0.00            
ATOM    100  O24 ACD     1      23.140  38.680  20.950  1.00  0.00            
ATOM    101  C30 ACD     1      25.070  39.240  22.330  1.00  0.00            
ATOM    102  H48 ACD     1      24.510  38.870  23.210  1.00  0.00            
ATOM    103  H49 ACD     1      26.140  39.200  22.570  1.00  0.00            
ATOM    104  O25 ACD     1      24.770  40.590  22.020  1.00  0.00            
ATOM    105  H50 ACD     1      25.010  41.160  22.750  1.00  0.00            
ATOM    106  C31 ACD     1      24.560  38.150  18.600  1.00  0.00            
ATOM    107  H51 ACD     1      24.510  37.060  18.720  1.00  0.00            
ATOM    108  O26 ACD     1      25.020  38.480  17.280  1.00  0.00            
ATOM    109  H52 ACD     1      25.980  38.430  17.220  1.00  0.00            
ATOM    110  C32 ACD     1      23.070  38.630  18.610  1.00  0.00            
ATOM    111  H53 ACD     1      23.060  39.730  18.630  1.00  0.00            
ATOM    112  O27 ACD     1      22.330  38.100  17.490  1.00  0.00            
ATOM    113  H54 ACD     1      22.840  38.450  16.750  1.00  0.00            
ATOM    114  C33 ACD     1      22.440  38.140  19.900  1.00  0.00            
ATOM    115  H55 ACD     1      21.390  38.430  20.020  1.00  0.00            
ATOM    116  O28 ACD     1      22.490  36.680  19.960  1.00  0.00            
ATOM    117  C34 ACD     1      21.400  35.840  19.460  1.00  0.00            
ATOM    118  H56 ACD     1      20.610  36.400  18.940  1.00  0.00            
ATOM    119  C35 ACD     1      21.870  34.730  18.520  1.00  0.00            
ATOM    120  H57 ACD     1      22.770  34.360  19.020  1.00  0.00            
ATOM    121  O29 ACD     1      22.350  35.350  17.340  1.00  0.00            
ATOM    122  H58 ACD     1      22.510  36.300  17.380  1.00  0.00            
ATOM    123  C36 ACD     1      20.820  33.600  18.300  1.00  0.00            
ATOM    124  H59 ACD     1      19.990  34.040  17.740  1.00  0.00            
ATOM    125  O30 ACD     1      21.360  32.570  17.480  1.00  0.00            
ATOM    126  H60 ACD     1      21.580  31.880  18.110  1.00  0.00            
ATOM    127  C1  DP9     2      25.670  35.070  16.790  1.00  0.00            
ATOM    128  N1  DP9     2      26.690  33.990  17.090  1.00  0.00            
ATOM    129  C2  DP9     2      26.530  32.980  17.980  1.00  0.00            
ATOM    130  C3  DP9     2      25.860  33.260  19.300  1.00  0.00            
ATOM    131  O1  DP9     2      25.080  32.450  19.710  1.00  0.00            
ATOM    132  N2  DP9     2      26.300  34.320  19.990  1.00  0.00            
ATOM    133  C4  DP9     2      25.870  34.640  21.290  1.00  0.00            
ATOM    134  C5  DP9     2      24.560  34.450  21.700  1.00  0.00            
ATOM    135  C6  DP9     2      24.160  35.030  22.920  1.00  0.00            
ATOM    136  C7  DP9     2      25.070  35.860  23.560  1.00  0.00            
ATOM    137  C8  DP9     2      26.360  35.970  23.020  1.00  0.00            
ATOM    138  N3  DP9     2      26.740  35.420  21.850  1.00  0.00            
ATOM    139  C9  DP9     2      26.690  31.700  17.510  1.00  0.00            
ATOM    140  O2  DP9     2      26.190  30.660  18.300  1.00  0.00            
ATOM    141  C10 DP9     2      27.370  31.230  16.270  1.00  0.00            
ATOM    142  C11 DP9     2      27.270  29.910  15.830  1.00  0.00            
ATOM    143  C12 DP9     2      27.850  29.560  14.590  1.00  0.00            
ATOM    144  C13 DP9     2      28.600  30.420  13.790  1.00  0.00            
ATOM    145  C14 DP9     2      28.600  31.760  14.200  1.00  0.00            
ATOM    146  C15 DP9     2      27.980  32.160  15.420  1.00  0.00            
ATOM    147  S1  DP9     2      28.020  33.820  15.930  1.00  0.00            
ATOM    148  O3  DP9     2      27.750  34.880  14.920  1.00  0.00            
ATOM    149  O4  DP9     2      29.170  33.910  16.810  1.00  0.00            
ATOM    150  H1  DP9     2      26.070  36.070  16.950  1.00  0.00            
ATOM    151  H2  DP9     2      25.350  35.040  15.740  1.00  0.00            
ATOM    152  H3  DP9     2      24.810  34.910  17.450  1.00  0.00            
ATOM    153  H4  DP9     2      26.830  35.040  19.500  1.00  0.00            
ATOM    154  H5  DP9     2      23.780  33.960  21.130  1.00  0.00            
ATOM    155  H6  DP9     2      23.160  34.970  23.320  1.00  0.00            
ATOM    156  H7  DP9     2      24.860  36.380  24.480  1.00  0.00            
ATOM    157  H8  DP9     2      27.090  36.590  23.530  1.00  0.00            
ATOM    158  H9  DP9     2      25.540  31.120  18.850  1.00  0.00            
ATOM    159  H10 DP9     2      26.950  29.180  16.570  1.00  0.00            
ATOM    160  H11 DP9     2      27.750  28.500  14.360  1.00  0.00            
ATOM    161  H12 DP9     2      28.970  30.300  12.780  1.00  0.00            
ATOM    162  H13 DP9     2      29.230  32.430  13.610  1.00  0.00            
TER
ENDMDL
MODEL        1
ATOM      1  H1  ACD     1      42.060  22.500  24.930  1.00  0.00            
ATOM      2  O1  ACD     1      42.060  22.280  23.990  1.00  0.00            
ATOM      3  C1  ACD     1      41.700  23.420  23.250  1.00  0.00            
ATOM      4  H2  ACD     1      41.670  23.240  22.170  1.00  0.00            
ATOM      5  H3  ACD     1      42.450  24.220  23.390  1.00  0.00            
ATOM      6  C2  ACD     1      40.330  23.950  23.600  1.00  0.00            
ATOM      7  H4  ACD     1      39.650  23.090  23.480  1.00  0.00            
ATOM      8  O2  ACD     1      40.310  24.280  25.030  1.00  0.00            
ATOM      9  C3  ACD     1      39.060  24.750  25.520  1.00  0.00            
ATOM     10  H5  ACD     1      39.130  25.010  26.580  1.00  0.00            
ATOM     11  O3  ACD     1      38.030  23.850  25.320  1.00  0.00            
ATOM     12  C4  ACD     1      37.710  22.960  26.380  1.00  0.00            
ATOM     13  H6  ACD     1      38.510  22.990  27.120  1.00  0.00            
ATOM     14  C5  ACD     1      36.380  23.390  27.010  1.00  0.00            
ATOM     15  H7  ACD     1      35.650  23.540  26.200  1.00  0.00            
ATOM     16  O4  ACD     1      36.550  24.600  27.790  1.00  0.00            
ATOM     17  H8  ACD     1      35.680  24.990  27.970  1.00  0.00            
ATOM     18  C6  ACD     1      35.780  22.250  27.780  1.00  0.00            
ATOM     19  H9  ACD     1      36.550  22.080  28.540  1.00  0.00            
ATOM     20  O5  ACD     1      34.530  22.570  28.450  1.00  0.00            
ATOM     21  H10 ACD     1      34.790  23.230  29.110  1.00  0.00            
ATOM     22  C7  ACD     1      35.690  21.010  26.900  1.00  0.00            
ATOM     23  H11 ACD     1      35.370  20.110  27.430  1.00  0.00            
ATOM     24  O6  ACD     1      37.070  20.650  26.660  1.00  0.00            
ATOM     25  C8  ACD     1      37.730  21.580  25.800  1.00  0.00            
ATOM     26  H12 ACD     1      37.230  21.570  24.820  1.00  0.00            
ATOM     27  C9  ACD     1      39.180  21.220  25.630  1.00  0.00            
ATOM     28  H13 ACD     1      39.710  22.050  25.150  1.00  0.00            
ATOM     29  H14 ACD     1      39.580  21.060  26.630  1.00  0.00            
ATOM     30  O7  ACD     1      39.380  20.050  24.880  1.00  0.00            
ATOM     31  H15 ACD     1      38.910  19.300  25.250  1.00  0.00            
ATOM     32  O8  ACD     1      34.930  21.270  25.730  1.00  0.00            
ATOM     33  C10 ACD     1      33.730  20.530  25.450  1.00  0.00            
ATOM     34  H16 ACD     1      33.700  19.660  26.120  1.00  0.00            
ATOM     35  C11 ACD     1      32.500  21.450  25.540  1.00  0.00            
ATOM     36  H17 ACD     1      32.860  22.380  25.070  1.00  0.00            
ATOM     37  O9  ACD     1      32.260  21.560  26.930  1.00  0.00            
ATOM     38  H18 ACD     1      33.130  21.770  27.270  1.00  0.00            
ATOM     39  C12 ACD     1      31.290  20.950  24.820  1.00  0.00            
ATOM     40  H19 ACD     1      30.870  20.080  25.350  1.00  0.00            
ATOM     41  O10 ACD     1      30.330  22.000  24.830  1.00  0.00            
ATOM     42  H20 ACD     1      30.110  22.210  25.740  1.00  0.00            
ATOM     43  C13 ACD     1      31.610  20.410  23.440  1.00  0.00            
ATOM     44  H21 ACD     1      30.710  19.900  23.090  1.00  0.00            
ATOM     45  O11 ACD     1      32.750  19.470  23.560  1.00  0.00            
ATOM     46  C14 ACD     1      33.980  20.060  24.020  1.00  0.00            
ATOM     47  H22 ACD     1      34.330  20.890  23.400  1.00  0.00            
ATOM     48  C15 ACD     1      35.000  18.930  23.970  1.00  0.00            
ATOM     49  H23 ACD     1      35.930  19.360  24.360  1.00  0.00            
ATOM     50  H24 ACD     1      34.670  18.150  24.660  1.00  0.00            
ATOM     51  O12 ACD     1      35.190  18.400  22.690  1.00  0.00            
ATOM     52  H25 ACD     1      34.290  18.140  22.430  1.00  0.00            
ATOM     53  O13 ACD     1      31.960  21.460  22.460  1.00  0.00            
ATOM     54  C16 ACD     1      31.150  21.650  21.340  1.00  0.00            
ATOM     55  H26 ACD     1      30.280  21.000  21.330  1.00  0.00            
ATOM     56  C17 ACD     1      30.660  23.070  21.420  1.00  0.00            
ATOM     57  H27 ACD     1      31.540  23.670  21.670  1.00  0.00            
ATOM     58  O14 ACD     1      29.740  23.260  22.550  1.00  0.00            
ATOM     59  H28 ACD     1      30.120  22.860  23.330  1.00  0.00            
ATOM     60  C18 ACD     1      30.050  23.510  20.120  1.00  0.00            
ATOM     61  H29 ACD     1      29.100  22.980  20.000  1.00  0.00            
ATOM     62  O15 ACD     1      29.730  24.880  20.070  1.00  0.00            
ATOM     63  H30 ACD     1      30.520  25.290  20.430  1.00  0.00            
ATOM     64  C19 ACD     1      31.000  23.170  18.950  1.00  0.00            
ATOM     65  H31 ACD     1      30.540  23.400  17.980  1.00  0.00            
ATOM     66  O16 ACD     1      31.190  21.770  18.970  1.00  0.00            
ATOM     67  C20 ACD     1      31.940  21.410  20.140  1.00  0.00            
ATOM     68  H32 ACD     1      32.850  22.040  20.180  1.00  0.00            
ATOM     69  C21 ACD     1      32.520  20.020  20.030  1.00  0.00            
ATOM     70  H33 ACD     1      33.000  19.980  19.040  1.00  0.00            
ATOM     71  H34 ACD     1      33.260  19.780  20.810  1.00  0.00            
ATOM     72  O17 ACD     1      31.500  18.990  20.060  1.00  0.00            
ATOM     73  H35 ACD     1      31.250  18.900  19.140  1.00  0.00            
ATOM     74  O18 ACD     1      32.180  23.930  19.020  1.00  0.00            
ATOM     75  C22 ACD     1      32.960  24.340  17.890  1.00  0.00            
ATOM     76  H36 ACD     1      32.400  24.490  16.960  1.00  0.00            
ATOM     77  C23 ACD     1      33.440  25.720  18.350  1.00  0.00            
ATOM     78  H37 ACD     1      33.890  25.560  19.340  1.00  0.00            
ATOM     79  O19 ACD     1      32.320  26.640  18.310  1.00  0.00            
ATOM     80  H38 ACD     1      31.710  26.440  19.020  1.00  0.00            
ATOM     81  C24 ACD     1      34.610  26.220  17.450  1.00  0.00            
ATOM     82  H39 ACD     1      34.250  26.370  16.420  1.00  0.00            
ATOM     83  O20 ACD     1      35.090  27.450  17.950  1.00  0.00            
ATOM     84  H40 ACD     1      34.400  28.110  17.810  1.00  0.00            
ATOM     85  C25 ACD     1      35.720  25.210  17.390  1.00  0.00            
ATOM     86  H41 ACD     1      36.400  25.530  16.590  1.00  0.00            
ATOM     87  O21 ACD     1      35.260  23.990  16.900  1.00  0.00            
ATOM     88  C26 ACD     1      34.180  23.420  17.650  1.00  0.00            
ATOM     89  H42 ACD     1      34.720  23.240  18.590  1.00  0.00            
ATOM     90  C27 ACD     1      33.760  22.170  17.010  1.00  0.00            
ATOM     91  H43 ACD     1      33.220  21.560  17.760  1.00  0.00            
ATOM     92  H44 ACD     1      33.160  22.360  16.120  1.00  0.00            
ATOM     93  O22 ACD     1      34.890  21.400  16.600  1.00  0.00            
ATOM     94  H45 ACD     1      35.360  22.010  16.030  1.00  0.00            
ATOM     95  O23 ACD     1      36.380  25.020  18.620  1.00  0.00            
ATOM     96  C28 ACD     1      37.860  25.140  18.500  1.00  0.00            
ATOM     97  H46 ACD     1      38.220  25.270  17.470  1.00  0.00            
ATOM     98  C29 ACD     1      38.560  23.880  19.010  1.00  0.00            
ATOM     99  H47 ACD     1      38.210  23.560  20.000  1.00  0.00            
ATOM    100  O24 ACD     1      39.960  24.130  19.180  1.00  0.00            
ATOM    101  C30 ACD     1      38.380  22.700  18.080  1.00  0.00            
ATOM    102  H48 ACD     1      39.050  21.900  18.420  1.00  0.00            
ATOM    103  H49 ACD     1      37.380  22.270  18.210  1.00  0.00            
ATOM    104  O25 ACD     1      38.730  23.030  16.790  1.00  0.00            
ATOM    105  H50 ACD     1      39.660  23.220  16.650  1.00  0.00            
ATOM    106  C31 ACD     1      38.280  26.420  19.350  1.00  0.00            
ATOM    107  H51 ACD     1      37.680  26.240  20.240  1.00  0.00            
ATOM    108  O26 ACD     1      37.800  27.680  18.800  1.00  0.00            
ATOM    109  H52 ACD     1      36.870  27.530  18.630  1.00  0.00            
ATOM    110  C32 ACD     1      39.760  26.350  19.660  1.00  0.00            
ATOM    111  H53 ACD     1      40.210  26.400  18.660  1.00  0.00            
ATOM    112  O27 ACD     1      40.180  27.460  20.370  1.00  0.00            
ATOM    113  H54 ACD     1      39.670  27.450  21.190  1.00  0.00            
ATOM    114  C33 ACD     1      40.270  25.030  20.240  1.00  0.00            
ATOM    115  H55 ACD     1      41.320  25.160  20.520  1.00  0.00            
ATOM    116  O28 ACD     1      39.590  24.580  21.410  1.00  0.00            
ATOM    117  C34 ACD     1      39.940  25.100  22.700  1.00  0.00            
ATOM    118  H56 ACD     1      40.760  25.830  22.660  1.00  0.00            
ATOM    119  C35 ACD     1      38.710  25.840  23.260  1.00  0.00            
ATOM    120  H57 ACD     1      37.850  25.180  23.060  1.00  0.00            
ATOM    121  O29 ACD     1      38.680  27.180  22.630  1.00  0.00            
ATOM    122  H58 ACD     1      39.110  27.860  23.160  1.00  0.00            
ATOM    123  C36 ACD     1      38.680  26.040  24.740  1.00  0.00            
ATOM    124  H59 ACD     1      39.380  26.850  24.970  1.00  0.00            
ATOM    125  O30 ACD     1      37.330  26.400  25.150  1.00  0.00            
ATOM    126  H60 ACD     1      36.940  25.530  25.290  1.00  0.00            
ATOM    127  C1  DP9     2      35.220  27.220  21.730  1.00  0.00            
ATOM    128  N1  DP9     2      34.000  26.490  22.060  1.00  0.00            
ATOM    129  C2  DP9     2      34.000  25.630  23.210  1.00  0.00            
ATOM    130  C3  DP9     2      34.590  24.240  23.020  1.00  0.00            
ATOM    131  O1  DP9     2      34.660  23.500  23.960  1.00  0.00            
ATOM    132  N2  DP9     2      35.010  23.770  21.760  1.00  0.00            
ATOM    133  C4  DP9     2      35.830  22.670  21.560  1.00  0.00            
ATOM    134  C5  DP9     2      37.100  22.600  22.120  1.00  0.00            
ATOM    135  C6  DP9     2      37.970  21.600  21.800  1.00  0.00            
ATOM    136  C7  DP9     2      37.550  20.800  20.710  1.00  0.00            
ATOM    137  C8  DP9     2      36.280  20.930  20.180  1.00  0.00            
ATOM    138  N3  DP9     2      35.420  21.920  20.550  1.00  0.00            
ATOM    139  C9  DP9     2      33.400  25.920  24.360  1.00  0.00            
ATOM    140  O2  DP9     2      33.330  25.050  25.400  1.00  0.00            
ATOM    141  C10 DP9     2      32.600  27.190  24.510  1.00  0.00            
ATOM    142  C11 DP9     2      32.390  27.710  25.840  1.00  0.00            
ATOM    143  C12 DP9     2      31.680  28.890  26.030  1.00  0.00            
ATOM    144  C13 DP9     2      31.270  29.640  24.910  1.00  0.00            
ATOM    145  C14 DP9     2      31.410  29.120  23.610  1.00  0.00            
ATOM    146  C15 DP9     2      32.120  27.920  23.440  1.00  0.00            
ATOM    147  S1  DP9     2      32.510  27.340  21.800  1.00  0.00            
ATOM    148  O3  DP9     2      32.860  28.490  20.950  1.00  0.00            
ATOM    149  O4  DP9     2      31.530  26.340  21.320  1.00  0.00            
ATOM    150  H1  DP9     2      35.390  27.250  20.650  1.00  0.00            
ATOM    151  H2  DP9     2      35.040  28.280  21.970  1.00  0.00            
ATOM    152  H3  DP9     2      36.150  26.890  22.210  1.00  0.00            
ATOM    153  H4  DP9     2      34.790  24.290  20.920  1.00  0.00            
ATOM    154  H5  DP9     2      37.300  23.210  23.000  1.00  0.00            
ATOM    155  H6  DP9     2      38.980  21.540  22.190  1.00  0.00            
ATOM    156  H7  DP9     2      38.230  20.110  20.230  1.00  0.00            
ATOM    157  H8  DP9     2      35.910  20.310  19.360  1.00  0.00            
ATOM    158  H9  DP9     2      33.820  24.230  25.230  1.00  0.00            
ATOM    159  H10 DP9     2      32.830  27.240  26.710  1.00  0.00            
ATOM    160  H11 DP9     2      31.590  29.280  27.040  1.00  0.00            
ATOM    161  H12 DP9     2      30.790  30.610  25.030  1.00  0.00            
ATOM    162  H13 DP9     2      31.140  29.710  22.740  1.00  0.00            
TER
ENDMDL
MODEL        1
ATOM      1  H1  ACD     1      25.650  34.130  23.030  1.00  0.00            
ATOM      2  O1  ACD     1      25.360  33.680  22.230  1.00  0.00            
ATOM      3  C1  ACD     1      24.030  33.300  22.460  1.00  0.00            
ATOM      4  H2  ACD     1      23.390  33.490  21.590  1.00  0.00            
ATOM      5  H3  ACD     1      23.650  33.950  23.250  1.00  0.00            
ATOM      6  C2  ACD     1      23.890  31.900  22.970  1.00  0.00            
ATOM      7  H4  ACD     1      24.310  31.200  22.240  1.00  0.00            
ATOM      8  O2  ACD     1      24.620  31.770  24.150  1.00  0.00            
ATOM      9  C3  ACD     1      24.470  30.450  24.810  1.00  0.00            
ATOM     10  H5  ACD     1      25.020  30.410  25.760  1.00  0.00            
ATOM     11  O3  ACD     1      24.980  29.440  23.970  1.00  0.00            
ATOM     12  C4  ACD     1      26.250  28.870  24.340  1.00  0.00            
ATOM     13  H6  ACD     1      26.740  29.320  25.210  1.00  0.00            
ATOM     14  C5  ACD     1      26.030  27.370  24.690  1.00  0.00            
ATOM     15  H7  ACD     1      25.300  26.970  23.970  1.00  0.00            
ATOM     16  O4  ACD     1      25.370  27.310  25.940  1.00  0.00            
ATOM     17  H8  ACD     1      24.530  27.790  25.950  1.00  0.00            
ATOM     18  C6  ACD     1      27.350  26.560  24.750  1.00  0.00            
ATOM     19  H9  ACD     1      28.020  26.800  25.590  1.00  0.00            
ATOM     20  O5  ACD     1      27.120  25.130  24.680  1.00  0.00            
ATOM     21  H10 ACD     1      27.130  25.060  23.730  1.00  0.00            
ATOM     22  C7  ACD     1      28.160  26.910  23.580  1.00  0.00            
ATOM     23  H11 ACD     1      29.170  26.520  23.740  1.00  0.00            
ATOM     24  O6  ACD     1      28.350  28.280  23.510  1.00  0.00            
ATOM     25  C8  ACD     1      27.230  29.060  23.230  1.00  0.00            
ATOM     26  H12 ACD     1      26.730  28.740  22.310  1.00  0.00            
ATOM     27  C9  ACD     1      27.640  30.520  23.010  1.00  0.00            
ATOM     28  H13 ACD     1      28.470  30.490  22.290  1.00  0.00            
ATOM     29  H14 ACD     1      26.960  31.260  22.580  1.00  0.00            
ATOM     30  O7  ACD     1      28.200  31.020  24.210  1.00  0.00            
ATOM     31  H15 ACD     1      27.550  31.380  24.810  1.00  0.00            
ATOM     32  O8  ACD     1      27.550  26.290  22.480  1.00  0.00            
ATOM     33  C10 ACD     1      28.300  25.590  21.460  1.00  0.00            
ATOM     34  H16 ACD     1      29.130  25.110  22.000  1.00  0.00            
ATOM     35  C11 ACD     1      27.390  24.460  20.890  1.00  0.00            
ATOM     36  H17 ACD     1      26.420  24.910  20.630  1.00  0.00            
ATOM     37  O9  ACD     1      27.200  23.450  21.910  1.00  0.00            
ATOM     38  H18 ACD     1      26.540  22.820  21.610  1.00  0.00            
ATOM     39  C12 ACD     1      27.920  23.910  19.590  1.00  0.00            
ATOM     40  H19 ACD     1      28.880  23.490  19.910  1.00  0.00            
ATOM     41  O10 ACD     1      27.200  22.850  18.990  1.00  0.00            
ATOM     42  H20 ACD     1      26.340  23.250  18.880  1.00  0.00            
ATOM     43  C13 ACD     1      28.180  25.080  18.690  1.00  0.00            
ATOM     44  H21 ACD     1      28.520  24.760  17.690  1.00  0.00            
ATOM     45  O11 ACD     1      29.240  25.760  19.300  1.00  0.00            
ATOM     46  C14 ACD     1      28.910  26.550  20.440  1.00  0.00            
ATOM     47  H22 ACD     1      28.040  27.160  20.140  1.00  0.00            
ATOM     48  C15 ACD     1      30.090  27.390  20.900  1.00  0.00            
ATOM     49  H23 ACD     1      30.720  27.690  20.050  1.00  0.00            
ATOM     50  H24 ACD     1      29.750  28.350  21.310  1.00  0.00            
ATOM     51  O12 ACD     1      30.920  26.790  21.840  1.00  0.00            
ATOM     52  H25 ACD     1      31.260  27.410  22.490  1.00  0.00            
ATOM     53  O13 ACD     1      26.990  25.910  18.410  1.00  0.00            
ATOM     54  C16 ACD     1      26.200  25.680  17.290  1.00  0.00            
ATOM     55  H26 ACD     1      26.530  24.920  16.570  1.00  0.00            
ATOM     56  C17 ACD     1      24.780  25.360  17.730  1.00  0.00            
ATOM     57  H27 ACD     1      24.370  26.180  18.340  1.00  0.00            
ATOM     58  O14 ACD     1      24.760  24.180  18.480  1.00  0.00            
ATOM     59  H28 ACD     1      24.230  23.450  18.160  1.00  0.00            
ATOM     60  C18 ACD     1      23.840  25.270  16.490  1.00  0.00            
ATOM     61  H29 ACD     1      24.190  24.460  15.830  1.00  0.00            
ATOM     62  O15 ACD     1      22.470  25.040  16.760  1.00  0.00            
ATOM     63  H30 ACD     1      22.090  25.930  16.750  1.00  0.00            
ATOM     64  C19 ACD     1      23.920  26.590  15.700  1.00  0.00            
ATOM     65  H31 ACD     1      23.330  26.480  14.790  1.00  0.00            
ATOM     66  O16 ACD     1      25.240  26.790  15.300  1.00  0.00            
ATOM     67  C20 ACD     1      26.150  27.000  16.400  1.00  0.00            
ATOM     68  H32 ACD     1      25.910  27.800  17.110  1.00  0.00            
ATOM     69  C21 ACD     1      27.590  27.290  15.870  1.00  0.00            
ATOM     70  H33 ACD     1      28.210  27.500  16.750  1.00  0.00            
ATOM     71  H34 ACD     1      28.000  26.400  15.370  1.00  0.00            
ATOM     72  O17 ACD     1      27.620  28.450  15.010  1.00  0.00            
ATOM     73  H35 ACD     1      27.130  28.190  14.220  1.00  0.00            
ATOM     74  O18 ACD     1      23.400  27.700  16.440  1.00  0.00            
ATOM     75  C22 ACD     1      22.730  28.670  15.710  1.00  0.00            
ATOM     76  H36 ACD     1      22.890  28.640  14.620  1.00  0.00            
ATOM     77  C23 ACD     1      21.290  28.460  16.120  1.00  0.00            
ATOM     78  H37 ACD     1      21.190  28.280  17.200  1.00  0.00            
ATOM     79  O19 ACD     1      20.770  27.310  15.430  1.00  0.00            
ATOM     80  H38 ACD     1      20.020  27.030  15.960  1.00  0.00            
ATOM     81  C24 ACD     1      20.440  29.740  15.910  1.00  0.00            
ATOM     82  H39 ACD     1      20.520  29.880  14.820  1.00  0.00            
ATOM     83  O20 ACD     1      19.130  29.530  16.380  1.00  0.00            
ATOM     84  H40 ACD     1      19.240  29.330  17.320  1.00  0.00            
ATOM     85  C25 ACD     1      21.120  30.910  16.530  1.00  0.00            
ATOM     86  H41 ACD     1      20.490  31.790  16.370  1.00  0.00            
ATOM     87  O21 ACD     1      22.380  31.130  15.900  1.00  0.00            
ATOM     88  C26 ACD     1      23.340  30.040  16.180  1.00  0.00            
ATOM     89  H42 ACD     1      23.580  30.050  17.250  1.00  0.00            
ATOM     90  C27 ACD     1      24.550  30.260  15.330  1.00  0.00            
ATOM     91  H43 ACD     1      25.090  29.300  15.300  1.00  0.00            
ATOM     92  H44 ACD     1      24.360  30.510  14.280  1.00  0.00            
ATOM     93  O22 ACD     1      25.390  31.330  15.880  1.00  0.00            
ATOM     94  H45 ACD     1      26.110  30.960  16.390  1.00  0.00            
ATOM     95  O23 ACD     1      21.330  30.670  17.930  1.00  0.00            
ATOM     96  C28 ACD     1      20.420  31.340  18.820  1.00  0.00            
ATOM     97  H46 ACD     1      19.460  31.590  18.350  1.00  0.00            
ATOM     98  C29 ACD     1      21.110  32.610  19.340  1.00  0.00            
ATOM     99  H47 ACD     1      22.200  32.440  19.290  1.00  0.00            
ATOM    100  O24 ACD     1      20.690  32.930  20.650  1.00  0.00            
ATOM    101  C30 ACD     1      20.700  33.740  18.470  1.00  0.00            
ATOM    102  H48 ACD     1      20.850  33.390  17.450  1.00  0.00            
ATOM    103  H49 ACD     1      19.610  33.840  18.590  1.00  0.00            
ATOM    104  O25 ACD     1      21.370  34.920  18.760  1.00  0.00            
ATOM    105  H50 ACD     1      22.320  34.770  18.740  1.00  0.00            
ATOM    106  C31 ACD     1      20.080  30.250  19.820  1.00  0.00            
ATOM    107  H51 ACD     1      20.980  29.690  20.100  1.00  0.00            
ATOM    108  O26 ACD     1      19.100  29.420  19.150  1.00  0.00            
ATOM    109  H52 ACD     1      18.780  28.710  19.710  1.00  0.00            
ATOM    110  C32 ACD     1      19.660  30.810  21.070  1.00  0.00            
ATOM    111  H53 ACD     1      18.710  31.350  20.980  1.00  0.00            
ATOM    112  O27 ACD     1      19.450  29.750  22.100  1.00  0.00            
ATOM    113  H54 ACD     1      18.540  29.440  22.000  1.00  0.00            
ATOM    114  C33 ACD     1      20.620  31.920  21.600  1.00  0.00            
ATOM    115  H55 ACD     1      20.150  32.410  22.450  1.00  0.00            
ATOM    116  O28 ACD     1      21.950  31.440  21.810  1.00  0.00            
ATOM    117  C34 ACD     1      22.400  31.530  23.120  1.00  0.00            
ATOM    118  H56 ACD     1      21.860  32.320  23.660  1.00  0.00            
ATOM    119  C35 ACD     1      22.200  30.200  23.860  1.00  0.00            
ATOM    120  H57 ACD     1      22.470  29.300  23.300  1.00  0.00            
ATOM    121  O29 ACD     1      20.830  30.090  24.200  1.00  0.00            
ATOM    122  H58 ACD     1      20.400  29.970  23.350  1.00  0.00            
ATOM    123  C36 ACD     1      23.000  30.260  25.140  1.00  0.00            
ATOM    124  H59 ACD     1      22.610  31.140  25.650  1.00  0.00            
ATOM    125  O30 ACD     1      22.980  29.030  25.870  1.00  0.00            
ATOM    126  H60 ACD     1      22.090  28.820  26.160  1.00  0.00            
ATOM    127  C1  DP9     2      24.330  25.270  21.670  1.00  0.00            
ATOM    128  N1  DP9     2      23.150  26.130  21.960  1.00  0.00            
ATOM    129  C2  DP9     2      22.450  26.660  20.850  1.00  0.00            
ATOM    130  C3  DP9     2      23.130  27.780  20.100  1.00  0.00            
ATOM    131  O1  DP9     2      22.490  28.350  19.280  1.00  0.00            
ATOM    132  N2  DP9     2      24.410  28.130  20.370  1.00  0.00            
ATOM    133  C4  DP9     2      25.060  29.350  19.980  1.00  0.00            
ATOM    134  C5  DP9     2      24.460  30.530  19.740  1.00  0.00            
ATOM    135  C6  DP9     2      25.270  31.630  19.360  1.00  0.00            
ATOM    136  C7  DP9     2      26.610  31.390  19.190  1.00  0.00            
ATOM    137  C8  DP9     2      27.160  30.090  19.420  1.00  0.00            
ATOM    138  N3  DP9     2      26.360  29.100  19.810  1.00  0.00            
ATOM    139  C9  DP9     2      21.270  26.090  20.510  1.00  0.00            
ATOM    140  O2  DP9     2      20.550  26.500  19.430  1.00  0.00            
ATOM    141  C10 DP9     2      20.570  24.970  21.250  1.00  0.00            
ATOM    142  C11 DP9     2      19.560  24.190  20.680  1.00  0.00            
ATOM    143  C12 DP9     2      18.930  23.150  21.440  1.00  0.00            
ATOM    144  C13 DP9     2      19.310  22.830  22.730  1.00  0.00            
ATOM    145  C14 DP9     2      20.350  23.640  23.350  1.00  0.00            
ATOM    146  C15 DP9     2      20.980  24.700  22.590  1.00  0.00            
ATOM    147  S1  DP9     2      22.230  25.790  23.340  1.00  0.00            
ATOM    148  O3  DP9     2      23.160  25.020  24.180  1.00  0.00            
ATOM    149  O4  DP9     2      21.480  27.000  23.670  1.00  0.00            
ATOM    150  H1  DP9     2      24.440  25.040  20.600  1.00  0.00            
ATOM    151  H2  DP9     2      25.210  25.870  21.960  1.00  0.00            
ATOM    152  H3  DP9     2      24.330  24.270  22.120  1.00  0.00            
ATOM    153  H4  DP9     2      24.920  27.580  21.050  1.00  0.00            
ATOM    154  H5  DP9     2      23.380  30.580  19.870  1.00  0.00            
ATOM    155  H6  DP9     2      24.910  32.630  19.140  1.00  0.00            
ATOM    156  H7  DP9     2      27.300  32.150  18.840  1.00  0.00            
ATOM    157  H8  DP9     2      28.200  29.840  19.240  1.00  0.00            
ATOM    158  H9  DP9     2      21.000  27.230  18.970  1.00  0.00            
ATOM    159  H10 DP9     2      19.170  24.300  19.670  1.00  0.00            
ATOM    160  H11 DP9     2      18.150  22.580  20.950  1.00  0.00            
ATOM    161  H12 DP9     2      18.810  22.050  23.300  1.00  0.00            
ATOM    162  H13 DP9     2      20.780  23.450  24.320  1.00  0.00            
TER
ENDMDL
MODEL        1
ATOM      1  H1  ACD     1      23.700  26.920  17.840  1.00  0.00            
ATOM      2  O1  ACD     1      22.950  26.420  18.190  1.00  0.00            
ATOM      3  C1  ACD     1      23.200  25.020  17.890  1.00  0.00            
ATOM      4  H2  ACD     1      23.540  24.560  18.830  1.00  0.00            
ATOM      5  H3  ACD     1      24.020  24.910  17.170  1.00  0.00            
ATOM      6  C2  ACD     1      21.950  24.360  17.280  1.00  0.00            
ATOM      7  H4  ACD     1      22.170  23.330  16.960  1.00  0.00            
ATOM      8  O2  ACD     1      20.940  24.190  18.340  1.00  0.00            
ATOM      9  C3  ACD     1      19.790  23.470  18.020  1.00  0.00            
ATOM     10  H5  ACD     1      19.090  23.390  18.860  1.00  0.00            
ATOM     11  O3  ACD     1      20.080  22.170  17.550  1.00  0.00            
ATOM     12  C4  ACD     1      19.030  21.140  17.660  1.00  0.00            
ATOM     13  H6  ACD     1      18.120  21.630  18.020  1.00  0.00            
ATOM     14  C5  ACD     1      18.760  20.630  16.190  1.00  0.00            
ATOM     15  H7  ACD     1      19.720  20.740  15.680  1.00  0.00            
ATOM     16  O4  ACD     1      17.860  21.510  15.480  1.00  0.00            
ATOM     17  H8  ACD     1      17.920  22.340  15.960  1.00  0.00            
ATOM     18  C6  ACD     1      18.220  19.210  16.200  1.00  0.00            
ATOM     19  H9  ACD     1      17.180  19.220  16.550  1.00  0.00            
ATOM     20  O5  ACD     1      18.130  18.690  14.850  1.00  0.00            
ATOM     21  H10 ACD     1      17.720  19.380  14.320  1.00  0.00            
ATOM     22  C7  ACD     1      18.920  18.270  17.150  1.00  0.00            
ATOM     23  H11 ACD     1      18.380  17.320  17.200  1.00  0.00            
ATOM     24  O6  ACD     1      18.810  18.850  18.450  1.00  0.00            
ATOM     25  C8  ACD     1      19.450  20.110  18.660  1.00  0.00            
ATOM     26  H12 ACD     1      20.530  19.930  18.590  1.00  0.00            
ATOM     27  C9  ACD     1      19.350  20.590  20.050  1.00  0.00            
ATOM     28  H13 ACD     1      19.740  21.600  20.230  1.00  0.00            
ATOM     29  H14 ACD     1      18.290  20.740  20.310  1.00  0.00            
ATOM     30  O7  ACD     1      20.020  19.700  20.910  1.00  0.00            
ATOM     31  H15 ACD     1      19.780  18.780  20.870  1.00  0.00            
ATOM     32  O8  ACD     1      20.300  18.030  16.870  1.00  0.00            
ATOM     33  C10 ACD     1      20.740  16.730  16.810  1.00  0.00            
ATOM     34  H16 ACD     1      20.040  16.060  17.330  1.00  0.00            
ATOM     35  C11 ACD     1      20.700  16.250  15.330  1.00  0.00            
ATOM     36  H17 ACD     1      21.040  17.150  14.820  1.00  0.00            
ATOM     37  O9  ACD     1      19.420  15.860  14.970  1.00  0.00            
ATOM     38  H18 ACD     1      19.030  16.720  14.800  1.00  0.00            
ATOM     39  C12 ACD     1      21.670  15.090  15.050  1.00  0.00            
ATOM     40  H19 ACD     1      21.210  14.160  15.400  1.00  0.00            
ATOM     41  O10 ACD     1      21.940  14.800  13.690  1.00  0.00            
ATOM     42  H20 ACD     1      22.890  14.970  13.670  1.00  0.00            
ATOM     43  C13 ACD     1      23.030  15.320  15.680  1.00  0.00            
ATOM     44  H21 ACD     1      23.760  14.540  15.460  1.00  0.00            
ATOM     45  O11 ACD     1      22.770  15.380  17.090  1.00  0.00            
ATOM     46  C14 ACD     1      22.070  16.640  17.490  1.00  0.00            
ATOM     47  H22 ACD     1      22.730  17.480  17.240  1.00  0.00            
ATOM     48  C15 ACD     1      21.890  16.660  18.980  1.00  0.00            
ATOM     49  H23 ACD     1      21.300  17.520  19.340  1.00  0.00            
ATOM     50  H24 ACD     1      21.330  15.760  19.270  1.00  0.00            
ATOM     51  O12 ACD     1      23.140  16.660  19.620  1.00  0.00            
ATOM     52  H25 ACD     1      22.910  16.520  20.540  1.00  0.00            
ATOM     53  O13 ACD     1      23.560  16.530  15.260  1.00  0.00            
ATOM     54  C16 ACD     1      24.880  16.460  14.780  1.00  0.00            
ATOM     55  H26 ACD     1      25.330  15.510  15.110  1.00  0.00            
ATOM     56  C17 ACD     1      24.860  16.310  13.210  1.00  0.00            
ATOM     57  H27 ACD     1      24.160  17.020  12.760  1.00  0.00            
ATOM     58  O14 ACD     1      24.430  14.990  12.850  1.00  0.00            
ATOM     59  H28 ACD     1      24.720  14.770  11.960  1.00  0.00            
ATOM     60  C18 ACD     1      26.160  16.680  12.520  1.00  0.00            
ATOM     61  H29 ACD     1      26.910  15.890  12.670  1.00  0.00            
ATOM     62  O15 ACD     1      25.960  16.930  11.120  1.00  0.00            
ATOM     63  H30 ACD     1      25.770  17.860  10.980  1.00  0.00            
ATOM     64  C19 ACD     1      26.720  17.970  13.140  1.00  0.00            
ATOM     65  H31 ACD     1      27.720  18.140  12.730  1.00  0.00            
ATOM     66  O16 ACD     1      26.910  17.850  14.550  1.00  0.00            
ATOM     67  C20 ACD     1      25.710  17.740  15.280  1.00  0.00            
ATOM     68  H32 ACD     1      25.150  18.680  15.140  1.00  0.00            
ATOM     69  C21 ACD     1      26.160  17.670  16.730  1.00  0.00            
ATOM     70  H33 ACD     1      26.530  18.670  16.990  1.00  0.00            
ATOM     71  H34 ACD     1      25.230  17.550  17.290  1.00  0.00            
ATOM     72  O17 ACD     1      27.140  16.670  17.060  1.00  0.00            
ATOM     73  H35 ACD     1      27.970  16.770  16.580  1.00  0.00            
ATOM     74  O18 ACD     1      25.890  19.050  12.760  1.00  0.00            
ATOM     75  C22 ACD     1      26.620  20.190  12.240  1.00  0.00            
ATOM     76  H36 ACD     1      27.650  19.990  11.910  1.00  0.00            
ATOM     77  C23 ACD     1      25.830  20.720  11.050  1.00  0.00            
ATOM     78  H37 ACD     1      24.770  20.860  11.290  1.00  0.00            
ATOM     79  O19 ACD     1      25.950  19.770   9.970  1.00  0.00            
ATOM     80  H38 ACD     1      25.210  19.850   9.370  1.00  0.00            
ATOM     81  C24 ACD     1      26.400  22.090  10.590  1.00  0.00            
ATOM     82  H39 ACD     1      27.420  21.880  10.240  1.00  0.00            
ATOM     83  O20 ACD     1      25.510  22.580   9.600  1.00  0.00            
ATOM     84  H40 ACD     1      24.660  22.790   9.990  1.00  0.00            
ATOM     85  C25 ACD     1      26.470  23.120  11.710  1.00  0.00            
ATOM     86  H41 ACD     1      26.990  24.020  11.360  1.00  0.00            
ATOM     87  O21 ACD     1      27.260  22.510  12.720  1.00  0.00            
ATOM     88  C26 ACD     1      26.820  21.280  13.270  1.00  0.00            
ATOM     89  H42 ACD     1      25.840  21.630  13.640  1.00  0.00            
ATOM     90  C27 ACD     1      27.660  20.960  14.470  1.00  0.00            
ATOM     91  H43 ACD     1      27.680  21.880  15.070  1.00  0.00            
ATOM     92  H44 ACD     1      27.120  20.280  15.140  1.00  0.00            
ATOM     93  O22 ACD     1      28.950  20.460  14.210  1.00  0.00            
ATOM     94  H45 ACD     1      29.560  21.200  14.130  1.00  0.00            
ATOM     95  O23 ACD     1      25.120  23.530  12.080  1.00  0.00            
ATOM     96  C28 ACD     1      24.870  24.850  12.600  1.00  0.00            
ATOM     97  H46 ACD     1      25.380  25.600  11.960  1.00  0.00            
ATOM     98  C29 ACD     1      25.070  24.950  14.060  1.00  0.00            
ATOM     99  H47 ACD     1      24.760  23.970  14.450  1.00  0.00            
ATOM    100  O24 ACD     1      24.280  25.990  14.650  1.00  0.00            
ATOM    101  C30 ACD     1      26.550  25.040  14.540  1.00  0.00            
ATOM    102  H48 ACD     1      26.480  25.110  15.630  1.00  0.00            
ATOM    103  H49 ACD     1      27.090  24.100  14.330  1.00  0.00            
ATOM    104  O25 ACD     1      27.250  26.180  13.990  1.00  0.00            
ATOM    105  H50 ACD     1      28.190  25.980  13.970  1.00  0.00            
ATOM    106  C31 ACD     1      23.370  25.030  12.210  1.00  0.00            
ATOM    107  H51 ACD     1      22.830  24.130  12.520  1.00  0.00            
ATOM    108  O26 ACD     1      23.220  25.180  10.810  1.00  0.00            
ATOM    109  H52 ACD     1      22.280  25.130  10.620  1.00  0.00            
ATOM    110  C32 ACD     1      22.650  26.160  13.010  1.00  0.00            
ATOM    111  H53 ACD     1      22.900  27.170  12.670  1.00  0.00            
ATOM    112  O27 ACD     1      21.170  26.010  12.830  1.00  0.00            
ATOM    113  H54 ACD     1      20.710  25.540  13.530  1.00  0.00            
ATOM    114  C33 ACD     1      22.910  26.030  14.490  1.00  0.00            
ATOM    115  H55 ACD     1      22.580  26.940  15.010  1.00  0.00            
ATOM    116  O28 ACD     1      22.260  24.980  15.020  1.00  0.00            
ATOM    117  C34 ACD     1      21.350  25.110  16.130  1.00  0.00            
ATOM    118  H56 ACD     1      21.310  26.200  16.270  1.00  0.00            
ATOM    119  C35 ACD     1      19.980  24.450  15.770  1.00  0.00            
ATOM    120  H57 ACD     1      20.180  23.410  15.500  1.00  0.00            
ATOM    121  O29 ACD     1      19.390  25.130  14.680  1.00  0.00            
ATOM    122  H58 ACD     1      18.440  25.060  14.780  1.00  0.00            
ATOM    123  C36 ACD     1      19.140  24.380  17.050  1.00  0.00            
ATOM    124  H59 ACD     1      19.100  25.360  17.540  1.00  0.00            
ATOM    125  O30 ACD     1      17.820  23.820  16.750  1.00  0.00            
ATOM    126  H60 ACD     1      17.200  24.560  16.750  1.00  0.00            
ATOM    127  C1  DP9     2      20.170  22.150  12.830  1.00  0.00            
ATOM    128  N1  DP9     2      21.260  21.660  12.030  1.00  0.00            
ATOM    129  C2  DP9     2      21.810  20.380  12.280  1.00  0.00            
ATOM    130  C3  DP9     2      22.420  20.150  13.650  1.00  0.00            
ATOM    131  O1  DP9     2      22.620  19.040  14.010  1.00  0.00            
ATOM    132  N2  DP9     2      22.830  21.200  14.400  1.00  0.00            
ATOM    133  C4  DP9     2      23.380  21.120  15.690  1.00  0.00            
ATOM    134  C5  DP9     2      22.800  20.330  16.750  1.00  0.00            
ATOM    135  C6  DP9     2      23.360  20.310  18.040  1.00  0.00            
ATOM    136  C7  DP9     2      24.600  20.960  18.120  1.00  0.00            
ATOM    137  C8  DP9     2      25.150  21.680  17.020  1.00  0.00            
ATOM    138  N3  DP9     2      24.480  21.890  15.910  1.00  0.00            
ATOM    139  C9  DP9     2      21.660  19.430  11.280  1.00  0.00            
ATOM    140  O2  DP9     2      22.190  18.170  11.420  1.00  0.00            
ATOM    141  C10 DP9     2      21.140  19.660   9.910  1.00  0.00            
ATOM    142  C11 DP9     2      20.880  18.620   8.950  1.00  0.00            
ATOM    143  C12 DP9     2      20.620  18.850   7.580  1.00  0.00            
ATOM    144  C13 DP9     2      20.480  20.230   7.100  1.00  0.00            
ATOM    145  C14 DP9     2      20.670  21.240   8.080  1.00  0.00            
ATOM    146  C15 DP9     2      21.080  20.970   9.370  1.00  0.00            
ATOM    147  S1  DP9     2      21.520  22.240  10.490  1.00  0.00            
ATOM    148  O3  DP9     2      20.660  23.400  10.290  1.00  0.00            
ATOM    149  O4  DP9     2      22.990  22.330  10.490  1.00  0.00            
ATOM    150  H1  DP9     2      19.660  23.040  12.450  1.00  0.00            
ATOM    151  H2  DP9     2      19.380  21.390  12.890  1.00  0.00            
ATOM    152  H3  DP9     2      20.390  22.300  13.890  1.00  0.00            
ATOM    153  H4  DP9     2      22.740  22.060  13.880  1.00  0.00            
ATOM    154  H5  DP9     2      21.920  19.760  16.480  1.00  0.00            
ATOM    155  H6  DP9     2      22.990  19.620  18.790  1.00  0.00            
ATOM    156  H7  DP9     2      25.140  20.880  19.060  1.00  0.00            
ATOM    157  H8  DP9     2      26.080  22.220  17.140  1.00  0.00            
ATOM    158  H9  DP9     2      22.660  18.350  12.250  1.00  0.00            
ATOM    159  H10 DP9     2      20.800  17.610   9.330  1.00  0.00            
ATOM    160  H11 DP9     2      20.600  18.040   6.850  1.00  0.00            
ATOM    161  H12 DP9     2      20.300  20.420   6.050  1.00  0.00            
ATOM    162  H13 DP9     2      20.650  22.240   7.660  1.00  0.00            
TER
ENDMDL
MODEL        1
ATOM      1  H1  ACD     1      30.330  30.030  25.830  1.00  0.00            
ATOM      2  O1  ACD     1      30.200  30.090  24.880  1.00  0.00            
ATOM      3  C1  ACD     1      28.820  30.160  24.590  1.00  0.00            
ATOM      4  H2  ACD     1      28.740  30.150  23.500  1.00  0.00            
ATOM      5  H3  ACD     1      28.330  31.070  24.950  1.00  0.00            
ATOM      6  C2  ACD     1      28.030  29.060  25.300  1.00  0.00            
ATOM      7  H4  ACD     1      28.290  28.080  24.890  1.00  0.00            
ATOM      8  O2  ACD     1      28.240  29.140  26.740  1.00  0.00            
ATOM      9  C3  ACD     1      27.590  28.060  27.510  1.00  0.00            
ATOM     10  H5  ACD     1      27.930  28.160  28.540  1.00  0.00            
ATOM     11  O3  ACD     1      28.060  26.790  27.030  1.00  0.00            
ATOM     12  C4  ACD     1      27.910  25.700  27.950  1.00  0.00            
ATOM     13  H6  ACD     1      27.350  26.010  28.840  1.00  0.00            
ATOM     14  C5  ACD     1      27.080  24.600  27.200  1.00  0.00            
ATOM     15  H7  ACD     1      27.370  24.730  26.150  1.00  0.00            
ATOM     16  O4  ACD     1      25.630  24.800  27.340  1.00  0.00            
ATOM     17  H8  ACD     1      25.200  24.000  27.040  1.00  0.00            
ATOM     18  C6  ACD     1      27.320  23.200  27.800  1.00  0.00            
ATOM     19  H9  ACD     1      26.920  23.140  28.820  1.00  0.00            
ATOM     20  O5  ACD     1      26.770  22.180  27.040  1.00  0.00            
ATOM     21  H10 ACD     1      27.320  22.060  26.270  1.00  0.00            
ATOM     22  C7  ACD     1      28.800  22.930  27.880  1.00  0.00            
ATOM     23  H11 ACD     1      28.910  21.910  28.260  1.00  0.00            
ATOM     24  O6  ACD     1      29.390  23.840  28.760  1.00  0.00            
ATOM     25  C8  ACD     1      29.360  25.230  28.340  1.00  0.00            
ATOM     26  H12 ACD     1      29.950  25.350  27.420  1.00  0.00            
ATOM     27  C9  ACD     1      29.810  26.120  29.530  1.00  0.00            
ATOM     28  H13 ACD     1      30.810  25.860  29.900  1.00  0.00            
ATOM     29  H14 ACD     1      29.850  27.190  29.310  1.00  0.00            
ATOM     30  O7  ACD     1      28.880  26.080  30.620  1.00  0.00            
ATOM     31  H15 ACD     1      28.700  25.160  30.800  1.00  0.00            
ATOM     32  O8  ACD     1      29.440  22.960  26.590  1.00  0.00            
ATOM     33  C10 ACD     1      30.390  21.950  26.230  1.00  0.00            
ATOM     34  H16 ACD     1      30.850  21.520  27.130  1.00  0.00            
ATOM     35  C11 ACD     1      29.560  20.850  25.530  1.00  0.00            
ATOM     36  H17 ACD     1      28.850  21.380  24.880  1.00  0.00            
ATOM     37  O9  ACD     1      28.780  20.040  26.520  1.00  0.00            
ATOM     38  H18 ACD     1      28.370  19.290  26.080  1.00  0.00            
ATOM     39  C12 ACD     1      30.350  19.980  24.590  1.00  0.00            
ATOM     40  H19 ACD     1      30.920  19.320  25.260  1.00  0.00            
ATOM     41  O10 ACD     1      29.600  19.170  23.760  1.00  0.00            
ATOM     42  H20 ACD     1      29.510  19.620  22.920  1.00  0.00            
ATOM     43  C13 ACD     1      31.250  20.820  23.650  1.00  0.00            
ATOM     44  H21 ACD     1      32.010  20.280  23.080  1.00  0.00            
ATOM     45  O11 ACD     1      32.090  21.590  24.400  1.00  0.00            
ATOM     46  C14 ACD     1      31.520  22.580  25.300  1.00  0.00            
ATOM     47  H22 ACD     1      31.210  23.370  24.610  1.00  0.00            
ATOM     48  C15 ACD     1      32.690  23.150  26.150  1.00  0.00            
ATOM     49  H23 ACD     1      32.290  23.860  26.880  1.00  0.00            
ATOM     50  H24 ACD     1      33.210  22.430  26.800  1.00  0.00            
ATOM     51  O12 ACD     1      33.710  23.780  25.390  1.00  0.00            
ATOM     52  H25 ACD     1      34.210  23.130  24.880  1.00  0.00            
ATOM     53  O13 ACD     1      30.490  21.670  22.860  1.00  0.00            
ATOM     54  C16 ACD     1      30.710  21.780  21.480  1.00  0.00            
ATOM     55  H26 ACD     1      31.480  21.070  21.140  1.00  0.00            
ATOM     56  C17 ACD     1      29.420  21.350  20.770  1.00  0.00            
ATOM     57  H27 ACD     1      28.620  22.000  21.130  1.00  0.00            
ATOM     58  O14 ACD     1      29.120  20.000  21.110  1.00  0.00            
ATOM     59  H28 ACD     1      28.260  19.700  20.800  1.00  0.00            
ATOM     60  C18 ACD     1      29.560  21.620  19.230  1.00  0.00            
ATOM     61  H29 ACD     1      30.380  21.000  18.840  1.00  0.00            
ATOM     62  O15 ACD     1      28.310  21.440  18.500  1.00  0.00            
ATOM     63  H30 ACD     1      28.210  20.500  18.290  1.00  0.00            
ATOM     64  C19 ACD     1      29.960  23.110  19.010  1.00  0.00            
ATOM     65  H31 ACD     1      30.180  23.360  17.960  1.00  0.00            
ATOM     66  O16 ACD     1      31.190  23.360  19.680  1.00  0.00            
ATOM     67  C20 ACD     1      31.140  23.190  21.120  1.00  0.00            
ATOM     68  H32 ACD     1      30.340  23.830  21.530  1.00  0.00            
ATOM     69  C21 ACD     1      32.470  23.440  21.720  1.00  0.00            
ATOM     70  H33 ACD     1      32.800  24.430  21.360  1.00  0.00            
ATOM     71  H34 ACD     1      32.330  23.620  22.790  1.00  0.00            
ATOM     72  O17 ACD     1      33.500  22.480  21.350  1.00  0.00            
ATOM     73  H35 ACD     1      34.120  22.520  22.080  1.00  0.00            
ATOM     74  O18 ACD     1      28.910  23.890  19.500  1.00  0.00            
ATOM     75  C22 ACD     1      28.080  24.510  18.500  1.00  0.00            
ATOM     76  H36 ACD     1      28.090  24.040  17.510  1.00  0.00            
ATOM     77  C23 ACD     1      26.680  24.290  19.120  1.00  0.00            
ATOM     78  H37 ACD     1      26.840  24.450  20.200  1.00  0.00            
ATOM     79  O19 ACD     1      26.280  22.900  18.980  1.00  0.00            
ATOM     80  H38 ACD     1      27.080  22.370  18.960  1.00  0.00            
ATOM     81  C24 ACD     1      25.720  25.310  18.600  1.00  0.00            
ATOM     82  H39 ACD     1      25.520  25.070  17.540  1.00  0.00            
ATOM     83  O20 ACD     1      24.420  25.260  19.280  1.00  0.00            
ATOM     84  H40 ACD     1      23.930  24.660  18.720  1.00  0.00            
ATOM     85  C25 ACD     1      26.280  26.770  18.650  1.00  0.00            
ATOM     86  H41 ACD     1      25.600  27.480  18.170  1.00  0.00            
ATOM     87  O21 ACD     1      27.410  26.810  17.840  1.00  0.00            
ATOM     88  C26 ACD     1      28.480  25.930  18.320  1.00  0.00            
ATOM     89  H42 ACD     1      28.820  26.340  19.280  1.00  0.00            
ATOM     90  C27 ACD     1      29.730  25.990  17.350  1.00  0.00            
ATOM     91  H43 ACD     1      30.000  27.040  17.190  1.00  0.00            
ATOM     92  H44 ACD     1      30.590  25.640  17.940  1.00  0.00            
ATOM     93  O22 ACD     1      29.660  25.260  16.190  1.00  0.00            
ATOM     94  H45 ACD     1      30.520  25.240  15.760  1.00  0.00            
ATOM     95  O23 ACD     1      26.520  27.110  20.010  1.00  0.00            
ATOM     96  C28 ACD     1      26.150  28.440  20.330  1.00  0.00            
ATOM     97  H46 ACD     1      25.970  29.150  19.510  1.00  0.00            
ATOM     98  C29 ACD     1      27.390  29.020  21.030  1.00  0.00            
ATOM     99  H47 ACD     1      27.780  28.290  21.760  1.00  0.00            
ATOM    100  O24 ACD     1      26.990  30.190  21.840  1.00  0.00            
ATOM    101  C30 ACD     1      28.570  29.270  20.100  1.00  0.00            
ATOM    102  H48 ACD     1      29.430  29.410  20.760  1.00  0.00            
ATOM    103  H49 ACD     1      28.690  28.340  19.520  1.00  0.00            
ATOM    104  O25 ACD     1      28.400  30.520  19.290  1.00  0.00            
ATOM    105  H50 ACD     1      29.300  30.790  19.060  1.00  0.00            
ATOM    106  C31 ACD     1      24.930  28.280  21.160  1.00  0.00            
ATOM    107  H51 ACD     1      25.180  27.500  21.890  1.00  0.00            
ATOM    108  O26 ACD     1      23.800  27.840  20.310  1.00  0.00            
ATOM    109  H52 ACD     1      24.070  27.140  19.710  1.00  0.00            
ATOM    110  C32 ACD     1      24.670  29.630  21.930  1.00  0.00            
ATOM    111  H53 ACD     1      24.570  30.450  21.210  1.00  0.00            
ATOM    112  O27 ACD     1      23.620  29.580  22.800  1.00  0.00            
ATOM    113  H54 ACD     1      23.720  28.770  23.310  1.00  0.00            
ATOM    114  C33 ACD     1      25.940  30.000  22.760  1.00  0.00            
ATOM    115  H55 ACD     1      25.690  30.930  23.280  1.00  0.00            
ATOM    116  O28 ACD     1      26.280  28.910  23.700  1.00  0.00            
ATOM    117  C34 ACD     1      26.500  29.190  25.030  1.00  0.00            
ATOM    118  H56 ACD     1      26.240  30.220  25.290  1.00  0.00            
ATOM    119  C35 ACD     1      25.730  28.230  25.910  1.00  0.00            
ATOM    120  H57 ACD     1      25.890  27.210  25.550  1.00  0.00            
ATOM    121  O29 ACD     1      24.390  28.600  25.850  1.00  0.00            
ATOM    122  H58 ACD     1      24.050  28.050  25.140  1.00  0.00            
ATOM    123  C36 ACD     1      26.100  28.300  27.350  1.00  0.00            
ATOM    124  H59 ACD     1      25.910  29.300  27.770  1.00  0.00            
ATOM    125  O30 ACD     1      25.270  27.460  28.140  1.00  0.00            
ATOM    126  H60 ACD     1      25.410  26.590  27.740  1.00  0.00            
ATOM    127  C1  DP9     2      26.170  20.890  23.310  1.00  0.00            
ATOM    128  N1  DP9     2      25.540  22.100  23.700  1.00  0.00            
ATOM    129  C2  DP9     2      25.790  23.310  23.070  1.00  0.00            
ATOM    130  C3  DP9     2      27.140  23.880  23.350  1.00  0.00            
ATOM    131  O1  DP9     2      28.000  23.180  23.890  1.00  0.00            
ATOM    132  N2  DP9     2      27.500  25.140  22.890  1.00  0.00            
ATOM    133  C4  DP9     2      28.770  25.680  22.880  1.00  0.00            
ATOM    134  C5  DP9     2      29.430  25.840  24.050  1.00  0.00            
ATOM    135  C6  DP9     2      30.720  26.330  24.040  1.00  0.00            
ATOM    136  C7  DP9     2      31.220  26.760  22.770  1.00  0.00            
ATOM    137  C8  DP9     2      30.430  26.610  21.660  1.00  0.00            
ATOM    138  N3  DP9     2      29.210  25.980  21.700  1.00  0.00            
ATOM    139  C9  DP9     2      24.730  23.920  22.460  1.00  0.00            
ATOM    140  O2  DP9     2      24.850  25.190  22.010  1.00  0.00            
ATOM    141  C10 DP9     2      23.260  23.480  22.490  1.00  0.00            
ATOM    142  C11 DP9     2      22.300  23.920  21.590  1.00  0.00            
ATOM    143  C12 DP9     2      21.020  23.400  21.710  1.00  0.00            
ATOM    144  C13 DP9     2      20.720  22.370  22.670  1.00  0.00            
ATOM    145  C14 DP9     2      21.650  21.900  23.570  1.00  0.00            
ATOM    146  C15 DP9     2      22.890  22.540  23.500  1.00  0.00            
ATOM    147  S1  DP9     2      24.110  22.050  24.700  1.00  0.00            
ATOM    148  O3  DP9     2      23.970  20.670  25.150  1.00  0.00            
ATOM    149  O4  DP9     2      24.370  23.190  25.580  1.00  0.00            
ATOM    150  H1  DP9     2      25.860  20.710  22.270  1.00  0.00            
ATOM    151  H2  DP9     2      27.260  20.900  23.400  1.00  0.00            
ATOM    152  H3  DP9     2      25.910  20.040  23.950  1.00  0.00            
ATOM    153  H4  DP9     2      26.860  25.540  22.220  1.00  0.00            
ATOM    154  H5  DP9     2      29.050  25.410  24.970  1.00  0.00            
ATOM    155  H6  DP9     2      31.260  26.310  24.980  1.00  0.00            
ATOM    156  H7  DP9     2      32.140  27.320  22.760  1.00  0.00            
ATOM    157  H8  DP9     2      30.760  27.000  20.700  1.00  0.00            
ATOM    158  H9  DP9     2      24.320  25.160  21.190  1.00  0.00            
ATOM    159  H10 DP9     2      22.530  24.690  20.860  1.00  0.00            
ATOM    160  H11 DP9     2      20.200  23.690  21.050  1.00  0.00            
ATOM    161  H12 DP9     2      19.700  22.000  22.710  1.00  0.00            
ATOM    162  H13 DP9     2      21.490  21.140  24.330  1.00  0.00            
TER
ENDMDL
MODEL        1
ATOM      1  H1  ACD     1      23.770  27.160  17.460  1.00  0.00            
ATOM      2  O1  ACD     1      23.790  26.920  18.390  1.00  0.00            
ATOM      3  C1  ACD     1      22.570  26.190  18.540  1.00  0.00            
ATOM      4  H2  ACD     1      22.590  25.210  18.050  1.00  0.00            
ATOM      5  H3  ACD     1      21.790  26.730  17.980  1.00  0.00            
ATOM      6  C2  ACD     1      22.150  26.060  19.990  1.00  0.00            
ATOM      7  H4  ACD     1      23.070  25.870  20.570  1.00  0.00            
ATOM      8  O2  ACD     1      21.550  27.280  20.420  1.00  0.00            
ATOM      9  C3  ACD     1      21.000  27.310  21.690  1.00  0.00            
ATOM     10  H5  ACD     1      20.630  28.340  21.810  1.00  0.00            
ATOM     11  O3  ACD     1      21.960  27.190  22.760  1.00  0.00            
ATOM     12  C4  ACD     1      22.030  28.150  23.800  1.00  0.00            
ATOM     13  H6  ACD     1      21.200  28.860  23.650  1.00  0.00            
ATOM     14  C5  ACD     1      21.870  27.330  25.070  1.00  0.00            
ATOM     15  H7  ACD     1      22.630  26.540  25.030  1.00  0.00            
ATOM     16  O4  ACD     1      20.520  26.900  25.300  1.00  0.00            
ATOM     17  H8  ACD     1      20.180  26.420  24.540  1.00  0.00            
ATOM     18  C6  ACD     1      22.300  28.230  26.270  1.00  0.00            
ATOM     19  H9  ACD     1      21.620  29.080  26.340  1.00  0.00            
ATOM     20  O5  ACD     1      22.220  27.620  27.600  1.00  0.00            
ATOM     21  H10 ACD     1      22.430  26.700  27.390  1.00  0.00            
ATOM     22  C7  ACD     1      23.700  28.820  26.080  1.00  0.00            
ATOM     23  H11 ACD     1      23.860  29.570  26.850  1.00  0.00            
ATOM     24  O6  ACD     1      23.780  29.550  24.850  1.00  0.00            
ATOM     25  C8  ACD     1      23.420  28.740  23.700  1.00  0.00            
ATOM     26  H12 ACD     1      24.130  27.900  23.660  1.00  0.00            
ATOM     27  C9  ACD     1      23.570  29.700  22.450  1.00  0.00            
ATOM     28  H13 ACD     1      24.610  30.020  22.430  1.00  0.00            
ATOM     29  H14 ACD     1      23.380  29.200  21.490  1.00  0.00            
ATOM     30  O7  ACD     1      22.820  30.920  22.560  1.00  0.00            
ATOM     31  H15 ACD     1      22.320  30.960  21.740  1.00  0.00            
ATOM     32  O8  ACD     1      24.670  27.810  26.100  1.00  0.00            
ATOM     33  C10 ACD     1      25.960  28.140  26.590  1.00  0.00            
ATOM     34  H16 ACD     1      26.060  29.220  26.800  1.00  0.00            
ATOM     35  C11 ACD     1      26.080  27.300  27.860  1.00  0.00            
ATOM     36  H17 ACD     1      25.870  26.270  27.540  1.00  0.00            
ATOM     37  O9  ACD     1      25.030  27.640  28.850  1.00  0.00            
ATOM     38  H18 ACD     1      24.160  27.380  28.520  1.00  0.00            
ATOM     39  C12 ACD     1      27.500  27.390  28.410  1.00  0.00            
ATOM     40  H19 ACD     1      27.720  28.460  28.570  1.00  0.00            
ATOM     41  O10 ACD     1      27.750  26.720  29.640  1.00  0.00            
ATOM     42  H20 ACD     1      26.930  26.770  30.140  1.00  0.00            
ATOM     43  C13 ACD     1      28.530  26.980  27.320  1.00  0.00            
ATOM     44  H21 ACD     1      29.590  27.080  27.600  1.00  0.00            
ATOM     45  O11 ACD     1      28.360  27.840  26.200  1.00  0.00            
ATOM     46  C14 ACD     1      27.050  27.820  25.600  1.00  0.00            
ATOM     47  H22 ACD     1      26.900  26.770  25.320  1.00  0.00            
ATOM     48  C15 ACD     1      27.090  28.620  24.310  1.00  0.00            
ATOM     49  H23 ACD     1      27.840  28.090  23.700  1.00  0.00            
ATOM     50  H24 ACD     1      26.110  28.520  23.840  1.00  0.00            
ATOM     51  O12 ACD     1      27.470  30.010  24.480  1.00  0.00            
ATOM     52  H25 ACD     1      27.050  30.370  25.270  1.00  0.00            
ATOM     53  O13 ACD     1      28.240  25.620  26.950  1.00  0.00            
ATOM     54  C16 ACD     1      29.230  24.590  26.940  1.00  0.00            
ATOM     55  H26 ACD     1      30.010  24.790  27.690  1.00  0.00            
ATOM     56  C17 ACD     1      28.570  23.290  27.350  1.00  0.00            
ATOM     57  H27 ACD     1      27.660  23.320  26.740  1.00  0.00            
ATOM     58  O14 ACD     1      28.320  23.320  28.760  1.00  0.00            
ATOM     59  H28 ACD     1      27.980  22.440  28.940  1.00  0.00            
ATOM     60  C18 ACD     1      29.330  22.000  26.910  1.00  0.00            
ATOM     61  H29 ACD     1      30.260  22.040  27.500  1.00  0.00            
ATOM     62  O15 ACD     1      28.630  20.750  27.060  1.00  0.00            
ATOM     63  H30 ACD     1      28.170  20.460  26.270  1.00  0.00            
ATOM     64  C19 ACD     1      29.700  22.140  25.470  1.00  0.00            
ATOM     65  H31 ACD     1      30.270  21.250  25.190  1.00  0.00            
ATOM     66  O16 ACD     1      30.520  23.280  25.370  1.00  0.00            
ATOM     67  C20 ACD     1      29.900  24.510  25.560  1.00  0.00            
ATOM     68  H32 ACD     1      29.060  24.640  24.860  1.00  0.00            
ATOM     69  C21 ACD     1      30.900  25.620  25.360  1.00  0.00            
ATOM     70  H33 ACD     1      30.690  26.600  25.810  1.00  0.00            
ATOM     71  H34 ACD     1      31.810  25.280  25.870  1.00  0.00            
ATOM     72  O17 ACD     1      31.220  25.770  23.990  1.00  0.00            
ATOM     73  H35 ACD     1      31.630  24.950  23.690  1.00  0.00            
ATOM     74  O18 ACD     1      28.570  22.150  24.570  1.00  0.00            
ATOM     75  C22 ACD     1      28.540  21.220  23.500  1.00  0.00            
ATOM     76  H36 ACD     1      29.350  20.490  23.540  1.00  0.00            
ATOM     77  C23 ACD     1      27.210  20.490  23.720  1.00  0.00            
ATOM     78  H37 ACD     1      26.460  21.280  23.830  1.00  0.00            
ATOM     79  O19 ACD     1      27.260  19.790  24.960  1.00  0.00            
ATOM     80  H38 ACD     1      26.610  19.100  24.810  1.00  0.00            
ATOM     81  C24 ACD     1      26.760  19.730  22.470  1.00  0.00            
ATOM     82  H39 ACD     1      27.520  18.960  22.320  1.00  0.00            
ATOM     83  O20 ACD     1      25.560  19.040  22.630  1.00  0.00            
ATOM     84  H40 ACD     1      25.100  19.330  21.830  1.00  0.00            
ATOM     85  C25 ACD     1      26.760  20.580  21.220  1.00  0.00            
ATOM     86  H41 ACD     1      26.600  20.050  20.280  1.00  0.00            
ATOM     87  O21 ACD     1      28.010  21.240  21.090  1.00  0.00            
ATOM     88  C26 ACD     1      28.510  22.000  22.230  1.00  0.00            
ATOM     89  H42 ACD     1      27.730  22.780  22.270  1.00  0.00            
ATOM     90  C27 ACD     1      29.830  22.760  21.980  1.00  0.00            
ATOM     91  H43 ACD     1      29.520  23.550  21.290  1.00  0.00            
ATOM     92  H44 ACD     1      30.200  23.190  22.920  1.00  0.00            
ATOM     93  O22 ACD     1      30.860  21.980  21.430  1.00  0.00            
ATOM     94  H45 ACD     1      30.580  21.740  20.540  1.00  0.00            
ATOM     95  O23 ACD     1      25.730  21.590  21.380  1.00  0.00            
ATOM     96  C28 ACD     1      24.920  21.730  20.260  1.00  0.00            
ATOM     97  H46 ACD     1      25.350  21.220  19.400  1.00  0.00            
ATOM     98  C29 ACD     1      24.880  23.240  19.970  1.00  0.00            
ATOM     99  H47 ACD     1      24.570  23.880  20.810  1.00  0.00            
ATOM    100  O24 ACD     1      23.920  23.450  18.970  1.00  0.00            
ATOM    101  C30 ACD     1      26.260  23.690  19.550  1.00  0.00            
ATOM    102  H48 ACD     1      25.980  24.730  19.330  1.00  0.00            
ATOM    103  H49 ACD     1      26.890  23.700  20.450  1.00  0.00            
ATOM    104  O25 ACD     1      26.870  23.100  18.440  1.00  0.00            
ATOM    105  H50 ACD     1      26.360  23.450  17.710  1.00  0.00            
ATOM    106  C31 ACD     1      23.580  21.130  20.580  1.00  0.00            
ATOM    107  H51 ACD     1      23.300  21.660  21.500  1.00  0.00            
ATOM    108  O26 ACD     1      23.530  19.730  20.790  1.00  0.00            
ATOM    109  H52 ACD     1      22.630  19.400  20.880  1.00  0.00            
ATOM    110  C32 ACD     1      22.640  21.420  19.460  1.00  0.00            
ATOM    111  H53 ACD     1      22.920  20.940  18.520  1.00  0.00            
ATOM    112  O27 ACD     1      21.330  20.960  19.730  1.00  0.00            
ATOM    113  H54 ACD     1      21.060  21.390  20.540  1.00  0.00            
ATOM    114  C33 ACD     1      22.580  22.960  19.260  1.00  0.00            
ATOM    115  H55 ACD     1      21.930  23.110  18.390  1.00  0.00            
ATOM    116  O28 ACD     1      22.050  23.690  20.420  1.00  0.00            
ATOM    117  C34 ACD     1      21.260  24.820  20.190  1.00  0.00            
ATOM    118  H56 ACD     1      20.590  24.610  19.350  1.00  0.00            
ATOM    119  C35 ACD     1      20.460  24.850  21.440  1.00  0.00            
ATOM    120  H57 ACD     1      21.170  24.610  22.240  1.00  0.00            
ATOM    121  O29 ACD     1      19.450  23.930  21.390  1.00  0.00            
ATOM    122  H58 ACD     1      19.920  23.110  21.580  1.00  0.00            
ATOM    123  C36 ACD     1      19.880  26.240  21.750  1.00  0.00            
ATOM    124  H59 ACD     1      19.130  26.470  20.980  1.00  0.00            
ATOM    125  O30 ACD     1      19.330  26.030  23.020  1.00  0.00            
ATOM    126  H60 ACD     1      18.900  25.200  22.800  1.00  0.00            
ATOM    127  C1  DP9     2      25.350  22.090  26.460  1.00  0.00            
ATOM    128  N1  DP9     2      24.360  23.150  26.540  1.00  0.00            
ATOM    129  C2  DP9     2      23.380  23.210  25.550  1.00  0.00            
ATOM    130  C3  DP9     2      23.980  23.640  24.210  1.00  0.00            
ATOM    131  O1  DP9     2      23.290  23.540  23.250  1.00  0.00            
ATOM    132  N2  DP9     2      25.170  24.230  24.210  1.00  0.00            
ATOM    133  C4  DP9     2      25.750  24.970  23.250  1.00  0.00            
ATOM    134  C5  DP9     2      25.030  25.850  22.440  1.00  0.00            
ATOM    135  C6  DP9     2      25.660  26.590  21.470  1.00  0.00            
ATOM    136  C7  DP9     2      27.050  26.470  21.380  1.00  0.00            
ATOM    137  C8  DP9     2      27.700  25.590  22.250  1.00  0.00            
ATOM    138  N3  DP9     2      27.050  24.930  23.150  1.00  0.00            
ATOM    139  C9  DP9     2      22.100  22.840  25.760  1.00  0.00            
ATOM    140  O2  DP9     2      21.190  23.040  24.810  1.00  0.00            
ATOM    141  C10 DP9     2      21.490  22.590  27.100  1.00  0.00            
ATOM    142  C11 DP9     2      20.280  21.800  27.200  1.00  0.00            
ATOM    143  C12 DP9     2      19.650  21.610  28.420  1.00  0.00            
ATOM    144  C13 DP9     2      20.310  21.950  29.570  1.00  0.00            
ATOM    145  C14 DP9     2      21.540  22.610  29.480  1.00  0.00            
ATOM    146  C15 DP9     2      22.110  22.950  28.240  1.00  0.00            
ATOM    147  S1  DP9     2      23.710  23.750  28.060  1.00  0.00            
ATOM    148  O3  DP9     2      24.560  23.440  29.210  1.00  0.00            
ATOM    149  O4  DP9     2      23.410  25.130  27.640  1.00  0.00            
ATOM    150  H1  DP9     2      25.750  21.890  27.460  1.00  0.00            
ATOM    151  H2  DP9     2      24.940  21.110  26.160  1.00  0.00            
ATOM    152  H3  DP9     2      26.170  22.280  25.760  1.00  0.00            
ATOM    153  H4  DP9     2      25.560  24.360  25.140  1.00  0.00            
ATOM    154  H5  DP9     2      23.950  25.890  22.600  1.00  0.00            
ATOM    155  H6  DP9     2      25.090  27.320  20.910  1.00  0.00            
ATOM    156  H7  DP9     2      27.530  27.070  20.610  1.00  0.00            
ATOM    157  H8  DP9     2      28.780  25.610  22.190  1.00  0.00            
ATOM    158  H9  DP9     2      21.680  23.270  24.000  1.00  0.00            
ATOM    159  H10 DP9     2      19.800  21.360  26.330  1.00  0.00            
ATOM    160  H11 DP9     2      18.640  21.190  28.480  1.00  0.00            
ATOM    161  H12 DP9     2      19.900  21.710  30.550  1.00  0.00            
ATOM    162  H13 DP9     2      22.060  22.930  30.380  1.00  0.00            
TER
ENDMDL
MODEL        1
ATOM      1  H1  ACD     1      31.860  35.770  22.980  1.00  0.00            
ATOM      2  O1  ACD     1      31.800  34.850  23.260  1.00  0.00            
ATOM      3  C1  ACD     1      31.700  34.050  22.080  1.00  0.00            
ATOM      4  H2  ACD     1      32.660  34.120  21.550  1.00  0.00            
ATOM      5  H3  ACD     1      30.990  34.520  21.400  1.00  0.00            
ATOM      6  C2  ACD     1      31.470  32.620  22.330  1.00  0.00            
ATOM      7  H4  ACD     1      31.290  32.100  21.380  1.00  0.00            
ATOM      8  O2  ACD     1      32.640  32.110  22.950  1.00  0.00            
ATOM      9  C3  ACD     1      32.710  30.690  23.150  1.00  0.00            
ATOM     10  H5  ACD     1      33.610  30.370  23.700  1.00  0.00            
ATOM     11  O3  ACD     1      32.510  30.070  21.850  1.00  0.00            
ATOM     12  C4  ACD     1      33.670  29.380  21.370  1.00  0.00            
ATOM     13  H6  ACD     1      34.530  29.370  22.060  1.00  0.00            
ATOM     14  C5  ACD     1      33.050  27.970  21.090  1.00  0.00            
ATOM     15  H7  ACD     1      32.040  28.100  20.690  1.00  0.00            
ATOM     16  O4  ACD     1      32.970  27.320  22.440  1.00  0.00            
ATOM     17  H8  ACD     1      32.400  27.840  23.010  1.00  0.00            
ATOM     18  C6  ACD     1      33.720  27.200  20.020  1.00  0.00            
ATOM     19  H9  ACD     1      34.710  26.940  20.390  1.00  0.00            
ATOM     20  O5  ACD     1      32.980  26.060  19.520  1.00  0.00            
ATOM     21  H10 ACD     1      32.730  25.590  20.320  1.00  0.00            
ATOM     22  C7  ACD     1      34.160  28.090  18.820  1.00  0.00            
ATOM     23  H11 ACD     1      34.820  27.400  18.280  1.00  0.00            
ATOM     24  O6  ACD     1      34.880  29.210  19.310  1.00  0.00            
ATOM     25  C8  ACD     1      34.100  30.070  20.090  1.00  0.00            
ATOM     26  H12 ACD     1      33.180  30.340  19.560  1.00  0.00            
ATOM     27  C9  ACD     1      34.930  31.280  20.370  1.00  0.00            
ATOM     28  H13 ACD     1      34.420  31.900  21.130  1.00  0.00            
ATOM     29  H14 ACD     1      35.910  31.060  20.820  1.00  0.00            
ATOM     30  O7  ACD     1      35.150  32.040  19.140  1.00  0.00            
ATOM     31  H15 ACD     1      35.990  31.700  18.810  1.00  0.00            
ATOM     32  O8  ACD     1      33.000  28.560  18.090  1.00  0.00            
ATOM     33  C10 ACD     1      32.930  28.360  16.620  1.00  0.00            
ATOM     34  H16 ACD     1      33.910  28.010  16.270  1.00  0.00            
ATOM     35  C11 ACD     1      31.910  27.280  16.440  1.00  0.00            
ATOM     36  H17 ACD     1      30.990  27.630  16.920  1.00  0.00            
ATOM     37  O9  ACD     1      32.300  26.000  16.960  1.00  0.00            
ATOM     38  H18 ACD     1      32.410  26.030  17.910  1.00  0.00            
ATOM     39  C12 ACD     1      31.430  27.310  14.960  1.00  0.00            
ATOM     40  H19 ACD     1      32.300  27.020  14.360  1.00  0.00            
ATOM     41  O10 ACD     1      30.340  26.400  14.660  1.00  0.00            
ATOM     42  H20 ACD     1      29.600  26.700  15.190  1.00  0.00            
ATOM     43  C13 ACD     1      31.080  28.680  14.480  1.00  0.00            
ATOM     44  H21 ACD     1      30.970  28.600  13.400  1.00  0.00            
ATOM     45  O11 ACD     1      32.120  29.570  14.670  1.00  0.00            
ATOM     46  C14 ACD     1      32.590  29.760  15.960  1.00  0.00            
ATOM     47  H22 ACD     1      31.950  30.330  16.650  1.00  0.00            
ATOM     48  C15 ACD     1      33.890  30.620  15.990  1.00  0.00            
ATOM     49  H23 ACD     1      34.220  30.690  17.040  1.00  0.00            
ATOM     50  H24 ACD     1      34.660  30.150  15.360  1.00  0.00            
ATOM     51  O12 ACD     1      33.710  31.890  15.410  1.00  0.00            
ATOM     52  H25 ACD     1      33.880  31.760  14.470  1.00  0.00            
ATOM     53  O13 ACD     1      29.950  29.320  15.130  1.00  0.00            
ATOM     54  C16 ACD     1      28.640  28.980  14.650  1.00  0.00            
ATOM     55  H26 ACD     1      28.770  28.300  13.800  1.00  0.00            
ATOM     56  C17 ACD     1      27.710  28.390  15.810  1.00  0.00            
ATOM     57  H27 ACD     1      27.770  29.080  16.660  1.00  0.00            
ATOM     58  O14 ACD     1      28.120  27.070  16.280  1.00  0.00            
ATOM     59  H28 ACD     1      27.500  26.600  16.840  1.00  0.00            
ATOM     60  C18 ACD     1      26.170  28.460  15.420  1.00  0.00            
ATOM     61  H29 ACD     1      25.990  27.790  14.580  1.00  0.00            
ATOM     62  O15 ACD     1      25.360  28.140  16.580  1.00  0.00            
ATOM     63  H30 ACD     1      25.730  27.350  17.000  1.00  0.00            
ATOM     64  C19 ACD     1      25.830  29.910  14.880  1.00  0.00            
ATOM     65  H31 ACD     1      24.750  29.910  14.670  1.00  0.00            
ATOM     66  O16 ACD     1      26.640  30.110  13.720  1.00  0.00            
ATOM     67  C20 ACD     1      28.050  30.230  13.970  1.00  0.00            
ATOM     68  H32 ACD     1      28.160  31.040  14.710  1.00  0.00            
ATOM     69  C21 ACD     1      28.850  30.700  12.710  1.00  0.00            
ATOM     70  H33 ACD     1      28.360  31.620  12.360  1.00  0.00            
ATOM     71  H34 ACD     1      29.890  30.990  12.920  1.00  0.00            
ATOM     72  O17 ACD     1      28.760  29.680  11.720  1.00  0.00            
ATOM     73  H35 ACD     1      27.800  29.630  11.690  1.00  0.00            
ATOM     74  O18 ACD     1      26.120  30.840  15.920  1.00  0.00            
ATOM     75  C22 ACD     1      25.120  31.740  16.280  1.00  0.00            
ATOM     76  H36 ACD     1      24.350  31.880  15.510  1.00  0.00            
ATOM     77  C23 ACD     1      24.480  31.220  17.580  1.00  0.00            
ATOM     78  H37 ACD     1      25.260  30.780  18.210  1.00  0.00            
ATOM     79  O19 ACD     1      23.510  30.230  17.100  1.00  0.00            
ATOM     80  H38 ACD     1      24.200  29.560  17.020  1.00  0.00            
ATOM     81  C24 ACD     1      23.770  32.260  18.400  1.00  0.00            
ATOM     82  H39 ACD     1      22.920  32.610  17.810  1.00  0.00            
ATOM     83  O20 ACD     1      23.320  31.840  19.690  1.00  0.00            
ATOM     84  H40 ACD     1      22.540  31.300  19.550  1.00  0.00            
ATOM     85  C25 ACD     1      24.760  33.490  18.530  1.00  0.00            
ATOM     86  H41 ACD     1      24.180  34.220  19.100  1.00  0.00            
ATOM     87  O21 ACD     1      25.070  33.940  17.230  1.00  0.00            
ATOM     88  C26 ACD     1      25.880  33.030  16.490  1.00  0.00            
ATOM     89  H42 ACD     1      26.780  32.920  17.110  1.00  0.00            
ATOM     90  C27 ACD     1      26.390  33.570  15.200  1.00  0.00            
ATOM     91  H43 ACD     1      26.950  32.890  14.540  1.00  0.00            
ATOM     92  H44 ACD     1      25.440  33.760  14.680  1.00  0.00            
ATOM     93  O22 ACD     1      27.300  34.640  15.450  1.00  0.00            
ATOM     94  H45 ACD     1      27.550  35.020  14.600  1.00  0.00            
ATOM     95  O23 ACD     1      25.910  33.020  19.310  1.00  0.00            
ATOM     96  C28 ACD     1      26.340  33.630  20.540  1.00  0.00            
ATOM     97  H46 ACD     1      25.670  34.430  20.890  1.00  0.00            
ATOM     98  C29 ACD     1      27.780  34.010  20.380  1.00  0.00            
ATOM     99  H47 ACD     1      28.390  33.190  19.980  1.00  0.00            
ATOM    100  O24 ACD     1      28.240  34.460  21.680  1.00  0.00            
ATOM    101  C30 ACD     1      28.020  35.140  19.360  1.00  0.00            
ATOM    102  H48 ACD     1      29.100  35.380  19.330  1.00  0.00            
ATOM    103  H49 ACD     1      27.670  34.850  18.360  1.00  0.00            
ATOM    104  O25 ACD     1      27.360  36.330  19.750  1.00  0.00            
ATOM    105  H50 ACD     1      27.380  36.980  19.050  1.00  0.00            
ATOM    106  C31 ACD     1      26.160  32.560  21.670  1.00  0.00            
ATOM    107  H51 ACD     1      26.620  31.610  21.370  1.00  0.00            
ATOM    108  O26 ACD     1      24.760  32.390  22.010  1.00  0.00            
ATOM    109  H52 ACD     1      24.300  32.230  21.180  1.00  0.00            
ATOM    110  C32 ACD     1      26.830  33.050  22.990  1.00  0.00            
ATOM    111  H53 ACD     1      26.240  33.860  23.440  1.00  0.00            
ATOM    112  O27 ACD     1      26.870  31.960  23.950  1.00  0.00            
ATOM    113  H54 ACD     1      25.980  31.610  23.920  1.00  0.00            
ATOM    114  C33 ACD     1      28.270  33.520  22.730  1.00  0.00            
ATOM    115  H55 ACD     1      28.680  33.970  23.640  1.00  0.00            
ATOM    116  O28 ACD     1      29.110  32.440  22.360  1.00  0.00            
ATOM    117  C34 ACD     1      30.250  32.250  23.160  1.00  0.00            
ATOM    118  H56 ACD     1      30.330  32.780  24.120  1.00  0.00            
ATOM    119  C35 ACD     1      30.270  30.730  23.460  1.00  0.00            
ATOM    120  H57 ACD     1      30.130  30.170  22.530  1.00  0.00            
ATOM    121  O29 ACD     1      29.150  30.450  24.280  1.00  0.00            
ATOM    122  H58 ACD     1      28.400  31.000  24.050  1.00  0.00            
ATOM    123  C36 ACD     1      31.560  30.260  24.040  1.00  0.00            
ATOM    124  H59 ACD     1      31.660  30.750  25.020  1.00  0.00            
ATOM    125  O30 ACD     1      31.520  28.890  24.210  1.00  0.00            
ATOM    126  H60 ACD     1      30.600  28.650  24.090  1.00  0.00            
ATOM    127  C1  DP9     2      29.860  26.870  19.330  1.00  0.00            
ATOM    128  N1  DP9     2      29.090  27.410  20.470  1.00  0.00            
ATOM    129  C2  DP9     2      28.010  28.340  20.400  1.00  0.00            
ATOM    130  C3  DP9     2      28.250  29.680  19.610  1.00  0.00            
ATOM    131  O1  DP9     2      27.300  30.330  19.230  1.00  0.00            
ATOM    132  N2  DP9     2      29.500  29.880  19.200  1.00  0.00            
ATOM    133  C4  DP9     2      29.950  30.970  18.560  1.00  0.00            
ATOM    134  C5  DP9     2      29.390  31.510  17.420  1.00  0.00            
ATOM    135  C6  DP9     2      30.020  32.550  16.730  1.00  0.00            
ATOM    136  C7  DP9     2      31.150  33.110  17.250  1.00  0.00            
ATOM    137  C8  DP9     2      31.640  32.550  18.420  1.00  0.00            
ATOM    138  N3  DP9     2      31.070  31.500  19.080  1.00  0.00            
ATOM    139  C9  DP9     2      26.860  28.050  21.070  1.00  0.00            
ATOM    140  O2  DP9     2      25.820  28.910  20.980  1.00  0.00            
ATOM    141  C10 DP9     2      26.440  26.880  21.910  1.00  0.00            
ATOM    142  C11 DP9     2      25.130  26.620  22.170  1.00  0.00            
ATOM    143  C12 DP9     2      24.760  25.520  22.960  1.00  0.00            
ATOM    144  C13 DP9     2      25.780  24.640  23.360  1.00  0.00            
ATOM    145  C14 DP9     2      27.110  24.840  23.010  1.00  0.00            
ATOM    146  C15 DP9     2      27.470  26.010  22.400  1.00  0.00            
ATOM    147  S1  DP9     2      29.120  26.530  21.960  1.00  0.00            
ATOM    148  O3  DP9     2      29.980  25.290  21.790  1.00  0.00            
ATOM    149  O4  DP9     2      29.380  27.600  22.960  1.00  0.00            
ATOM    150  H1  DP9     2      29.170  26.660  18.510  1.00  0.00            
ATOM    151  H2  DP9     2      30.620  27.570  18.970  1.00  0.00            
ATOM    152  H3  DP9     2      30.370  25.960  19.660  1.00  0.00            
ATOM    153  H4  DP9     2      30.270  29.360  19.600  1.00  0.00            
ATOM    154  H5  DP9     2      28.430  31.140  17.080  1.00  0.00            
ATOM    155  H6  DP9     2      29.570  33.010  15.850  1.00  0.00            
ATOM    156  H7  DP9     2      31.640  33.950  16.770  1.00  0.00            
ATOM    157  H8  DP9     2      32.570  32.940  18.820  1.00  0.00            
ATOM    158  H9  DP9     2      26.030  29.440  20.190  1.00  0.00            
ATOM    159  H10 DP9     2      24.370  27.280  21.780  1.00  0.00            
ATOM    160  H11 DP9     2      23.720  25.320  23.180  1.00  0.00            
ATOM    161  H12 DP9     2      25.360  23.830  23.950  1.00  0.00            
ATOM    162  H13 DP9     2      27.790  24.060  23.350  1.00  0.00            
TER
ENDMDL
MODEL        1
ATOM      1  H1  ACD     1      37.860  30.970  15.880  1.00  0.00            
ATOM      2  O1  ACD     1      37.630  31.460  16.670  1.00  0.00            
ATOM      3  C1  ACD     1      36.740  30.620  17.300  1.00  0.00            
ATOM      4  H2  ACD     1      37.080  30.520  18.340  1.00  0.00            
ATOM      5  H3  ACD     1      36.840  29.610  16.880  1.00  0.00            
ATOM      6  C2  ACD     1      35.310  31.240  17.280  1.00  0.00            
ATOM      7  H4  ACD     1      34.740  30.620  17.990  1.00  0.00            
ATOM      8  O2  ACD     1      35.370  32.520  17.760  1.00  0.00            
ATOM      9  C3  ACD     1      34.050  33.050  17.960  1.00  0.00            
ATOM     10  H5  ACD     1      34.070  34.050  18.410  1.00  0.00            
ATOM     11  O3  ACD     1      33.120  32.210  18.720  1.00  0.00            
ATOM     12  C4  ACD     1      32.580  32.810  19.930  1.00  0.00            
ATOM     13  H6  ACD     1      32.870  33.870  19.980  1.00  0.00            
ATOM     14  C5  ACD     1      31.060  32.710  19.940  1.00  0.00            
ATOM     15  H7  ACD     1      30.730  31.660  19.900  1.00  0.00            
ATOM     16  O4  ACD     1      30.480  33.610  18.890  1.00  0.00            
ATOM     17  H8  ACD     1      29.610  33.260  18.640  1.00  0.00            
ATOM     18  C6  ACD     1      30.540  33.210  21.340  1.00  0.00            
ATOM     19  H9  ACD     1      30.930  34.210  21.550  1.00  0.00            
ATOM     20  O5  ACD     1      29.130  33.240  21.440  1.00  0.00            
ATOM     21  H10 ACD     1      28.860  32.440  20.980  1.00  0.00            
ATOM     22  C7  ACD     1      31.130  32.370  22.500  1.00  0.00            
ATOM     23  H11 ACD     1      30.680  32.650  23.460  1.00  0.00            
ATOM     24  O6  ACD     1      32.510  32.680  22.400  1.00  0.00            
ATOM     25  C8  ACD     1      33.150  32.170  21.210  1.00  0.00            
ATOM     26  H12 ACD     1      33.030  31.080  21.100  1.00  0.00            
ATOM     27  C9  ACD     1      34.650  32.410  21.260  1.00  0.00            
ATOM     28  H13 ACD     1      35.050  31.740  22.030  1.00  0.00            
ATOM     29  H14 ACD     1      35.010  31.900  20.350  1.00  0.00            
ATOM     30  O7  ACD     1      35.060  33.780  21.430  1.00  0.00            
ATOM     31  H15 ACD     1      36.010  33.790  21.370  1.00  0.00            
ATOM     32  O8  ACD     1      30.910  30.890  22.380  1.00  0.00            
ATOM     33  C10 ACD     1      30.700  30.190  23.660  1.00  0.00            
ATOM     34  H16 ACD     1      30.520  30.910  24.470  1.00  0.00            
ATOM     35  C11 ACD     1      29.430  29.400  23.590  1.00  0.00            
ATOM     36  H17 ACD     1      29.420  28.930  22.590  1.00  0.00            
ATOM     37  O9  ACD     1      28.280  30.270  23.750  1.00  0.00            
ATOM     38  H18 ACD     1      27.480  29.750  23.660  1.00  0.00            
ATOM     39  C12 ACD     1      29.460  28.160  24.540  1.00  0.00            
ATOM     40  H19 ACD     1      29.450  28.510  25.580  1.00  0.00            
ATOM     41  O10 ACD     1      28.430  27.230  24.250  1.00  0.00            
ATOM     42  H20 ACD     1      28.800  26.400  23.930  1.00  0.00            
ATOM     43  C13 ACD     1      30.810  27.430  24.490  1.00  0.00            
ATOM     44  H21 ACD     1      30.630  26.620  25.200  1.00  0.00            
ATOM     45  O11 ACD     1      31.710  28.420  24.970  1.00  0.00            
ATOM     46  C14 ACD     1      32.030  29.560  24.090  1.00  0.00            
ATOM     47  H22 ACD     1      32.540  29.050  23.270  1.00  0.00            
ATOM     48  C15 ACD     1      32.910  30.470  24.930  1.00  0.00            
ATOM     49  H23 ACD     1      33.030  31.450  24.440  1.00  0.00            
ATOM     50  H24 ACD     1      32.360  30.590  25.880  1.00  0.00            
ATOM     51  O12 ACD     1      34.130  29.930  25.240  1.00  0.00            
ATOM     52  H25 ACD     1      33.880  29.130  25.720  1.00  0.00            
ATOM     53  O13 ACD     1      31.130  26.880  23.250  1.00  0.00            
ATOM     54  C16 ACD     1      31.780  25.630  23.260  1.00  0.00            
ATOM     55  H26 ACD     1      31.840  25.070  24.190  1.00  0.00            
ATOM     56  C17 ACD     1      30.910  24.780  22.370  1.00  0.00            
ATOM     57  H27 ACD     1      30.720  25.350  21.450  1.00  0.00            
ATOM     58  O14 ACD     1      29.660  24.510  23.040  1.00  0.00            
ATOM     59  H28 ACD     1      29.020  24.250  22.370  1.00  0.00            
ATOM     60  C18 ACD     1      31.510  23.440  22.010  1.00  0.00            
ATOM     61  H29 ACD     1      31.550  22.830  22.920  1.00  0.00            
ATOM     62  O15 ACD     1      30.730  22.760  21.060  1.00  0.00            
ATOM     63  H30 ACD     1      30.670  23.380  20.330  1.00  0.00            
ATOM     64  C19 ACD     1      32.850  23.700  21.390  1.00  0.00            
ATOM     65  H31 ACD     1      33.450  22.800  21.230  1.00  0.00            
ATOM     66  O16 ACD     1      33.710  24.450  22.290  1.00  0.00            
ATOM     67  C20 ACD     1      33.180  25.770  22.680  1.00  0.00            
ATOM     68  H32 ACD     1      33.200  26.430  21.800  1.00  0.00            
ATOM     69  C21 ACD     1      34.230  26.210  23.630  1.00  0.00            
ATOM     70  H33 ACD     1      35.150  25.970  23.080  1.00  0.00            
ATOM     71  H34 ACD     1      34.230  27.310  23.660  1.00  0.00            
ATOM     72  O17 ACD     1      34.110  25.720  24.980  1.00  0.00            
ATOM     73  H35 ACD     1      34.060  24.760  25.000  1.00  0.00            
ATOM     74  O18 ACD     1      32.740  24.490  20.160  1.00  0.00            
ATOM     75  C22 ACD     1      32.880  23.850  18.930  1.00  0.00            
ATOM     76  H36 ACD     1      32.730  22.770  19.030  1.00  0.00            
ATOM     77  C23 ACD     1      31.710  24.330  18.040  1.00  0.00            
ATOM     78  H37 ACD     1      31.590  25.420  18.110  1.00  0.00            
ATOM     79  O19 ACD     1      30.540  23.670  18.510  1.00  0.00            
ATOM     80  H38 ACD     1      30.410  22.740  18.310  1.00  0.00            
ATOM     81  C24 ACD     1      32.000  24.100  16.590  1.00  0.00            
ATOM     82  H39 ACD     1      31.990  23.020  16.400  1.00  0.00            
ATOM     83  O20 ACD     1      31.070  24.780  15.760  1.00  0.00            
ATOM     84  H40 ACD     1      30.190  24.430  15.920  1.00  0.00            
ATOM     85  C25 ACD     1      33.470  24.520  16.180  1.00  0.00            
ATOM     86  H41 ACD     1      33.670  24.180  15.160  1.00  0.00            
ATOM     87  O21 ACD     1      34.390  23.840  17.000  1.00  0.00            
ATOM     88  C26 ACD     1      34.250  24.160  18.380  1.00  0.00            
ATOM     89  H42 ACD     1      34.510  25.220  18.450  1.00  0.00            
ATOM     90  C27 ACD     1      35.410  23.560  19.140  1.00  0.00            
ATOM     91  H43 ACD     1      35.330  23.660  20.230  1.00  0.00            
ATOM     92  H44 ACD     1      35.460  22.490  18.920  1.00  0.00            
ATOM     93  O22 ACD     1      36.760  24.010  18.740  1.00  0.00            
ATOM     94  H45 ACD     1      36.820  23.740  17.820  1.00  0.00            
ATOM     95  O23 ACD     1      33.680  25.900  16.290  1.00  0.00            
ATOM     96  C28 ACD     1      34.160  26.580  15.140  1.00  0.00            
ATOM     97  H46 ACD     1      34.370  25.870  14.330  1.00  0.00            
ATOM     98  C29 ACD     1      35.470  27.320  15.560  1.00  0.00            
ATOM     99  H47 ACD     1      35.220  27.840  16.490  1.00  0.00            
ATOM    100  O24 ACD     1      35.850  28.280  14.620  1.00  0.00            
ATOM    101  C30 ACD     1      36.700  26.360  15.800  1.00  0.00            
ATOM    102  H48 ACD     1      37.570  26.950  16.120  1.00  0.00            
ATOM    103  H49 ACD     1      36.400  25.730  16.650  1.00  0.00            
ATOM    104  O25 ACD     1      36.960  25.520  14.700  1.00  0.00            
ATOM    105  H50 ACD     1      37.920  25.530  14.670  1.00  0.00            
ATOM    106  C31 ACD     1      33.020  27.480  14.730  1.00  0.00            
ATOM    107  H51 ACD     1      32.640  27.880  15.680  1.00  0.00            
ATOM    108  O26 ACD     1      32.080  26.670  14.060  1.00  0.00            
ATOM    109  H52 ACD     1      31.670  26.020  14.630  1.00  0.00            
ATOM    110  C32 ACD     1      33.630  28.510  13.730  1.00  0.00            
ATOM    111  H53 ACD     1      34.040  27.910  12.910  1.00  0.00            
ATOM    112  O27 ACD     1      32.710  29.540  13.290  1.00  0.00            
ATOM    113  H54 ACD     1      31.900  29.050  13.160  1.00  0.00            
ATOM    114  C33 ACD     1      34.800  29.240  14.400  1.00  0.00            
ATOM    115  H55 ACD     1      35.320  29.980  13.780  1.00  0.00            
ATOM    116  O28 ACD     1      34.400  29.760  15.630  1.00  0.00            
ATOM    117  C34 ACD     1      34.630  31.150  15.880  1.00  0.00            
ATOM    118  H56 ACD     1      35.270  31.570  15.100  1.00  0.00            
ATOM    119  C35 ACD     1      33.290  31.860  15.860  1.00  0.00            
ATOM    120  H57 ACD     1      32.620  31.200  16.420  1.00  0.00            
ATOM    121  O29 ACD     1      32.850  31.970  14.500  1.00  0.00            
ATOM    122  H58 ACD     1      32.850  31.060  14.180  1.00  0.00            
ATOM    123  C36 ACD     1      33.440  33.190  16.530  1.00  0.00            
ATOM    124  H59 ACD     1      34.190  33.740  15.960  1.00  0.00            
ATOM    125  O30 ACD     1      32.260  33.950  16.700  1.00  0.00            
ATOM    126  H60 ACD     1      31.860  33.620  17.510  1.00  0.00            
ATOM    127  C1  DP9     2      29.430  27.170  20.180  1.00  0.00            
ATOM    128  N1  DP9     2      29.340  28.530  19.600  1.00  0.00            
ATOM    129  C2  DP9     2      30.170  28.960  18.580  1.00  0.00            
ATOM    130  C3  DP9     2      31.680  28.940  18.740  1.00  0.00            
ATOM    131  O1  DP9     2      32.380  29.250  17.850  1.00  0.00            
ATOM    132  N2  DP9     2      32.200  28.590  19.980  1.00  0.00            
ATOM    133  C4  DP9     2      33.570  28.560  20.150  1.00  0.00            
ATOM    134  C5  DP9     2      34.310  27.780  19.310  1.00  0.00            
ATOM    135  C6  DP9     2      35.680  27.670  19.590  1.00  0.00            
ATOM    136  C7  DP9     2      36.230  28.260  20.680  1.00  0.00            
ATOM    137  C8  DP9     2      35.360  28.930  21.570  1.00  0.00            
ATOM    138  N3  DP9     2      34.030  29.040  21.360  1.00  0.00            
ATOM    139  C9  DP9     2      29.670  29.370  17.340  1.00  0.00            
ATOM    140  O2  DP9     2      30.430  29.660  16.270  1.00  0.00            
ATOM    141  C10 DP9     2      28.140  29.500  17.070  1.00  0.00            
ATOM    142  C11 DP9     2      27.590  29.700  15.780  1.00  0.00            
ATOM    143  C12 DP9     2      26.200  30.060  15.630  1.00  0.00            
ATOM    144  C13 DP9     2      25.390  30.250  16.790  1.00  0.00            
ATOM    145  C14 DP9     2      25.920  30.050  18.050  1.00  0.00            
ATOM    146  C15 DP9     2      27.260  29.710  18.160  1.00  0.00            
ATOM    147  S1  DP9     2      27.880  29.430  19.820  1.00  0.00            
ATOM    148  O3  DP9     2      26.900  28.580  20.510  1.00  0.00            
ATOM    149  O4  DP9     2      28.350  30.690  20.460  1.00  0.00            
ATOM    150  H1  DP9     2      28.470  26.660  20.030  1.00  0.00            
ATOM    151  H2  DP9     2      30.140  26.520  19.650  1.00  0.00            
ATOM    152  H3  DP9     2      29.740  27.240  21.230  1.00  0.00            
ATOM    153  H4  DP9     2      31.600  28.460  20.790  1.00  0.00            
ATOM    154  H5  DP9     2      33.860  27.380  18.400  1.00  0.00            
ATOM    155  H6  DP9     2      36.310  26.960  19.060  1.00  0.00            
ATOM    156  H7  DP9     2      37.290  28.180  20.900  1.00  0.00            
ATOM    157  H8  DP9     2      35.650  29.260  22.560  1.00  0.00            
ATOM    158  H9  DP9     2      31.350  29.520  16.540  1.00  0.00            
ATOM    159  H10 DP9     2      28.190  29.650  14.880  1.00  0.00            
ATOM    160  H11 DP9     2      25.820  30.300  14.640  1.00  0.00            
ATOM    161  H12 DP9     2      24.310  30.360  16.750  1.00  0.00            
ATOM    162  H13 DP9     2      25.240  30.150  18.890  1.00  0.00            
TER
ENDMDL
MODEL        1
ATOM      1  H1  ACD     1      27.690  35.250  19.840  1.00  0.00            
ATOM      2  O1  ACD     1      26.860  34.770  19.900  1.00  0.00            
ATOM      3  C1  ACD     1      26.770  34.150  21.160  1.00  0.00            
ATOM      4  H2  ACD     1      27.710  33.610  21.330  1.00  0.00            
ATOM      5  H3  ACD     1      25.990  33.370  21.130  1.00  0.00            
ATOM      6  C2  ACD     1      26.600  35.160  22.330  1.00  0.00            
ATOM      7  H4  ACD     1      26.440  34.600  23.260  1.00  0.00            
ATOM      8  O2  ACD     1      27.780  35.950  22.520  1.00  0.00            
ATOM      9  C3  ACD     1      27.790  36.760  23.750  1.00  0.00            
ATOM     10  H5  ACD     1      28.660  37.390  23.540  1.00  0.00            
ATOM     11  O3  ACD     1      27.770  35.990  24.960  1.00  0.00            
ATOM     12  C4  ACD     1      28.750  36.290  25.960  1.00  0.00            
ATOM     13  H6  ACD     1      29.400  37.150  25.730  1.00  0.00            
ATOM     14  C5  ACD     1      28.010  36.530  27.240  1.00  0.00            
ATOM     15  H7  ACD     1      27.340  35.690  27.470  1.00  0.00            
ATOM     16  O4  ACD     1      27.240  37.710  27.070  1.00  0.00            
ATOM     17  H8  ACD     1      26.580  37.840  27.760  1.00  0.00            
ATOM     18  C6  ACD     1      28.970  36.490  28.520  1.00  0.00            
ATOM     19  H9  ACD     1      29.760  37.250  28.500  1.00  0.00            
ATOM     20  O5  ACD     1      28.170  36.540  29.710  1.00  0.00            
ATOM     21  H10 ACD     1      28.320  37.380  30.150  1.00  0.00            
ATOM     22  C7  ACD     1      29.610  35.110  28.490  1.00  0.00            
ATOM     23  H11 ACD     1      30.280  35.060  29.360  1.00  0.00            
ATOM     24  O6  ACD     1      30.410  35.050  27.320  1.00  0.00            
ATOM     25  C8  ACD     1      29.700  35.090  26.110  1.00  0.00            
ATOM     26  H12 ACD     1      29.030  34.230  26.220  1.00  0.00            
ATOM     27  C9  ACD     1      30.600  34.960  24.970  1.00  0.00            
ATOM     28  H13 ACD     1      31.010  33.940  24.930  1.00  0.00            
ATOM     29  H14 ACD     1      30.050  34.990  24.020  1.00  0.00            
ATOM     30  O7  ACD     1      31.670  35.930  25.040  1.00  0.00            
ATOM     31  H15 ACD     1      31.880  36.090  25.960  1.00  0.00            
ATOM     32  O8  ACD     1      28.570  34.000  28.510  1.00  0.00            
ATOM     33  C10 ACD     1      29.010  32.900  29.310  1.00  0.00            
ATOM     34  H16 ACD     1      29.980  33.140  29.770  1.00  0.00            
ATOM     35  C11 ACD     1      27.920  32.780  30.430  1.00  0.00            
ATOM     36  H17 ACD     1      27.000  32.850  29.840  1.00  0.00            
ATOM     37  O9  ACD     1      27.930  33.890  31.330  1.00  0.00            
ATOM     38  H18 ACD     1      27.800  34.670  30.790  1.00  0.00            
ATOM     39  C12 ACD     1      27.900  31.470  31.010  1.00  0.00            
ATOM     40  H19 ACD     1      28.830  31.380  31.590  1.00  0.00            
ATOM     41  O10 ACD     1      26.810  31.220  31.920  1.00  0.00            
ATOM     42  H20 ACD     1      26.060  31.090  31.330  1.00  0.00            
ATOM     43  C13 ACD     1      27.890  30.430  29.970  1.00  0.00            
ATOM     44  H21 ACD     1      27.830  29.490  30.530  1.00  0.00            
ATOM     45  O11 ACD     1      29.130  30.450  29.290  1.00  0.00            
ATOM     46  C14 ACD     1      29.290  31.640  28.520  1.00  0.00            
ATOM     47  H22 ACD     1      28.460  31.580  27.800  1.00  0.00            
ATOM     48  C15 ACD     1      30.600  31.630  27.780  1.00  0.00            
ATOM     49  H23 ACD     1      30.810  32.580  27.270  1.00  0.00            
ATOM     50  H24 ACD     1      31.490  31.450  28.390  1.00  0.00            
ATOM     51  O12 ACD     1      30.670  30.580  26.800  1.00  0.00            
ATOM     52  H25 ACD     1      30.680  29.760  27.300  1.00  0.00            
ATOM     53  O13 ACD     1      26.770  30.610  29.110  1.00  0.00            
ATOM     54  C16 ACD     1      25.950  29.510  28.880  1.00  0.00            
ATOM     55  H26 ACD     1      26.250  28.610  29.450  1.00  0.00            
ATOM     56  C17 ACD     1      24.530  29.910  29.230  1.00  0.00            
ATOM     57  H27 ACD     1      24.420  30.950  28.890  1.00  0.00            
ATOM     58  O14 ACD     1      24.440  30.050  30.660  1.00  0.00            
ATOM     59  H28 ACD     1      24.760  29.270  31.100  1.00  0.00            
ATOM     60  C18 ACD     1      23.450  28.970  28.620  1.00  0.00            
ATOM     61  H29 ACD     1      23.710  27.990  29.050  1.00  0.00            
ATOM     62  O15 ACD     1      22.110  29.370  28.880  1.00  0.00            
ATOM     63  H30 ACD     1      22.110  30.170  28.340  1.00  0.00            
ATOM     64  C19 ACD     1      23.620  28.770  27.110  1.00  0.00            
ATOM     65  H31 ACD     1      22.980  27.950  26.750  1.00  0.00            
ATOM     66  O16 ACD     1      24.940  28.300  26.980  1.00  0.00            
ATOM     67  C20 ACD     1      26.030  29.240  27.340  1.00  0.00            
ATOM     68  H32 ACD     1      25.770  30.180  26.850  1.00  0.00            
ATOM     69  C21 ACD     1      27.340  28.730  26.830  1.00  0.00            
ATOM     70  H33 ACD     1      27.320  28.810  25.740  1.00  0.00            
ATOM     71  H34 ACD     1      28.160  29.420  27.070  1.00  0.00            
ATOM     72  O17 ACD     1      27.590  27.460  27.470  1.00  0.00            
ATOM     73  H35 ACD     1      26.710  27.070  27.460  1.00  0.00            
ATOM     74  O18 ACD     1      23.370  29.960  26.350  1.00  0.00            
ATOM     75  C22 ACD     1      21.970  30.250  25.950  1.00  0.00            
ATOM     76  H36 ACD     1      21.270  29.650  26.540  1.00  0.00            
ATOM     77  C23 ACD     1      21.640  31.680  26.390  1.00  0.00            
ATOM     78  H37 ACD     1      22.460  32.360  26.120  1.00  0.00            
ATOM     79  O19 ACD     1      21.460  31.830  27.800  1.00  0.00            
ATOM     80  H38 ACD     1      21.390  32.770  27.980  1.00  0.00            
ATOM     81  C24 ACD     1      20.380  32.180  25.630  1.00  0.00            
ATOM     82  H39 ACD     1      19.500  31.630  25.970  1.00  0.00            
ATOM     83  O20 ACD     1      20.220  33.600  25.800  1.00  0.00            
ATOM     84  H40 ACD     1      20.900  33.980  25.240  1.00  0.00            
ATOM     85  C25 ACD     1      20.510  31.880  24.170  1.00  0.00            
ATOM     86  H41 ACD     1      19.580  32.220  23.710  1.00  0.00            
ATOM     87  O21 ACD     1      20.580  30.550  23.930  1.00  0.00            
ATOM     88  C26 ACD     1      21.750  29.870  24.450  1.00  0.00            
ATOM     89  H42 ACD     1      22.590  30.280  23.870  1.00  0.00            
ATOM     90  C27 ACD     1      21.510  28.370  24.230  1.00  0.00            
ATOM     91  H43 ACD     1      21.480  28.200  23.150  1.00  0.00            
ATOM     92  H44 ACD     1      22.290  27.810  24.760  1.00  0.00            
ATOM     93  O22 ACD     1      20.250  28.020  24.790  1.00  0.00            
ATOM     94  H45 ACD     1      19.550  28.260  24.170  1.00  0.00            
ATOM     95  O23 ACD     1      21.640  32.590  23.680  1.00  0.00            
ATOM     96  C28 ACD     1      21.600  33.190  22.350  1.00  0.00            
ATOM     97  H46 ACD     1      20.780  32.780  21.750  1.00  0.00            
ATOM     98  C29 ACD     1      22.950  32.820  21.680  1.00  0.00            
ATOM     99  H47 ACD     1      23.760  32.920  22.410  1.00  0.00            
ATOM    100  O24 ACD     1      23.270  33.740  20.610  1.00  0.00            
ATOM    101  C30 ACD     1      22.910  31.410  21.000  1.00  0.00            
ATOM    102  H48 ACD     1      22.820  30.670  21.810  1.00  0.00            
ATOM    103  H49 ACD     1      21.990  31.330  20.400  1.00  0.00            
ATOM    104  O25 ACD     1      24.110  31.120  20.150  1.00  0.00            
ATOM    105  H50 ACD     1      24.130  31.980  19.720  1.00  0.00            
ATOM    106  C31 ACD     1      21.360  34.710  22.440  1.00  0.00            
ATOM    107  H51 ACD     1      21.870  35.020  23.360  1.00  0.00            
ATOM    108  O26 ACD     1      19.940  34.900  22.600  1.00  0.00            
ATOM    109  H52 ACD     1      19.730  35.620  23.210  1.00  0.00            
ATOM    110  C32 ACD     1      21.910  35.610  21.310  1.00  0.00            
ATOM    111  H53 ACD     1      21.300  35.520  20.410  1.00  0.00            
ATOM    112  O27 ACD     1      22.020  36.990  21.530  1.00  0.00            
ATOM    113  H54 ACD     1      22.610  36.940  22.290  1.00  0.00            
ATOM    114  C33 ACD     1      23.300  35.090  20.990  1.00  0.00            
ATOM    115  H55 ACD     1      23.750  35.700  20.200  1.00  0.00            
ATOM    116  O28 ACD     1      24.100  35.220  22.180  1.00  0.00            
ATOM    117  C34 ACD     1      25.330  36.000  22.210  1.00  0.00            
ATOM    118  H56 ACD     1      25.370  36.620  21.310  1.00  0.00            
ATOM    119  C35 ACD     1      25.220  36.870  23.450  1.00  0.00            
ATOM    120  H57 ACD     1      24.940  36.320  24.360  1.00  0.00            
ATOM    121  O29 ACD     1      24.120  37.730  23.210  1.00  0.00            
ATOM    122  H58 ACD     1      24.090  38.310  23.970  1.00  0.00            
ATOM    123  C36 ACD     1      26.590  37.650  23.620  1.00  0.00            
ATOM    124  H59 ACD     1      26.690  38.330  22.760  1.00  0.00            
ATOM    125  O30 ACD     1      26.500  38.470  24.800  1.00  0.00            
ATOM    126  H60 ACD     1      26.750  37.960  25.570  1.00  0.00            
ATOM    127  C1  DP9     2      21.970  36.720  26.160  1.00  0.00            
ATOM    128  N1  DP9     2      22.230  35.900  27.350  1.00  0.00            
ATOM    129  C2  DP9     2      23.460  35.150  27.570  1.00  0.00            
ATOM    130  C3  DP9     2      24.000  34.460  26.350  1.00  0.00            
ATOM    131  O1  DP9     2      23.500  34.590  25.290  1.00  0.00            
ATOM    132  N2  DP9     2      25.130  33.660  26.460  1.00  0.00            
ATOM    133  C4  DP9     2      25.790  32.810  25.590  1.00  0.00            
ATOM    134  C5  DP9     2      25.180  32.070  24.610  1.00  0.00            
ATOM    135  C6  DP9     2      25.890  31.340  23.700  1.00  0.00            
ATOM    136  C7  DP9     2      27.260  31.230  23.910  1.00  0.00            
ATOM    137  C8  DP9     2      27.840  31.850  25.090  1.00  0.00            
ATOM    138  N3  DP9     2      27.090  32.650  25.900  1.00  0.00            
ATOM    139  C9  DP9     2      23.990  35.000  28.840  1.00  0.00            
ATOM    140  O2  DP9     2      25.110  34.300  29.050  1.00  0.00            
ATOM    141  C10 DP9     2      23.360  35.610  30.070  1.00  0.00            
ATOM    142  C11 DP9     2      24.140  35.940  31.180  1.00  0.00            
ATOM    143  C12 DP9     2      23.510  36.640  32.330  1.00  0.00            
ATOM    144  C13 DP9     2      22.080  36.750  32.380  1.00  0.00            
ATOM    145  C14 DP9     2      21.320  36.490  31.200  1.00  0.00            
ATOM    146  C15 DP9     2      22.040  36.030  30.090  1.00  0.00            
ATOM    147  S1  DP9     2      21.070  35.720  28.600  1.00  0.00            
ATOM    148  O3  DP9     2      19.970  36.720  28.470  1.00  0.00            
ATOM    149  O4  DP9     2      20.800  34.300  28.640  1.00  0.00            
ATOM    150  H1  DP9     2      21.570  36.100  25.360  1.00  0.00            
ATOM    151  H2  DP9     2      21.250  37.530  26.380  1.00  0.00            
ATOM    152  H3  DP9     2      22.840  37.260  25.760  1.00  0.00            
ATOM    153  H4  DP9     2      25.610  33.660  27.350  1.00  0.00            
ATOM    154  H5  DP9     2      24.120  32.190  24.400  1.00  0.00            
ATOM    155  H6  DP9     2      25.480  30.940  22.780  1.00  0.00            
ATOM    156  H7  DP9     2      27.870  30.630  23.240  1.00  0.00            
ATOM    157  H8  DP9     2      28.900  31.820  25.330  1.00  0.00            
ATOM    158  H9  DP9     2      25.010  33.650  29.770  1.00  0.00            
ATOM    159  H10 DP9     2      25.210  35.750  31.150  1.00  0.00            
ATOM    160  H11 DP9     2      24.130  36.920  33.170  1.00  0.00            
ATOM    161  H12 DP9     2      21.550  37.160  33.240  1.00  0.00            
ATOM    162  H13 DP9     2      20.240  36.570  31.170  1.00  0.00            
TER
ENDMDL
MODEL        1
ATOM      1  H1  ACD     1      16.580  36.330  16.610  1.00  0.00            
ATOM      2  O1  ACD     1      17.020  37.160  16.420  1.00  0.00            
ATOM      3  C1  ACD     1      18.100  37.580  17.200  1.00  0.00            
ATOM      4  H2  ACD     1      17.840  37.450  18.250  1.00  0.00            
ATOM      5  H3  ACD     1      18.350  38.650  17.090  1.00  0.00            
ATOM      6  C2  ACD     1      19.300  36.690  16.760  1.00  0.00            
ATOM      7  H4  ACD     1      19.040  35.630  16.750  1.00  0.00            
ATOM      8  O2  ACD     1      19.570  37.070  15.430  1.00  0.00            
ATOM      9  C3  ACD     1      20.680  36.510  14.840  1.00  0.00            
ATOM     10  H5  ACD     1      20.620  36.880  13.810  1.00  0.00            
ATOM     11  O3  ACD     1      20.550  35.070  14.890  1.00  0.00            
ATOM     12  C4  ACD     1      20.420  34.390  13.610  1.00  0.00            
ATOM     13  H6  ACD     1      20.250  35.020  12.730  1.00  0.00            
ATOM     14  C5  ACD     1      21.710  33.840  13.240  1.00  0.00            
ATOM     15  H7  ACD     1      21.960  33.300  14.160  1.00  0.00            
ATOM     16  O4  ACD     1      22.640  34.830  12.880  1.00  0.00            
ATOM     17  H8  ACD     1      22.720  35.460  13.600  1.00  0.00            
ATOM     18  C6  ACD     1      21.550  32.860  12.120  1.00  0.00            
ATOM     19  H9  ACD     1      21.300  33.470  11.240  1.00  0.00            
ATOM     20  O5  ACD     1      22.830  32.280  11.840  1.00  0.00            
ATOM     21  H10 ACD     1      23.330  33.100  11.880  1.00  0.00            
ATOM     22  C7  ACD     1      20.550  31.790  12.390  1.00  0.00            
ATOM     23  H11 ACD     1      20.420  31.050  11.590  1.00  0.00            
ATOM     24  O6  ACD     1      19.320  32.370  12.670  1.00  0.00            
ATOM     25  C8  ACD     1      19.370  33.230  13.770  1.00  0.00            
ATOM     26  H12 ACD     1      19.580  32.640  14.680  1.00  0.00            
ATOM     27  C9  ACD     1      18.020  33.910  13.860  1.00  0.00            
ATOM     28  H13 ACD     1      18.110  34.690  14.630  1.00  0.00            
ATOM     29  H14 ACD     1      17.790  34.420  12.920  1.00  0.00            
ATOM     30  O7  ACD     1      17.120  32.970  14.430  1.00  0.00            
ATOM     31  H15 ACD     1      16.880  32.340  13.740  1.00  0.00            
ATOM     32  O8  ACD     1      20.980  31.100  13.520  1.00  0.00            
ATOM     33  C10 ACD     1      21.050  29.740  13.650  1.00  0.00            
ATOM     34  H16 ACD     1      20.700  29.240  12.740  1.00  0.00            
ATOM     35  C11 ACD     1      22.520  29.370  13.950  1.00  0.00            
ATOM     36  H17 ACD     1      22.900  29.960  14.790  1.00  0.00            
ATOM     37  O9  ACD     1      23.270  29.590  12.770  1.00  0.00            
ATOM     38  H18 ACD     1      22.970  30.460  12.520  1.00  0.00            
ATOM     39  C12 ACD     1      22.570  27.880  14.380  1.00  0.00            
ATOM     40  H19 ACD     1      22.210  27.220  13.580  1.00  0.00            
ATOM     41  O10 ACD     1      23.920  27.540  14.740  1.00  0.00            
ATOM     42  H20 ACD     1      24.060  27.540  15.690  1.00  0.00            
ATOM     43  C13 ACD     1      21.690  27.620  15.620  1.00  0.00            
ATOM     44  H21 ACD     1      21.670  26.560  15.900  1.00  0.00            
ATOM     45  O11 ACD     1      20.380  27.920  15.090  1.00  0.00            
ATOM     46  C14 ACD     1      20.140  29.290  14.790  1.00  0.00            
ATOM     47  H22 ACD     1      20.350  29.880  15.690  1.00  0.00            
ATOM     48  C15 ACD     1      18.720  29.550  14.300  1.00  0.00            
ATOM     49  H23 ACD     1      18.440  30.610  14.270  1.00  0.00            
ATOM     50  H24 ACD     1      18.550  29.090  13.320  1.00  0.00            
ATOM     51  O12 ACD     1      17.700  28.920  15.110  1.00  0.00            
ATOM     52  H25 ACD     1      17.640  27.970  15.030  1.00  0.00            
ATOM     53  O13 ACD     1      22.140  28.390  16.760  1.00  0.00            
ATOM     54  C16 ACD     1      22.150  27.740  18.060  1.00  0.00            
ATOM     55  H26 ACD     1      22.010  26.670  17.840  1.00  0.00            
ATOM     56  C17 ACD     1      23.430  28.060  18.690  1.00  0.00            
ATOM     57  H27 ACD     1      23.600  29.140  18.730  1.00  0.00            
ATOM     58  O14 ACD     1      24.560  27.400  18.090  1.00  0.00            
ATOM     59  H28 ACD     1      24.760  26.550  18.490  1.00  0.00            
ATOM     60  C18 ACD     1      23.390  27.700  20.180  1.00  0.00            
ATOM     61  H29 ACD     1      23.240  26.610  20.280  1.00  0.00            
ATOM     62  O15 ACD     1      24.560  27.970  20.880  1.00  0.00            
ATOM     63  H30 ACD     1      25.300  27.550  20.430  1.00  0.00            
ATOM     64  C19 ACD     1      22.240  28.310  20.910  1.00  0.00            
ATOM     65  H31 ACD     1      22.140  27.910  21.920  1.00  0.00            
ATOM     66  O16 ACD     1      21.070  27.920  20.200  1.00  0.00            
ATOM     67  C20 ACD     1      21.020  28.400  18.860  1.00  0.00            
ATOM     68  H32 ACD     1      21.210  29.480  18.880  1.00  0.00            
ATOM     69  C21 ACD     1      19.590  28.120  18.320  1.00  0.00            
ATOM     70  H33 ACD     1      18.780  28.440  18.980  1.00  0.00            
ATOM     71  H34 ACD     1      19.350  28.800  17.490  1.00  0.00            
ATOM     72  O17 ACD     1      19.450  26.790  17.950  1.00  0.00            
ATOM     73  H35 ACD     1      19.140  26.810  17.040  1.00  0.00            
ATOM     74  O18 ACD     1      22.430  29.770  20.960  1.00  0.00            
ATOM     75  C22 ACD     1      22.500  30.420  22.200  1.00  0.00            
ATOM     76  H36 ACD     1      22.910  29.720  22.940  1.00  0.00            
ATOM     77  C23 ACD     1      23.590  31.450  22.040  1.00  0.00            
ATOM     78  H37 ACD     1      23.420  32.000  21.110  1.00  0.00            
ATOM     79  O19 ACD     1      24.920  30.810  22.010  1.00  0.00            
ATOM     80  H38 ACD     1      24.940  30.110  21.360  1.00  0.00            
ATOM     81  C24 ACD     1      23.510  32.520  23.180  1.00  0.00            
ATOM     82  H39 ACD     1      23.830  32.150  24.160  1.00  0.00            
ATOM     83  O20 ACD     1      24.400  33.610  22.840  1.00  0.00            
ATOM     84  H40 ACD     1      25.240  33.160  22.720  1.00  0.00            
ATOM     85  C25 ACD     1      22.080  33.140  23.200  1.00  0.00            
ATOM     86  H41 ACD     1      22.110  33.990  23.890  1.00  0.00            
ATOM     87  O21 ACD     1      21.200  32.080  23.550  1.00  0.00            
ATOM     88  C26 ACD     1      21.100  31.070  22.470  1.00  0.00            
ATOM     89  H42 ACD     1      20.730  31.540  21.550  1.00  0.00            
ATOM     90  C27 ACD     1      20.030  30.050  22.860  1.00  0.00            
ATOM     91  H43 ACD     1      19.180  30.600  23.290  1.00  0.00            
ATOM     92  H44 ACD     1      19.700  29.590  21.920  1.00  0.00            
ATOM     93  O22 ACD     1      20.660  29.090  23.640  1.00  0.00            
ATOM     94  H45 ACD     1      19.950  28.870  24.250  1.00  0.00            
ATOM     95  O23 ACD     1      21.580  33.660  21.960  1.00  0.00            
ATOM     96  C28 ACD     1      20.770  34.790  21.950  1.00  0.00            
ATOM     97  H46 ACD     1      20.470  35.180  22.930  1.00  0.00            
ATOM     98  C29 ACD     1      19.520  34.560  21.030  1.00  0.00            
ATOM     99  H47 ACD     1      19.950  34.010  20.190  1.00  0.00            
ATOM    100  O24 ACD     1      18.870  35.740  20.630  1.00  0.00            
ATOM    101  C30 ACD     1      18.430  33.610  21.640  1.00  0.00            
ATOM    102  H48 ACD     1      17.730  33.260  20.870  1.00  0.00            
ATOM    103  H49 ACD     1      19.050  32.800  22.030  1.00  0.00            
ATOM    104  O25 ACD     1      17.760  34.360  22.670  1.00  0.00            
ATOM    105  H50 ACD     1      17.410  33.760  23.340  1.00  0.00            
ATOM    106  C31 ACD     1      21.630  35.860  21.380  1.00  0.00            
ATOM    107  H51 ACD     1      22.040  35.430  20.460  1.00  0.00            
ATOM    108  O26 ACD     1      22.660  36.220  22.300  1.00  0.00            
ATOM    109  H52 ACD     1      23.140  35.470  22.650  1.00  0.00            
ATOM    110  C32 ACD     1      20.890  37.080  20.920  1.00  0.00            
ATOM    111  H53 ACD     1      20.450  37.570  21.800  1.00  0.00            
ATOM    112  O27 ACD     1      21.850  38.020  20.270  1.00  0.00            
ATOM    113  H54 ACD     1      22.610  38.120  20.840  1.00  0.00            
ATOM    114  C33 ACD     1      19.750  36.680  20.000  1.00  0.00            
ATOM    115  H55 ACD     1      19.140  37.540  19.710  1.00  0.00            
ATOM    116  O28 ACD     1      20.340  36.110  18.770  1.00  0.00            
ATOM    117  C34 ACD     1      20.480  36.920  17.620  1.00  0.00            
ATOM    118  H56 ACD     1      20.410  37.970  17.940  1.00  0.00            
ATOM    119  C35 ACD     1      21.840  36.590  17.030  1.00  0.00            
ATOM    120  H57 ACD     1      21.920  35.490  17.110  1.00  0.00            
ATOM    121  O29 ACD     1      22.880  37.090  17.780  1.00  0.00            
ATOM    122  H58 ACD     1      22.440  37.410  18.570  1.00  0.00            
ATOM    123  C36 ACD     1      21.950  36.970  15.560  1.00  0.00            
ATOM    124  H59 ACD     1      21.940  38.060  15.440  1.00  0.00            
ATOM    125  O30 ACD     1      23.180  36.480  14.930  1.00  0.00            
ATOM    126  H60 ACD     1      23.800  36.820  15.590  1.00  0.00            
ATOM    127  C1  DP9     2      24.040  33.930  19.320  1.00  0.00            
ATOM    128  N1  DP9     2      24.510  32.730  18.650  1.00  0.00            
ATOM    129  C2  DP9     2      24.020  32.400  17.370  1.00  0.00            
ATOM    130  C3  DP9     2      22.530  32.140  17.300  1.00  0.00            
ATOM    131  O1  DP9     2      22.020  31.910  16.220  1.00  0.00            
ATOM    132  N2  DP9     2      21.730  32.200  18.400  1.00  0.00            
ATOM    133  C4  DP9     2      20.330  32.220  18.290  1.00  0.00            
ATOM    134  C5  DP9     2      19.660  33.090  17.510  1.00  0.00            
ATOM    135  C6  DP9     2      18.290  32.970  17.450  1.00  0.00            
ATOM    136  C7  DP9     2      17.710  31.970  18.210  1.00  0.00            
ATOM    137  C8  DP9     2      18.470  31.250  19.120  1.00  0.00            
ATOM    138  N3  DP9     2      19.830  31.380  19.150  1.00  0.00            
ATOM    139  C9  DP9     2      24.940  32.240  16.330  1.00  0.00            
ATOM    140  O2  DP9     2      24.400  32.130  15.070  1.00  0.00            
ATOM    141  C10 DP9     2      26.410  32.440  16.460  1.00  0.00            
ATOM    142  C11 DP9     2      27.200  32.640  15.250  1.00  0.00            
ATOM    143  C12 DP9     2      28.540  32.800  15.340  1.00  0.00            
ATOM    144  C13 DP9     2      29.100  32.850  16.640  1.00  0.00            
ATOM    145  C14 DP9     2      28.410  32.490  17.810  1.00  0.00            
ATOM    146  C15 DP9     2      27.040  32.300  17.710  1.00  0.00            
ATOM    147  S1  DP9     2      26.070  32.120  19.120  1.00  0.00            
ATOM    148  O3  DP9     2      26.710  32.900  20.170  1.00  0.00            
ATOM    149  O4  DP9     2      25.930  30.670  19.270  1.00  0.00            
ATOM    150  H1  DP9     2      23.810  34.730  18.610  1.00  0.00            
ATOM    151  H2  DP9     2      23.070  33.760  19.790  1.00  0.00            
ATOM    152  H3  DP9     2      24.740  34.270  20.100  1.00  0.00            
ATOM    153  H4  DP9     2      22.170  32.200  19.310  1.00  0.00            
ATOM    154  H5  DP9     2      20.320  33.740  16.940  1.00  0.00            
ATOM    155  H6  DP9     2      17.690  33.710  16.930  1.00  0.00            
ATOM    156  H7  DP9     2      16.660  31.720  18.090  1.00  0.00            
ATOM    157  H8  DP9     2      18.130  30.530  19.860  1.00  0.00            
ATOM    158  H9  DP9     2      23.440  32.200  15.200  1.00  0.00            
ATOM    159  H10 DP9     2      26.700  32.630  14.280  1.00  0.00            
ATOM    160  H11 DP9     2      29.200  33.040  14.510  1.00  0.00            
ATOM    161  H12 DP9     2      30.170  33.020  16.770  1.00  0.00            
ATOM    162  H13 DP9     2      28.970  32.530  18.740  1.00  0.00            
TER
ENDMDL
MODEL        1
ATOM      1  H1  ACD     1      23.760  22.880  17.570  1.00  0.00            
ATOM      2  O1  ACD     1      23.430  23.500  18.220  1.00  0.00            
ATOM      3  C1  ACD     1      24.560  24.260  18.690  1.00  0.00            
ATOM      4  H2  ACD     1      24.210  24.630  19.660  1.00  0.00            
ATOM      5  H3  ACD     1      24.870  25.030  17.960  1.00  0.00            
ATOM      6  C2  ACD     1      25.680  23.270  18.990  1.00  0.00            
ATOM      7  H4  ACD     1      25.430  22.660  19.870  1.00  0.00            
ATOM      8  O2  ACD     1      25.910  22.480  17.870  1.00  0.00            
ATOM      9  C3  ACD     1      27.000  21.600  17.890  1.00  0.00            
ATOM     10  H5  ACD     1      26.990  21.110  16.910  1.00  0.00            
ATOM     11  O3  ACD     1      26.820  20.690  19.010  1.00  0.00            
ATOM     12  C4  ACD     1      26.480  19.350  18.710  1.00  0.00            
ATOM     13  H6  ACD     1      26.320  19.250  17.630  1.00  0.00            
ATOM     14  C5  ACD     1      27.760  18.540  19.090  1.00  0.00            
ATOM     15  H7  ACD     1      28.030  18.670  20.150  1.00  0.00            
ATOM     16  O4  ACD     1      28.870  18.990  18.250  1.00  0.00            
ATOM     17  H8  ACD     1      28.990  19.930  18.360  1.00  0.00            
ATOM     18  C6  ACD     1      27.540  17.060  18.920  1.00  0.00            
ATOM     19  H9  ACD     1      27.270  16.900  17.870  1.00  0.00            
ATOM     20  O5  ACD     1      28.760  16.360  19.350  1.00  0.00            
ATOM     21  H10 ACD     1      29.460  16.780  18.850  1.00  0.00            
ATOM     22  C7  ACD     1      26.330  16.640  19.790  1.00  0.00            
ATOM     23  H11 ACD     1      26.160  15.580  19.600  1.00  0.00            
ATOM     24  O6  ACD     1      25.230  17.450  19.500  1.00  0.00            
ATOM     25  C8  ACD     1      25.370  18.870  19.640  1.00  0.00            
ATOM     26  H12 ACD     1      25.640  19.030  20.690  1.00  0.00            
ATOM     27  C9  ACD     1      24.020  19.480  19.310  1.00  0.00            
ATOM     28  H13 ACD     1      23.170  19.110  19.900  1.00  0.00            
ATOM     29  H14 ACD     1      23.970  20.570  19.400  1.00  0.00            
ATOM     30  O7  ACD     1      23.700  19.270  17.930  1.00  0.00            
ATOM     31  H15 ACD     1      23.390  18.360  17.860  1.00  0.00            
ATOM     32  O8  ACD     1      26.670  16.730  21.120  1.00  0.00            
ATOM     33  C10 ACD     1      26.440  15.560  21.880  1.00  0.00            
ATOM     34  H16 ACD     1      26.510  14.650  21.260  1.00  0.00            
ATOM     35  C11 ACD     1      27.810  15.450  22.680  1.00  0.00            
ATOM     36  H17 ACD     1      27.930  16.470  23.090  1.00  0.00            
ATOM     37  O9  ACD     1      28.860  15.120  21.800  1.00  0.00            
ATOM     38  H18 ACD     1      28.540  15.470  20.960  1.00  0.00            
ATOM     39  C12 ACD     1      27.650  14.650  24.010  1.00  0.00            
ATOM     40  H19 ACD     1      27.690  13.570  23.800  1.00  0.00            
ATOM     41  O10 ACD     1      28.830  14.870  24.850  1.00  0.00            
ATOM     42  H20 ACD     1      29.550  14.590  24.280  1.00  0.00            
ATOM     43  C13 ACD     1      26.530  15.100  24.810  1.00  0.00            
ATOM     44  H21 ACD     1      26.500  14.490  25.720  1.00  0.00            
ATOM     45  O11 ACD     1      25.340  14.840  24.050  1.00  0.00            
ATOM     46  C14 ACD     1      25.170  15.590  22.780  1.00  0.00            
ATOM     47  H22 ACD     1      24.970  16.660  22.980  1.00  0.00            
ATOM     48  C15 ACD     1      24.010  15.060  21.850  1.00  0.00            
ATOM     49  H23 ACD     1      24.000  15.510  20.850  1.00  0.00            
ATOM     50  H24 ACD     1      24.030  13.970  21.740  1.00  0.00            
ATOM     51  O12 ACD     1      22.770  15.540  22.290  1.00  0.00            
ATOM     52  H25 ACD     1      22.170  15.480  21.550  1.00  0.00            
ATOM     53  O13 ACD     1      26.660  16.490  25.080  1.00  0.00            
ATOM     54  C16 ACD     1      26.810  16.890  26.510  1.00  0.00            
ATOM     55  H26 ACD     1      27.000  15.980  27.090  1.00  0.00            
ATOM     56  C17 ACD     1      28.050  17.760  26.570  1.00  0.00            
ATOM     57  H27 ACD     1      28.050  18.420  25.680  1.00  0.00            
ATOM     58  O14 ACD     1      29.220  16.870  26.460  1.00  0.00            
ATOM     59  H28 ACD     1      28.990  16.270  25.740  1.00  0.00            
ATOM     60  C18 ACD     1      28.200  18.630  27.850  1.00  0.00            
ATOM     61  H29 ACD     1      28.400  18.040  28.750  1.00  0.00            
ATOM     62  O15 ACD     1      29.350  19.490  27.590  1.00  0.00            
ATOM     63  H30 ACD     1      30.150  18.950  27.630  1.00  0.00            
ATOM     64  C19 ACD     1      26.930  19.380  28.090  1.00  0.00            
ATOM     65  H31 ACD     1      26.850  19.940  29.020  1.00  0.00            
ATOM     66  O16 ACD     1      25.810  18.520  28.100  1.00  0.00            
ATOM     67  C20 ACD     1      25.570  17.680  26.990  1.00  0.00            
ATOM     68  H32 ACD     1      25.350  18.400  26.190  1.00  0.00            
ATOM     69  C21 ACD     1      24.300  16.860  27.230  1.00  0.00            
ATOM     70  H33 ACD     1      23.480  17.580  27.260  1.00  0.00            
ATOM     71  H34 ACD     1      24.030  16.170  26.420  1.00  0.00            
ATOM     72  O17 ACD     1      24.290  16.200  28.480  1.00  0.00            
ATOM     73  H35 ACD     1      23.580  16.550  29.030  1.00  0.00            
ATOM     74  O18 ACD     1      26.800  20.340  27.100  1.00  0.00            
ATOM     75  C22 ACD     1      26.580  21.720  27.430  1.00  0.00            
ATOM     76  H36 ACD     1      26.420  21.800  28.510  1.00  0.00            
ATOM     77  C23 ACD     1      27.880  22.450  27.020  1.00  0.00            
ATOM     78  H37 ACD     1      28.160  22.190  26.000  1.00  0.00            
ATOM     79  O19 ACD     1      28.940  22.110  27.920  1.00  0.00            
ATOM     80  H38 ACD     1      29.100  21.160  27.820  1.00  0.00            
ATOM     81  C24 ACD     1      27.620  23.990  27.100  1.00  0.00            
ATOM     82  H39 ACD     1      27.470  24.090  28.180  1.00  0.00            
ATOM     83  O20 ACD     1      28.850  24.630  26.590  1.00  0.00            
ATOM     84  H40 ACD     1      29.550  24.530  27.230  1.00  0.00            
ATOM     85  C25 ACD     1      26.460  24.350  26.290  1.00  0.00            
ATOM     86  H41 ACD     1      26.360  25.440  26.350  1.00  0.00            
ATOM     87  O21 ACD     1      25.310  23.640  26.710  1.00  0.00            
ATOM     88  C26 ACD     1      25.470  22.200  26.630  1.00  0.00            
ATOM     89  H42 ACD     1      25.610  21.990  25.560  1.00  0.00            
ATOM     90  C27 ACD     1      24.160  21.660  26.970  1.00  0.00            
ATOM     91  H43 ACD     1      23.320  22.120  26.420  1.00  0.00            
ATOM     92  H44 ACD     1      24.070  20.590  26.720  1.00  0.00            
ATOM     93  O22 ACD     1      23.910  21.870  28.360  1.00  0.00            
ATOM     94  H45 ACD     1      23.000  22.160  28.480  1.00  0.00            
ATOM     95  O23 ACD     1      26.700  24.090  24.880  1.00  0.00            
ATOM     96  C28 ACD     1      26.460  25.160  23.980  1.00  0.00            
ATOM     97  H46 ACD     1      26.190  26.060  24.540  1.00  0.00            
ATOM     98  C29 ACD     1      25.250  24.810  23.090  1.00  0.00            
ATOM     99  H47 ACD     1      25.350  23.810  22.650  1.00  0.00            
ATOM    100  O24 ACD     1      25.300  25.670  21.990  1.00  0.00            
ATOM    101  C30 ACD     1      23.880  24.790  23.780  1.00  0.00            
ATOM    102  H48 ACD     1      23.130  24.650  23.000  1.00  0.00            
ATOM    103  H49 ACD     1      23.860  23.970  24.510  1.00  0.00            
ATOM    104  O25 ACD     1      23.700  26.090  24.350  1.00  0.00            
ATOM    105  H50 ACD     1      23.920  26.720  23.660  1.00  0.00            
ATOM    106  C31 ACD     1      27.800  25.390  23.260  1.00  0.00            
ATOM    107  H51 ACD     1      28.230  24.400  23.030  1.00  0.00            
ATOM    108  O26 ACD     1      28.720  25.880  24.260  1.00  0.00            
ATOM    109  H52 ACD     1      28.640  25.360  25.070  1.00  0.00            
ATOM    110  C32 ACD     1      27.560  26.270  22.030  1.00  0.00            
ATOM    111  H53 ACD     1      27.300  27.290  22.370  1.00  0.00            
ATOM    112  O27 ACD     1      28.630  26.440  21.190  1.00  0.00            
ATOM    113  H54 ACD     1      28.630  25.590  20.750  1.00  0.00            
ATOM    114  C33 ACD     1      26.450  25.640  21.240  1.00  0.00            
ATOM    115  H55 ACD     1      26.280  26.350  20.420  1.00  0.00            
ATOM    116  O28 ACD     1      26.790  24.330  20.860  1.00  0.00            
ATOM    117  C34 ACD     1      26.930  24.050  19.520  1.00  0.00            
ATOM    118  H56 ACD     1      27.140  24.950  18.920  1.00  0.00            
ATOM    119  C35 ACD     1      28.150  23.220  19.430  1.00  0.00            
ATOM    120  H57 ACD     1      28.120  22.530  20.290  1.00  0.00            
ATOM    121  O29 ACD     1      29.310  24.110  19.590  1.00  0.00            
ATOM    122  H58 ACD     1      30.150  23.640  19.580  1.00  0.00            
ATOM    123  C36 ACD     1      28.260  22.400  18.080  1.00  0.00            
ATOM    124  H59 ACD     1      28.370  23.180  17.320  1.00  0.00            
ATOM    125  O30 ACD     1      29.400  21.620  18.180  1.00  0.00            
ATOM    126  H60 ACD     1      30.110  22.260  18.270  1.00  0.00            
ATOM    127  C1  DP9     2      30.570  18.100  23.860  1.00  0.00            
ATOM    128  N1  DP9     2      30.640  18.630  22.520  1.00  0.00            
ATOM    129  C2  DP9     2      30.390  19.970  22.210  1.00  0.00            
ATOM    130  C3  DP9     2      28.990  20.430  22.510  1.00  0.00            
ATOM    131  O1  DP9     2      28.810  21.600  22.500  1.00  0.00            
ATOM    132  N2  DP9     2      27.950  19.600  22.790  1.00  0.00            
ATOM    133  C4  DP9     2      26.620  19.970  22.940  1.00  0.00            
ATOM    134  C5  DP9     2      26.060  20.960  22.160  1.00  0.00            
ATOM    135  C6  DP9     2      24.630  21.210  22.300  1.00  0.00            
ATOM    136  C7  DP9     2      23.980  20.350  23.150  1.00  0.00            
ATOM    137  C8  DP9     2      24.640  19.320  23.870  1.00  0.00            
ATOM    138  N3  DP9     2      25.960  19.150  23.730  1.00  0.00            
ATOM    139  C9  DP9     2      31.380  20.810  21.700  1.00  0.00            
ATOM    140  O2  DP9     2      31.130  22.110  21.500  1.00  0.00            
ATOM    141  C10 DP9     2      32.760  20.430  21.310  1.00  0.00            
ATOM    142  C11 DP9     2      33.690  21.440  20.950  1.00  0.00            
ATOM    143  C12 DP9     2      34.850  21.090  20.300  1.00  0.00            
ATOM    144  C13 DP9     2      35.310  19.740  20.200  1.00  0.00            
ATOM    145  C14 DP9     2      34.400  18.760  20.720  1.00  0.00            
ATOM    146  C15 DP9     2      33.130  19.070  21.190  1.00  0.00            
ATOM    147  S1  DP9     2      31.870  17.840  21.540  1.00  0.00            
ATOM    148  O3  DP9     2      32.500  16.760  22.340  1.00  0.00            
ATOM    149  O4  DP9     2      31.160  17.540  20.290  1.00  0.00            
ATOM    150  H1  DP9     2      30.080  18.810  24.540  1.00  0.00            
ATOM    151  H2  DP9     2      30.030  17.150  23.860  1.00  0.00            
ATOM    152  H3  DP9     2      31.590  17.970  24.250  1.00  0.00            
ATOM    153  H4  DP9     2      28.170  18.610  22.760  1.00  0.00            
ATOM    154  H5  DP9     2      26.640  21.570  21.480  1.00  0.00            
ATOM    155  H6  DP9     2      23.960  21.870  21.770  1.00  0.00            
ATOM    156  H7  DP9     2      22.910  20.520  23.240  1.00  0.00            
ATOM    157  H8  DP9     2      24.090  18.600  24.480  1.00  0.00            
ATOM    158  H9  DP9     2      30.260  22.310  21.890  1.00  0.00            
ATOM    159  H10 DP9     2      33.480  22.500  21.040  1.00  0.00            
ATOM    160  H11 DP9     2      35.540  21.890  20.030  1.00  0.00            
ATOM    161  H12 DP9     2      36.270  19.520  19.760  1.00  0.00            
ATOM    162  H13 DP9     2      34.690  17.710  20.650  1.00  0.00            
TER
ENDMDL
MODEL        1
ATOM      1  H1  ACD     1      29.290  23.770  31.540  1.00  0.00            
ATOM      2  O1  ACD     1      29.810  24.390  31.020  1.00  0.00            
ATOM      3  C1  ACD     1      28.730  24.990  30.300  1.00  0.00            
ATOM      4  H2  ACD     1      29.080  25.310  29.300  1.00  0.00            
ATOM      5  H3  ACD     1      28.460  25.900  30.840  1.00  0.00            
ATOM      6  C2  ACD     1      27.540  24.050  30.100  1.00  0.00            
ATOM      7  H4  ACD     1      27.790  23.520  29.170  1.00  0.00            
ATOM      8  O2  ACD     1      27.390  23.170  31.220  1.00  0.00            
ATOM      9  C3  ACD     1      26.370  22.130  31.020  1.00  0.00            
ATOM     10  H5  ACD     1      26.360  21.540  31.950  1.00  0.00            
ATOM     11  O3  ACD     1      26.640  21.350  29.870  1.00  0.00            
ATOM     12  C4  ACD     1      26.900  19.980  30.090  1.00  0.00            
ATOM     13  H6  ACD     1      26.680  19.660  31.110  1.00  0.00            
ATOM     14  C5  ACD     1      25.990  19.410  28.980  1.00  0.00            
ATOM     15  H7  ACD     1      26.080  20.000  28.060  1.00  0.00            
ATOM     16  O4  ACD     1      24.560  19.360  29.450  1.00  0.00            
ATOM     17  H8  ACD     1      24.390  20.270  29.720  1.00  0.00            
ATOM     18  C6  ACD     1      26.350  18.010  28.520  1.00  0.00            
ATOM     19  H9  ACD     1      26.060  17.330  29.330  1.00  0.00            
ATOM     20  O5  ACD     1      25.680  17.480  27.340  1.00  0.00            
ATOM     21  H10 ACD     1      24.720  17.450  27.410  1.00  0.00            
ATOM     22  C7  ACD     1      27.840  17.830  28.320  1.00  0.00            
ATOM     23  H11 ACD     1      27.990  16.790  28.030  1.00  0.00            
ATOM     24  O6  ACD     1      28.530  18.260  29.420  1.00  0.00            
ATOM     25  C8  ACD     1      28.380  19.600  29.780  1.00  0.00            
ATOM     26  H12 ACD     1      28.610  20.180  28.880  1.00  0.00            
ATOM     27  C9  ACD     1      29.260  19.870  30.990  1.00  0.00            
ATOM     28  H13 ACD     1      30.320  19.670  30.790  1.00  0.00            
ATOM     29  H14 ACD     1      29.190  20.960  31.090  1.00  0.00            
ATOM     30  O7  ACD     1      28.930  19.200  32.200  1.00  0.00            
ATOM     31  H15 ACD     1      29.540  19.450  32.890  1.00  0.00            
ATOM     32  O8  ACD     1      28.110  18.670  27.200  1.00  0.00            
ATOM     33  C10 ACD     1      28.790  18.190  26.050  1.00  0.00            
ATOM     34  H16 ACD     1      29.000  17.110  26.080  1.00  0.00            
ATOM     35  C11 ACD     1      27.930  18.300  24.860  1.00  0.00            
ATOM     36  H17 ACD     1      27.730  19.370  24.900  1.00  0.00            
ATOM     37  O9  ACD     1      26.850  17.450  24.910  1.00  0.00            
ATOM     38  H18 ACD     1      26.430  17.650  25.750  1.00  0.00            
ATOM     39  C12 ACD     1      28.730  18.170  23.510  1.00  0.00            
ATOM     40  H19 ACD     1      29.000  17.110  23.360  1.00  0.00            
ATOM     41  O10 ACD     1      27.880  18.450  22.480  1.00  0.00            
ATOM     42  H20 ACD     1      27.150  17.890  22.750  1.00  0.00            
ATOM     43  C13 ACD     1      30.020  19.100  23.530  1.00  0.00            
ATOM     44  H21 ACD     1      30.570  18.800  22.630  1.00  0.00            
ATOM     45  O11 ACD     1      30.740  18.610  24.680  1.00  0.00            
ATOM     46  C14 ACD     1      30.050  18.980  25.910  1.00  0.00            
ATOM     47  H22 ACD     1      29.910  20.060  25.990  1.00  0.00            
ATOM     48  C15 ACD     1      30.950  18.730  27.120  1.00  0.00            
ATOM     49  H23 ACD     1      30.470  18.760  28.100  1.00  0.00            
ATOM     50  H24 ACD     1      31.250  17.680  26.990  1.00  0.00            
ATOM     51  O12 ACD     1      32.110  19.540  27.260  1.00  0.00            
ATOM     52  H25 ACD     1      32.520  19.270  28.080  1.00  0.00            
ATOM     53  O13 ACD     1      29.710  20.480  23.620  1.00  0.00            
ATOM     54  C16 ACD     1      30.380  21.350  22.750  1.00  0.00            
ATOM     55  H26 ACD     1      31.240  20.940  22.220  1.00  0.00            
ATOM     56  C17 ACD     1      29.290  21.880  21.760  1.00  0.00            
ATOM     57  H27 ACD     1      28.500  22.320  22.390  1.00  0.00            
ATOM     58  O14 ACD     1      28.730  20.750  21.080  1.00  0.00            
ATOM     59  H28 ACD     1      28.520  20.050  21.700  1.00  0.00            
ATOM     60  C18 ACD     1      29.860  23.060  20.890  1.00  0.00            
ATOM     61  H29 ACD     1      30.550  22.730  20.110  1.00  0.00            
ATOM     62  O15 ACD     1      28.770  23.610  20.190  1.00  0.00            
ATOM     63  H30 ACD     1      28.480  24.420  20.610  1.00  0.00            
ATOM     64  C19 ACD     1      30.490  24.150  21.830  1.00  0.00            
ATOM     65  H31 ACD     1      31.070  24.880  21.250  1.00  0.00            
ATOM     66  O16 ACD     1      31.430  23.550  22.680  1.00  0.00            
ATOM     67  C20 ACD     1      30.930  22.490  23.530  1.00  0.00            
ATOM     68  H32 ACD     1      30.140  22.870  24.200  1.00  0.00            
ATOM     69  C21 ACD     1      32.230  21.980  24.250  1.00  0.00            
ATOM     70  H33 ACD     1      31.820  21.270  24.980  1.00  0.00            
ATOM     71  H34 ACD     1      32.940  21.400  23.640  1.00  0.00            
ATOM     72  O17 ACD     1      32.900  23.010  24.930  1.00  0.00            
ATOM     73  H35 ACD     1      33.190  23.620  24.250  1.00  0.00            
ATOM     74  O18 ACD     1      29.460  24.790  22.610  1.00  0.00            
ATOM     75  C22 ACD     1      29.170  26.190  22.290  1.00  0.00            
ATOM     76  H36 ACD     1      29.680  26.420  21.340  1.00  0.00            
ATOM     77  C23 ACD     1      27.750  26.300  21.950  1.00  0.00            
ATOM     78  H37 ACD     1      27.120  25.560  22.470  1.00  0.00            
ATOM     79  O19 ACD     1      27.630  26.020  20.480  1.00  0.00            
ATOM     80  H38 ACD     1      26.760  25.740  20.170  1.00  0.00            
ATOM     81  C24 ACD     1      27.060  27.640  22.330  1.00  0.00            
ATOM     82  H39 ACD     1      27.260  28.400  21.570  1.00  0.00            
ATOM     83  O20 ACD     1      25.670  27.620  22.420  1.00  0.00            
ATOM     84  H40 ACD     1      25.220  27.870  21.610  1.00  0.00            
ATOM     85  C25 ACD     1      27.610  28.050  23.690  1.00  0.00            
ATOM     86  H41 ACD     1      27.160  29.010  23.940  1.00  0.00            
ATOM     87  O21 ACD     1      29.010  28.240  23.620  1.00  0.00            
ATOM     88  C26 ACD     1      29.740  27.050  23.470  1.00  0.00            
ATOM     89  H42 ACD     1      29.600  26.560  24.440  1.00  0.00            
ATOM     90  C27 ACD     1      31.170  27.390  23.260  1.00  0.00            
ATOM     91  H43 ACD     1      31.790  26.560  22.910  1.00  0.00            
ATOM     92  H44 ACD     1      31.400  28.130  22.480  1.00  0.00            
ATOM     93  O22 ACD     1      31.720  27.820  24.480  1.00  0.00            
ATOM     94  H45 ACD     1      31.170  28.560  24.730  1.00  0.00            
ATOM     95  O23 ACD     1      27.220  27.170  24.730  1.00  0.00            
ATOM     96  C28 ACD     1      26.550  27.660  25.910  1.00  0.00            
ATOM     97  H46 ACD     1      26.070  28.640  25.760  1.00  0.00            
ATOM     98  C29 ACD     1      27.440  27.690  27.150  1.00  0.00            
ATOM     99  H47 ACD     1      28.060  26.790  27.240  1.00  0.00            
ATOM    100  O24 ACD     1      26.670  27.810  28.410  1.00  0.00            
ATOM    101  C30 ACD     1      28.360  28.910  27.160  1.00  0.00            
ATOM    102  H48 ACD     1      29.050  28.800  26.310  1.00  0.00            
ATOM    103  H49 ACD     1      27.820  29.850  27.000  1.00  0.00            
ATOM    104  O25 ACD     1      29.110  28.990  28.380  1.00  0.00            
ATOM    105  H50 ACD     1      28.450  28.870  29.070  1.00  0.00            
ATOM    106  C31 ACD     1      25.410  26.660  26.060  1.00  0.00            
ATOM    107  H51 ACD     1      25.760  25.640  26.260  1.00  0.00            
ATOM    108  O26 ACD     1      24.430  26.730  24.970  1.00  0.00            
ATOM    109  H52 ACD     1      24.880  27.100  24.210  1.00  0.00            
ATOM    110  C32 ACD     1      24.740  26.850  27.480  1.00  0.00            
ATOM    111  H53 ACD     1      24.450  27.910  27.520  1.00  0.00            
ATOM    112  O27 ACD     1      23.650  25.930  27.700  1.00  0.00            
ATOM    113  H54 ACD     1      23.170  25.760  26.890  1.00  0.00            
ATOM    114  C33 ACD     1      25.690  26.810  28.640  1.00  0.00            
ATOM    115  H55 ACD     1      25.130  27.070  29.540  1.00  0.00            
ATOM    116  O28 ACD     1      26.300  25.500  28.720  1.00  0.00            
ATOM    117  C34 ACD     1      26.240  24.810  29.920  1.00  0.00            
ATOM    118  H56 ACD     1      26.180  25.430  30.820  1.00  0.00            
ATOM    119  C35 ACD     1      25.060  23.880  29.820  1.00  0.00            
ATOM    120  H57 ACD     1      25.120  23.310  28.880  1.00  0.00            
ATOM    121  O29 ACD     1      23.770  24.530  29.870  1.00  0.00            
ATOM    122  H58 ACD     1      23.640  25.010  29.050  1.00  0.00            
ATOM    123  C36 ACD     1      25.040  22.810  30.870  1.00  0.00            
ATOM    124  H59 ACD     1      24.840  23.240  31.860  1.00  0.00            
ATOM    125  O30 ACD     1      24.030  21.840  30.640  1.00  0.00            
ATOM    126  H60 ACD     1      23.250  22.330  30.910  1.00  0.00            
ATOM    127  C1  DP9     2      24.950  20.210  25.590  1.00  0.00            
ATOM    128  N1  DP9     2      24.450  21.640  25.780  1.00  0.00            
ATOM    129  C2  DP9     2      24.870  22.660  24.860  1.00  0.00            
ATOM    130  C3  DP9     2      26.300  23.050  24.960  1.00  0.00            
ATOM    131  O1  DP9     2      26.860  23.740  24.150  1.00  0.00            
ATOM    132  N2  DP9     2      26.920  22.600  26.090  1.00  0.00            
ATOM    133  C4  DP9     2      28.230  22.940  26.480  1.00  0.00            
ATOM    134  C5  DP9     2      28.830  24.210  26.280  1.00  0.00            
ATOM    135  C6  DP9     2      30.080  24.570  26.800  1.00  0.00            
ATOM    136  C7  DP9     2      30.690  23.570  27.500  1.00  0.00            
ATOM    137  C8  DP9     2      30.070  22.280  27.660  1.00  0.00            
ATOM    138  N3  DP9     2      28.840  21.960  27.160  1.00  0.00            
ATOM    139  C9  DP9     2      24.020  23.090  23.900  1.00  0.00            
ATOM    140  O2  DP9     2      24.380  23.980  22.910  1.00  0.00            
ATOM    141  C10 DP9     2      22.580  22.670  23.880  1.00  0.00            
ATOM    142  C11 DP9     2      21.740  23.010  22.770  1.00  0.00            
ATOM    143  C12 DP9     2      20.330  22.890  22.850  1.00  0.00            
ATOM    144  C13 DP9     2      19.800  22.380  24.030  1.00  0.00            
ATOM    145  C14 DP9     2      20.610  21.960  25.120  1.00  0.00            
ATOM    146  C15 DP9     2      21.980  22.190  25.070  1.00  0.00            
ATOM    147  S1  DP9     2      22.930  21.940  26.570  1.00  0.00            
ATOM    148  O3  DP9     2      22.470  20.730  27.340  1.00  0.00            
ATOM    149  O4  DP9     2      23.150  23.280  27.130  1.00  0.00            
ATOM    150  H1  DP9     2      25.830  20.100  26.240  1.00  0.00            
ATOM    151  H2  DP9     2      24.170  19.470  25.790  1.00  0.00            
ATOM    152  H3  DP9     2      25.130  19.920  24.550  1.00  0.00            
ATOM    153  H4  DP9     2      26.440  22.000  26.750  1.00  0.00            
ATOM    154  H5  DP9     2      28.250  24.840  25.620  1.00  0.00            
ATOM    155  H6  DP9     2      30.450  25.580  26.700  1.00  0.00            
ATOM    156  H7  DP9     2      31.640  23.780  27.980  1.00  0.00            
ATOM    157  H8  DP9     2      30.540  21.440  28.160  1.00  0.00            
ATOM    158  H9  DP9     2      25.290  24.300  23.050  1.00  0.00            
ATOM    159  H10 DP9     2      22.150  23.390  21.840  1.00  0.00            
ATOM    160  H11 DP9     2      19.730  23.120  21.970  1.00  0.00            
ATOM    161  H12 DP9     2      18.730  22.260  24.150  1.00  0.00            
ATOM    162  H13 DP9     2      20.170  21.610  26.050  1.00  0.00            
TER
ENDMDL
MODEL        1
ATOM      1  H1  ACD     1      33.720  28.220  27.430  1.00  0.00            
ATOM      2  O1  ACD     1      34.390  28.830  27.740  1.00  0.00            
ATOM      3  C1  ACD     1      35.070  29.650  26.770  1.00  0.00            
ATOM      4  H2  ACD     1      35.610  28.990  26.070  1.00  0.00            
ATOM      5  H3  ACD     1      35.840  30.280  27.230  1.00  0.00            
ATOM      6  C2  ACD     1      34.030  30.520  26.030  1.00  0.00            
ATOM      7  H4  ACD     1      33.220  29.880  25.650  1.00  0.00            
ATOM      8  O2  ACD     1      33.440  31.480  26.890  1.00  0.00            
ATOM      9  C3  ACD     1      32.380  32.260  26.330  1.00  0.00            
ATOM     10  H5  ACD     1      32.120  33.010  27.090  1.00  0.00            
ATOM     11  O3  ACD     1      31.320  31.390  25.930  1.00  0.00            
ATOM     12  C4  ACD     1      30.090  31.690  26.510  1.00  0.00            
ATOM     13  H6  ACD     1      30.020  32.740  26.830  1.00  0.00            
ATOM     14  C5  ACD     1      29.110  31.450  25.380  1.00  0.00            
ATOM     15  H7  ACD     1      29.260  30.400  25.080  1.00  0.00            
ATOM     16  O4  ACD     1      29.470  32.380  24.330  1.00  0.00            
ATOM     17  H8  ACD     1      29.060  32.050  23.520  1.00  0.00            
ATOM     18  C6  ACD     1      27.730  31.570  25.850  1.00  0.00            
ATOM     19  H9  ACD     1      27.620  32.590  26.220  1.00  0.00            
ATOM     20  O5  ACD     1      26.860  31.300  24.740  1.00  0.00            
ATOM     21  H10 ACD     1      26.340  32.100  24.620  1.00  0.00            
ATOM     22  C7  ACD     1      27.460  30.670  27.040  1.00  0.00            
ATOM     23  H11 ACD     1      26.440  30.870  27.400  1.00  0.00            
ATOM     24  O6  ACD     1      28.410  31.050  28.070  1.00  0.00            
ATOM     25  C8  ACD     1      29.720  30.830  27.740  1.00  0.00            
ATOM     26  H12 ACD     1      29.940  29.800  27.440  1.00  0.00            
ATOM     27  C9  ACD     1      30.570  31.100  28.960  1.00  0.00            
ATOM     28  H13 ACD     1      30.050  30.610  29.790  1.00  0.00            
ATOM     29  H14 ACD     1      31.580  30.710  28.760  1.00  0.00            
ATOM     30  O7  ACD     1      30.630  32.490  29.290  1.00  0.00            
ATOM     31  H15 ACD     1      29.730  32.800  29.450  1.00  0.00            
ATOM     32  O8  ACD     1      27.580  29.280  26.660  1.00  0.00            
ATOM     33  C10 ACD     1      26.830  28.210  27.270  1.00  0.00            
ATOM     34  H16 ACD     1      26.160  28.520  28.090  1.00  0.00            
ATOM     35  C11 ACD     1      25.990  27.780  26.040  1.00  0.00            
ATOM     36  H17 ACD     1      26.520  28.120  25.150  1.00  0.00            
ATOM     37  O9  ACD     1      24.750  28.640  25.920  1.00  0.00            
ATOM     38  H18 ACD     1      25.020  29.560  25.830  1.00  0.00            
ATOM     39  C12 ACD     1      25.590  26.330  25.950  1.00  0.00            
ATOM     40  H19 ACD     1      24.730  26.170  26.610  1.00  0.00            
ATOM     41  O10 ACD     1      25.360  25.980  24.560  1.00  0.00            
ATOM     42  H20 ACD     1      24.510  26.340  24.300  1.00  0.00            
ATOM     43  C13 ACD     1      26.800  25.440  26.430  1.00  0.00            
ATOM     44  H21 ACD     1      26.570  24.380  26.530  1.00  0.00            
ATOM     45  O11 ACD     1      27.140  25.900  27.710  1.00  0.00            
ATOM     46  C14 ACD     1      27.820  27.180  27.840  1.00  0.00            
ATOM     47  H22 ACD     1      28.720  27.260  27.210  1.00  0.00            
ATOM     48  C15 ACD     1      28.180  27.410  29.290  1.00  0.00            
ATOM     49  H23 ACD     1      28.440  28.450  29.530  1.00  0.00            
ATOM     50  H24 ACD     1      27.290  27.300  29.910  1.00  0.00            
ATOM     51  O12 ACD     1      29.090  26.470  29.840  1.00  0.00            
ATOM     52  H25 ACD     1      28.670  25.620  29.650  1.00  0.00            
ATOM     53  O13 ACD     1      27.930  25.600  25.490  1.00  0.00            
ATOM     54  C16 ACD     1      28.300  24.390  24.790  1.00  0.00            
ATOM     55  H26 ACD     1      27.600  23.570  24.990  1.00  0.00            
ATOM     56  C17 ACD     1      28.270  24.710  23.290  1.00  0.00            
ATOM     57  H27 ACD     1      28.750  25.690  23.170  1.00  0.00            
ATOM     58  O14 ACD     1      26.890  24.930  22.780  1.00  0.00            
ATOM     59  H28 ACD     1      26.360  25.420  23.400  1.00  0.00            
ATOM     60  C18 ACD     1      28.930  23.590  22.510  1.00  0.00            
ATOM     61  H29 ACD     1      28.350  22.670  22.720  1.00  0.00            
ATOM     62  O15 ACD     1      28.850  23.740  21.150  1.00  0.00            
ATOM     63  H30 ACD     1      29.410  24.480  20.920  1.00  0.00            
ATOM     64  C19 ACD     1      30.350  23.280  22.920  1.00  0.00            
ATOM     65  H31 ACD     1      30.690  22.330  22.520  1.00  0.00            
ATOM     66  O16 ACD     1      30.160  22.990  24.340  1.00  0.00            
ATOM     67  C20 ACD     1      29.750  24.040  25.210  1.00  0.00            
ATOM     68  H32 ACD     1      30.340  24.920  24.920  1.00  0.00            
ATOM     69  C21 ACD     1      30.030  23.780  26.630  1.00  0.00            
ATOM     70  H33 ACD     1      31.120  23.730  26.740  1.00  0.00            
ATOM     71  H34 ACD     1      29.760  24.660  27.230  1.00  0.00            
ATOM     72  O17 ACD     1      29.460  22.550  27.080  1.00  0.00            
ATOM     73  H35 ACD     1      28.510  22.690  27.150  1.00  0.00            
ATOM     74  O18 ACD     1      31.300  24.330  22.790  1.00  0.00            
ATOM     75  C22 ACD     1      32.250  24.190  21.840  1.00  0.00            
ATOM     76  H36 ACD     1      32.020  23.250  21.310  1.00  0.00            
ATOM     77  C23 ACD     1      32.170  25.330  20.840  1.00  0.00            
ATOM     78  H37 ACD     1      32.090  26.230  21.460  1.00  0.00            
ATOM     79  O19 ACD     1      30.970  25.220  20.090  1.00  0.00            
ATOM     80  H38 ACD     1      31.160  25.630  19.240  1.00  0.00            
ATOM     81  C24 ACD     1      33.440  25.480  19.980  1.00  0.00            
ATOM     82  H39 ACD     1      33.550  24.640  19.290  1.00  0.00            
ATOM     83  O20 ACD     1      33.500  26.720  19.300  1.00  0.00            
ATOM     84  H40 ACD     1      32.820  26.790  18.630  1.00  0.00            
ATOM     85  C25 ACD     1      34.600  25.400  20.960  1.00  0.00            
ATOM     86  H41 ACD     1      35.550  25.500  20.420  1.00  0.00            
ATOM     87  O21 ACD     1      34.600  24.110  21.520  1.00  0.00            
ATOM     88  C26 ACD     1      33.610  23.910  22.480  1.00  0.00            
ATOM     89  H42 ACD     1      33.720  24.670  23.260  1.00  0.00            
ATOM     90  C27 ACD     1      33.760  22.540  23.170  1.00  0.00            
ATOM     91  H43 ACD     1      34.730  22.590  23.680  1.00  0.00            
ATOM     92  H44 ACD     1      33.010  22.520  23.980  1.00  0.00            
ATOM     93  O22 ACD     1      33.610  21.440  22.230  1.00  0.00            
ATOM     94  H45 ACD     1      33.900  21.690  21.350  1.00  0.00            
ATOM     95  O23 ACD     1      34.570  26.390  21.930  1.00  0.00            
ATOM     96  C28 ACD     1      35.630  27.290  22.070  1.00  0.00            
ATOM     97  H46 ACD     1      36.570  26.930  21.630  1.00  0.00            
ATOM     98  C29 ACD     1      35.780  27.500  23.600  1.00  0.00            
ATOM     99  H47 ACD     1      34.800  27.700  24.050  1.00  0.00            
ATOM    100  O24 ACD     1      36.550  28.680  23.940  1.00  0.00            
ATOM    101  C30 ACD     1      36.500  26.310  24.180  1.00  0.00            
ATOM    102  H48 ACD     1      36.030  25.360  23.880  1.00  0.00            
ATOM    103  H49 ACD     1      37.560  26.330  23.900  1.00  0.00            
ATOM    104  O25 ACD     1      36.580  26.460  25.550  1.00  0.00            
ATOM    105  H50 ACD     1      36.990  27.330  25.690  1.00  0.00            
ATOM    106  C31 ACD     1      35.340  28.600  21.390  1.00  0.00            
ATOM    107  H51 ACD     1      34.330  28.880  21.730  1.00  0.00            
ATOM    108  O26 ACD     1      35.380  28.400  19.970  1.00  0.00            
ATOM    109  H52 ACD     1      34.540  28.020  19.720  1.00  0.00            
ATOM    110  C32 ACD     1      36.200  29.720  21.860  1.00  0.00            
ATOM    111  H53 ACD     1      37.220  29.400  21.610  1.00  0.00            
ATOM    112  O27 ACD     1      35.920  30.990  21.230  1.00  0.00            
ATOM    113  H54 ACD     1      35.170  31.290  21.750  1.00  0.00            
ATOM    114  C33 ACD     1      36.100  29.890  23.360  1.00  0.00            
ATOM    115  H55 ACD     1      36.770  30.720  23.610  1.00  0.00            
ATOM    116  O28 ACD     1      34.750  30.260  23.750  1.00  0.00            
ATOM    117  C34 ACD     1      34.550  31.240  24.750  1.00  0.00            
ATOM    118  H56 ACD     1      35.490  31.790  24.940  1.00  0.00            
ATOM    119  C35 ACD     1      33.610  32.210  24.130  1.00  0.00            
ATOM    120  H57 ACD     1      32.810  31.600  23.690  1.00  0.00            
ATOM    121  O29 ACD     1      34.250  32.940  23.050  1.00  0.00            
ATOM    122  H58 ACD     1      33.470  33.340  22.660  1.00  0.00            
ATOM    123  C36 ACD     1      32.960  33.110  25.190  1.00  0.00            
ATOM    124  H59 ACD     1      33.790  33.760  25.500  1.00  0.00            
ATOM    125  O30 ACD     1      31.860  33.790  24.610  1.00  0.00            
ATOM    126  H60 ACD     1      31.110  33.210  24.470  1.00  0.00            
ATOM    127  C1  DP9     2      31.840  29.160  20.510  1.00  0.00            
ATOM    128  N1  DP9     2      30.650  29.680  21.280  1.00  0.00            
ATOM    129  C2  DP9     2      30.100  28.970  22.400  1.00  0.00            
ATOM    130  C3  DP9     2      31.070  28.710  23.520  1.00  0.00            
ATOM    131  O1  DP9     2      32.210  29.110  23.520  1.00  0.00            
ATOM    132  N2  DP9     2      30.650  27.990  24.540  1.00  0.00            
ATOM    133  C4  DP9     2      31.390  27.440  25.520  1.00  0.00            
ATOM    134  C5  DP9     2      32.340  26.520  25.180  1.00  0.00            
ATOM    135  C6  DP9     2      32.990  25.780  26.160  1.00  0.00            
ATOM    136  C7  DP9     2      32.700  26.130  27.470  1.00  0.00            
ATOM    137  C8  DP9     2      31.810  27.110  27.780  1.00  0.00            
ATOM    138  N3  DP9     2      31.140  27.710  26.780  1.00  0.00            
ATOM    139  C9  DP9     2      28.770  28.700  22.340  1.00  0.00            
ATOM    140  O2  DP9     2      28.180  28.200  23.420  1.00  0.00            
ATOM    141  C10 DP9     2      27.820  29.220  21.270  1.00  0.00            
ATOM    142  C11 DP9     2      26.520  28.730  21.150  1.00  0.00            
ATOM    143  C12 DP9     2      25.580  29.310  20.320  1.00  0.00            
ATOM    144  C13 DP9     2      25.930  30.410  19.570  1.00  0.00            
ATOM    145  C14 DP9     2      27.200  30.970  19.700  1.00  0.00            
ATOM    146  C15 DP9     2      28.190  30.280  20.420  1.00  0.00            
ATOM    147  S1  DP9     2      29.710  30.970  20.650  1.00  0.00            
ATOM    148  O3  DP9     2      29.650  31.920  21.720  1.00  0.00            
ATOM    149  O4  DP9     2      30.360  31.300  19.370  1.00  0.00            
ATOM    150  H1  DP9     2      32.190  28.260  21.030  1.00  0.00            
ATOM    151  H2  DP9     2      31.570  28.870  19.490  1.00  0.00            
ATOM    152  H3  DP9     2      32.670  29.880  20.450  1.00  0.00            
ATOM    153  H4  DP9     2      29.680  27.720  24.610  1.00  0.00            
ATOM    154  H5  DP9     2      32.540  26.240  24.150  1.00  0.00            
ATOM    155  H6  DP9     2      33.660  24.950  25.980  1.00  0.00            
ATOM    156  H7  DP9     2      33.200  25.590  28.270  1.00  0.00            
ATOM    157  H8  DP9     2      31.620  27.430  28.800  1.00  0.00            
ATOM    158  H9  DP9     2      27.290  28.590  23.330  1.00  0.00            
ATOM    159  H10 DP9     2      26.300  27.830  21.720  1.00  0.00            
ATOM    160  H11 DP9     2      24.560  28.930  20.280  1.00  0.00            
ATOM    161  H12 DP9     2      25.130  30.850  18.980  1.00  0.00            
ATOM    162  H13 DP9     2      27.370  31.970  19.310  1.00  0.00            
TER
ENDMDL
MODEL        1
ATOM      1  H1  ACD     1      22.030  30.010  29.420  1.00  0.00            
ATOM      2  O1  ACD     1      22.540  30.810  29.590  1.00  0.00            
ATOM      3  C1  ACD     1      23.620  30.850  28.700  1.00  0.00            
ATOM      4  H2  ACD     1      23.950  31.880  28.510  1.00  0.00            
ATOM      5  H3  ACD     1      23.330  30.590  27.680  1.00  0.00            
ATOM      6  C2  ACD     1      24.850  30.040  29.080  1.00  0.00            
ATOM      7  H4  ACD     1      25.590  30.270  28.300  1.00  0.00            
ATOM      8  O2  ACD     1      25.190  30.590  30.340  1.00  0.00            
ATOM      9  C3  ACD     1      26.060  29.980  31.240  1.00  0.00            
ATOM     10  H5  ACD     1      26.130  30.660  32.100  1.00  0.00            
ATOM     11  O3  ACD     1      27.360  30.020  30.620  1.00  0.00            
ATOM     12  C4  ACD     1      28.310  31.050  30.990  1.00  0.00            
ATOM     13  H6  ACD     1      27.920  31.510  31.900  1.00  0.00            
ATOM     14  C5  ACD     1      29.720  30.360  31.220  1.00  0.00            
ATOM     15  H7  ACD     1      29.880  29.830  30.270  1.00  0.00            
ATOM     16  O4  ACD     1      29.610  29.450  32.270  1.00  0.00            
ATOM     17  H8  ACD     1      28.780  28.980  32.360  1.00  0.00            
ATOM     18  C6  ACD     1      30.890  31.360  31.370  1.00  0.00            
ATOM     19  H9  ACD     1      30.690  31.950  32.280  1.00  0.00            
ATOM     20  O5  ACD     1      32.210  30.730  31.470  1.00  0.00            
ATOM     21  H10 ACD     1      32.280  30.380  32.370  1.00  0.00            
ATOM     22  C7  ACD     1      30.810  32.360  30.200  1.00  0.00            
ATOM     23  H11 ACD     1      31.520  33.180  30.280  1.00  0.00            
ATOM     24  O6  ACD     1      29.500  33.010  30.180  1.00  0.00            
ATOM     25  C8  ACD     1      28.430  32.110  29.860  1.00  0.00            
ATOM     26  H12 ACD     1      28.700  31.530  28.970  1.00  0.00            
ATOM     27  C9  ACD     1      27.250  32.960  29.450  1.00  0.00            
ATOM     28  H13 ACD     1      27.450  33.630  28.610  1.00  0.00            
ATOM     29  H14 ACD     1      26.620  32.220  28.950  1.00  0.00            
ATOM     30  O7  ACD     1      26.510  33.600  30.520  1.00  0.00            
ATOM     31  H15 ACD     1      26.180  32.880  31.060  1.00  0.00            
ATOM     32  O8  ACD     1      31.010  31.650  29.000  1.00  0.00            
ATOM     33  C10 ACD     1      32.050  32.190  28.160  1.00  0.00            
ATOM     34  H16 ACD     1      32.570  33.060  28.580  1.00  0.00            
ATOM     35  C11 ACD     1      33.090  31.080  28.040  1.00  0.00            
ATOM     36  H17 ACD     1      32.460  30.200  27.870  1.00  0.00            
ATOM     37  O9  ACD     1      33.880  30.960  29.240  1.00  0.00            
ATOM     38  H18 ACD     1      33.300  30.960  30.000  1.00  0.00            
ATOM     39  C12 ACD     1      33.830  31.270  26.770  1.00  0.00            
ATOM     40  H19 ACD     1      34.480  32.140  26.930  1.00  0.00            
ATOM     41  O10 ACD     1      34.570  30.050  26.510  1.00  0.00            
ATOM     42  H20 ACD     1      34.790  29.760  27.410  1.00  0.00            
ATOM     43  C13 ACD     1      32.980  31.630  25.510  1.00  0.00            
ATOM     44  H21 ACD     1      33.640  31.890  24.670  1.00  0.00            
ATOM     45  O11 ACD     1      32.270  32.790  25.800  1.00  0.00            
ATOM     46  C14 ACD     1      31.350  32.670  26.850  1.00  0.00            
ATOM     47  H22 ACD     1      30.660  31.860  26.570  1.00  0.00            
ATOM     48  C15 ACD     1      30.510  33.960  27.000  1.00  0.00            
ATOM     49  H23 ACD     1      30.000  34.090  26.040  1.00  0.00            
ATOM     50  H24 ACD     1      29.730  33.980  27.770  1.00  0.00            
ATOM     51  O12 ACD     1      31.430  35.010  27.100  1.00  0.00            
ATOM     52  H25 ACD     1      32.000  34.840  26.350  1.00  0.00            
ATOM     53  O13 ACD     1      32.110  30.560  25.160  1.00  0.00            
ATOM     54  C16 ACD     1      32.090  30.160  23.780  1.00  0.00            
ATOM     55  H26 ACD     1      32.870  30.630  23.170  1.00  0.00            
ATOM     56  C17 ACD     1      32.620  28.740  23.710  1.00  0.00            
ATOM     57  H27 ACD     1      31.980  28.240  24.450  1.00  0.00            
ATOM     58  O14 ACD     1      33.930  28.780  24.130  1.00  0.00            
ATOM     59  H28 ACD     1      33.900  28.940  25.080  1.00  0.00            
ATOM     60  C18 ACD     1      32.430  28.180  22.340  1.00  0.00            
ATOM     61  H29 ACD     1      33.090  28.820  21.750  1.00  0.00            
ATOM     62  O15 ACD     1      32.820  26.850  22.370  1.00  0.00            
ATOM     63  H30 ACD     1      33.720  26.900  22.700  1.00  0.00            
ATOM     64  C19 ACD     1      31.010  28.310  21.800  1.00  0.00            
ATOM     65  H31 ACD     1      31.080  28.030  20.740  1.00  0.00            
ATOM     66  O16 ACD     1      30.650  29.720  21.880  1.00  0.00            
ATOM     67  C20 ACD     1      30.700  30.390  23.160  1.00  0.00            
ATOM     68  H32 ACD     1      29.960  29.970  23.850  1.00  0.00            
ATOM     69  C21 ACD     1      30.380  31.860  23.050  1.00  0.00            
ATOM     70  H33 ACD     1      29.400  31.980  22.590  1.00  0.00            
ATOM     71  H34 ACD     1      30.250  32.340  24.030  1.00  0.00            
ATOM     72  O17 ACD     1      31.330  32.640  22.310  1.00  0.00            
ATOM     73  H35 ACD     1      31.430  32.130  21.500  1.00  0.00            
ATOM     74  O18 ACD     1      29.990  27.510  22.320  1.00  0.00            
ATOM     75  C22 ACD     1      28.870  27.040  21.580  1.00  0.00            
ATOM     76  H36 ACD     1      29.120  26.850  20.530  1.00  0.00            
ATOM     77  C23 ACD     1      28.430  25.720  22.290  1.00  0.00            
ATOM     78  H37 ACD     1      28.650  25.930  23.340  1.00  0.00            
ATOM     79  O19 ACD     1      29.200  24.510  22.000  1.00  0.00            
ATOM     80  H38 ACD     1      29.970  24.540  22.570  1.00  0.00            
ATOM     81  C24 ACD     1      26.920  25.490  22.110  1.00  0.00            
ATOM     82  H39 ACD     1      26.680  25.250  21.070  1.00  0.00            
ATOM     83  O20 ACD     1      26.400  24.410  22.860  1.00  0.00            
ATOM     84  H40 ACD     1      26.640  24.510  23.780  1.00  0.00            
ATOM     85  C25 ACD     1      26.120  26.740  22.450  1.00  0.00            
ATOM     86  H41 ACD     1      25.040  26.550  22.340  1.00  0.00            
ATOM     87  O21 ACD     1      26.470  27.710  21.500  1.00  0.00            
ATOM     88  C26 ACD     1      27.790  28.150  21.480  1.00  0.00            
ATOM     89  H42 ACD     1      27.880  28.890  22.280  1.00  0.00            
ATOM     90  C27 ACD     1      27.910  28.930  20.230  1.00  0.00            
ATOM     91  H43 ACD     1      28.900  28.770  19.780  1.00  0.00            
ATOM     92  H44 ACD     1      27.280  28.560  19.410  1.00  0.00            
ATOM     93  O22 ACD     1      27.560  30.340  20.400  1.00  0.00            
ATOM     94  H45 ACD     1      26.810  30.590  19.850  1.00  0.00            
ATOM     95  O23 ACD     1      26.270  27.170  23.880  1.00  0.00            
ATOM     96  C28 ACD     1      25.380  26.610  24.810  1.00  0.00            
ATOM     97  H46 ACD     1      24.840  25.770  24.360  1.00  0.00            
ATOM     98  C29 ACD     1      24.350  27.640  25.180  1.00  0.00            
ATOM     99  H47 ACD     1      24.950  28.510  25.490  1.00  0.00            
ATOM    100  O24 ACD     1      23.630  27.090  26.270  1.00  0.00            
ATOM    101  C30 ACD     1      23.410  28.110  24.140  1.00  0.00            
ATOM    102  H48 ACD     1      22.640  28.740  24.580  1.00  0.00            
ATOM    103  H49 ACD     1      23.950  28.640  23.350  1.00  0.00            
ATOM    104  O25 ACD     1      22.810  27.010  23.440  1.00  0.00            
ATOM    105  H50 ACD     1      22.110  26.680  24.010  1.00  0.00            
ATOM    106  C31 ACD     1      26.190  26.080  25.990  1.00  0.00            
ATOM    107  H51 ACD     1      26.880  26.880  26.290  1.00  0.00            
ATOM    108  O26 ACD     1      26.800  24.890  25.590  1.00  0.00            
ATOM    109  H52 ACD     1      27.240  24.610  26.400  1.00  0.00            
ATOM    110  C32 ACD     1      25.270  25.680  27.130  1.00  0.00            
ATOM    111  H53 ACD     1      24.720  24.760  26.900  1.00  0.00            
ATOM    112  O27 ACD     1      26.040  25.340  28.250  1.00  0.00            
ATOM    113  H54 ACD     1      25.910  25.980  28.950  1.00  0.00            
ATOM    114  C33 ACD     1      24.330  26.790  27.490  1.00  0.00            
ATOM    115  H55 ACD     1      23.720  26.440  28.330  1.00  0.00            
ATOM    116  O28 ACD     1      24.980  27.930  27.910  1.00  0.00            
ATOM    117  C34 ACD     1      24.580  28.510  29.230  1.00  0.00            
ATOM    118  H56 ACD     1      23.510  28.410  29.480  1.00  0.00            
ATOM    119  C35 ACD     1      25.380  27.740  30.360  1.00  0.00            
ATOM    120  H57 ACD     1      26.410  27.650  30.000  1.00  0.00            
ATOM    121  O29 ACD     1      24.760  26.430  30.480  1.00  0.00            
ATOM    122  H58 ACD     1      24.750  26.300  31.430  1.00  0.00            
ATOM    123  C36 ACD     1      25.620  28.520  31.630  1.00  0.00            
ATOM    124  H59 ACD     1      24.610  28.680  32.020  1.00  0.00            
ATOM    125  O30 ACD     1      26.560  27.920  32.550  1.00  0.00            
ATOM    126  H60 ACD     1      26.210  27.050  32.770  1.00  0.00            
ATOM    127  C1  DP9     2      30.120  26.340  25.460  1.00  0.00            
ATOM    128  N1  DP9     2      30.780  27.150  26.510  1.00  0.00            
ATOM    129  C2  DP9     2      29.970  27.500  27.600  1.00  0.00            
ATOM    130  C3  DP9     2      29.030  28.710  27.430  1.00  0.00            
ATOM    131  O1  DP9     2      28.190  29.090  28.190  1.00  0.00            
ATOM    132  N2  DP9     2      29.210  29.390  26.300  1.00  0.00            
ATOM    133  C4  DP9     2      28.260  30.310  25.910  1.00  0.00            
ATOM    134  C5  DP9     2      27.500  29.970  24.760  1.00  0.00            
ATOM    135  C6  DP9     2      26.490  30.890  24.390  1.00  0.00            
ATOM    136  C7  DP9     2      26.520  32.170  25.010  1.00  0.00            
ATOM    137  C8  DP9     2      27.460  32.430  25.970  1.00  0.00            
ATOM    138  N3  DP9     2      28.330  31.550  26.410  1.00  0.00            
ATOM    139  C9  DP9     2      30.040  26.850  28.750  1.00  0.00            
ATOM    140  O2  DP9     2      29.220  27.110  29.780  1.00  0.00            
ATOM    141  C10 DP9     2      30.900  25.620  28.920  1.00  0.00            
ATOM    142  C11 DP9     2      30.580  24.580  29.890  1.00  0.00            
ATOM    143  C12 DP9     2      31.360  23.460  30.050  1.00  0.00            
ATOM    144  C13 DP9     2      32.540  23.330  29.270  1.00  0.00            
ATOM    145  C14 DP9     2      32.870  24.350  28.340  1.00  0.00            
ATOM    146  C15 DP9     2      32.010  25.410  28.130  1.00  0.00            
ATOM    147  S1  DP9     2      32.350  26.730  26.990  1.00  0.00            
ATOM    148  O3  DP9     2      33.170  26.310  25.840  1.00  0.00            
ATOM    149  O4  DP9     2      32.730  27.850  27.860  1.00  0.00            
ATOM    150  H1  DP9     2      30.190  25.330  25.890  1.00  0.00            
ATOM    151  H2  DP9     2      29.100  26.670  25.230  1.00  0.00            
ATOM    152  H3  DP9     2      30.660  26.390  24.500  1.00  0.00            
ATOM    153  H4  DP9     2      29.930  29.150  25.620  1.00  0.00            
ATOM    154  H5  DP9     2      27.700  29.030  24.260  1.00  0.00            
ATOM    155  H6  DP9     2      25.790  30.680  23.590  1.00  0.00            
ATOM    156  H7  DP9     2      25.710  32.870  24.790  1.00  0.00            
ATOM    157  H8  DP9     2      27.220  33.320  26.550  1.00  0.00            
ATOM    158  H9  DP9     2      28.660  27.870  29.570  1.00  0.00            
ATOM    159  H10 DP9     2      29.700  24.640  30.530  1.00  0.00            
ATOM    160  H11 DP9     2      30.940  22.600  30.570  1.00  0.00            
ATOM    161  H12 DP9     2      33.190  22.480  29.420  1.00  0.00            
ATOM    162  H13 DP9     2      33.810  24.250  27.800  1.00  0.00            
TER
ENDMDL
MODEL        1
ATOM      1  H1  ACD     1      21.860  30.360  28.120  1.00  0.00            
ATOM      2  O1  ACD     1      22.440  30.040  27.430  1.00  0.00            
ATOM      3  C1  ACD     1      23.820  30.520  27.520  1.00  0.00            
ATOM      4  H2  ACD     1      23.700  31.600  27.710  1.00  0.00            
ATOM      5  H3  ACD     1      24.380  30.340  26.590  1.00  0.00            
ATOM      6  C2  ACD     1      24.660  29.930  28.680  1.00  0.00            
ATOM      7  H4  ACD     1      25.660  30.320  28.450  1.00  0.00            
ATOM      8  O2  ACD     1      24.120  30.450  29.870  1.00  0.00            
ATOM      9  C3  ACD     1      24.880  30.090  30.960  1.00  0.00            
ATOM     10  H5  ACD     1      24.450  30.510  31.870  1.00  0.00            
ATOM     11  O3  ACD     1      26.240  30.460  30.710  1.00  0.00            
ATOM     12  C4  ACD     1      26.750  31.450  31.550  1.00  0.00            
ATOM     13  H6  ACD     1      26.170  31.640  32.460  1.00  0.00            
ATOM     14  C5  ACD     1      28.070  30.880  32.130  1.00  0.00            
ATOM     15  H7  ACD     1      28.550  30.510  31.210  1.00  0.00            
ATOM     16  O4  ACD     1      27.740  29.930  33.140  1.00  0.00            
ATOM     17  H8  ACD     1      28.560  29.480  33.370  1.00  0.00            
ATOM     18  C6  ACD     1      28.960  32.030  32.660  1.00  0.00            
ATOM     19  H9  ACD     1      28.450  32.420  33.550  1.00  0.00            
ATOM     20  O5  ACD     1      30.280  31.520  32.930  1.00  0.00            
ATOM     21  H10 ACD     1      30.150  31.130  33.800  1.00  0.00            
ATOM     22  C7  ACD     1      29.090  33.200  31.670  1.00  0.00            
ATOM     23  H11 ACD     1      29.610  34.050  32.120  1.00  0.00            
ATOM     24  O6  ACD     1      27.810  33.640  31.440  1.00  0.00            
ATOM     25  C8  ACD     1      26.990  32.730  30.640  1.00  0.00            
ATOM     26  H12 ACD     1      27.520  32.520  29.710  1.00  0.00            
ATOM     27  C9  ACD     1      25.690  33.420  30.230  1.00  0.00            
ATOM     28  H13 ACD     1      26.050  34.170  29.520  1.00  0.00            
ATOM     29  H14 ACD     1      25.120  32.640  29.710  1.00  0.00            
ATOM     30  O7  ACD     1      24.920  34.050  31.300  1.00  0.00            
ATOM     31  H15 ACD     1      24.430  34.810  30.960  1.00  0.00            
ATOM     32  O8  ACD     1      29.770  32.690  30.480  1.00  0.00            
ATOM     33  C10 ACD     1      30.990  33.300  30.040  1.00  0.00            
ATOM     34  H16 ACD     1      31.450  33.960  30.780  1.00  0.00            
ATOM     35  C11 ACD     1      31.940  32.160  29.650  1.00  0.00            
ATOM     36  H17 ACD     1      31.320  31.420  29.130  1.00  0.00            
ATOM     37  O9  ACD     1      32.380  31.500  30.840  1.00  0.00            
ATOM     38  H18 ACD     1      31.690  31.660  31.490  1.00  0.00            
ATOM     39  C12 ACD     1      32.980  32.580  28.650  1.00  0.00            
ATOM     40  H19 ACD     1      33.870  33.080  29.060  1.00  0.00            
ATOM     41  O10 ACD     1      33.480  31.380  28.100  1.00  0.00            
ATOM     42  H20 ACD     1      33.270  30.640  28.680  1.00  0.00            
ATOM     43  C13 ACD     1      32.500  33.350  27.520  1.00  0.00            
ATOM     44  H21 ACD     1      33.280  33.880  26.980  1.00  0.00            
ATOM     45  O11 ACD     1      31.810  34.430  28.060  1.00  0.00            
ATOM     46  C14 ACD     1      30.670  34.100  28.800  1.00  0.00            
ATOM     47  H22 ACD     1      29.940  33.600  28.150  1.00  0.00            
ATOM     48  C15 ACD     1      29.930  35.400  29.110  1.00  0.00            
ATOM     49  H23 ACD     1      29.740  35.780  28.100  1.00  0.00            
ATOM     50  H24 ACD     1      28.950  35.140  29.530  1.00  0.00            
ATOM     51  O12 ACD     1      30.740  36.330  29.910  1.00  0.00            
ATOM     52  H25 ACD     1      31.680  36.150  29.780  1.00  0.00            
ATOM     53  O13 ACD     1      31.830  32.600  26.510  1.00  0.00            
ATOM     54  C16 ACD     1      32.170  32.840  25.130  1.00  0.00            
ATOM     55  H26 ACD     1      32.870  33.660  24.930  1.00  0.00            
ATOM     56  C17 ACD     1      32.700  31.400  24.820  1.00  0.00            
ATOM     57  H27 ACD     1      31.930  30.750  25.240  1.00  0.00            
ATOM     58  O14 ACD     1      34.040  31.220  25.420  1.00  0.00            
ATOM     59  H28 ACD     1      33.900  31.260  26.370  1.00  0.00            
ATOM     60  C18 ACD     1      32.700  31.230  23.340  1.00  0.00            
ATOM     61  H29 ACD     1      33.420  31.980  23.000  1.00  0.00            
ATOM     62  O15 ACD     1      33.120  29.950  22.940  1.00  0.00            
ATOM     63  H30 ACD     1      33.980  29.880  23.360  1.00  0.00            
ATOM     64  C19 ACD     1      31.300  31.520  22.730  1.00  0.00            
ATOM     65  H31 ACD     1      31.350  31.450  21.640  1.00  0.00            
ATOM     66  O16 ACD     1      30.890  32.860  23.080  1.00  0.00            
ATOM     67  C20 ACD     1      30.850  33.150  24.440  1.00  0.00            
ATOM     68  H32 ACD     1      30.060  32.550  24.910  1.00  0.00            
ATOM     69  C21 ACD     1      30.540  34.660  24.640  1.00  0.00            
ATOM     70  H33 ACD     1      29.640  34.950  24.080  1.00  0.00            
ATOM     71  H34 ACD     1      30.380  34.820  25.720  1.00  0.00            
ATOM     72  O17 ACD     1      31.610  35.520  24.170  1.00  0.00            
ATOM     73  H35 ACD     1      31.850  35.200  23.290  1.00  0.00            
ATOM     74  O18 ACD     1      30.400  30.570  23.130  1.00  0.00            
ATOM     75  C22 ACD     1      29.570  29.800  22.130  1.00  0.00            
ATOM     76  H36 ACD     1      29.960  29.890  21.100  1.00  0.00            
ATOM     77  C23 ACD     1      29.660  28.440  22.710  1.00  0.00            
ATOM     78  H37 ACD     1      29.350  28.580  23.750  1.00  0.00            
ATOM     79  O19 ACD     1      31.000  28.030  22.490  1.00  0.00            
ATOM     80  H38 ACD     1      31.490  28.770  22.860  1.00  0.00            
ATOM     81  C24 ACD     1      28.630  27.510  22.070  1.00  0.00            
ATOM     82  H39 ACD     1      28.820  27.410  21.000  1.00  0.00            
ATOM     83  O20 ACD     1      28.480  26.220  22.630  1.00  0.00            
ATOM     84  H40 ACD     1      28.360  26.260  23.580  1.00  0.00            
ATOM     85  C25 ACD     1      27.200  28.100  22.330  1.00  0.00            
ATOM     86  H41 ACD     1      26.460  27.430  21.890  1.00  0.00            
ATOM     87  O21 ACD     1      27.190  29.350  21.640  1.00  0.00            
ATOM     88  C26 ACD     1      28.110  30.370  22.100  1.00  0.00            
ATOM     89  H42 ACD     1      27.970  30.640  23.150  1.00  0.00            
ATOM     90  C27 ACD     1      28.020  31.620  21.240  1.00  0.00            
ATOM     91  H43 ACD     1      28.870  32.270  21.450  1.00  0.00            
ATOM     92  H44 ACD     1      28.090  31.240  20.210  1.00  0.00            
ATOM     93  O22 ACD     1      26.740  32.380  21.260  1.00  0.00            
ATOM     94  H45 ACD     1      26.960  33.240  20.880  1.00  0.00            
ATOM     95  O23 ACD     1      27.000  28.310  23.690  1.00  0.00            
ATOM     96  C28 ACD     1      26.290  27.310  24.320  1.00  0.00            
ATOM     97  H46 ACD     1      26.080  26.410  23.730  1.00  0.00            
ATOM     98  C29 ACD     1      24.930  27.920  24.720  1.00  0.00            
ATOM     99  H47 ACD     1      25.190  28.830  25.280  1.00  0.00            
ATOM    100  O24 ACD     1      24.210  27.140  25.660  1.00  0.00            
ATOM    101  C30 ACD     1      24.090  28.300  23.490  1.00  0.00            
ATOM    102  H48 ACD     1      23.400  29.080  23.830  1.00  0.00            
ATOM    103  H49 ACD     1      24.770  28.810  22.790  1.00  0.00            
ATOM    104  O25 ACD     1      23.520  27.190  22.870  1.00  0.00            
ATOM    105  H50 ACD     1      23.370  26.550  23.570  1.00  0.00            
ATOM    106  C31 ACD     1      27.080  27.010  25.510  1.00  0.00            
ATOM    107  H51 ACD     1      27.220  27.910  26.130  1.00  0.00            
ATOM    108  O26 ACD     1      28.250  26.230  25.240  1.00  0.00            
ATOM    109  H52 ACD     1      28.560  25.930  26.100  1.00  0.00            
ATOM    110  C32 ACD     1      26.240  26.190  26.440  1.00  0.00            
ATOM    111  H53 ACD     1      25.900  25.320  25.870  1.00  0.00            
ATOM    112  O27 ACD     1      26.900  25.660  27.620  1.00  0.00            
ATOM    113  H54 ACD     1      27.240  26.440  28.070  1.00  0.00            
ATOM    114  C33 ACD     1      24.910  26.800  26.800  1.00  0.00            
ATOM    115  H55 ACD     1      24.300  26.180  27.470  1.00  0.00            
ATOM    116  O28 ACD     1      25.330  27.910  27.570  1.00  0.00            
ATOM    117  C34 ACD     1      24.630  28.360  28.700  1.00  0.00            
ATOM    118  H56 ACD     1      23.570  28.100  28.630  1.00  0.00            
ATOM    119  C35 ACD     1      25.190  27.780  30.050  1.00  0.00            
ATOM    120  H57 ACD     1      26.280  27.770  29.910  1.00  0.00            
ATOM    121  O29 ACD     1      24.820  26.370  30.240  1.00  0.00            
ATOM    122  H58 ACD     1      25.490  25.880  30.720  1.00  0.00            
ATOM    123  C36 ACD     1      24.780  28.610  31.270  1.00  0.00            
ATOM    124  H59 ACD     1      23.760  28.380  31.590  1.00  0.00            
ATOM    125  O30 ACD     1      25.530  28.390  32.480  1.00  0.00            
ATOM    126  H60 ACD     1      26.360  28.880  32.440  1.00  0.00            
ATOM    127  C1  DP9     2      31.160  28.090  25.900  1.00  0.00            
ATOM    128  N1  DP9     2      31.200  28.420  27.340  1.00  0.00            
ATOM    129  C2  DP9     2      30.030  28.380  28.160  1.00  0.00            
ATOM    130  C3  DP9     2      28.930  29.310  27.740  1.00  0.00            
ATOM    131  O1  DP9     2      27.830  29.220  28.290  1.00  0.00            
ATOM    132  N2  DP9     2      29.040  30.320  26.820  1.00  0.00            
ATOM    133  C4  DP9     2      28.050  31.250  26.610  1.00  0.00            
ATOM    134  C5  DP9     2      26.960  31.070  25.690  1.00  0.00            
ATOM    135  C6  DP9     2      26.150  32.210  25.450  1.00  0.00            
ATOM    136  C7  DP9     2      26.350  33.370  26.210  1.00  0.00            
ATOM    137  C8  DP9     2      27.470  33.390  27.030  1.00  0.00            
ATOM    138  N3  DP9     2      28.300  32.350  27.250  1.00  0.00            
ATOM    139  C9  DP9     2      30.020  27.420  29.200  1.00  0.00            
ATOM    140  O2  DP9     2      29.060  27.620  30.160  1.00  0.00            
ATOM    141  C10 DP9     2      31.040  26.390  29.500  1.00  0.00            
ATOM    142  C11 DP9     2      30.770  25.310  30.360  1.00  0.00            
ATOM    143  C12 DP9     2      31.830  24.460  30.660  1.00  0.00            
ATOM    144  C13 DP9     2      33.090  24.620  30.100  1.00  0.00            
ATOM    145  C14 DP9     2      33.410  25.740  29.330  1.00  0.00            
ATOM    146  C15 DP9     2      32.320  26.590  28.950  1.00  0.00            
ATOM    147  S1  DP9     2      32.650  28.080  28.130  1.00  0.00            
ATOM    148  O3  DP9     2      33.800  27.840  27.260  1.00  0.00            
ATOM    149  O4  DP9     2      32.770  29.140  29.140  1.00  0.00            
ATOM    150  H1  DP9     2      31.250  27.030  25.650  1.00  0.00            
ATOM    151  H2  DP9     2      30.220  28.420  25.440  1.00  0.00            
ATOM    152  H3  DP9     2      31.980  28.650  25.420  1.00  0.00            
ATOM    153  H4  DP9     2      29.880  30.590  26.320  1.00  0.00            
ATOM    154  H5  DP9     2      26.770  30.110  25.230  1.00  0.00            
ATOM    155  H6  DP9     2      25.410  32.100  24.660  1.00  0.00            
ATOM    156  H7  DP9     2      25.830  34.320  26.100  1.00  0.00            
ATOM    157  H8  DP9     2      27.630  34.310  27.590  1.00  0.00            
ATOM    158  H9  DP9     2      28.440  28.310  29.890  1.00  0.00            
ATOM    159  H10 DP9     2      29.810  25.010  30.770  1.00  0.00            
ATOM    160  H11 DP9     2      31.680  23.600  31.300  1.00  0.00            
ATOM    161  H12 DP9     2      33.810  23.830  30.250  1.00  0.00            
ATOM    162  H13 DP9     2      34.370  25.940  28.840  1.00  0.00            
TER
ENDMDL
MODEL        1
ATOM      1  H1  ACD     1      23.040  33.320  16.890  1.00  0.00            
ATOM      2  O1  ACD     1      23.980  33.520  16.800  1.00  0.00            
ATOM      3  C1  ACD     1      24.650  33.630  18.080  1.00  0.00            
ATOM      4  H2  ACD     1      25.670  33.240  17.990  1.00  0.00            
ATOM      5  H3  ACD     1      24.140  32.950  18.780  1.00  0.00            
ATOM      6  C2  ACD     1      24.690  35.000  18.740  1.00  0.00            
ATOM      7  H4  ACD     1      24.920  34.830  19.800  1.00  0.00            
ATOM      8  O2  ACD     1      25.720  35.750  18.190  1.00  0.00            
ATOM      9  C3  ACD     1      25.920  37.020  18.820  1.00  0.00            
ATOM     10  H5  ACD     1      26.680  37.610  18.290  1.00  0.00            
ATOM     11  O3  ACD     1      26.270  36.860  20.220  1.00  0.00            
ATOM     12  C4  ACD     1      27.150  37.600  20.980  1.00  0.00            
ATOM     13  H6  ACD     1      27.570  38.450  20.420  1.00  0.00            
ATOM     14  C5  ACD     1      26.280  38.190  22.090  1.00  0.00            
ATOM     15  H7  ACD     1      25.550  37.440  22.390  1.00  0.00            
ATOM     16  O4  ACD     1      25.650  39.400  21.620  1.00  0.00            
ATOM     17  H8  ACD     1      26.310  40.090  21.520  1.00  0.00            
ATOM     18  C6  ACD     1      27.090  38.510  23.360  1.00  0.00            
ATOM     19  H9  ACD     1      27.620  39.450  23.200  1.00  0.00            
ATOM     20  O5  ACD     1      26.390  38.540  24.530  1.00  0.00            
ATOM     21  H10 ACD     1      25.900  39.370  24.550  1.00  0.00            
ATOM     22  C7  ACD     1      28.160  37.420  23.630  1.00  0.00            
ATOM     23  H11 ACD     1      28.820  37.690  24.470  1.00  0.00            
ATOM     24  O6  ACD     1      28.960  37.250  22.480  1.00  0.00            
ATOM     25  C8  ACD     1      28.330  36.710  21.370  1.00  0.00            
ATOM     26  H12 ACD     1      27.900  35.730  21.620  1.00  0.00            
ATOM     27  C9  ACD     1      29.350  36.510  20.280  1.00  0.00            
ATOM     28  H13 ACD     1      30.200  36.050  20.790  1.00  0.00            
ATOM     29  H14 ACD     1      29.090  35.850  19.440  1.00  0.00            
ATOM     30  O7  ACD     1      29.730  37.760  19.770  1.00  0.00            
ATOM     31  H15 ACD     1      30.680  37.710  19.640  1.00  0.00            
ATOM     32  O8  ACD     1      27.490  36.150  24.000  1.00  0.00            
ATOM     33  C10 ACD     1      28.070  35.500  25.120  1.00  0.00            
ATOM     34  H16 ACD     1      29.000  35.970  25.470  1.00  0.00            
ATOM     35  C11 ACD     1      27.090  35.750  26.260  1.00  0.00            
ATOM     36  H17 ACD     1      26.070  35.580  25.910  1.00  0.00            
ATOM     37  O9  ACD     1      27.220  37.190  26.670  1.00  0.00            
ATOM     38  H18 ACD     1      26.850  37.740  25.970  1.00  0.00            
ATOM     39  C12 ACD     1      27.370  34.800  27.430  1.00  0.00            
ATOM     40  H19 ACD     1      28.280  35.190  27.920  1.00  0.00            
ATOM     41  O10 ACD     1      26.350  34.830  28.410  1.00  0.00            
ATOM     42  H20 ACD     1      26.130  35.760  28.480  1.00  0.00            
ATOM     43  C13 ACD     1      27.580  33.350  27.020  1.00  0.00            
ATOM     44  H21 ACD     1      27.890  32.720  27.870  1.00  0.00            
ATOM     45  O11 ACD     1      28.610  33.280  26.070  1.00  0.00            
ATOM     46  C14 ACD     1      28.460  34.040  24.870  1.00  0.00            
ATOM     47  H22 ACD     1      27.580  33.720  24.300  1.00  0.00            
ATOM     48  C15 ACD     1      29.700  33.830  24.000  1.00  0.00            
ATOM     49  H23 ACD     1      29.580  32.790  23.690  1.00  0.00            
ATOM     50  H24 ACD     1      29.620  34.330  23.030  1.00  0.00            
ATOM     51  O12 ACD     1      30.940  34.130  24.650  1.00  0.00            
ATOM     52  H25 ACD     1      31.540  34.180  23.910  1.00  0.00            
ATOM     53  O13 ACD     1      26.410  32.950  26.460  1.00  0.00            
ATOM     54  C16 ACD     1      26.000  31.610  26.750  1.00  0.00            
ATOM     55  H26 ACD     1      26.770  30.980  27.220  1.00  0.00            
ATOM     56  C17 ACD     1      24.830  31.650  27.690  1.00  0.00            
ATOM     57  H27 ACD     1      24.010  32.220  27.240  1.00  0.00            
ATOM     58  O14 ACD     1      25.240  32.300  28.980  1.00  0.00            
ATOM     59  H28 ACD     1      25.500  33.210  28.830  1.00  0.00            
ATOM     60  C18 ACD     1      24.130  30.260  27.890  1.00  0.00            
ATOM     61  H29 ACD     1      24.800  29.500  28.310  1.00  0.00            
ATOM     62  O15 ACD     1      22.970  30.330  28.660  1.00  0.00            
ATOM     63  H30 ACD     1      22.280  30.460  28.000  1.00  0.00            
ATOM     64  C19 ACD     1      23.620  29.760  26.490  1.00  0.00            
ATOM     65  H31 ACD     1      23.270  28.720  26.480  1.00  0.00            
ATOM     66  O16 ACD     1      24.810  29.720  25.660  1.00  0.00            
ATOM     67  C20 ACD     1      25.580  30.920  25.450  1.00  0.00            
ATOM     68  H32 ACD     1      24.940  31.580  24.850  1.00  0.00            
ATOM     69  C21 ACD     1      26.700  30.580  24.570  1.00  0.00            
ATOM     70  H33 ACD     1      26.320  30.150  23.640  1.00  0.00            
ATOM     71  H34 ACD     1      27.280  31.480  24.360  1.00  0.00            
ATOM     72  O17 ACD     1      27.570  29.620  25.260  1.00  0.00            
ATOM     73  H35 ACD     1      28.460  29.860  25.000  1.00  0.00            
ATOM     74  O18 ACD     1      22.700  30.580  25.790  1.00  0.00            
ATOM     75  C22 ACD     1      21.600  29.930  25.050  1.00  0.00            
ATOM     76  H36 ACD     1      21.180  29.090  25.620  1.00  0.00            
ATOM     77  C23 ACD     1      20.520  30.960  24.900  1.00  0.00            
ATOM     78  H37 ACD     1      20.950  31.910  24.560  1.00  0.00            
ATOM     79  O19 ACD     1      19.820  31.330  26.090  1.00  0.00            
ATOM     80  H38 ACD     1      18.950  31.670  25.880  1.00  0.00            
ATOM     81  C24 ACD     1      19.580  30.570  23.810  1.00  0.00            
ATOM     82  H39 ACD     1      19.160  29.620  24.170  1.00  0.00            
ATOM     83  O20 ACD     1      18.650  31.640  23.610  1.00  0.00            
ATOM     84  H40 ACD     1      19.210  32.370  23.370  1.00  0.00            
ATOM     85  C25 ACD     1      20.360  30.360  22.490  1.00  0.00            
ATOM     86  H41 ACD     1      19.630  30.060  21.730  1.00  0.00            
ATOM     87  O21 ACD     1      21.210  29.280  22.700  1.00  0.00            
ATOM     88  C26 ACD     1      22.160  29.360  23.730  1.00  0.00            
ATOM     89  H42 ACD     1      22.900  30.100  23.400  1.00  0.00            
ATOM     90  C27 ACD     1      22.720  27.970  23.980  1.00  0.00            
ATOM     91  H43 ACD     1      23.090  27.550  23.040  1.00  0.00            
ATOM     92  H44 ACD     1      23.590  27.960  24.640  1.00  0.00            
ATOM     93  O22 ACD     1      21.680  27.110  24.510  1.00  0.00            
ATOM     94  H45 ACD     1      22.190  26.310  24.690  1.00  0.00            
ATOM     95  O23 ACD     1      21.140  31.460  22.080  1.00  0.00            
ATOM     96  C28 ACD     1      20.610  32.450  21.210  1.00  0.00            
ATOM     97  H46 ACD     1      19.520  32.380  21.090  1.00  0.00            
ATOM     98  C29 ACD     1      21.220  32.450  19.820  1.00  0.00            
ATOM     99  H47 ACD     1      22.300  32.570  19.960  1.00  0.00            
ATOM    100  O24 ACD     1      20.760  33.620  19.150  1.00  0.00            
ATOM    101  C30 ACD     1      20.850  31.190  19.010  1.00  0.00            
ATOM    102  H48 ACD     1      21.000  30.360  19.720  1.00  0.00            
ATOM    103  H49 ACD     1      19.790  31.340  18.760  1.00  0.00            
ATOM    104  O25 ACD     1      21.640  30.910  17.900  1.00  0.00            
ATOM    105  H50 ACD     1      21.270  31.480  17.220  1.00  0.00            
ATOM    106  C31 ACD     1      20.880  33.780  21.910  1.00  0.00            
ATOM    107  H51 ACD     1      21.970  33.770  22.080  1.00  0.00            
ATOM    108  O26 ACD     1      20.060  33.790  23.090  1.00  0.00            
ATOM    109  H52 ACD     1      19.920  34.700  23.380  1.00  0.00            
ATOM    110  C32 ACD     1      20.520  35.040  21.170  1.00  0.00            
ATOM    111  H53 ACD     1      19.430  34.870  21.120  1.00  0.00            
ATOM    112  O27 ACD     1      20.920  36.300  21.680  1.00  0.00            
ATOM    113  H54 ACD     1      21.870  36.260  21.820  1.00  0.00            
ATOM    114  C33 ACD     1      21.150  34.900  19.770  1.00  0.00            
ATOM    115  H55 ACD     1      20.700  35.710  19.190  1.00  0.00            
ATOM    116  O28 ACD     1      22.580  34.970  19.770  1.00  0.00            
ATOM    117  C34 ACD     1      23.290  35.710  18.840  1.00  0.00            
ATOM    118  H56 ACD     1      22.860  35.680  17.830  1.00  0.00            
ATOM    119  C35 ACD     1      23.530  37.160  19.320  1.00  0.00            
ATOM    120  H57 ACD     1      23.870  37.160  20.360  1.00  0.00            
ATOM    121  O29 ACD     1      22.310  38.010  19.240  1.00  0.00            
ATOM    122  H58 ACD     1      22.520  38.860  19.650  1.00  0.00            
ATOM    123  C36 ACD     1      24.700  37.860  18.630  1.00  0.00            
ATOM    124  H59 ACD     1      24.470  37.890  17.550  1.00  0.00            
ATOM    125  O30 ACD     1      24.940  39.170  19.070  1.00  0.00            
ATOM    126  H60 ACD     1      25.050  39.170  20.020  1.00  0.00            
ATOM    127  C1  DP9     2      22.570  38.520  23.730  1.00  0.00            
ATOM    128  N1  DP9     2      22.120  37.460  24.560  1.00  0.00            
ATOM    129  C2  DP9     2      22.850  36.300  24.960  1.00  0.00            
ATOM    130  C3  DP9     2      23.620  35.620  23.830  1.00  0.00            
ATOM    131  O1  DP9     2      23.460  35.960  22.680  1.00  0.00            
ATOM    132  N2  DP9     2      24.370  34.490  24.050  1.00  0.00            
ATOM    133  C4  DP9     2      24.830  33.700  22.970  1.00  0.00            
ATOM    134  C5  DP9     2      24.130  32.500  22.600  1.00  0.00            
ATOM    135  C6  DP9     2      24.480  31.770  21.450  1.00  0.00            
ATOM    136  C7  DP9     2      25.610  32.230  20.770  1.00  0.00            
ATOM    137  C8  DP9     2      26.280  33.360  21.200  1.00  0.00            
ATOM    138  N3  DP9     2      25.870  34.120  22.210  1.00  0.00            
ATOM    139  C9  DP9     2      22.770  35.850  26.240  1.00  0.00            
ATOM    140  O2  DP9     2      23.350  34.670  26.650  1.00  0.00            
ATOM    141  C10 DP9     2      21.970  36.490  27.320  1.00  0.00            
ATOM    142  C11 DP9     2      22.190  36.280  28.680  1.00  0.00            
ATOM    143  C12 DP9     2      21.470  36.960  29.660  1.00  0.00            
ATOM    144  C13 DP9     2      20.470  37.900  29.300  1.00  0.00            
ATOM    145  C14 DP9     2      20.260  38.190  27.950  1.00  0.00            
ATOM    146  C15 DP9     2      20.960  37.410  26.980  1.00  0.00            
ATOM    147  S1  DP9     2      20.540  37.600  25.240  1.00  0.00            
ATOM    148  O3  DP9     2      20.010  38.900  24.900  1.00  0.00            
ATOM    149  O4  DP9     2      19.840  36.370  24.840  1.00  0.00            
ATOM    150  H1  DP9     2      22.000  39.440  23.930  1.00  0.00            
ATOM    151  H2  DP9     2      23.600  38.840  23.950  1.00  0.00            
ATOM    152  H3  DP9     2      22.550  38.310  22.650  1.00  0.00            
ATOM    153  H4  DP9     2      24.500  34.170  25.000  1.00  0.00            
ATOM    154  H5  DP9     2      23.200  32.260  23.120  1.00  0.00            
ATOM    155  H6  DP9     2      23.950  30.880  21.150  1.00  0.00            
ATOM    156  H7  DP9     2      26.110  31.660  19.990  1.00  0.00            
ATOM    157  H8  DP9     2      27.180  33.830  20.800  1.00  0.00            
ATOM    158  H9  DP9     2      22.680  34.160  27.130  1.00  0.00            
ATOM    159  H10 DP9     2      23.040  35.670  29.000  1.00  0.00            
ATOM    160  H11 DP9     2      21.680  36.830  30.720  1.00  0.00            
ATOM    161  H12 DP9     2      20.020  38.540  30.060  1.00  0.00            
ATOM    162  H13 DP9     2      19.500  38.900  27.640  1.00  0.00            
TER
ENDMDL
MODEL        1
ATOM      1  H1  ACD     1      26.800  35.660  14.450  1.00  0.00            
ATOM      2  O1  ACD     1      26.220  36.140  15.060  1.00  0.00            
ATOM      3  C1  ACD     1      26.410  35.600  16.390  1.00  0.00            
ATOM      4  H2  ACD     1      27.330  35.030  16.570  1.00  0.00            
ATOM      5  H3  ACD     1      25.510  34.990  16.570  1.00  0.00            
ATOM      6  C2  ACD     1      26.390  36.730  17.460  1.00  0.00            
ATOM      7  H4  ACD     1      26.450  36.220  18.430  1.00  0.00            
ATOM      8  O2  ACD     1      27.590  37.520  17.360  1.00  0.00            
ATOM      9  C3  ACD     1      27.650  38.530  18.350  1.00  0.00            
ATOM     10  H5  ACD     1      28.590  39.080  18.240  1.00  0.00            
ATOM     11  O3  ACD     1      27.670  37.860  19.640  1.00  0.00            
ATOM     12  C4  ACD     1      28.980  37.930  20.230  1.00  0.00            
ATOM     13  H6  ACD     1      29.770  38.500  19.720  1.00  0.00            
ATOM     14  C5  ACD     1      28.730  38.620  21.580  1.00  0.00            
ATOM     15  H7  ACD     1      27.940  38.100  22.150  1.00  0.00            
ATOM     16  O4  ACD     1      28.420  40.020  21.490  1.00  0.00            
ATOM     17  H8  ACD     1      28.480  40.480  22.330  1.00  0.00            
ATOM     18  C6  ACD     1      29.930  38.400  22.560  1.00  0.00            
ATOM     19  H9  ACD     1      30.750  39.110  22.340  1.00  0.00            
ATOM     20  O5  ACD     1      29.500  38.720  23.920  1.00  0.00            
ATOM     21  H10 ACD     1      29.830  39.560  24.240  1.00  0.00            
ATOM     22  C7  ACD     1      30.510  36.970  22.690  1.00  0.00            
ATOM     23  H11 ACD     1      31.510  36.880  23.130  1.00  0.00            
ATOM     24  O6  ACD     1      30.630  36.570  21.330  1.00  0.00            
ATOM     25  C8  ACD     1      29.460  36.560  20.560  1.00  0.00            
ATOM     26  H12 ACD     1      28.600  36.000  20.940  1.00  0.00            
ATOM     27  C9  ACD     1      29.760  35.760  19.340  1.00  0.00            
ATOM     28  H13 ACD     1      30.240  34.860  19.740  1.00  0.00            
ATOM     29  H14 ACD     1      28.840  35.530  18.780  1.00  0.00            
ATOM     30  O7  ACD     1      30.710  36.400  18.490  1.00  0.00            
ATOM     31  H15 ACD     1      31.580  36.340  18.900  1.00  0.00            
ATOM     32  O8  ACD     1      29.560  36.050  23.390  1.00  0.00            
ATOM     33  C10 ACD     1      30.120  34.970  24.210  1.00  0.00            
ATOM     34  H16 ACD     1      31.020  35.370  24.700  1.00  0.00            
ATOM     35  C11 ACD     1      29.100  34.810  25.340  1.00  0.00            
ATOM     36  H17 ACD     1      28.080  34.760  24.930  1.00  0.00            
ATOM     37  O9  ACD     1      29.190  35.910  26.230  1.00  0.00            
ATOM     38  H18 ACD     1      28.650  36.620  25.880  1.00  0.00            
ATOM     39  C12 ACD     1      29.300  33.460  25.990  1.00  0.00            
ATOM     40  H19 ACD     1      30.310  33.430  26.430  1.00  0.00            
ATOM     41  O10 ACD     1      28.250  33.370  27.020  1.00  0.00            
ATOM     42  H20 ACD     1      28.130  34.290  27.250  1.00  0.00            
ATOM     43  C13 ACD     1      29.390  32.260  24.980  1.00  0.00            
ATOM     44  H21 ACD     1      29.670  31.310  25.450  1.00  0.00            
ATOM     45  O11 ACD     1      30.500  32.620  24.180  1.00  0.00            
ATOM     46  C14 ACD     1      30.430  33.810  23.340  1.00  0.00            
ATOM     47  H22 ACD     1      29.530  33.720  22.720  1.00  0.00            
ATOM     48  C15 ACD     1      31.770  33.770  22.520  1.00  0.00            
ATOM     49  H23 ACD     1      31.860  32.800  22.010  1.00  0.00            
ATOM     50  H24 ACD     1      31.810  34.510  21.720  1.00  0.00            
ATOM     51  O12 ACD     1      32.940  33.870  23.360  1.00  0.00            
ATOM     52  H25 ACD     1      33.730  33.750  22.840  1.00  0.00            
ATOM     53  O13 ACD     1      28.090  32.300  24.310  1.00  0.00            
ATOM     54  C16 ACD     1      27.270  31.110  24.420  1.00  0.00            
ATOM     55  H26 ACD     1      27.720  30.200  24.850  1.00  0.00            
ATOM     56  C17 ACD     1      26.040  31.400  25.180  1.00  0.00            
ATOM     57  H27 ACD     1      25.610  32.320  24.760  1.00  0.00            
ATOM     58  O14 ACD     1      26.370  31.540  26.540  1.00  0.00            
ATOM     59  H28 ACD     1      27.170  32.070  26.550  1.00  0.00            
ATOM     60  C18 ACD     1      24.880  30.410  24.960  1.00  0.00            
ATOM     61  H29 ACD     1      25.050  29.450  25.460  1.00  0.00            
ATOM     62  O15 ACD     1      23.710  30.940  25.510  1.00  0.00            
ATOM     63  H30 ACD     1      23.840  31.210  26.420  1.00  0.00            
ATOM     64  C19 ACD     1      24.670  30.130  23.460  1.00  0.00            
ATOM     65  H31 ACD     1      23.900  29.390  23.220  1.00  0.00            
ATOM     66  O16 ACD     1      25.880  29.790  22.830  1.00  0.00            
ATOM     67  C20 ACD     1      26.960  30.750  22.930  1.00  0.00            
ATOM     68  H32 ACD     1      26.740  31.690  22.420  1.00  0.00            
ATOM     69  C21 ACD     1      28.280  30.230  22.280  1.00  0.00            
ATOM     70  H33 ACD     1      28.060  29.930  21.250  1.00  0.00            
ATOM     71  H34 ACD     1      29.000  31.040  22.090  1.00  0.00            
ATOM     72  O17 ACD     1      28.900  29.170  23.000  1.00  0.00            
ATOM     73  H35 ACD     1      29.800  29.190  22.650  1.00  0.00            
ATOM     74  O18 ACD     1      24.080  31.280  22.880  1.00  0.00            
ATOM     75  C22 ACD     1      22.710  31.400  22.460  1.00  0.00            
ATOM     76  H36 ACD     1      22.080  30.600  22.880  1.00  0.00            
ATOM     77  C23 ACD     1      22.160  32.810  22.770  1.00  0.00            
ATOM     78  H37 ACD     1      22.810  33.550  22.280  1.00  0.00            
ATOM     79  O19 ACD     1      22.270  32.950  24.260  1.00  0.00            
ATOM     80  H38 ACD     1      22.860  32.270  24.580  1.00  0.00            
ATOM     81  C24 ACD     1      20.770  33.010  22.110  1.00  0.00            
ATOM     82  H39 ACD     1      20.070  32.240  22.470  1.00  0.00            
ATOM     83  O20 ACD     1      20.220  34.310  22.420  1.00  0.00            
ATOM     84  H40 ACD     1      20.690  34.960  21.880  1.00  0.00            
ATOM     85  C25 ACD     1      20.800  32.820  20.630  1.00  0.00            
ATOM     86  H41 ACD     1      19.820  32.740  20.160  1.00  0.00            
ATOM     87  O21 ACD     1      21.310  31.510  20.410  1.00  0.00            
ATOM     88  C26 ACD     1      22.620  31.340  20.900  1.00  0.00            
ATOM     89  H42 ACD     1      23.250  32.150  20.500  1.00  0.00            
ATOM     90  C27 ACD     1      23.120  30.030  20.330  1.00  0.00            
ATOM     91  H43 ACD     1      22.760  29.930  19.290  1.00  0.00            
ATOM     92  H44 ACD     1      24.210  30.010  20.250  1.00  0.00            
ATOM     93  O22 ACD     1      22.580  28.900  20.960  1.00  0.00            
ATOM     94  H45 ACD     1      21.670  29.110  21.210  1.00  0.00            
ATOM     95  O23 ACD     1      21.690  33.720  20.090  1.00  0.00            
ATOM     96  C28 ACD     1      21.300  34.860  19.370  1.00  0.00            
ATOM     97  H46 ACD     1      20.210  34.940  19.430  1.00  0.00            
ATOM     98  C29 ACD     1      21.900  34.640  18.020  1.00  0.00            
ATOM     99  H47 ACD     1      22.880  34.210  18.250  1.00  0.00            
ATOM    100  O24 ACD     1      22.000  35.900  17.230  1.00  0.00            
ATOM    101  C30 ACD     1      21.000  33.750  17.250  1.00  0.00            
ATOM    102  H48 ACD     1      20.680  32.900  17.860  1.00  0.00            
ATOM    103  H49 ACD     1      20.130  34.330  16.930  1.00  0.00            
ATOM    104  O25 ACD     1      21.820  33.280  16.120  1.00  0.00            
ATOM    105  H50 ACD     1      21.190  33.060  15.430  1.00  0.00            
ATOM    106  C31 ACD     1      21.850  36.090  20.080  1.00  0.00            
ATOM    107  H51 ACD     1      22.890  35.850  20.340  1.00  0.00            
ATOM    108  O26 ACD     1      21.120  36.480  21.230  1.00  0.00            
ATOM    109  H52 ACD     1      21.670  37.170  21.610  1.00  0.00            
ATOM    110  C32 ACD     1      21.930  37.290  19.140  1.00  0.00            
ATOM    111  H53 ACD     1      20.980  37.650  18.720  1.00  0.00            
ATOM    112  O27 ACD     1      22.540  38.270  19.900  1.00  0.00            
ATOM    113  H54 ACD     1      23.450  38.260  19.590  1.00  0.00            
ATOM    114  C33 ACD     1      22.720  36.980  17.900  1.00  0.00            
ATOM    115  H55 ACD     1      22.720  37.840  17.220  1.00  0.00            
ATOM    116  O28 ACD     1      24.030  36.750  18.180  1.00  0.00            
ATOM    117  C34 ACD     1      25.050  37.540  17.530  1.00  0.00            
ATOM    118  H56 ACD     1      24.700  37.780  16.510  1.00  0.00            
ATOM    119  C35 ACD     1      25.280  38.820  18.370  1.00  0.00            
ATOM    120  H57 ACD     1      25.330  38.590  19.440  1.00  0.00            
ATOM    121  O29 ACD     1      24.190  39.700  18.030  1.00  0.00            
ATOM    122  H58 ACD     1      24.370  40.480  18.550  1.00  0.00            
ATOM    123  C36 ACD     1      26.530  39.520  18.150  1.00  0.00            
ATOM    124  H59 ACD     1      26.560  39.960  17.140  1.00  0.00            
ATOM    125  O30 ACD     1      26.660  40.480  19.110  1.00  0.00            
ATOM    126  H60 ACD     1      27.120  40.070  19.850  1.00  0.00            
ATOM    127  C1  DP9     2      25.200  39.090  22.990  1.00  0.00            
ATOM    128  N1  DP9     2      24.260  38.060  23.440  1.00  0.00            
ATOM    129  C2  DP9     2      24.770  36.730  23.640  1.00  0.00            
ATOM    130  C3  DP9     2      25.200  36.130  22.340  1.00  0.00            
ATOM    131  O1  DP9     2      24.980  36.690  21.280  1.00  0.00            
ATOM    132  N2  DP9     2      25.680  34.860  22.310  1.00  0.00            
ATOM    133  C4  DP9     2      26.260  34.250  21.200  1.00  0.00            
ATOM    134  C5  DP9     2      25.460  33.890  20.070  1.00  0.00            
ATOM    135  C6  DP9     2      26.000  33.120  19.020  1.00  0.00            
ATOM    136  C7  DP9     2      27.300  32.680  19.240  1.00  0.00            
ATOM    137  C8  DP9     2      27.980  33.030  20.430  1.00  0.00            
ATOM    138  N3  DP9     2      27.520  33.800  21.410  1.00  0.00            
ATOM    139  C9  DP9     2      24.830  36.290  24.920  1.00  0.00            
ATOM    140  O2  DP9     2      25.150  35.000  25.100  1.00  0.00            
ATOM    141  C10 DP9     2      24.310  37.000  26.150  1.00  0.00            
ATOM    142  C11 DP9     2      24.780  36.730  27.440  1.00  0.00            
ATOM    143  C12 DP9     2      24.280  37.440  28.540  1.00  0.00            
ATOM    144  C13 DP9     2      23.190  38.290  28.400  1.00  0.00            
ATOM    145  C14 DP9     2      22.650  38.550  27.120  1.00  0.00            
ATOM    146  C15 DP9     2      23.280  37.930  26.040  1.00  0.00            
ATOM    147  S1  DP9     2      22.870  38.560  24.400  1.00  0.00            
ATOM    148  O3  DP9     2      22.780  40.020  24.310  1.00  0.00            
ATOM    149  O4  DP9     2      21.730  37.820  24.030  1.00  0.00            
ATOM    150  H1  DP9     2      26.220  38.900  23.350  1.00  0.00            
ATOM    151  H2  DP9     2      25.160  39.120  21.890  1.00  0.00            
ATOM    152  H3  DP9     2      24.990  40.130  23.270  1.00  0.00            
ATOM    153  H4  DP9     2      25.910  34.440  23.200  1.00  0.00            
ATOM    154  H5  DP9     2      24.410  34.170  19.940  1.00  0.00            
ATOM    155  H6  DP9     2      25.370  32.730  18.230  1.00  0.00            
ATOM    156  H7  DP9     2      27.740  31.960  18.560  1.00  0.00            
ATOM    157  H8  DP9     2      28.990  32.640  20.550  1.00  0.00            
ATOM    158  H9  DP9     2      24.850  34.810  26.010  1.00  0.00            
ATOM    159  H10 DP9     2      25.660  36.110  27.560  1.00  0.00            
ATOM    160  H11 DP9     2      24.830  37.410  29.480  1.00  0.00            
ATOM    161  H12 DP9     2      22.740  38.670  29.310  1.00  0.00            
ATOM    162  H13 DP9     2      21.750  39.130  26.920  1.00  0.00            
TER
ENDMDL
MODEL        1
ATOM      1  H1  ACD     1      11.190  34.530  23.580  1.00  0.00            
ATOM      2  O1  ACD     1      11.330  34.620  22.630  1.00  0.00            
ATOM      3  C1  ACD     1      12.660  34.290  22.360  1.00  0.00            
ATOM      4  H2  ACD     1      13.310  34.750  23.110  1.00  0.00            
ATOM      5  H3  ACD     1      12.990  34.780  21.430  1.00  0.00            
ATOM      6  C2  ACD     1      12.890  32.780  22.270  1.00  0.00            
ATOM      7  H4  ACD     1      13.990  32.740  22.190  1.00  0.00            
ATOM      8  O2  ACD     1      12.410  32.110  23.460  1.00  0.00            
ATOM      9  C3  ACD     1      12.790  30.780  23.540  1.00  0.00            
ATOM     10  H5  ACD     1      12.390  30.350  24.460  1.00  0.00            
ATOM     11  O3  ACD     1      14.210  30.580  23.470  1.00  0.00            
ATOM     12  C4  ACD     1      14.890  30.140  24.680  1.00  0.00            
ATOM     13  H6  ACD     1      14.230  29.720  25.440  1.00  0.00            
ATOM     14  C5  ACD     1      15.920  29.090  24.270  1.00  0.00            
ATOM     15  H7  ACD     1      16.550  29.510  23.480  1.00  0.00            
ATOM     16  O4  ACD     1      15.130  27.980  23.770  1.00  0.00            
ATOM     17  H8  ACD     1      15.350  28.020  22.830  1.00  0.00            
ATOM     18  C6  ACD     1      16.900  28.700  25.340  1.00  0.00            
ATOM     19  H9  ACD     1      16.370  28.180  26.140  1.00  0.00            
ATOM     20  O5  ACD     1      17.920  27.870  24.790  1.00  0.00            
ATOM     21  H10 ACD     1      18.020  28.170  23.880  1.00  0.00            
ATOM     22  C7  ACD     1      17.480  29.990  25.990  1.00  0.00            
ATOM     23  H11 ACD     1      18.040  29.720  26.890  1.00  0.00            
ATOM     24  O6  ACD     1      16.390  30.750  26.460  1.00  0.00            
ATOM     25  C8  ACD     1      15.580  31.240  25.400  1.00  0.00            
ATOM     26  H12 ACD     1      16.110  31.810  24.610  1.00  0.00            
ATOM     27  C9  ACD     1      14.570  32.200  26.020  1.00  0.00            
ATOM     28  H13 ACD     1      15.160  32.980  26.510  1.00  0.00            
ATOM     29  H14 ACD     1      14.200  32.840  25.200  1.00  0.00            
ATOM     30  O7  ACD     1      13.530  31.580  26.790  1.00  0.00            
ATOM     31  H15 ACD     1      13.960  31.420  27.640  1.00  0.00            
ATOM     32  O8  ACD     1      18.230  30.680  24.960  1.00  0.00            
ATOM     33  C10 ACD     1      19.370  31.410  25.410  1.00  0.00            
ATOM     34  H16 ACD     1      19.670  31.020  26.390  1.00  0.00            
ATOM     35  C11 ACD     1      20.430  31.170  24.330  1.00  0.00            
ATOM     36  H17 ACD     1      20.030  31.510  23.370  1.00  0.00            
ATOM     37  O9  ACD     1      20.760  29.790  24.430  1.00  0.00            
ATOM     38  H18 ACD     1      21.260  29.500  23.660  1.00  0.00            
ATOM     39  C12 ACD     1      21.660  32.040  24.550  1.00  0.00            
ATOM     40  H19 ACD     1      22.090  31.750  25.520  1.00  0.00            
ATOM     41  O10 ACD     1      22.720  31.820  23.580  1.00  0.00            
ATOM     42  H20 ACD     1      23.570  31.970  24.000  1.00  0.00            
ATOM     43  C13 ACD     1      21.190  33.500  24.470  1.00  0.00            
ATOM     44  H21 ACD     1      22.040  34.190  24.520  1.00  0.00            
ATOM     45  O11 ACD     1      20.260  33.760  25.500  1.00  0.00            
ATOM     46  C14 ACD     1      19.090  32.930  25.520  1.00  0.00            
ATOM     47  H22 ACD     1      18.470  33.250  24.670  1.00  0.00            
ATOM     48  C15 ACD     1      18.470  33.270  26.840  1.00  0.00            
ATOM     49  H23 ACD     1      17.650  32.620  27.150  1.00  0.00            
ATOM     50  H24 ACD     1      19.240  33.000  27.570  1.00  0.00            
ATOM     51  O12 ACD     1      18.110  34.610  26.960  1.00  0.00            
ATOM     52  H25 ACD     1      18.860  35.170  26.740  1.00  0.00            
ATOM     53  O13 ACD     1      20.550  33.830  23.280  1.00  0.00            
ATOM     54  C16 ACD     1      20.990  35.010  22.600  1.00  0.00            
ATOM     55  H26 ACD     1      21.740  35.650  23.070  1.00  0.00            
ATOM     56  C17 ACD     1      21.560  34.520  21.220  1.00  0.00            
ATOM     57  H27 ACD     1      20.800  33.860  20.790  1.00  0.00            
ATOM     58  O14 ACD     1      22.670  33.660  21.380  1.00  0.00            
ATOM     59  H28 ACD     1      22.550  33.080  22.140  1.00  0.00            
ATOM     60  C18 ACD     1      21.750  35.610  20.250  1.00  0.00            
ATOM     61  H29 ACD     1      22.510  36.320  20.590  1.00  0.00            
ATOM     62  O15 ACD     1      22.170  35.230  18.930  1.00  0.00            
ATOM     63  H30 ACD     1      21.380  34.820  18.570  1.00  0.00            
ATOM     64  C19 ACD     1      20.400  36.400  20.100  1.00  0.00            
ATOM     65  H31 ACD     1      20.470  37.270  19.440  1.00  0.00            
ATOM     66  O16 ACD     1      20.010  36.850  21.320  1.00  0.00            
ATOM     67  C20 ACD     1      19.800  35.810  22.330  1.00  0.00            
ATOM     68  H32 ACD     1      19.010  35.130  22.000  1.00  0.00            
ATOM     69  C21 ACD     1      19.230  36.480  23.610  1.00  0.00            
ATOM     70  H33 ACD     1      18.330  37.060  23.380  1.00  0.00            
ATOM     71  H34 ACD     1      18.900  35.660  24.260  1.00  0.00            
ATOM     72  O17 ACD     1      20.210  37.230  24.330  1.00  0.00            
ATOM     73  H35 ACD     1      20.000  37.280  25.260  1.00  0.00            
ATOM     74  O18 ACD     1      19.410  35.500  19.650  1.00  0.00            
ATOM     75  C22 ACD     1      19.060  35.580  18.270  1.00  0.00            
ATOM     76  H36 ACD     1      19.930  35.920  17.700  1.00  0.00            
ATOM     77  C23 ACD     1      18.910  34.070  17.870  1.00  0.00            
ATOM     78  H37 ACD     1      18.400  33.540  18.680  1.00  0.00            
ATOM     79  O19 ACD     1      20.250  33.560  17.650  1.00  0.00            
ATOM     80  H38 ACD     1      20.200  32.750  17.140  1.00  0.00            
ATOM     81  C24 ACD     1      18.050  34.010  16.540  1.00  0.00            
ATOM     82  H39 ACD     1      18.640  34.370  15.690  1.00  0.00            
ATOM     83  O20 ACD     1      17.600  32.620  16.290  1.00  0.00            
ATOM     84  H40 ACD     1      18.250  32.080  15.820  1.00  0.00            
ATOM     85  C25 ACD     1      16.780  34.780  16.670  1.00  0.00            
ATOM     86  H41 ACD     1      16.290  34.750  15.690  1.00  0.00            
ATOM     87  O21 ACD     1      17.050  36.190  17.050  1.00  0.00            
ATOM     88  C26 ACD     1      17.780  36.390  18.230  1.00  0.00            
ATOM     89  H42 ACD     1      17.130  36.150  19.080  1.00  0.00            
ATOM     90  C27 ACD     1      18.000  37.870  18.390  1.00  0.00            
ATOM     91  H43 ACD     1      16.990  38.300  18.350  1.00  0.00            
ATOM     92  H44 ACD     1      18.400  38.080  19.380  1.00  0.00            
ATOM     93  O22 ACD     1      18.920  38.320  17.400  1.00  0.00            
ATOM     94  H45 ACD     1      18.470  38.250  16.560  1.00  0.00            
ATOM     95  O23 ACD     1      15.970  34.180  17.670  1.00  0.00            
ATOM     96  C28 ACD     1      14.570  34.190  17.400  1.00  0.00            
ATOM     97  H46 ACD     1      14.370  34.670  16.430  1.00  0.00            
ATOM     98  C29 ACD     1      13.880  34.920  18.530  1.00  0.00            
ATOM     99  H47 ACD     1      14.440  34.650  19.440  1.00  0.00            
ATOM    100  O24 ACD     1      12.490  34.560  18.620  1.00  0.00            
ATOM    101  C30 ACD     1      14.000  36.370  18.450  1.00  0.00            
ATOM    102  H48 ACD     1      13.450  36.730  19.320  1.00  0.00            
ATOM    103  H49 ACD     1      15.010  36.780  18.590  1.00  0.00            
ATOM    104  O25 ACD     1      13.470  36.860  17.190  1.00  0.00            
ATOM    105  H50 ACD     1      12.530  36.670  17.120  1.00  0.00            
ATOM    106  C31 ACD     1      14.190  32.710  17.360  1.00  0.00            
ATOM    107  H51 ACD     1      14.650  32.160  18.190  1.00  0.00            
ATOM    108  O26 ACD     1      14.730  32.190  16.090  1.00  0.00            
ATOM    109  H52 ACD     1      15.650  32.460  16.000  1.00  0.00            
ATOM    110  C32 ACD     1      12.720  32.570  17.530  1.00  0.00            
ATOM    111  H53 ACD     1      12.230  33.000  16.640  1.00  0.00            
ATOM    112  O27 ACD     1      12.280  31.210  17.550  1.00  0.00            
ATOM    113  H54 ACD     1      12.520  30.970  16.650  1.00  0.00            
ATOM    114  C33 ACD     1      12.260  33.200  18.800  1.00  0.00            
ATOM    115  H55 ACD     1      11.200  32.970  18.980  1.00  0.00            
ATOM    116  O28 ACD     1      13.060  32.730  19.960  1.00  0.00            
ATOM    117  C34 ACD     1      12.330  32.120  21.080  1.00  0.00            
ATOM    118  H56 ACD     1      11.250  32.290  21.020  1.00  0.00            
ATOM    119  C35 ACD     1      12.500  30.610  21.070  1.00  0.00            
ATOM    120  H57 ACD     1      13.570  30.350  21.010  1.00  0.00            
ATOM    121  O29 ACD     1      11.770  30.120  19.940  1.00  0.00            
ATOM    122  H58 ACD     1      12.200  30.620  19.240  1.00  0.00            
ATOM    123  C36 ACD     1      12.050  30.070  22.420  1.00  0.00            
ATOM    124  H59 ACD     1      10.980  30.290  22.520  1.00  0.00            
ATOM    125  O30 ACD     1      12.300  28.640  22.560  1.00  0.00            
ATOM    126  H60 ACD     1      13.170  28.510  22.940  1.00  0.00            
ATOM    127  C1  DP9     2      20.060  31.310  20.540  1.00  0.00            
ATOM    128  N1  DP9     2      19.040  30.400  21.030  1.00  0.00            
ATOM    129  C2  DP9     2      17.770  30.480  20.410  1.00  0.00            
ATOM    130  C3  DP9     2      16.870  31.590  20.820  1.00  0.00            
ATOM    131  O1  DP9     2      15.820  31.650  20.240  1.00  0.00            
ATOM    132  N2  DP9     2      17.310  32.520  21.770  1.00  0.00            
ATOM    133  C4  DP9     2      16.720  33.720  22.150  1.00  0.00            
ATOM    134  C5  DP9     2      16.480  34.690  21.230  1.00  0.00            
ATOM    135  C6  DP9     2      15.970  35.920  21.580  1.00  0.00            
ATOM    136  C7  DP9     2      15.880  36.110  22.960  1.00  0.00            
ATOM    137  C8  DP9     2      16.030  35.120  23.880  1.00  0.00            
ATOM    138  N3  DP9     2      16.570  33.890  23.420  1.00  0.00            
ATOM    139  C9  DP9     2      17.500  29.660  19.320  1.00  0.00            
ATOM    140  O2  DP9     2      16.370  29.710  18.640  1.00  0.00            
ATOM    141  C10 DP9     2      18.360  28.490  18.880  1.00  0.00            
ATOM    142  C11 DP9     2      18.190  27.750  17.650  1.00  0.00            
ATOM    143  C12 DP9     2      19.200  26.870  17.210  1.00  0.00            
ATOM    144  C13 DP9     2      20.210  26.480  18.140  1.00  0.00            
ATOM    145  C14 DP9     2      20.310  27.050  19.400  1.00  0.00            
ATOM    146  C15 DP9     2      19.460  28.100  19.710  1.00  0.00            
ATOM    147  S1  DP9     2      19.520  28.790  21.300  1.00  0.00            
ATOM    148  O3  DP9     2      20.880  28.830  21.860  1.00  0.00            
ATOM    149  O4  DP9     2      18.430  28.300  22.130  1.00  0.00            
ATOM    150  H1  DP9     2      20.900  31.400  21.230  1.00  0.00            
ATOM    151  H2  DP9     2      20.500  30.970  19.600  1.00  0.00            
ATOM    152  H3  DP9     2      19.640  32.320  20.470  1.00  0.00            
ATOM    153  H4  DP9     2      18.150  32.290  22.290  1.00  0.00            
ATOM    154  H5  DP9     2      16.560  34.440  20.180  1.00  0.00            
ATOM    155  H6  DP9     2      15.800  36.760  20.910  1.00  0.00            
ATOM    156  H7  DP9     2      15.670  37.130  23.270  1.00  0.00            
ATOM    157  H8  DP9     2      16.150  35.340  24.930  1.00  0.00            
ATOM    158  H9  DP9     2      15.880  30.390  19.130  1.00  0.00            
ATOM    159  H10 DP9     2      17.370  27.940  16.970  1.00  0.00            
ATOM    160  H11 DP9     2      19.090  26.400  16.230  1.00  0.00            
ATOM    161  H12 DP9     2      20.940  25.760  17.790  1.00  0.00            
ATOM    162  H13 DP9     2      21.150  26.770  20.030  1.00  0.00            
TER
ENDMDL
MODEL        1
ATOM      1  H1  ACD     1      28.810  34.560  29.860  1.00  0.00            
ATOM      2  O1  ACD     1      29.200  34.670  28.990  1.00  0.00            
ATOM      3  C1  ACD     1      28.140  35.090  28.120  1.00  0.00            
ATOM      4  H2  ACD     1      28.570  35.210  27.110  1.00  0.00            
ATOM      5  H3  ACD     1      27.870  36.100  28.420  1.00  0.00            
ATOM      6  C2  ACD     1      26.920  34.100  28.230  1.00  0.00            
ATOM      7  H4  ACD     1      27.290  33.080  28.090  1.00  0.00            
ATOM      8  O2  ACD     1      26.370  34.110  29.550  1.00  0.00            
ATOM      9  C3  ACD     1      25.270  33.240  29.790  1.00  0.00            
ATOM     10  H5  ACD     1      25.110  33.300  30.870  1.00  0.00            
ATOM     11  O3  ACD     1      25.740  31.950  29.430  1.00  0.00            
ATOM     12  C4  ACD     1      26.020  30.970  30.400  1.00  0.00            
ATOM     13  H6  ACD     1      26.350  31.440  31.340  1.00  0.00            
ATOM     14  C5  ACD     1      24.700  30.080  30.450  1.00  0.00            
ATOM     15  H7  ACD     1      24.470  29.790  29.420  1.00  0.00            
ATOM     16  O4  ACD     1      23.640  30.800  31.120  1.00  0.00            
ATOM     17  H8  ACD     1      23.330  31.470  30.520  1.00  0.00            
ATOM     18  C6  ACD     1      24.970  28.750  31.080  1.00  0.00            
ATOM     19  H9  ACD     1      25.130  28.950  32.150  1.00  0.00            
ATOM     20  O5  ACD     1      23.850  27.850  31.000  1.00  0.00            
ATOM     21  H10 ACD     1      23.690  28.000  30.070  1.00  0.00            
ATOM     22  C7  ACD     1      26.180  28.010  30.420  1.00  0.00            
ATOM     23  H11 ACD     1      26.610  27.170  30.970  1.00  0.00            
ATOM     24  O6  ACD     1      27.260  28.940  30.450  1.00  0.00            
ATOM     25  C8  ACD     1      27.140  30.160  29.780  1.00  0.00            
ATOM     26  H12 ACD     1      27.000  29.940  28.710  1.00  0.00            
ATOM     27  C9  ACD     1      28.490  30.960  29.970  1.00  0.00            
ATOM     28  H13 ACD     1      29.330  30.420  29.510  1.00  0.00            
ATOM     29  H14 ACD     1      28.390  31.890  29.400  1.00  0.00            
ATOM     30  O7  ACD     1      28.920  31.290  31.280  1.00  0.00            
ATOM     31  H15 ACD     1      29.150  30.550  31.850  1.00  0.00            
ATOM     32  O8  ACD     1      25.950  27.680  29.110  1.00  0.00            
ATOM     33  C10 ACD     1      25.280  26.470  28.810  1.00  0.00            
ATOM     34  H16 ACD     1      24.680  26.030  29.620  1.00  0.00            
ATOM     35  C11 ACD     1      24.240  26.870  27.710  1.00  0.00            
ATOM     36  H17 ACD     1      24.700  27.700  27.160  1.00  0.00            
ATOM     37  O9  ACD     1      23.030  27.240  28.370  1.00  0.00            
ATOM     38  H18 ACD     1      22.470  27.680  27.730  1.00  0.00            
ATOM     39  C12 ACD     1      23.990  25.840  26.610  1.00  0.00            
ATOM     40  H19 ACD     1      23.520  24.980  27.110  1.00  0.00            
ATOM     41  O10 ACD     1      23.130  26.260  25.560  1.00  0.00            
ATOM     42  H20 ACD     1      22.490  26.850  25.940  1.00  0.00            
ATOM     43  C13 ACD     1      25.290  25.300  26.090  1.00  0.00            
ATOM     44  H21 ACD     1      25.040  24.570  25.310  1.00  0.00            
ATOM     45  O11 ACD     1      25.940  24.600  27.190  1.00  0.00            
ATOM     46  C14 ACD     1      26.400  25.470  28.260  1.00  0.00            
ATOM     47  H22 ACD     1      27.230  26.060  27.860  1.00  0.00            
ATOM     48  C15 ACD     1      27.040  24.610  29.330  1.00  0.00            
ATOM     49  H23 ACD     1      27.250  25.120  30.280  1.00  0.00            
ATOM     50  H24 ACD     1      26.310  23.820  29.520  1.00  0.00            
ATOM     51  O12 ACD     1      28.180  23.960  28.860  1.00  0.00            
ATOM     52  H25 ACD     1      27.950  23.180  28.360  1.00  0.00            
ATOM     53  O13 ACD     1      26.090  26.240  25.440  1.00  0.00            
ATOM     54  C16 ACD     1      26.770  25.850  24.270  1.00  0.00            
ATOM     55  H26 ACD     1      26.810  24.750  24.290  1.00  0.00            
ATOM     56  C17 ACD     1      25.810  26.320  23.180  1.00  0.00            
ATOM     57  H27 ACD     1      25.640  27.380  23.380  1.00  0.00            
ATOM     58  O14 ACD     1      24.570  25.530  23.260  1.00  0.00            
ATOM     59  H28 ACD     1      24.050  25.810  24.020  1.00  0.00            
ATOM     60  C18 ACD     1      26.440  26.220  21.770  1.00  0.00            
ATOM     61  H29 ACD     1      26.420  25.150  21.520  1.00  0.00            
ATOM     62  O15 ACD     1      25.700  26.790  20.760  1.00  0.00            
ATOM     63  H30 ACD     1      24.790  26.620  21.010  1.00  0.00            
ATOM     64  C19 ACD     1      27.860  26.720  21.800  1.00  0.00            
ATOM     65  H31 ACD     1      28.350  26.640  20.820  1.00  0.00            
ATOM     66  O16 ACD     1      28.560  26.040  22.790  1.00  0.00            
ATOM     67  C20 ACD     1      28.200  26.310  24.160  1.00  0.00            
ATOM     68  H32 ACD     1      28.260  27.370  24.430  1.00  0.00            
ATOM     69  C21 ACD     1      29.070  25.480  25.190  1.00  0.00            
ATOM     70  H33 ACD     1      28.460  25.380  26.090  1.00  0.00            
ATOM     71  H34 ACD     1      29.210  24.490  24.740  1.00  0.00            
ATOM     72  O17 ACD     1      30.370  26.140  25.320  1.00  0.00            
ATOM     73  H35 ACD     1      30.900  25.520  25.830  1.00  0.00            
ATOM     74  O18 ACD     1      27.810  28.110  22.160  1.00  0.00            
ATOM     75  C22 ACD     1      28.500  29.130  21.400  1.00  0.00            
ATOM     76  H36 ACD     1      29.130  28.760  20.580  1.00  0.00            
ATOM     77  C23 ACD     1      27.360  29.940  20.860  1.00  0.00            
ATOM     78  H37 ACD     1      26.640  30.050  21.690  1.00  0.00            
ATOM     79  O19 ACD     1      26.790  29.140  19.770  1.00  0.00            
ATOM     80  H38 ACD     1      26.400  28.330  20.100  1.00  0.00            
ATOM     81  C24 ACD     1      27.900  31.290  20.480  1.00  0.00            
ATOM     82  H39 ACD     1      28.600  31.180  19.640  1.00  0.00            
ATOM     83  O20 ACD     1      26.890  32.100  20.020  1.00  0.00            
ATOM     84  H40 ACD     1      26.330  32.200  20.790  1.00  0.00            
ATOM     85  C25 ACD     1      28.560  31.960  21.640  1.00  0.00            
ATOM     86  H41 ACD     1      29.090  32.860  21.310  1.00  0.00            
ATOM     87  O21 ACD     1      29.660  31.150  22.050  1.00  0.00            
ATOM     88  C26 ACD     1      29.290  29.890  22.450  1.00  0.00            
ATOM     89  H42 ACD     1      28.630  30.030  23.310  1.00  0.00            
ATOM     90  C27 ACD     1      30.510  29.150  22.990  1.00  0.00            
ATOM     91  H43 ACD     1      31.150  29.730  23.670  1.00  0.00            
ATOM     92  H44 ACD     1      30.140  28.310  23.600  1.00  0.00            
ATOM     93  O22 ACD     1      31.450  28.670  21.980  1.00  0.00            
ATOM     94  H45 ACD     1      31.470  27.720  21.900  1.00  0.00            
ATOM     95  O23 ACD     1      27.630  32.230  22.750  1.00  0.00            
ATOM     96  C28 ACD     1      27.340  33.580  22.980  1.00  0.00            
ATOM     97  H46 ACD     1      27.480  34.210  22.100  1.00  0.00            
ATOM     98  C29 ACD     1      28.280  34.140  24.050  1.00  0.00            
ATOM     99  H47 ACD     1      28.400  33.410  24.860  1.00  0.00            
ATOM    100  O24 ACD     1      27.720  35.330  24.560  1.00  0.00            
ATOM    101  C30 ACD     1      29.730  34.350  23.520  1.00  0.00            
ATOM    102  H48 ACD     1      30.320  34.830  24.310  1.00  0.00            
ATOM    103  H49 ACD     1      30.100  33.340  23.320  1.00  0.00            
ATOM    104  O25 ACD     1      29.760  35.140  22.270  1.00  0.00            
ATOM    105  H50 ACD     1      29.390  36.020  22.330  1.00  0.00            
ATOM    106  C31 ACD     1      25.830  33.680  23.160  1.00  0.00            
ATOM    107  H51 ACD     1      25.520  32.930  23.900  1.00  0.00            
ATOM    108  O26 ACD     1      25.180  33.440  21.920  1.00  0.00            
ATOM    109  H52 ACD     1      24.320  33.160  22.240  1.00  0.00            
ATOM    110  C32 ACD     1      25.470  35.060  23.750  1.00  0.00            
ATOM    111  H53 ACD     1      25.790  35.680  22.910  1.00  0.00            
ATOM    112  O27 ACD     1      24.110  35.200  24.150  1.00  0.00            
ATOM    113  H54 ACD     1      23.480  35.360  23.450  1.00  0.00            
ATOM    114  C33 ACD     1      26.320  35.300  25.020  1.00  0.00            
ATOM    115  H55 ACD     1      26.020  36.280  25.400  1.00  0.00            
ATOM    116  O28 ACD     1      26.170  34.210  25.970  1.00  0.00            
ATOM    117  C34 ACD     1      25.780  34.520  27.310  1.00  0.00            
ATOM    118  H56 ACD     1      25.530  35.580  27.370  1.00  0.00            
ATOM    119  C35 ACD     1      24.480  33.640  27.460  1.00  0.00            
ATOM    120  H57 ACD     1      24.720  32.610  27.160  1.00  0.00            
ATOM    121  O29 ACD     1      23.440  34.070  26.570  1.00  0.00            
ATOM    122  H58 ACD     1      23.840  34.400  25.770  1.00  0.00            
ATOM    123  C36 ACD     1      24.020  33.640  28.900  1.00  0.00            
ATOM    124  H59 ACD     1      23.700  34.650  29.200  1.00  0.00            
ATOM    125  O30 ACD     1      22.990  32.790  29.210  1.00  0.00            
ATOM    126  H60 ACD     1      22.200  33.310  29.020  1.00  0.00            
ATOM    127  C1  DP9     2      22.720  28.780  22.940  1.00  0.00            
ATOM    128  N1  DP9     2      23.060  30.020  23.660  1.00  0.00            
ATOM    129  C2  DP9     2      23.680  30.070  24.940  1.00  0.00            
ATOM    130  C3  DP9     2      25.190  29.890  24.980  1.00  0.00            
ATOM    131  O1  DP9     2      25.750  29.610  23.990  1.00  0.00            
ATOM    132  N2  DP9     2      25.820  30.300  26.080  1.00  0.00            
ATOM    133  C4  DP9     2      27.170  30.250  26.330  1.00  0.00            
ATOM    134  C5  DP9     2      27.840  29.030  26.480  1.00  0.00            
ATOM    135  C6  DP9     2      29.170  28.970  26.770  1.00  0.00            
ATOM    136  C7  DP9     2      29.830  30.250  26.900  1.00  0.00            
ATOM    137  C8  DP9     2      29.080  31.410  26.660  1.00  0.00            
ATOM    138  N3  DP9     2      27.800  31.420  26.360  1.00  0.00            
ATOM    139  C9  DP9     2      22.900  30.520  25.980  1.00  0.00            
ATOM    140  O2  DP9     2      23.360  30.660  27.220  1.00  0.00            
ATOM    141  C10 DP9     2      21.500  30.980  25.870  1.00  0.00            
ATOM    142  C11 DP9     2      20.630  30.780  26.940  1.00  0.00            
ATOM    143  C12 DP9     2      19.290  31.200  26.800  1.00  0.00            
ATOM    144  C13 DP9     2      18.890  31.930  25.610  1.00  0.00            
ATOM    145  C14 DP9     2      19.760  32.090  24.560  1.00  0.00            
ATOM    146  C15 DP9     2      21.040  31.600  24.670  1.00  0.00            
ATOM    147  S1  DP9     2      22.210  31.500  23.260  1.00  0.00            
ATOM    148  O3  DP9     2      23.070  32.610  23.370  1.00  0.00            
ATOM    149  O4  DP9     2      21.470  31.260  22.010  1.00  0.00            
ATOM    150  H1  DP9     2      21.670  28.570  23.150  1.00  0.00            
ATOM    151  H2  DP9     2      22.910  28.800  21.850  1.00  0.00            
ATOM    152  H3  DP9     2      23.320  27.960  23.350  1.00  0.00            
ATOM    153  H4  DP9     2      25.180  30.640  26.790  1.00  0.00            
ATOM    154  H5  DP9     2      27.310  28.090  26.320  1.00  0.00            
ATOM    155  H6  DP9     2      29.740  28.040  26.850  1.00  0.00            
ATOM    156  H7  DP9     2      30.890  30.310  27.120  1.00  0.00            
ATOM    157  H8  DP9     2      29.580  32.380  26.680  1.00  0.00            
ATOM    158  H9  DP9     2      22.860  31.300  27.760  1.00  0.00            
ATOM    159  H10 DP9     2      20.920  30.180  27.800  1.00  0.00            
ATOM    160  H11 DP9     2      18.530  30.990  27.540  1.00  0.00            
ATOM    161  H12 DP9     2      17.850  32.170  25.390  1.00  0.00            
ATOM    162  H13 DP9     2      19.520  32.680  23.680  1.00  0.00            
TER
ENDMDL
MODEL        1
ATOM      1  H1  ACD     1      36.170  19.520  17.660  1.00  0.00            
ATOM      2  O1  ACD     1      35.910  19.450  18.580  1.00  0.00            
ATOM      3  C1  ACD     1      35.420  20.750  19.090  1.00  0.00            
ATOM      4  H2  ACD     1      34.870  21.220  18.270  1.00  0.00            
ATOM      5  H3  ACD     1      36.180  21.460  19.430  1.00  0.00            
ATOM      6  C2  ACD     1      34.440  20.540  20.310  1.00  0.00            
ATOM      7  H4  ACD     1      33.620  19.890  20.020  1.00  0.00            
ATOM      8  O2  ACD     1      35.260  20.090  21.430  1.00  0.00            
ATOM      9  C3  ACD     1      34.550  19.800  22.640  1.00  0.00            
ATOM     10  H5  ACD     1      35.250  19.300  23.310  1.00  0.00            
ATOM     11  O3  ACD     1      33.470  18.930  22.380  1.00  0.00            
ATOM     12  C4  ACD     1      33.490  17.570  22.810  1.00  0.00            
ATOM     13  H6  ACD     1      34.350  17.310  23.450  1.00  0.00            
ATOM     14  C5  ACD     1      32.260  17.350  23.680  1.00  0.00            
ATOM     15  H7  ACD     1      31.370  17.620  23.090  1.00  0.00            
ATOM     16  O4  ACD     1      32.260  18.150  24.840  1.00  0.00            
ATOM     17  H8  ACD     1      31.400  18.070  25.250  1.00  0.00            
ATOM     18  C6  ACD     1      32.110  15.850  23.990  1.00  0.00            
ATOM     19  H9  ACD     1      32.880  15.550  24.720  1.00  0.00            
ATOM     20  O5  ACD     1      30.830  15.670  24.710  1.00  0.00            
ATOM     21  H10 ACD     1      30.240  15.390  24.000  1.00  0.00            
ATOM     22  C7  ACD     1      32.130  15.040  22.660  1.00  0.00            
ATOM     23  H11 ACD     1      32.240  13.980  22.940  1.00  0.00            
ATOM     24  O6  ACD     1      33.300  15.310  21.960  1.00  0.00            
ATOM     25  C8  ACD     1      33.410  16.640  21.540  1.00  0.00            
ATOM     26  H12 ACD     1      32.560  16.900  20.900  1.00  0.00            
ATOM     27  C9  ACD     1      34.690  16.770  20.690  1.00  0.00            
ATOM     28  H13 ACD     1      34.710  17.780  20.260  1.00  0.00            
ATOM     29  H14 ACD     1      35.610  16.760  21.300  1.00  0.00            
ATOM     30  O7  ACD     1      34.640  15.830  19.640  1.00  0.00            
ATOM     31  H15 ACD     1      34.830  15.010  20.100  1.00  0.00            
ATOM     32  O8  ACD     1      30.960  15.310  21.910  1.00  0.00            
ATOM     33  C10 ACD     1      30.050  14.210  21.690  1.00  0.00            
ATOM     34  H16 ACD     1      30.190  13.380  22.400  1.00  0.00            
ATOM     35  C11 ACD     1      28.630  14.780  21.700  1.00  0.00            
ATOM     36  H17 ACD     1      28.530  15.680  21.090  1.00  0.00            
ATOM     37  O9  ACD     1      28.170  14.900  23.050  1.00  0.00            
ATOM     38  H18 ACD     1      27.310  15.350  23.090  1.00  0.00            
ATOM     39  C12 ACD     1      27.700  13.900  20.860  1.00  0.00            
ATOM     40  H19 ACD     1      27.650  12.950  21.420  1.00  0.00            
ATOM     41  O10 ACD     1      26.380  14.390  20.840  1.00  0.00            
ATOM     42  H20 ACD     1      26.310  15.100  20.190  1.00  0.00            
ATOM     43  C13 ACD     1      28.180  13.710  19.390  1.00  0.00            
ATOM     44  H21 ACD     1      27.470  13.110  18.810  1.00  0.00            
ATOM     45  O11 ACD     1      29.280  12.980  19.650  1.00  0.00            
ATOM     46  C14 ACD     1      30.380  13.660  20.270  1.00  0.00            
ATOM     47  H22 ACD     1      30.630  14.510  19.610  1.00  0.00            
ATOM     48  C15 ACD     1      31.630  12.780  20.260  1.00  0.00            
ATOM     49  H23 ACD     1      32.400  13.160  20.950  1.00  0.00            
ATOM     50  H24 ACD     1      31.340  11.760  20.530  1.00  0.00            
ATOM     51  O12 ACD     1      32.280  12.710  19.010  1.00  0.00            
ATOM     52  H25 ACD     1      31.660  12.410  18.340  1.00  0.00            
ATOM     53  O13 ACD     1      28.420  14.980  18.800  1.00  0.00            
ATOM     54  C16 ACD     1      27.630  15.460  17.690  1.00  0.00            
ATOM     55  H26 ACD     1      26.880  14.690  17.450  1.00  0.00            
ATOM     56  C17 ACD     1      26.930  16.720  18.210  1.00  0.00            
ATOM     57  H27 ACD     1      27.690  17.400  18.620  1.00  0.00            
ATOM     58  O14 ACD     1      25.950  16.320  19.220  1.00  0.00            
ATOM     59  H28 ACD     1      25.860  17.070  19.820  1.00  0.00            
ATOM     60  C18 ACD     1      26.260  17.450  17.060  1.00  0.00            
ATOM     61  H29 ACD     1      25.450  16.810  16.670  1.00  0.00            
ATOM     62  O15 ACD     1      25.610  18.670  17.440  1.00  0.00            
ATOM     63  H30 ACD     1      26.260  19.380  17.370  1.00  0.00            
ATOM     64  C19 ACD     1      27.130  17.790  15.910  1.00  0.00            
ATOM     65  H31 ACD     1      26.560  18.190  15.060  1.00  0.00            
ATOM     66  O16 ACD     1      27.750  16.620  15.490  1.00  0.00            
ATOM     67  C20 ACD     1      28.520  15.840  16.510  1.00  0.00            
ATOM     68  H32 ACD     1      29.380  16.400  16.880  1.00  0.00            
ATOM     69  C21 ACD     1      29.040  14.620  15.750  1.00  0.00            
ATOM     70  H33 ACD     1      29.470  14.840  14.770  1.00  0.00            
ATOM     71  H34 ACD     1      29.830  14.010  16.210  1.00  0.00            
ATOM     72  O17 ACD     1      27.950  13.740  15.430  1.00  0.00            
ATOM     73  H35 ACD     1      28.270  12.940  15.020  1.00  0.00            
ATOM     74  O18 ACD     1      28.170  18.660  16.320  1.00  0.00            
ATOM     75  C22 ACD     1      28.540  19.680  15.390  1.00  0.00            
ATOM     76  H36 ACD     1      28.030  19.440  14.450  1.00  0.00            
ATOM     77  C23 ACD     1      28.100  21.080  15.890  1.00  0.00            
ATOM     78  H37 ACD     1      28.490  21.260  16.900  1.00  0.00            
ATOM     79  O19 ACD     1      26.710  21.170  15.940  1.00  0.00            
ATOM     80  H38 ACD     1      26.570  21.970  16.450  1.00  0.00            
ATOM     81  C24 ACD     1      28.790  22.200  15.060  1.00  0.00            
ATOM     82  H39 ACD     1      28.420  22.040  14.040  1.00  0.00            
ATOM     83  O20 ACD     1      28.540  23.560  15.420  1.00  0.00            
ATOM     84  H40 ACD     1      28.830  23.640  16.330  1.00  0.00            
ATOM     85  C25 ACD     1      30.370  22.050  15.070  1.00  0.00            
ATOM     86  H41 ACD     1      30.880  22.780  14.430  1.00  0.00            
ATOM     87  O21 ACD     1      30.530  20.750  14.450  1.00  0.00            
ATOM     88  C26 ACD     1      30.050  19.640  15.210  1.00  0.00            
ATOM     89  H42 ACD     1      30.550  19.570  16.180  1.00  0.00            
ATOM     90  C27 ACD     1      30.420  18.340  14.450  1.00  0.00            
ATOM     91  H43 ACD     1      31.490  18.090  14.520  1.00  0.00            
ATOM     92  H44 ACD     1      30.010  17.440  14.920  1.00  0.00            
ATOM     93  O22 ACD     1      30.050  18.360  13.060  1.00  0.00            
ATOM     94  H45 ACD     1      30.600  19.060  12.710  1.00  0.00            
ATOM     95  O23 ACD     1      30.820  22.140  16.390  1.00  0.00            
ATOM     96  C28 ACD     1      31.470  23.330  16.910  1.00  0.00            
ATOM     97  H46 ACD     1      31.470  24.250  16.320  1.00  0.00            
ATOM     98  C29 ACD     1      32.890  22.910  17.190  1.00  0.00            
ATOM     99  H47 ACD     1      32.860  21.870  17.540  1.00  0.00            
ATOM    100  O24 ACD     1      33.490  23.730  18.220  1.00  0.00            
ATOM    101  C30 ACD     1      33.750  22.910  15.910  1.00  0.00            
ATOM    102  H48 ACD     1      33.130  22.480  15.120  1.00  0.00            
ATOM    103  H49 ACD     1      34.130  23.870  15.550  1.00  0.00            
ATOM    104  O25 ACD     1      34.810  21.950  16.040  1.00  0.00            
ATOM    105  H50 ACD     1      35.210  21.780  15.180  1.00  0.00            
ATOM    106  C31 ACD     1      30.670  23.580  18.240  1.00  0.00            
ATOM    107  H51 ACD     1      30.570  22.660  18.850  1.00  0.00            
ATOM    108  O26 ACD     1      29.400  24.290  18.030  1.00  0.00            
ATOM    109  H52 ACD     1      29.080  24.690  18.840  1.00  0.00            
ATOM    110  C32 ACD     1      31.530  24.320  19.270  1.00  0.00            
ATOM    111  H53 ACD     1      31.630  25.350  18.890  1.00  0.00            
ATOM    112  O27 ACD     1      30.940  24.430  20.540  1.00  0.00            
ATOM    113  H54 ACD     1      31.350  23.760  21.090  1.00  0.00            
ATOM    114  C33 ACD     1      32.860  23.660  19.460  1.00  0.00            
ATOM    115  H55 ACD     1      33.450  24.250  20.170  1.00  0.00            
ATOM    116  O28 ACD     1      32.760  22.270  19.910  1.00  0.00            
ATOM    117  C34 ACD     1      33.780  21.910  20.810  1.00  0.00            
ATOM    118  H56 ACD     1      34.540  22.700  20.850  1.00  0.00            
ATOM    119  C35 ACD     1      33.060  21.730  22.120  1.00  0.00            
ATOM    120  H57 ACD     1      32.220  21.050  21.920  1.00  0.00            
ATOM    121  O29 ACD     1      32.630  23.040  22.560  1.00  0.00            
ATOM    122  H58 ACD     1      32.660  22.980  23.520  1.00  0.00            
ATOM    123  C36 ACD     1      33.980  21.110  23.170  1.00  0.00            
ATOM    124  H59 ACD     1      34.780  21.780  23.500  1.00  0.00            
ATOM    125  O30 ACD     1      33.270  20.750  24.290  1.00  0.00            
ATOM    126  H60 ACD     1      32.960  19.840  24.230  1.00  0.00            
ATOM    127  C1  DP9     2      28.090  18.380  22.390  1.00  0.00            
ATOM    128  N1  DP9     2      28.590  19.790  22.440  1.00  0.00            
ATOM    129  C2  DP9     2      28.780  20.630  21.270  1.00  0.00            
ATOM    130  C3  DP9     2      29.370  20.050  20.030  1.00  0.00            
ATOM    131  O1  DP9     2      29.190  20.600  18.980  1.00  0.00            
ATOM    132  N2  DP9     2      30.260  19.080  20.200  1.00  0.00            
ATOM    133  C4  DP9     2      31.040  18.610  19.170  1.00  0.00            
ATOM    134  C5  DP9     2      31.800  19.530  18.450  1.00  0.00            
ATOM    135  C6  DP9     2      32.760  19.020  17.510  1.00  0.00            
ATOM    136  C7  DP9     2      32.850  17.660  17.350  1.00  0.00            
ATOM    137  C8  DP9     2      32.010  16.850  18.120  1.00  0.00            
ATOM    138  N3  DP9     2      31.090  17.280  19.010  1.00  0.00            
ATOM    139  C9  DP9     2      28.390  21.950  21.340  1.00  0.00            
ATOM    140  O2  DP9     2      28.400  22.720  20.220  1.00  0.00            
ATOM    141  C10 DP9     2      27.880  22.720  22.540  1.00  0.00            
ATOM    142  C11 DP9     2      27.320  24.000  22.450  1.00  0.00            
ATOM    143  C12 DP9     2      26.880  24.670  23.640  1.00  0.00            
ATOM    144  C13 DP9     2      27.190  24.130  24.900  1.00  0.00            
ATOM    145  C14 DP9     2      27.760  22.890  25.010  1.00  0.00            
ATOM    146  C15 DP9     2      28.130  22.210  23.810  1.00  0.00            
ATOM    147  S1  DP9     2      28.800  20.560  23.920  1.00  0.00            
ATOM    148  O3  DP9     2      27.950  19.910  24.920  1.00  0.00            
ATOM    149  O4  DP9     2      30.250  20.530  24.020  1.00  0.00            
ATOM    150  H1  DP9     2      28.780  17.660  22.850  1.00  0.00            
ATOM    151  H2  DP9     2      27.150  18.320  22.950  1.00  0.00            
ATOM    152  H3  DP9     2      28.060  18.150  21.320  1.00  0.00            
ATOM    153  H4  DP9     2      30.230  18.610  21.100  1.00  0.00            
ATOM    154  H5  DP9     2      31.610  20.600  18.520  1.00  0.00            
ATOM    155  H6  DP9     2      33.360  19.730  16.940  1.00  0.00            
ATOM    156  H7  DP9     2      33.630  17.190  16.750  1.00  0.00            
ATOM    157  H8  DP9     2      32.130  15.770  18.110  1.00  0.00            
ATOM    158  H9  DP9     2      28.500  22.120  19.460  1.00  0.00            
ATOM    159  H10 DP9     2      27.160  24.540  21.520  1.00  0.00            
ATOM    160  H11 DP9     2      26.420  25.650  23.560  1.00  0.00            
ATOM    161  H12 DP9     2      26.920  24.730  25.760  1.00  0.00            
ATOM    162  H13 DP9     2      27.980  22.520  26.010  1.00  0.00            
TER
ENDMDL
MODEL        1
ATOM      1  H1  ACD     1      38.260  35.760  11.770  1.00  0.00            
ATOM      2  O1  ACD     1      38.440  34.950  12.260  1.00  0.00            
ATOM      3  C1  ACD     1      38.140  35.200  13.620  1.00  0.00            
ATOM      4  H2  ACD     1      38.650  36.140  13.880  1.00  0.00            
ATOM      5  H3  ACD     1      38.450  34.410  14.310  1.00  0.00            
ATOM      6  C2  ACD     1      36.550  35.290  13.700  1.00  0.00            
ATOM      7  H4  ACD     1      36.220  35.550  14.710  1.00  0.00            
ATOM      8  O2  ACD     1      36.170  36.430  12.900  1.00  0.00            
ATOM      9  C3  ACD     1      34.810  36.510  12.840  1.00  0.00            
ATOM     10  H5  ACD     1      34.580  37.340  12.160  1.00  0.00            
ATOM     11  O3  ACD     1      34.210  36.810  14.100  1.00  0.00            
ATOM     12  C4  ACD     1      33.730  38.200  14.220  1.00  0.00            
ATOM     13  H6  ACD     1      33.510  38.560  13.210  1.00  0.00            
ATOM     14  C5  ACD     1      32.350  38.190  14.970  1.00  0.00            
ATOM     15  H7  ACD     1      32.390  37.720  15.960  1.00  0.00            
ATOM     16  O4  ACD     1      31.390  37.630  14.040  1.00  0.00            
ATOM     17  H8  ACD     1      30.470  37.590  14.330  1.00  0.00            
ATOM     18  C6  ACD     1      31.940  39.590  15.320  1.00  0.00            
ATOM     19  H9  ACD     1      31.780  40.170  14.400  1.00  0.00            
ATOM     20  O5  ACD     1      30.730  39.450  16.070  1.00  0.00            
ATOM     21  H10 ACD     1      31.050  38.910  16.810  1.00  0.00            
ATOM     22  C7  ACD     1      33.010  40.270  16.160  1.00  0.00            
ATOM     23  H11 ACD     1      32.740  41.270  16.520  1.00  0.00            
ATOM     24  O6  ACD     1      34.170  40.360  15.350  1.00  0.00            
ATOM     25  C8  ACD     1      34.750  39.080  14.950  1.00  0.00            
ATOM     26  H12 ACD     1      35.100  38.420  15.750  1.00  0.00            
ATOM     27  C9  ACD     1      35.910  39.510  14.070  1.00  0.00            
ATOM     28  H13 ACD     1      36.520  40.240  14.620  1.00  0.00            
ATOM     29  H14 ACD     1      36.480  38.580  13.950  1.00  0.00            
ATOM     30  O7  ACD     1      35.440  39.920  12.770  1.00  0.00            
ATOM     31  H15 ACD     1      34.820  40.640  12.900  1.00  0.00            
ATOM     32  O8  ACD     1      33.430  39.470  17.250  1.00  0.00            
ATOM     33  C10 ACD     1      33.610  39.930  18.550  1.00  0.00            
ATOM     34  H16 ACD     1      33.270  40.970  18.640  1.00  0.00            
ATOM     35  C11 ACD     1      32.730  39.060  19.440  1.00  0.00            
ATOM     36  H17 ACD     1      32.890  38.000  19.200  1.00  0.00            
ATOM     37  O9  ACD     1      31.410  39.340  19.250  1.00  0.00            
ATOM     38  H18 ACD     1      30.980  38.660  19.790  1.00  0.00            
ATOM     39  C12 ACD     1      33.040  39.230  20.890  1.00  0.00            
ATOM     40  H19 ACD     1      32.990  40.290  21.170  1.00  0.00            
ATOM     41  O10 ACD     1      32.190  38.410  21.680  1.00  0.00            
ATOM     42  H20 ACD     1      32.750  37.670  21.960  1.00  0.00            
ATOM     43  C13 ACD     1      34.520  38.880  21.090  1.00  0.00            
ATOM     44  H21 ACD     1      34.790  39.020  22.140  1.00  0.00            
ATOM     45  O11 ACD     1      35.300  39.850  20.450  1.00  0.00            
ATOM     46  C14 ACD     1      35.060  39.920  19.030  1.00  0.00            
ATOM     47  H22 ACD     1      35.500  39.070  18.510  1.00  0.00            
ATOM     48  C15 ACD     1      35.840  41.070  18.440  1.00  0.00            
ATOM     49  H23 ACD     1      35.410  41.410  17.490  1.00  0.00            
ATOM     50  H24 ACD     1      35.960  41.910  19.140  1.00  0.00            
ATOM     51  O12 ACD     1      37.200  40.680  18.140  1.00  0.00            
ATOM     52  H25 ACD     1      37.650  40.780  18.990  1.00  0.00            
ATOM     53  O13 ACD     1      34.900  37.580  20.660  1.00  0.00            
ATOM     54  C16 ACD     1      35.660  36.750  21.600  1.00  0.00            
ATOM     55  H26 ACD     1      36.020  37.440  22.370  1.00  0.00            
ATOM     56  C17 ACD     1      34.670  35.610  21.970  1.00  0.00            
ATOM     57  H27 ACD     1      34.430  35.030  21.070  1.00  0.00            
ATOM     58  O14 ACD     1      33.410  35.980  22.590  1.00  0.00            
ATOM     59  H28 ACD     1      33.190  35.490  23.390  1.00  0.00            
ATOM     60  C18 ACD     1      35.410  34.510  22.800  1.00  0.00            
ATOM     61  H29 ACD     1      35.700  34.940  23.760  1.00  0.00            
ATOM     62  O15 ACD     1      34.510  33.350  22.970  1.00  0.00            
ATOM     63  H30 ACD     1      34.260  32.950  22.130  1.00  0.00            
ATOM     64  C19 ACD     1      36.690  34.050  22.060  1.00  0.00            
ATOM     65  H31 ACD     1      37.240  33.450  22.790  1.00  0.00            
ATOM     66  O16 ACD     1      37.490  35.210  21.770  1.00  0.00            
ATOM     67  C20 ACD     1      36.910  36.190  20.940  1.00  0.00            
ATOM     68  H32 ACD     1      36.640  35.700  20.000  1.00  0.00            
ATOM     69  C21 ACD     1      37.940  37.240  20.680  1.00  0.00            
ATOM     70  H33 ACD     1      38.910  36.910  20.290  1.00  0.00            
ATOM     71  H34 ACD     1      37.530  38.030  20.030  1.00  0.00            
ATOM     72  O17 ACD     1      38.400  37.970  21.850  1.00  0.00            
ATOM     73  H35 ACD     1      39.170  37.470  22.150  1.00  0.00            
ATOM     74  O18 ACD     1      36.310  33.400  20.920  1.00  0.00            
ATOM     75  C22 ACD     1      36.510  32.040  20.930  1.00  0.00            
ATOM     76  H36 ACD     1      36.430  31.680  21.970  1.00  0.00            
ATOM     77  C23 ACD     1      35.320  31.510  20.240  1.00  0.00            
ATOM     78  H37 ACD     1      35.110  32.110  19.340  1.00  0.00            
ATOM     79  O19 ACD     1      34.110  31.620  21.020  1.00  0.00            
ATOM     80  H38 ACD     1      33.370  31.440  20.420  1.00  0.00            
ATOM     81  C24 ACD     1      35.580  30.030  19.660  1.00  0.00            
ATOM     82  H39 ACD     1      35.720  29.320  20.490  1.00  0.00            
ATOM     83  O20 ACD     1      34.440  29.630  18.810  1.00  0.00            
ATOM     84  H40 ACD     1      34.860  29.600  17.940  1.00  0.00            
ATOM     85  C25 ACD     1      36.910  30.040  18.850  1.00  0.00            
ATOM     86  H41 ACD     1      37.260  29.140  18.340  1.00  0.00            
ATOM     87  O21 ACD     1      37.960  30.560  19.770  1.00  0.00            
ATOM     88  C26 ACD     1      37.840  31.850  20.210  1.00  0.00            
ATOM     89  H42 ACD     1      37.950  32.520  19.350  1.00  0.00            
ATOM     90  C27 ACD     1      39.080  32.090  21.030  1.00  0.00            
ATOM     91  H43 ACD     1      39.990  31.810  20.490  1.00  0.00            
ATOM     92  H44 ACD     1      39.220  33.170  21.130  1.00  0.00            
ATOM     93  O22 ACD     1      39.050  31.510  22.410  1.00  0.00            
ATOM     94  H45 ACD     1      39.890  31.850  22.720  1.00  0.00            
ATOM     95  O23 ACD     1      36.740  30.920  17.720  1.00  0.00            
ATOM     96  C28 ACD     1      37.050  30.530  16.340  1.00  0.00            
ATOM     97  H46 ACD     1      37.430  29.500  16.350  1.00  0.00            
ATOM     98  C29 ACD     1      38.090  31.500  15.740  1.00  0.00            
ATOM     99  H47 ACD     1      37.760  32.520  15.960  1.00  0.00            
ATOM    100  O24 ACD     1      38.170  31.560  14.290  1.00  0.00            
ATOM    101  C30 ACD     1      39.460  31.170  16.340  1.00  0.00            
ATOM    102  H48 ACD     1      40.220  31.800  15.860  1.00  0.00            
ATOM    103  H49 ACD     1      39.390  31.430  17.400  1.00  0.00            
ATOM    104  O25 ACD     1      39.820  29.780  16.270  1.00  0.00            
ATOM    105  H50 ACD     1      40.390  29.720  17.040  1.00  0.00            
ATOM    106  C31 ACD     1      35.720  30.500  15.580  1.00  0.00            
ATOM    107  H51 ACD     1      35.190  31.450  15.720  1.00  0.00            
ATOM    108  O26 ACD     1      34.860  29.360  15.990  1.00  0.00            
ATOM    109  H52 ACD     1      33.970  29.470  15.640  1.00  0.00            
ATOM    110  C32 ACD     1      36.050  30.510  14.110  1.00  0.00            
ATOM    111  H53 ACD     1      36.560  29.550  13.980  1.00  0.00            
ATOM    112  O27 ACD     1      34.900  30.420  13.260  1.00  0.00            
ATOM    113  H54 ACD     1      34.410  29.650  13.570  1.00  0.00            
ATOM    114  C33 ACD     1      36.870  31.740  13.710  1.00  0.00            
ATOM    115  H55 ACD     1      37.040  31.860  12.640  1.00  0.00            
ATOM    116  O28 ACD     1      36.320  32.950  14.170  1.00  0.00            
ATOM    117  C34 ACD     1      35.980  33.970  13.240  1.00  0.00            
ATOM    118  H56 ACD     1      36.350  33.860  12.210  1.00  0.00            
ATOM    119  C35 ACD     1      34.440  34.010  13.060  1.00  0.00            
ATOM    120  H57 ACD     1      33.930  34.080  14.030  1.00  0.00            
ATOM    121  O29 ACD     1      34.070  32.890  12.360  1.00  0.00            
ATOM    122  H58 ACD     1      34.400  32.090  12.780  1.00  0.00            
ATOM    123  C36 ACD     1      34.110  35.290  12.280  1.00  0.00            
ATOM    124  H59 ACD     1      34.480  35.170  11.250  1.00  0.00            
ATOM    125  O30 ACD     1      32.770  35.590  12.100  1.00  0.00            
ATOM    126  H60 ACD     1      32.490  36.060  12.890  1.00  0.00            
ATOM    127  C1  DP9     2      31.840  34.550  19.910  1.00  0.00            
ATOM    128  N1  DP9     2      31.450  34.950  18.590  1.00  0.00            
ATOM    129  C2  DP9     2      31.970  34.280  17.420  1.00  0.00            
ATOM    130  C3  DP9     2      33.410  34.440  17.190  1.00  0.00            
ATOM    131  O1  DP9     2      33.930  33.680  16.410  1.00  0.00            
ATOM    132  N2  DP9     2      34.160  35.370  17.910  1.00  0.00            
ATOM    133  C4  DP9     2      35.530  35.590  17.730  1.00  0.00            
ATOM    134  C5  DP9     2      36.490  34.580  17.560  1.00  0.00            
ATOM    135  C6  DP9     2      37.810  34.880  17.330  1.00  0.00            
ATOM    136  C7  DP9     2      38.080  36.280  17.230  1.00  0.00            
ATOM    137  C8  DP9     2      37.100  37.230  17.360  1.00  0.00            
ATOM    138  N3  DP9     2      35.850  36.860  17.590  1.00  0.00            
ATOM    139  C9  DP9     2      31.090  33.620  16.650  1.00  0.00            
ATOM    140  O2  DP9     2      31.490  33.000  15.480  1.00  0.00            
ATOM    141  C10 DP9     2      29.590  33.470  16.890  1.00  0.00            
ATOM    142  C11 DP9     2      28.850  32.420  16.450  1.00  0.00            
ATOM    143  C12 DP9     2      27.460  32.270  16.640  1.00  0.00            
ATOM    144  C13 DP9     2      26.850  33.110  17.500  1.00  0.00            
ATOM    145  C14 DP9     2      27.550  34.150  18.120  1.00  0.00            
ATOM    146  C15 DP9     2      28.910  34.390  17.750  1.00  0.00            
ATOM    147  S1  DP9     2      29.900  35.700  18.400  1.00  0.00            
ATOM    148  O3  DP9     2      29.350  36.080  19.720  1.00  0.00            
ATOM    149  O4  DP9     2      30.000  36.740  17.360  1.00  0.00            
ATOM    150  H1  DP9     2      31.070  33.930  20.390  1.00  0.00            
ATOM    151  H2  DP9     2      32.840  34.110  19.960  1.00  0.00            
ATOM    152  H3  DP9     2      31.720  35.480  20.490  1.00  0.00            
ATOM    153  H4  DP9     2      33.720  36.020  18.560  1.00  0.00            
ATOM    154  H5  DP9     2      36.200  33.530  17.530  1.00  0.00            
ATOM    155  H6  DP9     2      38.540  34.090  17.220  1.00  0.00            
ATOM    156  H7  DP9     2      39.080  36.600  16.950  1.00  0.00            
ATOM    157  H8  DP9     2      37.280  38.300  17.230  1.00  0.00            
ATOM    158  H9  DP9     2      32.460  32.950  15.470  1.00  0.00            
ATOM    159  H10 DP9     2      29.380  31.730  15.810  1.00  0.00            
ATOM    160  H11 DP9     2      26.920  31.530  16.060  1.00  0.00            
ATOM    161  H12 DP9     2      25.800  32.910  17.700  1.00  0.00            
ATOM    162  H13 DP9     2      27.010  34.790  18.810  1.00  0.00            
TER
ENDMDL
MODEL        1
ATOM      1  H1  ACD     1      18.570  17.960  11.240  1.00  0.00            
ATOM      2  O1  ACD     1      19.220  17.710  11.900  1.00  0.00            
ATOM      3  C1  ACD     1      20.520  17.770  11.290  1.00  0.00            
ATOM      4  H2  ACD     1      21.210  17.600  12.130  1.00  0.00            
ATOM      5  H3  ACD     1      20.700  18.720  10.780  1.00  0.00            
ATOM      6  C2  ACD     1      20.630  16.650  10.220  1.00  0.00            
ATOM      7  H4  ACD     1      20.440  15.660  10.660  1.00  0.00            
ATOM      8  O2  ACD     1      19.630  16.910   9.270  1.00  0.00            
ATOM      9  C3  ACD     1      19.560  15.870   8.330  1.00  0.00            
ATOM     10  H5  ACD     1      18.690  16.000   7.690  1.00  0.00            
ATOM     11  O3  ACD     1      19.470  14.590   8.960  1.00  0.00            
ATOM     12  C4  ACD     1      18.200  13.900   8.850  1.00  0.00            
ATOM     13  H6  ACD     1      17.350  14.550   8.580  1.00  0.00            
ATOM     14  C5  ACD     1      18.280  12.930   7.730  1.00  0.00            
ATOM     15  H7  ACD     1      19.190  12.350   7.930  1.00  0.00            
ATOM     16  O4  ACD     1      18.380  13.540   6.440  1.00  0.00            
ATOM     17  H8  ACD     1      19.280  13.890   6.390  1.00  0.00            
ATOM     18  C6  ACD     1      17.150  11.940   7.870  1.00  0.00            
ATOM     19  H9  ACD     1      16.190  12.420   7.680  1.00  0.00            
ATOM     20  O5  ACD     1      17.180  10.930   6.940  1.00  0.00            
ATOM     21  H10 ACD     1      17.930  10.360   7.120  1.00  0.00            
ATOM     22  C7  ACD     1      17.060  11.360   9.220  1.00  0.00            
ATOM     23  H11 ACD     1      16.100  10.820   9.260  1.00  0.00            
ATOM     24  O6  ACD     1      16.870  12.420  10.120  1.00  0.00            
ATOM     25  C8  ACD     1      17.970  13.320  10.200  1.00  0.00            
ATOM     26  H12 ACD     1      18.890  12.770  10.460  1.00  0.00            
ATOM     27  C9  ACD     1      17.600  14.400  11.240  1.00  0.00            
ATOM     28  H13 ACD     1      17.680  13.940  12.230  1.00  0.00            
ATOM     29  H14 ACD     1      18.300  15.250  11.220  1.00  0.00            
ATOM     30  O7  ACD     1      16.340  14.900  10.960  1.00  0.00            
ATOM     31  H15 ACD     1      15.700  14.180  10.930  1.00  0.00            
ATOM     32  O8  ACD     1      18.170  10.400   9.490  1.00  0.00            
ATOM     33  C10 ACD     1      17.910   9.160  10.250  1.00  0.00            
ATOM     34  H16 ACD     1      16.990   8.730   9.840  1.00  0.00            
ATOM     35  C11 ACD     1      19.050   8.250   9.950  1.00  0.00            
ATOM     36  H17 ACD     1      19.970   8.780  10.250  1.00  0.00            
ATOM     37  O9  ACD     1      18.960   8.000   8.560  1.00  0.00            
ATOM     38  H18 ACD     1      19.320   8.660   7.960  1.00  0.00            
ATOM     39  C12 ACD     1      19.090   6.950  10.700  1.00  0.00            
ATOM     40  H19 ACD     1      18.200   6.370  10.420  1.00  0.00            
ATOM     41  O10 ACD     1      20.270   6.250  10.370  1.00  0.00            
ATOM     42  H20 ACD     1      20.600   6.740   9.610  1.00  0.00            
ATOM     43  C13 ACD     1      19.080   7.360  12.200  1.00  0.00            
ATOM     44  H21 ACD     1      19.020   6.400  12.740  1.00  0.00            
ATOM     45  O11 ACD     1      17.920   8.200  12.450  1.00  0.00            
ATOM     46  C14 ACD     1      17.840   9.420  11.770  1.00  0.00            
ATOM     47  H22 ACD     1      18.670   9.980  12.220  1.00  0.00            
ATOM     48  C15 ACD     1      16.430   9.910  12.210  1.00  0.00            
ATOM     49  H23 ACD     1      16.290  10.050  13.290  1.00  0.00            
ATOM     50  H24 ACD     1      16.340  10.960  11.910  1.00  0.00            
ATOM     51  O12 ACD     1      15.360   9.150  11.620  1.00  0.00            
ATOM     52  H25 ACD     1      15.490   8.310  12.070  1.00  0.00            
ATOM     53  O13 ACD     1      20.280   8.060  12.430  1.00  0.00            
ATOM     54  C16 ACD     1      21.160   7.540  13.400  1.00  0.00            
ATOM     55  H26 ACD     1      20.980   6.520  13.770  1.00  0.00            
ATOM     56  C17 ACD     1      22.570   7.490  12.780  1.00  0.00            
ATOM     57  H27 ACD     1      22.790   8.380  12.170  1.00  0.00            
ATOM     58  O14 ACD     1      22.590   6.350  11.920  1.00  0.00            
ATOM     59  H28 ACD     1      21.790   6.310  11.380  1.00  0.00            
ATOM     60  C18 ACD     1      23.640   7.490  13.860  1.00  0.00            
ATOM     61  H29 ACD     1      23.610   6.540  14.400  1.00  0.00            
ATOM     62  O15 ACD     1      24.910   7.730  13.240  1.00  0.00            
ATOM     63  H30 ACD     1      25.220   6.910  12.850  1.00  0.00            
ATOM     64  C19 ACD     1      23.490   8.560  14.920  1.00  0.00            
ATOM     65  H31 ACD     1      24.250   8.450  15.700  1.00  0.00            
ATOM     66  O16 ACD     1      22.230   8.310  15.530  1.00  0.00            
ATOM     67  C20 ACD     1      21.110   8.450  14.650  1.00  0.00            
ATOM     68  H32 ACD     1      21.020   9.410  14.120  1.00  0.00            
ATOM     69  C21 ACD     1      19.810   8.370  15.460  1.00  0.00            
ATOM     70  H33 ACD     1      19.940   9.200  16.170  1.00  0.00            
ATOM     71  H34 ACD     1      19.020   8.630  14.740  1.00  0.00            
ATOM     72  O17 ACD     1      19.670   6.990  16.050  1.00  0.00            
ATOM     73  H35 ACD     1      18.910   7.050  16.630  1.00  0.00            
ATOM     74  O18 ACD     1      23.420   9.900  14.320  1.00  0.00            
ATOM     75  C22 ACD     1      24.130  10.840  15.050  1.00  0.00            
ATOM     76  H36 ACD     1      24.400  10.630  16.090  1.00  0.00            
ATOM     77  C23 ACD     1      25.390  11.110  14.160  1.00  0.00            
ATOM     78  H37 ACD     1      25.010  11.320  13.150  1.00  0.00            
ATOM     79  O19 ACD     1      26.210   9.940  14.220  1.00  0.00            
ATOM     80  H38 ACD     1      25.730   9.140  13.980  1.00  0.00            
ATOM     81  C24 ACD     1      26.160  12.360  14.590  1.00  0.00            
ATOM     82  H39 ACD     1      26.570  12.280  15.610  1.00  0.00            
ATOM     83  O20 ACD     1      27.190  12.710  13.720  1.00  0.00            
ATOM     84  H40 ACD     1      27.940  12.360  14.200  1.00  0.00            
ATOM     85  C25 ACD     1      25.160  13.500  14.650  1.00  0.00            
ATOM     86  H41 ACD     1      25.600  14.420  15.040  1.00  0.00            
ATOM     87  O21 ACD     1      24.090  13.150  15.500  1.00  0.00            
ATOM     88  C26 ACD     1      23.200  12.100  15.160  1.00  0.00            
ATOM     89  H42 ACD     1      22.820  12.310  14.150  1.00  0.00            
ATOM     90  C27 ACD     1      22.060  12.130  16.170  1.00  0.00            
ATOM     91  H43 ACD     1      21.460  13.050  16.240  1.00  0.00            
ATOM     92  H44 ACD     1      21.330  11.380  15.830  1.00  0.00            
ATOM     93  O22 ACD     1      22.430  11.860  17.530  1.00  0.00            
ATOM     94  H45 ACD     1      21.660  11.960  18.090  1.00  0.00            
ATOM     95  O23 ACD     1      24.600  13.850  13.380  1.00  0.00            
ATOM     96  C28 ACD     1      25.110  15.050  12.770  1.00  0.00            
ATOM     97  H46 ACD     1      26.060  15.320  13.240  1.00  0.00            
ATOM     98  C29 ACD     1      24.090  16.240  13.060  1.00  0.00            
ATOM     99  H47 ACD     1      23.030  15.980  12.970  1.00  0.00            
ATOM    100  O24 ACD     1      24.180  17.300  12.080  1.00  0.00            
ATOM    101  C30 ACD     1      24.390  16.740  14.430  1.00  0.00            
ATOM    102  H48 ACD     1      23.710  17.550  14.700  1.00  0.00            
ATOM    103  H49 ACD     1      24.050  15.860  15.000  1.00  0.00            
ATOM    104  O25 ACD     1      25.720  17.140  14.780  1.00  0.00            
ATOM    105  H50 ACD     1      25.840  18.080  14.590  1.00  0.00            
ATOM    106  C31 ACD     1      25.310  14.740  11.290  1.00  0.00            
ATOM    107  H51 ACD     1      24.460  14.110  11.000  1.00  0.00            
ATOM    108  O26 ACD     1      26.500  13.950  11.240  1.00  0.00            
ATOM    109  H52 ACD     1      26.580  13.630  12.140  1.00  0.00            
ATOM    110  C32 ACD     1      25.260  15.980  10.430  1.00  0.00            
ATOM    111  H53 ACD     1      26.130  16.630  10.560  1.00  0.00            
ATOM    112  O27 ACD     1      25.240  15.610   9.040  1.00  0.00            
ATOM    113  H54 ACD     1      25.320  14.670   8.870  1.00  0.00            
ATOM    114  C33 ACD     1      24.110  16.830  10.720  1.00  0.00            
ATOM    115  H55 ACD     1      24.130  17.720  10.080  1.00  0.00            
ATOM    116  O28 ACD     1      22.870  16.190  10.510  1.00  0.00            
ATOM    117  C34 ACD     1      21.970  16.700   9.560  1.00  0.00            
ATOM    118  H56 ACD     1      22.190  17.740   9.290  1.00  0.00            
ATOM    119  C35 ACD     1      22.070  15.830   8.270  1.00  0.00            
ATOM    120  H57 ACD     1      22.060  14.790   8.630  1.00  0.00            
ATOM    121  O29 ACD     1      23.180  16.250   7.410  1.00  0.00            
ATOM    122  H58 ACD     1      24.000  16.100   7.890  1.00  0.00            
ATOM    123  C36 ACD     1      20.840  15.940   7.460  1.00  0.00            
ATOM    124  H59 ACD     1      20.860  16.930   6.990  1.00  0.00            
ATOM    125  O30 ACD     1      20.880  14.950   6.450  1.00  0.00            
ATOM    126  H60 ACD     1      21.790  15.070   6.150  1.00  0.00            
ATOM    127  C1  DP9     2      24.400   9.900  10.840  1.00  0.00            
ATOM    128  N1  DP9     2      23.190   9.590   9.970  1.00  0.00            
ATOM    129  C2  DP9     2      22.580  10.640   9.320  1.00  0.00            
ATOM    130  C3  DP9     2      21.860  11.640  10.270  1.00  0.00            
ATOM    131  O1  DP9     2      21.470  12.650   9.770  1.00  0.00            
ATOM    132  N2  DP9     2      21.940  11.510  11.620  1.00  0.00            
ATOM    133  C4  DP9     2      21.190  12.340  12.520  1.00  0.00            
ATOM    134  C5  DP9     2      21.380  13.710  12.720  1.00  0.00            
ATOM    135  C6  DP9     2      20.560  14.440  13.590  1.00  0.00            
ATOM    136  C7  DP9     2      19.690  13.680  14.340  1.00  0.00            
ATOM    137  C8  DP9     2      19.570  12.310  14.170  1.00  0.00            
ATOM    138  N3  DP9     2      20.310  11.640  13.260  1.00  0.00            
ATOM    139  C9  DP9     2      22.700  10.750   7.920  1.00  0.00            
ATOM    140  O2  DP9     2      22.100  11.790   7.300  1.00  0.00            
ATOM    141  C10 DP9     2      23.460   9.890   6.990  1.00  0.00            
ATOM    142  C11 DP9     2      23.990  10.270   5.740  1.00  0.00            
ATOM    143  C12 DP9     2      24.900   9.420   5.050  1.00  0.00            
ATOM    144  C13 DP9     2      25.250   8.090   5.490  1.00  0.00            
ATOM    145  C14 DP9     2      24.720   7.680   6.720  1.00  0.00            
ATOM    146  C15 DP9     2      23.910   8.610   7.470  1.00  0.00            
ATOM    147  S1  DP9     2      23.210   8.140   9.000  1.00  0.00            
ATOM    148  O3  DP9     2      24.190   7.250   9.660  1.00  0.00            
ATOM    149  O4  DP9     2      21.810   7.750   8.810  1.00  0.00            
ATOM    150  H1  DP9     2      24.790  10.920  10.870  1.00  0.00            
ATOM    151  H2  DP9     2      24.340   9.620  11.900  1.00  0.00            
ATOM    152  H3  DP9     2      25.260   9.420  10.350  1.00  0.00            
ATOM    153  H4  DP9     2      22.400  10.730  12.080  1.00  0.00            
ATOM    154  H5  DP9     2      22.070  14.280  12.100  1.00  0.00            
ATOM    155  H6  DP9     2      20.570  15.510  13.720  1.00  0.00            
ATOM    156  H7  DP9     2      19.160  14.180  15.150  1.00  0.00            
ATOM    157  H8  DP9     2      19.010  11.640  14.820  1.00  0.00            
ATOM    158  H9  DP9     2      21.540  12.290   7.920  1.00  0.00            
ATOM    159  H10 DP9     2      23.780  11.230   5.270  1.00  0.00            
ATOM    160  H11 DP9     2      25.270   9.700   4.070  1.00  0.00            
ATOM    161  H12 DP9     2      25.850   7.430   4.880  1.00  0.00            
ATOM    162  H13 DP9     2      24.780   6.620   6.960  1.00  0.00            
TER
ENDMDL
MODEL        1
ATOM      1  H1  ACD     1      21.860  19.410  10.830  1.00  0.00            
ATOM      2  O1  ACD     1      21.830  18.550  10.400  1.00  0.00            
ATOM      3  C1  ACD     1      23.000  18.360   9.600  1.00  0.00            
ATOM      4  H2  ACD     1      23.840  18.190  10.290  1.00  0.00            
ATOM      5  H3  ACD     1      23.150  19.320   9.090  1.00  0.00            
ATOM      6  C2  ACD     1      22.840  17.230   8.580  1.00  0.00            
ATOM      7  H4  ACD     1      22.580  16.290   9.090  1.00  0.00            
ATOM      8  O2  ACD     1      21.790  17.600   7.640  1.00  0.00            
ATOM      9  C3  ACD     1      21.590  16.740   6.660  1.00  0.00            
ATOM     10  H5  ACD     1      20.810  17.180   6.030  1.00  0.00            
ATOM     11  O3  ACD     1      21.300  15.430   7.160  1.00  0.00            
ATOM     12  C4  ACD     1      19.930  15.030   6.990  1.00  0.00            
ATOM     13  H6  ACD     1      19.270  15.780   6.540  1.00  0.00            
ATOM     14  C5  ACD     1      20.070  13.800   6.120  1.00  0.00            
ATOM     15  H7  ACD     1      20.850  13.160   6.560  1.00  0.00            
ATOM     16  O4  ACD     1      20.490  14.100   4.760  1.00  0.00            
ATOM     17  H8  ACD     1      21.260  14.670   4.790  1.00  0.00            
ATOM     18  C6  ACD     1      18.770  13.010   6.120  1.00  0.00            
ATOM     19  H9  ACD     1      18.030  13.720   5.740  1.00  0.00            
ATOM     20  O5  ACD     1      18.760  11.820   5.230  1.00  0.00            
ATOM     21  H10 ACD     1      19.410  11.240   5.640  1.00  0.00            
ATOM     22  C7  ACD     1      18.260  12.650   7.480  1.00  0.00            
ATOM     23  H11 ACD     1      17.280  12.250   7.200  1.00  0.00            
ATOM     24  O6  ACD     1      18.140  13.910   8.210  1.00  0.00            
ATOM     25  C8  ACD     1      19.370  14.640   8.350  1.00  0.00            
ATOM     26  H12 ACD     1      20.130  14.060   8.880  1.00  0.00            
ATOM     27  C9  ACD     1      19.070  15.810   9.270  1.00  0.00            
ATOM     28  H13 ACD     1      18.560  15.550  10.210  1.00  0.00            
ATOM     29  H14 ACD     1      19.960  16.240   9.750  1.00  0.00            
ATOM     30  O7  ACD     1      18.370  16.900   8.670  1.00  0.00            
ATOM     31  H15 ACD     1      18.460  17.690   9.210  1.00  0.00            
ATOM     32  O8  ACD     1      19.180  11.730   8.070  1.00  0.00            
ATOM     33  C10 ACD     1      18.560  10.680   8.870  1.00  0.00            
ATOM     34  H16 ACD     1      17.580  10.400   8.460  1.00  0.00            
ATOM     35  C11 ACD     1      19.440   9.420   8.650  1.00  0.00            
ATOM     36  H17 ACD     1      20.480   9.700   8.840  1.00  0.00            
ATOM     37  O9  ACD     1      19.530   8.890   7.370  1.00  0.00            
ATOM     38  H18 ACD     1      20.050   9.480   6.820  1.00  0.00            
ATOM     39  C12 ACD     1      19.180   8.310   9.640  1.00  0.00            
ATOM     40  H19 ACD     1      18.150   7.940   9.620  1.00  0.00            
ATOM     41  O10 ACD     1      19.990   7.200   9.530  1.00  0.00            
ATOM     42  H20 ACD     1      20.300   7.120   8.630  1.00  0.00            
ATOM     43  C13 ACD     1      19.210   8.830  11.050  1.00  0.00            
ATOM     44  H21 ACD     1      18.960   8.130  11.860  1.00  0.00            
ATOM     45  O11 ACD     1      18.280   9.930  11.150  1.00  0.00            
ATOM     46  C14 ACD     1      18.570  11.080  10.350  1.00  0.00            
ATOM     47  H22 ACD     1      19.530  11.520  10.650  1.00  0.00            
ATOM     48  C15 ACD     1      17.510  12.130  10.740  1.00  0.00            
ATOM     49  H23 ACD     1      17.550  12.250  11.830  1.00  0.00            
ATOM     50  H24 ACD     1      17.690  13.140  10.350  1.00  0.00            
ATOM     51  O12 ACD     1      16.140  11.700  10.470  1.00  0.00            
ATOM     52  H25 ACD     1      16.070  10.900  11.000  1.00  0.00            
ATOM     53  O13 ACD     1      20.590   9.300  11.340  1.00  0.00            
ATOM     54  C16 ACD     1      21.310   8.810  12.440  1.00  0.00            
ATOM     55  H26 ACD     1      20.880   7.930  12.940  1.00  0.00            
ATOM     56  C17 ACD     1      22.560   8.260  11.800  1.00  0.00            
ATOM     57  H27 ACD     1      22.920   9.010  11.080  1.00  0.00            
ATOM     58  O14 ACD     1      22.270   7.010  11.190  1.00  0.00            
ATOM     59  H28 ACD     1      21.480   7.140  10.660  1.00  0.00            
ATOM     60  C18 ACD     1      23.640   8.070  12.800  1.00  0.00            
ATOM     61  H29 ACD     1      23.250   7.270  13.430  1.00  0.00            
ATOM     62  O15 ACD     1      24.940   7.730  12.130  1.00  0.00            
ATOM     63  H30 ACD     1      24.730   7.060  11.470  1.00  0.00            
ATOM     64  C19 ACD     1      23.850   9.300  13.660  1.00  0.00            
ATOM     65  H31 ACD     1      24.710   9.070  14.300  1.00  0.00            
ATOM     66  O16 ACD     1      22.620   9.490  14.350  1.00  0.00            
ATOM     67  C20 ACD     1      21.580   9.940  13.440  1.00  0.00            
ATOM     68  H32 ACD     1      21.930  10.700  12.740  1.00  0.00            
ATOM     69  C21 ACD     1      20.390  10.410  14.270  1.00  0.00            
ATOM     70  H33 ACD     1      20.660  10.900  15.210  1.00  0.00            
ATOM     71  H34 ACD     1      19.960  11.220  13.660  1.00  0.00            
ATOM     72  O17 ACD     1      19.450   9.370  14.600  1.00  0.00            
ATOM     73  H35 ACD     1      19.940   8.700  15.090  1.00  0.00            
ATOM     74  O18 ACD     1      24.160  10.500  12.980  1.00  0.00            
ATOM     75  C22 ACD     1      25.060  11.350  13.820  1.00  0.00            
ATOM     76  H36 ACD     1      25.060  11.010  14.860  1.00  0.00            
ATOM     77  C23 ACD     1      26.520  11.100  13.230  1.00  0.00            
ATOM     78  H37 ACD     1      26.480  11.000  12.140  1.00  0.00            
ATOM     79  O19 ACD     1      27.120   9.920  13.760  1.00  0.00            
ATOM     80  H38 ACD     1      27.250  10.050  14.700  1.00  0.00            
ATOM     81  C24 ACD     1      27.410  12.270  13.460  1.00  0.00            
ATOM     82  H39 ACD     1      27.600  12.340  14.540  1.00  0.00            
ATOM     83  O20 ACD     1      28.650  12.230  12.710  1.00  0.00            
ATOM     84  H40 ACD     1      28.410  11.970  11.810  1.00  0.00            
ATOM     85  C25 ACD     1      26.720  13.690  13.180  1.00  0.00            
ATOM     86  H41 ACD     1      27.410  14.480  13.500  1.00  0.00            
ATOM     87  O21 ACD     1      25.580  13.830  13.960  1.00  0.00            
ATOM     88  C26 ACD     1      24.630  12.810  13.630  1.00  0.00            
ATOM     89  H42 ACD     1      24.350  12.860  12.570  1.00  0.00            
ATOM     90  C27 ACD     1      23.430  13.150  14.410  1.00  0.00            
ATOM     91  H43 ACD     1      23.240  14.230  14.410  1.00  0.00            
ATOM     92  H44 ACD     1      22.480  12.730  14.040  1.00  0.00            
ATOM     93  O22 ACD     1      23.540  12.680  15.790  1.00  0.00            
ATOM     94  H45 ACD     1      23.780  13.440  16.330  1.00  0.00            
ATOM     95  O23 ACD     1      26.270  13.910  11.820  1.00  0.00            
ATOM     96  C28 ACD     1      27.090  14.740  10.910  1.00  0.00            
ATOM     97  H46 ACD     1      28.160  14.740  11.140  1.00  0.00            
ATOM     98  C29 ACD     1      26.520  16.140  10.930  1.00  0.00            
ATOM     99  H47 ACD     1      25.450  15.950  11.020  1.00  0.00            
ATOM    100  O24 ACD     1      26.850  16.930   9.790  1.00  0.00            
ATOM    101  C30 ACD     1      26.940  17.050  12.060  1.00  0.00            
ATOM    102  H48 ACD     1      26.780  18.130  11.910  1.00  0.00            
ATOM    103  H49 ACD     1      26.330  16.690  12.900  1.00  0.00            
ATOM    104  O25 ACD     1      28.330  16.890  12.420  1.00  0.00            
ATOM    105  H50 ACD     1      28.400  17.500  13.160  1.00  0.00            
ATOM    106  C31 ACD     1      26.970  14.160   9.460  1.00  0.00            
ATOM    107  H51 ACD     1      25.930  13.860   9.270  1.00  0.00            
ATOM    108  O26 ACD     1      27.950  13.080   9.270  1.00  0.00            
ATOM    109  H52 ACD     1      28.810  13.410   9.550  1.00  0.00            
ATOM    110  C32 ACD     1      27.140  15.150   8.330  1.00  0.00            
ATOM    111  H53 ACD     1      28.200  15.320   8.110  1.00  0.00            
ATOM    112  O27 ACD     1      26.590  14.610   7.140  1.00  0.00            
ATOM    113  H54 ACD     1      26.630  13.660   7.260  1.00  0.00            
ATOM    114  C33 ACD     1      26.430  16.480   8.610  1.00  0.00            
ATOM    115  H55 ACD     1      26.670  17.220   7.840  1.00  0.00            
ATOM    116  O28 ACD     1      25.050  16.250   8.710  1.00  0.00            
ATOM    117  C34 ACD     1      24.170  17.030   7.880  1.00  0.00            
ATOM    118  H56 ACD     1      24.670  18.000   7.720  1.00  0.00            
ATOM    119  C35 ACD     1      24.000  16.250   6.580  1.00  0.00            
ATOM    120  H57 ACD     1      23.810  15.210   6.880  1.00  0.00            
ATOM    121  O29 ACD     1      25.090  16.260   5.710  1.00  0.00            
ATOM    122  H58 ACD     1      25.700  15.620   6.090  1.00  0.00            
ATOM    123  C36 ACD     1      22.850  16.690   5.820  1.00  0.00            
ATOM    124  H59 ACD     1      23.190  17.610   5.320  1.00  0.00            
ATOM    125  O30 ACD     1      22.510  15.830   4.720  1.00  0.00            
ATOM    126  H60 ACD     1      23.360  15.540   4.380  1.00  0.00            
ATOM    127  C1  DP9     2      25.640  10.620   9.600  1.00  0.00            
ATOM    128  N1  DP9     2      24.370  10.230   9.000  1.00  0.00            
ATOM    129  C2  DP9     2      23.810  11.260   8.220  1.00  0.00            
ATOM    130  C3  DP9     2      23.190  12.460   8.950  1.00  0.00            
ATOM    131  O1  DP9     2      22.840  13.470   8.380  1.00  0.00            
ATOM    132  N2  DP9     2      22.940  12.400  10.260  1.00  0.00            
ATOM    133  C4  DP9     2      22.350  13.390  11.020  1.00  0.00            
ATOM    134  C5  DP9     2      23.030  14.580  11.160  1.00  0.00            
ATOM    135  C6  DP9     2      22.440  15.530  11.960  1.00  0.00            
ATOM    136  C7  DP9     2      21.240  15.240  12.550  1.00  0.00            
ATOM    137  C8  DP9     2      20.690  13.990  12.450  1.00  0.00            
ATOM    138  N3  DP9     2      21.230  13.060  11.660  1.00  0.00            
ATOM    139  C9  DP9     2      23.890  11.170   6.870  1.00  0.00            
ATOM    140  O2  DP9     2      23.530  12.280   6.100  1.00  0.00            
ATOM    141  C10 DP9     2      24.300  10.000   6.080  1.00  0.00            
ATOM    142  C11 DP9     2      24.560  10.070   4.710  1.00  0.00            
ATOM    143  C12 DP9     2      24.890   8.880   4.060  1.00  0.00            
ATOM    144  C13 DP9     2      25.020   7.640   4.680  1.00  0.00            
ATOM    145  C14 DP9     2      24.840   7.520   6.050  1.00  0.00            
ATOM    146  C15 DP9     2      24.480   8.750   6.700  1.00  0.00            
ATOM    147  S1  DP9     2      24.090   8.670   8.370  1.00  0.00            
ATOM    148  O3  DP9     2      24.970   7.770   9.090  1.00  0.00            
ATOM    149  O4  DP9     2      22.640   8.400   8.510  1.00  0.00            
ATOM    150  H1  DP9     2      26.440  10.520   8.860  1.00  0.00            
ATOM    151  H2  DP9     2      25.680  11.660   9.930  1.00  0.00            
ATOM    152  H3  DP9     2      25.860   9.880  10.380  1.00  0.00            
ATOM    153  H4  DP9     2      22.830  11.530  10.770  1.00  0.00            
ATOM    154  H5  DP9     2      23.940  14.830  10.620  1.00  0.00            
ATOM    155  H6  DP9     2      22.930  16.490  12.160  1.00  0.00            
ATOM    156  H7  DP9     2      20.790  16.000  13.180  1.00  0.00            
ATOM    157  H8  DP9     2      19.720  13.790  12.910  1.00  0.00            
ATOM    158  H9  DP9     2      23.150  13.000   6.630  1.00  0.00            
ATOM    159  H10 DP9     2      24.450  11.000   4.170  1.00  0.00            
ATOM    160  H11 DP9     2      25.010   8.910   2.980  1.00  0.00            
ATOM    161  H12 DP9     2      25.360   6.770   4.130  1.00  0.00            
ATOM    162  H13 DP9     2      24.940   6.580   6.590  1.00  0.00            
TER
ENDMDL
MODEL        1
ATOM      1  H1  ACD     1      16.220  34.590  19.470  1.00  0.00            
ATOM      2  O1  ACD     1      16.540  35.460  19.250  1.00  0.00            
ATOM      3  C1  ACD     1      17.890  35.250  18.840  1.00  0.00            
ATOM      4  H2  ACD     1      18.500  35.390  19.740  1.00  0.00            
ATOM      5  H3  ACD     1      18.190  36.070  18.180  1.00  0.00            
ATOM      6  C2  ACD     1      18.170  33.830  18.390  1.00  0.00            
ATOM      7  H4  ACD     1      19.230  33.790  18.130  1.00  0.00            
ATOM      8  O2  ACD     1      17.830  32.980  19.530  1.00  0.00            
ATOM      9  C3  ACD     1      17.930  31.620  19.240  1.00  0.00            
ATOM     10  H5  ACD     1      17.620  31.020  20.100  1.00  0.00            
ATOM     11  O3  ACD     1      19.290  31.270  18.870  1.00  0.00            
ATOM     12  C4  ACD     1      20.050  30.440  19.750  1.00  0.00            
ATOM     13  H6  ACD     1      19.410  29.780  20.340  1.00  0.00            
ATOM     14  C5  ACD     1      20.680  29.430  18.800  1.00  0.00            
ATOM     15  H7  ACD     1      21.160  29.990  17.990  1.00  0.00            
ATOM     16  O4  ACD     1      19.720  28.500  18.300  1.00  0.00            
ATOM     17  H8  ACD     1      19.830  27.690  18.810  1.00  0.00            
ATOM     18  C6  ACD     1      21.810  28.600  19.540  1.00  0.00            
ATOM     19  H9  ACD     1      21.370  28.070  20.390  1.00  0.00            
ATOM     20  O5  ACD     1      22.470  27.680  18.740  1.00  0.00            
ATOM     21  H10 ACD     1      22.080  27.800  17.880  1.00  0.00            
ATOM     22  C7  ACD     1      22.810  29.590  20.140  1.00  0.00            
ATOM     23  H11 ACD     1      23.590  29.110  20.740  1.00  0.00            
ATOM     24  O6  ACD     1      22.040  30.370  21.050  1.00  0.00            
ATOM     25  C8  ACD     1      21.120  31.260  20.500  1.00  0.00            
ATOM     26  H12 ACD     1      21.580  32.020  19.860  1.00  0.00            
ATOM     27  C9  ACD     1      20.580  32.140  21.670  1.00  0.00            
ATOM     28  H13 ACD     1      21.430  32.600  22.180  1.00  0.00            
ATOM     29  H14 ACD     1      20.100  33.040  21.270  1.00  0.00            
ATOM     30  O7  ACD     1      19.730  31.530  22.580  1.00  0.00            
ATOM     31  H15 ACD     1      20.370  31.090  23.160  1.00  0.00            
ATOM     32  O8  ACD     1      23.370  30.310  19.040  1.00  0.00            
ATOM     33  C10 ACD     1      24.790  30.500  18.990  1.00  0.00            
ATOM     34  H16 ACD     1      25.360  29.860  19.680  1.00  0.00            
ATOM     35  C11 ACD     1      25.240  30.080  17.610  1.00  0.00            
ATOM     36  H17 ACD     1      24.600  30.530  16.840  1.00  0.00            
ATOM     37  O9  ACD     1      25.140  28.660  17.460  1.00  0.00            
ATOM     38  H18 ACD     1      24.290  28.430  17.830  1.00  0.00            
ATOM     39  C12 ACD     1      26.620  30.500  17.390  1.00  0.00            
ATOM     40  H19 ACD     1      27.280  29.910  18.030  1.00  0.00            
ATOM     41  O10 ACD     1      26.990  30.280  16.040  1.00  0.00            
ATOM     42  H20 ACD     1      27.100  29.320  16.030  1.00  0.00            
ATOM     43  C13 ACD     1      26.770  32.020  17.610  1.00  0.00            
ATOM     44  H21 ACD     1      27.810  32.300  17.440  1.00  0.00            
ATOM     45  O11 ACD     1      26.510  32.250  18.960  1.00  0.00            
ATOM     46  C14 ACD     1      25.150  31.920  19.340  1.00  0.00            
ATOM     47  H22 ACD     1      24.500  32.560  18.730  1.00  0.00            
ATOM     48  C15 ACD     1      24.810  32.310  20.740  1.00  0.00            
ATOM     49  H23 ACD     1      25.030  33.380  20.750  1.00  0.00            
ATOM     50  H24 ACD     1      23.720  32.280  20.840  1.00  0.00            
ATOM     51  O12 ACD     1      25.590  31.590  21.680  1.00  0.00            
ATOM     52  H25 ACD     1      26.470  31.970  21.650  1.00  0.00            
ATOM     53  O13 ACD     1      25.900  32.720  16.740  1.00  0.00            
ATOM     54  C16 ACD     1      26.550  33.850  16.030  1.00  0.00            
ATOM     55  H26 ACD     1      27.560  33.970  16.430  1.00  0.00            
ATOM     56  C17 ACD     1      26.490  33.510  14.590  1.00  0.00            
ATOM     57  H27 ACD     1      25.430  33.280  14.380  1.00  0.00            
ATOM     58  O14 ACD     1      27.420  32.440  14.320  1.00  0.00            
ATOM     59  H28 ACD     1      27.160  31.680  14.840  1.00  0.00            
ATOM     60  C18 ACD     1      26.740  34.710  13.780  1.00  0.00            
ATOM     61  H29 ACD     1      27.800  34.980  13.890  1.00  0.00            
ATOM     62  O15 ACD     1      26.400  34.470  12.450  1.00  0.00            
ATOM     63  H30 ACD     1      25.450  34.440  12.590  1.00  0.00            
ATOM     64  C19 ACD     1      25.900  35.890  14.220  1.00  0.00            
ATOM     65  H31 ACD     1      26.180  36.770  13.650  1.00  0.00            
ATOM     66  O16 ACD     1      26.050  36.180  15.600  1.00  0.00            
ATOM     67  C20 ACD     1      25.720  35.040  16.390  1.00  0.00            
ATOM     68  H32 ACD     1      24.640  34.840  16.380  1.00  0.00            
ATOM     69  C21 ACD     1      25.920  35.530  17.870  1.00  0.00            
ATOM     70  H33 ACD     1      25.370  36.480  17.860  1.00  0.00            
ATOM     71  H34 ACD     1      25.700  34.740  18.590  1.00  0.00            
ATOM     72  O17 ACD     1      27.230  35.820  18.100  1.00  0.00            
ATOM     73  H35 ACD     1      27.360  35.970  19.040  1.00  0.00            
ATOM     74  O18 ACD     1      24.480  35.580  14.000  1.00  0.00            
ATOM     75  C22 ACD     1      23.770  36.400  13.130  1.00  0.00            
ATOM     76  H36 ACD     1      24.440  36.860  12.390  1.00  0.00            
ATOM     77  C23 ACD     1      22.820  35.490  12.400  1.00  0.00            
ATOM     78  H37 ACD     1      22.340  34.820  13.110  1.00  0.00            
ATOM     79  O19 ACD     1      23.660  34.710  11.510  1.00  0.00            
ATOM     80  H38 ACD     1      23.180  34.200  10.850  1.00  0.00            
ATOM     81  C24 ACD     1      21.760  36.280  11.600  1.00  0.00            
ATOM     82  H39 ACD     1      22.290  36.900  10.870  1.00  0.00            
ATOM     83  O20 ACD     1      20.720  35.520  10.950  1.00  0.00            
ATOM     84  H40 ACD     1      20.570  35.930  10.090  1.00  0.00            
ATOM     85  C25 ACD     1      21.010  37.190  12.530  1.00  0.00            
ATOM     86  H41 ACD     1      20.240  37.700  11.940  1.00  0.00            
ATOM     87  O21 ACD     1      21.990  38.150  13.020  1.00  0.00            
ATOM     88  C26 ACD     1      22.960  37.530  13.860  1.00  0.00            
ATOM     89  H42 ACD     1      22.460  37.180  14.760  1.00  0.00            
ATOM     90  C27 ACD     1      23.870  38.620  14.320  1.00  0.00            
ATOM     91  H43 ACD     1      23.210  39.360  14.780  1.00  0.00            
ATOM     92  H44 ACD     1      24.590  38.250  15.060  1.00  0.00            
ATOM     93  O22 ACD     1      24.650  39.340  13.300  1.00  0.00            
ATOM     94  H45 ACD     1      24.230  40.200  13.170  1.00  0.00            
ATOM     95  O23 ACD     1      20.400  36.410  13.590  1.00  0.00            
ATOM     96  C28 ACD     1      19.010  36.590  13.950  1.00  0.00            
ATOM     97  H46 ACD     1      18.490  37.400  13.430  1.00  0.00            
ATOM     98  C29 ACD     1      18.930  36.860  15.430  1.00  0.00            
ATOM     99  H47 ACD     1      19.600  36.190  15.990  1.00  0.00            
ATOM    100  O24 ACD     1      17.620  36.580  15.980  1.00  0.00            
ATOM    101  C30 ACD     1      19.340  38.310  15.730  1.00  0.00            
ATOM    102  H48 ACD     1      19.480  38.390  16.820  1.00  0.00            
ATOM    103  H49 ACD     1      20.340  38.410  15.280  1.00  0.00            
ATOM    104  O25 ACD     1      18.490  39.310  15.130  1.00  0.00            
ATOM    105  H50 ACD     1      18.630  40.120  15.620  1.00  0.00            
ATOM    106  C31 ACD     1      18.310  35.360  13.500  1.00  0.00            
ATOM    107  H51 ACD     1      18.850  34.520  13.960  1.00  0.00            
ATOM    108  O26 ACD     1      18.330  35.240  12.070  1.00  0.00            
ATOM    109  H52 ACD     1      19.200  34.920  11.830  1.00  0.00            
ATOM    110  C32 ACD     1      16.860  35.320  14.030  1.00  0.00            
ATOM    111  H53 ACD     1      16.350  36.230  13.700  1.00  0.00            
ATOM    112  O27 ACD     1      16.160  34.090  13.720  1.00  0.00            
ATOM    113  H54 ACD     1      16.610  33.410  14.240  1.00  0.00            
ATOM    114  C33 ACD     1      17.030  35.360  15.600  1.00  0.00            
ATOM    115  H55 ACD     1      16.050  35.410  16.090  1.00  0.00            
ATOM    116  O28 ACD     1      17.780  34.250  16.050  1.00  0.00            
ATOM    117  C34 ACD     1      17.270  33.470  17.210  1.00  0.00            
ATOM    118  H56 ACD     1      16.190  33.640  17.350  1.00  0.00            
ATOM    119  C35 ACD     1      17.420  31.980  16.790  1.00  0.00            
ATOM    120  H57 ACD     1      18.490  31.900  16.570  1.00  0.00            
ATOM    121  O29 ACD     1      16.640  31.590  15.650  1.00  0.00            
ATOM    122  H58 ACD     1      15.830  31.170  15.950  1.00  0.00            
ATOM    123  C36 ACD     1      17.000  31.160  18.060  1.00  0.00            
ATOM    124  H59 ACD     1      15.950  31.340  18.290  1.00  0.00            
ATOM    125  O30 ACD     1      17.160  29.740  17.910  1.00  0.00            
ATOM    126  H60 ACD     1      18.090  29.560  17.810  1.00  0.00            
ATOM    127  C1  DP9     2      23.960  31.320  13.630  1.00  0.00            
ATOM    128  N1  DP9     2      22.970  30.680  14.560  1.00  0.00            
ATOM    129  C2  DP9     2      21.590  31.210  14.460  1.00  0.00            
ATOM    130  C3  DP9     2      21.370  32.460  15.230  1.00  0.00            
ATOM    131  O1  DP9     2      20.310  33.050  15.130  1.00  0.00            
ATOM    132  N2  DP9     2      22.280  32.850  16.160  1.00  0.00            
ATOM    133  C4  DP9     2      22.160  33.950  16.990  1.00  0.00            
ATOM    134  C5  DP9     2      22.060  35.200  16.500  1.00  0.00            
ATOM    135  C6  DP9     2      22.080  36.330  17.370  1.00  0.00            
ATOM    136  C7  DP9     2      22.290  36.090  18.690  1.00  0.00            
ATOM    137  C8  DP9     2      22.450  34.800  19.120  1.00  0.00            
ATOM    138  N3  DP9     2      22.390  33.760  18.250  1.00  0.00            
ATOM    139  C9  DP9     2      20.580  30.520  13.800  1.00  0.00            
ATOM    140  O2  DP9     2      19.300  30.940  13.760  1.00  0.00            
ATOM    141  C10 DP9     2      20.800  29.210  13.160  1.00  0.00            
ATOM    142  C11 DP9     2      19.830  28.590  12.340  1.00  0.00            
ATOM    143  C12 DP9     2      19.910  27.300  11.810  1.00  0.00            
ATOM    144  C13 DP9     2      21.070  26.600  11.990  1.00  0.00            
ATOM    145  C14 DP9     2      22.100  27.210  12.750  1.00  0.00            
ATOM    146  C15 DP9     2      21.920  28.380  13.440  1.00  0.00            
ATOM    147  S1  DP9     2      23.100  28.950  14.750  1.00  0.00            
ATOM    148  O3  DP9     2      24.470  28.460  14.460  1.00  0.00            
ATOM    149  O4  DP9     2      22.500  28.670  16.060  1.00  0.00            
ATOM    150  H1  DP9     2      24.930  31.040  14.050  1.00  0.00            
ATOM    151  H2  DP9     2      23.900  30.950  12.600  1.00  0.00            
ATOM    152  H3  DP9     2      23.800  32.400  13.590  1.00  0.00            
ATOM    153  H4  DP9     2      23.000  32.180  16.400  1.00  0.00            
ATOM    154  H5  DP9     2      21.990  35.300  15.420  1.00  0.00            
ATOM    155  H6  DP9     2      21.880  37.320  16.970  1.00  0.00            
ATOM    156  H7  DP9     2      22.330  36.890  19.420  1.00  0.00            
ATOM    157  H8  DP9     2      22.700  34.500  20.140  1.00  0.00            
ATOM    158  H9  DP9     2      19.210  31.720  14.340  1.00  0.00            
ATOM    159  H10 DP9     2      18.940  29.170  12.110  1.00  0.00            
ATOM    160  H11 DP9     2      19.100  26.860  11.230  1.00  0.00            
ATOM    161  H12 DP9     2      21.160  25.610  11.550  1.00  0.00            
ATOM    162  H13 DP9     2      23.040  26.680  12.870  1.00  0.00            
TER
ENDMDL
MODEL        1
ATOM      1  H1  ACD     1      30.590  26.610  27.100  1.00  0.00            
ATOM      2  O1  ACD     1      30.280  26.600  28.010  1.00  0.00            
ATOM      3  C1  ACD     1      29.580  25.410  28.330  1.00  0.00            
ATOM      4  H2  ACD     1      29.770  24.600  27.610  1.00  0.00            
ATOM      5  H3  ACD     1      28.500  25.590  28.200  1.00  0.00            
ATOM      6  C2  ACD     1      29.800  24.980  29.770  1.00  0.00            
ATOM      7  H4  ACD     1      29.340  24.010  29.970  1.00  0.00            
ATOM      8  O2  ACD     1      31.210  24.750  29.830  1.00  0.00            
ATOM      9  C3  ACD     1      31.620  24.390  31.150  1.00  0.00            
ATOM     10  H5  ACD     1      32.690  24.150  31.130  1.00  0.00            
ATOM     11  O3  ACD     1      30.860  23.300  31.530  1.00  0.00            
ATOM     12  C4  ACD     1      31.610  22.060  31.650  1.00  0.00            
ATOM     13  H6  ACD     1      32.680  22.140  31.420  1.00  0.00            
ATOM     14  C5  ACD     1      31.450  21.560  33.180  1.00  0.00            
ATOM     15  H7  ACD     1      30.410  21.470  33.500  1.00  0.00            
ATOM     16  O4  ACD     1      32.110  22.520  34.070  1.00  0.00            
ATOM     17  H8  ACD     1      31.980  23.430  33.790  1.00  0.00            
ATOM     18  C6  ACD     1      32.030  20.160  33.300  1.00  0.00            
ATOM     19  H9  ACD     1      33.110  20.170  33.150  1.00  0.00            
ATOM     20  O5  ACD     1      31.920  19.610  34.590  1.00  0.00            
ATOM     21  H10 ACD     1      30.960  19.600  34.700  1.00  0.00            
ATOM     22  C7  ACD     1      31.390  19.160  32.370  1.00  0.00            
ATOM     23  H11 ACD     1      31.950  18.220  32.390  1.00  0.00            
ATOM     24  O6  ACD     1      31.550  19.620  31.070  1.00  0.00            
ATOM     25  C8  ACD     1      31.020  20.990  30.800  1.00  0.00            
ATOM     26  H12 ACD     1      29.950  21.100  31.040  1.00  0.00            
ATOM     27  C9  ACD     1      31.090  21.130  29.220  1.00  0.00            
ATOM     28  H13 ACD     1      30.760  20.210  28.740  1.00  0.00            
ATOM     29  H14 ACD     1      30.400  21.890  28.830  1.00  0.00            
ATOM     30  O7  ACD     1      32.390  21.340  28.730  1.00  0.00            
ATOM     31  H15 ACD     1      32.990  20.630  29.000  1.00  0.00            
ATOM     32  O8  ACD     1      30.080  18.910  32.730  1.00  0.00            
ATOM     33  C10 ACD     1      29.720  17.570  33.010  1.00  0.00            
ATOM     34  H16 ACD     1      30.580  16.920  33.260  1.00  0.00            
ATOM     35  C11 ACD     1      28.840  17.710  34.300  1.00  0.00            
ATOM     36  H17 ACD     1      28.210  18.600  34.140  1.00  0.00            
ATOM     37  O9  ACD     1      29.600  17.990  35.430  1.00  0.00            
ATOM     38  H18 ACD     1      30.090  17.230  35.770  1.00  0.00            
ATOM     39  C12 ACD     1      27.900  16.470  34.480  1.00  0.00            
ATOM     40  H19 ACD     1      28.530  15.620  34.760  1.00  0.00            
ATOM     41  O10 ACD     1      27.040  16.570  35.600  1.00  0.00            
ATOM     42  H20 ACD     1      26.980  17.480  35.900  1.00  0.00            
ATOM     43  C13 ACD     1      27.060  16.200  33.270  1.00  0.00            
ATOM     44  H21 ACD     1      26.440  15.300  33.360  1.00  0.00            
ATOM     45  O11 ACD     1      27.980  15.950  32.210  1.00  0.00            
ATOM     46  C14 ACD     1      28.900  17.030  31.830  1.00  0.00            
ATOM     47  H22 ACD     1      28.410  17.920  31.390  1.00  0.00            
ATOM     48  C15 ACD     1      29.720  16.520  30.630  1.00  0.00            
ATOM     49  H23 ACD     1      29.000  16.460  29.800  1.00  0.00            
ATOM     50  H24 ACD     1      30.490  17.260  30.380  1.00  0.00            
ATOM     51  O12 ACD     1      30.400  15.310  30.900  1.00  0.00            
ATOM     52  H25 ACD     1      31.340  15.540  30.890  1.00  0.00            
ATOM     53  O13 ACD     1      26.290  17.410  32.870  1.00  0.00            
ATOM     54  C16 ACD     1      24.920  17.200  32.570  1.00  0.00            
ATOM     55  H26 ACD     1      24.610  16.170  32.790  1.00  0.00            
ATOM     56  C17 ACD     1      24.130  18.080  33.490  1.00  0.00            
ATOM     57  H27 ACD     1      24.600  19.070  33.490  1.00  0.00            
ATOM     58  O14 ACD     1      24.070  17.670  34.840  1.00  0.00            
ATOM     59  H28 ACD     1      24.970  17.630  35.180  1.00  0.00            
ATOM     60  C18 ACD     1      22.750  18.320  32.910  1.00  0.00            
ATOM     61  H29 ACD     1      22.310  17.310  32.840  1.00  0.00            
ATOM     62  O15 ACD     1      21.990  19.230  33.740  1.00  0.00            
ATOM     63  H30 ACD     1      22.100  18.910  34.640  1.00  0.00            
ATOM     64  C19 ACD     1      22.830  18.830  31.510  1.00  0.00            
ATOM     65  H31 ACD     1      21.790  18.920  31.160  1.00  0.00            
ATOM     66  O16 ACD     1      23.440  17.750  30.750  1.00  0.00            
ATOM     67  C20 ACD     1      24.830  17.510  31.040  1.00  0.00            
ATOM     68  H32 ACD     1      25.330  18.480  30.880  1.00  0.00            
ATOM     69  C21 ACD     1      25.440  16.450  30.070  1.00  0.00            
ATOM     70  H33 ACD     1      26.450  16.260  30.460  1.00  0.00            
ATOM     71  H34 ACD     1      24.910  15.490  30.070  1.00  0.00            
ATOM     72  O17 ACD     1      25.490  17.070  28.860  1.00  0.00            
ATOM     73  H35 ACD     1      24.600  17.210  28.510  1.00  0.00            
ATOM     74  O18 ACD     1      23.490  20.120  31.450  1.00  0.00            
ATOM     75  C22 ACD     1      22.910  21.150  30.640  1.00  0.00            
ATOM     76  H36 ACD     1      21.970  20.800  30.190  1.00  0.00            
ATOM     77  C23 ACD     1      22.620  22.330  31.510  1.00  0.00            
ATOM     78  H37 ACD     1      23.590  22.660  31.920  1.00  0.00            
ATOM     79  O19 ACD     1      21.700  21.920  32.500  1.00  0.00            
ATOM     80  H38 ACD     1      21.840  20.980  32.610  1.00  0.00            
ATOM     81  C24 ACD     1      22.000  23.490  30.730  1.00  0.00            
ATOM     82  H39 ACD     1      21.070  23.150  30.270  1.00  0.00            
ATOM     83  O20 ACD     1      21.960  24.640  31.580  1.00  0.00            
ATOM     84  H40 ACD     1      21.070  24.640  31.960  1.00  0.00            
ATOM     85  C25 ACD     1      23.030  23.820  29.640  1.00  0.00            
ATOM     86  H41 ACD     1      22.700  24.610  28.960  1.00  0.00            
ATOM     87  O21 ACD     1      23.280  22.710  28.870  1.00  0.00            
ATOM     88  C26 ACD     1      23.830  21.560  29.500  1.00  0.00            
ATOM     89  H42 ACD     1      24.830  21.750  29.920  1.00  0.00            
ATOM     90  C27 ACD     1      23.990  20.470  28.410  1.00  0.00            
ATOM     91  H43 ACD     1      24.900  20.710  27.850  1.00  0.00            
ATOM     92  H44 ACD     1      24.210  19.480  28.830  1.00  0.00            
ATOM     93  O22 ACD     1      22.840  20.280  27.610  1.00  0.00            
ATOM     94  H45 ACD     1      22.120  20.850  27.900  1.00  0.00            
ATOM     95  O23 ACD     1      24.330  24.090  30.230  1.00  0.00            
ATOM     96  C28 ACD     1      24.700  25.420  30.390  1.00  0.00            
ATOM     97  H46 ACD     1      23.860  26.130  30.320  1.00  0.00            
ATOM     98  C29 ACD     1      25.670  25.750  29.270  1.00  0.00            
ATOM     99  H47 ACD     1      26.380  24.930  29.120  1.00  0.00            
ATOM    100  O24 ACD     1      26.520  26.910  29.570  1.00  0.00            
ATOM    101  C30 ACD     1      24.970  26.070  27.940  1.00  0.00            
ATOM    102  H48 ACD     1      25.690  26.230  27.130  1.00  0.00            
ATOM    103  H49 ACD     1      24.350  25.240  27.570  1.00  0.00            
ATOM    104  O25 ACD     1      24.120  27.280  28.120  1.00  0.00            
ATOM    105  H50 ACD     1      23.540  27.240  27.360  1.00  0.00            
ATOM    106  C31 ACD     1      25.350  25.460  31.790  1.00  0.00            
ATOM    107  H51 ACD     1      26.010  24.590  31.840  1.00  0.00            
ATOM    108  O26 ACD     1      24.310  25.200  32.760  1.00  0.00            
ATOM    109  H52 ACD     1      23.690  24.590  32.370  1.00  0.00            
ATOM    110  C32 ACD     1      26.130  26.790  31.970  1.00  0.00            
ATOM    111  H53 ACD     1      25.410  27.610  32.030  1.00  0.00            
ATOM    112  O27 ACD     1      26.880  26.730  33.180  1.00  0.00            
ATOM    113  H54 ACD     1      27.800  26.540  32.970  1.00  0.00            
ATOM    114  C33 ACD     1      27.110  26.980  30.820  1.00  0.00            
ATOM    115  H55 ACD     1      27.640  27.930  30.940  1.00  0.00            
ATOM    116  O28 ACD     1      27.960  25.810  31.050  1.00  0.00            
ATOM    117  C34 ACD     1      29.330  26.060  30.760  1.00  0.00            
ATOM    118  H56 ACD     1      29.530  26.970  30.180  1.00  0.00            
ATOM    119  C35 ACD     1      29.960  25.960  32.180  1.00  0.00            
ATOM    120  H57 ACD     1      29.470  25.130  32.690  1.00  0.00            
ATOM    121  O29 ACD     1      29.680  27.180  32.890  1.00  0.00            
ATOM    122  H58 ACD     1      30.160  27.930  32.520  1.00  0.00            
ATOM    123  C36 ACD     1      31.430  25.570  32.120  1.00  0.00            
ATOM    124  H59 ACD     1      32.060  26.410  31.800  1.00  0.00            
ATOM    125  O30 ACD     1      31.850  25.090  33.430  1.00  0.00            
ATOM    126  H60 ACD     1      32.120  25.850  33.960  1.00  0.00            
ATOM    127  C1  DP9     2      24.750  21.830  34.550  1.00  0.00            
ATOM    128  N1  DP9     2      26.120  21.380  35.100  1.00  0.00            
ATOM    129  C2  DP9     2      27.290  22.000  34.650  1.00  0.00            
ATOM    130  C3  DP9     2      27.500  22.130  33.120  1.00  0.00            
ATOM    131  O1  DP9     2      28.280  22.950  32.680  1.00  0.00            
ATOM    132  N2  DP9     2      26.830  21.250  32.330  1.00  0.00            
ATOM    133  C4  DP9     2      27.150  21.090  31.000  1.00  0.00            
ATOM    134  C5  DP9     2      27.230  22.220  30.180  1.00  0.00            
ATOM    135  C6  DP9     2      27.600  21.980  28.840  1.00  0.00            
ATOM    136  C7  DP9     2      27.710  20.650  28.410  1.00  0.00            
ATOM    137  C8  DP9     2      27.470  19.610  29.320  1.00  0.00            
ATOM    138  N3  DP9     2      27.310  19.810  30.620  1.00  0.00            
ATOM    139  C9  DP9     2      28.210  22.530  35.530  1.00  0.00            
ATOM    140  O2  DP9     2      29.370  23.170  35.200  1.00  0.00            
ATOM    141  C10 DP9     2      28.180  22.410  36.990  1.00  0.00            
ATOM    142  C11 DP9     2      28.880  23.290  37.860  1.00  0.00            
ATOM    143  C12 DP9     2      28.820  23.200  39.270  1.00  0.00            
ATOM    144  C13 DP9     2      27.970  22.230  39.830  1.00  0.00            
ATOM    145  C14 DP9     2      27.160  21.390  39.020  1.00  0.00            
ATOM    146  C15 DP9     2      27.340  21.460  37.580  1.00  0.00            
ATOM    147  S1  DP9     2      26.230  20.490  36.570  1.00  0.00            
ATOM    148  O3  DP9     2      24.870  20.370  37.190  1.00  0.00            
ATOM    149  O4  DP9     2      26.930  19.260  36.190  1.00  0.00            
ATOM    150  H1  DP9     2      24.860  22.870  34.230  1.00  0.00            
ATOM    151  H2  DP9     2      24.410  21.170  33.740  1.00  0.00            
ATOM    152  H3  DP9     2      23.980  21.650  35.310  1.00  0.00            
ATOM    153  H4  DP9     2      26.350  20.490  32.810  1.00  0.00            
ATOM    154  H5  DP9     2      27.030  23.210  30.570  1.00  0.00            
ATOM    155  H6  DP9     2      27.660  22.790  28.120  1.00  0.00            
ATOM    156  H7  DP9     2      27.910  20.490  27.360  1.00  0.00            
ATOM    157  H8  DP9     2      27.620  18.590  28.960  1.00  0.00            
ATOM    158  H9  DP9     2      29.210  23.510  34.300  1.00  0.00            
ATOM    159  H10 DP9     2      29.550  24.020  37.420  1.00  0.00            
ATOM    160  H11 DP9     2      29.480  23.820  39.860  1.00  0.00            
ATOM    161  H12 DP9     2      27.990  22.110  40.910  1.00  0.00            
ATOM    162  H13 DP9     2      26.480  20.680  39.490  1.00  0.00            
TER
ENDMDL
MODEL        1
ATOM      1  H1  ACD     1      19.190  11.990  29.450  1.00  0.00            
ATOM      2  O1  ACD     1      18.560  12.410  28.860  1.00  0.00            
ATOM      3  C1  ACD     1      18.900  13.730  28.630  1.00  0.00            
ATOM      4  H2  ACD     1      18.820  14.300  29.570  1.00  0.00            
ATOM      5  H3  ACD     1      18.220  14.230  27.930  1.00  0.00            
ATOM      6  C2  ACD     1      20.340  13.920  28.210  1.00  0.00            
ATOM      7  H4  ACD     1      20.570  14.990  28.210  1.00  0.00            
ATOM      8  O2  ACD     1      21.080  13.240  29.140  1.00  0.00            
ATOM      9  C3  ACD     1      22.520  13.340  28.950  1.00  0.00            
ATOM     10  H5  ACD     1      22.960  12.690  29.710  1.00  0.00            
ATOM     11  O3  ACD     1      22.840  14.740  29.080  1.00  0.00            
ATOM     12  C4  ACD     1      23.860  15.180  30.010  1.00  0.00            
ATOM     13  H6  ACD     1      24.460  14.280  30.190  1.00  0.00            
ATOM     14  C5  ACD     1      24.730  16.230  29.200  1.00  0.00            
ATOM     15  H7  ACD     1      23.900  16.900  28.970  1.00  0.00            
ATOM     16  O4  ACD     1      25.420  15.730  28.070  1.00  0.00            
ATOM     17  H8  ACD     1      25.570  16.500  27.510  1.00  0.00            
ATOM     18  C6  ACD     1      25.700  16.960  30.130  1.00  0.00            
ATOM     19  H9  ACD     1      26.450  16.300  30.580  1.00  0.00            
ATOM     20  O5  ACD     1      26.260  18.090  29.440  1.00  0.00            
ATOM     21  H10 ACD     1      27.150  17.910  29.110  1.00  0.00            
ATOM     22  C7  ACD     1      24.930  17.490  31.340  1.00  0.00            
ATOM     23  H11 ACD     1      25.580  18.070  32.000  1.00  0.00            
ATOM     24  O6  ACD     1      24.440  16.380  32.060  1.00  0.00            
ATOM     25  C8  ACD     1      23.450  15.600  31.340  1.00  0.00            
ATOM     26  H12 ACD     1      22.550  16.210  31.160  1.00  0.00            
ATOM     27  C9  ACD     1      22.920  14.380  32.170  1.00  0.00            
ATOM     28  H13 ACD     1      22.800  14.740  33.200  1.00  0.00            
ATOM     29  H14 ACD     1      21.950  14.040  31.810  1.00  0.00            
ATOM     30  O7  ACD     1      23.870  13.270  32.250  1.00  0.00            
ATOM     31  H15 ACD     1      24.710  13.600  32.580  1.00  0.00            
ATOM     32  O8  ACD     1      23.800  18.300  30.980  1.00  0.00            
ATOM     33  C10 ACD     1      23.810  19.770  31.270  1.00  0.00            
ATOM     34  H16 ACD     1      24.600  20.140  31.930  1.00  0.00            
ATOM     35  C11 ACD     1      23.970  20.540  29.980  1.00  0.00            
ATOM     36  H17 ACD     1      23.390  19.920  29.290  1.00  0.00            
ATOM     37  O9  ACD     1      25.380  20.590  29.730  1.00  0.00            
ATOM     38  H18 ACD     1      25.610  19.660  29.790  1.00  0.00            
ATOM     39  C12 ACD     1      23.400  22.020  30.100  1.00  0.00            
ATOM     40  H19 ACD     1      24.040  22.550  30.820  1.00  0.00            
ATOM     41  O10 ACD     1      23.400  22.640  28.830  1.00  0.00            
ATOM     42  H20 ACD     1      24.280  22.570  28.440  1.00  0.00            
ATOM     43  C13 ACD     1      22.020  22.030  30.690  1.00  0.00            
ATOM     44  H21 ACD     1      21.750  23.090  30.760  1.00  0.00            
ATOM     45  O11 ACD     1      22.090  21.390  31.960  1.00  0.00            
ATOM     46  C14 ACD     1      22.400  20.020  31.920  1.00  0.00            
ATOM     47  H22 ACD     1      21.650  19.490  31.320  1.00  0.00            
ATOM     48  C15 ACD     1      22.370  19.380  33.330  1.00  0.00            
ATOM     49  H23 ACD     1      22.890  18.420  33.380  1.00  0.00            
ATOM     50  H24 ACD     1      22.900  20.000  34.070  1.00  0.00            
ATOM     51  O12 ACD     1      21.000  19.230  33.790  1.00  0.00            
ATOM     52  H25 ACD     1      20.760  20.130  34.040  1.00  0.00            
ATOM     53  O13 ACD     1      21.030  21.280  29.950  1.00  0.00            
ATOM     54  C16 ACD     1      19.880  21.990  29.560  1.00  0.00            
ATOM     55  H26 ACD     1      19.610  22.800  30.240  1.00  0.00            
ATOM     56  C17 ACD     1      20.070  22.420  28.130  1.00  0.00            
ATOM     57  H27 ACD     1      20.420  21.530  27.610  1.00  0.00            
ATOM     58  O14 ACD     1      21.060  23.470  28.040  1.00  0.00            
ATOM     59  H28 ACD     1      21.840  23.090  28.460  1.00  0.00            
ATOM     60  C18 ACD     1      18.760  22.930  27.500  1.00  0.00            
ATOM     61  H29 ACD     1      18.310  23.670  28.170  1.00  0.00            
ATOM     62  O15 ACD     1      19.010  23.320  26.160  1.00  0.00            
ATOM     63  H30 ACD     1      18.380  24.020  25.980  1.00  0.00            
ATOM     64  C19 ACD     1      17.770  21.790  27.510  1.00  0.00            
ATOM     65  H31 ACD     1      16.850  22.190  27.070  1.00  0.00            
ATOM     66  O16 ACD     1      17.560  21.500  28.930  1.00  0.00            
ATOM     67  C20 ACD     1      18.720  20.940  29.640  1.00  0.00            
ATOM     68  H32 ACD     1      19.020  19.970  29.230  1.00  0.00            
ATOM     69  C21 ACD     1      18.210  20.760  31.080  1.00  0.00            
ATOM     70  H33 ACD     1      19.110  20.490  31.650  1.00  0.00            
ATOM     71  H34 ACD     1      17.810  21.630  31.610  1.00  0.00            
ATOM     72  O17 ACD     1      17.270  19.700  31.080  1.00  0.00            
ATOM     73  H35 ACD     1      17.040  19.620  32.010  1.00  0.00            
ATOM     74  O18 ACD     1      18.210  20.630  26.780  1.00  0.00            
ATOM     75  C22 ACD     1      17.570  20.440  25.500  1.00  0.00            
ATOM     76  H36 ACD     1      17.090  21.350  25.110  1.00  0.00            
ATOM     77  C23 ACD     1      18.610  20.260  24.410  1.00  0.00            
ATOM     78  H37 ACD     1      19.340  19.550  24.800  1.00  0.00            
ATOM     79  O19 ACD     1      19.260  21.420  23.950  1.00  0.00            
ATOM     80  H38 ACD     1      19.160  22.040  24.670  1.00  0.00            
ATOM     81  C24 ACD     1      18.070  19.530  23.220  1.00  0.00            
ATOM     82  H39 ACD     1      17.620  20.350  22.640  1.00  0.00            
ATOM     83  O20 ACD     1      19.020  19.020  22.340  1.00  0.00            
ATOM     84  H40 ACD     1      18.940  18.060  22.310  1.00  0.00            
ATOM     85  C25 ACD     1      17.130  18.370  23.640  1.00  0.00            
ATOM     86  H41 ACD     1      16.670  17.880  22.780  1.00  0.00            
ATOM     87  O21 ACD     1      16.030  18.920  24.370  1.00  0.00            
ATOM     88  C26 ACD     1      16.420  19.380  25.650  1.00  0.00            
ATOM     89  H42 ACD     1      16.810  18.540  26.230  1.00  0.00            
ATOM     90  C27 ACD     1      15.220  19.950  26.490  1.00  0.00            
ATOM     91  H43 ACD     1      15.510  20.480  27.410  1.00  0.00            
ATOM     92  H44 ACD     1      14.650  20.630  25.840  1.00  0.00            
ATOM     93  O22 ACD     1      14.400  18.920  26.980  1.00  0.00            
ATOM     94  H45 ACD     1      13.740  19.260  27.590  1.00  0.00            
ATOM     95  O23 ACD     1      17.830  17.430  24.400  1.00  0.00            
ATOM     96  C28 ACD     1      17.800  16.040  24.150  1.00  0.00            
ATOM     97  H46 ACD     1      16.900  15.860  23.530  1.00  0.00            
ATOM     98  C29 ACD     1      17.580  15.320  25.430  1.00  0.00            
ATOM     99  H47 ACD     1      18.240  15.770  26.190  1.00  0.00            
ATOM    100  O24 ACD     1      17.750  13.900  25.270  1.00  0.00            
ATOM    101  C30 ACD     1      16.160  15.670  25.970  1.00  0.00            
ATOM    102  H48 ACD     1      15.880  16.740  26.010  1.00  0.00            
ATOM    103  H49 ACD     1      15.400  15.240  25.310  1.00  0.00            
ATOM    104  O25 ACD     1      15.930  15.090  27.150  1.00  0.00            
ATOM    105  H50 ACD     1      15.610  14.230  26.840  1.00  0.00            
ATOM    106  C31 ACD     1      19.060  15.680  23.390  1.00  0.00            
ATOM    107  H51 ACD     1      19.890  16.070  23.990  1.00  0.00            
ATOM    108  O26 ACD     1      19.090  16.190  22.060  1.00  0.00            
ATOM    109  H52 ACD     1      19.930  15.930  21.650  1.00  0.00            
ATOM    110  C32 ACD     1      19.280  14.140  23.470  1.00  0.00            
ATOM    111  H53 ACD     1      18.650  13.630  22.740  1.00  0.00            
ATOM    112  O27 ACD     1      20.650  13.870  23.130  1.00  0.00            
ATOM    113  H54 ACD     1      20.880  14.050  22.220  1.00  0.00            
ATOM    114  C33 ACD     1      19.050  13.630  24.900  1.00  0.00            
ATOM    115  H55 ACD     1      19.220  12.550  24.960  1.00  0.00            
ATOM    116  O28 ACD     1      19.950  14.200  25.780  1.00  0.00            
ATOM    117  C34 ACD     1      20.660  13.400  26.790  1.00  0.00            
ATOM    118  H56 ACD     1      20.290  12.370  26.640  1.00  0.00            
ATOM    119  C35 ACD     1      22.160  13.440  26.440  1.00  0.00            
ATOM    120  H57 ACD     1      22.310  14.520  26.360  1.00  0.00            
ATOM    121  O29 ACD     1      22.330  12.770  25.140  1.00  0.00            
ATOM    122  H58 ACD     1      22.000  13.320  24.420  1.00  0.00            
ATOM    123  C36 ACD     1      23.050  12.860  27.570  1.00  0.00            
ATOM    124  H59 ACD     1      22.970  11.770  27.620  1.00  0.00            
ATOM    125  O30 ACD     1      24.410  13.160  27.390  1.00  0.00            
ATOM    126  H60 ACD     1      24.570  14.100  27.520  1.00  0.00            
ATOM    127  C1  DP9     2      23.190  20.440  26.420  1.00  0.00            
ATOM    128  N1  DP9     2      23.950  19.250  26.080  1.00  0.00            
ATOM    129  C2  DP9     2      23.300  18.220  25.450  1.00  0.00            
ATOM    130  C3  DP9     2      22.090  17.570  26.120  1.00  0.00            
ATOM    131  O1  DP9     2      21.350  16.760  25.590  1.00  0.00            
ATOM    132  N2  DP9     2      21.870  17.920  27.430  1.00  0.00            
ATOM    133  C4  DP9     2      20.670  17.710  28.170  1.00  0.00            
ATOM    134  C5  DP9     2      19.390  17.810  27.570  1.00  0.00            
ATOM    135  C6  DP9     2      18.350  17.370  28.320  1.00  0.00            
ATOM    136  C7  DP9     2      18.620  17.040  29.690  1.00  0.00            
ATOM    137  C8  DP9     2      19.910  17.210  30.240  1.00  0.00            
ATOM    138  N3  DP9     2      20.970  17.460  29.450  1.00  0.00            
ATOM    139  C9  DP9     2      23.630  17.930  24.170  1.00  0.00            
ATOM    140  O2  DP9     2      22.890  17.070  23.470  1.00  0.00            
ATOM    141  C10 DP9     2      24.800  18.500  23.380  1.00  0.00            
ATOM    142  C11 DP9     2      24.900  18.560  21.970  1.00  0.00            
ATOM    143  C12 DP9     2      26.000  19.190  21.340  1.00  0.00            
ATOM    144  C13 DP9     2      26.920  19.860  22.100  1.00  0.00            
ATOM    145  C14 DP9     2      26.850  19.820  23.480  1.00  0.00            
ATOM    146  C15 DP9     2      25.810  19.150  24.110  1.00  0.00            
ATOM    147  S1  DP9     2      25.630  19.370  25.860  1.00  0.00            
ATOM    148  O3  DP9     2      26.110  20.680  26.260  1.00  0.00            
ATOM    149  O4  DP9     2      26.200  18.140  26.450  1.00  0.00            
ATOM    150  H1  DP9     2      22.930  21.010  25.520  1.00  0.00            
ATOM    151  H2  DP9     2      22.230  20.200  26.890  1.00  0.00            
ATOM    152  H3  DP9     2      23.790  21.100  27.050  1.00  0.00            
ATOM    153  H4  DP9     2      22.600  18.400  27.940  1.00  0.00            
ATOM    154  H5  DP9     2      19.310  18.100  26.530  1.00  0.00            
ATOM    155  H6  DP9     2      17.350  17.400  27.900  1.00  0.00            
ATOM    156  H7  DP9     2      17.840  16.660  30.340  1.00  0.00            
ATOM    157  H8  DP9     2      20.080  16.930  31.280  1.00  0.00            
ATOM    158  H9  DP9     2      22.070  16.870  23.950  1.00  0.00            
ATOM    159  H10 DP9     2      24.140  18.060  21.390  1.00  0.00            
ATOM    160  H11 DP9     2      25.990  19.140  20.260  1.00  0.00            
ATOM    161  H12 DP9     2      27.790  20.300  21.600  1.00  0.00            
ATOM    162  H13 DP9     2      27.480  20.450  24.100  1.00  0.00            
TER
ENDMDL
MODEL        1
ATOM      1  H1  ACD     1      17.650   6.380  13.840  1.00  0.00            
ATOM      2  O1  ACD     1      18.100   5.640  14.260  1.00  0.00            
ATOM      3  C1  ACD     1      19.120   6.010  15.170  1.00  0.00            
ATOM      4  H2  ACD     1      20.050   5.580  14.770  1.00  0.00            
ATOM      5  H3  ACD     1      18.980   5.540  16.160  1.00  0.00            
ATOM      6  C2  ACD     1      19.300   7.560  15.220  1.00  0.00            
ATOM      7  H4  ACD     1      19.400   7.870  14.170  1.00  0.00            
ATOM      8  O2  ACD     1      18.140   8.160  15.680  1.00  0.00            
ATOM      9  C3  ACD     1      18.120   9.540  15.800  1.00  0.00            
ATOM     10  H5  ACD     1      17.110   9.810  16.130  1.00  0.00            
ATOM     11  O3  ACD     1      18.470  10.100  14.540  1.00  0.00            
ATOM     12  C4  ACD     1      17.770  11.240  14.230  1.00  0.00            
ATOM     13  H6  ACD     1      17.260  11.590  15.130  1.00  0.00            
ATOM     14  C5  ACD     1      18.860  12.240  13.820  1.00  0.00            
ATOM     15  H7  ACD     1      19.380  11.760  12.980  1.00  0.00            
ATOM     16  O4  ACD     1      19.730  12.550  14.920  1.00  0.00            
ATOM     17  H8  ACD     1      20.300  13.290  14.690  1.00  0.00            
ATOM     18  C6  ACD     1      18.180  13.460  13.320  1.00  0.00            
ATOM     19  H9  ACD     1      17.540  13.890  14.100  1.00  0.00            
ATOM     20  O5  ACD     1      19.090  14.340  12.780  1.00  0.00            
ATOM     21  H10 ACD     1      19.150  13.890  11.930  1.00  0.00            
ATOM     22  C7  ACD     1      17.250  13.100  12.150  1.00  0.00            
ATOM     23  H11 ACD     1      16.740  13.990  11.780  1.00  0.00            
ATOM     24  O6  ACD     1      16.250  12.150  12.590  1.00  0.00            
ATOM     25  C8  ACD     1      16.730  10.970  13.100  1.00  0.00            
ATOM     26  H12 ACD     1      17.170  10.480  12.230  1.00  0.00            
ATOM     27  C9  ACD     1      15.510  10.180  13.550  1.00  0.00            
ATOM     28  H13 ACD     1      15.730   9.340  14.230  1.00  0.00            
ATOM     29  H14 ACD     1      14.820  10.960  13.900  1.00  0.00            
ATOM     30  O7  ACD     1      14.980   9.550  12.400  1.00  0.00            
ATOM     31  H15 ACD     1      14.510  10.230  11.920  1.00  0.00            
ATOM     32  O8  ACD     1      18.030  12.530  11.090  1.00  0.00            
ATOM     33  C10 ACD     1      17.690  12.940   9.710  1.00  0.00            
ATOM     34  H16 ACD     1      16.880  13.670   9.660  1.00  0.00            
ATOM     35  C11 ACD     1      18.950  13.590   9.100  1.00  0.00            
ATOM     36  H17 ACD     1      19.860  13.010   9.300  1.00  0.00            
ATOM     37  O9  ACD     1      19.080  14.910   9.710  1.00  0.00            
ATOM     38  H18 ACD     1      19.940  15.150   9.370  1.00  0.00            
ATOM     39  C12 ACD     1      18.910  13.550   7.530  1.00  0.00            
ATOM     40  H19 ACD     1      18.080  14.180   7.190  1.00  0.00            
ATOM     41  O10 ACD     1      20.100  13.950   6.980  1.00  0.00            
ATOM     42  H20 ACD     1      19.990  14.840   6.630  1.00  0.00            
ATOM     43  C13 ACD     1      18.600  12.090   7.130  1.00  0.00            
ATOM     44  H21 ACD     1      18.610  12.100   6.030  1.00  0.00            
ATOM     45  O11 ACD     1      17.270  11.800   7.540  1.00  0.00            
ATOM     46  C14 ACD     1      17.240  11.660   9.000  1.00  0.00            
ATOM     47  H22 ACD     1      17.890  10.800   9.190  1.00  0.00            
ATOM     48  C15 ACD     1      15.820  11.210   9.410  1.00  0.00            
ATOM     49  H23 ACD     1      15.790  11.160  10.500  1.00  0.00            
ATOM     50  H24 ACD     1      15.030  11.850   8.990  1.00  0.00            
ATOM     51  O12 ACD     1      15.580   9.850   9.120  1.00  0.00            
ATOM     52  H25 ACD     1      15.100   9.800   8.280  1.00  0.00            
ATOM     53  O13 ACD     1      19.530  11.230   7.710  1.00  0.00            
ATOM     54  C16 ACD     1      20.030  10.120   6.880  1.00  0.00            
ATOM     55  H26 ACD     1      19.610  10.170   5.870  1.00  0.00            
ATOM     56  C17 ACD     1      21.510  10.510   6.690  1.00  0.00            
ATOM     57  H27 ACD     1      22.000  10.710   7.650  1.00  0.00            
ATOM     58  O14 ACD     1      21.520  11.640   5.830  1.00  0.00            
ATOM     59  H28 ACD     1      20.890  12.230   6.240  1.00  0.00            
ATOM     60  C18 ACD     1      22.190   9.310   6.030  1.00  0.00            
ATOM     61  H29 ACD     1      21.680   9.130   5.070  1.00  0.00            
ATOM     62  O15 ACD     1      23.570   9.440   5.870  1.00  0.00            
ATOM     63  H30 ACD     1      23.860   9.470   6.790  1.00  0.00            
ATOM     64  C19 ACD     1      21.980   8.050   6.830  1.00  0.00            
ATOM     65  H31 ACD     1      22.450   7.280   6.220  1.00  0.00            
ATOM     66  O16 ACD     1      20.580   7.760   6.860  1.00  0.00            
ATOM     67  C20 ACD     1      19.830   8.760   7.600  1.00  0.00            
ATOM     68  H32 ACD     1      20.050   8.790   8.670  1.00  0.00            
ATOM     69  C21 ACD     1      18.430   8.250   7.550  1.00  0.00            
ATOM     70  H33 ACD     1      18.220   7.240   7.890  1.00  0.00            
ATOM     71  H34 ACD     1      17.850   8.970   8.140  1.00  0.00            
ATOM     72  O17 ACD     1      17.890   8.300   6.240  1.00  0.00            
ATOM     73  H35 ACD     1      16.930   8.230   6.350  1.00  0.00            
ATOM     74  O18 ACD     1      22.530   8.180   8.160  1.00  0.00            
ATOM     75  C22 ACD     1      23.550   7.330   8.640  1.00  0.00            
ATOM     76  H36 ACD     1      24.110   6.840   7.830  1.00  0.00            
ATOM     77  C23 ACD     1      24.500   8.200   9.330  1.00  0.00            
ATOM     78  H37 ACD     1      24.040   8.750  10.150  1.00  0.00            
ATOM     79  O19 ACD     1      25.090   9.190   8.450  1.00  0.00            
ATOM     80  H38 ACD     1      25.810   9.600   8.950  1.00  0.00            
ATOM     81  C24 ACD     1      25.550   7.400   9.990  1.00  0.00            
ATOM     82  H39 ACD     1      26.050   6.950   9.120  1.00  0.00            
ATOM     83  O20 ACD     1      26.540   8.100  10.770  1.00  0.00            
ATOM     84  H40 ACD     1      26.210   8.770  11.370  1.00  0.00            
ATOM     85  C25 ACD     1      24.990   6.310  10.890  1.00  0.00            
ATOM     86  H41 ACD     1      25.750   5.540  11.090  1.00  0.00            
ATOM     87  O21 ACD     1      23.980   5.560  10.350  1.00  0.00            
ATOM     88  C26 ACD     1      22.990   6.240   9.640  1.00  0.00            
ATOM     89  H42 ACD     1      22.330   6.690  10.400  1.00  0.00            
ATOM     90  C27 ACD     1      22.150   5.210   8.950  1.00  0.00            
ATOM     91  H43 ACD     1      21.460   5.710   8.250  1.00  0.00            
ATOM     92  H44 ACD     1      22.850   4.520   8.450  1.00  0.00            
ATOM     93  O22 ACD     1      21.380   4.450   9.850  1.00  0.00            
ATOM     94  H45 ACD     1      20.710   4.160   9.220  1.00  0.00            
ATOM     95  O23 ACD     1      24.460   6.970  12.050  1.00  0.00            
ATOM     96  C28 ACD     1      24.410   6.430  13.370  1.00  0.00            
ATOM     97  H46 ACD     1      25.350   5.900  13.570  1.00  0.00            
ATOM     98  C29 ACD     1      23.080   5.710  13.720  1.00  0.00            
ATOM     99  H47 ACD     1      22.320   6.340  13.240  1.00  0.00            
ATOM    100  O24 ACD     1      22.800   5.690  15.110  1.00  0.00            
ATOM    101  C30 ACD     1      22.970   4.370  13.110  1.00  0.00            
ATOM    102  H48 ACD     1      22.140   3.850  13.610  1.00  0.00            
ATOM    103  H49 ACD     1      22.810   4.390  12.020  1.00  0.00            
ATOM    104  O25 ACD     1      24.170   3.650  13.480  1.00  0.00            
ATOM    105  H50 ACD     1      24.160   3.650  14.440  1.00  0.00            
ATOM    106  C31 ACD     1      24.560   7.640  14.200  1.00  0.00            
ATOM    107  H51 ACD     1      23.920   8.460  13.860  1.00  0.00            
ATOM    108  O26 ACD     1      25.920   8.120  14.150  1.00  0.00            
ATOM    109  H52 ACD     1      25.920   8.950  14.630  1.00  0.00            
ATOM    110  C32 ACD     1      24.130   7.560  15.690  1.00  0.00            
ATOM    111  H53 ACD     1      24.810   6.840  16.170  1.00  0.00            
ATOM    112  O27 ACD     1      24.140   8.860  16.300  1.00  0.00            
ATOM    113  H54 ACD     1      24.990   9.050  16.690  1.00  0.00            
ATOM    114  C33 ACD     1      22.740   6.970  15.770  1.00  0.00            
ATOM    115  H55 ACD     1      22.490   6.780  16.820  1.00  0.00            
ATOM    116  O28 ACD     1      21.720   7.800  15.240  1.00  0.00            
ATOM    117  C34 ACD     1      20.530   8.000  16.070  1.00  0.00            
ATOM    118  H56 ACD     1      20.560   7.360  16.960  1.00  0.00            
ATOM    119  C35 ACD     1      20.490   9.470  16.460  1.00  0.00            
ATOM    120  H57 ACD     1      20.560  10.080  15.550  1.00  0.00            
ATOM    121  O29 ACD     1      21.660   9.850  17.340  1.00  0.00            
ATOM    122  H58 ACD     1      22.520   9.550  17.040  1.00  0.00            
ATOM    123  C36 ACD     1      19.110   9.870  16.980  1.00  0.00            
ATOM    124  H59 ACD     1      18.840   9.320  17.890  1.00  0.00            
ATOM    125  O30 ACD     1      19.060  11.270  17.250  1.00  0.00            
ATOM    126  H60 ACD     1      19.400  11.660  16.440  1.00  0.00            
ATOM    127  C1  DP9     2      22.850  11.140  14.420  1.00  0.00            
ATOM    128  N1  DP9     2      23.580  11.100  13.140  1.00  0.00            
ATOM    129  C2  DP9     2      23.040  11.520  11.920  1.00  0.00            
ATOM    130  C3  DP9     2      21.930  10.680  11.290  1.00  0.00            
ATOM    131  O1  DP9     2      21.610  10.800  10.050  1.00  0.00            
ATOM    132  N2  DP9     2      21.440   9.680  12.080  1.00  0.00            
ATOM    133  C4  DP9     2      20.380   8.830  11.770  1.00  0.00            
ATOM    134  C5  DP9     2      19.180   9.300  11.250  1.00  0.00            
ATOM    135  C6  DP9     2      18.210   8.340  10.890  1.00  0.00            
ATOM    136  C7  DP9     2      18.500   7.010  11.140  1.00  0.00            
ATOM    137  C8  DP9     2      19.740   6.610  11.630  1.00  0.00            
ATOM    138  N3  DP9     2      20.590   7.550  12.040  1.00  0.00            
ATOM    139  C9  DP9     2      23.570  12.580  11.200  1.00  0.00            
ATOM    140  O2  DP9     2      23.190  13.020   9.990  1.00  0.00            
ATOM    141  C10 DP9     2      24.580  13.490  11.670  1.00  0.00            
ATOM    142  C11 DP9     2      24.830  14.830  11.220  1.00  0.00            
ATOM    143  C12 DP9     2      25.990  15.560  11.590  1.00  0.00            
ATOM    144  C13 DP9     2      26.880  15.030  12.520  1.00  0.00            
ATOM    145  C14 DP9     2      26.580  13.730  13.020  1.00  0.00            
ATOM    146  C15 DP9     2      25.550  12.950  12.560  1.00  0.00            
ATOM    147  S1  DP9     2      25.280  11.220  13.140  1.00  0.00            
ATOM    148  O3  DP9     2      25.740  11.110  14.500  1.00  0.00            
ATOM    149  O4  DP9     2      25.500  10.210  12.170  1.00  0.00            
ATOM    150  H1  DP9     2      23.470  11.580  15.220  1.00  0.00            
ATOM    151  H2  DP9     2      21.830  11.550  14.370  1.00  0.00            
ATOM    152  H3  DP9     2      22.770  10.090  14.730  1.00  0.00            
ATOM    153  H4  DP9     2      21.860   9.520  12.980  1.00  0.00            
ATOM    154  H5  DP9     2      18.940  10.350  11.180  1.00  0.00            
ATOM    155  H6  DP9     2      17.220   8.670  10.620  1.00  0.00            
ATOM    156  H7  DP9     2      17.780   6.220  10.990  1.00  0.00            
ATOM    157  H8  DP9     2      19.960   5.550  11.700  1.00  0.00            
ATOM    158  H9  DP9     2      22.650  12.280   9.680  1.00  0.00            
ATOM    159  H10 DP9     2      24.150  15.350  10.540  1.00  0.00            
ATOM    160  H11 DP9     2      26.110  16.520  11.110  1.00  0.00            
ATOM    161  H12 DP9     2      27.780  15.530  12.840  1.00  0.00            
ATOM    162  H13 DP9     2      27.240  13.260  13.740  1.00  0.00            
TER
ENDMDL
MODEL        1
ATOM      1  H1  ACD     1      40.350  23.730  11.950  1.00  0.00            
ATOM      2  O1  ACD     1      39.450  23.410  11.860  1.00  0.00            
ATOM      3  C1  ACD     1      38.490  24.420  12.060  1.00  0.00            
ATOM      4  H2  ACD     1      38.710  25.200  11.320  1.00  0.00            
ATOM      5  H3  ACD     1      38.580  24.810  13.080  1.00  0.00            
ATOM      6  C2  ACD     1      37.100  23.920  11.880  1.00  0.00            
ATOM      7  H4  ACD     1      36.470  24.760  12.220  1.00  0.00            
ATOM      8  O2  ACD     1      36.840  23.630  10.470  1.00  0.00            
ATOM      9  C3  ACD     1      35.500  23.240  10.250  1.00  0.00            
ATOM     10  H5  ACD     1      35.410  23.070   9.170  1.00  0.00            
ATOM     11  O3  ACD     1      34.550  24.330  10.620  1.00  0.00            
ATOM     12  C4  ACD     1      33.530  24.750   9.700  1.00  0.00            
ATOM     13  H6  ACD     1      33.590  24.320   8.690  1.00  0.00            
ATOM     14  C5  ACD     1      32.180  24.260  10.280  1.00  0.00            
ATOM     15  H7  ACD     1      32.100  24.590  11.320  1.00  0.00            
ATOM     16  O4  ACD     1      32.000  22.860  10.170  1.00  0.00            
ATOM     17  H8  ACD     1      31.160  22.550  10.520  1.00  0.00            
ATOM     18  C6  ACD     1      31.050  24.920   9.570  1.00  0.00            
ATOM     19  H9  ACD     1      30.900  24.520   8.560  1.00  0.00            
ATOM     20  O5  ACD     1      29.820  24.740  10.270  1.00  0.00            
ATOM     21  H10 ACD     1      29.610  25.590  10.660  1.00  0.00            
ATOM     22  C7  ACD     1      31.170  26.410   9.550  1.00  0.00            
ATOM     23  H11 ACD     1      30.370  26.810   8.920  1.00  0.00            
ATOM     24  O6  ACD     1      32.410  26.800   8.970  1.00  0.00            
ATOM     25  C8  ACD     1      33.590  26.280   9.650  1.00  0.00            
ATOM     26  H12 ACD     1      33.580  26.720  10.650  1.00  0.00            
ATOM     27  C9  ACD     1      34.790  26.790   8.930  1.00  0.00            
ATOM     28  H13 ACD     1      35.680  26.400   9.440  1.00  0.00            
ATOM     29  H14 ACD     1      34.630  26.500   7.880  1.00  0.00            
ATOM     30  O7  ACD     1      34.860  28.220   8.940  1.00  0.00
[truncated: 1,523,672 more chars]
