# Supplementary material for: Achieving Chemical Accuracy in Cyclodextrin Host–Guest Binding via Integrative Atomistic Modelling
Source: Adv Sci (Weinh). 2025 Dec 14;13(10):e19782. doi: 10.1002/advs.202519782 (PMC12915143; doi:10.1002/advs.202519782)
Supplement: Supplementary file 1 — Supporting Information [file ADVS-13-e19782-s003.zip › all_poses/ACD.DU7.pdb]

MODEL        1
ATOM      1  H1  ACD     1      32.180  21.950  10.270  1.00  0.00            
ATOM      2  O1  ACD     1      31.550  21.860  10.990  1.00  0.00            
ATOM      3  C1  ACD     1      32.380  22.010  12.140  1.00  0.00            
ATOM      4  H2  ACD     1      33.250  21.360  12.240  1.00  0.00            
ATOM      5  H3  ACD     1      31.690  21.800  12.970  1.00  0.00            
ATOM      6  C2  ACD     1      32.880  23.450  12.400  1.00  0.00            
ATOM      7  H4  ACD     1      33.230  23.400  13.440  1.00  0.00            
ATOM      8  O2  ACD     1      34.020  23.620  11.660  1.00  0.00            
ATOM      9  C3  ACD     1      34.620  24.930  11.730  1.00  0.00            
ATOM     10  H5  ACD     1      35.400  24.990  10.960  1.00  0.00            
ATOM     11  O3  ACD     1      35.200  25.120  13.000  1.00  0.00            
ATOM     12  C4  ACD     1      36.550  24.700  13.110  1.00  0.00            
ATOM     13  H6  ACD     1      36.690  23.960  12.310  1.00  0.00            
ATOM     14  C5  ACD     1      37.340  25.960  12.970  1.00  0.00            
ATOM     15  H7  ACD     1      36.850  26.650  13.660  1.00  0.00            
ATOM     16  O4  ACD     1      37.330  26.550  11.620  1.00  0.00            
ATOM     17  H8  ACD     1      37.800  27.370  11.760  1.00  0.00            
ATOM     18  C6  ACD     1      38.800  25.760  13.400  1.00  0.00            
ATOM     19  H9  ACD     1      39.190  24.920  12.820  1.00  0.00            
ATOM     20  O5  ACD     1      39.610  26.890  13.210  1.00  0.00            
ATOM     21  H10 ACD     1      40.480  26.630  12.880  1.00  0.00            
ATOM     22  C7  ACD     1      38.870  25.200  14.840  1.00  0.00            
ATOM     23  H11 ACD     1      39.910  24.940  15.060  1.00  0.00            
ATOM     24  O6  ACD     1      38.150  23.960  14.830  1.00  0.00            
ATOM     25  C8  ACD     1      36.760  24.010  14.540  1.00  0.00            
ATOM     26  H12 ACD     1      36.300  24.550  15.380  1.00  0.00            
ATOM     27  C9  ACD     1      36.170  22.580  14.530  1.00  0.00            
ATOM     28  H13 ACD     1      36.230  22.310  15.590  1.00  0.00            
ATOM     29  H14 ACD     1      35.090  22.540  14.350  1.00  0.00            
ATOM     30  O7  ACD     1      36.850  21.760  13.680  1.00  0.00            
ATOM     31  H15 ACD     1      36.230  21.040  13.540  1.00  0.00            
ATOM     32  O8  ACD     1      38.570  26.190  15.780  1.00  0.00            
ATOM     33  C10 ACD     1      38.970  26.120  17.180  1.00  0.00            
ATOM     34  H16 ACD     1      40.060  26.140  17.320  1.00  0.00            
ATOM     35  C11 ACD     1      38.340  27.360  17.740  1.00  0.00            
ATOM     36  H17 ACD     1      37.360  27.460  17.270  1.00  0.00            
ATOM     37  O9  ACD     1      39.230  28.420  17.310  1.00  0.00            
ATOM     38  H18 ACD     1      39.160  28.440  16.360  1.00  0.00            
ATOM     39  C12 ACD     1      38.230  27.420  19.240  1.00  0.00            
ATOM     40  H19 ACD     1      39.260  27.300  19.590  1.00  0.00            
ATOM     41  O10 ACD     1      37.550  28.600  19.800  1.00  0.00            
ATOM     42  H20 ACD     1      36.690  28.670  19.380  1.00  0.00            
ATOM     43  C13 ACD     1      37.420  26.220  19.750  1.00  0.00            
ATOM     44  H21 ACD     1      37.440  26.280  20.840  1.00  0.00            
ATOM     45  O11 ACD     1      38.100  25.110  19.300  1.00  0.00            
ATOM     46  C14 ACD     1      38.250  24.870  17.840  1.00  0.00            
ATOM     47  H22 ACD     1      37.290  24.650  17.350  1.00  0.00            
ATOM     48  C15 ACD     1      39.140  23.620  17.710  1.00  0.00            
ATOM     49  H23 ACD     1      39.440  23.480  16.660  1.00  0.00            
ATOM     50  H24 ACD     1      40.030  23.660  18.350  1.00  0.00            
ATOM     51  O12 ACD     1      38.300  22.500  17.930  1.00  0.00            
ATOM     52  H25 ACD     1      37.820  22.730  18.730  1.00  0.00            
ATOM     53  O13 ACD     1      36.070  26.120  19.260  1.00  0.00            
ATOM     54  C16 ACD     1      34.960  26.660  19.980  1.00  0.00            
ATOM     55  H26 ACD     1      35.260  27.130  20.930  1.00  0.00            
ATOM     56  C17 ACD     1      34.200  27.720  19.140  1.00  0.00            
ATOM     57  H27 ACD     1      33.710  27.200  18.310  1.00  0.00            
ATOM     58  O14 ACD     1      35.080  28.780  18.740  1.00  0.00            
ATOM     59  H28 ACD     1      34.590  29.560  18.450  1.00  0.00            
ATOM     60  C18 ACD     1      32.990  28.210  19.990  1.00  0.00            
ATOM     61  H29 ACD     1      33.310  28.630  20.950  1.00  0.00            
ATOM     62  O15 ACD     1      32.190  29.110  19.160  1.00  0.00            
ATOM     63  H30 ACD     1      31.620  28.510  18.670  1.00  0.00            
ATOM     64  C19 ACD     1      32.130  27.040  20.330  1.00  0.00            
ATOM     65  H31 ACD     1      31.290  27.390  20.940  1.00  0.00            
ATOM     66  O16 ACD     1      32.830  26.050  21.070  1.00  0.00            
ATOM     67  C20 ACD     1      33.960  25.550  20.390  1.00  0.00            
ATOM     68  H32 ACD     1      33.630  25.060  19.460  1.00  0.00            
ATOM     69  C21 ACD     1      34.570  24.420  21.170  1.00  0.00            
ATOM     70  H33 ACD     1      33.820  23.690  21.480  1.00  0.00            
ATOM     71  H34 ACD     1      35.320  23.890  20.570  1.00  0.00            
ATOM     72  O17 ACD     1      35.250  24.920  22.360  1.00  0.00            
ATOM     73  H35 ACD     1      35.380  24.060  22.770  1.00  0.00            
ATOM     74  O18 ACD     1      31.530  26.540  19.160  1.00  0.00            
ATOM     75  C22 ACD     1      30.210  26.030  19.210  1.00  0.00            
ATOM     76  H36 ACD     1      29.990  25.680  20.230  1.00  0.00            
ATOM     77  C23 ACD     1      29.310  27.240  18.750  1.00  0.00            
ATOM     78  H37 ACD     1      29.710  27.590  17.790  1.00  0.00            
ATOM     79  O19 ACD     1      29.340  28.210  19.760  1.00  0.00            
ATOM     80  H38 ACD     1      29.120  27.810  20.600  1.00  0.00            
ATOM     81  C24 ACD     1      27.900  26.790  18.360  1.00  0.00            
ATOM     82  H39 ACD     1      27.380  26.600  19.300  1.00  0.00            
ATOM     83  O20 ACD     1      27.150  27.720  17.570  1.00  0.00            
ATOM     84  H40 ACD     1      26.340  27.270  17.340  1.00  0.00            
ATOM     85  C25 ACD     1      27.910  25.480  17.560  1.00  0.00            
ATOM     86  H41 ACD     1      26.890  25.070  17.510  1.00  0.00            
ATOM     87  O21 ACD     1      28.750  24.520  18.200  1.00  0.00            
ATOM     88  C26 ACD     1      30.110  24.890  18.250  1.00  0.00            
ATOM     89  H42 ACD     1      30.460  25.160  17.250  1.00  0.00            
ATOM     90  C27 ACD     1      30.810  23.610  18.780  1.00  0.00            
ATOM     91  H43 ACD     1      30.590  22.790  18.080  1.00  0.00            
ATOM     92  H44 ACD     1      31.860  23.860  18.970  1.00  0.00            
ATOM     93  O22 ACD     1      30.200  23.040  19.920  1.00  0.00            
ATOM     94  H45 ACD     1      29.250  23.100  19.770  1.00  0.00            
ATOM     95  O23 ACD     1      28.400  25.680  16.270  1.00  0.00            
ATOM     96  C28 ACD     1      27.930  24.930  15.140  1.00  0.00            
ATOM     97  H46 ACD     1      26.840  24.840  15.190  1.00  0.00            
ATOM     98  C29 ACD     1      28.710  23.530  15.100  1.00  0.00            
ATOM     99  H47 ACD     1      29.680  23.630  15.610  1.00  0.00            
ATOM    100  O24 ACD     1      28.900  23.070  13.800  1.00  0.00            
ATOM    101  C30 ACD     1      27.800  22.490  15.770  1.00  0.00            
ATOM    102  H48 ACD     1      28.400  21.570  15.700  1.00  0.00            
ATOM    103  H49 ACD     1      27.540  22.660  16.820  1.00  0.00            
ATOM    104  O25 ACD     1      26.570  22.280  15.150  1.00  0.00            
ATOM    105  H50 ACD     1      26.370  21.350  15.240  1.00  0.00            
ATOM    106  C31 ACD     1      28.330  25.860  14.000  1.00  0.00            
ATOM    107  H51 ACD     1      29.290  26.330  14.260  1.00  0.00            
ATOM    108  O26 ACD     1      27.350  26.900  13.790  1.00  0.00            
ATOM    109  H52 ACD     1      27.570  27.610  13.180  1.00  0.00            
ATOM    110  C32 ACD     1      28.480  25.190  12.680  1.00  0.00            
ATOM    111  H53 ACD     1      27.480  24.870  12.380  1.00  0.00            
ATOM    112  O27 ACD     1      28.950  26.110  11.690  1.00  0.00            
ATOM    113  H54 ACD     1      29.800  26.470  11.970  1.00  0.00            
ATOM    114  C33 ACD     1      29.450  24.000  12.820  1.00  0.00            
ATOM    115  H55 ACD     1      29.600  23.450  11.890  1.00  0.00            
ATOM    116  O28 ACD     1      30.790  24.500  13.180  1.00  0.00            
ATOM    117  C34 ACD     1      31.840  24.580  12.200  1.00  0.00            
ATOM    118  H56 ACD     1      31.460  24.600  11.170  1.00  0.00            
ATOM    119  C35 ACD     1      32.430  25.950  12.390  1.00  0.00            
ATOM    120  H57 ACD     1      32.770  26.110  13.420  1.00  0.00            
ATOM    121  O29 ACD     1      31.460  26.940  12.270  1.00  0.00            
ATOM    122  H58 ACD     1      31.930  27.760  12.100  1.00  0.00            
ATOM    123  C36 ACD     1      33.660  26.060  11.500  1.00  0.00            
ATOM    124  H59 ACD     1      33.330  26.000  10.450  1.00  0.00            
ATOM    125  O30 ACD     1      34.290  27.340  11.600  1.00  0.00            
ATOM    126  H60 ACD     1      34.630  27.290  12.490  1.00  0.00            
ATOM    127  C1  DU7     2      32.570  31.590  14.050  1.00  0.00            
ATOM    128  N1  DU7     2      33.610  30.590  13.900  1.00  0.00            
ATOM    129  C2  DU7     2      34.850  31.140  13.280  1.00  0.00            
ATOM    130  C3  DU7     2      33.470  29.330  14.530  1.00  0.00            
ATOM    131  C4  DU7     2      34.570  28.460  14.720  1.00  0.00            
ATOM    132  C5  DU7     2      34.460  27.250  15.440  1.00  0.00            
ATOM    133  C6  DU7     2      33.190  26.820  15.870  1.00  0.00            
ATOM    134  N2  DU7     2      33.080  25.600  16.510  1.00  0.00            
ATOM    135  N3  DU7     2      33.230  24.510  15.900  1.00  0.00            
ATOM    136  C7  DU7     2      33.340  23.290  16.630  1.00  0.00            
ATOM    137  C8  DU7     2      34.470  23.160  17.500  1.00  0.00            
ATOM    138  C9  DU7     2      34.580  21.920  18.190  1.00  0.00            
ATOM    139  C10 DU7     2      33.620  20.870  18.070  1.00  0.00            
ATOM    140  S1  DU7     2      33.720  19.410  19.060  1.00  0.00            
ATOM    141  O1  DU7     2      33.070  18.490  18.110  1.00  0.00            
ATOM    142  O2  DU7     2      33.010  19.640  20.290  1.00  0.00            
ATOM    143  O3  DU7     2      35.150  19.420  19.210  1.00  0.00            
ATOM    144  C11 DU7     2      32.630  20.950  17.050  1.00  0.00            
ATOM    145  C12 DU7     2      32.490  22.160  16.310  1.00  0.00            
ATOM    146  C13 DU7     2      32.080  27.670  15.710  1.00  0.00            
ATOM    147  C14 DU7     2      32.240  28.870  15.050  1.00  0.00            
ATOM    148  H1  DU7     2      32.730  32.390  13.310  1.00  0.00            
ATOM    149  H2  DU7     2      31.600  31.160  13.780  1.00  0.00            
ATOM    150  H3  DU7     2      32.530  32.000  15.060  1.00  0.00            
ATOM    151  H4  DU7     2      35.660  30.420  13.140  1.00  0.00            
ATOM    152  H5  DU7     2      34.690  31.450  12.240  1.00  0.00            
ATOM    153  H6  DU7     2      35.220  31.900  13.980  1.00  0.00            
ATOM    154  H7  DU7     2      35.540  28.700  14.320  1.00  0.00            
ATOM    155  H8  DU7     2      35.360  26.650  15.550  1.00  0.00            
ATOM    156  H9  DU7     2      35.030  24.080  17.590  1.00  0.00            
ATOM    157  H10 DU7     2      35.320  21.830  18.970  1.00  0.00            
ATOM    158  H11 DU7     2      31.960  20.120  16.840  1.00  0.00            
ATOM    159  H12 DU7     2      31.670  22.210  15.600  1.00  0.00            
ATOM    160  H13 DU7     2      31.080  27.440  16.070  1.00  0.00            
ATOM    161  H14 DU7     2      31.390  29.500  14.790  1.00  0.00            
TER
ENDMDL
MODEL        1
ATOM      1  H1  ACD     1      28.920  17.410  18.910  1.00  0.00            
ATOM      2  O1  ACD     1      29.320  18.270  19.060  1.00  0.00            
ATOM      3  C1  ACD     1      30.210  18.310  20.220  1.00  0.00            
ATOM      4  H2  ACD     1      30.690  17.350  20.460  1.00  0.00            
ATOM      5  H3  ACD     1      29.590  18.680  21.040  1.00  0.00            
ATOM      6  C2  ACD     1      31.300  19.330  20.030  1.00  0.00            
ATOM      7  H4  ACD     1      31.820  19.460  20.980  1.00  0.00            
ATOM      8  O2  ACD     1      32.180  18.700  19.130  1.00  0.00            
ATOM      9  C3  ACD     1      33.300  19.400  18.690  1.00  0.00            
ATOM     10  H5  ACD     1      33.840  18.840  17.930  1.00  0.00            
ATOM     11  O3  ACD     1      34.200  19.600  19.810  1.00  0.00            
ATOM     12  C4  ACD     1      35.220  18.590  20.010  1.00  0.00            
ATOM     13  H6  ACD     1      35.030  17.800  19.270  1.00  0.00            
ATOM     14  C5  ACD     1      36.580  19.220  19.640  1.00  0.00            
ATOM     15  H7  ACD     1      36.710  20.130  20.230  1.00  0.00            
ATOM     16  O4  ACD     1      36.560  19.650  18.280  1.00  0.00            
ATOM     17  H8  ACD     1      36.270  18.880  17.770  1.00  0.00            
ATOM     18  C6  ACD     1      37.760  18.280  19.990  1.00  0.00            
ATOM     19  H9  ACD     1      37.810  17.370  19.370  1.00  0.00            
ATOM     20  O5  ACD     1      39.040  18.960  19.800  1.00  0.00            
ATOM     21  H10 ACD     1      39.110  19.350  20.670  1.00  0.00            
ATOM     22  C7  ACD     1      37.610  17.890  21.430  1.00  0.00            
ATOM     23  H11 ACD     1      38.490  17.300  21.740  1.00  0.00            
ATOM     24  O6  ACD     1      36.350  17.170  21.640  1.00  0.00            
ATOM     25  C8  ACD     1      35.230  18.030  21.520  1.00  0.00            
ATOM     26  H12 ACD     1      35.240  18.820  22.280  1.00  0.00            
ATOM     27  C9  ACD     1      33.890  17.260  21.810  1.00  0.00            
ATOM     28  H13 ACD     1      33.870  17.080  22.890  1.00  0.00            
ATOM     29  H14 ACD     1      33.050  17.940  21.620  1.00  0.00            
ATOM     30  O7  ACD     1      33.770  16.020  21.080  1.00  0.00            
ATOM     31  H15 ACD     1      34.650  15.800  20.750  1.00  0.00            
ATOM     32  O8  ACD     1      37.640  19.150  22.120  1.00  0.00            
ATOM     33  C10 ACD     1      38.040  19.310  23.490  1.00  0.00            
ATOM     34  H16 ACD     1      39.020  18.820  23.570  1.00  0.00            
ATOM     35  C11 ACD     1      38.240  20.860  23.630  1.00  0.00            
ATOM     36  H17 ACD     1      37.340  21.350  23.250  1.00  0.00            
ATOM     37  O9  ACD     1      39.280  21.380  22.830  1.00  0.00            
ATOM     38  H18 ACD     1      39.300  22.340  22.870  1.00  0.00            
ATOM     39  C12 ACD     1      38.430  21.210  25.060  1.00  0.00            
ATOM     40  H19 ACD     1      39.400  20.810  25.400  1.00  0.00            
ATOM     41  O10 ACD     1      38.580  22.640  25.150  1.00  0.00            
ATOM     42  H20 ACD     1      37.840  23.090  24.740  1.00  0.00            
ATOM     43  C13 ACD     1      37.240  20.690  25.880  1.00  0.00            
ATOM     44  H21 ACD     1      37.580  20.910  26.900  1.00  0.00            
ATOM     45  O11 ACD     1      37.290  19.310  25.760  1.00  0.00            
ATOM     46  C14 ACD     1      37.010  18.750  24.510  1.00  0.00            
ATOM     47  H22 ACD     1      35.950  18.890  24.270  1.00  0.00            
ATOM     48  C15 ACD     1      37.170  17.230  24.650  1.00  0.00            
ATOM     49  H23 ACD     1      37.290  16.820  23.640  1.00  0.00            
ATOM     50  H24 ACD     1      38.170  17.100  25.080  1.00  0.00            
ATOM     51  O12 ACD     1      36.170  16.610  25.470  1.00  0.00            
ATOM     52  H25 ACD     1      36.090  17.170  26.250  1.00  0.00            
ATOM     53  O13 ACD     1      35.960  21.200  25.550  1.00  0.00            
ATOM     54  C16 ACD     1      35.680  22.440  26.170  1.00  0.00            
ATOM     55  H26 ACD     1      36.420  22.930  26.810  1.00  0.00            
ATOM     56  C17 ACD     1      35.350  23.430  25.050  1.00  0.00            
ATOM     57  H27 ACD     1      34.570  23.050  24.370  1.00  0.00            
ATOM     58  O14 ACD     1      36.500  23.850  24.300  1.00  0.00            
ATOM     59  H28 ACD     1      36.280  24.430  23.570  1.00  0.00            
ATOM     60  C18 ACD     1      34.720  24.640  25.710  1.00  0.00            
ATOM     61  H29 ACD     1      35.520  25.160  26.250  1.00  0.00            
ATOM     62  O15 ACD     1      34.350  25.560  24.720  1.00  0.00            
ATOM     63  H30 ACD     1      33.450  25.260  24.530  1.00  0.00            
ATOM     64  C19 ACD     1      33.490  24.270  26.550  1.00  0.00            
ATOM     65  H31 ACD     1      33.030  25.140  27.020  1.00  0.00            
ATOM     66  O16 ACD     1      33.870  23.330  27.570  1.00  0.00            
ATOM     67  C20 ACD     1      34.370  22.130  27.060  1.00  0.00            
ATOM     68  H32 ACD     1      33.590  21.750  26.390  1.00  0.00            
ATOM     69  C21 ACD     1      34.520  21.190  28.190  1.00  0.00            
ATOM     70  H33 ACD     1      33.710  21.280  28.930  1.00  0.00            
ATOM     71  H34 ACD     1      34.460  20.200  27.720  1.00  0.00            
ATOM     72  O17 ACD     1      35.760  21.560  28.840  1.00  0.00            
ATOM     73  H35 ACD     1      35.560  22.500  28.890  1.00  0.00            
ATOM     74  O18 ACD     1      32.440  23.730  25.740  1.00  0.00            
ATOM     75  C22 ACD     1      31.150  24.110  26.210  1.00  0.00            
ATOM     76  H36 ACD     1      31.220  24.440  27.260  1.00  0.00            
ATOM     77  C23 ACD     1      30.640  25.210  25.400  1.00  0.00            
ATOM     78  H37 ACD     1      30.970  25.000  24.370  1.00  0.00            
ATOM     79  O19 ACD     1      31.140  26.530  25.900  1.00  0.00            
ATOM     80  H38 ACD     1      30.450  27.170  26.100  1.00  0.00            
ATOM     81  C24 ACD     1      29.080  25.310  25.380  1.00  0.00            
ATOM     82  H39 ACD     1      28.690  25.500  26.380  1.00  0.00            
ATOM     83  O20 ACD     1      28.610  26.300  24.460  1.00  0.00            
ATOM     84  H40 ACD     1      27.680  26.080  24.360  1.00  0.00            
ATOM     85  C25 ACD     1      28.430  24.000  24.990  1.00  0.00            
ATOM     86  H41 ACD     1      27.350  24.110  25.050  1.00  0.00            
ATOM     87  O21 ACD     1      28.850  23.050  25.990  1.00  0.00            
ATOM     88  C26 ACD     1      30.250  22.850  26.160  1.00  0.00            
ATOM     89  H42 ACD     1      30.560  22.180  25.350  1.00  0.00            
ATOM     90  C27 ACD     1      30.510  21.950  27.340  1.00  0.00            
ATOM     91  H43 ACD     1      29.850  21.100  27.130  1.00  0.00            
ATOM     92  H44 ACD     1      31.520  21.530  27.350  1.00  0.00            
ATOM     93  O22 ACD     1      30.140  22.620  28.580  1.00  0.00            
ATOM     94  H45 ACD     1      29.210  22.880  28.560  1.00  0.00            
ATOM     95  O23 ACD     1      28.900  23.590  23.670  1.00  0.00            
ATOM     96  C28 ACD     1      28.140  22.970  22.680  1.00  0.00            
ATOM     97  H46 ACD     1      27.070  23.120  22.910  1.00  0.00            
ATOM     98  C29 ACD     1      28.480  21.460  22.730  1.00  0.00            
ATOM     99  H47 ACD     1      29.530  21.300  23.000  1.00  0.00            
ATOM    100  O24 ACD     1      28.210  20.880  21.550  1.00  0.00            
ATOM    101  C30 ACD     1      27.610  20.750  23.770  1.00  0.00            
ATOM    102  H48 ACD     1      27.800  19.670  23.730  1.00  0.00            
ATOM    103  H49 ACD     1      27.860  21.040  24.800  1.00  0.00            
ATOM    104  O25 ACD     1      26.210  21.070  23.740  1.00  0.00            
ATOM    105  H50 ACD     1      26.050  21.000  22.790  1.00  0.00            
ATOM    106  C31 ACD     1      28.400  23.730  21.360  1.00  0.00            
ATOM    107  H51 ACD     1      29.480  23.940  21.380  1.00  0.00            
ATOM    108  O26 ACD     1      27.570  24.900  21.280  1.00  0.00            
ATOM    109  H52 ACD     1      26.650  24.610  21.310  1.00  0.00            
ATOM    110  C32 ACD     1      28.130  22.850  20.140  1.00  0.00            
ATOM    111  H53 ACD     1      27.050  22.780  19.960  1.00  0.00            
ATOM    112  O27 ACD     1      28.750  23.410  18.990  1.00  0.00            
ATOM    113  H54 ACD     1      29.690  23.250  18.950  1.00  0.00            
ATOM    114  C33 ACD     1      28.730  21.450  20.380  1.00  0.00            
ATOM    115  H55 ACD     1      28.430  20.810  19.540  1.00  0.00            
ATOM    116  O28 ACD     1      30.160  21.430  20.430  1.00  0.00            
ATOM    117  C34 ACD     1      30.760  20.630  19.380  1.00  0.00            
ATOM    118  H56 ACD     1      30.060  20.460  18.550  1.00  0.00            
ATOM    119  C35 ACD     1      31.880  21.490  18.830  1.00  0.00            
ATOM    120  H57 ACD     1      32.510  21.920  19.630  1.00  0.00            
ATOM    121  O29 ACD     1      31.420  22.520  17.950  1.00  0.00            
ATOM    122  H58 ACD     1      32.110  22.860  17.380  1.00  0.00            
ATOM    123  C36 ACD     1      32.730  20.590  17.920  1.00  0.00            
ATOM    124  H59 ACD     1      32.130  20.380  17.030  1.00  0.00            
ATOM    125  O30 ACD     1      33.870  21.180  17.400  1.00  0.00            
ATOM    126  H60 ACD     1      34.540  20.960  18.060  1.00  0.00            
ATOM    127  C1  DU7     2      32.900  26.990  20.570  1.00  0.00            
ATOM    128  N1  DU7     2      33.790  25.910  20.230  1.00  0.00            
ATOM    129  C2  DU7     2      34.870  26.270  19.220  1.00  0.00            
ATOM    130  C3  DU7     2      33.660  24.630  20.780  1.00  0.00            
ATOM    131  C4  DU7     2      34.710  23.690  20.910  1.00  0.00            
ATOM    132  C5  DU7     2      34.510  22.510  21.650  1.00  0.00            
ATOM    133  C6  DU7     2      33.300  22.290  22.340  1.00  0.00            
ATOM    134  N2  DU7     2      33.120  21.020  22.930  1.00  0.00            
ATOM    135  N3  DU7     2      32.410  20.850  23.960  1.00  0.00            
ATOM    136  C7  DU7     2      32.220  19.530  24.340  1.00  0.00            
ATOM    137  C8  DU7     2      32.990  18.800  25.250  1.00  0.00            
ATOM    138  C9  DU7     2      32.710  17.450  25.610  1.00  0.00            
ATOM    139  C10 DU7     2      31.770  16.720  24.880  1.00  0.00            
ATOM    140  S1  DU7     2      31.680  14.950  25.150  1.00  0.00            
ATOM    141  O1  DU7     2      32.580  14.440  24.180  1.00  0.00            
ATOM    142  O2  DU7     2      30.280  14.620  24.800  1.00  0.00            
ATOM    143  O3  DU7     2      32.130  14.680  26.510  1.00  0.00            
ATOM    144  C11 DU7     2      31.090  17.360  23.800  1.00  0.00            
ATOM    145  C12 DU7     2      31.260  18.760  23.620  1.00  0.00            
ATOM    146  C13 DU7     2      32.250  23.230  22.190  1.00  0.00            
ATOM    147  C14 DU7     2      32.430  24.360  21.400  1.00  0.00            
ATOM    148  H1  DU7     2      33.320  27.910  20.160  1.00  0.00            
ATOM    149  H2  DU7     2      31.930  26.740  20.140  1.00  0.00            
ATOM    150  H3  DU7     2      32.760  27.140  21.650  1.00  0.00            
ATOM    151  H4  DU7     2      35.700  26.820  19.670  1.00  0.00            
ATOM    152  H5  DU7     2      35.150  25.410  18.590  1.00  0.00            
ATOM    153  H6  DU7     2      34.500  26.990  18.470  1.00  0.00            
ATOM    154  H7  DU7     2      35.660  23.930  20.440  1.00  0.00            
ATOM    155  H8  DU7     2      35.390  21.890  21.780  1.00  0.00            
ATOM    156  H9  DU7     2      33.870  19.290  25.650  1.00  0.00            
ATOM    157  H10 DU7     2      33.310  17.030  26.420  1.00  0.00            
ATOM    158  H11 DU7     2      30.360  16.860  23.180  1.00  0.00            
ATOM    159  H12 DU7     2      30.620  19.200  22.850  1.00  0.00            
ATOM    160  H13 DU7     2      31.290  23.060  22.680  1.00  0.00            
ATOM    161  H14 DU7     2      31.640  25.100  21.470  1.00  0.00            
TER
ENDMDL
MODEL        1
ATOM      1  H1  ACD     1      37.980  20.070   9.290  1.00  0.00            
ATOM      2  O1  ACD     1      37.470  20.730   9.780  1.00  0.00            
ATOM      3  C1  ACD     1      37.850  20.820  11.150  1.00  0.00            
ATOM      4  H2  ACD     1      38.250  19.920  11.620  1.00  0.00            
ATOM      5  H3  ACD     1      36.940  20.950  11.750  1.00  0.00            
ATOM      6  C2  ACD     1      38.890  21.930  11.320  1.00  0.00            
ATOM      7  H4  ACD     1      39.090  22.070  12.390  1.00  0.00            
ATOM      8  O2  ACD     1      40.080  21.610  10.620  1.00  0.00            
ATOM      9  C3  ACD     1      41.180  22.510  10.800  1.00  0.00            
ATOM     10  H5  ACD     1      42.020  22.200  10.170  1.00  0.00            
ATOM     11  O3  ACD     1      41.640  22.440  12.160  1.00  0.00            
ATOM     12  C4  ACD     1      42.640  21.570  12.560  1.00  0.00            
ATOM     13  H6  ACD     1      42.950  20.820  11.810  1.00  0.00            
ATOM     14  C5  ACD     1      43.900  22.490  12.860  1.00  0.00            
ATOM     15  H7  ACD     1      43.560  23.260  13.560  1.00  0.00            
ATOM     16  O4  ACD     1      44.290  23.220  11.700  1.00  0.00            
ATOM     17  H8  ACD     1      44.820  22.660  11.120  1.00  0.00            
ATOM     18  C6  ACD     1      44.960  21.650  13.620  1.00  0.00            
ATOM     19  H9  ACD     1      45.150  20.780  12.980  1.00  0.00            
ATOM     20  O5  ACD     1      46.150  22.350  14.030  1.00  0.00            
ATOM     21  H10 ACD     1      45.910  22.950  14.740  1.00  0.00            
ATOM     22  C7  ACD     1      44.380  21.070  14.940  1.00  0.00            
ATOM     23  H11 ACD     1      45.130  20.390  15.360  1.00  0.00            
ATOM     24  O6  ACD     1      43.340  20.250  14.410  1.00  0.00            
ATOM     25  C8  ACD     1      42.200  20.900  13.870  1.00  0.00            
ATOM     26  H12 ACD     1      41.720  21.700  14.440  1.00  0.00            
ATOM     27  C9  ACD     1      41.100  19.780  13.610  1.00  0.00            
ATOM     28  H13 ACD     1      40.910  19.130  14.480  1.00  0.00            
ATOM     29  H14 ACD     1      40.190  20.390  13.530  1.00  0.00            
ATOM     30  O7  ACD     1      41.250  18.930  12.560  1.00  0.00            
ATOM     31  H15 ACD     1      42.060  18.440  12.730  1.00  0.00            
ATOM     32  O8  ACD     1      44.090  22.150  15.830  1.00  0.00            
ATOM     33  C10 ACD     1      44.150  21.960  17.210  1.00  0.00            
ATOM     34  H16 ACD     1      45.040  21.360  17.430  1.00  0.00            
ATOM     35  C11 ACD     1      44.410  23.330  17.750  1.00  0.00            
ATOM     36  H17 ACD     1      43.730  24.040  17.260  1.00  0.00            
ATOM     37  O9  ACD     1      45.740  23.730  17.370  1.00  0.00            
ATOM     38  H18 ACD     1      46.470  23.290  17.820  1.00  0.00            
ATOM     39  C12 ACD     1      44.200  23.440  19.200  1.00  0.00            
ATOM     40  H19 ACD     1      45.000  22.840  19.650  1.00  0.00            
ATOM     41  O10 ACD     1      44.400  24.860  19.550  1.00  0.00            
ATOM     42  H20 ACD     1      43.650  25.340  19.180  1.00  0.00            
ATOM     43  C13 ACD     1      42.820  23.000  19.490  1.00  0.00            
ATOM     44  H21 ACD     1      42.640  23.080  20.570  1.00  0.00            
ATOM     45  O11 ACD     1      42.750  21.640  19.180  1.00  0.00            
ATOM     46  C14 ACD     1      42.800  21.340  17.780  1.00  0.00            
ATOM     47  H22 ACD     1      41.870  21.660  17.310  1.00  0.00            
ATOM     48  C15 ACD     1      43.010  19.790  17.730  1.00  0.00            
ATOM     49  H23 ACD     1      43.150  19.430  16.700  1.00  0.00            
ATOM     50  H24 ACD     1      43.890  19.480  18.310  1.00  0.00            
ATOM     51  O12 ACD     1      41.840  19.120  18.350  1.00  0.00            
ATOM     52  H25 ACD     1      41.990  19.400  19.260  1.00  0.00            
ATOM     53  O13 ACD     1      41.870  23.690  18.710  1.00  0.00            
ATOM     54  C16 ACD     1      41.050  24.680  19.270  1.00  0.00            
ATOM     55  H26 ACD     1      41.390  25.000  20.260  1.00  0.00            
ATOM     56  C17 ACD     1      41.120  25.920  18.430  1.00  0.00            
ATOM     57  H27 ACD     1      40.930  25.710  17.370  1.00  0.00            
ATOM     58  O14 ACD     1      42.450  26.500  18.640  1.00  0.00            
ATOM     59  H28 ACD     1      42.580  27.250  18.060  1.00  0.00            
ATOM     60  C18 ACD     1      40.120  26.950  18.850  1.00  0.00            
ATOM     61  H29 ACD     1      40.410  27.370  19.820  1.00  0.00            
ATOM     62  O15 ACD     1      40.000  27.960  17.830  1.00  0.00            
ATOM     63  H30 ACD     1      39.060  27.980  17.640  1.00  0.00            
ATOM     64  C19 ACD     1      38.670  26.370  19.140  1.00  0.00            
ATOM     65  H31 ACD     1      38.070  27.210  19.520  1.00  0.00            
ATOM     66  O16 ACD     1      38.780  25.330  20.060  1.00  0.00            
ATOM     67  C20 ACD     1      39.580  24.250  19.540  1.00  0.00            
ATOM     68  H32 ACD     1      39.140  23.730  18.680  1.00  0.00            
ATOM     69  C21 ACD     1      39.620  23.190  20.710  1.00  0.00            
ATOM     70  H33 ACD     1      38.640  22.710  20.790  1.00  0.00            
ATOM     71  H34 ACD     1      40.310  22.450  20.290  1.00  0.00            
ATOM     72  O17 ACD     1      40.100  23.640  22.000  1.00  0.00            
ATOM     73  H35 ACD     1      39.830  23.040  22.690  1.00  0.00            
ATOM     74  O18 ACD     1      38.150  25.890  17.910  1.00  0.00            
ATOM     75  C22 ACD     1      36.780  26.150  17.750  1.00  0.00            
ATOM     76  H36 ACD     1      36.270  26.400  18.690  1.00  0.00            
ATOM     77  C23 ACD     1      36.640  27.330  16.810  1.00  0.00            
ATOM     78  H37 ACD     1      37.230  27.010  15.940  1.00  0.00            
ATOM     79  O19 ACD     1      37.260  28.480  17.430  1.00  0.00            
ATOM     80  H38 ACD     1      36.680  28.830  18.110  1.00  0.00            
ATOM     81  C24 ACD     1      35.160  27.490  16.350  1.00  0.00            
ATOM     82  H39 ACD     1      34.570  27.780  17.220  1.00  0.00            
ATOM     83  O20 ACD     1      35.040  28.380  15.250  1.00  0.00            
ATOM     84  H40 ACD     1      35.290  27.860  14.480  1.00  0.00            
ATOM     85  C25 ACD     1      34.700  26.160  15.830  1.00  0.00            
ATOM     86  H41 ACD     1      33.670  26.260  15.480  1.00  0.00            
ATOM     87  O21 ACD     1      34.760  25.100  16.800  1.00  0.00            
ATOM     88  C26 ACD     1      36.070  24.920  17.210  1.00  0.00            
ATOM     89  H42 ACD     1      36.560  24.420  16.360  1.00  0.00            
ATOM     90  C27 ACD     1      36.030  23.760  18.270  1.00  0.00            
ATOM     91  H43 ACD     1      35.320  23.050  17.820  1.00  0.00            
ATOM     92  H44 ACD     1      36.960  23.200  18.420  1.00  0.00            
ATOM     93  O22 ACD     1      35.550  24.090  19.530  1.00  0.00            
ATOM     94  H45 ACD     1      35.390  23.270  20.010  1.00  0.00            
ATOM     95  O23 ACD     1      35.530  25.870  14.720  1.00  0.00            
ATOM     96  C28 ACD     1      34.910  25.430  13.550  1.00  0.00            
ATOM     97  H46 ACD     1      33.900  25.820  13.400  1.00  0.00            
ATOM     98  C29 ACD     1      35.030  23.870  13.490  1.00  0.00            
ATOM     99  H47 ACD     1      35.960  23.550  13.960  1.00  0.00            
ATOM    100  O24 ACD     1      35.020  23.360  12.190  1.00  0.00            
ATOM    101  C30 ACD     1      33.900  23.170  14.220  1.00  0.00            
ATOM    102  H48 ACD     1      33.720  22.110  14.020  1.00  0.00            
ATOM    103  H49 ACD     1      34.130  23.270  15.290  1.00  0.00            
ATOM    104  O25 ACD     1      32.620  23.810  14.010  1.00  0.00            
ATOM    105  H50 ACD     1      31.960  23.270  14.470  1.00  0.00            
ATOM    106  C31 ACD     1      35.770  26.080  12.440  1.00  0.00            
ATOM    107  H51 ACD     1      36.790  25.900  12.820  1.00  0.00            
ATOM    108  O26 ACD     1      35.540  27.470  12.380  1.00  0.00            
ATOM    109  H52 ACD     1      34.720  27.640  11.900  1.00  0.00            
ATOM    110  C32 ACD     1      35.730  25.350  11.060  1.00  0.00            
ATOM    111  H53 ACD     1      34.740  25.460  10.600  1.00  0.00            
ATOM    112  O27 ACD     1      36.640  25.820  10.120  1.00  0.00            
ATOM    113  H54 ACD     1      37.460  25.590  10.560  1.00  0.00            
ATOM    114  C33 ACD     1      36.070  23.890  11.340  1.00  0.00            
ATOM    115  H55 ACD     1      35.890  23.280  10.460  1.00  0.00            
ATOM    116  O28 ACD     1      37.400  23.650  11.860  1.00  0.00            
ATOM    117  C34 ACD     1      38.450  23.350  11.010  1.00  0.00            
ATOM    118  H56 ACD     1      38.010  23.280  10.010  1.00  0.00            
ATOM    119  C35 ACD     1      39.570  24.360  11.260  1.00  0.00            
ATOM    120  H57 ACD     1      39.810  24.320  12.330  1.00  0.00            
ATOM    121  O29 ACD     1      39.190  25.700  10.840  1.00  0.00            
ATOM    122  H58 ACD     1      40.030  26.160  10.910  1.00  0.00            
ATOM    123  C36 ACD     1      40.840  23.920  10.450  1.00  0.00            
ATOM    124  H59 ACD     1      40.580  23.960   9.390  1.00  0.00            
ATOM    125  O30 ACD     1      41.960  24.740  10.740  1.00  0.00            
ATOM    126  H60 ACD     1      42.340  24.320  11.520  1.00  0.00            
ATOM    127  C1  DU7     2      40.640  28.460  12.050  1.00  0.00            
ATOM    128  N1  DU7     2      41.520  27.820  13.060  1.00  0.00            
ATOM    129  C2  DU7     2      43.000  28.200  13.060  1.00  0.00            
ATOM    130  C3  DU7     2      41.100  26.680  13.730  1.00  0.00            
ATOM    131  C4  DU7     2      41.920  25.770  14.330  1.00  0.00            
ATOM    132  C5  DU7     2      41.380  24.740  15.080  1.00  0.00            
ATOM    133  C6  DU7     2      39.970  24.470  15.170  1.00  0.00            
ATOM    134  N2  DU7     2      39.510  23.470  16.030  1.00  0.00            
ATOM    135  N3  DU7     2      38.950  22.460  15.510  1.00  0.00            
ATOM    136  C7  DU7     2      38.320  21.540  16.370  1.00  0.00            
ATOM    137  C8  DU7     2      38.900  21.060  17.530  1.00  0.00            
ATOM    138  C9  DU7     2      38.160  20.270  18.380  1.00  0.00            
ATOM    139  C10 DU7     2      36.840  19.900  18.060  1.00  0.00            
ATOM    140  S1  DU7     2      35.870  18.840  19.140  1.00  0.00            
ATOM    141  O1  DU7     2      36.840  18.430  20.140  1.00  0.00            
ATOM    142  O2  DU7     2      35.370  17.890  18.150  1.00  0.00            
ATOM    143  O3  DU7     2      34.870  19.750  19.620  1.00  0.00            
ATOM    144  C11 DU7     2      36.260  20.350  16.940  1.00  0.00            
ATOM    145  C12 DU7     2      36.940  21.210  16.080  1.00  0.00            
ATOM    146  C13 DU7     2      39.130  25.390  14.590  1.00  0.00            
ATOM    147  C14 DU7     2      39.670  26.460  13.840  1.00  0.00            
ATOM    148  H1  DU7     2      39.730  28.790  12.560  1.00  0.00            
ATOM    149  H2  DU7     2      41.040  29.300  11.460  1.00  0.00            
ATOM    150  H3  DU7     2      40.400  27.730  11.260  1.00  0.00            
ATOM    151  H4  DU7     2      43.360  28.580  14.020  1.00  0.00            
ATOM    152  H5  DU7     2      43.590  27.310  12.830  1.00  0.00            
ATOM    153  H6  DU7     2      42.980  29.020  12.320  1.00  0.00            
ATOM    154  H7  DU7     2      43.000  25.900  14.310  1.00  0.00            
ATOM    155  H8  DU7     2      42.010  23.970  15.520  1.00  0.00            
ATOM    156  H9  DU7     2      39.920  21.330  17.790  1.00  0.00            
ATOM    157  H10 DU7     2      38.680  19.810  19.220  1.00  0.00            
ATOM    158  H11 DU7     2      35.260  20.020  16.690  1.00  0.00            
ATOM    159  H12 DU7     2      36.510  21.720  15.220  1.00  0.00            
ATOM    160  H13 DU7     2      38.070  25.230  14.790  1.00  0.00            
ATOM    161  H14 DU7     2      38.960  27.190  13.460  1.00  0.00            
TER
ENDMDL
MODEL        1
ATOM      1  H1  ACD     1      38.430  21.920   9.710  1.00  0.00            
ATOM      2  O1  ACD     1      37.660  22.280  10.170  1.00  0.00            
ATOM      3  C1  ACD     1      37.730  22.230  11.560  1.00  0.00            
ATOM      4  H2  ACD     1      37.850  21.180  11.880  1.00  0.00            
ATOM      5  H3  ACD     1      36.760  22.510  11.980  1.00  0.00            
ATOM      6  C2  ACD     1      38.910  23.010  12.050  1.00  0.00            
ATOM      7  H4  ACD     1      38.950  22.980  13.140  1.00  0.00            
ATOM      8  O2  ACD     1      40.050  22.450  11.420  1.00  0.00            
ATOM      9  C3  ACD     1      41.340  22.840  11.720  1.00  0.00            
ATOM     10  H5  ACD     1      42.080  22.280  11.140  1.00  0.00            
ATOM     11  O3  ACD     1      41.610  22.710  13.080  1.00  0.00            
ATOM     12  C4  ACD     1      42.380  21.610  13.460  1.00  0.00            
ATOM     13  H6  ACD     1      42.510  20.860  12.680  1.00  0.00            
ATOM     14  C5  ACD     1      43.780  22.140  13.820  1.00  0.00            
ATOM     15  H7  ACD     1      43.660  23.050  14.410  1.00  0.00            
ATOM     16  O4  ACD     1      44.430  22.500  12.620  1.00  0.00            
ATOM     17  H8  ACD     1      45.220  23.020  12.780  1.00  0.00            
ATOM     18  C6  ACD     1      44.670  21.130  14.620  1.00  0.00            
ATOM     19  H9  ACD     1      44.890  20.310  13.930  1.00  0.00            
ATOM     20  O5  ACD     1      45.790  21.840  15.020  1.00  0.00            
ATOM     21  H10 ACD     1      45.580  22.250  15.870  1.00  0.00            
ATOM     22  C7  ACD     1      43.890  20.650  15.800  1.00  0.00            
ATOM     23  H11 ACD     1      44.420  19.780  16.200  1.00  0.00            
ATOM     24  O6  ACD     1      42.640  20.190  15.440  1.00  0.00            
ATOM     25  C8  ACD     1      41.740  21.030  14.670  1.00  0.00            
ATOM     26  H12 ACD     1      41.360  21.820  15.330  1.00  0.00            
ATOM     27  C9  ACD     1      40.450  20.200  14.440  1.00  0.00            
ATOM     28  H13 ACD     1      40.040  19.870  15.410  1.00  0.00            
ATOM     29  H14 ACD     1      39.710  20.840  13.940  1.00  0.00            
ATOM     30  O7  ACD     1      40.760  19.010  13.680  1.00  0.00            
ATOM     31  H15 ACD     1      39.920  18.540  13.770  1.00  0.00            
ATOM     32  O8  ACD     1      43.740  21.750  16.740  1.00  0.00            
ATOM     33  C10 ACD     1      43.800  21.440  18.140  1.00  0.00            
ATOM     34  H16 ACD     1      44.600  20.700  18.290  1.00  0.00            
ATOM     35  C11 ACD     1      44.270  22.800  18.700  1.00  0.00            
ATOM     36  H17 ACD     1      43.570  23.550  18.320  1.00  0.00            
ATOM     37  O9  ACD     1      45.620  23.170  18.180  1.00  0.00            
ATOM     38  H18 ACD     1      46.240  22.920  18.880  1.00  0.00            
ATOM     39  C12 ACD     1      44.110  22.870  20.260  1.00  0.00            
ATOM     40  H19 ACD     1      44.850  22.110  20.510  1.00  0.00            
ATOM     41  O10 ACD     1      44.530  24.110  20.750  1.00  0.00            
ATOM     42  H20 ACD     1      43.720  24.630  20.800  1.00  0.00            
ATOM     43  C13 ACD     1      42.730  22.430  20.780  1.00  0.00            
ATOM     44  H21 ACD     1      42.610  22.440  21.870  1.00  0.00            
ATOM     45  O11 ACD     1      42.580  21.130  20.310  1.00  0.00            
ATOM     46  C14 ACD     1      42.520  20.990  18.890  1.00  0.00            
ATOM     47  H22 ACD     1      41.600  21.480  18.530  1.00  0.00            
ATOM     48  C15 ACD     1      42.220  19.570  18.550  1.00  0.00            
ATOM     49  H23 ACD     1      42.550  19.340  17.530  1.00  0.00            
ATOM     50  H24 ACD     1      42.780  18.930  19.250  1.00  0.00            
ATOM     51  O12 ACD     1      40.830  19.300  18.620  1.00  0.00            
ATOM     52  H25 ACD     1      40.630  18.800  17.830  1.00  0.00            
ATOM     53  O13 ACD     1      41.780  23.280  20.220  1.00  0.00            
ATOM     54  C16 ACD     1      40.930  24.050  20.990  1.00  0.00            
ATOM     55  H26 ACD     1      41.220  23.980  22.050  1.00  0.00            
ATOM     56  C17 ACD     1      41.110  25.520  20.590  1.00  0.00            
ATOM     57  H27 ACD     1      41.160  25.570  19.500  1.00  0.00            
ATOM     58  O14 ACD     1      42.390  25.890  21.130  1.00  0.00            
ATOM     59  H28 ACD     1      42.620  26.830  21.060  1.00  0.00            
ATOM     60  C18 ACD     1      40.070  26.440  21.100  1.00  0.00            
ATOM     61  H29 ACD     1      40.000  26.540  22.190  1.00  0.00            
ATOM     62  O15 ACD     1      40.180  27.710  20.390  1.00  0.00            
ATOM     63  H30 ACD     1      39.680  27.610  19.580  1.00  0.00            
ATOM     64  C19 ACD     1      38.730  25.800  20.710  1.00  0.00            
ATOM     65  H31 ACD     1      37.880  26.330  21.140  1.00  0.00            
ATOM     66  O16 ACD     1      38.560  24.480  21.100  1.00  0.00            
ATOM     67  C20 ACD     1      39.510  23.630  20.640  1.00  0.00            
ATOM     68  H32 ACD     1      39.400  23.630  19.540  1.00  0.00            
ATOM     69  C21 ACD     1      39.180  22.220  21.130  1.00  0.00            
ATOM     70  H33 ACD     1      38.190  21.950  20.730  1.00  0.00            
ATOM     71  H34 ACD     1      39.860  21.460  20.730  1.00  0.00            
ATOM     72  O17 ACD     1      39.130  22.210  22.550  1.00  0.00            
ATOM     73  H35 ACD     1      38.450  22.800  22.900  1.00  0.00            
ATOM     74  O18 ACD     1      38.400  25.870  19.340  1.00  0.00            
ATOM     75  C22 ACD     1      37.160  26.400  18.840  1.00  0.00            
ATOM     76  H36 ACD     1      36.490  26.460  19.700  1.00  0.00            
ATOM     77  C23 ACD     1      37.330  27.840  18.370  1.00  0.00            
ATOM     78  H37 ACD     1      38.060  27.900  17.560  1.00  0.00            
ATOM     79  O19 ACD     1      37.760  28.700  19.460  1.00  0.00            
ATOM     80  H38 ACD     1      37.080  29.140  19.980  1.00  0.00            
ATOM     81  C24 ACD     1      36.040  28.340  17.720  1.00  0.00            
ATOM     82  H39 ACD     1      35.220  28.410  18.450  1.00  0.00            
ATOM     83  O20 ACD     1      36.200  29.680  17.130  1.00  0.00            
ATOM     84  H40 ACD     1      36.280  30.370  17.800  1.00  0.00            
ATOM     85  C25 ACD     1      35.490  27.310  16.600  1.00  0.00            
ATOM     86  H41 ACD     1      34.620  27.800  16.140  1.00  0.00            
ATOM     87  O21 ACD     1      35.290  26.110  17.250  1.00  0.00            
ATOM     88  C26 ACD     1      36.400  25.440  17.830  1.00  0.00            
ATOM     89  H42 ACD     1      37.120  25.210  17.040  1.00  0.00            
ATOM     90  C27 ACD     1      36.050  24.070  18.460  1.00  0.00            
ATOM     91  H43 ACD     1      35.480  23.450  17.750  1.00  0.00            
ATOM     92  H44 ACD     1      36.950  23.450  18.450  1.00  0.00            
ATOM     93  O22 ACD     1      35.400  24.020  19.780  1.00  0.00            
ATOM     94  H45 ACD     1      35.370  23.150  20.190  1.00  0.00            
ATOM     95  O23 ACD     1      36.460  27.150  15.590  1.00  0.00            
ATOM     96  C28 ACD     1      35.930  26.970  14.260  1.00  0.00            
ATOM     97  H46 ACD     1      35.060  27.640  14.150  1.00  0.00            
ATOM     98  C29 ACD     1      35.630  25.470  14.000  1.00  0.00            
ATOM     99  H47 ACD     1      36.450  24.950  14.500  1.00  0.00            
ATOM    100  O24 ACD     1      35.700  25.230  12.610  1.00  0.00            
ATOM    101  C30 ACD     1      34.210  25.070  14.390  1.00  0.00            
ATOM    102  H48 ACD     1      33.990  24.150  13.830  1.00  0.00            
ATOM    103  H49 ACD     1      34.180  24.930  15.480  1.00  0.00            
ATOM    104  O25 ACD     1      33.220  25.980  13.880  1.00  0.00            
ATOM    105  H50 ACD     1      32.490  25.560  13.420  1.00  0.00            
ATOM    106  C31 ACD     1      37.100  27.610  13.440  1.00  0.00            
ATOM    107  H51 ACD     1      38.050  27.200  13.800  1.00  0.00            
ATOM    108  O26 ACD     1      37.020  29.050  13.510  1.00  0.00            
ATOM    109  H52 ACD     1      36.170  29.380  13.190  1.00  0.00            
ATOM    110  C32 ACD     1      36.890  27.230  11.960  1.00  0.00            
ATOM    111  H53 ACD     1      35.910  27.540  11.560  1.00  0.00            
ATOM    112  O27 ACD     1      37.900  27.740  11.120  1.00  0.00            
ATOM    113  H54 ACD     1      38.770  27.420  11.370  1.00  0.00            
ATOM    114  C33 ACD     1      36.870  25.670  11.880  1.00  0.00            
ATOM    115  H55 ACD     1      36.830  25.450  10.810  1.00  0.00            
ATOM    116  O28 ACD     1      38.010  25.080  12.520  1.00  0.00            
ATOM    117  C34 ACD     1      38.940  24.500  11.680  1.00  0.00            
ATOM    118  H56 ACD     1      38.680  24.690  10.630  1.00  0.00            
ATOM    119  C35 ACD     1      40.370  25.080  11.960  1.00  0.00            
ATOM    120  H57 ACD     1      40.460  25.120  13.050  1.00  0.00            
ATOM    121  O29 ACD     1      40.460  26.480  11.440  1.00  0.00            
ATOM    122  H58 ACD     1      41.360  26.810  11.490  1.00  0.00            
ATOM    123  C36 ACD     1      41.480  24.250  11.280  1.00  0.00            
ATOM    124  H59 ACD     1      41.240  24.330  10.220  1.00  0.00            
ATOM    125  O30 ACD     1      42.800  24.750  11.630  1.00  0.00            
ATOM    126  H60 ACD     1      42.880  24.230  12.430  1.00  0.00            
ATOM    127  C1  DU7     2      42.790  29.240  13.950  1.00  0.00            
ATOM    128  N1  DU7     2      43.190  27.870  14.290  1.00  0.00            
ATOM    129  C2  DU7     2      44.560  27.530  14.060  1.00  0.00            
ATOM    130  C3  DU7     2      42.230  26.880  14.800  1.00  0.00            
ATOM    131  C4  DU7     2      42.700  25.560  15.140  1.00  0.00            
ATOM    132  C5  DU7     2      41.890  24.590  15.770  1.00  0.00            
ATOM    133  C6  DU7     2      40.520  24.990  16.060  1.00  0.00            
ATOM    134  N2  DU7     2      39.690  24.030  16.640  1.00  0.00            
ATOM    135  N3  DU7     2      39.190  23.240  15.780  1.00  0.00            
ATOM    136  C7  DU7     2      38.430  22.170  16.200  1.00  0.00            
ATOM    137  C8  DU7     2      38.680  21.540  17.450  1.00  0.00            
ATOM    138  C9  DU7     2      37.900  20.460  17.940  1.00  0.00            
ATOM    139  C10 DU7     2      36.740  20.180  17.210  1.00  0.00            
ATOM    140  S1  DU7     2      35.620  19.010  17.860  1.00  0.00            
ATOM    141  O1  DU7     2      36.160  17.800  17.240  1.00  0.00            
ATOM    142  O2  DU7     2      34.330  19.320  17.230  1.00  0.00            
ATOM    143  O3  DU7     2      35.730  19.210  19.290  1.00  0.00            
ATOM    144  C11 DU7     2      36.540  20.710  15.970  1.00  0.00            
ATOM    145  C12 DU7     2      37.290  21.750  15.510  1.00  0.00            
ATOM    146  C13 DU7     2      40.070  26.280  15.700  1.00  0.00            
ATOM    147  C14 DU7     2      40.880  27.200  15.030  1.00  0.00            
ATOM    148  H1  DU7     2      41.940  29.270  13.250  1.00  0.00            
ATOM    149  H2  DU7     2      42.520  29.740  14.890  1.00  0.00            
ATOM    150  H3  DU7     2      43.580  29.900  13.590  1.00  0.00            
ATOM    151  H4  DU7     2      45.070  28.300  13.470  1.00  0.00            
ATOM    152  H5  DU7     2      45.130  27.360  14.980  1.00  0.00            
ATOM    153  H6  DU7     2      44.580  26.570  13.530  1.00  0.00            
ATOM    154  H7  DU7     2      43.660  25.240  14.760  1.00  0.00            
ATOM    155  H8  DU7     2      42.240  23.630  16.140  1.00  0.00            
ATOM    156  H9  DU7     2      39.570  21.730  18.040  1.00  0.00            
ATOM    157  H10 DU7     2      38.110  19.930  18.860  1.00  0.00            
ATOM    158  H11 DU7     2      35.760  20.230  15.370  1.00  0.00            
ATOM    159  H12 DU7     2      37.100  22.130  14.510  1.00  0.00            
ATOM    160  H13 DU7     2      39.010  26.470  15.810  1.00  0.00            
ATOM    161  H14 DU7     2      40.420  28.150  14.780  1.00  0.00            
TER
ENDMDL
MODEL        1
ATOM      1  H1  ACD     1      34.210  21.610  11.000  1.00  0.00            
ATOM      2  O1  ACD     1      34.920  22.210  11.240  1.00  0.00            
ATOM      3  C1  ACD     1      35.130  21.840  12.600  1.00  0.00            
ATOM      4  H2  ACD     1      35.260  20.750  12.590  1.00  0.00            
ATOM      5  H3  ACD     1      34.180  21.920  13.140  1.00  0.00            
ATOM      6  C2  ACD     1      36.350  22.480  13.320  1.00  0.00            
ATOM      7  H4  ACD     1      36.630  22.080  14.310  1.00  0.00            
ATOM      8  O2  ACD     1      37.510  22.110  12.560  1.00  0.00            
ATOM      9  C3  ACD     1      38.710  22.790  12.910  1.00  0.00            
ATOM     10  H5  ACD     1      39.560  22.480  12.290  1.00  0.00            
ATOM     11  O3  ACD     1      39.110  22.360  14.210  1.00  0.00            
ATOM     12  C4  ACD     1      40.280  21.530  14.320  1.00  0.00            
ATOM     13  H6  ACD     1      40.780  21.540  13.350  1.00  0.00            
ATOM     14  C5  ACD     1      41.120  22.290  15.430  1.00  0.00            
ATOM     15  H7  ACD     1      40.510  22.390  16.340  1.00  0.00            
ATOM     16  O4  ACD     1      41.600  23.630  14.960  1.00  0.00            
ATOM     17  H8  ACD     1      42.210  24.000  15.610  1.00  0.00            
ATOM     18  C6  ACD     1      42.330  21.320  15.860  1.00  0.00            
ATOM     19  H9  ACD     1      43.070  21.300  15.060  1.00  0.00            
ATOM     20  O5  ACD     1      42.950  21.950  16.960  1.00  0.00            
ATOM     21  H10 ACD     1      42.390  21.650  17.690  1.00  0.00            
ATOM     22  C7  ACD     1      41.830  19.890  16.220  1.00  0.00            
ATOM     23  H11 ACD     1      42.650  19.190  16.360  1.00  0.00            
ATOM     24  O6  ACD     1      41.020  19.330  15.160  1.00  0.00            
ATOM     25  C8  ACD     1      39.930  20.150  14.650  1.00  0.00            
ATOM     26  H12 ACD     1      39.120  20.260  15.370  1.00  0.00            
ATOM     27  C9  ACD     1      39.190  19.440  13.500  1.00  0.00            
ATOM     28  H13 ACD     1      39.100  18.410  13.860  1.00  0.00            
ATOM     29  H14 ACD     1      38.160  19.800  13.360  1.00  0.00            
ATOM     30  O7  ACD     1      40.010  19.400  12.270  1.00  0.00            
ATOM     31  H15 ACD     1      40.860  18.960  12.380  1.00  0.00            
ATOM     32  O8  ACD     1      41.150  19.970  17.410  1.00  0.00            
ATOM     33  C10 ACD     1      41.210  18.800  18.280  1.00  0.00            
ATOM     34  H16 ACD     1      42.000  18.090  17.970  1.00  0.00            
ATOM     35  C11 ACD     1      41.720  19.390  19.600  1.00  0.00            
ATOM     36  H17 ACD     1      41.100  20.260  19.870  1.00  0.00            
ATOM     37  O9  ACD     1      43.060  19.890  19.410  1.00  0.00            
ATOM     38  H18 ACD     1      43.230  20.700  19.900  1.00  0.00            
ATOM     39  C12 ACD     1      41.590  18.200  20.680  1.00  0.00            
ATOM     40  H19 ACD     1      42.340  17.470  20.340  1.00  0.00            
ATOM     41  O10 ACD     1      42.030  18.560  21.980  1.00  0.00            
ATOM     42  H20 ACD     1      41.680  19.440  22.130  1.00  0.00            
ATOM     43  C13 ACD     1      40.270  17.610  20.700  1.00  0.00            
ATOM     44  H21 ACD     1      40.310  16.690  21.280  1.00  0.00            
ATOM     45  O11 ACD     1      39.880  17.200  19.430  1.00  0.00            
ATOM     46  C14 ACD     1      39.860  18.170  18.370  1.00  0.00            
ATOM     47  H22 ACD     1      39.070  18.900  18.570  1.00  0.00            
ATOM     48  C15 ACD     1      39.600  17.370  17.090  1.00  0.00            
ATOM     49  H23 ACD     1      38.640  16.830  17.110  1.00  0.00            
ATOM     50  H24 ACD     1      39.350  18.030  16.250  1.00  0.00            
ATOM     51  O12 ACD     1      40.660  16.480  16.830  1.00  0.00            
ATOM     52  H25 ACD     1      40.610  16.350  15.880  1.00  0.00            
ATOM     53  O13 ACD     1      39.370  18.620  21.210  1.00  0.00            
ATOM     54  C16 ACD     1      38.100  18.280  21.800  1.00  0.00            
ATOM     55  H26 ACD     1      38.250  17.440  22.490  1.00  0.00            
ATOM     56  C17 ACD     1      37.900  19.470  22.680  1.00  0.00            
ATOM     57  H27 ACD     1      37.960  20.350  22.020  1.00  0.00            
ATOM     58  O14 ACD     1      38.820  19.470  23.760  1.00  0.00            
ATOM     59  H28 ACD     1      39.630  19.720  23.300  1.00  0.00            
ATOM     60  C18 ACD     1      36.430  19.640  23.300  1.00  0.00            
ATOM     61  H29 ACD     1      36.350  18.890  24.100  1.00  0.00            
ATOM     62  O15 ACD     1      36.140  21.010  23.820  1.00  0.00            
ATOM     63  H30 ACD     1      36.770  21.070  24.550  1.00  0.00            
ATOM     64  C19 ACD     1      35.410  19.410  22.190  1.00  0.00            
ATOM     65  H31 ACD     1      34.430  19.360  22.670  1.00  0.00            
ATOM     66  O16 ACD     1      35.750  18.140  21.620  1.00  0.00            
ATOM     67  C20 ACD     1      36.940  18.030  20.810  1.00  0.00            
ATOM     68  H32 ACD     1      36.890  18.770  20.000  1.00  0.00            
ATOM     69  C21 ACD     1      36.860  16.670  20.130  1.00  0.00            
ATOM     70  H33 ACD     1      35.800  16.470  19.910  1.00  0.00            
ATOM     71  H34 ACD     1      37.410  16.850  19.190  1.00  0.00            
ATOM     72  O17 ACD     1      37.300  15.620  20.900  1.00  0.00            
ATOM     73  H35 ACD     1      37.880  15.140  20.300  1.00  0.00            
ATOM     74  O18 ACD     1      35.430  20.440  21.250  1.00  0.00            
ATOM     75  C22 ACD     1      34.410  21.540  21.290  1.00  0.00            
ATOM     76  H36 ACD     1      33.880  21.560  22.250  1.00  0.00            
ATOM     77  C23 ACD     1      35.310  22.790  21.010  1.00  0.00            
ATOM     78  H37 ACD     1      35.950  22.480  20.170  1.00  0.00            
ATOM     79  O19 ACD     1      36.230  23.050  22.060  1.00  0.00            
ATOM     80  H38 ACD     1      36.410  22.200  22.480  1.00  0.00            
ATOM     81  C24 ACD     1      34.600  24.030  20.530  1.00  0.00            
ATOM     82  H39 ACD     1      34.130  24.460  21.430  1.00  0.00            
ATOM     83  O20 ACD     1      35.570  24.860  19.940  1.00  0.00            
ATOM     84  H40 ACD     1      35.290  24.800  19.030  1.00  0.00            
ATOM     85  C25 ACD     1      33.540  23.680  19.490  1.00  0.00            
ATOM     86  H41 ACD     1      32.930  24.580  19.360  1.00  0.00            
ATOM     87  O21 ACD     1      32.730  22.530  19.880  1.00  0.00            
ATOM     88  C26 ACD     1      33.440  21.290  20.150  1.00  0.00            
ATOM     89  H42 ACD     1      34.050  20.990  19.290  1.00  0.00            
ATOM     90  C27 ACD     1      32.440  20.250  20.550  1.00  0.00            
ATOM     91  H43 ACD     1      32.970  19.520  21.170  1.00  0.00            
ATOM     92  H44 ACD     1      31.680  20.600  21.260  1.00  0.00            
ATOM     93  O22 ACD     1      31.890  19.600  19.450  1.00  0.00            
ATOM     94  H45 ACD     1      31.000  19.350  19.710  1.00  0.00            
ATOM     95  O23 ACD     1      34.150  23.370  18.250  1.00  0.00            
ATOM     96  C28 ACD     1      33.480  23.930  17.140  1.00  0.00            
ATOM     97  H46 ACD     1      32.440  24.150  17.380  1.00  0.00            
ATOM     98  C29 ACD     1      33.630  22.870  16.010  1.00  0.00            
ATOM     99  H47 ACD     1      34.680  22.560  15.960  1.00  0.00            
ATOM    100  O24 ACD     1      33.260  23.460  14.760  1.00  0.00            
ATOM    101  C30 ACD     1      32.800  21.580  16.240  1.00  0.00            
ATOM    102  H48 ACD     1      32.890  20.970  15.330  1.00  0.00            
ATOM    103  H49 ACD     1      33.070  21.000  17.130  1.00  0.00            
ATOM    104  O25 ACD     1      31.360  21.890  16.380  1.00  0.00            
ATOM    105  H50 ACD     1      31.220  22.580  15.720  1.00  0.00            
ATOM    106  C31 ACD     1      34.240  25.250  16.870  1.00  0.00            
ATOM    107  H51 ACD     1      35.330  25.130  16.930  1.00  0.00            
ATOM    108  O26 ACD     1      33.780  26.270  17.830  1.00  0.00            
ATOM    109  H52 ACD     1      32.920  26.590  17.560  1.00  0.00            
ATOM    110  C32 ACD     1      33.840  25.760  15.540  1.00  0.00            
ATOM    111  H53 ACD     1      32.790  26.060  15.540  1.00  0.00            
ATOM    112  O27 ACD     1      34.740  26.810  15.150  1.00  0.00            
ATOM    113  H54 ACD     1      35.550  26.320  14.970  1.00  0.00            
ATOM    114  C33 ACD     1      34.090  24.620  14.430  1.00  0.00            
ATOM    115  H55 ACD     1      33.760  24.860  13.420  1.00  0.00            
ATOM    116  O28 ACD     1      35.440  24.280  14.540  1.00  0.00            
ATOM    117  C34 ACD     1      36.140  23.950  13.380  1.00  0.00            
ATOM    118  H56 ACD     1      35.590  24.290  12.490  1.00  0.00            
ATOM    119  C35 ACD     1      37.450  24.680  13.700  1.00  0.00            
ATOM    120  H57 ACD     1      37.790  24.460  14.720  1.00  0.00            
ATOM    121  O29 ACD     1      37.170  26.120  13.520  1.00  0.00            
ATOM    122  H58 ACD     1      36.920  26.290  12.610  1.00  0.00            
ATOM    123  C36 ACD     1      38.560  24.240  12.820  1.00  0.00            
ATOM    124  H59 ACD     1      38.310  24.530  11.790  1.00  0.00            
ATOM    125  O30 ACD     1      39.790  24.740  13.210  1.00  0.00            
ATOM    126  H60 ACD     1      40.210  24.290  13.950  1.00  0.00            
ATOM    127  C1  DU7     2      39.390  25.450  20.970  1.00  0.00            
ATOM    128  N1  DU7     2      39.450  25.350  19.490  1.00  0.00            
ATOM    129  C2  DU7     2      40.410  26.230  18.860  1.00  0.00            
ATOM    130  C3  DU7     2      39.090  24.100  18.930  1.00  0.00            
ATOM    131  C4  DU7     2      39.210  22.920  19.640  1.00  0.00            
ATOM    132  C5  DU7     2      38.700  21.680  19.080  1.00  0.00            
ATOM    133  C6  DU7     2      38.040  21.660  17.810  1.00  0.00            
ATOM    134  N2  DU7     2      37.450  20.510  17.270  1.00  0.00            
ATOM    135  N3  DU7     2      36.190  20.440  17.140  1.00  0.00            
ATOM    136  C7  DU7     2      35.870  19.200  16.700  1.00  0.00            
ATOM    137  C8  DU7     2      35.290  18.350  17.590  1.00  0.00            
ATOM    138  C9  DU7     2      34.940  17.070  17.160  1.00  0.00            
ATOM    139  C10 DU7     2      35.180  16.670  15.790  1.00  0.00            
ATOM    140  S1  DU7     2      34.990  14.940  15.370  1.00  0.00            
ATOM    141  O1  DU7     2      34.420  15.190  14.020  1.00  0.00            
ATOM    142  O2  DU7     2      34.130  14.290  16.320  1.00  0.00            
ATOM    143  O3  DU7     2      36.340  14.510  15.210  1.00  0.00            
ATOM    144  C11 DU7     2      35.690  17.580  14.860  1.00  0.00            
ATOM    145  C12 DU7     2      35.940  18.880  15.330  1.00  0.00            
ATOM    146  C13 DU7     2      37.940  22.870  17.130  1.00  0.00            
ATOM    147  C14 DU7     2      38.360  24.070  17.730  1.00  0.00            
ATOM    148  H1  DU7     2      38.490  24.950  21.340  1.00  0.00            
ATOM    149  H2  DU7     2      40.280  24.960  21.380  1.00  0.00            
ATOM    150  H3  DU7     2      39.380  26.500  21.270  1.00  0.00            
ATOM    151  H4  DU7     2      40.360  26.360  17.780  1.00  0.00            
ATOM    152  H5  DU7     2      40.280  27.220  19.310  1.00  0.00            
ATOM    153  H6  DU7     2      41.440  25.910  19.070  1.00  0.00            
ATOM    154  H7  DU7     2      39.600  22.890  20.650  1.00  0.00            
ATOM    155  H8  DU7     2      38.720  20.760  19.670  1.00  0.00            
ATOM    156  H9  DU7     2      35.090  18.700  18.600  1.00  0.00            
ATOM    157  H10 DU7     2      34.660  16.340  17.910  1.00  0.00            
ATOM    158  H11 DU7     2      35.970  17.300  13.840  1.00  0.00            
ATOM    159  H12 DU7     2      36.300  19.700  14.700  1.00  0.00            
ATOM    160  H13 DU7     2      37.460  22.840  16.160  1.00  0.00            
ATOM    161  H14 DU7     2      38.150  25.010  17.220  1.00  0.00            
TER
ENDMDL
MODEL        1
ATOM      1  H1  ACD     1      30.180  15.330  19.980  1.00  0.00            
ATOM      2  O1  ACD     1      29.500  15.490  20.640  1.00  0.00            
ATOM      3  C1  ACD     1      30.130  15.520  21.950  1.00  0.00            
ATOM      4  H2  ACD     1      30.560  14.530  22.140  1.00  0.00            
ATOM      5  H3  ACD     1      29.440  15.780  22.760  1.00  0.00            
ATOM      6  C2  ACD     1      31.250  16.540  21.860  1.00  0.00            
ATOM      7  H4  ACD     1      31.670  16.450  22.880  1.00  0.00            
ATOM      8  O2  ACD     1      32.120  16.170  20.850  1.00  0.00            
ATOM      9  C3  ACD     1      33.390  16.870  20.840  1.00  0.00            
ATOM     10  H5  ACD     1      34.110  16.500  20.100  1.00  0.00            
ATOM     11  O3  ACD     1      34.020  16.850  22.060  1.00  0.00            
ATOM     12  C4  ACD     1      35.110  15.950  22.140  1.00  0.00            
ATOM     13  H6  ACD     1      35.240  15.360  21.220  1.00  0.00            
ATOM     14  C5  ACD     1      36.390  16.760  22.310  1.00  0.00            
ATOM     15  H7  ACD     1      36.240  17.520  23.090  1.00  0.00            
ATOM     16  O4  ACD     1      36.670  17.500  21.110  1.00  0.00            
ATOM     17  H8  ACD     1      37.450  18.000  21.340  1.00  0.00            
ATOM     18  C6  ACD     1      37.600  15.980  22.870  1.00  0.00            
ATOM     19  H9  ACD     1      37.980  15.330  22.070  1.00  0.00            
ATOM     20  O5  ACD     1      38.580  16.960  23.270  1.00  0.00            
ATOM     21  H10 ACD     1      39.190  16.500  23.870  1.00  0.00            
ATOM     22  C7  ACD     1      37.160  15.130  24.020  1.00  0.00            
ATOM     23  H11 ACD     1      37.920  14.440  24.410  1.00  0.00            
ATOM     24  O6  ACD     1      36.050  14.300  23.730  1.00  0.00            
ATOM     25  C8  ACD     1      34.890  15.000  23.330  1.00  0.00            
ATOM     26  H12 ACD     1      34.540  15.500  24.240  1.00  0.00            
ATOM     27  C9  ACD     1      33.770  13.940  23.050  1.00  0.00            
ATOM     28  H13 ACD     1      33.650  13.280  23.920  1.00  0.00            
ATOM     29  H14 ACD     1      32.830  14.510  23.070  1.00  0.00            
ATOM     30  O7  ACD     1      33.880  13.160  21.810  1.00  0.00            
ATOM     31  H15 ACD     1      33.070  12.710  21.570  1.00  0.00            
ATOM     32  O8  ACD     1      36.750  16.010  25.120  1.00  0.00            
ATOM     33  C10 ACD     1      36.870  15.600  26.460  1.00  0.00            
ATOM     34  H16 ACD     1      37.760  14.960  26.550  1.00  0.00            
ATOM     35  C11 ACD     1      37.250  16.950  27.050  1.00  0.00            
ATOM     36  H17 ACD     1      36.370  17.580  26.870  1.00  0.00            
ATOM     37  O9  ACD     1      38.450  17.480  26.520  1.00  0.00            
ATOM     38  H18 ACD     1      38.120  17.850  25.700  1.00  0.00            
ATOM     39  C12 ACD     1      37.210  16.900  28.590  1.00  0.00            
ATOM     40  H19 ACD     1      38.090  16.340  28.930  1.00  0.00            
ATOM     41  O10 ACD     1      37.230  18.260  29.050  1.00  0.00            
ATOM     42  H20 ACD     1      36.290  18.460  29.160  1.00  0.00            
ATOM     43  C13 ACD     1      35.960  16.240  29.140  1.00  0.00            
ATOM     44  H21 ACD     1      36.070  15.930  30.190  1.00  0.00            
ATOM     45  O11 ACD     1      35.840  15.040  28.460  1.00  0.00            
ATOM     46  C14 ACD     1      35.570  15.040  27.120  1.00  0.00            
ATOM     47  H22 ACD     1      34.700  15.680  26.910  1.00  0.00            
ATOM     48  C15 ACD     1      35.010  13.690  26.760  1.00  0.00            
ATOM     49  H23 ACD     1      34.470  13.240  27.600  1.00  0.00            
ATOM     50  H24 ACD     1      34.280  13.740  25.940  1.00  0.00            
ATOM     51  O12 ACD     1      36.040  12.790  26.450  1.00  0.00            
ATOM     52  H25 ACD     1      36.260  12.970  25.530  1.00  0.00            
ATOM     53  O13 ACD     1      34.820  17.140  29.100  1.00  0.00            
ATOM     54  C16 ACD     1      34.090  17.470  30.270  1.00  0.00            
ATOM     55  H26 ACD     1      34.710  17.250  31.150  1.00  0.00            
ATOM     56  C17 ACD     1      33.870  18.980  30.400  1.00  0.00            
ATOM     57  H27 ACD     1      33.480  19.210  29.400  1.00  0.00            
ATOM     58  O14 ACD     1      35.100  19.630  30.520  1.00  0.00            
ATOM     59  H28 ACD     1      35.050  20.590  30.420  1.00  0.00            
ATOM     60  C18 ACD     1      32.870  19.290  31.450  1.00  0.00            
ATOM     61  H29 ACD     1      33.380  19.040  32.400  1.00  0.00            
ATOM     62  O15 ACD     1      32.450  20.630  31.450  1.00  0.00            
ATOM     63  H30 ACD     1      31.930  20.690  30.650  1.00  0.00            
ATOM     64  C19 ACD     1      31.620  18.440  31.140  1.00  0.00            
ATOM     65  H31 ACD     1      30.930  18.730  31.940  1.00  0.00            
ATOM     66  O16 ACD     1      31.900  17.080  31.180  1.00  0.00            
ATOM     67  C20 ACD     1      32.870  16.570  30.250  1.00  0.00            
ATOM     68  H32 ACD     1      32.510  16.610  29.220  1.00  0.00            
ATOM     69  C21 ACD     1      33.080  15.120  30.660  1.00  0.00            
ATOM     70  H33 ACD     1      32.120  14.580  30.570  1.00  0.00            
ATOM     71  H34 ACD     1      33.640  14.660  29.830  1.00  0.00            
ATOM     72  O17 ACD     1      33.640  15.020  31.930  1.00  0.00            
ATOM     73  H35 ACD     1      33.340  14.200  32.330  1.00  0.00            
ATOM     74  O18 ACD     1      31.060  18.720  29.840  1.00  0.00            
ATOM     75  C22 ACD     1      29.700  19.120  29.710  1.00  0.00            
ATOM     76  H36 ACD     1      29.280  19.310  30.710  1.00  0.00            
ATOM     77  C23 ACD     1      29.700  20.430  28.920  1.00  0.00            
ATOM     78  H37 ACD     1      30.190  20.260  27.950  1.00  0.00            
ATOM     79  O19 ACD     1      30.370  21.470  29.690  1.00  0.00            
ATOM     80  H38 ACD     1      29.860  21.830  30.420  1.00  0.00            
ATOM     81  C24 ACD     1      28.240  20.830  28.660  1.00  0.00            
ATOM     82  H39 ACD     1      27.630  20.850  29.570  1.00  0.00            
ATOM     83  O20 ACD     1      28.010  22.050  28.000  1.00  0.00            
ATOM     84  H40 ACD     1      28.770  22.270  27.460  1.00  0.00            
ATOM     85  C25 ACD     1      27.640  19.710  27.850  1.00  0.00            
ATOM     86  H41 ACD     1      26.640  20.070  27.590  1.00  0.00            
ATOM     87  O21 ACD     1      27.630  18.510  28.590  1.00  0.00            
ATOM     88  C26 ACD     1      28.940  18.050  28.960  1.00  0.00            
ATOM     89  H42 ACD     1      29.510  17.900  28.030  1.00  0.00            
ATOM     90  C27 ACD     1      28.860  16.650  29.710  1.00  0.00            
ATOM     91  H43 ACD     1      28.450  15.870  29.060  1.00  0.00            
ATOM     92  H44 ACD     1      29.880  16.290  29.870  1.00  0.00            
ATOM     93  O22 ACD     1      28.100  16.760  31.000  1.00  0.00            
ATOM     94  H45 ACD     1      27.210  16.740  30.640  1.00  0.00            
ATOM     95  O23 ACD     1      28.370  19.540  26.510  1.00  0.00            
ATOM     96  C28 ACD     1      27.740  19.300  25.250  1.00  0.00            
ATOM     97  H46 ACD     1      26.680  19.570  25.400  1.00  0.00            
ATOM     98  C29 ACD     1      27.910  17.870  24.900  1.00  0.00            
ATOM     99  H47 ACD     1      28.920  17.630  25.260  1.00  0.00            
ATOM    100  O24 ACD     1      27.800  17.630  23.470  1.00  0.00            
ATOM    101  C30 ACD     1      26.870  16.930  25.600  1.00  0.00            
ATOM    102  H48 ACD     1      27.060  15.850  25.500  1.00  0.00            
ATOM    103  H49 ACD     1      26.910  17.050  26.690  1.00  0.00            
ATOM    104  O25 ACD     1      25.430  17.050  25.210  1.00  0.00            
ATOM    105  H50 ACD     1      25.300  16.510  24.430  1.00  0.00            
ATOM    106  C31 ACD     1      28.310  20.330  24.290  1.00  0.00            
ATOM    107  H51 ACD     1      29.390  20.250  24.490  1.00  0.00            
ATOM    108  O26 ACD     1      27.760  21.640  24.550  1.00  0.00            
ATOM    109  H52 ACD     1      27.920  22.250  23.820  1.00  0.00            
ATOM    110  C32 ACD     1      28.130  19.890  22.810  1.00  0.00            
ATOM    111  H53 ACD     1      27.070  20.050  22.580  1.00  0.00            
ATOM    112  O27 ACD     1      28.930  20.760  21.920  1.00  0.00            
ATOM    113  H54 ACD     1      29.830  20.410  21.860  1.00  0.00            
ATOM    114  C33 ACD     1      28.570  18.460  22.620  1.00  0.00            
ATOM    115  H55 ACD     1      28.340  18.220  21.580  1.00  0.00            
ATOM    116  O28 ACD     1      29.980  18.320  22.820  1.00  0.00            
ATOM    117  C34 ACD     1      30.830  17.970  21.680  1.00  0.00            
ATOM    118  H56 ACD     1      30.270  18.100  20.750  1.00  0.00            
ATOM    119  C35 ACD     1      32.010  18.950  21.620  1.00  0.00            
ATOM    120  H57 ACD     1      32.480  18.990  22.610  1.00  0.00            
ATOM    121  O29 ACD     1      31.610  20.220  21.050  1.00  0.00            
ATOM    122  H58 ACD     1      32.420  20.740  21.070  1.00  0.00            
ATOM    123  C36 ACD     1      32.980  18.410  20.630  1.00  0.00            
ATOM    124  H59 ACD     1      32.600  18.540  19.610  1.00  0.00            
ATOM    125  O30 ACD     1      34.220  19.020  20.700  1.00  0.00            
ATOM    126  H60 ACD     1      34.790  18.480  21.250  1.00  0.00            
ATOM    127  C1  DU7     2      33.730  22.990  23.870  1.00  0.00            
ATOM    128  N1  DU7     2      34.290  21.660  23.560  1.00  0.00            
ATOM    129  C2  DU7     2      35.540  21.650  22.770  1.00  0.00            
ATOM    130  C3  DU7     2      33.700  20.470  24.200  1.00  0.00            
ATOM    131  C4  DU7     2      34.440  19.340  24.420  1.00  0.00            
ATOM    132  C5  DU7     2      33.890  18.170  25.080  1.00  0.00            
ATOM    133  C6  DU7     2      32.590  18.230  25.570  1.00  0.00            
ATOM    134  N2  DU7     2      32.050  17.130  26.280  1.00  0.00            
ATOM    135  N3  DU7     2      31.890  16.020  25.730  1.00  0.00            
ATOM    136  C7  DU7     2      31.070  15.020  26.370  1.00  0.00            
ATOM    137  C8  DU7     2      31.590  14.380  27.460  1.00  0.00            
ATOM    138  C9  DU7     2      30.940  13.450  28.250  1.00  0.00            
ATOM    139  C10 DU7     2      29.590  13.220  27.890  1.00  0.00            
ATOM    140  S1  DU7     2      28.560  12.130  28.910  1.00  0.00            
ATOM    141  O1  DU7     2      27.210  12.440  28.580  1.00  0.00            
ATOM    142  O2  DU7     2      28.930  12.580  30.240  1.00  0.00            
ATOM    143  O3  DU7     2      29.030  10.840  28.500  1.00  0.00            
ATOM    144  C11 DU7     2      29.020  13.870  26.810  1.00  0.00            
ATOM    145  C12 DU7     2      29.770  14.730  26.030  1.00  0.00            
ATOM    146  C13 DU7     2      31.840  19.430  25.390  1.00  0.00            
ATOM    147  C14 DU7     2      32.430  20.550  24.690  1.00  0.00            
ATOM    148  H1  DU7     2      33.590  23.040  24.960  1.00  0.00            
ATOM    149  H2  DU7     2      34.380  23.840  23.620  1.00  0.00            
ATOM    150  H3  DU7     2      32.790  23.100  23.320  1.00  0.00            
ATOM    151  H4  DU7     2      35.750  20.620  22.440  1.00  0.00            
ATOM    152  H5  DU7     2      35.570  22.260  21.860  1.00  0.00            
ATOM    153  H6  DU7     2      36.360  21.940  23.440  1.00  0.00            
ATOM    154  H7  DU7     2      35.500  19.320  24.180  1.00  0.00            
ATOM    155  H8  DU7     2      34.520  17.300  25.260  1.00  0.00            
ATOM    156  H9  DU7     2      32.570  14.740  27.770  1.00  0.00            
ATOM    157  H10 DU7     2      31.490  12.900  29.020  1.00  0.00            
ATOM    158  H11 DU7     2      27.980  13.670  26.610  1.00  0.00            
ATOM    159  H12 DU7     2      29.330  15.310  25.220  1.00  0.00            
ATOM    160  H13 DU7     2      30.860  19.550  25.850  1.00  0.00            
ATOM    161  H14 DU7     2      31.790  21.410  24.570  1.00  0.00            
TER
ENDMDL
MODEL        1
ATOM      1  H1  ACD     1      27.780  18.610  18.930  1.00  0.00            
ATOM      2  O1  ACD     1      27.550  18.700  19.860  1.00  0.00            
ATOM      3  C1  ACD     1      28.560  17.980  20.690  1.00  0.00            
ATOM      4  H2  ACD     1      28.860  17.030  20.220  1.00  0.00            
ATOM      5  H3  ACD     1      28.240  17.830  21.730  1.00  0.00            
ATOM      6  C2  ACD     1      29.940  18.630  20.750  1.00  0.00            
ATOM      7  H4  ACD     1      30.610  18.080  21.420  1.00  0.00            
ATOM      8  O2  ACD     1      30.430  18.540  19.380  1.00  0.00            
ATOM      9  C3  ACD     1      31.660  19.120  19.130  1.00  0.00            
ATOM     10  H5  ACD     1      31.970  19.040  18.080  1.00  0.00            
ATOM     11  O3  ACD     1      32.610  18.430  19.970  1.00  0.00            
ATOM     12  C4  ACD     1      33.380  17.350  19.430  1.00  0.00            
ATOM     13  H6  ACD     1      32.910  16.880  18.550  1.00  0.00            
ATOM     14  C5  ACD     1      34.630  17.920  18.920  1.00  0.00            
ATOM     15  H7  ACD     1      35.130  18.570  19.660  1.00  0.00            
ATOM     16  O4  ACD     1      34.540  18.680  17.720  1.00  0.00            
ATOM     17  H8  ACD     1      35.430  18.620  17.360  1.00  0.00            
ATOM     18  C6  ACD     1      35.630  16.820  18.650  1.00  0.00            
ATOM     19  H9  ACD     1      35.190  16.100  17.950  1.00  0.00            
ATOM     20  O5  ACD     1      36.900  17.450  18.200  1.00  0.00            
ATOM     21  H10 ACD     1      37.560  16.750  18.190  1.00  0.00            
ATOM     22  C7  ACD     1      35.810  15.910  19.890  1.00  0.00            
ATOM     23  H11 ACD     1      36.380  15.030  19.550  1.00  0.00            
ATOM     24  O6  ACD     1      34.520  15.370  20.130  1.00  0.00            
ATOM     25  C8  ACD     1      33.530  16.300  20.460  1.00  0.00            
ATOM     26  H12 ACD     1      33.820  16.730  21.420  1.00  0.00            
ATOM     27  C9  ACD     1      32.240  15.600  20.790  1.00  0.00            
ATOM     28  H13 ACD     1      32.380  14.780  21.510  1.00  0.00            
ATOM     29  H14 ACD     1      31.520  16.350  21.150  1.00  0.00            
ATOM     30  O7  ACD     1      31.700  15.030  19.550  1.00  0.00            
ATOM     31  H15 ACD     1      32.400  14.470  19.200  1.00  0.00            
ATOM     32  O8  ACD     1      36.530  16.510  20.990  1.00  0.00            
ATOM     33  C10 ACD     1      37.210  15.590  21.800  1.00  0.00            
ATOM     34  H16 ACD     1      37.890  14.970  21.220  1.00  0.00            
ATOM     35  C11 ACD     1      38.110  16.530  22.600  1.00  0.00            
ATOM     36  H17 ACD     1      37.590  17.460  22.850  1.00  0.00            
ATOM     37  O9  ACD     1      39.190  16.850  21.670  1.00  0.00            
ATOM     38  H18 ACD     1      38.800  17.530  21.120  1.00  0.00            
ATOM     39  C12 ACD     1      38.550  15.910  23.890  1.00  0.00            
ATOM     40  H19 ACD     1      39.140  15.050  23.550  1.00  0.00            
ATOM     41  O10 ACD     1      39.330  16.750  24.690  1.00  0.00            
ATOM     42  H20 ACD     1      38.710  17.350  25.110  1.00  0.00            
ATOM     43  C13 ACD     1      37.460  15.360  24.660  1.00  0.00            
ATOM     44  H21 ACD     1      37.820  14.820  25.540  1.00  0.00            
ATOM     45  O11 ACD     1      36.790  14.370  23.960  1.00  0.00            
ATOM     46  C14 ACD     1      36.220  14.750  22.690  1.00  0.00            
ATOM     47  H22 ACD     1      35.290  15.330  22.780  1.00  0.00            
ATOM     48  C15 ACD     1      36.040  13.340  22.150  1.00  0.00            
ATOM     49  H23 ACD     1      35.410  12.820  22.880  1.00  0.00            
ATOM     50  H24 ACD     1      35.410  13.420  21.260  1.00  0.00            
ATOM     51  O12 ACD     1      37.290  12.610  21.890  1.00  0.00            
ATOM     52  H25 ACD     1      37.510  12.340  22.790  1.00  0.00            
ATOM     53  O13 ACD     1      36.550  16.380  25.070  1.00  0.00            
ATOM     54  C16 ACD     1      36.610  16.820  26.440  1.00  0.00            
ATOM     55  H26 ACD     1      37.520  16.410  26.910  1.00  0.00            
ATOM     56  C17 ACD     1      36.720  18.310  26.430  1.00  0.00            
ATOM     57  H27 ACD     1      35.970  18.720  25.740  1.00  0.00            
ATOM     58  O14 ACD     1      37.990  18.660  26.050  1.00  0.00            
ATOM     59  H28 ACD     1      38.040  19.580  25.770  1.00  0.00            
ATOM     60  C18 ACD     1      36.430  18.890  27.770  1.00  0.00            
ATOM     61  H29 ACD     1      37.220  18.500  28.420  1.00  0.00            
ATOM     62  O15 ACD     1      36.450  20.290  27.830  1.00  0.00            
ATOM     63  H30 ACD     1      35.590  20.620  27.580  1.00  0.00            
ATOM     64  C19 ACD     1      35.030  18.500  28.230  1.00  0.00            
ATOM     65  H31 ACD     1      34.800  18.840  29.250  1.00  0.00            
ATOM     66  O16 ACD     1      35.050  17.090  28.380  1.00  0.00            
ATOM     67  C20 ACD     1      35.320  16.380  27.180  1.00  0.00            
ATOM     68  H32 ACD     1      34.530  16.670  26.480  1.00  0.00            
ATOM     69  C21 ACD     1      35.250  14.850  27.520  1.00  0.00            
ATOM     70  H33 ACD     1      34.300  14.670  28.040  1.00  0.00            
ATOM     71  H34 ACD     1      35.280  14.350  26.540  1.00  0.00            
ATOM     72  O17 ACD     1      36.290  14.210  28.220  1.00  0.00            
ATOM     73  H35 ACD     1      36.070  14.340  29.150  1.00  0.00            
ATOM     74  O18 ACD     1      33.930  18.950  27.420  1.00  0.00            
ATOM     75  C22 ACD     1      32.770  19.190  28.210  1.00  0.00            
ATOM     76  H36 ACD     1      32.860  18.930  29.270  1.00  0.00            
ATOM     77  C23 ACD     1      32.670  20.680  28.240  1.00  0.00            
ATOM     78  H37 ACD     1      32.930  20.980  27.220  1.00  0.00            
ATOM     79  O19 ACD     1      33.660  21.290  29.100  1.00  0.00            
ATOM     80  H38 ACD     1      33.480  20.980  30.000  1.00  0.00            
ATOM     81  C24 ACD     1      31.270  21.250  28.590  1.00  0.00            
ATOM     82  H39 ACD     1      31.100  21.240  29.670  1.00  0.00            
ATOM     83  O20 ACD     1      31.220  22.590  28.230  1.00  0.00            
ATOM     84  H40 ACD     1      30.850  22.620  27.340  1.00  0.00            
ATOM     85  C25 ACD     1      30.260  20.480  27.880  1.00  0.00            
ATOM     86  H41 ACD     1      29.330  20.880  28.300  1.00  0.00            
ATOM     87  O21 ACD     1      30.320  19.080  28.210  1.00  0.00            
ATOM     88  C26 ACD     1      31.540  18.510  27.610  1.00  0.00            
ATOM     89  H42 ACD     1      31.480  18.720  26.530  1.00  0.00            
ATOM     90  C27 ACD     1      31.550  17.000  27.940  1.00  0.00            
ATOM     91  H43 ACD     1      30.520  16.710  27.710  1.00  0.00            
ATOM     92  H44 ACD     1      32.320  16.420  27.420  1.00  0.00            
ATOM     93  O22 ACD     1      31.690  16.850  29.450  1.00  0.00            
ATOM     94  H45 ACD     1      31.720  15.910  29.610  1.00  0.00            
ATOM     95  O23 ACD     1      30.300  20.710  26.480  1.00  0.00            
ATOM     96  C28 ACD     1      29.070  20.690  25.810  1.00  0.00            
ATOM     97  H46 ACD     1      28.290  21.020  26.510  1.00  0.00            
ATOM     98  C29 ACD     1      28.700  19.320  25.200  1.00  0.00            
ATOM     99  H47 ACD     1      29.600  18.860  24.780  1.00  0.00            
ATOM    100  O24 ACD     1      27.880  19.600  24.040  1.00  0.00            
ATOM    101  C30 ACD     1      28.010  18.370  26.190  1.00  0.00            
ATOM    102  H48 ACD     1      27.660  17.490  25.640  1.00  0.00            
ATOM    103  H49 ACD     1      28.730  17.990  26.910  1.00  0.00            
ATOM    104  O25 ACD     1      26.850  19.020  26.790  1.00  0.00            
ATOM    105  H50 ACD     1      26.210  19.270  26.130  1.00  0.00            
ATOM    106  C31 ACD     1      29.340  21.890  24.800  1.00  0.00            
ATOM    107  H51 ACD     1      30.360  21.860  24.390  1.00  0.00            
ATOM    108  O26 ACD     1      29.170  23.160  25.560  1.00  0.00            
ATOM    109  H52 ACD     1      29.190  23.860  24.900  1.00  0.00            
ATOM    110  C32 ACD     1      28.290  21.850  23.680  1.00  0.00            
ATOM    111  H53 ACD     1      27.320  22.110  24.140  1.00  0.00            
ATOM    112  O27 ACD     1      28.580  22.790  22.650  1.00  0.00            
ATOM    113  H54 ACD     1      29.380  22.500  22.190  1.00  0.00            
ATOM    114  C33 ACD     1      28.300  20.520  23.050  1.00  0.00            
ATOM    115  H55 ACD     1      27.680  20.510  22.150  1.00  0.00            
ATOM    116  O28 ACD     1      29.590  20.030  22.630  1.00  0.00            
ATOM    117  C34 ACD     1      29.870  20.120  21.230  1.00  0.00            
ATOM    118  H56 ACD     1      29.090  20.710  20.730  1.00  0.00            
ATOM    119  C35 ACD     1      31.240  20.820  20.980  1.00  0.00            
ATOM    120  H57 ACD     1      31.940  20.330  21.670  1.00  0.00            
ATOM    121  O29 ACD     1      31.080  22.260  21.290  1.00  0.00            
ATOM    122  H58 ACD     1      31.910  22.700  21.120  1.00  0.00            
ATOM    123  C36 ACD     1      31.640  20.610  19.530  1.00  0.00            
ATOM    124  H59 ACD     1      31.020  21.190  18.840  1.00  0.00            
ATOM    125  O30 ACD     1      32.990  20.970  19.300  1.00  0.00            
ATOM    126  H60 ACD     1      33.490  20.240  19.680  1.00  0.00            
ATOM    127  C1  DU7     2      35.340  24.030  22.280  1.00  0.00            
ATOM    128  N1  DU7     2      35.730  22.610  22.060  1.00  0.00            
ATOM    129  C2  DU7     2      36.580  22.490  20.860  1.00  0.00            
ATOM    130  C3  DU7     2      35.060  21.490  22.560  1.00  0.00            
ATOM    131  C4  DU7     2      35.550  20.190  22.250  1.00  0.00            
ATOM    132  C5  DU7     2      34.960  19.010  22.850  1.00  0.00            
ATOM    133  C6  DU7     2      33.840  19.120  23.690  1.00  0.00            
ATOM    134  N2  DU7     2      33.230  17.990  24.180  1.00  0.00            
ATOM    135  N3  DU7     2      32.140  17.560  23.680  1.00  0.00            
ATOM    136  C7  DU7     2      31.700  16.350  24.120  1.00  0.00            
ATOM    137  C8  DU7     2      32.640  15.370  24.500  1.00  0.00            
ATOM    138  C9  DU7     2      32.150  14.130  25.030  1.00  0.00            
ATOM    139  C10 DU7     2      30.800  13.840  25.140  1.00  0.00            
ATOM    140  S1  DU7     2      30.180  12.260  25.810  1.00  0.00            
ATOM    141  O1  DU7     2      31.150  11.280  25.290  1.00  0.00            
ATOM    142  O2  DU7     2      28.870  12.110  25.200  1.00  0.00            
ATOM    143  O3  DU7     2      30.150  12.360  27.230  1.00  0.00            
ATOM    144  C11 DU7     2      29.900  14.840  24.750  1.00  0.00            
ATOM    145  C12 DU7     2      30.310  16.130  24.290  1.00  0.00            
ATOM    146  C13 DU7     2      33.350  20.420  23.930  1.00  0.00            
ATOM    147  C14 DU7     2      34.000  21.620  23.490  1.00  0.00            
ATOM    148  H1  DU7     2      34.730  24.180  23.180  1.00  0.00            
ATOM    149  H2  DU7     2      36.270  24.530  22.560  1.00  0.00            
ATOM    150  H3  DU7     2      34.830  24.530  21.440  1.00  0.00            
ATOM    151  H4  DU7     2      36.000  21.790  20.250  1.00  0.00            
ATOM    152  H5  DU7     2      36.660  23.420  20.290  1.00  0.00            
ATOM    153  H6  DU7     2      37.570  22.050  21.020  1.00  0.00            
ATOM    154  H7  DU7     2      36.310  20.150  21.480  1.00  0.00            
ATOM    155  H8  DU7     2      35.360  18.060  22.530  1.00  0.00            
ATOM    156  H9  DU7     2      33.690  15.470  24.230  1.00  0.00            
ATOM    157  H10 DU7     2      32.930  13.390  25.180  1.00  0.00            
ATOM    158  H11 DU7     2      28.860  14.550  24.890  1.00  0.00            
ATOM    159  H12 DU7     2      29.610  16.910  24.010  1.00  0.00            
ATOM    160  H13 DU7     2      32.460  20.410  24.540  1.00  0.00            
ATOM    161  H14 DU7     2      33.600  22.590  23.770  1.00  0.00            
TER
ENDMDL
MODEL        1
ATOM      1  H1  ACD     1      23.270  18.910  13.390  1.00  0.00            
ATOM      2  O1  ACD     1      23.430  18.020  13.070  1.00  0.00            
ATOM      3  C1  ACD     1      24.530  18.080  12.170  1.00  0.00            
ATOM      4  H2  ACD     1      24.340  18.800  11.370  1.00  0.00            
ATOM      5  H3  ACD     1      24.700  17.110  11.690  1.00  0.00            
ATOM      6  C2  ACD     1      25.800  18.520  12.870  1.00  0.00            
ATOM      7  H4  ACD     1      25.580  19.320  13.590  1.00  0.00            
ATOM      8  O2  ACD     1      26.250  17.320  13.600  1.00  0.00            
ATOM      9  C3  ACD     1      27.580  17.270  13.850  1.00  0.00            
ATOM     10  H5  ACD     1      27.700  16.270  14.270  1.00  0.00            
ATOM     11  O3  ACD     1      27.830  18.220  14.880  1.00  0.00            
ATOM     12  C4  ACD     1      28.810  17.760  15.810  1.00  0.00            
ATOM     13  H6  ACD     1      29.350  16.850  15.490  1.00  0.00            
ATOM     14  C5  ACD     1      29.820  18.900  15.880  1.00  0.00            
ATOM     15  H7  ACD     1      29.290  19.850  15.990  1.00  0.00            
ATOM     16  O4  ACD     1      30.650  19.040  14.660  1.00  0.00            
ATOM     17  H8  ACD     1      31.170  19.830  14.850  1.00  0.00            
ATOM     18  C6  ACD     1      30.750  18.810  17.040  1.00  0.00            
ATOM     19  H9  ACD     1      31.540  18.050  16.910  1.00  0.00            
ATOM     20  O5  ACD     1      31.350  20.100  17.130  1.00  0.00            
ATOM     21  H10 ACD     1      30.570  20.590  17.400  1.00  0.00            
ATOM     22  C7  ACD     1      29.990  18.580  18.320  1.00  0.00            
ATOM     23  H11 ACD     1      30.760  18.290  19.050  1.00  0.00            
ATOM     24  O6  ACD     1      29.040  17.480  18.180  1.00  0.00            
ATOM     25  C8  ACD     1      28.060  17.600  17.090  1.00  0.00            
ATOM     26  H12 ACD     1      27.430  18.490  17.240  1.00  0.00            
ATOM     27  C9  ACD     1      27.120  16.380  17.070  1.00  0.00            
ATOM     28  H13 ACD     1      26.250  16.620  16.440  1.00  0.00            
ATOM     29  H14 ACD     1      27.690  15.480  16.830  1.00  0.00            
ATOM     30  O7  ACD     1      26.600  16.290  18.390  1.00  0.00            
ATOM     31  H15 ACD     1      26.960  17.100  18.770  1.00  0.00            
ATOM     32  O8  ACD     1      29.190  19.740  18.700  1.00  0.00            
ATOM     33  C10 ACD     1      29.050  20.090  20.100  1.00  0.00            
ATOM     34  H16 ACD     1      29.550  19.290  20.650  1.00  0.00            
ATOM     35  C11 ACD     1      29.850  21.460  20.240  1.00  0.00            
ATOM     36  H17 ACD     1      29.580  22.100  19.390  1.00  0.00            
ATOM     37  O9  ACD     1      31.240  21.240  20.240  1.00  0.00            
ATOM     38  H18 ACD     1      31.450  20.730  21.030  1.00  0.00            
ATOM     39  C12 ACD     1      29.460  22.160  21.490  1.00  0.00            
ATOM     40  H19 ACD     1      29.700  21.390  22.240  1.00  0.00            
ATOM     41  O10 ACD     1      30.090  23.430  21.720  1.00  0.00            
ATOM     42  H20 ACD     1      30.870  23.240  22.250  1.00  0.00            
ATOM     43  C13 ACD     1      28.000  22.370  21.580  1.00  0.00            
ATOM     44  H21 ACD     1      27.750  22.790  22.560  1.00  0.00            
ATOM     45  O11 ACD     1      27.330  21.060  21.560  1.00  0.00            
ATOM     46  C14 ACD     1      27.580  20.220  20.400  1.00  0.00            
ATOM     47  H22 ACD     1      27.090  20.640  19.510  1.00  0.00            
ATOM     48  C15 ACD     1      26.870  18.880  20.490  1.00  0.00            
ATOM     49  H23 ACD     1      25.790  19.080  20.430  1.00  0.00            
ATOM     50  H24 ACD     1      27.070  18.260  19.610  1.00  0.00            
ATOM     51  O12 ACD     1      27.350  18.110  21.570  1.00  0.00            
ATOM     52  H25 ACD     1      27.030  18.400  22.430  1.00  0.00            
ATOM     53  O13 ACD     1      27.540  23.160  20.550  1.00  0.00            
ATOM     54  C16 ACD     1      26.760  24.370  20.790  1.00  0.00            
ATOM     55  H26 ACD     1      26.530  24.600  21.840  1.00  0.00            
ATOM     56  C17 ACD     1      27.580  25.520  20.210  1.00  0.00            
ATOM     57  H27 ACD     1      27.930  25.120  19.240  1.00  0.00            
ATOM     58  O14 ACD     1      28.730  25.850  21.070  1.00  0.00            
ATOM     59  H28 ACD     1      29.100  24.990  21.290  1.00  0.00            
ATOM     60  C18 ACD     1      26.820  26.690  19.780  1.00  0.00            
ATOM     61  H29 ACD     1      26.590  27.270  20.680  1.00  0.00            
ATOM     62  O15 ACD     1      27.640  27.510  18.870  1.00  0.00            
ATOM     63  H30 ACD     1      28.540  27.480  19.190  1.00  0.00            
ATOM     64  C19 ACD     1      25.510  26.300  19.090  1.00  0.00            
ATOM     65  H31 ACD     1      25.010  27.230  18.770  1.00  0.00            
ATOM     66  O16 ACD     1      24.730  25.450  19.960  1.00  0.00            
ATOM     67  C20 ACD     1      25.400  24.180  20.090  1.00  0.00            
ATOM     68  H32 ACD     1      25.560  23.650  19.150  1.00  0.00            
ATOM     69  C21 ACD     1      24.590  23.310  21.070  1.00  0.00            
ATOM     70  H33 ACD     1      25.050  22.340  21.290  1.00  0.00            
ATOM     71  H34 ACD     1      24.690  23.820  22.040  1.00  0.00            
ATOM     72  O17 ACD     1      23.270  23.120  20.670  1.00  0.00            
ATOM     73  H35 ACD     1      22.910  23.980  20.450  1.00  0.00            
ATOM     74  O18 ACD     1      25.800  25.610  17.890  1.00  0.00            
ATOM     75  C22 ACD     1      25.010  25.820  16.770  1.00  0.00            
ATOM     76  H36 ACD     1      24.330  26.650  16.990  1.00  0.00            
ATOM     77  C23 ACD     1      25.980  26.260  15.700  1.00  0.00            
ATOM     78  H37 ACD     1      26.690  25.440  15.480  1.00  0.00            
ATOM     79  O19 ACD     1      26.730  27.390  16.150  1.00  0.00            
ATOM     80  H38 ACD     1      27.090  27.220  17.030  1.00  0.00            
ATOM     81  C24 ACD     1      25.100  26.540  14.450  1.00  0.00            
ATOM     82  H39 ACD     1      24.300  27.260  14.670  1.00  0.00            
ATOM     83  O20 ACD     1      25.760  26.960  13.290  1.00  0.00            
ATOM     84  H40 ACD     1      26.500  27.480  13.600  1.00  0.00            
ATOM     85  C25 ACD     1      24.360  25.250  14.090  1.00  0.00            
ATOM     86  H41 ACD     1      23.830  25.510  13.160  1.00  0.00            
ATOM     87  O21 ACD     1      23.460  24.960  15.160  1.00  0.00            
ATOM     88  C26 ACD     1      24.110  24.590  16.360  1.00  0.00            
ATOM     89  H42 ACD     1      24.790  23.750  16.220  1.00  0.00            
ATOM     90  C27 ACD     1      22.990  24.210  17.360  1.00  0.00            
ATOM     91  H43 ACD     1      22.370  23.520  16.780  1.00  0.00            
ATOM     92  H44 ACD     1      23.290  23.730  18.300  1.00  0.00            
ATOM     93  O22 ACD     1      22.090  25.320  17.640  1.00  0.00            
ATOM     94  H45 ACD     1      21.760  25.710  16.830  1.00  0.00            
ATOM     95  O23 ACD     1      25.230  24.160  13.870  1.00  0.00            
ATOM     96  C28 ACD     1      24.900  23.420  12.620  1.00  0.00            
ATOM     97  H46 ACD     1      24.050  23.950  12.170  1.00  0.00            
ATOM     98  C29 ACD     1      24.570  21.990  13.010  1.00  0.00            
ATOM     99  H47 ACD     1      25.320  21.630  13.720  1.00  0.00            
ATOM    100  O24 ACD     1      24.490  21.230  11.750  1.00  0.00            
ATOM    101  C30 ACD     1      23.220  21.880  13.700  1.00  0.00            
ATOM    102  H48 ACD     1      23.180  22.510  14.600  1.00  0.00            
ATOM    103  H49 ACD     1      22.500  22.210  12.930  1.00  0.00            
ATOM    104  O25 ACD     1      22.900  20.500  14.060  1.00  0.00            
ATOM    105  H50 ACD     1      22.090  20.570  14.570  1.00  0.00            
ATOM    106  C31 ACD     1      26.110  23.440  11.780  1.00  0.00            
ATOM    107  H51 ACD     1      27.000  23.100  12.320  1.00  0.00            
ATOM    108  O26 ACD     1      26.280  24.750  11.300  1.00  0.00            
ATOM    109  H52 ACD     1      26.160  25.300  12.080  1.00  0.00            
ATOM    110  C32 ACD     1      25.950  22.530  10.580  1.00  0.00            
ATOM    111  H53 ACD     1      25.150  22.950   9.960  1.00  0.00            
ATOM    112  O27 ACD     1      27.080  22.540   9.740  1.00  0.00            
ATOM    113  H54 ACD     1      27.800  22.310  10.340  1.00  0.00            
ATOM    114  C33 ACD     1      25.590  21.130  10.960  1.00  0.00            
ATOM    115  H55 ACD     1      25.430  20.440  10.110  1.00  0.00            
ATOM    116  O28 ACD     1      26.630  20.600  11.800  1.00  0.00            
ATOM    117  C34 ACD     1      26.710  19.140  11.870  1.00  0.00            
ATOM    118  H56 ACD     1      26.470  18.660  10.910  1.00  0.00            
ATOM    119  C35 ACD     1      28.180  18.880  12.140  1.00  0.00            
ATOM    120  H57 ACD     1      28.560  19.520  12.950  1.00  0.00            
ATOM    121  O29 ACD     1      28.880  19.210  10.940  1.00  0.00            
ATOM    122  H58 ACD     1      28.400  18.960  10.150  1.00  0.00            
ATOM    123  C36 ACD     1      28.330  17.470  12.510  1.00  0.00            
ATOM    124  H59 ACD     1      27.840  16.900  11.720  1.00  0.00            
ATOM    125  O30 ACD     1      29.720  17.210  12.660  1.00  0.00            
ATOM    126  H60 ACD     1      30.080  17.880  13.250  1.00  0.00            
ATOM    127  C1  DU7     2      30.640  25.640  15.240  1.00  0.00            
ATOM    128  N1  DU7     2      29.750  24.710  14.490  1.00  0.00            
ATOM    129  C2  DU7     2      29.750  25.040  13.000  1.00  0.00            
ATOM    130  C3  DU7     2      28.820  23.770  15.090  1.00  0.00            
ATOM    131  C4  DU7     2      28.350  23.890  16.430  1.00  0.00            
ATOM    132  C5  DU7     2      27.580  22.880  16.980  1.00  0.00            
ATOM    133  C6  DU7     2      27.300  21.710  16.280  1.00  0.00            
ATOM    134  N2  DU7     2      26.500  20.680  16.800  1.00  0.00            
ATOM    135  N3  DU7     2      25.280  20.970  16.790  1.00  0.00            
ATOM    136  C7  DU7     2      24.390  19.950  17.250  1.00  0.00            
ATOM    137  C8  DU7     2      23.870  20.090  18.550  1.00  0.00            
ATOM    138  C9  DU7     2      22.900  19.200  19.000  1.00  0.00            
ATOM    139  C10 DU7     2      22.480  18.100  18.230  1.00  0.00            
ATOM    140  S1  DU7     2      21.310  16.980  18.840  1.00  0.00            
ATOM    141  O1  DU7     2      20.340  17.130  17.760  1.00  0.00            
ATOM    142  O2  DU7     2      20.890  17.300  20.220  1.00  0.00            
ATOM    143  O3  DU7     2      22.060  15.740  18.640  1.00  0.00            
ATOM    144  C11 DU7     2      23.030  17.930  16.980  1.00  0.00            
ATOM    145  C12 DU7     2      23.950  18.890  16.420  1.00  0.00            
ATOM    146  C13 DU7     2      27.760  21.570  14.900  1.00  0.00            
ATOM    147  C14 DU7     2      28.550  22.610  14.320  1.00  0.00            
ATOM    148  H1  DU7     2      31.690  25.360  15.080  1.00  0.00            
ATOM    149  H2  DU7     2      30.390  26.690  15.040  1.00  0.00            
ATOM    150  H3  DU7     2      30.500  25.630  16.320  1.00  0.00            
ATOM    151  H4  DU7     2      30.290  24.270  12.450  1.00  0.00            
ATOM    152  H5  DU7     2      28.740  25.140  12.590  1.00  0.00            
ATOM    153  H6  DU7     2      30.310  25.980  12.890  1.00  0.00            
ATOM    154  H7  DU7     2      28.630  24.800  16.960  1.00  0.00            
ATOM    155  H8  DU7     2      27.070  23.060  17.920  1.00  0.00            
ATOM    156  H9  DU7     2      24.220  20.840  19.250  1.00  0.00            
ATOM    157  H10 DU7     2      22.500  19.360  20.000  1.00  0.00            
ATOM    158  H11 DU7     2      22.740  17.020  16.460  1.00  0.00            
ATOM    159  H12 DU7     2      24.530  18.690  15.520  1.00  0.00            
ATOM    160  H13 DU7     2      27.400  20.680  14.400  1.00  0.00            
ATOM    161  H14 DU7     2      29.140  22.460  13.410  1.00  0.00            
TER
ENDMDL
MODEL        1
ATOM      1  H1  ACD     1      26.960  24.650  15.900  1.00  0.00            
ATOM      2  O1  ACD     1      26.650  24.900  16.780  1.00  0.00            
ATOM      3  C1  ACD     1      27.280  24.070  17.790  1.00  0.00            
ATOM      4  H2  ACD     1      27.440  23.090  17.330  1.00  0.00            
ATOM      5  H3  ACD     1      26.650  23.840  18.660  1.00  0.00            
ATOM      6  C2  ACD     1      28.720  24.510  18.040  1.00  0.00            
ATOM      7  H4  ACD     1      29.050  23.990  18.950  1.00  0.00            
ATOM      8  O2  ACD     1      29.470  24.020  16.920  1.00  0.00            
ATOM      9  C3  ACD     1      30.820  24.280  17.060  1.00  0.00            
ATOM     10  H5  ACD     1      31.340  23.830  16.200  1.00  0.00            
ATOM     11  O3  ACD     1      31.300  23.760  18.330  1.00  0.00            
ATOM     12  C4  ACD     1      32.240  22.710  18.250  1.00  0.00            
ATOM     13  H6  ACD     1      32.450  22.560  17.180  1.00  0.00            
ATOM     14  C5  ACD     1      33.510  23.140  19.020  1.00  0.00            
ATOM     15  H7  ACD     1      33.320  23.440  20.060  1.00  0.00            
ATOM     16  O4  ACD     1      34.240  24.130  18.230  1.00  0.00            
ATOM     17  H8  ACD     1      33.620  24.740  17.820  1.00  0.00            
ATOM     18  C6  ACD     1      34.370  21.940  19.290  1.00  0.00            
ATOM     19  H9  ACD     1      34.680  21.710  18.260  1.00  0.00            
ATOM     20  O5  ACD     1      35.530  22.420  20.020  1.00  0.00            
ATOM     21  H10 ACD     1      35.570  23.320  19.700  1.00  0.00            
ATOM     22  C7  ACD     1      33.630  20.780  20.000  1.00  0.00            
ATOM     23  H11 ACD     1      34.330  19.930  20.040  1.00  0.00            
ATOM     24  O6  ACD     1      32.500  20.470  19.230  1.00  0.00            
ATOM     25  C8  ACD     1      31.590  21.480  18.950  1.00  0.00            
ATOM     26  H12 ACD     1      31.130  21.890  19.860  1.00  0.00            
ATOM     27  C9  ACD     1      30.450  20.830  18.120  1.00  0.00            
ATOM     28  H13 ACD     1      30.000  19.970  18.640  1.00  0.00            
ATOM     29  H14 ACD     1      29.770  21.590  17.710  1.00  0.00            
ATOM     30  O7  ACD     1      30.940  20.280  16.920  1.00  0.00            
ATOM     31  H15 ACD     1      30.530  20.780  16.210  1.00  0.00            
ATOM     32  O8  ACD     1      33.160  21.230  21.330  1.00  0.00            
ATOM     33  C10 ACD     1      33.320  20.260  22.410  1.00  0.00            
ATOM     34  H16 ACD     1      33.830  19.410  21.930  1.00  0.00            
ATOM     35  C11 ACD     1      34.390  20.810  23.330  1.00  0.00            
ATOM     36  H17 ACD     1      34.210  21.810  23.720  1.00  0.00            
ATOM     37  O9  ACD     1      35.700  20.790  22.580  1.00  0.00            
ATOM     38  H18 ACD     1      35.630  21.390  21.840  1.00  0.00            
ATOM     39  C12 ACD     1      34.500  19.900  24.570  1.00  0.00            
ATOM     40  H19 ACD     1      34.730  18.850  24.330  1.00  0.00            
ATOM     41  O10 ACD     1      35.470  20.420  25.460  1.00  0.00            
ATOM     42  H20 ACD     1      36.280  20.100  25.040  1.00  0.00            
ATOM     43  C13 ACD     1      33.100  19.740  25.250  1.00  0.00            
ATOM     44  H21 ACD     1      33.170  19.100  26.140  1.00  0.00            
ATOM     45  O11 ACD     1      32.380  19.040  24.270  1.00  0.00            
ATOM     46  C14 ACD     1      32.040  19.770  23.090  1.00  0.00            
ATOM     47  H22 ACD     1      31.330  20.590  23.260  1.00  0.00            
ATOM     48  C15 ACD     1      31.130  18.940  22.200  1.00  0.00            
ATOM     49  H23 ACD     1      30.370  18.610  22.920  1.00  0.00            
ATOM     50  H24 ACD     1      30.750  19.520  21.350  1.00  0.00            
ATOM     51  O12 ACD     1      31.790  17.720  21.760  1.00  0.00            
ATOM     52  H25 ACD     1      31.280  17.320  21.060  1.00  0.00            
ATOM     53  O13 ACD     1      32.540  21.020  25.490  1.00  0.00            
ATOM     54  C16 ACD     1      31.750  21.170  26.610  1.00  0.00            
ATOM     55  H26 ACD     1      32.070  20.430  27.350  1.00  0.00            
ATOM     56  C17 ACD     1      31.860  22.610  27.170  1.00  0.00            
ATOM     57  H27 ACD     1      31.560  23.310  26.380  1.00  0.00            
ATOM     58  O14 ACD     1      33.200  22.910  27.480  1.00  0.00            
ATOM     59  H28 ACD     1      33.220  23.800  27.840  1.00  0.00            
ATOM     60  C18 ACD     1      30.820  22.860  28.350  1.00  0.00            
ATOM     61  H29 ACD     1      30.870  22.080  29.120  1.00  0.00            
ATOM     62  O15 ACD     1      31.000  24.140  29.000  1.00  0.00            
ATOM     63  H30 ACD     1      30.730  24.740  28.300  1.00  0.00            
ATOM     64  C19 ACD     1      29.440  22.730  27.770  1.00  0.00            
ATOM     65  H31 ACD     1      28.740  22.940  28.580  1.00  0.00            
ATOM     66  O16 ACD     1      29.370  21.400  27.210  1.00  0.00            
ATOM     67  C20 ACD     1      30.310  20.910  26.210  1.00  0.00            
ATOM     68  H32 ACD     1      30.120  21.310  25.210  1.00  0.00            
ATOM     69  C21 ACD     1      29.930  19.400  26.020  1.00  0.00            
ATOM     70  H33 ACD     1      28.830  19.390  26.010  1.00  0.00            
ATOM     71  H34 ACD     1      30.130  19.100  24.980  1.00  0.00            
ATOM     72  O17 ACD     1      30.470  18.490  27.070  1.00  0.00            
ATOM     73  H35 ACD     1      31.250  18.060  26.720  1.00  0.00            
ATOM     74  O18 ACD     1      29.280  23.640  26.690  1.00  0.00            
ATOM     75  C22 ACD     1      28.400  24.780  26.710  1.00  0.00            
ATOM     76  H36 ACD     1      28.120  25.060  27.730  1.00  0.00            
ATOM     77  C23 ACD     1      29.080  25.950  26.130  1.00  0.00            
ATOM     78  H37 ACD     1      29.460  25.640  25.150  1.00  0.00            
ATOM     79  O19 ACD     1      30.120  26.290  27.090  1.00  0.00            
ATOM     80  H38 ACD     1      30.580  27.070  26.790  1.00  0.00            
ATOM     81  C24 ACD     1      28.110  27.060  25.760  1.00  0.00            
ATOM     82  H39 ACD     1      27.660  27.420  26.690  1.00  0.00            
ATOM     83  O20 ACD     1      28.710  28.180  25.080  1.00  0.00            
ATOM     84  H40 ACD     1      29.370  27.890  24.450  1.00  0.00            
ATOM     85  C25 ACD     1      26.940  26.570  24.920  1.00  0.00            
ATOM     86  H41 ACD     1      26.260  27.370  24.630  1.00  0.00            
ATOM     87  O21 ACD     1      26.300  25.430  25.580  1.00  0.00            
ATOM     88  C26 ACD     1      27.200  24.360  25.870  1.00  0.00            
ATOM     89  H42 ACD     1      27.600  24.000  24.920  1.00  0.00            
ATOM     90  C27 ACD     1      26.410  23.250  26.480  1.00  0.00            
ATOM     91  H43 ACD     1      25.430  23.180  25.990  1.00  0.00            
ATOM     92  H44 ACD     1      26.840  22.260  26.310  1.00  0.00            
ATOM     93  O22 ACD     1      26.070  23.510  27.790  1.00  0.00            
ATOM     94  H45 ACD     1      25.780  22.660  28.120  1.00  0.00            
ATOM     95  O23 ACD     1      27.530  26.250  23.660  1.00  0.00            
ATOM     96  C28 ACD     1      26.840  26.530  22.550  1.00  0.00            
ATOM     97  H46 ACD     1      25.790  26.620  22.840  1.00  0.00            
ATOM     98  C29 ACD     1      26.920  25.330  21.560  1.00  0.00            
ATOM     99  H47 ACD     1      27.960  24.990  21.470  1.00  0.00            
ATOM    100  O24 ACD     1      26.470  25.620  20.220  1.00  0.00            
ATOM    101  C30 ACD     1      26.040  24.200  22.050  1.00  0.00            
ATOM    102  H48 ACD     1      26.120  23.350  21.370  1.00  0.00            
ATOM    103  H49 ACD     1      26.430  23.970  23.050  1.00  0.00            
ATOM    104  O25 ACD     1      24.680  24.610  22.110  1.00  0.00            
ATOM    105  H50 ACD     1      24.310  23.830  22.540  1.00  0.00            
ATOM    106  C31 ACD     1      27.430  27.730  21.920  1.00  0.00            
ATOM    107  H51 ACD     1      28.490  27.470  21.870  1.00  0.00            
ATOM    108  O26 ACD     1      27.190  28.810  22.800  1.00  0.00            
ATOM    109  H52 ACD     1      27.490  28.670  23.700  1.00  0.00            
ATOM    110  C32 ACD     1      26.840  27.960  20.530  1.00  0.00            
ATOM    111  H53 ACD     1      25.780  28.110  20.770  1.00  0.00            
ATOM    112  O27 ACD     1      27.360  29.110  19.880  1.00  0.00            
ATOM    113  H54 ACD     1      28.290  28.960  20.050  1.00  0.00            
ATOM    114  C33 ACD     1      27.080  26.780  19.660  1.00  0.00            
ATOM    115  H55 ACD     1      26.560  26.890  18.710  1.00  0.00            
ATOM    116  O28 ACD     1      28.450  26.500  19.500  1.00  0.00            
ATOM    117  C34 ACD     1      28.910  26.050  18.190  1.00  0.00            
ATOM    118  H56 ACD     1      28.270  26.440  17.390  1.00  0.00            
ATOM    119  C35 ACD     1      30.330  26.560  18.060  1.00  0.00            
ATOM    120  H57 ACD     1      30.790  26.210  18.990  1.00  0.00            
ATOM    121  O29 ACD     1      30.340  27.980  17.980  1.00  0.00            
ATOM    122  H58 ACD     1      29.750  28.230  17.270  1.00  0.00            
ATOM    123  C36 ACD     1      31.080  25.820  16.980  1.00  0.00            
ATOM    124  H59 ACD     1      30.720  26.260  16.030  1.00  0.00            
ATOM    125  O30 ACD     1      32.430  26.020  17.160  1.00  0.00            
ATOM    126  H60 ACD     1      32.480  26.980  17.280  1.00  0.00            
ATOM    127  C1  DU7     2      34.840  27.240  20.580  1.00  0.00            
ATOM    128  N1  DU7     2      34.820  25.960  21.260  1.00  0.00            
ATOM    129  C2  DU7     2      36.140  25.450  21.650  1.00  0.00            
ATOM    130  C3  DU7     2      33.600  25.430  21.680  1.00  0.00            
ATOM    131  C4  DU7     2      32.400  25.610  20.980  1.00  0.00            
ATOM    132  C5  DU7     2      31.190  25.060  21.340  1.00  0.00            
ATOM    133  C6  DU7     2      31.080  24.240  22.420  1.00  0.00            
ATOM    134  N2  DU7     2      29.900  23.560  22.640  1.00  0.00            
ATOM    135  N3  DU7     2      29.850  22.380  22.270  1.00  0.00            
ATOM    136  C7  DU7     2      28.650  21.690  21.980  1.00  0.00            
ATOM    137  C8  DU7     2      28.160  21.730  20.620  1.00  0.00            
ATOM    138  C9  DU7     2      26.960  21.110  20.290  1.00  0.00            
ATOM    139  C10 DU7     2      26.190  20.530  21.260  1.00  0.00            
ATOM    140  S1  DU7     2      24.620  19.810  20.750  1.00  0.00            
ATOM    141  O1  DU7     2      24.330  18.730  21.630  1.00  0.00            
ATOM    142  O2  DU7     2      24.810  19.570  19.330  1.00  0.00            
ATOM    143  O3  DU7     2      23.720  20.900  21.040  1.00  0.00            
ATOM    144  C11 DU7     2      26.600  20.580  22.590  1.00  0.00            
ATOM    145  C12 DU7     2      27.840  21.060  22.950  1.00  0.00            
ATOM    146  C13 DU7     2      32.230  24.010  23.240  1.00  0.00            
ATOM    147  C14 DU7     2      33.430  24.670  22.910  1.00  0.00            
ATOM    148  H1  DU7     2      34.140  27.950  21.040  1.00  0.00            
ATOM    149  H2  DU7     2      35.820  27.720  20.520  1.00  0.00            
ATOM    150  H3  DU7     2      34.410  27.040  19.580  1.00  0.00            
ATOM    151  H4  DU7     2      36.590  25.950  22.510  1.00  0.00            
ATOM    152  H5  DU7     2      35.980  24.430  22.030  1.00  0.00            
ATOM    153  H6  DU7     2      36.800  25.430  20.780  1.00  0.00            
ATOM    154  H7  DU7     2      32.480  26.100  20.010  1.00  0.00            
ATOM    155  H8  DU7     2      30.330  25.100  20.680  1.00  0.00            
ATOM    156  H9  DU7     2      28.770  22.160  19.830  1.00  0.00            
ATOM    157  H10 DU7     2      26.660  21.050  19.250  1.00  0.00            
ATOM    158  H11 DU7     2      25.950  20.140  23.340  1.00  0.00            
ATOM    159  H12 DU7     2      28.130  21.100  24.000  1.00  0.00            
ATOM    160  H13 DU7     2      32.150  23.360  24.110  1.00  0.00            
ATOM    161  H14 DU7     2      34.260  24.670  23.610  1.00  0.00            
TER
ENDMDL
MODEL        1
ATOM      1  H1  ACD     1      40.950  23.060  13.180  1.00  0.00            
ATOM      2  O1  ACD     1      40.040  22.760  13.040  1.00  0.00            
ATOM      3  C1  ACD     1      39.240  23.980  12.790  1.00  0.00            
ATOM      4  H2  ACD     1      38.210  23.760  12.490  1.00  0.00            
ATOM      5  H3  ACD     1      39.570  24.390  11.830  1.00  0.00            
ATOM      6  C2  ACD     1      39.270  24.930  13.870  1.00  0.00            
ATOM      7  H4  ACD     1      39.040  24.440  14.830  1.00  0.00            
ATOM      8  O2  ACD     1      40.590  25.380  14.020  1.00  0.00            
ATOM      9  C3  ACD     1      40.840  26.300  15.100  1.00  0.00            
ATOM     10  H5  ACD     1      41.890  26.580  15.040  1.00  0.00            
ATOM     11  O3  ACD     1      40.680  25.730  16.360  1.00  0.00            
ATOM     12  C4  ACD     1      41.740  24.870  16.720  1.00  0.00            
ATOM     13  H6  ACD     1      42.340  24.590  15.840  1.00  0.00            
ATOM     14  C5  ACD     1      42.630  25.720  17.660  1.00  0.00            
ATOM     15  H7  ACD     1      41.930  26.330  18.250  1.00  0.00            
ATOM     16  O4  ACD     1      43.380  26.700  16.880  1.00  0.00            
ATOM     17  H8  ACD     1      43.550  27.410  17.520  1.00  0.00            
ATOM     18  C6  ACD     1      43.580  24.950  18.580  1.00  0.00            
ATOM     19  H9  ACD     1      44.340  24.540  17.900  1.00  0.00            
ATOM     20  O5  ACD     1      44.120  25.850  19.580  1.00  0.00            
ATOM     21  H10 ACD     1      43.440  26.220  20.160  1.00  0.00            
ATOM     22  C7  ACD     1      42.760  23.810  19.180  1.00  0.00            
ATOM     23  H11 ACD     1      43.420  23.240  19.850  1.00  0.00            
ATOM     24  O6  ACD     1      42.310  22.990  18.170  1.00  0.00            
ATOM     25  C8  ACD     1      41.210  23.610  17.370  1.00  0.00            
ATOM     26  H12 ACD     1      40.390  23.860  18.050  1.00  0.00            
ATOM     27  C9  ACD     1      40.780  22.520  16.400  1.00  0.00            
ATOM     28  H13 ACD     1      40.110  22.940  15.640  1.00  0.00            
ATOM     29  H14 ACD     1      41.650  22.170  15.820  1.00  0.00            
ATOM     30  O7  ACD     1      40.150  21.440  17.080  1.00  0.00            
ATOM     31  H15 ACD     1      40.050  20.710  16.470  1.00  0.00            
ATOM     32  O8  ACD     1      41.720  24.270  19.980  1.00  0.00            
ATOM     33  C10 ACD     1      41.380  23.550  21.110  1.00  0.00            
ATOM     34  H16 ACD     1      42.230  23.030  21.590  1.00  0.00            
ATOM     35  C11 ACD     1      40.800  24.560  22.120  1.00  0.00            
ATOM     36  H17 ACD     1      40.270  25.200  21.410  1.00  0.00            
ATOM     37  O9  ACD     1      41.890  25.220  22.880  1.00  0.00            
ATOM     38  H18 ACD     1      41.550  25.900  23.470  1.00  0.00            
ATOM     39  C12 ACD     1      39.830  23.910  23.090  1.00  0.00            
ATOM     40  H19 ACD     1      40.430  23.230  23.710  1.00  0.00            
ATOM     41  O10 ACD     1      39.120  24.950  23.860  1.00  0.00            
ATOM     42  H20 ACD     1      38.500  25.390  23.270  1.00  0.00            
ATOM     43  C13 ACD     1      38.810  23.030  22.370  1.00  0.00            
ATOM     44  H21 ACD     1      38.120  22.630  23.110  1.00  0.00            
ATOM     45  O11 ACD     1      39.580  21.960  21.810  1.00  0.00            
ATOM     46  C14 ACD     1      40.450  22.340  20.740  1.00  0.00            
ATOM     47  H22 ACD     1      39.820  22.560  19.880  1.00  0.00            
ATOM     48  C15 ACD     1      41.270  21.050  20.450  1.00  0.00            
ATOM     49  H23 ACD     1      42.300  21.270  20.120  1.00  0.00            
ATOM     50  H24 ACD     1      41.400  20.420  21.340  1.00  0.00            
ATOM     51  O12 ACD     1      40.650  20.220  19.530  1.00  0.00            
ATOM     52  H25 ACD     1      40.410  20.710  18.730  1.00  0.00            
ATOM     53  O13 ACD     1      38.060  23.740  21.420  1.00  0.00            
ATOM     54  C16 ACD     1      36.690  23.950  21.740  1.00  0.00            
ATOM     55  H26 ACD     1      36.440  23.630  22.760  1.00  0.00            
ATOM     56  C17 ACD     1      36.320  25.460  21.620  1.00  0.00            
ATOM     57  H27 ACD     1      36.500  25.860  20.620  1.00  0.00            
ATOM     58  O14 ACD     1      37.210  26.220  22.480  1.00  0.00            
ATOM     59  H28 ACD     1      36.890  27.110  22.310  1.00  0.00            
ATOM     60  C18 ACD     1      34.820  25.590  21.850  1.00  0.00            
ATOM     61  H29 ACD     1      34.550  25.220  22.840  1.00  0.00            
ATOM     62  O15 ACD     1      34.430  26.880  21.620  1.00  0.00            
ATOM     63  H30 ACD     1      33.870  27.020  20.850  1.00  0.00            
ATOM     64  C19 ACD     1      34.140  24.620  20.880  1.00  0.00            
ATOM     65  H31 ACD     1      33.100  24.580  21.210  1.00  0.00            
ATOM     66  O16 ACD     1      34.510  23.240  21.000  1.00  0.00            
ATOM     67  C20 ACD     1      35.870  22.970  20.850  1.00  0.00            
ATOM     68  H32 ACD     1      36.080  23.210  19.800  1.00  0.00            
ATOM     69  C21 ACD     1      36.160  21.460  21.070  1.00  0.00            
ATOM     70  H33 ACD     1      35.510  20.920  20.370  1.00  0.00            
ATOM     71  H34 ACD     1      37.200  21.380  20.730  1.00  0.00            
ATOM     72  O17 ACD     1      35.970  21.070  22.440  1.00  0.00            
ATOM     73  H35 ACD     1      36.300  20.160  22.470  1.00  0.00            
ATOM     74  O18 ACD     1      34.340  25.060  19.560  1.00  0.00            
ATOM     75  C22 ACD     1      33.120  25.150  18.860  1.00  0.00            
ATOM     76  H36 ACD     1      32.300  24.560  19.300  1.00  0.00            
ATOM     77  C23 ACD     1      32.890  26.650  18.660  1.00  0.00            
ATOM     78  H37 ACD     1      33.840  27.050  18.270  1.00  0.00            
ATOM     79  O19 ACD     1      32.450  27.260  19.860  1.00  0.00            
ATOM     80  H38 ACD     1      31.500  27.240  19.970  1.00  0.00            
ATOM     81  C24 ACD     1      31.930  26.880  17.510  1.00  0.00            
ATOM     82  H39 ACD     1      30.900  26.580  17.750  1.00  0.00            
ATOM     83  O20 ACD     1      31.910  28.190  17.070  1.00  0.00            
ATOM     84  H40 ACD     1      32.610  28.160  16.410  1.00  0.00            
ATOM     85  C25 ACD     1      32.310  26.060  16.300  1.00  0.00            
ATOM     86  H41 ACD     1      31.460  26.200  15.630  1.00  0.00            
ATOM     87  O21 ACD     1      32.460  24.710  16.550  1.00  0.00            
ATOM     88  C26 ACD     1      33.450  24.460  17.550  1.00  0.00            
ATOM     89  H42 ACD     1      34.450  24.760  17.230  1.00  0.00            
ATOM     90  C27 ACD     1      33.490  22.940  17.720  1.00  0.00            
ATOM     91  H43 ACD     1      33.650  22.490  16.730  1.00  0.00            
ATOM     92  H44 ACD     1      34.290  22.600  18.380  1.00  0.00            
ATOM     93  O22 ACD     1      32.340  22.300  18.300  1.00  0.00            
ATOM     94  H45 ACD     1      32.490  21.350  18.340  1.00  0.00            
ATOM     95  O23 ACD     1      33.510  26.510  15.610  1.00  0.00            
ATOM     96  C28 ACD     1      33.720  26.390  14.200  1.00  0.00            
ATOM     97  H46 ACD     1      32.770  26.560  13.670  1.00  0.00            
ATOM     98  C29 ACD     1      34.210  24.980  13.880  1.00  0.00            
ATOM     99  H47 ACD     1      34.730  24.520  14.730  1.00  0.00            
ATOM    100  O24 ACD     1      34.990  25.010  12.660  1.00  0.00            
ATOM    101  C30 ACD     1      33.000  24.070  13.550  1.00  0.00            
ATOM    102  H48 ACD     1      32.250  24.140  14.340  1.00  0.00            
ATOM    103  H49 ACD     1      32.500  24.350  12.610  1.00  0.00            
ATOM    104  O25 ACD     1      33.470  22.730  13.480  1.00  0.00            
ATOM    105  H50 ACD     1      34.000  22.720  12.680  1.00  0.00            
ATOM    106  C31 ACD     1      34.760  27.500  13.910  1.00  0.00            
ATOM    107  H51 ACD     1      35.460  27.550  14.760  1.00  0.00            
ATOM    108  O26 ACD     1      34.100  28.790  13.770  1.00  0.00            
ATOM    109  H52 ACD     1      34.770  29.470  13.820  1.00  0.00            
ATOM    110  C32 ACD     1      35.450  27.240  12.620  1.00  0.00            
ATOM    111  H53 ACD     1      34.690  27.190  11.830  1.00  0.00            
ATOM    112  O27 ACD     1      36.340  28.280  12.320  1.00  0.00            
ATOM    113  H54 ACD     1      36.990  28.280  13.030  1.00  0.00            
ATOM    114  C33 ACD     1      36.100  25.870  12.620  1.00  0.00            
ATOM    115  H55 ACD     1      36.690  25.590  11.740  1.00  0.00            
ATOM    116  O28 ACD     1      36.910  25.730  13.780  1.00  0.00            
ATOM    117  C34 ACD     1      38.300  26.130  13.690  1.00  0.00            
ATOM    118  H56 ACD     1      38.610  26.480  12.700  1.00  0.00            
ATOM    119  C35 ACD     1      38.480  27.230  14.810  1.00  0.00            
ATOM    120  H57 ACD     1      38.160  26.740  15.740  1.00  0.00            
ATOM    121  O29 ACD     1      37.750  28.500  14.470  1.00  0.00            
ATOM    122  H58 ACD     1      38.100  29.180  15.050  1.00  0.00            
ATOM    123  C36 ACD     1      39.970  27.540  14.980  1.00  0.00            
ATOM    124  H59 ACD     1      40.270  28.010  14.030  1.00  0.00            
ATOM    125  O30 ACD     1      40.160  28.350  16.190  1.00  0.00            
ATOM    126  H60 ACD     1      40.170  27.800  16.970  1.00  0.00            
ATOM    127  C1  DU7     2      37.090  31.450  18.590  1.00  0.00            
ATOM    128  N1  DU7     2      38.190  30.490  18.420  1.00  0.00            
ATOM    129  C2  DU7     2      39.480  31.200  18.220  1.00  0.00            
ATOM    130  C3  DU7     2      38.040  29.110  18.460  1.00  0.00            
ATOM    131  C4  DU7     2      39.050  28.260  18.900  1.00  0.00            
ATOM    132  C5  DU7     2      39.000  26.900  18.780  1.00  0.00            
ATOM    133  C6  DU7     2      37.890  26.220  18.180  1.00  0.00            
ATOM    134  N2  DU7     2      37.760  24.810  18.000  1.00  0.00            
ATOM    135  N3  DU7     2      37.490  24.290  16.870  1.00  0.00            
ATOM    136  C7  DU7     2      37.110  22.880  16.710  1.00  0.00            
ATOM    137  C8  DU7     2      37.270  21.920  17.700  1.00  0.00            
ATOM    138  C9  DU7     2      36.900  20.610  17.420  1.00  0.00            
ATOM    139  C10 DU7     2      36.360  20.200  16.190  1.00  0.00            
ATOM    140  S1  DU7     2      35.890  18.570  15.770  1.00  0.00            
ATOM    141  O1  DU7     2      34.940  18.280  16.810  1.00  0.00            
ATOM    142  O2  DU7     2      37.130  17.820  15.950  1.00  0.00            
ATOM    143  O3  DU7     2      35.340  18.520  14.400  1.00  0.00            
ATOM    144  C11 DU7     2      36.350  21.200  15.170  1.00  0.00            
ATOM    145  C12 DU7     2      36.630  22.550  15.420  1.00  0.00            
ATOM    146  C13 DU7     2      36.730  27.040  17.940  1.00  0.00            
ATOM    147  C14 DU7     2      36.870  28.490  17.960  1.00  0.00            
ATOM    148  H1  DU7     2      36.270  31.520  17.870  1.00  0.00            
ATOM    149  H2  DU7     2      36.600  31.290  19.560  1.00  0.00            
ATOM    150  H3  DU7     2      37.430  32.490  18.600  1.00  0.00            
ATOM    151  H4  DU7     2      40.140  30.720  17.490  1.00  0.00            
ATOM    152  H5  DU7     2      39.390  32.250  17.910  1.00  0.00            
ATOM    153  H6  DU7     2      39.990  31.130  19.190  1.00  0.00            
ATOM    154  H7  DU7     2      39.940  28.790  19.210  1.00  0.00            
ATOM    155  H8  DU7     2      39.910  26.370  19.060  1.00  0.00            
ATOM    156  H9  DU7     2      37.810  22.160  18.610  1.00  0.00            
ATOM    157  H10 DU7     2      37.120  19.810  18.110  1.00  0.00            
ATOM    158  H11 DU7     2      36.050  20.900  14.170  1.00  0.00            
ATOM    159  H12 DU7     2      36.710  23.370  14.710  1.00  0.00            
ATOM    160  H13 DU7     2      35.860  26.490  17.600  1.00  0.00            
ATOM    161  H14 DU7     2      36.090  29.140  17.580  1.00  0.00            
TER
ENDMDL
MODEL        1
ATOM      1  H1  ACD     1      38.490  10.530  11.260  1.00  0.00            
ATOM      2  O1  ACD     1      38.320  11.140  10.540  1.00  0.00            
ATOM      3  C1  ACD     1      38.840  12.390  10.880  1.00  0.00            
ATOM      4  H2  ACD     1      39.930  12.460  10.770  1.00  0.00            
ATOM      5  H3  ACD     1      38.740  12.480  11.970  1.00  0.00            
ATOM      6  C2  ACD     1      38.160  13.560  10.270  1.00  0.00            
ATOM      7  H4  ACD     1      38.450  14.420  10.880  1.00  0.00            
ATOM      8  O2  ACD     1      38.690  13.540   8.870  1.00  0.00            
ATOM      9  C3  ACD     1      38.070  14.600   8.070  1.00  0.00            
ATOM     10  H5  ACD     1      38.530  14.540   7.080  1.00  0.00            
ATOM     11  O3  ACD     1      38.430  15.820   8.720  1.00  0.00            
ATOM     12  C4  ACD     1      38.780  17.000   7.990  1.00  0.00            
ATOM     13  H6  ACD     1      38.700  16.770   6.920  1.00  0.00            
ATOM     14  C5  ACD     1      37.850  18.180   8.320  1.00  0.00            
ATOM     15  H7  ACD     1      37.870  18.320   9.410  1.00  0.00            
ATOM     16  O4  ACD     1      36.430  17.910   7.920  1.00  0.00            
ATOM     17  H8  ACD     1      35.930  18.730   7.960  1.00  0.00            
ATOM     18  C6  ACD     1      38.460  19.540   7.930  1.00  0.00            
ATOM     19  H9  ACD     1      38.330  19.580   6.840  1.00  0.00            
ATOM     20  O5  ACD     1      37.690  20.590   8.470  1.00  0.00            
ATOM     21  H10 ACD     1      37.640  20.570   9.430  1.00  0.00            
ATOM     22  C7  ACD     1      39.910  19.740   8.230  1.00  0.00            
ATOM     23  H11 ACD     1      40.280  20.650   7.760  1.00  0.00            
ATOM     24  O6  ACD     1      40.500  18.580   7.640  1.00  0.00            
ATOM     25  C8  ACD     1      40.170  17.320   8.310  1.00  0.00            
ATOM     26  H12 ACD     1      40.280  17.350   9.400  1.00  0.00            
ATOM     27  C9  ACD     1      41.110  16.200   7.800  1.00  0.00            
ATOM     28  H13 ACD     1      42.100  16.650   7.890  1.00  0.00            
ATOM     29  H14 ACD     1      40.880  15.380   8.500  1.00  0.00            
ATOM     30  O7  ACD     1      40.970  15.820   6.420  1.00  0.00            
ATOM     31  H15 ACD     1      41.030  14.860   6.410  1.00  0.00            
ATOM     32  O8  ACD     1      40.140  19.880   9.640  1.00  0.00            
ATOM     33  C10 ACD     1      41.260  20.660   9.980  1.00  0.00            
ATOM     34  H16 ACD     1      41.940  20.570   9.130  1.00  0.00            
ATOM     35  C11 ACD     1      40.950  22.120  10.190  1.00  0.00            
ATOM     36  H17 ACD     1      39.990  22.200  10.720  1.00  0.00            
ATOM     37  O9  ACD     1      40.600  22.750   8.900  1.00  0.00            
ATOM     38  H18 ACD     1      39.830  23.320   9.020  1.00  0.00            
ATOM     39  C12 ACD     1      41.980  22.930  11.020  1.00  0.00            
ATOM     40  H19 ACD     1      42.830  23.120  10.350  1.00  0.00            
ATOM     41  O10 ACD     1      41.370  24.210  11.410  1.00  0.00            
ATOM     42  H20 ACD     1      40.650  23.890  11.960  1.00  0.00            
ATOM     43  C13 ACD     1      42.370  22.200  12.250  1.00  0.00            
ATOM     44  H21 ACD     1      43.100  22.810  12.800  1.00  0.00            
ATOM     45  O11 ACD     1      42.950  20.920  11.760  1.00  0.00            
ATOM     46  C14 ACD     1      41.930  20.000  11.250  1.00  0.00            
ATOM     47  H22 ACD     1      41.160  19.780  12.000  1.00  0.00            
ATOM     48  C15 ACD     1      42.740  18.740  10.940  1.00  0.00            
ATOM     49  H23 ACD     1      43.400  18.540  11.800  1.00  0.00            
ATOM     50  H24 ACD     1      42.060  17.880  10.870  1.00  0.00            
ATOM     51  O12 ACD     1      43.640  18.730   9.760  1.00  0.00            
ATOM     52  H25 ACD     1      44.260  18.000   9.860  1.00  0.00            
ATOM     53  O13 ACD     1      41.210  21.950  13.060  1.00  0.00            
ATOM     54  C16 ACD     1      41.290  21.880  14.520  1.00  0.00            
ATOM     55  H26 ACD     1      42.170  22.490  14.770  1.00  0.00            
ATOM     56  C17 ACD     1      39.920  22.500  14.950  1.00  0.00            
ATOM     57  H27 ACD     1      39.140  22.030  14.330  1.00  0.00            
ATOM     58  O14 ACD     1      40.000  23.940  14.890  1.00  0.00            
ATOM     59  H28 ACD     1      39.650  24.220  14.040  1.00  0.00            
ATOM     60  C18 ACD     1      39.470  22.040  16.320  1.00  0.00            
ATOM     61  H29 ACD     1      40.090  22.590  17.030  1.00  0.00            
ATOM     62  O15 ACD     1      38.150  22.340  16.550  1.00  0.00            
ATOM     63  H30 ACD     1      37.530  21.850  16.000  1.00  0.00            
ATOM     64  C19 ACD     1      39.720  20.540  16.600  1.00  0.00            
ATOM     65  H31 ACD     1      39.530  20.240  17.630  1.00  0.00            
ATOM     66  O16 ACD     1      41.090  20.250  16.330  1.00  0.00            
ATOM     67  C20 ACD     1      41.540  20.460  15.000  1.00  0.00            
ATOM     68  H32 ACD     1      41.130  19.700  14.330  1.00  0.00            
ATOM     69  C21 ACD     1      43.060  20.050  14.990  1.00  0.00            
ATOM     70  H33 ACD     1      43.260  19.080  15.460  1.00  0.00            
ATOM     71  H34 ACD     1      43.130  19.870  13.910  1.00  0.00            
ATOM     72  O17 ACD     1      44.000  20.990  15.560  1.00  0.00            
ATOM     73  H35 ACD     1      44.760  21.000  14.970  1.00  0.00            
ATOM     74  O18 ACD     1      38.900  19.740  15.730  1.00  0.00            
ATOM     75  C22 ACD     1      37.740  19.130  16.310  1.00  0.00            
ATOM     76  H36 ACD     1      37.490  19.700  17.220  1.00  0.00            
ATOM     77  C23 ACD     1      36.620  19.320  15.320  1.00  0.00            
ATOM     78  H37 ACD     1      36.920  18.890  14.350  1.00  0.00            
ATOM     79  O19 ACD     1      36.260  20.790  15.200  1.00  0.00            
ATOM     80  H38 ACD     1      35.400  20.900  14.780  1.00  0.00            
ATOM     81  C24 ACD     1      35.380  18.550  15.830  1.00  0.00            
ATOM     82  H39 ACD     1      35.150  19.060  16.770  1.00  0.00            
ATOM     83  O20 ACD     1      34.230  18.500  14.930  1.00  0.00            
ATOM     84  H40 ACD     1      34.240  17.600  14.590  1.00  0.00            
ATOM     85  C25 ACD     1      35.800  17.140  16.190  1.00  0.00            
ATOM     86  H41 ACD     1      34.950  16.580  16.600  1.00  0.00            
ATOM     87  O21 ACD     1      36.830  17.150  17.150  1.00  0.00            
ATOM     88  C26 ACD     1      38.090  17.760  16.690  1.00  0.00            
ATOM     89  H42 ACD     1      38.540  17.270  15.820  1.00  0.00            
ATOM     90  C27 ACD     1      39.070  17.640  17.850  1.00  0.00            
ATOM     91  H43 ACD     1      39.130  16.570  18.090  1.00  0.00            
ATOM     92  H44 ACD     1      40.080  17.880  17.500  1.00  0.00            
ATOM     93  O22 ACD     1      38.710  18.430  18.960  1.00  0.00            
ATOM     94  H45 ACD     1      37.980  18.010  19.410  1.00  0.00            
ATOM     95  O23 ACD     1      36.320  16.500  15.100  1.00  0.00            
ATOM     96  C28 ACD     1      35.990  15.140  15.030  1.00  0.00            
ATOM     97  H46 ACD     1      35.910  14.760  16.060  1.00  0.00            
ATOM     98  C29 ACD     1      37.230  14.480  14.400  1.00  0.00            
ATOM     99  H47 ACD     1      37.640  15.190  13.660  1.00  0.00            
ATOM    100  O24 ACD     1      36.890  13.280  13.740  1.00  0.00            
ATOM    101  C30 ACD     1      38.380  14.130  15.320  1.00  0.00            
ATOM    102  H48 ACD     1      39.260  13.820  14.740  1.00  0.00            
ATOM    103  H49 ACD     1      38.750  14.940  15.960  1.00  0.00            
ATOM    104  O25 ACD     1      38.050  13.060  16.240  1.00  0.00            
ATOM    105  H50 ACD     1      37.870  12.300  15.680  1.00  0.00            
ATOM    106  C31 ACD     1      34.710  15.120  14.080  1.00  0.00            
ATOM    107  H51 ACD     1      35.010  15.690  13.190  1.00  0.00            
ATOM    108  O26 ACD     1      33.500  15.620  14.610  1.00  0.00            
ATOM    109  H52 ACD     1      32.960  15.850  13.840  1.00  0.00            
ATOM    110  C32 ACD     1      34.500  13.750  13.420  1.00  0.00            
ATOM    111  H53 ACD     1      34.150  13.100  14.230  1.00  0.00            
ATOM    112  O27 ACD     1      33.670  13.740  12.340  1.00  0.00            
ATOM    113  H54 ACD     1      34.070  14.140  11.560  1.00  0.00            
ATOM    114  C33 ACD     1      35.860  13.320  12.790  1.00  0.00            
ATOM    115  H55 ACD     1      35.580  12.290  12.520  1.00  0.00            
ATOM    116  O28 ACD     1      36.240  14.150  11.690  1.00  0.00            
ATOM    117  C34 ACD     1      36.640  13.580  10.410  1.00  0.00            
ATOM    118  H56 ACD     1      36.210  12.570  10.340  1.00  0.00            
ATOM    119  C35 ACD     1      36.030  14.560   9.460  1.00  0.00            
ATOM    120  H57 ACD     1      36.430  15.520   9.820  1.00  0.00            
ATOM    121  O29 ACD     1      34.570  14.430   9.470  1.00  0.00            
ATOM    122  H58 ACD     1      34.370  13.590   9.060  1.00  0.00            
ATOM    123  C36 ACD     1      36.560  14.450   8.030  1.00  0.00            
ATOM    124  H59 ACD     1      36.190  13.440   7.800  1.00  0.00            
ATOM    125  O30 ACD     1      35.980  15.370   7.160  1.00  0.00            
ATOM    126  H60 ACD     1      36.020  16.250   7.540  1.00  0.00            
ATOM    127  C1  DU7     2      33.280  20.960  12.270  1.00  0.00            
ATOM    128  N1  DU7     2      34.580  21.250  11.580  1.00  0.00            
ATOM    129  C2  DU7     2      34.680  22.500  10.780  1.00  0.00            
ATOM    130  C3  DU7     2      35.710  20.420  11.730  1.00  0.00            
ATOM    131  C4  DU7     2      36.930  21.070  11.890  1.00  0.00            
ATOM    132  C5  DU7     2      38.100  20.300  12.200  1.00  0.00            
ATOM    133  C6  DU7     2      38.020  18.890  12.140  1.00  0.00            
ATOM    134  N2  DU7     2      39.170  18.080  12.200  1.00  0.00            
ATOM    135  N3  DU7     2      39.320  17.420  13.280  1.00  0.00            
ATOM    136  C7  DU7     2      40.410  16.500  13.300  1.00  0.00            
ATOM    137  C8  DU7     2      41.320  16.510  14.360  1.00  0.00            
ATOM    138  C9  DU7     2      42.430  15.670  14.340  1.00  0.00            
ATOM    139  C10 DU7     2      42.700  14.830  13.270  1.00  0.00            
ATOM    140  S1  DU7     2      44.240  13.920  13.160  1.00  0.00            
ATOM    141  O1  DU7     2      44.660  13.850  11.760  1.00  0.00            
ATOM    142  O2  DU7     2      43.830  12.640  13.650  1.00  0.00            
ATOM    143  O3  DU7     2      45.100  14.670  14.000  1.00  0.00            
ATOM    144  C11 DU7     2      41.760  14.890  12.180  1.00  0.00            
ATOM    145  C12 DU7     2      40.600  15.620  12.170  1.00  0.00            
ATOM    146  C13 DU7     2      36.800  18.250  11.850  1.00  0.00            
ATOM    147  C14 DU7     2      35.630  19.030  11.690  1.00  0.00            
ATOM    148  H1  DU7     2      32.420  21.240  11.660  1.00  0.00            
ATOM    149  H2  DU7     2      33.330  19.880  12.490  1.00  0.00            
ATOM    150  H3  DU7     2      33.320  21.620  13.150  1.00  0.00            
ATOM    151  H4  DU7     2      33.630  22.770  10.650  1.00  0.00            
ATOM    152  H5  DU7     2      35.140  23.270  11.410  1.00  0.00            
ATOM    153  H6  DU7     2      35.150  22.340   9.800  1.00  0.00            
ATOM    154  H7  DU7     2      36.800  22.120  12.130  1.00  0.00            
ATOM    155  H8  DU7     2      39.010  20.870  12.410  1.00  0.00            
ATOM    156  H9  DU7     2      41.140  17.160  15.220  1.00  0.00            
ATOM    157  H10 DU7     2      43.130  15.740  15.170  1.00  0.00            
ATOM    158  H11 DU7     2      41.900  14.240  11.320  1.00  0.00            
ATOM    159  H12 DU7     2      39.930  15.630  11.310  1.00  0.00            
ATOM    160  H13 DU7     2      36.670  17.170  11.780  1.00  0.00            
ATOM    161  H14 DU7     2      34.660  18.550  11.730  1.00  0.00            
TER
ENDMDL
MODEL        1
ATOM      1  H1  ACD     1      35.030  16.140  20.760  1.00  0.00            
ATOM      2  O1  ACD     1      35.210  16.570  19.920  1.00  0.00            
ATOM      3  C1  ACD     1      36.060  17.710  20.230  1.00  0.00            
ATOM      4  H2  ACD     1      37.100  17.360  20.310  1.00  0.00            
ATOM      5  H3  ACD     1      35.780  18.120  21.210  1.00  0.00            
ATOM      6  C2  ACD     1      35.950  18.930  19.250  1.00  0.00            
ATOM      7  H4  ACD     1      36.460  19.820  19.640  1.00  0.00            
ATOM      8  O2  ACD     1      36.460  18.520  18.020  1.00  0.00            
ATOM      9  C3  ACD     1      36.480  19.510  17.000  1.00  0.00            
ATOM     10  H5  ACD     1      36.920  19.150  16.060  1.00  0.00            
ATOM     11  O3  ACD     1      37.400  20.540  17.410  1.00  0.00            
ATOM     12  C4  ACD     1      38.860  20.340  17.080  1.00  0.00            
ATOM     13  H6  ACD     1      39.020  19.280  16.840  1.00  0.00            
ATOM     14  C5  ACD     1      39.180  21.270  15.900  1.00  0.00            
ATOM     15  H7  ACD     1      38.880  22.290  16.180  1.00  0.00            
ATOM     16  O4  ACD     1      38.460  20.940  14.740  1.00  0.00            
ATOM     17  H8  ACD     1      38.950  20.180  14.420  1.00  0.00            
ATOM     18  C6  ACD     1      40.660  21.470  15.650  1.00  0.00            
ATOM     19  H9  ACD     1      41.050  20.560  15.160  1.00  0.00            
ATOM     20  O5  ACD     1      41.060  22.550  14.790  1.00  0.00            
ATOM     21  H10 ACD     1      41.340  23.330  15.270  1.00  0.00            
ATOM     22  C7  ACD     1      41.410  21.590  16.990  1.00  0.00            
ATOM     23  H11 ACD     1      42.510  21.610  16.990  1.00  0.00            
ATOM     24  O6  ACD     1      41.130  20.620  17.980  1.00  0.00            
ATOM     25  C8  ACD     1      39.810  20.480  18.310  1.00  0.00            
ATOM     26  H12 ACD     1      39.530  21.380  18.870  1.00  0.00            
ATOM     27  C9  ACD     1      39.640  19.360  19.360  1.00  0.00            
ATOM     28  H13 ACD     1      40.500  19.480  20.040  1.00  0.00            
ATOM     29  H14 ACD     1      38.750  19.540  19.980  1.00  0.00            
ATOM     30  O7  ACD     1      39.600  17.990  18.930  1.00  0.00            
ATOM     31  H15 ACD     1      39.610  17.480  19.750  1.00  0.00            
ATOM     32  O8  ACD     1      41.120  22.930  17.460  1.00  0.00            
ATOM     33  C10 ACD     1      42.100  23.610  18.230  1.00  0.00            
ATOM     34  H16 ACD     1      43.090  23.350  17.840  1.00  0.00            
ATOM     35  C11 ACD     1      41.790  25.070  17.880  1.00  0.00            
ATOM     36  H17 ACD     1      40.700  25.200  17.790  1.00  0.00            
ATOM     37  O9  ACD     1      42.540  25.320  16.650  1.00  0.00            
ATOM     38  H18 ACD     1      42.390  26.220  16.350  1.00  0.00            
ATOM     39  C12 ACD     1      42.210  26.030  19.010  1.00  0.00            
ATOM     40  H19 ACD     1      43.320  26.030  18.990  1.00  0.00            
ATOM     41  O10 ACD     1      41.700  27.340  18.680  1.00  0.00            
ATOM     42  H20 ACD     1      40.750  27.210  18.740  1.00  0.00            
ATOM     43  C13 ACD     1      41.620  25.600  20.360  1.00  0.00            
ATOM     44  H21 ACD     1      41.880  26.300  21.160  1.00  0.00            
ATOM     45  O11 ACD     1      42.230  24.350  20.660  1.00  0.00            
ATOM     46  C14 ACD     1      42.000  23.260  19.730  1.00  0.00            
ATOM     47  H22 ACD     1      41.010  22.820  19.910  1.00  0.00            
ATOM     48  C15 ACD     1      43.050  22.190  20.090  1.00  0.00            
ATOM     49  H23 ACD     1      43.340  21.490  19.300  1.00  0.00            
ATOM     50  H24 ACD     1      43.970  22.700  20.430  1.00  0.00            
ATOM     51  O12 ACD     1      42.700  21.430  21.170  1.00  0.00            
ATOM     52  H25 ACD     1      42.850  21.920  21.980  1.00  0.00            
ATOM     53  O13 ACD     1      40.230  25.460  20.290  1.00  0.00            
ATOM     54  C16 ACD     1      39.440  26.470  20.930  1.00  0.00            
ATOM     55  H26 ACD     1      40.000  27.390  21.160  1.00  0.00            
ATOM     56  C17 ACD     1      38.340  26.730  19.900  1.00  0.00            
ATOM     57  H27 ACD     1      37.890  25.740  19.760  1.00  0.00            
ATOM     58  O14 ACD     1      38.970  27.210  18.710  1.00  0.00            
ATOM     59  H28 ACD     1      38.310  27.400  18.040  1.00  0.00            
ATOM     60  C18 ACD     1      37.240  27.690  20.520  1.00  0.00            
ATOM     61  H29 ACD     1      37.540  28.740  20.630  1.00  0.00            
ATOM     62  O15 ACD     1      36.040  27.480  19.690  1.00  0.00            
ATOM     63  H30 ACD     1      35.850  26.560  19.500  1.00  0.00            
ATOM     64  C19 ACD     1      36.850  27.170  21.900  1.00  0.00            
ATOM     65  H31 ACD     1      36.180  27.840  22.440  1.00  0.00            
ATOM     66  O16 ACD     1      37.960  26.870  22.720  1.00  0.00            
ATOM     67  C20 ACD     1      38.890  25.910  22.200  1.00  0.00            
ATOM     68  H32 ACD     1      38.360  24.970  22.010  1.00  0.00            
ATOM     69  C21 ACD     1      39.920  25.640  23.290  1.00  0.00            
ATOM     70  H33 ACD     1      39.390  25.030  24.040  1.00  0.00            
ATOM     71  H34 ACD     1      40.700  25.070  22.780  1.00  0.00            
ATOM     72  O17 ACD     1      40.450  26.820  23.880  1.00  0.00            
ATOM     73  H35 ACD     1      41.140  26.540  24.490  1.00  0.00            
ATOM     74  O18 ACD     1      36.100  25.950  21.660  1.00  0.00            
ATOM     75  C22 ACD     1      34.970  25.740  22.610  1.00  0.00            
ATOM     76  H36 ACD     1      35.080  26.480  23.420  1.00  0.00            
ATOM     77  C23 ACD     1      33.710  25.970  21.860  1.00  0.00            
ATOM     78  H37 ACD     1      33.770  25.450  20.890  1.00  0.00            
ATOM     79  O19 ACD     1      33.740  27.330  21.490  1.00  0.00            
ATOM     80  H38 ACD     1      34.670  27.480  21.310  1.00  0.00            
ATOM     81  C24 ACD     1      32.470  25.510  22.570  1.00  0.00            
ATOM     82  H39 ACD     1      32.320  26.180  23.420  1.00  0.00            
ATOM     83  O20 ACD     1      31.290  25.410  21.890  1.00  0.00            
ATOM     84  H40 ACD     1      31.510  24.830  21.160  1.00  0.00            
ATOM     85  C25 ACD     1      32.580  24.100  23.140  1.00  0.00            
ATOM     86  H41 ACD     1      31.770  23.810  23.820  1.00  0.00            
ATOM     87  O21 ACD     1      33.780  23.970  23.850  1.00  0.00            
ATOM     88  C26 ACD     1      35.050  24.290  23.160  1.00  0.00            
ATOM     89  H42 ACD     1      35.190  23.590  22.320  1.00  0.00            
ATOM     90  C27 ACD     1      36.210  24.290  24.190  1.00  0.00            
ATOM     91  H43 ACD     1      37.120  24.270  23.580  1.00  0.00            
ATOM     92  H44 ACD     1      36.160  25.210  24.780  1.00  0.00            
ATOM     93  O22 ACD     1      36.280  23.100  25.010  1.00  0.00            
ATOM     94  H45 ACD     1      36.910  23.230  25.730  1.00  0.00            
ATOM     95  O23 ACD     1      32.590  23.170  22.100  1.00  0.00            
ATOM     96  C28 ACD     1      32.270  21.780  22.470  1.00  0.00            
ATOM     97  H46 ACD     1      31.450  21.780  23.200  1.00  0.00            
ATOM     98  C29 ACD     1      33.450  20.910  22.970  1.00  0.00            
ATOM     99  H47 ACD     1      34.420  21.290  22.610  1.00  0.00            
ATOM    100  O24 ACD     1      33.350  19.520  22.450  1.00  0.00            
ATOM    101  C30 ACD     1      33.570  20.810  24.490  1.00  0.00            
ATOM    102  H48 ACD     1      33.220  21.650  25.110  1.00  0.00            
ATOM    103  H49 ACD     1      33.000  19.950  24.830  1.00  0.00            
ATOM    104  O25 ACD     1      34.890  20.460  25.050  1.00  0.00            
ATOM    105  H50 ACD     1      35.390  21.250  25.260  1.00  0.00            
ATOM    106  C31 ACD     1      31.620  21.310  21.150  1.00  0.00            
ATOM    107  H51 ACD     1      32.140  21.760  20.300  1.00  0.00            
ATOM    108  O26 ACD     1      30.230  21.810  21.080  1.00  0.00            
ATOM    109  H52 ACD     1      29.960  21.710  20.160  1.00  0.00            
ATOM    110  C32 ACD     1      31.670  19.820  20.920  1.00  0.00            
ATOM    111  H53 ACD     1      31.000  19.310  21.630  1.00  0.00            
ATOM    112  O27 ACD     1      31.270  19.500  19.590  1.00  0.00            
ATOM    113  H54 ACD     1      31.880  19.990  19.040  1.00  0.00            
ATOM    114  C33 ACD     1      33.050  19.320  21.090  1.00  0.00            
ATOM    115  H55 ACD     1      33.070  18.230  20.940  1.00  0.00            
ATOM    116  O28 ACD     1      34.050  20.070  20.280  1.00  0.00            
ATOM    117  C34 ACD     1      34.480  19.360  19.080  1.00  0.00            
ATOM    118  H56 ACD     1      33.800  18.530  18.820  1.00  0.00            
ATOM    119  C35 ACD     1      34.350  20.410  18.060  1.00  0.00            
ATOM    120  H57 ACD     1      34.820  21.310  18.480  1.00  0.00            
ATOM    121  O29 ACD     1      32.970  20.630  17.820  1.00  0.00            
ATOM    122  H58 ACD     1      32.630  19.950  17.230  1.00  0.00            
ATOM    123  C36 ACD     1      35.080  20.110  16.790  1.00  0.00            
ATOM    124  H59 ACD     1      34.490  19.390  16.200  1.00  0.00            
ATOM    125  O30 ACD     1      35.250  21.360  16.100  1.00  0.00            
ATOM    126  H60 ACD     1      36.170  21.570  16.270  1.00  0.00            
ATOM    127  C1  DU7     2      34.380  27.040  16.650  1.00  0.00            
ATOM    128  N1  DU7     2      35.760  26.420  16.670  1.00  0.00            
ATOM    129  C2  DU7     2      36.740  27.080  15.780  1.00  0.00            
ATOM    130  C3  DU7     2      36.090  25.330  17.520  1.00  0.00            
ATOM    131  C4  DU7     2      37.370  24.770  17.470  1.00  0.00            
ATOM    132  C5  DU7     2      37.670  23.670  18.300  1.00  0.00            
ATOM    133  C6  DU7     2      36.710  23.090  19.200  1.00  0.00            
ATOM    134  N2  DU7     2      37.170  22.150  20.190  1.00  0.00            
ATOM    135  N3  DU7     2      37.440  22.660  21.320  1.00  0.00            
ATOM    136  C7  DU7     2      38.110  21.740  22.150  1.00  0.00            
ATOM    137  C8  DU7     2      39.500  21.790  22.410  1.00  0.00            
ATOM    138  C9  DU7     2      40.180  20.800  23.160  1.00  0.00            
ATOM    139  C10 DU7     2      39.510  19.650  23.580  1.00  0.00            
ATOM    140  S1  DU7     2      40.250  18.350  24.480  1.00  0.00            
ATOM    141  O1  DU7     2      39.510  17.140  24.180  1.00  0.00            
ATOM    142  O2  DU7     2      40.080  18.760  25.870  1.00  0.00            
ATOM    143  O3  DU7     2      41.600  18.400  23.950  1.00  0.00            
ATOM    144  C11 DU7     2      38.160  19.570  23.280  1.00  0.00            
ATOM    145  C12 DU7     2      37.460  20.600  22.640  1.00  0.00            
ATOM    146  C13 DU7     2      35.420  23.670  19.140  1.00  0.00            
ATOM    147  C14 DU7     2      35.100  24.830  18.400  1.00  0.00            
ATOM    148  H1  DU7     2      33.960  27.380  17.610  1.00  0.00            
ATOM    149  H2  DU7     2      34.440  27.860  15.930  1.00  0.00            
ATOM    150  H3  DU7     2      33.730  26.310  16.150  1.00  0.00            
ATOM    151  H4  DU7     2      36.410  27.950  15.200  1.00  0.00            
ATOM    152  H5  DU7     2      37.680  27.400  16.240  1.00  0.00            
ATOM    153  H6  DU7     2      36.990  26.240  15.110  1.00  0.00            
ATOM    154  H7  DU7     2      38.130  25.000  16.730  1.00  0.00            
ATOM    155  H8  DU7     2      38.620  23.150  18.340  1.00  0.00            
ATOM    156  H9  DU7     2      40.120  22.640  22.160  1.00  0.00            
ATOM    157  H10 DU7     2      41.240  20.950  23.360  1.00  0.00            
ATOM    158  H11 DU7     2      37.530  18.760  23.620  1.00  0.00            
ATOM    159  H12 DU7     2      36.420  20.490  22.340  1.00  0.00            
ATOM    160  H13 DU7     2      34.670  23.280  19.820  1.00  0.00            
ATOM    161  H14 DU7     2      34.070  25.170  18.380  1.00  0.00            
TER
ENDMDL
MODEL        1
ATOM      1  H1  ACD     1      36.060  20.880  27.260  1.00  0.00            
ATOM      2  O1  ACD     1      36.870  20.370  27.190  1.00  0.00            
ATOM      3  C1  ACD     1      36.430  19.130  26.750  1.00  0.00            
ATOM      4  H2  ACD     1      36.000  19.120  25.740  1.00  0.00            
ATOM      5  H3  ACD     1      35.620  18.880  27.440  1.00  0.00            
ATOM      6  C2  ACD     1      37.460  18.010  26.760  1.00  0.00            
ATOM      7  H4  ACD     1      36.930  17.100  26.430  1.00  0.00            
ATOM      8  O2  ACD     1      38.390  18.450  25.750  1.00  0.00            
ATOM      9  C3  ACD     1      39.460  17.510  25.590  1.00  0.00            
ATOM     10  H5  ACD     1      39.990  18.010  24.770  1.00  0.00            
ATOM     11  O3  ACD     1      38.940  16.250  25.210  1.00  0.00            
ATOM     12  C4  ACD     1      38.940  16.000  23.740  1.00  0.00            
ATOM     13  H6  ACD     1      39.580  16.730  23.210  1.00  0.00            
ATOM     14  C5  ACD     1      39.770  14.660  23.730  1.00  0.00            
ATOM     15  H7  ACD     1      39.390  14.020  24.540  1.00  0.00            
ATOM     16  O4  ACD     1      41.170  15.020  24.000  1.00  0.00            
ATOM     17  H8  ACD     1      41.160  15.560  24.790  1.00  0.00            
ATOM     18  C6  ACD     1      39.600  14.030  22.310  1.00  0.00            
ATOM     19  H9  ACD     1      40.000  14.740  21.570  1.00  0.00            
ATOM     20  O5  ACD     1      40.340  12.810  22.220  1.00  0.00            
ATOM     21  H10 ACD     1      39.860  11.990  22.410  1.00  0.00            
ATOM     22  C7  ACD     1      38.170  13.890  21.920  1.00  0.00            
ATOM     23  H11 ACD     1      38.020  13.300  21.010  1.00  0.00            
ATOM     24  O6  ACD     1      37.560  15.170  21.820  1.00  0.00            
ATOM     25  C8  ACD     1      37.550  15.920  23.030  1.00  0.00            
ATOM     26  H12 ACD     1      36.820  15.430  23.690  1.00  0.00            
ATOM     27  C9  ACD     1      37.110  17.300  22.710  1.00  0.00            
ATOM     28  H13 ACD     1      36.070  17.180  22.360  1.00  0.00            
ATOM     29  H14 ACD     1      36.970  17.830  23.660  1.00  0.00            
ATOM     30  O7  ACD     1      37.940  17.830  21.630  1.00  0.00            
ATOM     31  H15 ACD     1      38.750  18.270  21.900  1.00  0.00            
ATOM     32  O8  ACD     1      37.590  13.190  23.020  1.00  0.00            
ATOM     33  C10 ACD     1      36.980  11.970  22.760  1.00  0.00            
ATOM     34  H16 ACD     1      37.360  11.420  21.890  1.00  0.00            
ATOM     35  C11 ACD     1      37.320  11.060  23.940  1.00  0.00            
ATOM     36  H17 ACD     1      37.200  11.690  24.830  1.00  0.00            
ATOM     37  O9  ACD     1      38.680  10.710  23.700  1.00  0.00            
ATOM     38  H18 ACD     1      38.990   9.910  24.130  1.00  0.00            
ATOM     39  C12 ACD     1      36.440   9.820  23.990  1.00  0.00            
ATOM     40  H19 ACD     1      36.520   9.240  23.070  1.00  0.00            
ATOM     41  O10 ACD     1      36.700   9.100  25.150  1.00  0.00            
ATOM     42  H20 ACD     1      36.770   9.770  25.840  1.00  0.00            
ATOM     43  C13 ACD     1      34.970  10.200  23.910  1.00  0.00            
ATOM     44  H21 ACD     1      34.470   9.240  23.780  1.00  0.00            
ATOM     45  O11 ACD     1      34.730  10.990  22.760  1.00  0.00            
ATOM     46  C14 ACD     1      35.420  12.240  22.710  1.00  0.00            
ATOM     47  H22 ACD     1      35.260  12.840  23.610  1.00  0.00            
ATOM     48  C15 ACD     1      34.900  13.000  21.500  1.00  0.00            
ATOM     49  H23 ACD     1      33.880  13.310  21.760  1.00  0.00            
ATOM     50  H24 ACD     1      35.540  13.890  21.460  1.00  0.00            
ATOM     51  O12 ACD     1      34.930  12.210  20.340  1.00  0.00            
ATOM     52  H25 ACD     1      34.720  11.320  20.650  1.00  0.00            
ATOM     53  O13 ACD     1      34.450  10.820  25.090  1.00  0.00            
ATOM     54  C16 ACD     1      33.170  10.470  25.530  1.00  0.00            
ATOM     55  H26 ACD     1      32.770   9.630  24.950  1.00  0.00            
ATOM     56  C17 ACD     1      33.370   9.990  26.970  1.00  0.00            
ATOM     57  H27 ACD     1      34.040  10.630  27.550  1.00  0.00            
ATOM     58  O14 ACD     1      33.910   8.630  26.940  1.00  0.00            
ATOM     59  H28 ACD     1      34.590   8.590  26.260  1.00  0.00            
ATOM     60  C18 ACD     1      32.020   9.940  27.690  1.00  0.00            
ATOM     61  H29 ACD     1      31.510   9.060  27.270  1.00  0.00            
ATOM     62  O15 ACD     1      32.160   9.710  29.080  1.00  0.00            
ATOM     63  H30 ACD     1      32.910   9.130  29.190  1.00  0.00            
ATOM     64  C19 ACD     1      31.180  11.200  27.590  1.00  0.00            
ATOM     65  H31 ACD     1      30.210  10.950  28.040  1.00  0.00            
ATOM     66  O16 ACD     1      31.040  11.430  26.200  1.00  0.00            
ATOM     67  C20 ACD     1      32.310  11.700  25.530  1.00  0.00            
ATOM     68  H32 ACD     1      32.890  12.490  26.030  1.00  0.00            
ATOM     69  C21 ACD     1      31.890  12.230  24.150  1.00  0.00            
ATOM     70  H33 ACD     1      31.140  13.030  24.230  1.00  0.00            
ATOM     71  H34 ACD     1      32.810  12.650  23.720  1.00  0.00            
ATOM     72  O17 ACD     1      31.400  11.180  23.270  1.00  0.00            
ATOM     73  H35 ACD     1      30.510  10.890  23.500  1.00  0.00            
ATOM     74  O18 ACD     1      31.760  12.290  28.160  1.00  0.00            
ATOM     75  C22 ACD     1      31.160  13.010  29.230  1.00  0.00            
ATOM     76  H36 ACD     1      30.130  12.710  29.450  1.00  0.00            
ATOM     77  C23 ACD     1      31.940  12.770  30.500  1.00  0.00            
ATOM     78  H37 ACD     1      32.990  12.700  30.190  1.00  0.00            
ATOM     79  O19 ACD     1      31.440  11.580  31.110  1.00  0.00            
ATOM     80  H38 ACD     1      31.660  10.830  30.540  1.00  0.00            
ATOM     81  C24 ACD     1      31.810  13.970  31.450  1.00  0.00            
ATOM     82  H39 ACD     1      30.810  13.960  31.890  1.00  0.00            
ATOM     83  O20 ACD     1      32.700  13.900  32.610  1.00  0.00            
ATOM     84  H40 ACD     1      32.380  13.290  33.280  1.00  0.00            
ATOM     85  C25 ACD     1      32.100  15.240  30.660  1.00  0.00            
ATOM     86  H41 ACD     1      31.900  16.090  31.320  1.00  0.00            
ATOM     87  O21 ACD     1      31.100  15.470  29.670  1.00  0.00            
ATOM     88  C26 ACD     1      31.190  14.480  28.630  1.00  0.00            
ATOM     89  H42 ACD     1      32.190  14.500  28.180  1.00  0.00            
ATOM     90  C27 ACD     1      30.150  14.790  27.470  1.00  0.00            
ATOM     91  H43 ACD     1      30.100  15.880  27.360  1.00  0.00            
ATOM     92  H44 ACD     1      30.640  14.340  26.600  1.00  0.00            
ATOM     93  O22 ACD     1      28.850  14.190  27.630  1.00  0.00            
ATOM     94  H45 ACD     1      28.460  14.800  28.270  1.00  0.00            
ATOM     95  O23 ACD     1      33.370  15.330  30.120  1.00  0.00            
ATOM     96  C28 ACD     1      34.230  16.400  30.580  1.00  0.00            
ATOM     97  H46 ACD     1      33.650  16.980  31.300  1.00  0.00            
ATOM     98  C29 ACD     1      34.620  17.230  29.380  1.00  0.00            
ATOM     99  H47 ACD     1      35.040  16.540  28.630  1.00  0.00            
ATOM    100  O24 ACD     1      35.540  18.250  29.770  1.00  0.00            
ATOM    101  C30 ACD     1      33.470  17.860  28.670  1.00  0.00            
ATOM    102  H48 ACD     1      33.750  18.400  27.760  1.00  0.00            
ATOM    103  H49 ACD     1      32.920  17.030  28.210  1.00  0.00            
ATOM    104  O25 ACD     1      32.630  18.630  29.540  1.00  0.00            
ATOM    105  H50 ACD     1      33.250  19.260  29.920  1.00  0.00            
ATOM    106  C31 ACD     1      35.470  15.770  31.200  1.00  0.00            
ATOM    107  H51 ACD     1      35.960  15.140  30.450  1.00  0.00            
ATOM    108  O26 ACD     1      35.220  14.990  32.380  1.00  0.00            
ATOM    109  H52 ACD     1      34.360  14.570  32.340  1.00  0.00            
ATOM    110  C32 ACD     1      36.520  16.830  31.370  1.00  0.00            
ATOM    111  H53 ACD     1      36.210  17.550  32.140  1.00  0.00            
ATOM    112  O27 ACD     1      37.820  16.480  31.650  1.00  0.00            
ATOM    113  H54 ACD     1      38.190  16.340  30.770  1.00  0.00            
ATOM    114  C33 ACD     1      36.690  17.740  30.180  1.00  0.00            
ATOM    115  H55 ACD     1      37.290  18.580  30.550  1.00  0.00            
ATOM    116  O28 ACD     1      37.400  17.060  29.130  1.00  0.00            
ATOM    117  C34 ACD     1      38.120  17.750  28.160  1.00  0.00            
ATOM    118  H56 ACD     1      38.380  18.740  28.570  1.00  0.00            
ATOM    119  C35 ACD     1      39.460  16.940  28.030  1.00  0.00            
ATOM    120  H57 ACD     1      39.150  15.910  27.800  1.00  0.00            
ATOM    121  O29 ACD     1      40.200  17.020  29.280  1.00  0.00            
ATOM    122  H58 ACD     1      41.050  16.580  29.230  1.00  0.00            
ATOM    123  C36 ACD     1      40.280  17.480  26.880  1.00  0.00            
ATOM    124  H59 ACD     1      40.620  18.490  27.160  1.00  0.00            
ATOM    125  O30 ACD     1      41.420  16.760  26.500  1.00  0.00            
ATOM    126  H60 ACD     1      41.960  16.610  27.280  1.00  0.00            
ATOM    127  C1  DU7     2      38.260  13.010  31.560  1.00  0.00            
ATOM    128  N1  DU7     2      38.620  13.210  30.110  1.00  0.00            
ATOM    129  C2  DU7     2      40.010  13.500  29.880  1.00  0.00            
ATOM    130  C3  DU7     2      37.670  13.280  29.010  1.00  0.00            
ATOM    131  C4  DU7     2      36.330  12.980  29.280  1.00  0.00            
ATOM    132  C5  DU7     2      35.310  13.290  28.330  1.00  0.00            
ATOM    133  C6  DU7     2      35.680  13.900  27.120  1.00  0.00            
ATOM    134  N2  DU7     2      34.710  14.220  26.160  1.00  0.00            
ATOM    135  N3  DU7     2      34.810  15.410  25.620  1.00  0.00            
ATOM    136  C7  DU7     2      33.650  15.670  24.760  1.00  0.00            
ATOM    137  C8  DU7     2      32.450  16.100  25.370  1.00  0.00            
ATOM    138  C9  DU7     2      31.280  16.390  24.610  1.00  0.00            
ATOM    139  C10 DU7     2      31.320  16.260  23.210  1.00  0.00            
ATOM    140  S1  DU7     2      30.060  16.740  22.120  1.00  0.00            
ATOM    141  O1  DU7     2      29.220  17.500  23.050  1.00  0.00            
ATOM    142  O2  DU7     2      29.600  15.520  21.490  1.00  0.00            
ATOM    143  O3  DU7     2      30.920  17.520  21.160  1.00  0.00            
ATOM    144  C11 DU7     2      32.550  15.860  22.650  1.00  0.00            
ATOM    145  C12 DU7     2      33.620  15.520  23.440  1.00  0.00            
ATOM    146  C13 DU7     2      37.050  14.050  26.780  1.00  0.00            
ATOM    147  C14 DU7     2      38.000  13.700  27.720  1.00  0.00            
ATOM    148  H1  DU7     2      37.940  13.930  32.060  1.00  0.00            
ATOM    149  H2  DU7     2      37.390  12.350  31.700  1.00  0.00            
ATOM    150  H3  DU7     2      39.140  12.630  32.100  1.00  0.00            
ATOM    151  H4  DU7     2      40.650  13.110  30.690  1.00  0.00            
ATOM    152  H5  DU7     2      40.290  13.030  28.930  1.00  0.00            
ATOM    153  H6  DU7     2      40.240  14.560  29.750  1.00  0.00            
ATOM    154  H7  DU7     2      36.070  12.580  30.260  1.00  0.00            
ATOM    155  H8  DU7     2      34.280  13.080  28.590  1.00  0.00            
ATOM    156  H9  DU7     2      32.360  16.080  26.450  1.00  0.00            
ATOM    157  H10 DU7     2      30.390  16.720  25.140  1.00  0.00            
ATOM    158  H11 DU7     2      32.690  15.760  21.580  1.00  0.00            
ATOM    159  H12 DU7     2      34.540  15.360  22.890  1.00  0.00            
ATOM    160  H13 DU7     2      37.270  14.230  25.740  1.00  0.00            
ATOM    161  H14 DU7     2      39.010  13.920  27.410  1.00  0.00            
TER
ENDMDL
MODEL        1
ATOM      1  H1  ACD     1      36.970  28.340  18.730  1.00  0.00            
ATOM      2  O1  ACD     1      36.880  28.300  17.780  1.00  0.00            
ATOM      3  C1  ACD     1      36.350  27.040  17.560  1.00  0.00            
ATOM      4  H2  ACD     1      35.660  26.910  18.410  1.00  0.00            
ATOM      5  H3  ACD     1      37.060  26.210  17.710  1.00  0.00            
ATOM      6  C2  ACD     1      35.680  26.910  16.220  1.00  0.00            
ATOM      7  H4  ACD     1      35.220  27.880  15.960  1.00  0.00            
ATOM      8  O2  ACD     1      36.680  26.720  15.250  1.00  0.00            
ATOM      9  C3  ACD     1      36.060  26.570  13.940  1.00  0.00            
ATOM     10  H5  ACD     1      36.880  26.530  13.230  1.00  0.00            
ATOM     11  O3  ACD     1      35.310  27.730  13.520  1.00  0.00            
ATOM     12  C4  ACD     1      35.890  28.640  12.670  1.00  0.00            
ATOM     13  H6  ACD     1      36.810  28.220  12.240  1.00  0.00            
ATOM     14  C5  ACD     1      34.950  28.750  11.490  1.00  0.00            
ATOM     15  H7  ACD     1      33.910  28.930  11.780  1.00  0.00            
ATOM     16  O4  ACD     1      34.930  27.570  10.700  1.00  0.00            
ATOM     17  H8  ACD     1      35.750  27.360  10.250  1.00  0.00            
ATOM     18  C6  ACD     1      35.360  29.970  10.600  1.00  0.00            
ATOM     19  H9  ACD     1      36.240  29.680  10.010  1.00  0.00            
ATOM     20  O5  ACD     1      34.360  30.340   9.650  1.00  0.00            
ATOM     21  H10 ACD     1      34.150  29.490   9.270  1.00  0.00            
ATOM     22  C7  ACD     1      35.810  31.310  11.370  1.00  0.00            
ATOM     23  H11 ACD     1      36.420  32.000  10.770  1.00  0.00            
ATOM     24  O6  ACD     1      36.710  30.910  12.390  1.00  0.00            
ATOM     25  C8  ACD     1      36.260  29.940  13.420  1.00  0.00            
ATOM     26  H12 ACD     1      35.380  30.280  13.970  1.00  0.00            
ATOM     27  C9  ACD     1      37.390  29.810  14.350  1.00  0.00            
ATOM     28  H13 ACD     1      38.030  30.690  14.240  1.00  0.00            
ATOM     29  H14 ACD     1      36.960  29.700  15.360  1.00  0.00            
ATOM     30  O7  ACD     1      38.350  28.730  14.090  1.00  0.00            
ATOM     31  H15 ACD     1      37.920  27.920  14.380  1.00  0.00            
ATOM     32  O8  ACD     1      34.740  31.890  12.010  1.00  0.00            
ATOM     33  C10 ACD     1      34.600  33.320  11.790  1.00  0.00            
ATOM     34  H16 ACD     1      35.540  33.760  11.450  1.00  0.00            
ATOM     35  C11 ACD     1      33.460  33.490  10.730  1.00  0.00            
ATOM     36  H17 ACD     1      32.640  32.880  11.120  1.00  0.00            
ATOM     37  O9  ACD     1      33.870  33.080   9.460  1.00  0.00            
ATOM     38  H18 ACD     1      33.930  32.120   9.520  1.00  0.00            
ATOM     39  C12 ACD     1      32.950  34.980  10.670  1.00  0.00            
ATOM     40  H19 ACD     1      33.810  35.630  10.460  1.00  0.00            
ATOM     41  O10 ACD     1      31.840  35.170   9.760  1.00  0.00            
ATOM     42  H20 ACD     1      31.190  34.510  10.000  1.00  0.00            
ATOM     43  C13 ACD     1      32.520  35.370  12.110  1.00  0.00            
ATOM     44  H21 ACD     1      32.190  36.410  12.080  1.00  0.00            
ATOM     45  O11 ACD     1      33.640  35.250  13.030  1.00  0.00            
ATOM     46  C14 ACD     1      34.200  33.920  13.180  1.00  0.00            
ATOM     47  H22 ACD     1      33.470  33.260  13.670  1.00  0.00            
ATOM     48  C15 ACD     1      35.420  33.950  14.150  1.00  0.00            
ATOM     49  H23 ACD     1      35.860  32.960  14.320  1.00  0.00            
ATOM     50  H24 ACD     1      36.250  34.560  13.780  1.00  0.00            
ATOM     51  O12 ACD     1      34.990  34.580  15.340  1.00  0.00            
ATOM     52  H25 ACD     1      34.570  35.390  15.030  1.00  0.00            
ATOM     53  O13 ACD     1      31.340  34.530  12.460  1.00  0.00            
ATOM     54  C16 ACD     1      30.340  35.070  13.370  1.00  0.00            
ATOM     55  H26 ACD     1      29.980  36.050  13.040  1.00  0.00            
ATOM     56  C17 ACD     1      29.170  34.150  13.300  1.00  0.00            
ATOM     57  H27 ACD     1      29.590  33.160  13.530  1.00  0.00            
ATOM     58  O14 ACD     1      28.640  34.170  11.930  1.00  0.00            
ATOM     59  H28 ACD     1      29.290  33.820  11.320  1.00  0.00            
ATOM     60  C18 ACD     1      28.140  34.360  14.470  1.00  0.00            
ATOM     61  H29 ACD     1      27.720  35.370  14.350  1.00  0.00            
ATOM     62  O15 ACD     1      27.060  33.410  14.520  1.00  0.00            
ATOM     63  H30 ACD     1      27.440  32.530  14.590  1.00  0.00            
ATOM     64  C19 ACD     1      28.970  34.260  15.800  1.00  0.00            
ATOM     65  H31 ACD     1      28.350  34.500  16.670  1.00  0.00            
ATOM     66  O16 ACD     1      29.900  35.290  15.750  1.00  0.00            
ATOM     67  C20 ACD     1      30.950  35.240  14.770  1.00  0.00            
ATOM     68  H32 ACD     1      31.520  34.310  14.910  1.00  0.00            
ATOM     69  C21 ACD     1      31.760  36.470  15.010  1.00  0.00            
ATOM     70  H33 ACD     1      32.500  36.710  14.240  1.00  0.00            
ATOM     71  H34 ACD     1      31.090  37.330  15.120  1.00  0.00            
ATOM     72  O17 ACD     1      32.540  36.320  16.250  1.00  0.00            
ATOM     73  H35 ACD     1      32.040  35.790  16.880  1.00  0.00            
ATOM     74  O18 ACD     1      29.590  32.940  15.890  1.00  0.00            
ATOM     75  C22 ACD     1      28.990  31.970  16.730  1.00  0.00            
ATOM     76  H36 ACD     1      28.030  32.440  16.970  1.00  0.00            
ATOM     77  C23 ACD     1      28.770  30.640  15.930  1.00  0.00            
ATOM     78  H37 ACD     1      29.700  30.230  15.520  1.00  0.00            
ATOM     79  O19 ACD     1      27.860  30.850  14.880  1.00  0.00            
ATOM     80  H38 ACD     1      27.480  30.070  14.470  1.00  0.00            
ATOM     81  C24 ACD     1      28.210  29.670  16.890  1.00  0.00            
ATOM     82  H39 ACD     1      27.280  30.080  17.310  1.00  0.00            
ATOM     83  O20 ACD     1      27.830  28.380  16.370  1.00  0.00            
ATOM     84  H40 ACD     1      27.340  28.580  15.560  1.00  0.00            
ATOM     85  C25 ACD     1      29.120  29.460  18.080  1.00  0.00            
ATOM     86  H41 ACD     1      28.610  28.780  18.770  1.00  0.00            
ATOM     87  O21 ACD     1      29.410  30.740  18.770  1.00  0.00            
ATOM     88  C26 ACD     1      29.910  31.750  17.940  1.00  0.00            
ATOM     89  H42 ACD     1      30.880  31.440  17.520  1.00  0.00            
ATOM     90  C27 ACD     1      29.970  33.070  18.920  1.00  0.00            
ATOM     91  H43 ACD     1      30.560  32.850  19.820  1.00  0.00            
ATOM     92  H44 ACD     1      30.430  33.940  18.430  1.00  0.00            
ATOM     93  O22 ACD     1      28.670  33.580  19.260  1.00  0.00            
ATOM     94  H45 ACD     1      28.690  34.310  19.880  1.00  0.00            
ATOM     95  O23 ACD     1      30.300  28.850  17.610  1.00  0.00            
ATOM     96  C28 ACD     1      30.880  27.820  18.350  1.00  0.00            
ATOM     97  H46 ACD     1      30.230  27.660  19.220  1.00  0.00            
ATOM     98  C29 ACD     1      32.340  28.190  18.510  1.00  0.00            
ATOM     99  H47 ACD     1      32.800  28.590  17.600  1.00  0.00            
ATOM    100  O24 ACD     1      33.200  27.070  18.910  1.00  0.00            
ATOM    101  C30 ACD     1      32.570  29.280  19.600  1.00  0.00            
ATOM    102  H48 ACD     1      33.610  29.600  19.660  1.00  0.00            
ATOM    103  H49 ACD     1      32.020  30.160  19.250  1.00  0.00            
ATOM    104  O25 ACD     1      32.130  28.860  20.850  1.00  0.00            
ATOM    105  H50 ACD     1      31.370  29.430  20.940  1.00  0.00            
ATOM    106  C31 ACD     1      30.670  26.560  17.460  1.00  0.00            
ATOM    107  H51 ACD     1      31.020  26.830  16.450  1.00  0.00            
ATOM    108  O26 ACD     1      29.280  26.200  17.440  1.00  0.00            
ATOM    109  H52 ACD     1      28.830  26.950  17.050  1.00  0.00            
ATOM    110  C32 ACD     1      31.610  25.500  18.080  1.00  0.00            
ATOM    111  H53 ACD     1      31.370  25.310  19.140  1.00  0.00            
ATOM    112  O27 ACD     1      31.550  24.290  17.400  1.00  0.00            
ATOM    113  H54 ACD     1      30.940  23.680  17.820  1.00  0.00            
ATOM    114  C33 ACD     1      33.100  26.010  18.050  1.00  0.00            
ATOM    115  H55 ACD     1      33.850  25.300  18.410  1.00  0.00            
ATOM    116  O28 ACD     1      33.390  26.250  16.680  1.00  0.00            
ATOM    117  C34 ACD     1      34.620  25.840  16.220  1.00  0.00            
ATOM    118  H56 ACD     1      35.100  24.970  16.680  1.00  0.00            
ATOM    119  C35 ACD     1      34.160  25.350  14.910  1.00  0.00            
ATOM    120  H57 ACD     1      33.450  26.050  14.450  1.00  0.00            
ATOM    121  O29 ACD     1      33.430  24.170  15.080  1.00  0.00            
ATOM    122  H58 ACD     1      33.020  24.130  15.950  1.00  0.00            
ATOM    123  C36 ACD     1      35.170  25.290  13.800  1.00  0.00            
ATOM    124  H59 ACD     1      35.730  24.390  14.100  1.00  0.00            
ATOM    125  O30 ACD     1      34.550  25.300  12.540  1.00  0.00            
ATOM    126  H60 ACD     1      34.730  26.170  12.170  1.00  0.00            
ATOM    127  C1  DU7     2      28.090  29.670  11.320  1.00  0.00            
ATOM    128  N1  DU7     2      29.150  28.700  11.660  1.00  0.00            
ATOM    129  C2  DU7     2      29.190  27.330  10.950  1.00  0.00            
ATOM    130  C3  DU7     2      30.220  29.070  12.470  1.00  0.00            
ATOM    131  C4  DU7     2      30.860  28.130  13.370  1.00  0.00            
ATOM    132  C5  DU7     2      31.840  28.550  14.300  1.00  0.00            
ATOM    133  C6  DU7     2      32.140  29.890  14.510  1.00  0.00            
ATOM    134  N2  DU7     2      32.860  30.270  15.620  1.00  0.00            
ATOM    135  N3  DU7     2      33.230  31.480  15.720  1.00  0.00            
ATOM    136  C7  DU7     2      33.830  31.730  16.980  1.00  0.00            
ATOM    137  C8  DU7     2      33.280  32.560  17.870  1.00  0.00            
ATOM    138  C9  DU7     2      33.870  32.820  19.080  1.00  0.00            
ATOM    139  C10 DU7     2      35.120  32.270  19.400  1.00  0.00            
ATOM    140  S1  DU7     2      35.980  32.770  20.950  1.00  0.00            
ATOM    141  O1  DU7     2      37.320  33.040  20.500  1.00  0.00            
ATOM    142  O2  DU7     2      35.920  31.590  21.840  1.00  0.00            
ATOM    143  O3  DU7     2      35.260  33.950  21.310  1.00  0.00            
ATOM    144  C11 DU7     2      35.790  31.450  18.520  1.00  0.00            
ATOM    145  C12 DU7     2      35.020  31.110  17.360  1.00  0.00            
ATOM    146  C13 DU7     2      31.560  30.800  13.610  1.00  0.00            
ATOM    147  C14 DU7     2      30.580  30.400  12.650  1.00  0.00            
ATOM    148  H1  DU7     2      28.500  30.230  10.470  1.00  0.00            
ATOM    149  H2  DU7     2      27.090  29.250  11.110  1.00  0.00            
ATOM    150  H3  DU7     2      27.900  30.350  12.160  1.00  0.00            
ATOM    151  H4  DU7     2      29.660  26.590  11.600  1.00  0.00            
ATOM    152  H5  DU7     2      28.220  26.900  10.670  1.00  0.00            
ATOM    153  H6  DU7     2      29.780  27.510  10.050  1.00  0.00            
ATOM    154  H7  DU7     2      30.540  27.090  13.370  1.00  0.00            
ATOM    155  H8  DU7     2      32.290  27.760  14.900  1.00  0.00            
ATOM    156  H9  DU7     2      32.340  33.040  17.620  1.00  0.00            
ATOM    157  H10 DU7     2      33.370  33.560  19.700  1.00  0.00            
ATOM    158  H11 DU7     2      36.810  31.160  18.740  1.00  0.00            
ATOM    159  H12 DU7     2      35.480  30.490  16.590  1.00  0.00            
ATOM    160  H13 DU7     2      31.780  31.860  13.730  1.00  0.00            
ATOM    161  H14 DU7     2      30.120  31.150  12.020  1.00  0.00            
TER
ENDMDL
MODEL        1
ATOM      1  H1  ACD     1      35.510  17.370  14.900  1.00  0.00            
ATOM      2  O1  ACD     1      35.830  17.510  14.010  1.00  0.00            
ATOM      3  C1  ACD     1      37.090  18.180  13.890  1.00  0.00            
ATOM      4  H2  ACD     1      37.990  17.640  14.220  1.00  0.00            
ATOM      5  H3  ACD     1      37.050  18.970  14.650  1.00  0.00            
ATOM      6  C2  ACD     1      37.600  18.790  12.550  1.00  0.00            
ATOM      7  H4  ACD     1      38.450  19.490  12.620  1.00  0.00            
ATOM      8  O2  ACD     1      37.990  17.630  11.760  1.00  0.00            
ATOM      9  C3  ACD     1      38.370  17.930  10.470  1.00  0.00            
ATOM     10  H5  ACD     1      38.750  17.010  10.010  1.00  0.00            
ATOM     11  O3  ACD     1      39.480  18.820  10.550  1.00  0.00            
ATOM     12  C4  ACD     1      40.540  18.550   9.640  1.00  0.00            
ATOM     13  H6  ACD     1      40.240  17.770   8.930  1.00  0.00            
ATOM     14  C5  ACD     1      40.820  19.930   9.020  1.00  0.00            
ATOM     15  H7  ACD     1      41.080  20.560   9.890  1.00  0.00            
ATOM     16  O4  ACD     1      39.650  20.430   8.370  1.00  0.00            
ATOM     17  H8  ACD     1      39.900  21.330   8.160  1.00  0.00            
ATOM     18  C6  ACD     1      42.050  19.840   8.110  1.00  0.00            
ATOM     19  H9  ACD     1      41.870  19.150   7.270  1.00  0.00            
ATOM     20  O5  ACD     1      42.390  21.150   7.650  1.00  0.00            
ATOM     21  H10 ACD     1      43.250  21.250   8.070  1.00  0.00            
ATOM     22  C7  ACD     1      43.210  19.150   8.940  1.00  0.00            
ATOM     23  H11 ACD     1      44.030  19.030   8.230  1.00  0.00            
ATOM     24  O6  ACD     1      42.800  17.880   9.430  1.00  0.00            
ATOM     25  C8  ACD     1      41.780  17.980  10.350  1.00  0.00            
ATOM     26  H12 ACD     1      42.090  18.650  11.160  1.00  0.00            
ATOM     27  C9  ACD     1      41.540  16.550  11.020  1.00  0.00            
ATOM     28  H13 ACD     1      42.520  16.140  11.290  1.00  0.00            
ATOM     29  H14 ACD     1      40.970  16.690  11.950  1.00  0.00            
ATOM     30  O7  ACD     1      40.830  15.680  10.100  1.00  0.00            
ATOM     31  H15 ACD     1      40.610  14.840  10.510  1.00  0.00            
ATOM     32  O8  ACD     1      43.570  20.000  10.040  1.00  0.00            
ATOM     33  C10 ACD     1      44.920  20.230  10.360  1.00  0.00            
ATOM     34  H16 ACD     1      45.530  19.440   9.910  1.00  0.00            
ATOM     35  C11 ACD     1      45.170  21.600   9.870  1.00  0.00            
ATOM     36  H17 ACD     1      44.250  22.160  10.080  1.00  0.00            
ATOM     37  O9  ACD     1      45.130  21.680   8.430  1.00  0.00            
ATOM     38  H18 ACD     1      45.160  22.600   8.160  1.00  0.00            
ATOM     39  C12 ACD     1      46.250  22.490  10.490  1.00  0.00            
ATOM     40  H19 ACD     1      47.250  22.160  10.180  1.00  0.00            
ATOM     41  O10 ACD     1      45.990  23.850  10.270  1.00  0.00            
ATOM     42  H20 ACD     1      45.530  23.990  11.100  1.00  0.00            
ATOM     43  C13 ACD     1      46.210  22.240  12.010  1.00  0.00            
ATOM     44  H21 ACD     1      47.090  22.680  12.480  1.00  0.00            
ATOM     45  O11 ACD     1      46.290  20.830  12.380  1.00  0.00            
ATOM     46  C14 ACD     1      45.160  20.120  11.860  1.00  0.00            
ATOM     47  H22 ACD     1      44.280  20.530  12.370  1.00  0.00            
ATOM     48  C15 ACD     1      45.230  18.670  12.290  1.00  0.00            
ATOM     49  H23 ACD     1      45.410  18.560  13.360  1.00  0.00            
ATOM     50  H24 ACD     1      44.270  18.170  12.090  1.00  0.00            
ATOM     51  O12 ACD     1      46.270  17.880  11.620  1.00  0.00            
ATOM     52  H25 ACD     1      46.360  17.100  12.180  1.00  0.00            
ATOM     53  O13 ACD     1      45.020  22.820  12.590  1.00  0.00            
ATOM     54  C16 ACD     1      45.130  23.550  13.830  1.00  0.00            
ATOM     55  H26 ACD     1      46.200  23.700  14.020  1.00  0.00            
ATOM     56  C17 ACD     1      44.530  24.900  13.610  1.00  0.00            
ATOM     57  H27 ACD     1      43.530  24.790  13.170  1.00  0.00            
ATOM     58  O14 ACD     1      45.230  25.660  12.690  1.00  0.00            
ATOM     59  H28 ACD     1      46.120  25.780  13.040  1.00  0.00            
ATOM     60  C18 ACD     1      44.300  25.740  14.950  1.00  0.00            
ATOM     61  H29 ACD     1      45.230  25.850  15.510  1.00  0.00            
ATOM     62  O15 ACD     1      43.640  27.010  14.680  1.00  0.00            
ATOM     63  H30 ACD     1      42.790  26.710  14.350  1.00  0.00            
ATOM     64  C19 ACD     1      43.410  24.770  15.710  1.00  0.00            
ATOM     65  H31 ACD     1      43.080  25.110  16.700  1.00  0.00            
ATOM     66  O16 ACD     1      44.190  23.620  16.060  1.00  0.00            
ATOM     67  C20 ACD     1      44.490  22.730  14.980  1.00  0.00            
ATOM     68  H32 ACD     1      43.560  22.270  14.600  1.00  0.00            
ATOM     69  C21 ACD     1      45.370  21.700  15.490  1.00  0.00            
ATOM     70  H33 ACD     1      44.850  21.210  16.320  1.00  0.00            
ATOM     71  H34 ACD     1      45.500  20.840  14.820  1.00  0.00            
ATOM     72  O17 ACD     1      46.650  22.290  15.800  1.00  0.00            
ATOM     73  H35 ACD     1      46.590  22.600  16.710  1.00  0.00            
ATOM     74  O18 ACD     1      42.200  24.420  15.080  1.00  0.00            
ATOM     75  C22 ACD     1      41.060  25.260  15.330  1.00  0.00            
ATOM     76  H36 ACD     1      41.320  26.190  15.840  1.00  0.00            
ATOM     77  C23 ACD     1      40.470  25.690  14.010  1.00  0.00            
ATOM     78  H37 ACD     1      40.480  24.790  13.380  1.00  0.00            
ATOM     79  O19 ACD     1      41.350  26.650  13.360  1.00  0.00            
ATOM     80  H38 ACD     1      40.960  26.820  12.500  1.00  0.00            
ATOM     81  C24 ACD     1      38.990  26.210  14.040  1.00  0.00            
ATOM     82  H39 ACD     1      39.030  27.160  14.590  1.00  0.00            
ATOM     83  O20 ACD     1      38.320  26.280  12.770  1.00  0.00            
ATOM     84  H40 ACD     1      38.020  25.370  12.650  1.00  0.00            
ATOM     85  C25 ACD     1      38.120  25.330  14.930  1.00  0.00            
ATOM     86  H41 ACD     1      37.140  25.820  15.030  1.00  0.00            
ATOM     87  O21 ACD     1      38.690  25.090  16.210  1.00  0.00            
ATOM     88  C26 ACD     1      40.040  24.510  16.180  1.00  0.00            
ATOM     89  H42 ACD     1      39.890  23.510  15.750  1.00  0.00            
ATOM     90  C27 ACD     1      40.550  24.130  17.590  1.00  0.00            
ATOM     91  H43 ACD     1      39.790  23.510  18.080  1.00  0.00            
ATOM     92  H44 ACD     1      41.400  23.430  17.580  1.00  0.00            
ATOM     93  O22 ACD     1      40.830  25.310  18.330  1.00  0.00            
ATOM     94  H45 ACD     1      41.260  25.040  19.150  1.00  0.00            
ATOM     95  O23 ACD     1      37.960  24.030  14.330  1.00  0.00            
ATOM     96  C28 ACD     1      36.780  23.360  14.580  1.00  0.00            
ATOM     97  H46 ACD     1      36.140  23.770  15.370  1.00  0.00            
ATOM     98  C29 ACD     1      36.990  21.870  14.910  1.00  0.00            
ATOM     99  H47 ACD     1      37.730  21.420  14.230  1.00  0.00            
ATOM    100  O24 ACD     1      35.850  21.060  14.650  1.00  0.00            
ATOM    101  C30 ACD     1      37.450  21.590  16.370  1.00  0.00            
ATOM    102  H48 ACD     1      37.520  20.530  16.610  1.00  0.00            
ATOM    103  H49 ACD     1      38.400  22.120  16.470  1.00  0.00            
ATOM    104  O25 ACD     1      36.530  22.260  17.250  1.00  0.00            
ATOM    105  H50 ACD     1      36.660  21.970  18.160  1.00  0.00            
ATOM    106  C31 ACD     1      35.900  23.740  13.360  1.00  0.00            
ATOM    107  H51 ACD     1      36.520  23.670  12.450  1.00  0.00            
ATOM    108  O26 ACD     1      35.380  25.080  13.440  1.00  0.00            
ATOM    109  H52 ACD     1      35.120  25.340  12.550  1.00  0.00            
ATOM    110  C32 ACD     1      34.780  22.710  13.200  1.00  0.00            
ATOM    111  H53 ACD     1      34.070  22.770  14.040  1.00  0.00            
ATOM    112  O27 ACD     1      33.960  22.870  12.020  1.00  0.00            
ATOM    113  H54 ACD     1      34.520  22.810  11.240  1.00  0.00            
ATOM    114  C33 ACD     1      35.270  21.270  13.370  1.00  0.00            
ATOM    115  H55 ACD     1      34.440  20.590  13.180  1.00  0.00            
ATOM    116  O28 ACD     1      36.280  20.970  12.370  1.00  0.00            
ATOM    117  C34 ACD     1      36.420  19.610  11.900  1.00  0.00            
ATOM    118  H56 ACD     1      35.470  19.070  12.050  1.00  0.00            
ATOM    119  C35 ACD     1      36.540  19.750  10.380  1.00  0.00            
ATOM    120  H57 ACD     1      37.270  20.550  10.200  1.00  0.00            
ATOM    121  O29 ACD     1      35.210  20.120   9.850  1.00  0.00            
ATOM    122  H58 ACD     1      35.120  21.080   9.890  1.00  0.00            
ATOM    123  C36 ACD     1      37.120  18.450   9.770  1.00  0.00            
ATOM    124  H59 ACD     1      36.310  17.710   9.790  1.00  0.00            
ATOM    125  O30 ACD     1      37.510  18.710   8.400  1.00  0.00            
ATOM    126  H60 ACD     1      38.300  19.260   8.340  1.00  0.00            
ATOM    127  C1  DU7     2      38.030  25.770   8.750  1.00  0.00            
ATOM    128  N1  DU7     2      39.460  25.360   8.900  1.00  0.00            
ATOM    129  C2  DU7     2      40.420  26.130   8.030  1.00  0.00            
ATOM    130  C3  DU7     2      39.870  24.330   9.770  1.00  0.00            
ATOM    131  C4  DU7     2      41.210  24.200  10.150  1.00  0.00            
ATOM    132  C5  DU7     2      41.690  23.270  11.100  1.00  0.00            
ATOM    133  C6  DU7     2      40.730  22.310  11.620  1.00  0.00            
ATOM    134  N2  DU7     2      41.160  21.310  12.510  1.00  0.00            
ATOM    135  N3  DU7     2      40.610  21.210  13.630  1.00  0.00            
ATOM    136  C7  DU7     2      41.040  20.310  14.600  1.00  0.00            
ATOM    137  C8  DU7     2      41.390  20.780  15.890  1.00  0.00            
ATOM    138  C9  DU7     2      41.890  19.820  16.810  1.00  0.00            
ATOM    139  C10 DU7     2      41.980  18.430  16.520  1.00  0.00            
ATOM    140  S1  DU7     2      42.620  17.360  17.800  1.00  0.00            
ATOM    141  O1  DU7     2      42.590  16.000  17.310  1.00  0.00            
ATOM    142  O2  DU7     2      41.610  17.640  18.810  1.00  0.00            
ATOM    143  O3  DU7     2      43.930  17.920  18.040  1.00  0.00            
ATOM    144  C11 DU7     2      41.610  18.020  15.290  1.00  0.00            
ATOM    145  C12 DU7     2      41.260  18.930  14.320  1.00  0.00            
ATOM    146  C13 DU7     2      39.390  22.420  11.210  1.00  0.00            
ATOM    147  C14 DU7     2      38.980  23.380  10.300  1.00  0.00            
ATOM    148  H1  DU7     2      37.770  26.280   7.820  1.00  0.00            
ATOM    149  H2  DU7     2      37.370  24.900   8.850  1.00  0.00            
ATOM    150  H3  DU7     2      37.690  26.400   9.580  1.00  0.00            
ATOM    151  H4  DU7     2      40.930  25.500   7.290  1.00  0.00            
ATOM    152  H5  DU7     2      39.940  26.980   7.530  1.00  0.00            
ATOM    153  H6  DU7     2      41.200  26.510   8.710  1.00  0.00            
ATOM    154  H7  DU7     2      41.900  25.000   9.880  1.00  0.00            
ATOM    155  H8  DU7     2      42.740  23.330  11.350  1.00  0.00            
ATOM    156  H9  DU7     2      41.290  21.820  16.180  1.00  0.00            
ATOM    157  H10 DU7     2      42.010  20.220  17.820  1.00  0.00            
ATOM    158  H11 DU7     2      41.480  16.950  15.120  1.00  0.00            
ATOM    159  H12 DU7     2      40.890  18.500  13.390  1.00  0.00            
ATOM    160  H13 DU7     2      38.640  21.710  11.550  1.00  0.00            
ATOM    161  H14 DU7     2      37.920  23.460  10.060  1.00  0.00            
TER
ENDMDL
MODEL        1
ATOM      1  H1  ACD     1      31.680  16.640  29.400  1.00  0.00            
ATOM      2  O1  ACD     1      32.540  16.340  29.080  1.00  0.00            
ATOM      3  C1  ACD     1      32.560  16.440  27.650  1.00  0.00            
ATOM      4  H2  ACD     1      31.650  15.950  27.280  1.00  0.00            
ATOM      5  H3  ACD     1      33.460  15.930  27.290  1.00  0.00            
ATOM      6  C2  ACD     1      32.700  17.840  27.190  1.00  0.00            
ATOM      7  H4  ACD     1      32.770  17.870  26.090  1.00  0.00            
ATOM      8  O2  ACD     1      31.570  18.560  27.600  1.00  0.00            
ATOM      9  C3  ACD     1      31.530  19.920  27.140  1.00  0.00            
ATOM     10  H5  ACD     1      30.650  20.480  27.470  1.00  0.00            
ATOM     11  O3  ACD     1      31.520  20.030  25.740  1.00  0.00            
ATOM     12  C4  ACD     1      30.250  20.010  25.080  1.00  0.00            
ATOM     13  H6  ACD     1      29.380  20.190  25.720  1.00  0.00            
ATOM     14  C5  ACD     1      30.320  21.300  24.180  1.00  0.00            
ATOM     15  H7  ACD     1      31.240  21.340  23.580  1.00  0.00            
ATOM     16  O4  ACD     1      30.310  22.460  25.100  1.00  0.00            
ATOM     17  H8  ACD     1      29.460  22.910  25.030  1.00  0.00            
ATOM     18  C6  ACD     1      29.120  21.250  23.250  1.00  0.00            
ATOM     19  H9  ACD     1      28.220  21.210  23.870  1.00  0.00            
ATOM     20  O5  ACD     1      29.190  22.390  22.390  1.00  0.00            
ATOM     21  H10 ACD     1      29.930  22.160  21.830  1.00  0.00            
ATOM     22  C7  ACD     1      29.090  19.960  22.430  1.00  0.00            
ATOM     23  H11 ACD     1      28.190  20.040  21.800  1.00  0.00            
ATOM     24  O6  ACD     1      28.960  18.880  23.350  1.00  0.00            
ATOM     25  C8  ACD     1      30.020  18.700  24.330  1.00  0.00            
ATOM     26  H12 ACD     1      30.950  18.500  23.780  1.00  0.00            
ATOM     27  C9  ACD     1      29.540  17.520  25.180  1.00  0.00            
ATOM     28  H13 ACD     1      28.970  16.820  24.560  1.00  0.00            
ATOM     29  H14 ACD     1      30.500  17.080  25.490  1.00  0.00            
ATOM     30  O7  ACD     1      28.830  17.840  26.370  1.00  0.00            
ATOM     31  H15 ACD     1      28.140  18.450  26.080  1.00  0.00            
ATOM     32  O8  ACD     1      30.250  19.850  21.530  1.00  0.00            
ATOM     33  C10 ACD     1      29.950  19.670  20.160  1.00  0.00            
ATOM     34  H16 ACD     1      28.990  20.170  19.940  1.00  0.00            
ATOM     35  C11 ACD     1      30.930  20.600  19.410  1.00  0.00            
ATOM     36  H17 ACD     1      31.840  20.290  19.940  1.00  0.00            
ATOM     37  O9  ACD     1      30.610  22.000  19.580  1.00  0.00            
ATOM     38  H18 ACD     1      29.750  22.250  19.210  1.00  0.00            
ATOM     39  C12 ACD     1      31.080  20.270  17.960  1.00  0.00            
ATOM     40  H19 ACD     1      30.140  20.380  17.400  1.00  0.00            
ATOM     41  O10 ACD     1      32.050  21.040  17.330  1.00  0.00            
ATOM     42  H20 ACD     1      31.760  21.950  17.390  1.00  0.00            
ATOM     43  C13 ACD     1      31.410  18.840  17.890  1.00  0.00            
ATOM     44  H21 ACD     1      31.690  18.660  16.850  1.00  0.00            
ATOM     45  O11 ACD     1      30.330  18.070  18.350  1.00  0.00            
ATOM     46  C14 ACD     1      30.020  18.200  19.730  1.00  0.00            
ATOM     47  H22 ACD     1      30.890  17.770  20.260  1.00  0.00            
ATOM     48  C15 ACD     1      28.690  17.470  19.970  1.00  0.00            
ATOM     49  H23 ACD     1      28.710  16.430  19.610  1.00  0.00            
ATOM     50  H24 ACD     1      28.460  17.340  21.040  1.00  0.00            
ATOM     51  O12 ACD     1      27.570  18.230  19.440  1.00  0.00            
ATOM     52  H25 ACD     1      27.660  18.340  18.490  1.00  0.00            
ATOM     53  O13 ACD     1      32.550  18.460  18.660  1.00  0.00            
ATOM     54  C16 ACD     1      33.610  17.800  18.060  1.00  0.00            
ATOM     55  H26 ACD     1      33.300  17.470  17.060  1.00  0.00            
ATOM     56  C17 ACD     1      34.810  18.820  18.010  1.00  0.00            
ATOM     57  H27 ACD     1      34.960  19.170  19.040  1.00  0.00            
ATOM     58  O14 ACD     1      34.600  19.920  17.170  1.00  0.00            
ATOM     59  H28 ACD     1      33.760  20.370  17.290  1.00  0.00            
ATOM     60  C18 ACD     1      36.110  17.990  17.630  1.00  0.00            
ATOM     61  H29 ACD     1      35.950  17.740  16.580  1.00  0.00            
ATOM     62  O15 ACD     1      37.340  18.770  17.910  1.00  0.00            
ATOM     63  H30 ACD     1      37.160  19.690  17.740  1.00  0.00            
ATOM     64  C19 ACD     1      36.300  16.770  18.500  1.00  0.00            
ATOM     65  H31 ACD     1      37.160  16.190  18.180  1.00  0.00            
ATOM     66  O16 ACD     1      35.130  16.020  18.350  1.00  0.00            
ATOM     67  C20 ACD     1      33.860  16.550  18.810  1.00  0.00            
ATOM     68  H32 ACD     1      33.960  16.710  19.890  1.00  0.00            
ATOM     69  C21 ACD     1      32.790  15.510  18.540  1.00  0.00            
ATOM     70  H33 ACD     1      33.030  14.530  18.970  1.00  0.00            
ATOM     71  H34 ACD     1      31.910  15.730  19.150  1.00  0.00            
ATOM     72  O17 ACD     1      32.390  15.330  17.170  1.00  0.00            
ATOM     73  H35 ACD     1      31.500  15.680  17.100  1.00  0.00            
ATOM     74  O18 ACD     1      36.390  17.180  19.870  1.00  0.00            
ATOM     75  C22 ACD     1      37.340  16.480  20.690  1.00  0.00            
ATOM     76  H36 ACD     1      37.950  15.740  20.150  1.00  0.00            
ATOM     77  C23 ACD     1      38.320  17.500  21.170  1.00  0.00            
ATOM     78  H37 ACD     1      37.710  18.280  21.660  1.00  0.00            
ATOM     79  O19 ACD     1      39.070  17.910  20.000  1.00  0.00            
ATOM     80  H38 ACD     1      38.500  18.150  19.260  1.00  0.00            
ATOM     81  C24 ACD     1      39.240  16.850  22.230  1.00  0.00            
ATOM     82  H39 ACD     1      39.880  16.130  21.700  1.00  0.00            
ATOM     83  O20 ACD     1      40.000  17.730  23.020  1.00  0.00            
ATOM     84  H40 ACD     1      39.420  18.010  23.730  1.00  0.00            
ATOM     85  C25 ACD     1      38.510  16.040  23.220  1.00  0.00            
ATOM     86  H41 ACD     1      39.260  15.450  23.760  1.00  0.00            
ATOM     87  O21 ACD     1      37.650  15.060  22.620  1.00  0.00            
ATOM     88  C26 ACD     1      36.600  15.550  21.760  1.00  0.00            
ATOM     89  H42 ACD     1      36.040  16.230  22.410  1.00  0.00            
ATOM     90  C27 ACD     1      35.860  14.380  21.260  1.00  0.00            
ATOM     91  H43 ACD     1      35.450  13.760  22.070  1.00  0.00            
ATOM     92  H44 ACD     1      35.100  14.780  20.580  1.00  0.00            
ATOM     93  O22 ACD     1      36.760  13.580  20.480  1.00  0.00            
ATOM     94  H45 ACD     1      36.290  12.870  20.020  1.00  0.00            
ATOM     95  O23 ACD     1      37.760  16.850  24.090  1.00  0.00            
ATOM     96  C28 ACD     1      37.740  16.500  25.490  1.00  0.00            
ATOM     97  H46 ACD     1      38.660  16.030  25.860  1.00  0.00            
ATOM     98  C29 ACD     1      36.480  15.690  25.870  1.00  0.00            
ATOM     99  H47 ACD     1      35.660  16.040  25.240  1.00  0.00            
ATOM    100  O24 ACD     1      36.190  15.940  27.270  1.00  0.00            
ATOM    101  C30 ACD     1      36.580  14.160  25.700  1.00  0.00            
ATOM    102  H48 ACD     1      36.830  14.000  24.650  1.00  0.00            
ATOM    103  H49 ACD     1      37.370  13.860  26.400  1.00  0.00            
ATOM    104  O25 ACD     1      35.380  13.500  26.110  1.00  0.00            
ATOM    105  H50 ACD     1      35.470  12.550  25.980  1.00  0.00            
ATOM    106  C31 ACD     1      37.780  17.920  26.170  1.00  0.00            
ATOM    107  H51 ACD     1      37.020  18.520  25.650  1.00  0.00            
ATOM    108  O26 ACD     1      39.080  18.480  26.020  1.00  0.00            
ATOM    109  H52 ACD     1      39.760  17.900  26.380  1.00  0.00            
ATOM    110  C32 ACD     1      37.370  17.860  27.680  1.00  0.00            
ATOM    111  H53 ACD     1      38.170  17.250  28.120  1.00  0.00            
ATOM    112  O27 ACD     1      37.360  19.110  28.260  1.00  0.00            
ATOM    113  H54 ACD     1      36.550  19.450  27.870  1.00  0.00            
ATOM    114  C33 ACD     1      36.010  17.210  27.870  1.00  0.00            
ATOM    115  H55 ACD     1      35.800  17.050  28.930  1.00  0.00            
ATOM    116  O28 ACD     1      35.070  17.990  27.100  1.00  0.00            
ATOM    117  C34 ACD     1      33.910  18.570  27.750  1.00  0.00            
ATOM    118  H56 ACD     1      33.980  18.610  28.840  1.00  0.00            
ATOM    119  C35 ACD     1      33.990  20.000  27.240  1.00  0.00            
ATOM    120  H57 ACD     1      34.060  20.070  26.140  1.00  0.00            
ATOM    121  O29 ACD     1      35.220  20.640  27.750  1.00  0.00            
ATOM    122  H58 ACD     1      35.660  21.120  27.040  1.00  0.00            
ATOM    123  C36 ACD     1      32.780  20.740  27.610  1.00  0.00            
ATOM    124  H59 ACD     1      32.650  20.820  28.700  1.00  0.00            
ATOM    125  O30 ACD     1      32.800  22.060  27.060  1.00  0.00            
ATOM    126  H60 ACD     1      32.570  21.860  26.150  1.00  0.00            
ATOM    127  C1  DU7     2      38.210  21.440  21.480  1.00  0.00            
ATOM    128  N1  DU7     2      36.750  21.540  21.440  1.00  0.00            
ATOM    129  C2  DU7     2      36.310  22.580  20.510  1.00  0.00            
ATOM    130  C3  DU7     2      35.840  20.670  22.020  1.00  0.00            
ATOM    131  C4  DU7     2      36.290  19.680  22.920  1.00  0.00            
ATOM    132  C5  DU7     2      35.380  18.810  23.510  1.00  0.00            
ATOM    133  C6  DU7     2      34.080  18.720  23.060  1.00  0.00            
ATOM    134  N2  DU7     2      33.290  17.630  23.560  1.00  0.00            
ATOM    135  N3  DU7     2      33.180  16.730  22.710  1.00  0.00            
ATOM    136  C7  DU7     2      32.430  15.600  23.210  1.00  0.00            
ATOM    137  C8  DU7     2      33.070  14.580  23.800  1.00  0.00            
ATOM    138  C9  DU7     2      32.320  13.440  24.250  1.00  0.00            
ATOM    139  C10 DU7     2      30.960  13.260  23.930  1.00  0.00            
ATOM    140  S1  DU7     2      30.090  11.730  24.270  1.00  0.00            
ATOM    141  O1  DU7     2      29.430  11.480  23.030  1.00  0.00            
ATOM    142  O2  DU7     2      29.150  12.040  25.350  1.00  0.00            
ATOM    143  O3  DU7     2      31.120  10.730  24.610  1.00  0.00            
ATOM    144  C11 DU7     2      30.300  14.290  23.300  1.00  0.00            
ATOM    145  C12 DU7     2      31.020  15.430  22.940  1.00  0.00            
ATOM    146  C13 DU7     2      33.650  19.650  22.050  1.00  0.00            
ATOM    147  C14 DU7     2      34.490  20.660  21.600  1.00  0.00            
ATOM    148  H1  DU7     2      38.550  20.390  21.450  1.00  0.00            
ATOM    149  H2  DU7     2      38.660  21.960  20.620  1.00  0.00            
ATOM    150  H3  DU7     2      38.550  21.900  22.410  1.00  0.00            
ATOM    151  H4  DU7     2      35.440  23.170  20.800  1.00  0.00            
ATOM    152  H5  DU7     2      37.160  23.250  20.310  1.00  0.00            
ATOM    153  H6  DU7     2      36.060  22.010  19.600  1.00  0.00            
ATOM    154  H7  DU7     2      37.340  19.560  23.160  1.00  0.00            
ATOM    155  H8  DU7     2      35.790  18.150  24.280  1.00  0.00            
ATOM    156  H9  DU7     2      34.120  14.650  24.050  1.00  0.00            
ATOM    157  H10 DU7     2      32.810  12.600  24.730  1.00  0.00            
ATOM    158  H11 DU7     2      29.270  14.100  23.030  1.00  0.00            
ATOM    159  H12 DU7     2      30.550  16.230  22.370  1.00  0.00            
ATOM    160  H13 DU7     2      32.680  19.560  21.560  1.00  0.00            
ATOM    161  H14 DU7     2      34.210  21.180  20.690  1.00  0.00            
TER
ENDMDL
MODEL        1
ATOM      1  H1  ACD     1      27.040   7.260  10.750  1.00  0.00            
ATOM      2  O1  ACD     1      27.770   7.890  10.800  1.00  0.00            
ATOM      3  C1  ACD     1      28.310   7.850  12.060  1.00  0.00            
ATOM      4  H2  ACD     1      28.690   6.850  12.290  1.00  0.00            
ATOM      5  H3  ACD     1      27.530   8.140  12.770  1.00  0.00            
ATOM      6  C2  ACD     1      29.550   8.680  12.280  1.00  0.00            
ATOM      7  H4  ACD     1      29.930   8.520  13.290  1.00  0.00            
ATOM      8  O2  ACD     1      30.530   8.240  11.380  1.00  0.00            
ATOM      9  C3  ACD     1      31.760   8.990  11.430  1.00  0.00            
ATOM     10  H5  ACD     1      32.410   8.550  10.670  1.00  0.00            
ATOM     11  O3  ACD     1      32.280   8.970  12.780  1.00  0.00            
ATOM     12  C4  ACD     1      33.660   8.630  12.990  1.00  0.00            
ATOM     13  H6  ACD     1      34.220   8.560  12.050  1.00  0.00            
ATOM     14  C5  ACD     1      34.160   9.650  13.960  1.00  0.00            
ATOM     15  H7  ACD     1      33.470   9.700  14.820  1.00  0.00            
ATOM     16  O4  ACD     1      34.300  10.970  13.340  1.00  0.00            
ATOM     17  H8  ACD     1      33.580  11.070  12.710  1.00  0.00            
ATOM     18  C6  ACD     1      35.500   9.230  14.650  1.00  0.00            
ATOM     19  H9  ACD     1      36.280   9.230  13.880  1.00  0.00            
ATOM     20  O5  ACD     1      35.910  10.060  15.670  1.00  0.00            
ATOM     21  H10 ACD     1      35.600   9.630  16.480  1.00  0.00            
ATOM     22  C7  ACD     1      35.340   7.780  15.230  1.00  0.00            
ATOM     23  H11 ACD     1      36.300   7.370  15.540  1.00  0.00            
ATOM     24  O6  ACD     1      34.920   6.900  14.260  1.00  0.00            
ATOM     25  C8  ACD     1      33.680   7.170  13.560  1.00  0.00            
ATOM     26  H12 ACD     1      32.750   7.130  14.140  1.00  0.00            
ATOM     27  C9  ACD     1      33.430   6.110  12.500  1.00  0.00            
ATOM     28  H13 ACD     1      32.600   6.380  11.840  1.00  0.00            
ATOM     29  H14 ACD     1      34.310   6.000  11.850  1.00  0.00            
ATOM     30  O7  ACD     1      33.240   4.900  13.130  1.00  0.00            
ATOM     31  H15 ACD     1      32.810   4.330  12.490  1.00  0.00            
ATOM     32  O8  ACD     1      34.460   7.850  16.370  1.00  0.00            
ATOM     33  C10 ACD     1      34.820   6.890  17.400  1.00  0.00            
ATOM     34  H16 ACD     1      35.590   6.160  17.130  1.00  0.00            
ATOM     35  C11 ACD     1      35.400   7.760  18.560  1.00  0.00            
ATOM     36  H17 ACD     1      34.720   8.580  18.850  1.00  0.00            
ATOM     37  O9  ACD     1      36.660   8.400  18.210  1.00  0.00            
ATOM     38  H18 ACD     1      36.940   8.990  18.920  1.00  0.00            
ATOM     39  C12 ACD     1      35.640   6.870  19.850  1.00  0.00            
ATOM     40  H19 ACD     1      36.490   6.190  19.720  1.00  0.00            
ATOM     41  O10 ACD     1      35.920   7.710  21.010  1.00  0.00            
ATOM     42  H20 ACD     1      35.120   8.190  21.240  1.00  0.00            
ATOM     43  C13 ACD     1      34.360   6.150  20.220  1.00  0.00            
ATOM     44  H21 ACD     1      34.440   5.360  20.980  1.00  0.00            
ATOM     45  O11 ACD     1      34.040   5.320  19.020  1.00  0.00            
ATOM     46  C14 ACD     1      33.660   5.960  17.820  1.00  0.00            
ATOM     47  H22 ACD     1      32.730   6.520  17.960  1.00  0.00            
ATOM     48  C15 ACD     1      33.450   4.900  16.790  1.00  0.00            
ATOM     49  H23 ACD     1      33.230   5.360  15.820  1.00  0.00            
ATOM     50  H24 ACD     1      34.340   4.260  16.710  1.00  0.00            
ATOM     51  O12 ACD     1      32.320   4.080  17.190  1.00  0.00            
ATOM     52  H25 ACD     1      32.000   3.630  16.410  1.00  0.00            
ATOM     53  O13 ACD     1      33.310   7.020  20.540  1.00  0.00            
ATOM     54  C16 ACD     1      32.430   6.700  21.620  1.00  0.00            
ATOM     55  H26 ACD     1      32.960   6.050  22.320  1.00  0.00            
ATOM     56  C17 ACD     1      32.200   8.070  22.190  1.00  0.00            
ATOM     57  H27 ACD     1      32.140   8.750  21.330  1.00  0.00            
ATOM     58  O14 ACD     1      33.350   8.310  23.080  1.00  0.00            
ATOM     59  H28 ACD     1      33.300   7.730  23.840  1.00  0.00            
ATOM     60  C18 ACD     1      30.920   8.210  22.890  1.00  0.00            
ATOM     61  H29 ACD     1      31.010   7.600  23.800  1.00  0.00            
ATOM     62  O15 ACD     1      30.690   9.610  23.230  1.00  0.00            
ATOM     63  H30 ACD     1      30.790  10.160  22.450  1.00  0.00            
ATOM     64  C19 ACD     1      29.790   7.650  22.070  1.00  0.00            
ATOM     65  H31 ACD     1      28.810   7.750  22.560  1.00  0.00            
ATOM     66  O16 ACD     1      30.130   6.250  21.910  1.00  0.00            
ATOM     67  C20 ACD     1      31.240   6.020  21.060  1.00  0.00            
ATOM     68  H32 ACD     1      31.070   6.380  20.040  1.00  0.00            
ATOM     69  C21 ACD     1      31.470   4.520  21.050  1.00  0.00            
ATOM     70  H33 ACD     1      32.540   4.330  20.910  1.00  0.00            
ATOM     71  H34 ACD     1      31.080   4.060  21.970  1.00  0.00            
ATOM     72  O17 ACD     1      30.950   3.920  19.870  1.00  0.00            
ATOM     73  H35 ACD     1      31.630   3.960  19.200  1.00  0.00            
ATOM     74  O18 ACD     1      29.630   8.220  20.800  1.00  0.00            
ATOM     75  C22 ACD     1      28.710   9.300  20.680  1.00  0.00            
ATOM     76  H36 ACD     1      28.270   9.660  21.620  1.00  0.00            
ATOM     77  C23 ACD     1      29.450  10.490  20.090  1.00  0.00            
ATOM     78  H37 ACD     1      29.900  10.130  19.150  1.00  0.00            
ATOM     79  O19 ACD     1      30.570  11.010  20.930  1.00  0.00            
ATOM     80  H38 ACD     1      30.980  11.750  20.470  1.00  0.00            
ATOM     81  C24 ACD     1      28.420  11.590  19.740  1.00  0.00            
ATOM     82  H39 ACD     1      28.040  12.030  20.680  1.00  0.00            
ATOM     83  O20 ACD     1      29.090  12.650  19.100  1.00  0.00            
ATOM     84  H40 ACD     1      29.990  12.640  19.430  1.00  0.00            
ATOM     85  C25 ACD     1      27.400  11.170  18.800  1.00  0.00            
ATOM     86  H41 ACD     1      26.600  11.920  18.800  1.00  0.00            
ATOM     87  O21 ACD     1      26.780   9.990  19.260  1.00  0.00            
ATOM     88  C26 ACD     1      27.620   8.870  19.670  1.00  0.00            
ATOM     89  H42 ACD     1      28.070   8.430  18.770  1.00  0.00            
ATOM     90  C27 ACD     1      26.700   7.860  20.320  1.00  0.00            
ATOM     91  H43 ACD     1      25.760   7.830  19.760  1.00  0.00            
ATOM     92  H44 ACD     1      27.180   6.870  20.270  1.00  0.00            
ATOM     93  O22 ACD     1      26.260   8.130  21.610  1.00  0.00            
ATOM     94  H45 ACD     1      25.560   8.790  21.630  1.00  0.00            
ATOM     95  O23 ACD     1      27.940  10.890  17.510  1.00  0.00            
ATOM     96  C28 ACD     1      27.180  11.110  16.390  1.00  0.00            
ATOM     97  H46 ACD     1      26.170  11.450  16.670  1.00  0.00            
ATOM     98  C29 ACD     1      27.130   9.830  15.570  1.00  0.00            
ATOM     99  H47 ACD     1      28.130   9.380  15.590  1.00  0.00            
ATOM    100  O24 ACD     1      26.710  10.110  14.220  1.00  0.00            
ATOM    101  C30 ACD     1      26.270   8.730  16.120  1.00  0.00            
ATOM    102  H48 ACD     1      26.930   8.280  16.880  1.00  0.00            
ATOM    103  H49 ACD     1      25.340   9.180  16.490  1.00  0.00            
ATOM    104  O25 ACD     1      25.880   7.670  15.260  1.00  0.00            
ATOM    105  H50 ACD     1      25.160   7.170  15.660  1.00  0.00            
ATOM    106  C31 ACD     1      27.910  12.260  15.740  1.00  0.00            
ATOM    107  H51 ACD     1      28.980  12.000  15.760  1.00  0.00            
ATOM    108  O26 ACD     1      27.780  13.470  16.520  1.00  0.00            
ATOM    109  H52 ACD     1      28.240  13.290  17.350  1.00  0.00            
ATOM    110  C32 ACD     1      27.480  12.390  14.270  1.00  0.00            
ATOM    111  H53 ACD     1      26.440  12.730  14.210  1.00  0.00            
ATOM    112  O27 ACD     1      28.250  13.280  13.540  1.00  0.00            
ATOM    113  H54 ACD     1      28.120  14.160  13.890  1.00  0.00            
ATOM    114  C33 ACD     1      27.500  11.030  13.570  1.00  0.00            
ATOM    115  H55 ACD     1      27.030  11.080  12.580  1.00  0.00            
ATOM    116  O28 ACD     1      28.800  10.500  13.510  1.00  0.00            
ATOM    117  C34 ACD     1      29.270  10.180  12.180  1.00  0.00            
ATOM    118  H56 ACD     1      28.450  10.250  11.460  1.00  0.00            
ATOM    119  C35 ACD     1      30.460  11.060  12.000  1.00  0.00            
ATOM    120  H57 ACD     1      30.960  11.060  12.980  1.00  0.00            
ATOM    121  O29 ACD     1      30.080  12.390  11.560  1.00  0.00            
ATOM    122  H58 ACD     1      29.280  12.600  12.050  1.00  0.00            
ATOM    123  C36 ACD     1      31.470  10.460  10.990  1.00  0.00            
ATOM    124  H59 ACD     1      30.900  10.400  10.060  1.00  0.00            
ATOM    125  O30 ACD     1      32.670  11.230  10.990  1.00  0.00            
ATOM    126  H60 ACD     1      32.390  12.010  10.500  1.00  0.00            
ATOM    127  C1  DU7     2      33.910  14.140  16.660  1.00  0.00            
ATOM    128  N1  DU7     2      34.120  12.770  17.240  1.00  0.00            
ATOM    129  C2  DU7     2      34.970  12.740  18.460  1.00  0.00            
ATOM    130  C3  DU7     2      33.300  11.670  16.920  1.00  0.00            
ATOM    131  C4  DU7     2      33.250  10.600  17.820  1.00  0.00            
ATOM    132  C5  DU7     2      32.320   9.550  17.770  1.00  0.00            
ATOM    133  C6  DU7     2      31.330   9.630  16.780  1.00  0.00            
ATOM    134  N2  DU7     2      30.360   8.670  16.560  1.00  0.00            
ATOM    135  N3  DU7     2      30.700   7.470  16.280  1.00  0.00            
ATOM    136  C7  DU7     2      29.630   6.540  16.210  1.00  0.00            
ATOM    137  C8  DU7     2      29.250   5.900  14.960  1.00  0.00            
ATOM    138  C9  DU7     2      28.200   5.010  14.890  1.00  0.00            
ATOM    139  C10 DU7     2      27.550   4.720  16.110  1.00  0.00            
ATOM    140  S1  DU7     2      26.010   3.730  16.250  1.00  0.00            
ATOM    141  O1  DU7     2      26.420   2.510  16.950  1.00  0.00            
ATOM    142  O2  DU7     2      25.580   3.520  14.880  1.00  0.00            
ATOM    143  O3  DU7     2      25.170   4.690  17.010  1.00  0.00            
ATOM    144  C11 DU7     2      28.060   5.200  17.330  1.00  0.00            
ATOM    145  C12 DU7     2      29.040   6.160  17.420  1.00  0.00            
ATOM    146  C13 DU7     2      31.320  10.720  15.920  1.00  0.00            
ATOM    147  C14 DU7     2      32.220  11.770  16.060  1.00  0.00            
ATOM    148  H1  DU7     2      33.090  14.700  17.140  1.00  0.00            
ATOM    149  H2  DU7     2      34.770  14.780  16.850  1.00  0.00            
ATOM    150  H3  DU7     2      33.790  13.900  15.590  1.00  0.00            
ATOM    151  H4  DU7     2      35.680  11.940  18.240  1.00  0.00            
ATOM    152  H5  DU7     2      35.530  13.670  18.650  1.00  0.00            
ATOM    153  H6  DU7     2      34.370  12.510  19.340  1.00  0.00            
ATOM    154  H7  DU7     2      33.920  10.570  18.670  1.00  0.00            
ATOM    155  H8  DU7     2      32.390   8.670  18.410  1.00  0.00            
ATOM    156  H9  DU7     2      29.870   6.130  14.100  1.00  0.00            
ATOM    157  H10 DU7     2      27.930   4.660  13.900  1.00  0.00            
ATOM    158  H11 DU7     2      27.720   4.830  18.290  1.00  0.00            
ATOM    159  H12 DU7     2      29.410   6.490  18.380  1.00  0.00            
ATOM    160  H13 DU7     2      30.550  10.820  15.160  1.00  0.00            
ATOM    161  H14 DU7     2      32.070  12.640  15.430  1.00  0.00            
TER
ENDMDL
MODEL        1
ATOM      1  H1  ACD     1      26.710  23.720   5.090  1.00  0.00            
ATOM      2  O1  ACD     1      27.180  23.230   4.420  1.00  0.00            
ATOM      3  C1  ACD     1      28.520  23.740   4.680  1.00  0.00            
ATOM      4  H2  ACD     1      29.050  23.020   5.320  1.00  0.00            
ATOM      5  H3  ACD     1      28.530  24.650   5.280  1.00  0.00            
ATOM      6  C2  ACD     1      29.330  23.940   3.480  1.00  0.00            
ATOM      7  H4  ACD     1      30.130  24.600   3.830  1.00  0.00            
ATOM      8  O2  ACD     1      29.740  22.660   2.990  1.00  0.00            
ATOM      9  C3  ACD     1      30.530  22.710   1.800  1.00  0.00            
ATOM     10  H5  ACD     1      30.560  21.660   1.470  1.00  0.00            
ATOM     11  O3  ACD     1      31.780  23.270   2.130  1.00  0.00            
ATOM     12  C4  ACD     1      32.620  22.520   3.040  1.00  0.00            
ATOM     13  H6  ACD     1      31.970  21.870   3.640  1.00  0.00            
ATOM     14  C5  ACD     1      33.500  21.720   2.010  1.00  0.00            
ATOM     15  H7  ACD     1      33.810  22.420   1.220  1.00  0.00            
ATOM     16  O4  ACD     1      32.750  20.680   1.370  1.00  0.00            
ATOM     17  H8  ACD     1      33.210  20.410   0.570  1.00  0.00            
ATOM     18  C6  ACD     1      34.810  21.200   2.630  1.00  0.00            
ATOM     19  H9  ACD     1      34.540  20.470   3.410  1.00  0.00            
ATOM     20  O5  ACD     1      35.660  20.600   1.690  1.00  0.00            
ATOM     21  H10 ACD     1      36.390  21.210   1.590  1.00  0.00            
ATOM     22  C7  ACD     1      35.540  22.330   3.350  1.00  0.00            
ATOM     23  H11 ACD     1      36.410  21.940   3.890  1.00  0.00            
ATOM     24  O6  ACD     1      34.670  22.820   4.390  1.00  0.00            
ATOM     25  C8  ACD     1      33.450  23.490   3.920  1.00  0.00            
ATOM     26  H12 ACD     1      33.790  24.410   3.430  1.00  0.00            
ATOM     27  C9  ACD     1      32.650  23.970   5.130  1.00  0.00            
ATOM     28  H13 ACD     1      33.330  24.590   5.740  1.00  0.00            
ATOM     29  H14 ACD     1      31.800  24.530   4.730  1.00  0.00            
ATOM     30  O7  ACD     1      32.070  22.930   5.960  1.00  0.00            
ATOM     31  H15 ACD     1      31.680  23.400   6.700  1.00  0.00            
ATOM     32  O8  ACD     1      35.950  23.370   2.460  1.00  0.00            
ATOM     33  C10 ACD     1      36.850  24.450   2.760  1.00  0.00            
ATOM     34  H16 ACD     1      37.790  24.020   3.130  1.00  0.00            
ATOM     35  C11 ACD     1      36.930  25.170   1.490  1.00  0.00            
ATOM     36  H17 ACD     1      35.890  25.410   1.260  1.00  0.00            
ATOM     37  O9  ACD     1      37.580  24.420   0.420  1.00  0.00            
ATOM     38  H18 ACD     1      36.950  23.850  -0.040  1.00  0.00            
ATOM     39  C12 ACD     1      37.620  26.530   1.480  1.00  0.00            
ATOM     40  H19 ACD     1      38.670  26.290   1.720  1.00  0.00            
ATOM     41  O10 ACD     1      37.480  27.100   0.150  1.00  0.00            
ATOM     42  H20 ACD     1      37.630  26.330  -0.410  1.00  0.00            
ATOM     43  C13 ACD     1      37.070  27.430   2.530  1.00  0.00            
ATOM     44  H21 ACD     1      37.740  28.280   2.660  1.00  0.00            
ATOM     45  O11 ACD     1      37.050  26.720   3.800  1.00  0.00            
ATOM     46  C14 ACD     1      36.490  25.370   3.940  1.00  0.00            
ATOM     47  H22 ACD     1      35.450  25.660   3.760  1.00  0.00            
ATOM     48  C15 ACD     1      36.720  24.840   5.350  1.00  0.00            
ATOM     49  H23 ACD     1      36.090  25.510   5.950  1.00  0.00            
ATOM     50  H24 ACD     1      36.370  23.800   5.450  1.00  0.00            
ATOM     51  O12 ACD     1      38.000  24.980   5.930  1.00  0.00            
ATOM     52  H25 ACD     1      38.020  24.480   6.750  1.00  0.00            
ATOM     53  O13 ACD     1      35.770  27.900   2.150  1.00  0.00            
ATOM     54  C16 ACD     1      35.640  29.340   1.960  1.00  0.00            
ATOM     55  H26 ACD     1      36.590  29.890   1.880  1.00  0.00            
ATOM     56  C17 ACD     1      34.960  29.490   0.690  1.00  0.00            
ATOM     57  H27 ACD     1      34.050  28.870   0.680  1.00  0.00            
ATOM     58  O14 ACD     1      35.840  29.220  -0.440  1.00  0.00            
ATOM     59  H28 ACD     1      36.140  28.310  -0.460  1.00  0.00            
ATOM     60  C18 ACD     1      34.570  30.940   0.500  1.00  0.00            
ATOM     61  H29 ACD     1      35.490  31.540   0.500  1.00  0.00            
ATOM     62  O15 ACD     1      33.850  31.180  -0.720  1.00  0.00            
ATOM     63  H30 ACD     1      34.310  30.600  -1.330  1.00  0.00            
ATOM     64  C19 ACD     1      33.670  31.410   1.640  1.00  0.00            
ATOM     65  H31 ACD     1      33.510  32.470   1.410  1.00  0.00            
ATOM     66  O16 ACD     1      34.330  31.240   2.880  1.00  0.00            
ATOM     67  C20 ACD     1      34.740  29.840   3.130  1.00  0.00            
ATOM     68  H32 ACD     1      33.880  29.160   3.220  1.00  0.00            
ATOM     69  C21 ACD     1      35.510  29.760   4.460  1.00  0.00            
ATOM     70  H33 ACD     1      35.800  28.730   4.690  1.00  0.00            
ATOM     71  H34 ACD     1      36.500  30.210   4.320  1.00  0.00            
ATOM     72  O17 ACD     1      34.850  30.490   5.550  1.00  0.00            
ATOM     73  H35 ACD     1      34.950  31.400   5.280  1.00  0.00            
ATOM     74  O18 ACD     1      32.450  30.660   1.660  1.00  0.00            
ATOM     75  C22 ACD     1      31.210  31.410   1.780  1.00  0.00            
ATOM     76  H36 ACD     1      31.400  32.480   1.940  1.00  0.00            
ATOM     77  C23 ACD     1      30.500  31.340   0.410  1.00  0.00            
ATOM     78  H37 ACD     1      30.490  30.290   0.090  1.00  0.00            
ATOM     79  O19 ACD     1      31.210  32.090  -0.630  1.00  0.00            
ATOM     80  H38 ACD     1      32.120  31.770  -0.570  1.00  0.00            
ATOM     81  C24 ACD     1      29.040  31.900   0.550  1.00  0.00            
ATOM     82  H39 ACD     1      29.240  32.940   0.810  1.00  0.00            
ATOM     83  O20 ACD     1      28.340  31.810  -0.660  1.00  0.00            
ATOM     84  H40 ACD     1      27.550  32.330  -0.540  1.00  0.00            
ATOM     85  C25 ACD     1      28.300  31.240   1.710  1.00  0.00            
ATOM     86  H41 ACD     1      27.280  31.630   1.700  1.00  0.00            
ATOM     87  O21 ACD     1      29.070  31.440   2.860  1.00  0.00            
ATOM     88  C26 ACD     1      30.370  30.800   2.860  1.00  0.00            
ATOM     89  H42 ACD     1      30.290  29.710   2.740  1.00  0.00            
ATOM     90  C27 ACD     1      30.950  31.050   4.270  1.00  0.00            
ATOM     91  H43 ACD     1      30.170  30.590   4.890  1.00  0.00            
ATOM     92  H44 ACD     1      31.870  30.500   4.510  1.00  0.00            
ATOM     93  O22 ACD     1      31.290  32.380   4.660  1.00  0.00            
ATOM     94  H45 ACD     1      32.240  32.360   4.850  1.00  0.00            
ATOM     95  O23 ACD     1      28.220  29.830   1.450  1.00  0.00            
ATOM     96  C28 ACD     1      27.070  29.110   1.790  1.00  0.00            
ATOM     97  H46 ACD     1      26.300  29.860   1.580  1.00  0.00            
ATOM     98  C29 ACD     1      27.050  28.710   3.290  1.00  0.00            
ATOM     99  H47 ACD     1      28.120  28.560   3.460  1.00  0.00            
ATOM    100  O24 ACD     1      26.440  27.470   3.580  1.00  0.00            
ATOM    101  C30 ACD     1      26.400  29.720   4.200  1.00  0.00            
ATOM    102  H48 ACD     1      26.470  29.420   5.260  1.00  0.00            
ATOM    103  H49 ACD     1      26.910  30.690   4.090  1.00  0.00            
ATOM    104  O25 ACD     1      25.080  29.970   3.690  1.00  0.00            
ATOM    105  H50 ACD     1      24.640  30.300   4.480  1.00  0.00            
ATOM    106  C31 ACD     1      26.870  27.990   0.800  1.00  0.00            
ATOM    107  H51 ACD     1      27.900  27.700   0.530  1.00  0.00            
ATOM    108  O26 ACD     1      26.200  28.490  -0.420  1.00  0.00            
ATOM    109  H52 ACD     1      26.840  28.870  -1.030  1.00  0.00            
ATOM    110  C32 ACD     1      26.070  26.920   1.420  1.00  0.00            
ATOM    111  H53 ACD     1      25.020  27.240   1.490  1.00  0.00            
ATOM    112  O27 ACD     1      26.150  25.780   0.470  1.00  0.00            
ATOM    113  H54 ACD     1      27.100  25.630   0.380  1.00  0.00            
ATOM    114  C33 ACD     1      26.620  26.420   2.710  1.00  0.00            
ATOM    115  H55 ACD     1      26.050  25.550   3.070  1.00  0.00            
ATOM    116  O28 ACD     1      28.060  25.960   2.800  1.00  0.00            
ATOM    117  C34 ACD     1      28.440  24.640   2.390  1.00  0.00            
ATOM    118  H56 ACD     1      27.530  24.060   2.180  1.00  0.00            
ATOM    119  C35 ACD     1      29.350  24.790   1.170  1.00  0.00            
ATOM    120  H57 ACD     1      30.140  25.420   1.600  1.00  0.00            
ATOM    121  O29 ACD     1      28.710  25.430   0.060  1.00  0.00            
ATOM    122  H58 ACD     1      29.360  25.630  -0.620  1.00  0.00            
ATOM    123  C36 ACD     1      29.840  23.420   0.680  1.00  0.00            
ATOM    124  H59 ACD     1      28.940  22.850   0.400  1.00  0.00            
ATOM    125  O30 ACD     1      30.790  23.590  -0.380  1.00  0.00            
ATOM    126  H60 ACD     1      31.530  24.020   0.050  1.00  0.00            
ATOM    127  C1  DU7     2      33.640  24.770  -3.170  1.00  0.00            
ATOM    128  N1  DU7     2      32.740  25.930  -2.850  1.00  0.00            
ATOM    129  C2  DU7     2      32.380  26.720  -4.010  1.00  0.00            
ATOM    130  C3  DU7     2      32.510  26.310  -1.540  1.00  0.00            
ATOM    131  C4  DU7     2      33.410  26.020  -0.470  1.00  0.00            
ATOM    132  C5  DU7     2      33.110  26.430   0.810  1.00  0.00            
ATOM    133  C6  DU7     2      32.020  27.250   1.100  1.00  0.00            
ATOM    134  N2  DU7     2      31.820  27.720   2.380  1.00  0.00            
ATOM    135  N3  DU7     2      31.760  26.850   3.330  1.00  0.00            
ATOM    136  C7  DU7     2      31.640  27.310   4.610  1.00  0.00            
ATOM    137  C8  DU7     2      30.410  27.230   5.230  1.00  0.00            
ATOM    138  C9  DU7     2      30.260  27.720   6.550  1.00  0.00            
ATOM    139  C10 DU7     2      31.430  28.190   7.180  1.00  0.00            
ATOM    140  S1  DU7     2      31.250  29.010   8.740  1.00  0.00            
ATOM    141  O1  DU7     2      31.910  30.270   8.660  1.00  0.00            
ATOM    142  O2  DU7     2      31.970  28.200   9.690  1.00  0.00            
ATOM    143  O3  DU7     2      29.880  29.220   9.080  1.00  0.00            
ATOM    144  C11 DU7     2      32.700  28.060   6.660  1.00  0.00            
ATOM    145  C12 DU7     2      32.800  27.580   5.360  1.00  0.00            
ATOM    146  C13 DU7     2      31.080  27.480   0.150  1.00  0.00            
ATOM    147  C14 DU7     2      31.330  27.020  -1.160  1.00  0.00            
ATOM    148  H1  DU7     2      34.670  24.970  -2.830  1.00  0.00            
ATOM    149  H2  DU7     2      33.150  23.900  -2.710  1.00  0.00            
ATOM    150  H3  DU7     2      33.530  24.490  -4.220  1.00  0.00            
ATOM    151  H4  DU7     2      33.100  26.800  -4.830  1.00  0.00            
ATOM    152  H5  DU7     2      31.490  26.200  -4.390  1.00  0.00            
ATOM    153  H6  DU7     2      32.110  27.710  -3.610  1.00  0.00            
ATOM    154  H7  DU7     2      34.300  25.440  -0.690  1.00  0.00            
ATOM    155  H8  DU7     2      33.770  26.290   1.660  1.00  0.00            
ATOM    156  H9  DU7     2      29.560  26.840   4.680  1.00  0.00            
ATOM    157  H10 DU7     2      29.280  27.690   7.020  1.00  0.00            
ATOM    158  H11 DU7     2      33.650  28.310   7.120  1.00  0.00            
ATOM    159  H12 DU7     2      33.750  27.370   4.880  1.00  0.00            
ATOM    160  H13 DU7     2      30.130  27.980   0.350  1.00  0.00            
ATOM    161  H14 DU7     2      30.590  27.130  -1.950  1.00  0.00            
TER
ENDMDL
MODEL        1
ATOM      1  H1  ACD     1      33.730  14.240  21.370  1.00  0.00            
ATOM      2  O1  ACD     1      34.040  15.150  21.430  1.00  0.00            
ATOM      3  C1  ACD     1      33.310  15.950  20.500  1.00  0.00            
ATOM      4  H2  ACD     1      32.260  16.000  20.830  1.00  0.00            
ATOM      5  H3  ACD     1      33.260  15.340  19.590  1.00  0.00            
ATOM      6  C2  ACD     1      33.930  17.320  20.260  1.00  0.00            
ATOM      7  H4  ACD     1      33.530  17.690  19.310  1.00  0.00            
ATOM      8  O2  ACD     1      33.630  18.290  21.300  1.00  0.00            
ATOM      9  C3  ACD     1      34.080  19.660  21.200  1.00  0.00            
ATOM     10  H5  ACD     1      33.820  20.230  22.090  1.00  0.00            
ATOM     11  O3  ACD     1      33.390  20.350  20.110  1.00  0.00            
ATOM     12  C4  ACD     1      32.170  20.990  20.280  1.00  0.00            
ATOM     13  H6  ACD     1      31.780  20.820  21.290  1.00  0.00            
ATOM     14  C5  ACD     1      32.300  22.460  19.880  1.00  0.00            
ATOM     15  H7  ACD     1      32.720  22.470  18.870  1.00  0.00            
ATOM     16  O4  ACD     1      33.260  23.140  20.770  1.00  0.00            
ATOM     17  H8  ACD     1      34.050  23.390  20.280  1.00  0.00            
ATOM     18  C6  ACD     1      30.930  23.150  19.810  1.00  0.00            
ATOM     19  H9  ACD     1      30.440  23.190  20.790  1.00  0.00            
ATOM     20  O5  ACD     1      31.110  24.410  19.170  1.00  0.00            
ATOM     21  H10 ACD     1      31.780  24.910  19.640  1.00  0.00            
ATOM     22  C7  ACD     1      30.040  22.390  18.830  1.00  0.00            
ATOM     23  H11 ACD     1      29.100  22.950  18.890  1.00  0.00            
ATOM     24  O6  ACD     1      29.860  21.020  19.230  1.00  0.00            
ATOM     25  C8  ACD     1      31.060  20.230  19.380  1.00  0.00            
ATOM     26  H12 ACD     1      31.510  20.090  18.390  1.00  0.00            
ATOM     27  C9  ACD     1      30.640  18.920  19.940  1.00  0.00            
ATOM     28  H13 ACD     1      29.750  18.680  19.350  1.00  0.00            
ATOM     29  H14 ACD     1      31.410  18.180  19.670  1.00  0.00            
ATOM     30  O7  ACD     1      30.350  18.880  21.370  1.00  0.00            
ATOM     31  H15 ACD     1      29.630  19.500  21.470  1.00  0.00            
ATOM     32  O8  ACD     1      30.680  22.400  17.580  1.00  0.00            
ATOM     33  C10 ACD     1      30.030  22.780  16.400  1.00  0.00            
ATOM     34  H16 ACD     1      29.210  23.480  16.580  1.00  0.00            
ATOM     35  C11 ACD     1      31.100  23.520  15.650  1.00  0.00            
ATOM     36  H17 ACD     1      31.950  22.810  15.680  1.00  0.00            
ATOM     37  O9  ACD     1      31.360  24.780  16.320  1.00  0.00            
ATOM     38  H18 ACD     1      31.260  24.480  17.230  1.00  0.00            
ATOM     39  C12 ACD     1      30.760  23.810  14.180  1.00  0.00            
ATOM     40  H19 ACD     1      29.880  24.440  14.020  1.00  0.00            
ATOM     41  O10 ACD     1      31.840  24.370  13.510  1.00  0.00            
ATOM     42  H20 ACD     1      32.080  25.180  13.980  1.00  0.00            
ATOM     43  C13 ACD     1      30.560  22.460  13.590  1.00  0.00            
ATOM     44  H21 ACD     1      30.480  22.570  12.510  1.00  0.00            
ATOM     45  O11 ACD     1      29.470  21.920  14.150  1.00  0.00            
ATOM     46  C14 ACD     1      29.490  21.570  15.620  1.00  0.00            
ATOM     47  H22 ACD     1      30.290  20.820  15.650  1.00  0.00            
ATOM     48  C15 ACD     1      28.210  20.900  16.070  1.00  0.00            
ATOM     49  H23 ACD     1      27.930  20.100  15.380  1.00  0.00            
ATOM     50  H24 ACD     1      28.480  20.510  17.060  1.00  0.00            
ATOM     51  O12 ACD     1      27.180  21.890  16.290  1.00  0.00            
ATOM     52  H25 ACD     1      26.870  22.140  15.420  1.00  0.00            
ATOM     53  O13 ACD     1      31.740  21.620  13.730  1.00  0.00            
ATOM     54  C16 ACD     1      32.180  20.830  12.600  1.00  0.00            
ATOM     55  H26 ACD     1      31.640  20.930  11.650  1.00  0.00            
ATOM     56  C17 ACD     1      33.590  21.240  12.290  1.00  0.00            
ATOM     57  H27 ACD     1      34.150  20.950  13.190  1.00  0.00            
ATOM     58  O14 ACD     1      33.730  22.690  12.050  1.00  0.00            
ATOM     59  H28 ACD     1      33.160  23.090  12.720  1.00  0.00            
ATOM     60  C18 ACD     1      34.130  20.430  11.150  1.00  0.00            
ATOM     61  H29 ACD     1      33.510  20.850  10.360  1.00  0.00            
ATOM     62  O15 ACD     1      35.530  20.490  10.970  1.00  0.00            
ATOM     63  H30 ACD     1      35.780  19.920  11.710  1.00  0.00            
ATOM     64  C19 ACD     1      33.940  18.940  11.330  1.00  0.00            
ATOM     65  H31 ACD     1      34.210  18.460  10.390  1.00  0.00            
ATOM     66  O16 ACD     1      32.640  18.600  11.730  1.00  0.00            
ATOM     67  C20 ACD     1      32.200  19.350  12.870  1.00  0.00            
ATOM     68  H32 ACD     1      32.770  19.150  13.790  1.00  0.00            
ATOM     69  C21 ACD     1      30.850  18.880  13.240  1.00  0.00            
ATOM     70  H33 ACD     1      30.860  17.790  13.060  1.00  0.00            
ATOM     71  H34 ACD     1      30.530  19.100  14.270  1.00  0.00            
ATOM     72  O17 ACD     1      29.750  19.160  12.330  1.00  0.00            
ATOM     73  H35 ACD     1      29.970  18.700  11.510  1.00  0.00            
ATOM     74  O18 ACD     1      34.810  18.470  12.350  1.00  0.00            
ATOM     75  C22 ACD     1      35.280  17.070  12.270  1.00  0.00            
ATOM     76  H36 ACD     1      35.130  16.580  11.300  1.00  0.00            
ATOM     77  C23 ACD     1      36.790  17.230  12.450  1.00  0.00            
ATOM     78  H37 ACD     1      36.930  17.930  13.280  1.00  0.00            
ATOM     79  O19 ACD     1      37.380  17.740  11.280  1.00  0.00            
ATOM     80  H38 ACD     1      37.120  17.220  10.510  1.00  0.00            
ATOM     81  C24 ACD     1      37.530  15.960  12.880  1.00  0.00            
ATOM     82  H39 ACD     1      37.560  15.340  11.980  1.00  0.00            
ATOM     83  O20 ACD     1      38.900  16.150  13.260  1.00  0.00            
ATOM     84  H40 ACD     1      38.970  16.760  14.010  1.00  0.00            
ATOM     85  C25 ACD     1      36.830  15.270  14.020  1.00  0.00            
ATOM     86  H41 ACD     1      37.360  14.320  14.170  1.00  0.00            
ATOM     87  O21 ACD     1      35.490  15.000  13.650  1.00  0.00            
ATOM     88  C26 ACD     1      34.670  16.160  13.420  1.00  0.00            
ATOM     89  H42 ACD     1      34.570  16.760  14.340  1.00  0.00            
ATOM     90  C27 ACD     1      33.200  15.810  13.080  1.00  0.00            
ATOM     91  H43 ACD     1      32.800  15.100  13.810  1.00  0.00            
ATOM     92  H44 ACD     1      32.650  16.740  13.240  1.00  0.00            
ATOM     93  O22 ACD     1      33.080  15.260  11.720  1.00  0.00            
ATOM     94  H45 ACD     1      33.310  14.330  11.630  1.00  0.00            
ATOM     95  O23 ACD     1      37.050  15.990  15.280  1.00  0.00            
ATOM     96  C28 ACD     1      37.130  15.080  16.420  1.00  0.00            
ATOM     97  H46 ACD     1      37.840  14.310  16.100  1.00  0.00            
ATOM     98  C29 ACD     1      35.790  14.590  16.890  1.00  0.00            
ATOM     99  H47 ACD     1      35.040  15.370  16.660  1.00  0.00            
ATOM    100  O24 ACD     1      35.680  14.300  18.330  1.00  0.00            
ATOM    101  C30 ACD     1      35.440  13.260  16.290  1.00  0.00            
ATOM    102  H48 ACD     1      35.770  13.180  15.250  1.00  0.00            
ATOM    103  H49 ACD     1      36.090  12.570  16.840  1.00  0.00            
ATOM    104  O25 ACD     1      34.050  13.010  16.550  1.00  0.00            
ATOM    105  H50 ACD     1      33.860  12.770  17.460  1.00  0.00            
ATOM    106  C31 ACD     1      37.900  15.950  17.420  1.00  0.00            
ATOM    107  H51 ACD     1      37.410  16.930  17.350  1.00  0.00            
ATOM    108  O26 ACD     1      39.300  16.020  17.030  1.00  0.00            
ATOM    109  H52 ACD     1      39.510  16.730  16.410  1.00  0.00            
ATOM    110  C32 ACD     1      37.750  15.340  18.790  1.00  0.00            
ATOM    111  H53 ACD     1      38.180  14.330  18.880  1.00  0.00            
ATOM    112  O27 ACD     1      38.350  16.130  19.870  1.00  0.00            
ATOM    113  H54 ACD     1      37.940  16.980  19.720  1.00  0.00            
ATOM    114  C33 ACD     1      36.290  15.230  19.130  1.00  0.00            
ATOM    115  H55 ACD     1      36.250  14.820  20.140  1.00  0.00            
ATOM    116  O28 ACD     1      35.610  16.490  18.930  1.00  0.00            
ATOM    117  C34 ACD     1      35.420  17.320  20.130  1.00  0.00            
ATOM    118  H56 ACD     1      35.900  16.900  21.020  1.00  0.00            
ATOM    119  C35 ACD     1      36.030  18.710  19.920  1.00  0.00            
ATOM    120  H57 ACD     1      35.550  19.290  19.120  1.00  0.00            
ATOM    121  O29 ACD     1      37.460  18.740  19.670  1.00  0.00            
ATOM    122  H58 ACD     1      37.660  19.670  19.540  1.00  0.00            
ATOM    123  C36 ACD     1      35.620  19.640  21.090  1.00  0.00            
ATOM    124  H59 ACD     1      36.070  19.240  22.010  1.00  0.00            
ATOM    125  O30 ACD     1      35.970  21.000  20.800  1.00  0.00            
ATOM    126  H60 ACD     1      35.270  21.270  20.190  1.00  0.00            
ATOM    127  C1  DU7     2      37.800  23.030  14.600  1.00  0.00            
ATOM    128  N1  DU7     2      36.450  22.950  15.170  1.00  0.00            
ATOM    129  C2  DU7     2      35.640  24.240  15.240  1.00  0.00            
ATOM    130  C3  DU7     2      35.910  21.710  15.630  1.00  0.00            
ATOM    131  C4  DU7     2      36.480  20.470  15.510  1.00  0.00            
ATOM    132  C5  DU7     2      35.780  19.320  16.050  1.00  0.00            
ATOM    133  C6  DU7     2      34.450  19.480  16.600  1.00  0.00            
ATOM    134  N2  DU7     2      33.620  18.370  16.840  1.00  0.00            
ATOM    135  N3  DU7     2      32.610  18.170  16.070  1.00  0.00            
ATOM    136  C7  DU7     2      31.660  17.260  16.540  1.00  0.00            
ATOM    137  C8  DU7     2      31.940  15.920  16.930  1.00  0.00            
ATOM    138  C9  DU7     2      30.960  15.080  17.500  1.00  0.00            
ATOM    139  C10 DU7     2      29.620  15.590  17.630  1.00  0.00            
ATOM    140  S1  DU7     2      28.330  14.650  18.350  1.00  0.00            
ATOM    141  O1  DU7     2      27.160  14.810  17.530  1.00  0.00            
ATOM    142  O2  DU7     2      28.280  15.300  19.610  1.00  0.00            
ATOM    143  O3  DU7     2      28.840  13.270  18.340  1.00  0.00            
ATOM    144  C11 DU7     2      29.420  16.930  17.300  1.00  0.00            
ATOM    145  C12 DU7     2      30.350  17.750  16.700  1.00  0.00            
ATOM    146  C13 DU7     2      33.940  20.720  16.800  1.00  0.00            
ATOM    147  C14 DU7     2      34.680  21.780  16.400  1.00  0.00            
ATOM    148  H1  DU7     2      38.450  22.400  15.210  1.00  0.00            
ATOM    149  H2  DU7     2      37.770  22.710  13.550  1.00  0.00            
ATOM    150  H3  DU7     2      38.280  24.010  14.710  1.00  0.00            
ATOM    151  H4  DU7     2      35.650  24.610  16.270  1.00  0.00            
ATOM    152  H5  DU7     2      36.060  24.950  14.510  1.00  0.00            
ATOM    153  H6  DU7     2      34.600  24.100  14.930  1.00  0.00            
ATOM    154  H7  DU7     2      37.450  20.310  15.040  1.00  0.00            
ATOM    155  H8  DU7     2      36.230  18.340  15.950  1.00  0.00            
ATOM    156  H9  DU7     2      32.930  15.500  16.750  1.00  0.00            
ATOM    157  H10 DU7     2      31.160  14.050  17.770  1.00  0.00            
ATOM    158  H11 DU7     2      28.470  17.370  17.600  1.00  0.00            
ATOM    159  H12 DU7     2      30.140  18.770  16.400  1.00  0.00            
ATOM    160  H13 DU7     2      32.940  20.850  17.190  1.00  0.00            
ATOM    161  H14 DU7     2      34.140  22.720  16.470  1.00  0.00            
TER
ENDMDL
MODEL        1
ATOM      1  H1  ACD     1       7.850  17.530  26.770  1.00  0.00            
ATOM      2  O1  ACD     1       7.150  17.550  27.440  1.00  0.00            
ATOM      3  C1  ACD     1       6.020  16.780  27.080  1.00  0.00            
ATOM      4  H2  ACD     1       5.130  17.430  27.080  1.00  0.00            
ATOM      5  H3  ACD     1       5.880  15.930  27.760  1.00  0.00            
ATOM      6  C2  ACD     1       6.200  16.190  25.700  1.00  0.00            
ATOM      7  H4  ACD     1       6.150  17.050  25.020  1.00  0.00            
ATOM      8  O2  ACD     1       7.590  15.730  25.570  1.00  0.00            
ATOM      9  C3  ACD     1       7.910  15.490  24.220  1.00  0.00            
ATOM     10  H5  ACD     1       8.970  15.220  24.190  1.00  0.00            
ATOM     11  O3  ACD     1       7.550  16.600  23.320  1.00  0.00            
ATOM     12  C4  ACD     1       8.680  17.340  22.800  1.00  0.00            
ATOM     13  H6  ACD     1       9.620  16.970  23.220  1.00  0.00            
ATOM     14  C5  ACD     1       8.500  17.290  21.290  1.00  0.00            
ATOM     15  H7  ACD     1       7.500  17.680  21.060  1.00  0.00            
ATOM     16  O4  ACD     1       8.530  15.960  20.790  1.00  0.00            
ATOM     17  H8  ACD     1       8.360  15.910  19.840  1.00  0.00            
ATOM     18  C6  ACD     1       9.420  18.290  20.590  1.00  0.00            
ATOM     19  H9  ACD     1      10.420  17.890  20.770  1.00  0.00            
ATOM     20  O5  ACD     1       9.090  18.360  19.150  1.00  0.00            
ATOM     21  H10 ACD     1       9.490  17.570  18.780  1.00  0.00            
ATOM     22  C7  ACD     1       9.310  19.670  21.210  1.00  0.00            
ATOM     23  H11 ACD     1      10.200  20.150  20.800  1.00  0.00            
ATOM     24  O6  ACD     1       9.520  19.520  22.550  1.00  0.00            
ATOM     25  C8  ACD     1       8.560  18.790  23.320  1.00  0.00            
ATOM     26  H12 ACD     1       7.550  19.200  23.170  1.00  0.00            
ATOM     27  C9  ACD     1       9.020  19.000  24.770  1.00  0.00            
ATOM     28  H13 ACD     1       9.220  20.040  25.050  1.00  0.00            
ATOM     29  H14 ACD     1       8.250  18.650  25.470  1.00  0.00            
ATOM     30  O7  ACD     1      10.290  18.340  25.060  1.00  0.00            
ATOM     31  H15 ACD     1      10.650  18.840  25.800  1.00  0.00            
ATOM     32  O8  ACD     1       8.050  20.270  20.890  1.00  0.00            
ATOM     33  C10 ACD     1       8.020  21.600  20.580  1.00  0.00            
ATOM     34  H16 ACD     1       8.980  22.100  20.390  1.00  0.00            
ATOM     35  C11 ACD     1       7.190  21.640  19.280  1.00  0.00            
ATOM     36  H17 ACD     1       6.220  21.190  19.510  1.00  0.00            
ATOM     37  O9  ACD     1       7.820  20.960  18.150  1.00  0.00            
ATOM     38  H18 ACD     1       8.150  20.100  18.440  1.00  0.00            
ATOM     39  C12 ACD     1       6.810  23.090  18.860  1.00  0.00            
ATOM     40  H19 ACD     1       7.710  23.680  18.650  1.00  0.00            
ATOM     41  O10 ACD     1       5.960  23.090  17.710  1.00  0.00            
ATOM     42  H20 ACD     1       5.030  23.020  17.950  1.00  0.00            
ATOM     43  C13 ACD     1       6.040  23.730  20.000  1.00  0.00            
ATOM     44  H21 ACD     1       5.830  24.790  19.810  1.00  0.00            
ATOM     45  O11 ACD     1       6.820  23.700  21.200  1.00  0.00            
ATOM     46  C14 ACD     1       7.250  22.410  21.600  1.00  0.00            
ATOM     47  H22 ACD     1       6.360  21.810  21.840  1.00  0.00            
ATOM     48  C15 ACD     1       8.210  22.540  22.860  1.00  0.00            
ATOM     49  H23 ACD     1       8.430  21.570  23.310  1.00  0.00            
ATOM     50  H24 ACD     1       9.150  23.020  22.550  1.00  0.00            
ATOM     51  O12 ACD     1       7.570  23.360  23.950  1.00  0.00            
ATOM     52  H25 ACD     1       6.820  23.830  23.560  1.00  0.00            
ATOM     53  O13 ACD     1       4.830  23.040  20.120  1.00  0.00            
ATOM     54  C16 ACD     1       3.570  23.650  20.120  1.00  0.00            
ATOM     55  H26 ACD     1       3.500  24.660  19.680  1.00  0.00            
ATOM     56  C17 ACD     1       2.720  22.810  19.280  1.00  0.00            
ATOM     57  H27 ACD     1       3.040  21.770  19.420  1.00  0.00            
ATOM     58  O14 ACD     1       2.960  23.230  17.900  1.00  0.00            
ATOM     59  H28 ACD     1       2.450  22.700  17.280  1.00  0.00            
ATOM     60  C18 ACD     1       1.200  23.070  19.670  1.00  0.00            
ATOM     61  H29 ACD     1       0.950  24.110  19.450  1.00  0.00            
ATOM     62  O15 ACD     1       0.330  22.340  18.860  1.00  0.00            
ATOM     63  H30 ACD     1       0.520  21.400  18.940  1.00  0.00            
ATOM     64  C19 ACD     1       0.900  22.970  21.210  1.00  0.00            
ATOM     65  H31 ACD     1      -0.180  23.150  21.360  1.00  0.00            
ATOM     66  O16 ACD     1       1.740  23.920  21.930  1.00  0.00            
ATOM     67  C20 ACD     1       3.150  23.750  21.680  1.00  0.00            
ATOM     68  H32 ACD     1       3.620  22.860  22.130  1.00  0.00            
ATOM     69  C21 ACD     1       3.800  24.900  22.370  1.00  0.00            
ATOM     70  H33 ACD     1       4.840  25.060  22.070  1.00  0.00            
ATOM     71  H34 ACD     1       3.320  25.820  22.000  1.00  0.00            
ATOM     72  O17 ACD     1       3.610  24.720  23.860  1.00  0.00            
ATOM     73  H35 ACD     1       2.770  24.310  24.080  1.00  0.00            
ATOM     74  O18 ACD     1       1.290  21.640  21.550  1.00  0.00            
ATOM     75  C22 ACD     1       0.220  20.580  21.660  1.00  0.00            
ATOM     76  H36 ACD     1      -0.780  20.890  21.300  1.00  0.00            
ATOM     77  C23 ACD     1       0.780  19.370  20.910  1.00  0.00            
ATOM     78  H37 ACD     1       1.810  19.270  21.280  1.00  0.00            
ATOM     79  O19 ACD     1       0.740  19.720  19.530  1.00  0.00            
ATOM     80  H38 ACD     1       0.950  18.910  19.050  1.00  0.00            
ATOM     81  C24 ACD     1      -0.040  18.110  21.200  1.00  0.00            
ATOM     82  H39 ACD     1      -1.050  18.080  20.790  1.00  0.00            
ATOM     83  O20 ACD     1       0.610  16.960  20.620  1.00  0.00            
ATOM     84  H40 ACD     1       1.500  17.100  20.950  1.00  0.00            
ATOM     85  C25 ACD     1      -0.200  17.890  22.670  1.00  0.00            
ATOM     86  H41 ACD     1      -0.890  17.040  22.830  1.00  0.00            
ATOM     87  O21 ACD     1      -0.800  19.060  23.210  1.00  0.00            
ATOM     88  C26 ACD     1      -0.060  20.220  23.120  1.00  0.00            
ATOM     89  H42 ACD     1       0.930  20.030  23.570  1.00  0.00            
ATOM     90  C27 ACD     1      -0.830  21.330  23.810  1.00  0.00            
ATOM     91  H43 ACD     1      -0.310  22.300  23.750  1.00  0.00            
ATOM     92  H44 ACD     1      -1.780  21.530  23.290  1.00  0.00            
ATOM     93  O22 ACD     1      -1.110  21.000  25.140  1.00  0.00            
ATOM     94  H45 ACD     1      -1.670  20.220  25.070  1.00  0.00            
ATOM     95  O23 ACD     1       1.020  17.580  23.340  1.00  0.00            
ATOM     96  C28 ACD     1       1.020  16.880  24.570  1.00  0.00            
ATOM     97  H46 ACD     1       0.030  16.770  25.020  1.00  0.00            
ATOM     98  C29 ACD     1       2.020  17.420  25.630  1.00  0.00            
ATOM     99  H47 ACD     1       2.890  17.780  25.070  1.00  0.00            
ATOM    100  O24 ACD     1       2.540  16.530  26.590  1.00  0.00            
ATOM    101  C30 ACD     1       1.490  18.640  26.370  1.00  0.00            
ATOM    102  H48 ACD     1       2.160  18.850  27.210  1.00  0.00            
ATOM    103  H49 ACD     1       1.480  19.490  25.670  1.00  0.00            
ATOM    104  O25 ACD     1       0.220  18.530  26.940  1.00  0.00            
ATOM    105  H50 ACD     1      -0.080  19.420  27.150  1.00  0.00            
ATOM    106  C31 ACD     1       1.450  15.430  24.130  1.00  0.00            
ATOM    107  H51 ACD     1       2.170  15.410  23.300  1.00  0.00            
ATOM    108  O26 ACD     1       0.280  14.820  23.600  1.00  0.00            
ATOM    109  H52 ACD     1       0.380  13.870  23.480  1.00  0.00            
ATOM    110  C32 ACD     1       1.960  14.570  25.280  1.00  0.00            
ATOM    111  H53 ACD     1       1.140  14.430  26.010  1.00  0.00            
ATOM    112  O27 ACD     1       2.360  13.260  24.750  1.00  0.00            
ATOM    113  H54 ACD     1       3.270  13.300  24.440  1.00  0.00            
ATOM    114  C33 ACD     1       3.030  15.310  26.050  1.00  0.00            
ATOM    115  H55 ACD     1       3.500  14.660  26.790  1.00  0.00            
ATOM    116  O28 ACD     1       4.090  15.630  25.160  1.00  0.00            
ATOM    117  C34 ACD     1       5.310  15.060  25.330  1.00  0.00            
ATOM    118  H56 ACD     1       5.340  14.340  26.170  1.00  0.00            
ATOM    119  C35 ACD     1       5.680  14.410  24.010  1.00  0.00            
ATOM    120  H57 ACD     1       5.290  15.050  23.210  1.00  0.00            
ATOM    121  O29 ACD     1       5.070  13.130  23.930  1.00  0.00            
ATOM    122  H58 ACD     1       5.180  12.680  23.090  1.00  0.00            
ATOM    123  C36 ACD     1       7.150  14.240  23.780  1.00  0.00            
ATOM    124  H59 ACD     1       7.560  13.380  24.320  1.00  0.00            
ATOM    125  O30 ACD     1       7.430  14.080  22.350  1.00  0.00            
ATOM    126  H60 ACD     1       7.760  14.860  21.900  1.00  0.00            
ATOM    127  C1  DU7     2       3.360  15.410  16.890  1.00  0.00            
ATOM    128  N1  DU7     2       3.230  15.270  18.320  1.00  0.00            
ATOM    129  C2  DU7     2       2.620  14.060  18.800  1.00  0.00            
ATOM    130  C3  DU7     2       3.560  16.240  19.300  1.00  0.00            
ATOM    131  C4  DU7     2       3.600  17.580  18.940  1.00  0.00            
ATOM    132  C5  DU7     2       3.940  18.610  19.780  1.00  0.00            
ATOM    133  C6  DU7     2       4.240  18.380  21.150  1.00  0.00            
ATOM    134  N2  DU7     2       4.550  19.420  22.070  1.00  0.00            
ATOM    135  N3  DU7     2       3.810  19.570  23.000  1.00  0.00            
ATOM    136  C7  DU7     2       4.280  20.310  24.140  1.00  0.00            
ATOM    137  C8  DU7     2       3.410  21.340  24.600  1.00  0.00            
ATOM    138  C9  DU7     2       3.710  21.960  25.790  1.00  0.00            
ATOM    139  C10 DU7     2       4.870  21.640  26.500  1.00  0.00            
ATOM    140  S1  DU7     2       5.130  22.380  28.070  1.00  0.00            
ATOM    141  O1  DU7     2       3.990  21.870  28.780  1.00  0.00            
ATOM    142  O2  DU7     2       5.070  23.780  27.830  1.00  0.00            
ATOM    143  O3  DU7     2       6.420  21.850  28.530  1.00  0.00            
ATOM    144  C11 DU7     2       5.760  20.660  26.040  1.00  0.00            
ATOM    145  C12 DU7     2       5.400  19.950  24.870  1.00  0.00            
ATOM    146  C13 DU7     2       4.050  17.040  21.600  1.00  0.00            
ATOM    147  C14 DU7     2       3.740  15.940  20.710  1.00  0.00            
ATOM    148  H1  DU7     2       3.780  14.480  16.480  1.00  0.00            
ATOM    149  H2  DU7     2       2.370  15.650  16.480  1.00  0.00            
ATOM    150  H3  DU7     2       4.050  16.230  16.650  1.00  0.00            
ATOM    151  H4  DU7     2       1.890  14.230  19.600  1.00  0.00            
ATOM    152  H5  DU7     2       2.060  13.580  17.990  1.00  0.00            
ATOM    153  H6  DU7     2       3.430  13.350  19.010  1.00  0.00            
ATOM    154  H7  DU7     2       3.240  17.930  17.970  1.00  0.00            
ATOM    155  H8  DU7     2       3.970  19.650  19.460  1.00  0.00            
ATOM    156  H9  DU7     2       2.580  21.630  23.970  1.00  0.00            
ATOM    157  H10 DU7     2       3.060  22.750  26.140  1.00  0.00            
ATOM    158  H11 DU7     2       6.570  20.200  26.600  1.00  0.00            
ATOM    159  H12 DU7     2       5.860  19.000  24.630  1.00  0.00            
ATOM    160  H13 DU7     2       4.120  16.920  22.680  1.00  0.00            
ATOM    161  H14 DU7     2       3.650  14.930  21.110  1.00  0.00            
TER
ENDMDL
MODEL        1
ATOM      1  H1  ACD     1      30.950  27.030  28.660  1.00  0.00            
ATOM      2  O1  ACD     1      31.190  26.290  29.230  1.00  0.00            
ATOM      3  C1  ACD     1      32.020  25.450  28.470  1.00  0.00            
ATOM      4  H2  ACD     1      31.400  24.860  27.790  1.00  0.00            
ATOM      5  H3  ACD     1      32.300  24.670  29.190  1.00  0.00            
ATOM      6  C2  ACD     1      33.240  26.130  27.850  1.00  0.00            
ATOM      7  H4  ACD     1      33.640  25.270  27.290  1.00  0.00            
ATOM      8  O2  ACD     1      32.940  27.170  26.910  1.00  0.00            
ATOM      9  C3  ACD     1      34.160  27.710  26.300  1.00  0.00            
ATOM     10  H5  ACD     1      33.920  28.610  25.720  1.00  0.00            
ATOM     11  O3  ACD     1      34.830  26.760  25.490  1.00  0.00            
ATOM     12  C4  ACD     1      34.500  26.700  24.130  1.00  0.00            
ATOM     13  H6  ACD     1      33.780  27.490  23.890  1.00  0.00            
ATOM     14  C5  ACD     1      35.800  27.050  23.370  1.00  0.00            
ATOM     15  H7  ACD     1      36.620  26.420  23.710  1.00  0.00            
ATOM     16  O4  ACD     1      36.160  28.390  23.580  1.00  0.00            
ATOM     17  H8  ACD     1      37.010  28.530  23.150  1.00  0.00            
ATOM     18  C6  ACD     1      35.520  26.750  21.910  1.00  0.00            
ATOM     19  H9  ACD     1      34.630  27.330  21.640  1.00  0.00            
ATOM     20  O5  ACD     1      36.660  27.070  21.090  1.00  0.00            
ATOM     21  H10 ACD     1      37.320  26.480  21.450  1.00  0.00            
ATOM     22  C7  ACD     1      35.050  25.320  21.700  1.00  0.00            
ATOM     23  H11 ACD     1      34.880  25.160  20.630  1.00  0.00            
ATOM     24  O6  ACD     1      33.840  25.090  22.350  1.00  0.00            
ATOM     25  C8  ACD     1      33.840  25.390  23.720  1.00  0.00            
ATOM     26  H12 ACD     1      34.380  24.610  24.270  1.00  0.00            
ATOM     27  C9  ACD     1      32.350  25.360  24.160  1.00  0.00            
ATOM     28  H13 ACD     1      31.900  24.410  23.830  1.00  0.00            
ATOM     29  H14 ACD     1      32.200  25.410  25.250  1.00  0.00            
ATOM     30  O7  ACD     1      31.580  26.390  23.600  1.00  0.00            
ATOM     31  H15 ACD     1      31.390  26.050  22.720  1.00  0.00            
ATOM     32  O8  ACD     1      35.990  24.410  22.260  1.00  0.00            
ATOM     33  C10 ACD     1      37.030  23.790  21.490  1.00  0.00            
ATOM     34  H16 ACD     1      36.990  24.140  20.450  1.00  0.00            
ATOM     35  C11 ACD     1      38.330  24.290  22.170  1.00  0.00            
ATOM     36  H17 ACD     1      38.260  24.290  23.260  1.00  0.00            
ATOM     37  O9  ACD     1      38.730  25.610  21.750  1.00  0.00            
ATOM     38  H18 ACD     1      39.690  25.640  21.740  1.00  0.00            
ATOM     39  C12 ACD     1      39.500  23.410  21.920  1.00  0.00            
ATOM     40  H19 ACD     1      39.830  23.510  20.880  1.00  0.00            
ATOM     41  O10 ACD     1      40.630  23.760  22.760  1.00  0.00            
ATOM     42  H20 ACD     1      40.990  24.550  22.350  1.00  0.00            
ATOM     43  C13 ACD     1      39.140  21.960  22.100  1.00  0.00            
ATOM     44  H21 ACD     1      40.040  21.370  21.880  1.00  0.00            
ATOM     45  O11 ACD     1      38.060  21.640  21.250  1.00  0.00            
ATOM     46  C14 ACD     1      36.860  22.280  21.560  1.00  0.00            
ATOM     47  H22 ACD     1      36.550  22.020  22.580  1.00  0.00            
ATOM     48  C15 ACD     1      35.780  21.800  20.540  1.00  0.00            
ATOM     49  H23 ACD     1      34.960  22.530  20.650  1.00  0.00            
ATOM     50  H24 ACD     1      36.280  21.860  19.570  1.00  0.00            
ATOM     51  O12 ACD     1      35.390  20.410  20.790  1.00  0.00            
ATOM     52  H25 ACD     1      34.890  20.120  20.020  1.00  0.00            
ATOM     53  O13 ACD     1      38.780  21.720  23.490  1.00  0.00            
ATOM     54  C16 ACD     1      39.610  20.900  24.430  1.00  0.00            
ATOM     55  H26 ACD     1      40.160  20.230  23.750  1.00  0.00            
ATOM     56  C17 ACD     1      40.600  21.730  25.280  1.00  0.00            
ATOM     57  H27 ACD     1      40.100  22.640  25.620  1.00  0.00            
ATOM     58  O14 ACD     1      41.680  22.140  24.410  1.00  0.00            
ATOM     59  H28 ACD     1      41.270  22.740  23.780  1.00  0.00            
ATOM     60  C18 ACD     1      41.120  20.950  26.490  1.00  0.00            
ATOM     61  H29 ACD     1      41.920  20.300  26.090  1.00  0.00            
ATOM     62  O15 ACD     1      41.740  21.690  27.480  1.00  0.00            
ATOM     63  H30 ACD     1      42.330  22.320  27.060  1.00  0.00            
ATOM     64  C19 ACD     1      40.120  20.040  27.140  1.00  0.00            
ATOM     65  H31 ACD     1      40.560  19.230  27.720  1.00  0.00            
ATOM     66  O16 ACD     1      39.480  19.330  26.110  1.00  0.00            
ATOM     67  C20 ACD     1      38.670  20.030  25.240  1.00  0.00            
ATOM     68  H32 ACD     1      37.940  20.710  25.700  1.00  0.00            
ATOM     69  C21 ACD     1      37.950  19.000  24.430  1.00  0.00            
ATOM     70  H33 ACD     1      37.330  18.390  25.100  1.00  0.00            
ATOM     71  H34 ACD     1      37.150  19.510  23.880  1.00  0.00            
ATOM     72  O17 ACD     1      38.650  18.160  23.490  1.00  0.00            
ATOM     73  H35 ACD     1      37.930  17.740  23.020  1.00  0.00            
ATOM     74  O18 ACD     1      39.170  20.820  27.900  1.00  0.00            
ATOM     75  C22 ACD     1      38.910  20.390  29.170  1.00  0.00            
ATOM     76  H36 ACD     1      39.240  19.360  29.390  1.00  0.00            
ATOM     77  C23 ACD     1      39.880  21.290  30.030  1.00  0.00            
ATOM     78  H37 ACD     1      39.800  22.330  29.710  1.00  0.00            
ATOM     79  O19 ACD     1      41.200  20.650  30.040  1.00  0.00            
ATOM     80  H38 ACD     1      41.510  20.780  29.130  1.00  0.00            
ATOM     81  C24 ACD     1      39.390  21.300  31.430  1.00  0.00            
ATOM     82  H39 ACD     1      39.480  20.260  31.790  1.00  0.00            
ATOM     83  O20 ACD     1      40.180  22.130  32.330  1.00  0.00            
ATOM     84  H40 ACD     1      40.660  21.490  32.870  1.00  0.00            
ATOM     85  C25 ACD     1      37.870  21.560  31.620  1.00  0.00            
ATOM     86  H41 ACD     1      37.510  21.420  32.640  1.00  0.00            
ATOM     87  O21 ACD     1      37.120  20.640  30.790  1.00  0.00            
ATOM     88  C26 ACD     1      37.460  20.690  29.410  1.00  0.00            
ATOM     89  H42 ACD     1      37.200  21.720  29.140  1.00  0.00            
ATOM     90  C27 ACD     1      36.490  19.750  28.580  1.00  0.00            
ATOM     91  H43 ACD     1      35.450  20.000  28.830  1.00  0.00            
ATOM     92  H44 ACD     1      36.620  20.010  27.530  1.00  0.00            
ATOM     93  O22 ACD     1      36.780  18.350  28.760  1.00  0.00            
ATOM     94  H45 ACD     1      36.250  17.930  28.080  1.00  0.00            
ATOM     95  O23 ACD     1      37.650  22.890  31.290  1.00  0.00            
ATOM     96  C28 ACD     1      36.540  23.570  31.960  1.00  0.00            
ATOM     97  H46 ACD     1      36.540  23.380  33.040  1.00  0.00            
ATOM     98  C29 ACD     1      35.160  23.070  31.440  1.00  0.00            
ATOM     99  H47 ACD     1      35.250  22.820  30.370  1.00  0.00            
ATOM    100  O24 ACD     1      34.170  24.040  31.530  1.00  0.00            
ATOM    101  C30 ACD     1      34.610  21.930  32.160  1.00  0.00            
ATOM    102  H48 ACD     1      35.270  21.060  32.200  1.00  0.00            
ATOM    103  H49 ACD     1      34.420  22.290  33.180  1.00  0.00            
ATOM    104  O25 ACD     1      33.400  21.370  31.650  1.00  0.00            
ATOM    105  H50 ACD     1      32.820  22.110  31.460  1.00  0.00            
ATOM    106  C31 ACD     1      36.720  25.070  31.720  1.00  0.00            
ATOM    107  H51 ACD     1      36.970  25.120  30.660  1.00  0.00            
ATOM    108  O26 ACD     1      37.730  25.570  32.540  1.00  0.00            
ATOM    109  H52 ACD     1      37.750  26.490  32.290  1.00  0.00            
ATOM    110  C32 ACD     1      35.460  25.950  31.890  1.00  0.00            
ATOM    111  H53 ACD     1      35.150  25.930  32.950  1.00  0.00            
ATOM    112  O27 ACD     1      35.810  27.270  31.520  1.00  0.00            
ATOM    113  H54 ACD     1      36.280  27.270  30.680  1.00  0.00            
ATOM    114  C33 ACD     1      34.380  25.340  31.050  1.00  0.00            
ATOM    115  H55 ACD     1      33.450  25.880  31.230  1.00  0.00            
ATOM    116  O28 ACD     1      34.690  25.370  29.630  1.00  0.00            
ATOM    117  C34 ACD     1      34.280  26.560  28.970  1.00  0.00            
ATOM    118  H56 ACD     1      33.830  27.360  29.570  1.00  0.00            
ATOM    119  C35 ACD     1      35.570  27.050  28.240  1.00  0.00            
ATOM    120  H57 ACD     1      35.950  26.210  27.640  1.00  0.00            
ATOM    121  O29 ACD     1      36.700  27.410  29.120  1.00  0.00            
ATOM    122  H58 ACD     1      37.470  27.500  28.550  1.00  0.00            
ATOM    123  C36 ACD     1      35.240  28.190  27.230  1.00  0.00            
ATOM    124  H59 ACD     1      34.840  29.050  27.790  1.00  0.00            
ATOM    125  O30 ACD     1      36.420  28.660  26.530  1.00  0.00            
ATOM    126  H60 ACD     1      36.530  28.170  25.700  1.00  0.00            
ATOM    127  C1  DU7     2      40.770  28.650  28.680  1.00  0.00            
ATOM    128  N1  DU7     2      39.990  28.240  27.420  1.00  0.00            
ATOM    129  C2  DU7     2      39.820  29.270  26.470  1.00  0.00            
ATOM    130  C3  DU7     2      39.530  26.920  27.260  1.00  0.00            
ATOM    131  C4  DU7     2      39.520  25.980  28.320  1.00  0.00            
ATOM    132  C5  DU7     2      38.850  24.750  28.240  1.00  0.00            
ATOM    133  C6  DU7     2      38.200  24.420  27.030  1.00  0.00            
ATOM    134  N2  DU7     2      37.360  23.310  26.850  1.00  0.00            
ATOM    135  N3  DU7     2      36.130  23.580  26.790  1.00  0.00            
ATOM    136  C7  DU7     2      35.250  22.570  26.450  1.00  0.00            
ATOM    137  C8  DU7     2      34.370  22.000  27.390  1.00  0.00            
ATOM    138  C9  DU7     2      33.470  21.040  26.940  1.00  0.00            
ATOM    139  C10 DU7     2      33.520  20.590  25.590  1.00  0.00            
ATOM    140  S1  DU7     2      32.500  19.250  25.090  1.00  0.00            
ATOM    141  O1  DU7     2      33.270  18.690  23.990  1.00  0.00            
ATOM    142  O2  DU7     2      31.210  19.900  24.970  1.00  0.00            
ATOM    143  O3  DU7     2      32.550  18.430  26.230  1.00  0.00            
ATOM    144  C11 DU7     2      34.390  21.140  24.700  1.00  0.00            
ATOM    145  C12 DU7     2      35.230  22.160  25.120  1.00  0.00            
ATOM    146  C13 DU7     2      38.260  25.280  25.910  1.00  0.00            
ATOM    147  C14 DU7     2      38.860  26.570  26.100  1.00  0.00            
ATOM    148  H1  DU7     2      40.080  28.730  29.520  1.00  0.00            
ATOM    149  H2  DU7     2      41.480  27.870  28.960  1.00  0.00            
ATOM    150  H3  DU7     2      41.190  29.670  28.650  1.00  0.00            
ATOM    151  H4  DU7     2      38.760  29.230  26.210  1.00  0.00            
ATOM    152  H5  DU7     2      40.010  30.310  26.760  1.00  0.00            
ATOM    153  H6  DU7     2      40.470  29.020  25.620  1.00  0.00            
ATOM    154  H7  DU7     2      39.910  26.310  29.280  1.00  0.00            
ATOM    155  H8  DU7     2      38.920  24.160  29.150  1.00  0.00            
ATOM    156  H9  DU7     2      34.410  22.260  28.440  1.00  0.00            
ATOM    157  H10 DU7     2      32.820  20.620  27.700  1.00  0.00            
ATOM    158  H11 DU7     2      34.320  20.890  23.650  1.00  0.00            
ATOM    159  H12 DU7     2      35.890  22.660  24.420  1.00  0.00            
ATOM    160  H13 DU7     2      37.680  25.090  25.010  1.00  0.00            
ATOM    161  H14 DU7     2      38.870  27.230  25.240  1.00  0.00            
TER
ENDMDL
MODEL        1
ATOM      1  H1  ACD     1       8.190  28.270  15.080  1.00  0.00            
ATOM      2  O1  ACD     1       8.280  28.130  16.030  1.00  0.00            
ATOM      3  C1  ACD     1       7.180  27.280  16.330  1.00  0.00            
ATOM      4  H2  ACD     1       6.240  27.740  15.970  1.00  0.00            
ATOM      5  H3  ACD     1       7.170  27.170  17.420  1.00  0.00            
ATOM      6  C2  ACD     1       7.240  25.920  15.660  1.00  0.00            
ATOM      7  H4  ACD     1       6.590  25.220  16.190  1.00  0.00            
ATOM      8  O2  ACD     1       6.690  26.040  14.340  1.00  0.00            
ATOM      9  C3  ACD     1       6.370  24.900  13.590  1.00  0.00            
ATOM     10  H5  ACD     1       5.830  25.240  12.700  1.00  0.00            
ATOM     11  O3  ACD     1       5.490  24.040  14.420  1.00  0.00            
ATOM     12  C4  ACD     1       4.760  22.930  14.020  1.00  0.00            
ATOM     13  H6  ACD     1       4.760  22.780  12.930  1.00  0.00            
ATOM     14  C5  ACD     1       5.390  21.630  14.720  1.00  0.00            
ATOM     15  H7  ACD     1       5.510  21.740  15.810  1.00  0.00            
ATOM     16  O4  ACD     1       6.700  21.260  14.260  1.00  0.00            
ATOM     17  H8  ACD     1       6.920  20.400  14.640  1.00  0.00            
ATOM     18  C6  ACD     1       4.390  20.430  14.530  1.00  0.00            
ATOM     19  H9  ACD     1       4.360  20.270  13.450  1.00  0.00            
ATOM     20  O5  ACD     1       4.820  19.310  15.290  1.00  0.00            
ATOM     21  H10 ACD     1       4.260  19.280  16.070  1.00  0.00            
ATOM     22  C7  ACD     1       2.980  20.750  14.810  1.00  0.00            
ATOM     23  H11 ACD     1       2.320  19.920  14.530  1.00  0.00            
ATOM     24  O6  ACD     1       2.590  21.900  14.060  1.00  0.00            
ATOM     25  C8  ACD     1       3.290  23.070  14.440  1.00  0.00            
ATOM     26  H12 ACD     1       3.210  23.170  15.530  1.00  0.00            
ATOM     27  C9  ACD     1       2.620  24.280  13.740  1.00  0.00            
ATOM     28  H13 ACD     1       3.340  25.110  13.670  1.00  0.00            
ATOM     29  H14 ACD     1       2.300  24.020  12.720  1.00  0.00            
ATOM     30  O7  ACD     1       1.590  24.680  14.590  1.00  0.00            
ATOM     31  H15 ACD     1       0.780  24.200  14.400  1.00  0.00            
ATOM     32  O8  ACD     1       2.980  20.870  16.240  1.00  0.00            
ATOM     33  C10 ACD     1       1.990  20.200  16.990  1.00  0.00            
ATOM     34  H16 ACD     1       1.440  19.460  16.400  1.00  0.00            
ATOM     35  C11 ACD     1       2.780  19.420  18.000  1.00  0.00            
ATOM     36  H17 ACD     1       3.480  20.160  18.410  1.00  0.00            
ATOM     37  O9  ACD     1       3.410  18.290  17.450  1.00  0.00            
ATOM     38  H18 ACD     1       2.790  17.600  17.200  1.00  0.00            
ATOM     39  C12 ACD     1       1.960  19.060  19.230  1.00  0.00            
ATOM     40  H19 ACD     1       1.160  18.440  18.810  1.00  0.00            
ATOM     41  O10 ACD     1       2.670  18.280  20.240  1.00  0.00            
ATOM     42  H20 ACD     1       3.550  18.650  20.110  1.00  0.00            
ATOM     43  C13 ACD     1       1.260  20.300  19.830  1.00  0.00            
ATOM     44  H21 ACD     1       0.560  20.140  20.660  1.00  0.00            
ATOM     45  O11 ACD     1       0.410  20.730  18.850  1.00  0.00            
ATOM     46  C14 ACD     1       1.040  21.180  17.620  1.00  0.00            
ATOM     47  H22 ACD     1       1.580  22.070  17.960  1.00  0.00            
ATOM     48  C15 ACD     1      -0.020  21.620  16.650  1.00  0.00            
ATOM     49  H23 ACD     1       0.480  21.940  15.720  1.00  0.00            
ATOM     50  H24 ACD     1      -0.600  20.740  16.340  1.00  0.00            
ATOM     51  O12 ACD     1      -0.800  22.760  17.050  1.00  0.00            
ATOM     52  H25 ACD     1      -1.530  22.800  16.420  1.00  0.00            
ATOM     53  O13 ACD     1       2.270  21.280  20.220  1.00  0.00            
ATOM     54  C16 ACD     1       2.100  21.700  21.610  1.00  0.00            
ATOM     55  H26 ACD     1       1.080  21.460  21.940  1.00  0.00            
ATOM     56  C17 ACD     1       3.030  20.970  22.490  1.00  0.00            
ATOM     57  H27 ACD     1       3.980  20.850  21.950  1.00  0.00            
ATOM     58  O14 ACD     1       2.460  19.670  22.770  1.00  0.00            
ATOM     59  H28 ACD     1       2.580  19.160  21.960  1.00  0.00            
ATOM     60  C18 ACD     1       3.270  21.700  23.770  1.00  0.00            
ATOM     61  H29 ACD     1       2.340  21.580  24.340  1.00  0.00            
ATOM     62  O15 ACD     1       4.420  21.230  24.460  1.00  0.00            
ATOM     63  H30 ACD     1       4.330  20.280  24.540  1.00  0.00            
ATOM     64  C19 ACD     1       3.520  23.140  23.560  1.00  0.00            
ATOM     65  H31 ACD     1       3.540  23.590  24.560  1.00  0.00            
ATOM     66  O16 ACD     1       2.500  23.750  22.840  1.00  0.00            
ATOM     67  C20 ACD     1       2.320  23.230  21.510  1.00  0.00            
ATOM     68  H32 ACD     1       3.250  23.470  20.990  1.00  0.00            
ATOM     69  C21 ACD     1       1.210  23.960  20.780  1.00  0.00            
ATOM     70  H33 ACD     1       1.310  25.050  20.740  1.00  0.00            
ATOM     71  H34 ACD     1       1.270  23.600  19.740  1.00  0.00            
ATOM     72  O17 ACD     1      -0.090  23.610  21.290  1.00  0.00            
ATOM     73  H35 ACD     1      -0.490  24.430  21.600  1.00  0.00            
ATOM     74  O18 ACD     1       4.740  23.260  22.950  1.00  0.00            
ATOM     75  C22 ACD     1       5.770  24.120  23.380  1.00  0.00            
ATOM     76  H36 ACD     1       5.600  24.450  24.410  1.00  0.00            
ATOM     77  C23 ACD     1       7.050  23.300  23.300  1.00  0.00            
ATOM     78  H37 ACD     1       7.130  22.910  22.280  1.00  0.00            
ATOM     79  O19 ACD     1       6.870  22.220  24.200  1.00  0.00            
ATOM     80  H38 ACD     1       5.970  21.880  24.260  1.00  0.00            
ATOM     81  C24 ACD     1       8.360  24.200  23.430  1.00  0.00            
ATOM     82  H39 ACD     1       8.440  24.620  24.440  1.00  0.00            
ATOM     83  O20 ACD     1       9.540  23.420  23.190  1.00  0.00            
ATOM     84  H40 ACD     1       9.680  23.120  22.280  1.00  0.00            
ATOM     85  C25 ACD     1       8.250  25.360  22.410  1.00  0.00            
ATOM     86  H41 ACD     1       9.070  26.060  22.590  1.00  0.00            
ATOM     87  O21 ACD     1       7.040  26.100  22.510  1.00  0.00            
ATOM     88  C26 ACD     1       5.800  25.350  22.420  1.00  0.00            
ATOM     89  H42 ACD     1       5.750  25.010  21.380  1.00  0.00            
ATOM     90  C27 ACD     1       4.650  26.340  22.840  1.00  0.00            
ATOM     91  H43 ACD     1       3.750  25.820  23.190  1.00  0.00            
ATOM     92  H44 ACD     1       4.890  26.960  23.720  1.00  0.00            
ATOM     93  O22 ACD     1       4.260  27.320  21.820  1.00  0.00            
ATOM     94  H45 ACD     1       5.000  27.880  21.570  1.00  0.00            
ATOM     95  O23 ACD     1       8.250  24.860  21.070  1.00  0.00            
ATOM     96  C28 ACD     1       9.360  25.190  20.200  1.00  0.00            
ATOM     97  H46 ACD     1      10.220  25.550  20.780  1.00  0.00            
ATOM     98  C29 ACD     1       8.870  26.350  19.190  1.00  0.00            
ATOM     99  H47 ACD     1       7.900  26.080  18.760  1.00  0.00            
ATOM    100  O24 ACD     1       9.830  26.480  18.100  1.00  0.00            
ATOM    101  C30 ACD     1       8.830  27.680  19.960  1.00  0.00            
ATOM    102  H48 ACD     1       7.940  27.620  20.610  1.00  0.00            
ATOM    103  H49 ACD     1       9.740  27.780  20.570  1.00  0.00            
ATOM    104  O25 ACD     1       8.650  28.810  19.110  1.00  0.00            
ATOM    105  H50 ACD     1       8.180  28.640  18.290  1.00  0.00            
ATOM    106  C31 ACD     1       9.820  23.870  19.490  1.00  0.00            
ATOM    107  H51 ACD     1       8.920  23.350  19.120  1.00  0.00            
ATOM    108  O26 ACD     1      10.460  22.900  20.430  1.00  0.00            
ATOM    109  H52 ACD     1      10.860  22.180  19.940  1.00  0.00            
ATOM    110  C32 ACD     1      10.780  24.390  18.370  1.00  0.00            
ATOM    111  H53 ACD     1      11.590  24.840  18.950  1.00  0.00            
ATOM    112  O27 ACD     1      11.180  23.260  17.600  1.00  0.00            
ATOM    113  H54 ACD     1      10.330  23.040  17.190  1.00  0.00            
ATOM    114  C33 ACD     1      10.120  25.340  17.410  1.00  0.00            
ATOM    115  H55 ACD     1      10.840  25.670  16.650  1.00  0.00            
ATOM    116  O28 ACD     1       8.950  24.710  16.810  1.00  0.00            
ATOM    117  C34 ACD     1       8.600  25.220  15.520  1.00  0.00            
ATOM    118  H56 ACD     1       9.330  25.940  15.120  1.00  0.00            
ATOM    119  C35 ACD     1       8.520  24.010  14.560  1.00  0.00            
ATOM    120  H57 ACD     1       7.930  23.220  15.050  1.00  0.00            
ATOM    121  O29 ACD     1       9.780  23.490  14.180  1.00  0.00            
ATOM    122  H58 ACD     1      10.290  24.240  13.860  1.00  0.00            
ATOM    123  C36 ACD     1       7.750  24.350  13.290  1.00  0.00            
ATOM    124  H59 ACD     1       8.140  25.200  12.720  1.00  0.00            
ATOM    125  O30 ACD     1       7.430  23.170  12.540  1.00  0.00            
ATOM    126  H60 ACD     1       7.000  22.510  13.090  1.00  0.00            
ATOM    127  C1  DU7     2       8.800  17.820  21.470  1.00  0.00            
ATOM    128  N1  DU7     2       8.960  18.230  20.040  1.00  0.00            
ATOM    129  C2  DU7     2       9.520  17.260  19.130  1.00  0.00            
ATOM    130  C3  DU7     2       8.300  19.430  19.610  1.00  0.00            
ATOM    131  C4  DU7     2       8.350  19.830  18.230  1.00  0.00            
ATOM    132  C5  DU7     2       7.600  20.940  17.700  1.00  0.00            
ATOM    133  C6  DU7     2       6.790  21.710  18.570  1.00  0.00            
ATOM    134  N2  DU7     2       6.040  22.790  18.040  1.00  0.00            
ATOM    135  N3  DU7     2       5.880  23.790  18.830  1.00  0.00            
ATOM    136  C7  DU7     2       4.940  24.720  18.360  1.00  0.00            
ATOM    137  C8  DU7     2       3.720  24.330  17.770  1.00  0.00            
ATOM    138  C9  DU7     2       2.670  25.230  17.480  1.00  0.00            
ATOM    139  C10 DU7     2       2.830  26.560  17.830  1.00  0.00            
ATOM    140  S1  DU7     2       1.660  27.720  17.170  1.00  0.00            
ATOM    141  O1  DU7     2       2.340  28.180  16.000  1.00  0.00            
ATOM    142  O2  DU7     2       1.420  28.590  18.310  1.00  0.00            
ATOM    143  O3  DU7     2       0.440  26.930  16.800  1.00  0.00            
ATOM    144  C11 DU7     2       4.000  27.010  18.460  1.00  0.00            
ATOM    145  C12 DU7     2       5.030  26.110  18.760  1.00  0.00            
ATOM    146  C13 DU7     2       6.730  21.340  19.920  1.00  0.00            
ATOM    147  C14 DU7     2       7.460  20.190  20.450  1.00  0.00            
ATOM    148  H1  DU7     2       7.760  17.690  21.780  1.00  0.00            
ATOM    149  H2  DU7     2       9.390  16.940  21.760  1.00  0.00            
ATOM    150  H3  DU7     2       9.140  18.640  22.120  1.00  0.00            
ATOM    151  H4  DU7     2       8.660  16.940  18.530  1.00  0.00            
ATOM    152  H5  DU7     2      10.210  17.730  18.410  1.00  0.00            
ATOM    153  H6  DU7     2      10.070  16.430  19.580  1.00  0.00            
ATOM    154  H7  DU7     2       9.040  19.340  17.550  1.00  0.00            
ATOM    155  H8  DU7     2       7.590  21.150  16.640  1.00  0.00            
ATOM    156  H9  DU7     2       3.510  23.270  17.620  1.00  0.00            
ATOM    157  H10 DU7     2       1.770  24.880  16.980  1.00  0.00            
ATOM    158  H11 DU7     2       3.990  28.070  18.690  1.00  0.00            
ATOM    159  H12 DU7     2       5.780  26.560  19.400  1.00  0.00            
ATOM    160  H13 DU7     2       6.120  22.020  20.500  1.00  0.00            
ATOM    161  H14 DU7     2       7.490  20.100  21.530  1.00  0.00            
TER
ENDMDL
MODEL        1
ATOM      1  H1  ACD     1      38.510  31.380  23.870  1.00  0.00            
ATOM      2  O1  ACD     1      37.970  31.150  23.100  1.00  0.00            
ATOM      3  C1  ACD     1      36.780  30.720  23.710  1.00  0.00            
ATOM      4  H2  ACD     1      36.010  31.470  23.500  1.00  0.00            
ATOM      5  H3  ACD     1      36.970  30.770  24.790  1.00  0.00            
ATOM      6  C2  ACD     1      36.420  29.310  23.230  1.00  0.00            
ATOM      7  H4  ACD     1      35.500  28.980  23.730  1.00  0.00            
ATOM      8  O2  ACD     1      36.260  29.370  21.820  1.00  0.00            
ATOM      9  C3  ACD     1      35.830  28.260  21.120  1.00  0.00            
ATOM     10  H5  ACD     1      35.770  28.370  20.030  1.00  0.00            
ATOM     11  O3  ACD     1      34.570  27.820  21.610  1.00  0.00            
ATOM     12  C4  ACD     1      33.420  28.430  20.940  1.00  0.00            
ATOM     13  H6  ACD     1      33.740  29.090  20.130  1.00  0.00            
ATOM     14  C5  ACD     1      32.630  27.210  20.320  1.00  0.00            
ATOM     15  H7  ACD     1      32.540  26.430  21.090  1.00  0.00            
ATOM     16  O4  ACD     1      33.370  26.760  19.160  1.00  0.00            
ATOM     17  H8  ACD     1      33.200  27.360  18.430  1.00  0.00            
ATOM     18  C6  ACD     1      31.160  27.470  20.050  1.00  0.00            
ATOM     19  H9  ACD     1      31.110  28.210  19.240  1.00  0.00            
ATOM     20  O5  ACD     1      30.550  26.200  19.790  1.00  0.00            
ATOM     21  H10 ACD     1      31.150  25.770  19.170  1.00  0.00            
ATOM     22  C7  ACD     1      30.490  28.160  21.180  1.00  0.00            
ATOM     23  H11 ACD     1      29.460  28.330  20.860  1.00  0.00            
ATOM     24  O6  ACD     1      31.140  29.360  21.570  1.00  0.00            
ATOM     25  C8  ACD     1      32.520  29.230  21.940  1.00  0.00            
ATOM     26  H12 ACD     1      32.340  28.810  22.930  1.00  0.00            
ATOM     27  C9  ACD     1      32.990  30.710  22.090  1.00  0.00            
ATOM     28  H13 ACD     1      34.080  30.710  22.150  1.00  0.00            
ATOM     29  H14 ACD     1      32.710  31.210  21.150  1.00  0.00            
ATOM     30  O7  ACD     1      32.420  31.250  23.310  1.00  0.00            
ATOM     31  H15 ACD     1      33.010  31.920  23.650  1.00  0.00            
ATOM     32  O8  ACD     1      30.450  27.410  22.380  1.00  0.00            
ATOM     33  C10 ACD     1      29.170  27.190  23.030  1.00  0.00            
ATOM     34  H16 ACD     1      28.340  27.500  22.390  1.00  0.00            
ATOM     35  C11 ACD     1      29.160  25.660  23.120  1.00  0.00            
ATOM     36  H17 ACD     1      30.190  25.360  23.350  1.00  0.00            
ATOM     37  O9  ACD     1      28.950  25.180  21.810  1.00  0.00            
ATOM     38  H18 ACD     1      29.570  25.710  21.310  1.00  0.00            
ATOM     39  C12 ACD     1      28.230  25.070  24.200  1.00  0.00            
ATOM     40  H19 ACD     1      27.200  25.190  23.850  1.00  0.00            
ATOM     41  O10 ACD     1      28.460  23.730  24.440  1.00  0.00            
ATOM     42  H20 ACD     1      29.350  23.500  24.730  1.00  0.00            
ATOM     43  C13 ACD     1      28.510  25.860  25.530  1.00  0.00            
ATOM     44  H21 ACD     1      27.880  25.550  26.380  1.00  0.00            
ATOM     45  O11 ACD     1      28.270  27.280  25.320  1.00  0.00            
ATOM     46  C14 ACD     1      29.160  27.860  24.370  1.00  0.00            
ATOM     47  H22 ACD     1      30.150  27.660  24.790  1.00  0.00            
ATOM     48  C15 ACD     1      29.060  29.360  24.330  1.00  0.00            
ATOM     49  H23 ACD     1      29.270  29.820  25.300  1.00  0.00            
ATOM     50  H24 ACD     1      29.850  29.800  23.710  1.00  0.00            
ATOM     51  O12 ACD     1      27.860  29.890  23.880  1.00  0.00            
ATOM     52  H25 ACD     1      27.230  29.980  24.600  1.00  0.00            
ATOM     53  O13 ACD     1      29.890  25.750  25.950  1.00  0.00            
ATOM     54  C16 ACD     1      30.180  24.660  26.870  1.00  0.00            
ATOM     55  H26 ACD     1      29.270  24.070  27.050  1.00  0.00            
ATOM     56  C17 ACD     1      31.340  23.780  26.340  1.00  0.00            
ATOM     57  H27 ACD     1      32.100  24.460  25.940  1.00  0.00            
ATOM     58  O14 ACD     1      30.900  22.930  25.250  1.00  0.00            
ATOM     59  H28 ACD     1      31.580  22.250  25.170  1.00  0.00            
ATOM     60  C18 ACD     1      31.880  22.980  27.470  1.00  0.00            
ATOM     61  H29 ACD     1      31.120  22.190  27.570  1.00  0.00            
ATOM     62  O15 ACD     1      33.080  22.220  27.190  1.00  0.00            
ATOM     63  H30 ACD     1      33.720  22.770  27.660  1.00  0.00            
ATOM     64  C19 ACD     1      32.160  23.810  28.760  1.00  0.00            
ATOM     65  H31 ACD     1      32.440  23.050  29.500  1.00  0.00            
ATOM     66  O16 ACD     1      31.010  24.490  29.200  1.00  0.00            
ATOM     67  C20 ACD     1      30.440  25.380  28.240  1.00  0.00            
ATOM     68  H32 ACD     1      31.100  26.250  28.080  1.00  0.00            
ATOM     69  C21 ACD     1      29.160  26.020  28.780  1.00  0.00            
ATOM     70  H33 ACD     1      29.430  26.570  29.690  1.00  0.00            
ATOM     71  H34 ACD     1      28.800  26.750  28.050  1.00  0.00            
ATOM     72  O17 ACD     1      28.290  24.980  29.040  1.00  0.00            
ATOM     73  H35 ACD     1      27.870  25.360  29.820  1.00  0.00            
ATOM     74  O18 ACD     1      33.250  24.660  28.620  1.00  0.00            
ATOM     75  C22 ACD     1      34.010  25.080  29.800  1.00  0.00            
ATOM     76  H36 ACD     1      33.350  24.880  30.650  1.00  0.00            
ATOM     77  C23 ACD     1      35.220  24.100  30.020  1.00  0.00            
ATOM     78  H37 ACD     1      35.570  23.960  28.990  1.00  0.00            
ATOM     79  O19 ACD     1      34.670  22.860  30.640  1.00  0.00            
ATOM     80  H38 ACD     1      35.200  22.130  30.330  1.00  0.00            
ATOM     81  C24 ACD     1      36.410  24.710  30.690  1.00  0.00            
ATOM     82  H39 ACD     1      36.290  24.730  31.780  1.00  0.00            
ATOM     83  O20 ACD     1      37.550  24.010  30.280  1.00  0.00            
ATOM     84  H40 ACD     1      37.540  24.140  29.320  1.00  0.00            
ATOM     85  C25 ACD     1      36.590  26.150  30.130  1.00  0.00            
ATOM     86  H41 ACD     1      37.370  26.670  30.700  1.00  0.00            
ATOM     87  O21 ACD     1      35.430  26.880  30.470  1.00  0.00            
ATOM     88  C26 ACD     1      34.280  26.560  29.690  1.00  0.00            
ATOM     89  H42 ACD     1      34.520  26.830  28.650  1.00  0.00            
ATOM     90  C27 ACD     1      33.130  27.340  30.130  1.00  0.00            
ATOM     91  H43 ACD     1      32.260  26.690  29.960  1.00  0.00            
ATOM     92  H44 ACD     1      33.050  27.450  31.210  1.00  0.00            
ATOM     93  O22 ACD     1      33.050  28.590  29.440  1.00  0.00            
ATOM     94  H45 ACD     1      32.660  28.360  28.590  1.00  0.00            
ATOM     95  O23 ACD     1      36.910  26.190  28.710  1.00  0.00            
ATOM     96  C28 ACD     1      37.790  27.190  28.300  1.00  0.00            
ATOM     97  H46 ACD     1      38.450  27.510  29.120  1.00  0.00            
ATOM     98  C29 ACD     1      37.060  28.430  27.770  1.00  0.00            
ATOM     99  H47 ACD     1      36.160  28.050  27.270  1.00  0.00            
ATOM    100  O24 ACD     1      37.880  29.220  26.930  1.00  0.00            
ATOM    101  C30 ACD     1      36.640  29.480  28.830  1.00  0.00            
ATOM    102  H48 ACD     1      36.350  30.280  28.130  1.00  0.00            
ATOM    103  H49 ACD     1      35.830  29.110  29.470  1.00  0.00            
ATOM    104  O25 ACD     1      37.750  29.840  29.630  1.00  0.00            
ATOM    105  H50 ACD     1      37.550  29.920  30.560  1.00  0.00            
ATOM    106  C31 ACD     1      38.620  26.560  27.170  1.00  0.00            
ATOM    107  H51 ACD     1      38.000  26.130  26.380  1.00  0.00            
ATOM    108  O26 ACD     1      39.570  25.540  27.660  1.00  0.00            
ATOM    109  H52 ACD     1      40.230  25.910  28.260  1.00  0.00            
ATOM    110  C32 ACD     1      39.380  27.640  26.370  1.00  0.00            
ATOM    111  H53 ACD     1      40.010  28.220  27.050  1.00  0.00            
ATOM    112  O27 ACD     1      40.200  27.080  25.300  1.00  0.00            
ATOM    113  H54 ACD     1      39.530  26.890  24.630  1.00  0.00            
ATOM    114  C33 ACD     1      38.480  28.620  25.810  1.00  0.00            
ATOM    115  H55 ACD     1      39.060  29.410  25.320  1.00  0.00            
ATOM    116  O28 ACD     1      37.490  28.060  24.970  1.00  0.00            
ATOM    117  C34 ACD     1      37.520  28.310  23.560  1.00  0.00            
ATOM    118  H56 ACD     1      38.490  28.730  23.270  1.00  0.00            
ATOM    119  C35 ACD     1      37.150  27.030  22.910  1.00  0.00            
ATOM    120  H57 ACD     1      36.200  26.690  23.320  1.00  0.00            
ATOM    121  O29 ACD     1      38.150  26.060  23.070  1.00  0.00            
ATOM    122  H58 ACD     1      37.670  25.270  22.820  1.00  0.00            
ATOM    123  C36 ACD     1      36.780  27.160  21.370  1.00  0.00            
ATOM    124  H59 ACD     1      37.710  27.310  20.810  1.00  0.00            
ATOM    125  O30 ACD     1      36.320  25.880  20.900  1.00  0.00            
ATOM    126  H60 ACD     1      35.450  25.810  21.310  1.00  0.00            
ATOM    127  C1  DU7     2      37.650  22.050  24.650  1.00  0.00            
ATOM    128  N1  DU7     2      36.820  22.760  23.670  1.00  0.00            
ATOM    129  C2  DU7     2      36.840  22.070  22.330  1.00  0.00            
ATOM    130  C3  DU7     2      35.880  23.750  24.070  1.00  0.00            
ATOM    131  C4  DU7     2      34.790  24.160  23.150  1.00  0.00            
ATOM    132  C5  DU7     2      33.920  25.200  23.550  1.00  0.00            
ATOM    133  C6  DU7     2      34.070  25.860  24.740  1.00  0.00            
ATOM    134  N2  DU7     2      33.130  26.930  25.100  1.00  0.00            
ATOM    135  N3  DU7     2      33.690  27.840  25.760  1.00  0.00            
ATOM    136  C7  DU7     2      33.000  28.980  26.120  1.00  0.00            
ATOM    137  C8  DU7     2      33.710  30.150  26.220  1.00  0.00            
ATOM    138  C9  DU7     2      33.050  31.310  26.700  1.00  0.00            
ATOM    139  C10 DU7     2      31.750  31.170  27.220  1.00  0.00            
ATOM    140  S1  DU7     2      30.920  32.440  28.070  1.00  0.00            
ATOM    141  O1  DU7     2      31.900  33.490  28.050  1.00  0.00            
ATOM    142  O2  DU7     2      30.680  31.840  29.380  1.00  0.00            
ATOM    143  O3  DU7     2      29.690  32.620  27.260  1.00  0.00            
ATOM    144  C11 DU7     2      31.110  29.960  27.100  1.00  0.00            
ATOM    145  C12 DU7     2      31.700  28.830  26.630  1.00  0.00            
ATOM    146  C13 DU7     2      35.030  25.460  25.640  1.00  0.00            
ATOM    147  C14 DU7     2      35.940  24.380  25.330  1.00  0.00            
ATOM    148  H1  DU7     2      38.260  21.220  24.290  1.00  0.00            
ATOM    149  H2  DU7     2      38.480  22.700  24.960  1.00  0.00            
ATOM    150  H3  DU7     2      37.080  21.800  25.550  1.00  0.00            
ATOM    151  H4  DU7     2      36.060  21.300  22.290  1.00  0.00            
ATOM    152  H5  DU7     2      36.660  22.800  21.520  1.00  0.00            
ATOM    153  H6  DU7     2      37.810  21.580  22.190  1.00  0.00            
ATOM    154  H7  DU7     2      34.590  23.680  22.200  1.00  0.00            
ATOM    155  H8  DU7     2      33.010  25.440  23.000  1.00  0.00            
ATOM    156  H9  DU7     2      34.760  30.170  25.970  1.00  0.00            
ATOM    157  H10 DU7     2      33.550  32.270  26.840  1.00  0.00            
ATOM    158  H11 DU7     2      30.110  29.950  27.520  1.00  0.00            
ATOM    159  H12 DU7     2      31.230  27.860  26.490  1.00  0.00            
ATOM    160  H13 DU7     2      35.090  25.950  26.610  1.00  0.00            
ATOM    161  H14 DU7     2      36.710  24.120  26.050  1.00  0.00            
TER
ENDMDL
MODEL        1
ATOM      1  H1  ACD     1      36.080  30.100  13.580  1.00  0.00            
ATOM      2  O1  ACD     1      35.980  29.960  14.530  1.00  0.00            
ATOM      3  C1  ACD     1      36.450  30.990  15.300  1.00  0.00            
ATOM      4  H2  ACD     1      36.150  30.740  16.330  1.00  0.00            
ATOM      5  H3  ACD     1      36.030  31.960  15.020  1.00  0.00            
ATOM      6  C2  ACD     1      37.930  31.090  15.330  1.00  0.00            
ATOM      7  H4  ACD     1      38.430  30.200  15.740  1.00  0.00            
ATOM      8  O2  ACD     1      38.350  31.430  14.010  1.00  0.00            
ATOM      9  C3  ACD     1      39.750  31.640  13.830  1.00  0.00            
ATOM     10  H5  ACD     1      39.970  31.920  12.800  1.00  0.00            
ATOM     11  O3  ACD     1      40.340  30.370  14.190  1.00  0.00            
ATOM     12  C4  ACD     1      40.880  29.630  13.090  1.00  0.00            
ATOM     13  H6  ACD     1      40.570  30.120  12.150  1.00  0.00            
ATOM     14  C5  ACD     1      42.400  29.880  13.220  1.00  0.00            
ATOM     15  H7  ACD     1      42.760  29.780  14.250  1.00  0.00            
ATOM     16  O4  ACD     1      42.670  31.290  12.850  1.00  0.00            
ATOM     17  H8  ACD     1      42.370  31.880  13.540  1.00  0.00            
ATOM     18  C6  ACD     1      43.090  28.810  12.380  1.00  0.00            
ATOM     19  H9  ACD     1      42.940  28.900  11.300  1.00  0.00            
ATOM     20  O5  ACD     1      44.540  28.880  12.670  1.00  0.00            
ATOM     21  H10 ACD     1      44.790  29.780  12.470  1.00  0.00            
ATOM     22  C7  ACD     1      42.660  27.420  12.790  1.00  0.00            
ATOM     23  H11 ACD     1      43.280  26.740  12.190  1.00  0.00            
ATOM     24  O6  ACD     1      41.270  27.240  12.590  1.00  0.00            
ATOM     25  C8  ACD     1      40.440  28.180  13.270  1.00  0.00            
ATOM     26  H12 ACD     1      40.590  27.930  14.320  1.00  0.00            
ATOM     27  C9  ACD     1      39.050  27.930  12.960  1.00  0.00            
ATOM     28  H13 ACD     1      38.770  26.980  13.430  1.00  0.00            
ATOM     29  H14 ACD     1      38.350  28.670  13.360  1.00  0.00            
ATOM     30  O7  ACD     1      38.790  27.850  11.570  1.00  0.00            
ATOM     31  H15 ACD     1      39.260  27.060  11.300  1.00  0.00            
ATOM     32  O8  ACD     1      43.000  27.220  14.150  1.00  0.00            
ATOM     33  C10 ACD     1      43.630  26.030  14.610  1.00  0.00            
ATOM     34  H16 ACD     1      44.090  25.480  13.780  1.00  0.00            
ATOM     35  C11 ACD     1      44.800  26.560  15.450  1.00  0.00            
ATOM     36  H17 ACD     1      44.540  27.230  16.270  1.00  0.00            
ATOM     37  O9  ACD     1      45.760  27.050  14.560  1.00  0.00            
ATOM     38  H18 ACD     1      45.310  27.570  13.890  1.00  0.00            
ATOM     39  C12 ACD     1      45.340  25.330  16.210  1.00  0.00            
ATOM     40  H19 ACD     1      45.710  24.620  15.460  1.00  0.00            
ATOM     41  O10 ACD     1      46.400  25.630  17.130  1.00  0.00            
ATOM     42  H20 ACD     1      46.150  26.220  17.850  1.00  0.00            
ATOM     43  C13 ACD     1      44.260  24.680  17.030  1.00  0.00            
ATOM     44  H21 ACD     1      44.610  23.840  17.640  1.00  0.00            
ATOM     45  O11 ACD     1      43.410  24.140  16.090  1.00  0.00            
ATOM     46  C14 ACD     1      42.640  25.100  15.340  1.00  0.00            
ATOM     47  H22 ACD     1      41.940  25.630  16.000  1.00  0.00            
ATOM     48  C15 ACD     1      41.840  24.330  14.270  1.00  0.00            
ATOM     49  H23 ACD     1      41.480  25.090  13.560  1.00  0.00            
ATOM     50  H24 ACD     1      42.510  23.720  13.650  1.00  0.00            
ATOM     51  O12 ACD     1      40.710  23.610  14.860  1.00  0.00            
ATOM     52  H25 ACD     1      41.170  22.970  15.410  1.00  0.00            
ATOM     53  O13 ACD     1      43.630  25.630  17.920  1.00  0.00            
ATOM     54  C16 ACD     1      43.600  25.270  19.330  1.00  0.00            
ATOM     55  H26 ACD     1      44.310  24.470  19.580  1.00  0.00            
ATOM     56  C17 ACD     1      44.040  26.510  20.080  1.00  0.00            
ATOM     57  H27 ACD     1      43.490  27.360  19.650  1.00  0.00            
ATOM     58  O14 ACD     1      45.460  26.740  19.930  1.00  0.00            
ATOM     59  H28 ACD     1      45.880  27.440  20.440  1.00  0.00            
ATOM     60  C18 ACD     1      43.750  26.360  21.620  1.00  0.00            
ATOM     61  H29 ACD     1      44.420  25.600  22.040  1.00  0.00            
ATOM     62  O15 ACD     1      44.040  27.560  22.370  1.00  0.00            
ATOM     63  H30 ACD     1      43.670  28.260  21.830  1.00  0.00            
ATOM     64  C19 ACD     1      42.330  25.950  21.840  1.00  0.00            
ATOM     65  H31 ACD     1      42.180  25.830  22.920  1.00  0.00            
ATOM     66  O16 ACD     1      41.950  24.830  21.090  1.00  0.00            
ATOM     67  C20 ACD     1      42.110  24.970  19.640  1.00  0.00            
ATOM     68  H32 ACD     1      41.440  25.750  19.250  1.00  0.00            
ATOM     69  C21 ACD     1      41.720  23.620  19.020  1.00  0.00            
ATOM     70  H33 ACD     1      41.700  23.720  17.920  1.00  0.00            
ATOM     71  H34 ACD     1      42.460  22.890  19.350  1.00  0.00            
ATOM     72  O17 ACD     1      40.470  23.130  19.640  1.00  0.00            
ATOM     73  H35 ACD     1      40.610  23.320  20.570  1.00  0.00            
ATOM     74  O18 ACD     1      41.540  27.080  21.410  1.00  0.00            
ATOM     75  C22 ACD     1      40.310  27.350  22.130  1.00  0.00            
ATOM     76  H36 ACD     1      40.160  26.520  22.830  1.00  0.00            
ATOM     77  C23 ACD     1      40.550  28.690  22.910  1.00  0.00            
ATOM     78  H37 ACD     1      40.900  29.460  22.200  1.00  0.00            
ATOM     79  O19 ACD     1      41.430  28.430  24.010  1.00  0.00            
ATOM     80  H38 ACD     1      42.320  28.410  23.660  1.00  0.00            
ATOM     81  C24 ACD     1      39.220  29.250  23.460  1.00  0.00            
ATOM     82  H39 ACD     1      38.980  28.580  24.290  1.00  0.00            
ATOM     83  O20 ACD     1      39.430  30.540  23.990  1.00  0.00            
ATOM     84  H40 ACD     1      40.030  30.410  24.730  1.00  0.00            
ATOM     85  C25 ACD     1      38.150  29.260  22.420  1.00  0.00            
ATOM     86  H41 ACD     1      37.220  29.530  22.920  1.00  0.00            
ATOM     87  O21 ACD     1      37.960  27.950  21.930  1.00  0.00            
ATOM     88  C26 ACD     1      39.080  27.370  21.260  1.00  0.00            
ATOM     89  H42 ACD     1      39.240  27.860  20.290  1.00  0.00            
ATOM     90  C27 ACD     1      38.650  25.930  20.900  1.00  0.00            
ATOM     91  H43 ACD     1      39.440  25.460  20.300  1.00  0.00            
ATOM     92  H44 ACD     1      38.480  25.360  21.820  1.00  0.00            
ATOM     93  O22 ACD     1      37.460  25.940  20.090  1.00  0.00            
ATOM     94  H45 ACD     1      37.740  26.290  19.240  1.00  0.00            
ATOM     95  O23 ACD     1      38.490  30.100  21.330  1.00  0.00            
ATOM     96  C28 ACD     1      37.470  30.960  20.830  1.00  0.00            
ATOM     97  H46 ACD     1      36.820  31.290  21.660  1.00  0.00            
ATOM     98  C29 ACD     1      36.750  30.420  19.590  1.00  0.00            
ATOM     99  H47 ACD     1      37.530  29.850  19.060  1.00  0.00            
ATOM    100  O24 ACD     1      36.140  31.460  18.830  1.00  0.00            
ATOM    101  C30 ACD     1      35.640  29.500  19.980  1.00  0.00            
ATOM    102  H48 ACD     1      36.100  28.650  20.510  1.00  0.00            
ATOM    103  H49 ACD     1      34.990  29.990  20.710  1.00  0.00            
ATOM    104  O25 ACD     1      34.810  29.050  18.930  1.00  0.00            
ATOM    105  H50 ACD     1      34.440  28.210  19.220  1.00  0.00            
ATOM    106  C31 ACD     1      38.250  32.290  20.540  1.00  0.00            
ATOM    107  H51 ACD     1      39.200  31.990  20.090  1.00  0.00            
ATOM    108  O26 ACD     1      38.510  33.000  21.820  1.00  0.00            
ATOM    109  H52 ACD     1      39.450  32.860  21.980  1.00  0.00            
ATOM    110  C32 ACD     1      37.540  33.200  19.480  1.00  0.00            
ATOM    111  H53 ACD     1      36.770  33.740  20.050  1.00  0.00            
ATOM    112  O27 ACD     1      38.530  34.140  19.050  1.00  0.00            
ATOM    113  H54 ACD     1      38.790  34.780  19.720  1.00  0.00            
ATOM    114  C33 ACD     1      37.050  32.420  18.330  1.00  0.00            
ATOM    115  H55 ACD     1      36.450  33.060  17.670  1.00  0.00            
ATOM    116  O28 ACD     1      38.110  31.850  17.590  1.00  0.00            
ATOM    117  C34 ACD     1      38.330  32.210  16.180  1.00  0.00            
ATOM    118  H56 ACD     1      37.720  33.100  15.970  1.00  0.00            
ATOM    119  C35 ACD     1      39.830  32.490  16.150  1.00  0.00            
ATOM    120  H57 ACD     1      40.440  31.650  16.500  1.00  0.00            
ATOM    121  O29 ACD     1      40.060  33.700  16.890  1.00  0.00            
ATOM    122  H58 ACD     1      39.500  33.730  17.680  1.00  0.00            
ATOM    123  C36 ACD     1      40.240  32.730  14.710  1.00  0.00            
ATOM    124  H59 ACD     1      39.830  33.690  14.380  1.00  0.00            
ATOM    125  O30 ACD     1      41.650  32.910  14.560  1.00  0.00            
ATOM    126  H60 ACD     1      41.960  33.570  15.190  1.00  0.00            
ATOM    127  C1  DU7     2      43.650  33.680  18.650  1.00  0.00            
ATOM    128  N1  DU7     2      43.770  32.600  17.690  1.00  0.00            
ATOM    129  C2  DU7     2      44.670  32.940  16.580  1.00  0.00            
ATOM    130  C3  DU7     2      42.880  31.520  17.800  1.00  0.00            
ATOM    131  C4  DU7     2      43.100  30.390  16.930  1.00  0.00            
ATOM    132  C5  DU7     2      42.260  29.320  17.010  1.00  0.00            
ATOM    133  C6  DU7     2      41.300  29.220  18.050  1.00  0.00            
ATOM    134  N2  DU7     2      40.420  28.100  17.990  1.00  0.00            
ATOM    135  N3  DU7     2      39.870  27.730  16.910  1.00  0.00            
ATOM    136  C7  DU7     2      38.710  26.860  16.960  1.00  0.00            
ATOM    137  C8  DU7     2      37.400  27.410  16.880  1.00  0.00            
ATOM    138  C9  DU7     2      36.250  26.610  16.900  1.00  0.00            
ATOM    139  C10 DU7     2      36.400  25.230  16.800  1.00  0.00            
ATOM    140  S1  DU7     2      34.910  24.200  16.680  1.00  0.00            
ATOM    141  O1  DU7     2      35.270  22.900  16.090  1.00  0.00            
ATOM    142  O2  DU7     2      34.160  25.100  15.820  1.00  0.00            
ATOM    143  O3  DU7     2      34.310  24.200  17.980  1.00  0.00            
ATOM    144  C11 DU7     2      37.720  24.650  16.850  1.00  0.00            
ATOM    145  C12 DU7     2      38.850  25.480  16.950  1.00  0.00            
ATOM    146  C13 DU7     2      41.150  30.230  19.030  1.00  0.00            
ATOM    147  C14 DU7     2      41.860  31.440  18.800  1.00  0.00            
ATOM    148  H1  DU7     2      44.520  34.350  18.580  1.00  0.00            
ATOM    149  H2  DU7     2      42.810  34.320  18.370  1.00  0.00            
ATOM    150  H3  DU7     2      43.490  33.270  19.650  1.00  0.00            
ATOM    151  H4  DU7     2      45.220  33.890  16.690  1.00  0.00            
ATOM    152  H5  DU7     2      45.490  32.210  16.510  1.00  0.00            
ATOM    153  H6  DU7     2      44.200  32.810  15.600  1.00  0.00            
ATOM    154  H7  DU7     2      43.950  30.360  16.260  1.00  0.00            
ATOM    155  H8  DU7     2      42.470  28.500  16.330  1.00  0.00            
ATOM    156  H9  DU7     2      37.290  28.490  16.900  1.00  0.00            
ATOM    157  H10 DU7     2      35.280  27.090  17.030  1.00  0.00            
ATOM    158  H11 DU7     2      37.810  23.570  16.960  1.00  0.00            
ATOM    159  H12 DU7     2      39.810  24.970  17.010  1.00  0.00            
ATOM    160  H13 DU7     2      40.370  30.130  19.780  1.00  0.00            
ATOM    161  H14 DU7     2      41.670  32.320  19.390  1.00  0.00            
TER
ENDMDL
MODEL        1
ATOM      1  H1  ACD     1      24.410  17.300   8.690  1.00  0.00            
ATOM      2  O1  ACD     1      24.080  17.930   9.340  1.00  0.00            
ATOM      3  C1  ACD     1      25.150  18.760   9.800  1.00  0.00            
ATOM      4  H2  ACD     1      25.710  19.090   8.910  1.00  0.00            
ATOM      5  H3  ACD     1      25.850  18.240  10.470  1.00  0.00            
ATOM      6  C2  ACD     1      24.660  20.000  10.590  1.00  0.00            
ATOM      7  H4  ACD     1      23.790  20.450  10.090  1.00  0.00            
ATOM      8  O2  ACD     1      24.430  19.630  11.970  1.00  0.00            
ATOM      9  C3  ACD     1      23.920  20.670  12.830  1.00  0.00            
ATOM     10  H5  ACD     1      23.810  20.300  13.850  1.00  0.00            
ATOM     11  O3  ACD     1      22.660  21.130  12.300  1.00  0.00            
ATOM     12  C4  ACD     1      21.470  20.510  12.700  1.00  0.00            
ATOM     13  H6  ACD     1      21.770  19.860  13.540  1.00  0.00            
ATOM     14  C5  ACD     1      20.520  21.670  13.130  1.00  0.00            
ATOM     15  H7  ACD     1      20.510  22.330  12.260  1.00  0.00            
ATOM     16  O4  ACD     1      21.140  22.350  14.310  1.00  0.00            
ATOM     17  H8  ACD     1      21.050  23.300  14.190  1.00  0.00            
ATOM     18  C6  ACD     1      19.080  21.140  13.430  1.00  0.00            
ATOM     19  H9  ACD     1      19.190  20.410  14.250  1.00  0.00            
ATOM     20  O5  ACD     1      18.160  22.150  13.780  1.00  0.00            
ATOM     21  H10 ACD     1      18.760  22.690  14.310  1.00  0.00            
ATOM     22  C7  ACD     1      18.540  20.400  12.250  1.00  0.00            
ATOM     23  H11 ACD     1      17.640  19.840  12.540  1.00  0.00            
ATOM     24  O6  ACD     1      19.460  19.360  11.800  1.00  0.00            
ATOM     25  C8  ACD     1      20.820  19.770  11.500  1.00  0.00            
ATOM     26  H12 ACD     1      20.690  20.510  10.700  1.00  0.00            
ATOM     27  C9  ACD     1      21.470  18.580  10.890  1.00  0.00            
ATOM     28  H13 ACD     1      20.770  17.910  10.390  1.00  0.00            
ATOM     29  H14 ACD     1      22.070  18.970  10.050  1.00  0.00            
ATOM     30  O7  ACD     1      22.230  17.760  11.750  1.00  0.00            
ATOM     31  H15 ACD     1      23.070  18.200  11.910  1.00  0.00            
ATOM     32  O8  ACD     1      18.360  21.410  11.210  1.00  0.00            
ATOM     33  C10 ACD     1      17.080  21.740  10.780  1.00  0.00            
ATOM     34  H16 ACD     1      16.380  21.440  11.580  1.00  0.00            
ATOM     35  C11 ACD     1      17.010  23.300  10.750  1.00  0.00            
ATOM     36  H17 ACD     1      17.960  23.630  10.320  1.00  0.00            
ATOM     37  O9  ACD     1      16.920  23.830  12.030  1.00  0.00            
ATOM     38  H18 ACD     1      17.460  23.250  12.570  1.00  0.00            
ATOM     39  C12 ACD     1      15.910  23.790   9.810  1.00  0.00            
ATOM     40  H19 ACD     1      14.970  23.450  10.270  1.00  0.00            
ATOM     41  O10 ACD     1      15.960  25.190   9.780  1.00  0.00            
ATOM     42  H20 ACD     1      15.640  25.540  10.610  1.00  0.00            
ATOM     43  C13 ACD     1      15.940  23.140   8.430  1.00  0.00            
ATOM     44  H21 ACD     1      15.180  23.530   7.740  1.00  0.00            
ATOM     45  O11 ACD     1      15.750  21.760   8.680  1.00  0.00            
ATOM     46  C14 ACD     1      16.850  21.060   9.420  1.00  0.00            
ATOM     47  H22 ACD     1      17.780  21.160   8.850  1.00  0.00            
ATOM     48  C15 ACD     1      16.560  19.580   9.650  1.00  0.00            
ATOM     49  H23 ACD     1      16.300  19.090   8.700  1.00  0.00            
ATOM     50  H24 ACD     1      17.520  19.130   9.900  1.00  0.00            
ATOM     51  O12 ACD     1      15.400  19.440  10.550  1.00  0.00            
ATOM     52  H25 ACD     1      15.230  18.490  10.470  1.00  0.00            
ATOM     53  O13 ACD     1      17.250  23.390   7.940  1.00  0.00            
ATOM     54  C16 ACD     1      17.430  24.150   6.730  1.00  0.00            
ATOM     55  H26 ACD     1      16.540  24.650   6.330  1.00  0.00            
ATOM     56  C17 ACD     1      18.490  25.270   7.020  1.00  0.00            
ATOM     57  H27 ACD     1      19.410  24.920   7.520  1.00  0.00            
ATOM     58  O14 ACD     1      17.930  26.300   7.860  1.00  0.00            
ATOM     59  H28 ACD     1      17.510  25.950   8.650  1.00  0.00            
ATOM     60  C18 ACD     1      18.900  25.860   5.700  1.00  0.00            
ATOM     61  H29 ACD     1      18.010  26.230   5.170  1.00  0.00            
ATOM     62  O15 ACD     1      19.880  26.790   5.790  1.00  0.00            
ATOM     63  H30 ACD     1      19.580  27.410   6.460  1.00  0.00            
ATOM     64  C19 ACD     1      19.380  24.800   4.750  1.00  0.00            
ATOM     65  H31 ACD     1      19.590  25.250   3.780  1.00  0.00            
ATOM     66  O16 ACD     1      18.330  23.860   4.590  1.00  0.00            
ATOM     67  C20 ACD     1      18.000  23.100   5.740  1.00  0.00            
ATOM     68  H32 ACD     1      18.910  22.630   6.130  1.00  0.00            
ATOM     69  C21 ACD     1      16.890  22.130   5.290  1.00  0.00            
ATOM     70  H33 ACD     1      16.610  21.550   6.180  1.00  0.00            
ATOM     71  H34 ACD     1      16.030  22.660   4.850  1.00  0.00            
ATOM     72  O17 ACD     1      17.360  21.150   4.350  1.00  0.00            
ATOM     73  H35 ACD     1      17.340  21.720   3.570  1.00  0.00            
ATOM     74  O18 ACD     1      20.590  24.210   5.280  1.00  0.00            
ATOM     75  C22 ACD     1      21.680  23.950   4.360  1.00  0.00            
ATOM     76  H36 ACD     1      21.400  23.880   3.300  1.00  0.00            
ATOM     77  C23 ACD     1      22.660  25.080   4.550  1.00  0.00            
ATOM     78  H37 ACD     1      22.930  25.120   5.610  1.00  0.00            
ATOM     79  O19 ACD     1      22.080  26.280   3.970  1.00  0.00            
ATOM     80  H38 ACD     1      21.380  26.490   4.600  1.00  0.00            
ATOM     81  C24 ACD     1      23.970  24.860   3.890  1.00  0.00            
ATOM     82  H39 ACD     1      23.870  24.720   2.810  1.00  0.00            
ATOM     83  O20 ACD     1      24.880  25.920   4.200  1.00  0.00            
ATOM     84  H40 ACD     1      24.900  26.060   5.150  1.00  0.00            
ATOM     85  C25 ACD     1      24.530  23.550   4.400  1.00  0.00            
ATOM     86  H41 ACD     1      25.440  23.460   3.780  1.00  0.00            
ATOM     87  O21 ACD     1      23.600  22.530   4.090  1.00  0.00            
ATOM     88  C26 ACD     1      22.370  22.650   4.740  1.00  0.00            
ATOM     89  H42 ACD     1      22.490  22.650   5.830  1.00  0.00            
ATOM     90  C27 ACD     1      21.500  21.410   4.420  1.00  0.00            
ATOM     91  H43 ACD     1      22.110  20.590   4.810  1.00  0.00            
ATOM     92  H44 ACD     1      20.580  21.430   5.020  1.00  0.00            
ATOM     93  O22 ACD     1      21.180  21.210   3.020  1.00  0.00            
ATOM     94  H45 ACD     1      20.860  20.310   2.950  1.00  0.00            
ATOM     95  O23 ACD     1      24.940  23.390   5.750  1.00  0.00            
ATOM     96  C28 ACD     1      26.150  22.710   6.160  1.00  0.00            
ATOM     97  H46 ACD     1      26.900  22.720   5.360  1.00  0.00            
ATOM     98  C29 ACD     1      25.810  21.260   6.450  1.00  0.00            
ATOM     99  H47 ACD     1      24.880  21.320   7.030  1.00  0.00            
ATOM    100  O24 ACD     1      26.860  20.750   7.250  1.00  0.00            
ATOM    101  C30 ACD     1      25.740  20.300   5.210  1.00  0.00            
ATOM    102  H48 ACD     1      25.110  20.700   4.410  1.00  0.00            
ATOM    103  H49 ACD     1      26.760  20.230   4.800  1.00  0.00            
ATOM    104  O25 ACD     1      25.300  19.010   5.550  1.00  0.00            
ATOM    105  H50 ACD     1      25.150  18.490   4.760  1.00  0.00            
ATOM    106  C31 ACD     1      26.580  23.540   7.400  1.00  0.00            
ATOM    107  H51 ACD     1      25.690  23.590   8.030  1.00  0.00            
ATOM    108  O26 ACD     1      26.980  24.870   7.080  1.00  0.00            
ATOM    109  H52 ACD     1      26.290  25.530   7.200  1.00  0.00            
ATOM    110  C32 ACD     1      27.640  22.780   8.180  1.00  0.00            
ATOM    111  H53 ACD     1      28.510  22.610   7.530  1.00  0.00            
ATOM    112  O27 ACD     1      28.010  23.460   9.340  1.00  0.00            
ATOM    113  H54 ACD     1      28.350  24.340   9.160  1.00  0.00            
ATOM    114  C33 ACD     1      27.120  21.430   8.500  1.00  0.00            
ATOM    115  H55 ACD     1      27.830  20.810   9.050  1.00  0.00            
ATOM    116  O28 ACD     1      25.870  21.590   9.200  1.00  0.00            
ATOM    117  C34 ACD     1      25.770  21.080  10.540  1.00  0.00            
ATOM    118  H56 ACD     1      26.750  20.740  10.890  1.00  0.00            
ATOM    119  C35 ACD     1      25.400  22.270  11.440  1.00  0.00            
ATOM    120  H57 ACD     1      24.500  22.730  11.010  1.00  0.00            
ATOM    121  O29 ACD     1      26.490  23.250  11.610  1.00  0.00            
ATOM    122  H58 ACD     1      26.890  23.560  10.790  1.00  0.00            
ATOM    123  C36 ACD     1      24.920  21.810  12.840  1.00  0.00            
ATOM    124  H59 ACD     1      25.820  21.400  13.310  1.00  0.00            
ATOM    125  O30 ACD     1      24.340  22.830  13.640  1.00  0.00            
ATOM    126  H60 ACD     1      23.770  23.290  13.020  1.00  0.00            
ATOM    127  C1  DU7     2      22.010  28.370   8.680  1.00  0.00            
ATOM    128  N1  DU7     2      21.770  27.290   9.630  1.00  0.00            
ATOM    129  C2  DU7     2      21.420  27.680  11.050  1.00  0.00            
ATOM    130  C3  DU7     2      21.720  25.890   9.360  1.00  0.00            
ATOM    131  C4  DU7     2      20.740  25.080   9.980  1.00  0.00            
ATOM    132  C5  DU7     2      20.820  23.690   9.790  1.00  0.00            
ATOM    133  C6  DU7     2      21.800  23.220   8.960  1.00  0.00            
ATOM    134  N2  DU7     2      21.840  21.780   8.690  1.00  0.00            
ATOM    135  N3  DU7     2      21.000  21.320   7.850  1.00  0.00            
ATOM    136  C7  DU7     2      20.900  19.920   7.660  1.00  0.00            
ATOM    137  C8  DU7     2      19.690  19.160   7.810  1.00  0.00            
ATOM    138  C9  DU7     2      19.610  17.810   7.660  1.00  0.00            
ATOM    139  C10 DU7     2      20.770  17.120   7.330  1.00  0.00            
ATOM    140  S1  DU7     2      20.790  15.340   7.170  1.00  0.00            
ATOM    141  O1  DU7     2      19.400  14.910   7.240  1.00  0.00            
ATOM    142  O2  DU7     2      21.630  14.940   8.250  1.00  0.00            
ATOM    143  O3  DU7     2      21.370  15.100   5.930  1.00  0.00            
ATOM    144  C11 DU7     2      21.970  17.780   6.920  1.00  0.00            
ATOM    145  C12 DU7     2      21.940  19.200   7.080  1.00  0.00            
ATOM    146  C13 DU7     2      22.700  24.040   8.240  1.00  0.00            
ATOM    147  C14 DU7     2      22.740  25.400   8.550  1.00  0.00            
ATOM    148  H1  DU7     2      21.640  27.980   7.730  1.00  0.00            
ATOM    149  H2  DU7     2      21.540  29.330   8.920  1.00  0.00            
ATOM    150  H3  DU7     2      23.050  28.700   8.640  1.00  0.00            
ATOM    151  H4  DU7     2      22.200  28.410  11.290  1.00  0.00            
ATOM    152  H5  DU7     2      20.420  28.100  11.180  1.00  0.00            
ATOM    153  H6  DU7     2      21.440  26.830  11.740  1.00  0.00            
ATOM    154  H7  DU7     2      19.910  25.450  10.580  1.00  0.00            
ATOM    155  H8  DU7     2      20.100  23.010  10.250  1.00  0.00            
ATOM    156  H9  DU7     2      18.780  19.750   7.900  1.00  0.00            
ATOM    157  H10 DU7     2      18.660  17.290   7.630  1.00  0.00            
ATOM    158  H11 DU7     2      22.890  17.230   6.720  1.00  0.00            
ATOM    159  H12 DU7     2      22.830  19.810   6.950  1.00  0.00            
ATOM    160  H13 DU7     2      23.440  23.510   7.640  1.00  0.00            
ATOM    161  H14 DU7     2      23.480  26.070   8.120  1.00  0.00            
TER
ENDMDL
MODEL        1
ATOM      1  H1  ACD     1      31.210  24.240  31.480  1.00  0.00            
ATOM      2  O1  ACD     1      31.650  23.400  31.330  1.00  0.00            
ATOM      3  C1  ACD     1      32.720  23.560  30.400  1.00  0.00            
ATOM      4  H2  ACD     1      32.320  24.040  29.500  1.00  0.00            
ATOM      5  H3  ACD     1      33.100  22.600  30.010  1.00  0.00            
ATOM      6  C2  ACD     1      33.850  24.430  30.830  1.00  0.00            
ATOM      7  H4  ACD     1      34.640  24.110  30.130  1.00  0.00            
ATOM      8  O2  ACD     1      33.510  25.810  30.610  1.00  0.00            
ATOM      9  C3  ACD     1      34.620  26.700  30.710  1.00  0.00            
ATOM     10  H5  ACD     1      34.250  27.720  30.510  1.00  0.00            
ATOM     11  O3  ACD     1      35.640  26.320  29.730  1.00  0.00            
ATOM     12  C4  ACD     1      35.530  26.950  28.410  1.00  0.00            
ATOM     13  H6  ACD     1      34.750  27.720  28.450  1.00  0.00            
ATOM     14  C5  ACD     1      36.880  27.620  28.210  1.00  0.00            
ATOM     15  H7  ACD     1      37.600  26.800  28.330  1.00  0.00            
ATOM     16  O4  ACD     1      37.130  28.500  29.360  1.00  0.00            
ATOM     17  H8  ACD     1      36.500  29.220  29.280  1.00  0.00            
ATOM     18  C6  ACD     1      36.990  28.220  26.800  1.00  0.00            
ATOM     19  H9  ACD     1      36.200  28.970  26.670  1.00  0.00            
ATOM     20  O5  ACD     1      38.240  28.830  26.500  1.00  0.00            
ATOM     21  H10 ACD     1      38.860  28.100  26.620  1.00  0.00            
ATOM     22  C7  ACD     1      36.600  27.180  25.750  1.00  0.00            
ATOM     23  H11 ACD     1      36.580  27.630  24.750  1.00  0.00            
ATOM     24  O6  ACD     1      35.370  26.520  26.080  1.00  0.00            
ATOM     25  C8  ACD     1      35.250  25.920  27.310  1.00  0.00            
ATOM     26  H12 ACD     1      35.940  25.070  27.390  1.00  0.00            
ATOM     27  C9  ACD     1      33.770  25.310  27.310  1.00  0.00            
ATOM     28  H13 ACD     1      33.510  24.920  26.320  1.00  0.00            
ATOM     29  H14 ACD     1      33.770  24.540  28.080  1.00  0.00            
ATOM     30  O7  ACD     1      32.780  26.260  27.770  1.00  0.00            
ATOM     31  H15 ACD     1      31.880  25.950  27.840  1.00  0.00            
ATOM     32  O8  ACD     1      37.690  26.270  25.770  1.00  0.00            
ATOM     33  C10 ACD     1      38.100  25.490  24.610  1.00  0.00            
ATOM     34  H16 ACD     1      38.110  26.240  23.810  1.00  0.00            
ATOM     35  C11 ACD     1      39.540  24.960  24.900  1.00  0.00            
ATOM     36  H17 ACD     1      39.560  24.580  25.930  1.00  0.00            
ATOM     37  O9  ACD     1      40.490  26.010  24.830  1.00  0.00            
ATOM     38  H18 ACD     1      41.110  25.780  25.530  1.00  0.00            
ATOM     39  C12 ACD     1      39.970  23.740  24.070  1.00  0.00            
ATOM     40  H19 ACD     1      40.170  24.150  23.070  1.00  0.00            
ATOM     41  O10 ACD     1      41.100  23.100  24.630  1.00  0.00            
ATOM     42  H20 ACD     1      40.740  22.830  25.480  1.00  0.00            
ATOM     43  C13 ACD     1      38.840  22.710  24.030  1.00  0.00            
ATOM     44  H21 ACD     1      39.110  21.920  23.330  1.00  0.00            
ATOM     45  O11 ACD     1      37.680  23.360  23.430  1.00  0.00            
ATOM     46  C14 ACD     1      37.090  24.430  24.250  1.00  0.00            
ATOM     47  H22 ACD     1      36.730  24.160  25.250  1.00  0.00            
ATOM     48  C15 ACD     1      35.930  24.970  23.410  1.00  0.00            
ATOM     49  H23 ACD     1      35.500  25.850  23.910  1.00  0.00            
ATOM     50  H24 ACD     1      36.380  25.300  22.460  1.00  0.00            
ATOM     51  O12 ACD     1      34.800  23.990  23.250  1.00  0.00            
ATOM     52  H25 ACD     1      34.830  23.560  22.390  1.00  0.00            
ATOM     53  O13 ACD     1      38.530  22.150  25.320  1.00  0.00            
ATOM     54  C16 ACD     1      39.120  20.870  25.620  1.00  0.00            
ATOM     55  H26 ACD     1      40.010  20.730  24.990  1.00  0.00            
ATOM     56  C17 ACD     1      39.630  20.880  27.070  1.00  0.00            
ATOM     57  H27 ACD     1      38.780  21.120  27.720  1.00  0.00            
ATOM     58  O14 ACD     1      40.700  21.850  27.040  1.00  0.00            
ATOM     59  H28 ACD     1      41.220  21.810  27.850  1.00  0.00            
ATOM     60  C18 ACD     1      40.000  19.470  27.440  1.00  0.00            
ATOM     61  H29 ACD     1      40.790  19.160  26.740  1.00  0.00            
ATOM     62  O15 ACD     1      40.500  19.340  28.790  1.00  0.00            
ATOM     63  H30 ACD     1      41.060  20.060  29.100  1.00  0.00            
ATOM     64  C19 ACD     1      38.860  18.500  27.170  1.00  0.00            
ATOM     65  H31 ACD     1      39.170  17.490  27.470  1.00  0.00            
ATOM     66  O16 ACD     1      38.610  18.480  25.810  1.00  0.00            
ATOM     67  C20 ACD     1      38.140  19.740  25.240  1.00  0.00            
ATOM     68  H32 ACD     1      37.190  20.030  25.720  1.00  0.00            
ATOM     69  C21 ACD     1      37.710  19.710  23.740  1.00  0.00            
ATOM     70  H33 ACD     1      36.990  18.890  23.610  1.00  0.00            
ATOM     71  H34 ACD     1      37.180  20.610  23.430  1.00  0.00            
ATOM     72  O17 ACD     1      38.860  19.500  22.960  1.00  0.00            
ATOM     73  H35 ACD     1      38.680  19.130  22.100  1.00  0.00            
ATOM     74  O18 ACD     1      37.720  18.750  28.010  1.00  0.00            
ATOM     75  C22 ACD     1      37.130  17.750  28.840  1.00  0.00            
ATOM     76  H36 ACD     1      37.130  16.730  28.450  1.00  0.00            
ATOM     77  C23 ACD     1      37.870  17.760  30.230  1.00  0.00            
ATOM     78  H37 ACD     1      37.910  18.790  30.610  1.00  0.00            
ATOM     79  O19 ACD     1      39.230  17.430  30.190  1.00  0.00            
ATOM     80  H38 ACD     1      39.680  18.110  29.680  1.00  0.00            
ATOM     81  C24 ACD     1      37.120  17.050  31.360  1.00  0.00            
ATOM     82  H39 ACD     1      37.100  15.980  31.120  1.00  0.00            
ATOM     83  O20 ACD     1      37.700  17.250  32.640  1.00  0.00            
ATOM     84  H40 ACD     1      37.550  18.190  32.780  1.00  0.00            
ATOM     85  C25 ACD     1      35.670  17.670  31.390  1.00  0.00            
ATOM     86  H41 ACD     1      35.090  17.150  32.160  1.00  0.00            
ATOM     87  O21 ACD     1      34.980  17.590  30.160  1.00  0.00            
ATOM     88  C26 ACD     1      35.620  18.150  29.020  1.00  0.00            
ATOM     89  H42 ACD     1      35.680  19.240  29.130  1.00  0.00            
ATOM     90  C27 ACD     1      34.780  17.840  27.830  1.00  0.00            
ATOM     91  H43 ACD     1      33.810  18.280  28.090  1.00  0.00            
ATOM     92  H44 ACD     1      35.130  18.330  26.910  1.00  0.00            
ATOM     93  O22 ACD     1      34.610  16.380  27.580  1.00  0.00            
ATOM     94  H45 ACD     1      34.320  15.950  28.390  1.00  0.00            
ATOM     95  O23 ACD     1      35.910  19.000  31.710  1.00  0.00            
ATOM     96  C28 ACD     1      35.100  19.630  32.670  1.00  0.00            
ATOM     97  H46 ACD     1      34.730  18.780  33.260  1.00  0.00            
ATOM     98  C29 ACD     1      33.950  20.390  32.010  1.00  0.00            
ATOM     99  H47 ACD     1      34.360  21.060  31.240  1.00  0.00            
ATOM    100  O24 ACD     1      33.280  21.210  33.020  1.00  0.00            
ATOM    101  C30 ACD     1      32.960  19.560  31.240  1.00  0.00            
ATOM    102  H48 ACD     1      33.400  19.330  30.260  1.00  0.00            
ATOM    103  H49 ACD     1      32.650  18.650  31.770  1.00  0.00            
ATOM    104  O25 ACD     1      31.820  20.340  30.940  1.00  0.00            
ATOM    105  H50 ACD     1      31.780  20.980  31.660  1.00  0.00            
ATOM    106  C31 ACD     1      35.960  20.460  33.670  1.00  0.00            
ATOM    107  H51 ACD     1      36.600  20.990  32.950  1.00  0.00            
ATOM    108  O26 ACD     1      36.780  19.580  34.450  1.00  0.00            
ATOM    109  H52 ACD     1      37.600  19.990  34.730  1.00  0.00            
ATOM    110  C32 ACD     1      35.210  21.550  34.490  1.00  0.00            
ATOM    111  H53 ACD     1      34.760  21.040  35.350  1.00  0.00            
ATOM    112  O27 ACD     1      36.110  22.440  35.010  1.00  0.00            
ATOM    113  H54 ACD     1      36.230  23.110  34.330  1.00  0.00            
ATOM    114  C33 ACD     1      34.140  22.210  33.630  1.00  0.00            
ATOM    115  H55 ACD     1      33.480  22.820  34.260  1.00  0.00            
ATOM    116  O28 ACD     1      34.730  22.970  32.690  1.00  0.00            
ATOM    117  C34 ACD     1      34.270  24.290  32.280  1.00  0.00            
ATOM    118  H56 ACD     1      33.460  24.640  32.930  1.00  0.00            
ATOM    119  C35 ACD     1      35.520  25.230  32.480  1.00  0.00            
ATOM    120  H57 ACD     1      36.350  24.910  31.840  1.00  0.00            
ATOM    121  O29 ACD     1      35.990  25.010  33.850  1.00  0.00            
ATOM    122  H58 ACD     1      36.740  25.600  33.960  1.00  0.00            
ATOM    123  C36 ACD     1      35.110  26.670  32.140  1.00  0.00            
ATOM    124  H59 ACD     1      34.320  26.970  32.840  1.00  0.00            
ATOM    125  O30 ACD     1      36.160  27.610  32.310  1.00  0.00            
ATOM    126  H60 ACD     1      36.710  27.490  31.520  1.00  0.00            
ATOM    127  C1  DU7     2      41.020  24.020  31.940  1.00  0.00            
ATOM    128  N1  DU7     2      39.900  24.650  31.110  1.00  0.00            
ATOM    129  C2  DU7     2      39.760  26.120  30.970  1.00  0.00            
ATOM    130  C3  DU7     2      38.950  23.920  30.380  1.00  0.00            
ATOM    131  C4  DU7     2      38.150  22.950  31.040  1.00  0.00            
ATOM    132  C5  DU7     2      37.160  22.300  30.330  1.00  0.00            
ATOM    133  C6  DU7     2      36.970  22.530  28.930  1.00  0.00            
ATOM    134  N2  DU7     2      36.140  21.690  28.330  1.00  0.00            
ATOM    135  N3  DU7     2      35.410  22.370  27.520  1.00  0.00            
ATOM    136  C7  DU7     2      34.470  21.570  26.840  1.00  0.00            
ATOM    137  C8  DU7     2      33.350  21.030  27.450  1.00  0.00            
ATOM    138  C9  DU7     2      32.560  20.180  26.710  1.00  0.00            
ATOM    139  C10 DU7     2      32.670  19.990  25.290  1.00  0.00            
ATOM    140  S1  DU7     2      31.760  18.770  24.510  1.00  0.00            
ATOM    141  O1  DU7     2      31.140  19.630  23.500  1.00  0.00            
ATOM    142  O2  DU7     2      30.900  18.080  25.420  1.00  0.00            
ATOM    143  O3  DU7     2      32.770  17.880  23.970  1.00  0.00            
ATOM    144  C11 DU7     2      33.780  20.640  24.660  1.00  0.00            
ATOM    145  C12 DU7     2      34.660  21.330  25.480  1.00  0.00            
ATOM    146  C13 DU7     2      37.830  23.420  28.290  1.00  0.00            
ATOM    147  C14 DU7     2      38.810  24.100  28.980  1.00  0.00            
ATOM    148  H1  DU7     2      41.800  24.760  32.150  1.00  0.00            
ATOM    149  H2  DU7     2      40.570  23.580  32.840  1.00  0.00            
ATOM    150  H3  DU7     2      41.570  23.280  31.350  1.00  0.00            
ATOM    151  H4  DU7     2      40.020  26.650  31.900  1.00  0.00            
ATOM    152  H5  DU7     2      40.420  26.500  30.180  1.00  0.00            
ATOM    153  H6  DU7     2      38.770  26.540  30.760  1.00  0.00            
ATOM    154  H7  DU7     2      38.340  22.700  32.070  1.00  0.00            
ATOM    155  H8  DU7     2      36.460  21.640  30.840  1.00  0.00            
ATOM    156  H9  DU7     2      33.120  21.160  28.510  1.00  0.00            
ATOM    157  H10 DU7     2      31.910  19.580  27.350  1.00  0.00            
ATOM    158  H11 DU7     2      33.960  20.500  23.600  1.00  0.00            
ATOM    159  H12 DU7     2      35.550  21.770  25.030  1.00  0.00            
ATOM    160  H13 DU7     2      37.630  23.650  27.250  1.00  0.00            
ATOM    161  H14 DU7     2      39.440  24.890  28.570  1.00  0.00            
TER
ENDMDL
MODEL        1
ATOM      1  H1  ACD     1      36.410  14.070  27.410  1.00  0.00            
ATOM      2  O1  ACD     1      37.050  13.550  26.920  1.00  0.00            
ATOM      3  C1  ACD     1      37.010  14.080  25.610  1.00  0.00            
ATOM      4  H2  ACD     1      36.270  13.520  25.020  1.00  0.00            
ATOM      5  H3  ACD     1      37.950  13.960  25.050  1.00  0.00            
ATOM      6  C2  ACD     1      36.790  15.620  25.640  1.00  0.00            
ATOM      7  H4  ACD     1      36.670  15.980  24.610  1.00  0.00            
ATOM      8  O2  ACD     1      35.530  15.860  26.390  1.00  0.00            
ATOM      9  C3  ACD     1      35.130  17.200  26.440  1.00  0.00            
ATOM     10  H5  ACD     1      34.230  17.100  27.060  1.00  0.00            
ATOM     11  O3  ACD     1      34.730  17.710  25.160  1.00  0.00            
ATOM     12  C4  ACD     1      33.310  17.410  24.870  1.00  0.00            
ATOM     13  H6  ACD     1      32.950  16.640  25.560  1.00  0.00            
ATOM     14  C5  ACD     1      32.580  18.700  25.000  1.00  0.00            
ATOM     15  H7  ACD     1      33.140  19.520  24.540  1.00  0.00            
ATOM     16  O4  ACD     1      32.360  18.990  26.400  1.00  0.00            
ATOM     17  H8  ACD     1      31.930  19.840  26.500  1.00  0.00            
ATOM     18  C6  ACD     1      31.260  18.690  24.250  1.00  0.00            
ATOM     19  H9  ACD     1      30.630  17.910  24.690  1.00  0.00            
ATOM     20  O5  ACD     1      30.620  19.960  24.290  1.00  0.00            
ATOM     21  H10 ACD     1      31.150  20.580  23.790  1.00  0.00            
ATOM     22  C7  ACD     1      31.490  18.270  22.840  1.00  0.00            
ATOM     23  H11 ACD     1      30.500  18.240  22.370  1.00  0.00            
ATOM     24  O6  ACD     1      32.090  16.990  22.790  1.00  0.00            
ATOM     25  C8  ACD     1      33.390  16.830  23.410  1.00  0.00            
ATOM     26  H12 ACD     1      34.070  17.500  22.860  1.00  0.00            
ATOM     27  C9  ACD     1      33.890  15.420  23.230  1.00  0.00            
ATOM     28  H13 ACD     1      33.690  15.150  22.180  1.00  0.00            
ATOM     29  H14 ACD     1      34.980  15.470  23.350  1.00  0.00            
ATOM     30  O7  ACD     1      33.260  14.670  24.270  1.00  0.00            
ATOM     31  H15 ACD     1      32.330  14.650  24.040  1.00  0.00            
ATOM     32  O8  ACD     1      32.380  19.270  22.220  1.00  0.00            
ATOM     33  C10 ACD     1      32.150  19.510  20.830  1.00  0.00            
ATOM     34  H16 ACD     1      31.110  19.770  20.580  1.00  0.00            
ATOM     35  C11 ACD     1      33.010  20.760  20.600  1.00  0.00            
ATOM     36  H17 ACD     1      33.940  20.560  21.130  1.00  0.00            
ATOM     37  O9  ACD     1      32.300  21.890  21.130  1.00  0.00            
ATOM     38  H18 ACD     1      32.860  22.660  20.980  1.00  0.00            
ATOM     39  C12 ACD     1      33.200  20.960  19.120  1.00  0.00            
ATOM     40  H19 ACD     1      32.260  21.150  18.590  1.00  0.00            
ATOM     41  O10 ACD     1      33.910  22.190  18.900  1.00  0.00            
ATOM     42  H20 ACD     1      34.820  21.980  19.120  1.00  0.00            
ATOM     43  C13 ACD     1      33.910  19.710  18.490  1.00  0.00            
ATOM     44  H21 ACD     1      34.070  19.880  17.420  1.00  0.00            
ATOM     45  O11 ACD     1      32.960  18.660  18.640  1.00  0.00            
ATOM     46  C14 ACD     1      32.610  18.310  19.990  1.00  0.00            
ATOM     47  H22 ACD     1      33.570  17.910  20.370  1.00  0.00            
ATOM     48  C15 ACD     1      31.550  17.190  19.800  1.00  0.00            
ATOM     49  H23 ACD     1      31.120  16.880  20.760  1.00  0.00            
ATOM     50  H24 ACD     1      30.720  17.540  19.180  1.00  0.00            
ATOM     51  O12 ACD     1      32.230  16.030  19.300  1.00  0.00            
ATOM     52  H25 ACD     1      32.760  16.390  18.590  1.00  0.00            
ATOM     53  O13 ACD     1      35.160  19.510  19.150  1.00  0.00            
ATOM     54  C16 ACD     1      36.350  19.620  18.330  1.00  0.00            
ATOM     55  H26 ACD     1      36.150  20.230  17.450  1.00  0.00            
ATOM     56  C17 ACD     1      37.330  20.450  19.220  1.00  0.00            
ATOM     57  H27 ACD     1      37.590  19.970  20.170  1.00  0.00            
ATOM     58  O14 ACD     1      36.680  21.740  19.420  1.00  0.00            
ATOM     59  H28 ACD     1      37.270  22.340  19.900  1.00  0.00            
ATOM     60  C18 ACD     1      38.640  20.550  18.450  1.00  0.00            
ATOM     61  H29 ACD     1      38.380  21.020  17.490  1.00  0.00            
ATOM     62  O15 ACD     1      39.620  21.240  19.120  1.00  0.00            
ATOM     63  H30 ACD     1      39.320  22.140  19.280  1.00  0.00            
ATOM     64  C19 ACD     1      39.220  19.170  18.150  1.00  0.00            
ATOM     65  H31 ACD     1      40.170  19.180  17.600  1.00  0.00            
ATOM     66  O16 ACD     1      38.280  18.430  17.360  1.00  0.00            
ATOM     67  C20 ACD     1      36.990  18.250  17.950  1.00  0.00            
ATOM     68  H32 ACD     1      37.240  17.720  18.870  1.00  0.00            
ATOM     69  C21 ACD     1      36.240  17.220  17.100  1.00  0.00            
ATOM     70  H33 ACD     1      35.270  17.090  17.600  1.00  0.00            
ATOM     71  H34 ACD     1      36.040  17.700  16.130  1.00  0.00            
ATOM     72  O17 ACD     1      36.890  15.990  16.960  1.00  0.00            
ATOM     73  H35 ACD     1      37.720  16.220  16.530  1.00  0.00            
ATOM     74  O18 ACD     1      39.550  18.470  19.340  1.00  0.00            
ATOM     75  C22 ACD     1      40.830  17.760  19.380  1.00  0.00            
ATOM     76  H36 ACD     1      41.270  17.560  18.400  1.00  0.00            
ATOM     77  C23 ACD     1      41.760  18.690  20.200  1.00  0.00            
ATOM     78  H37 ACD     1      41.170  18.890  21.100  1.00  0.00            
ATOM     79  O19 ACD     1      42.140  19.830  19.450  1.00  0.00            
ATOM     80  H38 ACD     1      41.300  20.250  19.240  1.00  0.00            
ATOM     81  C24 ACD     1      43.020  17.950  20.680  1.00  0.00            
ATOM     82  H39 ACD     1      43.700  17.690  19.860  1.00  0.00            
ATOM     83  O20 ACD     1      43.700  18.840  21.620  1.00  0.00            
ATOM     84  H40 ACD     1      43.020  18.830  22.300  1.00  0.00            
ATOM     85  C25 ACD     1      42.680  16.620  21.350  1.00  0.00            
ATOM     86  H41 ACD     1      43.550  16.020  21.620  1.00  0.00            
ATOM     87  O21 ACD     1      41.840  15.880  20.390  1.00  0.00            
ATOM     88  C26 ACD     1      40.540  16.400  20.050  1.00  0.00            
ATOM     89  H42 ACD     1      39.950  16.390  20.970  1.00  0.00            
ATOM     90  C27 ACD     1      39.960  15.360  18.980  1.00  0.00            
ATOM     91  H43 ACD     1      39.960  14.320  19.320  1.00  0.00            
ATOM     92  H44 ACD     1      38.930  15.740  18.900  1.00  0.00            
ATOM     93  O22 ACD     1      40.690  15.370  17.700  1.00  0.00            
ATOM     94  H45 ACD     1      40.510  14.570  17.210  1.00  0.00            
ATOM     95  O23 ACD     1      42.020  17.050  22.520  1.00  0.00            
ATOM     96  C28 ACD     1      41.990  16.190  23.640  1.00  0.00            
ATOM     97  H46 ACD     1      42.990  15.730  23.750  1.00  0.00            
ATOM     98  C29 ACD     1      40.860  15.090  23.500  1.00  0.00            
ATOM     99  H47 ACD     1      39.980  15.580  23.050  1.00  0.00            
ATOM    100  O24 ACD     1      40.470  14.570  24.820  1.00  0.00            
ATOM    101  C30 ACD     1      41.330  13.810  22.700  1.00  0.00            
ATOM    102  H48 ACD     1      41.770  14.020  21.720  1.00  0.00            
ATOM    103  H49 ACD     1      42.190  13.320  23.190  1.00  0.00            
ATOM    104  O25 ACD     1      40.260  12.900  22.500  1.00  0.00            
ATOM    105  H50 ACD     1      39.690  12.780  23.270  1.00  0.00            
ATOM    106  C31 ACD     1      41.660  17.200  24.840  1.00  0.00            
ATOM    107  H51 ACD     1      40.760  17.700  24.450  1.00  0.00            
ATOM    108  O26 ACD     1      42.720  18.070  25.190  1.00  0.00            
ATOM    109  H52 ACD     1      42.440  18.620  25.920  1.00  0.00            
ATOM    110  C32 ACD     1      41.360  16.410  26.080  1.00  0.00            
ATOM    111  H53 ACD     1      42.210  15.770  26.330  1.00  0.00            
ATOM    112  O27 ACD     1      41.060  17.200  27.240  1.00  0.00            
ATOM    113  H54 ACD     1      40.150  17.500  27.160  1.00  0.00            
ATOM    114  C33 ACD     1      40.090  15.550  25.800  1.00  0.00            
ATOM    115  H55 ACD     1      39.750  14.930  26.630  1.00  0.00            
ATOM    116  O28 ACD     1      39.060  16.320  25.350  1.00  0.00            
ATOM    117  C34 ACD     1      37.930  16.380  26.230  1.00  0.00            
ATOM    118  H56 ACD     1      38.220  15.920  27.180  1.00  0.00            
ATOM    119  C35 ACD     1      37.580  17.800  26.400  1.00  0.00            
ATOM    120  H57 ACD     1      37.440  18.220  25.390  1.00  0.00            
ATOM    121  O29 ACD     1      38.700  18.430  27.090  1.00  0.00            
ATOM    122  H58 ACD     1      38.730  19.380  26.990  1.00  0.00            
ATOM    123  C36 ACD     1      36.250  17.990  27.150  1.00  0.00            
ATOM    124  H59 ACD     1      36.320  17.490  28.120  1.00  0.00            
ATOM    125  O30 ACD     1      35.810  19.340  27.300  1.00  0.00            
ATOM    126  H60 ACD     1      35.320  19.520  26.490  1.00  0.00            
ATOM    127  C1  DU7     2      37.330  23.310  24.090  1.00  0.00            
ATOM    128  N1  DU7     2      38.220  22.170  23.750  1.00  0.00            
ATOM    129  C2  DU7     2      39.520  22.660  23.110  1.00  0.00            
ATOM    130  C3  DU7     2      37.800  20.910  23.400  1.00  0.00            
ATOM    131  C4  DU7     2      36.400  20.620  23.320  1.00  0.00            
ATOM    132  C5  DU7     2      36.060  19.410  22.800  1.00  0.00            
ATOM    133  C6  DU7     2      36.970  18.410  22.550  1.00  0.00            
ATOM    134  N2  DU7     2      36.580  17.140  22.160  1.00  0.00            
ATOM    135  N3  DU7     2      37.060  16.460  21.190  1.00  0.00            
ATOM    136  C7  DU7     2      36.550  15.160  21.060  1.00  0.00            
ATOM    137  C8  DU7     2      37.190  14.140  21.730  1.00  0.00            
ATOM    138  C9  DU7     2      36.610  12.880  21.600  1.00  0.00            
ATOM    139  C10 DU7     2      35.560  12.540  20.660  1.00  0.00            
ATOM    140  S1  DU7     2      35.080  10.870  20.440  1.00  0.00            
ATOM    141  O1  DU7     2      33.980  11.000  19.500  1.00  0.00            
ATOM    142  O2  DU7     2      34.860  10.420  21.830  1.00  0.00            
ATOM    143  O3  DU7     2      36.320  10.310  19.860  1.00  0.00            
ATOM    144  C11 DU7     2      34.870  13.660  20.060  1.00  0.00            
ATOM    145  C12 DU7     2      35.440  14.930  20.240  1.00  0.00            
ATOM    146  C13 DU7     2      38.320  18.580  22.730  1.00  0.00            
ATOM    147  C14 DU7     2      38.750  19.830  23.250  1.00  0.00            
ATOM    148  H1  DU7     2      37.860  24.270  24.140  1.00  0.00            
ATOM    149  H2  DU7     2      36.680  23.530  23.220  1.00  0.00            
ATOM    150  H3  DU7     2      36.760  23.090  25.000  1.00  0.00            
ATOM    151  H4  DU7     2      40.410  22.060  23.330  1.00  0.00            
ATOM    152  H5  DU7     2      39.440  22.780  22.030  1.00  0.00            
ATOM    153  H6  DU7     2      39.700  23.670  23.510  1.00  0.00            
ATOM    154  H7  DU7     2      35.650  21.390  23.470  1.00  0.00            
ATOM    155  H8  DU7     2      34.990  19.180  22.830  1.00  0.00            
ATOM    156  H9  DU7     2      37.930  14.250  22.520  1.00  0.00            
ATOM    157  H10 DU7     2      37.030  12.050  22.150  1.00  0.00            
ATOM    158  H11 DU7     2      33.950  13.600  19.480  1.00  0.00            
ATOM    159  H12 DU7     2      34.980  15.770  19.730  1.00  0.00            
ATOM    160  H13 DU7     2      39.030  17.760  22.640  1.00  0.00            
ATOM    161  H14 DU7     2      39.790  20.130  23.370  1.00  0.00            
TER
ENDMDL
MODEL        1
ATOM      1  H1  ACD     1      16.670  23.900  14.250  1.00  0.00            
ATOM      2  O1  ACD     1      17.450  24.450  14.350  1.00  0.00            
ATOM      3  C1  ACD     1      17.430  25.260  13.180  1.00  0.00            
ATOM      4  H2  ACD     1      16.460  25.770  13.230  1.00  0.00            
ATOM      5  H3  ACD     1      17.420  24.680  12.250  1.00  0.00            
ATOM      6  C2  ACD     1      18.640  26.210  13.070  1.00  0.00            
ATOM      7  H4  ACD     1      19.010  26.240  14.110  1.00  0.00            
ATOM      8  O2  ACD     1      19.620  25.430  12.420  1.00  0.00            
ATOM      9  C3  ACD     1      20.740  26.050  11.860  1.00  0.00            
ATOM     10  H5  ACD     1      21.320  25.350  11.260  1.00  0.00            
ATOM     11  O3  ACD     1      21.530  26.440  12.980  1.00  0.00            
ATOM     12  C4  ACD     1      22.920  26.350  12.660  1.00  0.00            
ATOM     13  H6  ACD     1      23.100  26.080  11.610  1.00  0.00            
ATOM     14  C5  ACD     1      23.560  27.730  12.840  1.00  0.00            
ATOM     15  H7  ACD     1      23.300  28.050  13.860  1.00  0.00            
ATOM     16  O4  ACD     1      23.050  28.680  11.880  1.00  0.00            
ATOM     17  H8  ACD     1      23.510  29.520  12.000  1.00  0.00            
ATOM     18  C6  ACD     1      25.100  27.650  12.790  1.00  0.00            
ATOM     19  H9  ACD     1      25.300  27.250  11.790  1.00  0.00            
ATOM     20  O5  ACD     1      25.770  28.900  12.970  1.00  0.00            
ATOM     21  H10 ACD     1      25.720  29.060  13.920  1.00  0.00            
ATOM     22  C7  ACD     1      25.610  26.610  13.830  1.00  0.00            
ATOM     23  H11 ACD     1      26.700  26.590  13.720  1.00  0.00            
ATOM     24  O6  ACD     1      25.070  25.330  13.600  1.00  0.00            
ATOM     25  C8  ACD     1      23.600  25.220  13.510  1.00  0.00            
ATOM     26  H12 ACD     1      23.240  25.290  14.550  1.00  0.00            
ATOM     27  C9  ACD     1      23.020  23.850  13.140  1.00  0.00            
ATOM     28  H13 ACD     1      23.400  23.080  13.820  1.00  0.00            
ATOM     29  H14 ACD     1      21.930  23.910  13.260  1.00  0.00            
ATOM     30  O7  ACD     1      23.320  23.340  11.870  1.00  0.00            
ATOM     31  H15 ACD     1      24.140  22.840  11.940  1.00  0.00            
ATOM     32  O8  ACD     1      25.220  27.070  15.080  1.00  0.00            
ATOM     33  C10 ACD     1      26.160  26.930  16.140  1.00  0.00            
ATOM     34  H16 ACD     1      27.000  26.320  15.790  1.00  0.00            
ATOM     35  C11 ACD     1      26.720  28.290  16.470  1.00  0.00            
ATOM     36  H17 ACD     1      25.880  28.980  16.640  1.00  0.00            
ATOM     37  O9  ACD     1      27.510  28.790  15.350  1.00  0.00            
ATOM     38  H18 ACD     1      27.770  29.690  15.540  1.00  0.00            
ATOM     39  C12 ACD     1      27.480  28.430  17.800  1.00  0.00            
ATOM     40  H19 ACD     1      28.470  27.950  17.830  1.00  0.00            
ATOM     41  O10 ACD     1      27.740  29.790  18.180  1.00  0.00            
ATOM     42  H20 ACD     1      26.870  30.190  18.310  1.00  0.00            
ATOM     43  C13 ACD     1      26.690  27.710  18.860  1.00  0.00            
ATOM     44  H21 ACD     1      27.280  27.570  19.770  1.00  0.00            
ATOM     45  O11 ACD     1      26.400  26.350  18.360  1.00  0.00            
ATOM     46  C14 ACD     1      25.500  26.260  17.290  1.00  0.00            
ATOM     47  H22 ACD     1      24.560  26.810  17.440  1.00  0.00            
ATOM     48  C15 ACD     1      25.090  24.790  17.010  1.00  0.00            
ATOM     49  H23 ACD     1      24.730  24.370  17.960  1.00  0.00            
ATOM     50  H24 ACD     1      24.310  24.830  16.230  1.00  0.00            
ATOM     51  O12 ACD     1      26.180  23.930  16.670  1.00  0.00            
ATOM     52  H25 ACD     1      25.770  23.180  16.230  1.00  0.00            
ATOM     53  O13 ACD     1      25.530  28.390  19.200  1.00  0.00            
ATOM     54  C16 ACD     1      24.960  28.310  20.550  1.00  0.00            
ATOM     55  H26 ACD     1      25.780  28.200  21.280  1.00  0.00            
ATOM     56  C17 ACD     1      24.440  29.670  20.870  1.00  0.00            
ATOM     57  H27 ACD     1      23.890  30.030  19.990  1.00  0.00            
ATOM     58  O14 ACD     1      25.520  30.580  21.150  1.00  0.00            
ATOM     59  H28 ACD     1      26.020  30.410  21.950  1.00  0.00            
ATOM     60  C18 ACD     1      23.430  29.680  21.920  1.00  0.00            
ATOM     61  H29 ACD     1      23.930  29.480  22.870  1.00  0.00            
ATOM     62  O15 ACD     1      23.000  31.000  22.130  1.00  0.00            
ATOM     63  H30 ACD     1      23.800  31.510  21.990  1.00  0.00            
ATOM     64  C19 ACD     1      22.330  28.680  21.700  1.00  0.00            
ATOM     65  H31 ACD     1      21.610  28.570  22.520  1.00  0.00            
ATOM     66  O16 ACD     1      22.890  27.370  21.680  1.00  0.00            
ATOM     67  C20 ACD     1      23.930  27.120  20.660  1.00  0.00            
ATOM     68  H32 ACD     1      23.290  27.100  19.770  1.00  0.00            
ATOM     69  C21 ACD     1      24.480  25.760  20.930  1.00  0.00            
ATOM     70  H33 ACD     1      23.730  25.030  21.230  1.00  0.00            
ATOM     71  H34 ACD     1      24.970  25.320  20.050  1.00  0.00            
ATOM     72  O17 ACD     1      25.410  25.780  22.010  1.00  0.00            
ATOM     73  H35 ACD     1      25.030  25.890  22.880  1.00  0.00            
ATOM     74  O18 ACD     1      21.670  28.850  20.460  1.00  0.00            
ATOM     75  C22 ACD     1      20.340  29.330  20.590  1.00  0.00            
ATOM     76  H36 ACD     1      20.070  29.630  21.610  1.00  0.00            
ATOM     77  C23 ACD     1      20.180  30.520  19.630  1.00  0.00            
ATOM     78  H37 ACD     1      20.420  30.180  18.610  1.00  0.00            
ATOM     79  O19 ACD     1      20.920  31.720  19.990  1.00  0.00            
ATOM     80  H38 ACD     1      21.680  31.530  20.540  1.00  0.00            
ATOM     81  C24 ACD     1      18.690  30.930  19.660  1.00  0.00            
ATOM     82  H39 ACD     1      18.390  31.250  20.670  1.00  0.00            
ATOM     83  O20 ACD     1      18.400  31.970  18.760  1.00  0.00            
ATOM     84  H40 ACD     1      18.950  32.720  19.000  1.00  0.00            
ATOM     85  C25 ACD     1      17.830  29.800  19.110  1.00  0.00            
ATOM     86  H41 ACD     1      16.780  30.090  19.020  1.00  0.00            
ATOM     87  O21 ACD     1      18.020  28.710  20.020  1.00  0.00            
ATOM     88  C26 ACD     1      19.380  28.220  20.050  1.00  0.00            
ATOM     89  H42 ACD     1      19.740  27.900  19.060  1.00  0.00            
ATOM     90  C27 ACD     1      19.450  26.960  20.890  1.00  0.00            
ATOM     91  H43 ACD     1      18.650  26.260  20.600  1.00  0.00            
ATOM     92  H44 ACD     1      20.460  26.580  20.700  1.00  0.00            
ATOM     93  O22 ACD     1      19.280  27.160  22.330  1.00  0.00            
ATOM     94  H45 ACD     1      19.290  26.280  22.730  1.00  0.00            
ATOM     95  O23 ACD     1      18.290  29.570  17.790  1.00  0.00            
ATOM     96  C28 ACD     1      17.310  29.170  16.860  1.00  0.00            
ATOM     97  H46 ACD     1      16.310  29.150  17.320  1.00  0.00            
ATOM     98  C29 ACD     1      17.740  27.830  16.240  1.00  0.00            
ATOM     99  H47 ACD     1      18.760  27.960  15.860  1.00  0.00            
ATOM    100  O24 ACD     1      16.870  27.500  15.140  1.00  0.00            
ATOM    101  C30 ACD     1      17.610  26.690  17.280  1.00  0.00            
ATOM    102  H48 ACD     1      18.210  26.750  18.200  1.00  0.00            
ATOM    103  H49 ACD     1      16.550  26.650  17.550  1.00  0.00            
ATOM    104  O25 ACD     1      17.970  25.480  16.800  1.00  0.00            
ATOM    105  H50 ACD     1      17.610  25.440  15.910  1.00  0.00            
ATOM    106  C31 ACD     1      17.280  30.320  15.890  1.00  0.00            
ATOM    107  H51 ACD     1      18.330  30.440  15.570  1.00  0.00            
ATOM    108  O26 ACD     1      16.880  31.500  16.450  1.00  0.00            
ATOM    109  H52 ACD     1      17.510  31.520  17.180  1.00  0.00            
ATOM    110  C32 ACD     1      16.400  29.820  14.710  1.00  0.00            
ATOM    111  H53 ACD     1      15.400  29.740  15.140  1.00  0.00            
ATOM    112  O27 ACD     1      16.380  30.800  13.660  1.00  0.00            
ATOM    113  H54 ACD     1      17.260  30.840  13.280  1.00  0.00            
ATOM    114  C33 ACD     1      16.800  28.480  14.150  1.00  0.00            
ATOM    115  H55 ACD     1      16.020  28.190  13.450  1.00  0.00            
ATOM    116  O28 ACD     1      18.060  28.520  13.510  1.00  0.00            
ATOM    117  C34 ACD     1      18.320  27.620  12.500  1.00  0.00            
ATOM    118  H56 ACD     1      17.470  27.670  11.800  1.00  0.00            
ATOM    119  C35 ACD     1      19.430  28.280  11.720  1.00  0.00            
ATOM    120  H57 ACD     1      20.110  28.650  12.490  1.00  0.00            
ATOM    121  O29 ACD     1      19.000  29.330  10.870  1.00  0.00            
ATOM    122  H58 ACD     1      18.650  30.080  11.360  1.00  0.00            
ATOM    123  C36 ACD     1      20.260  27.230  10.940  1.00  0.00            
ATOM    124  H59 ACD     1      19.650  26.750  10.160  1.00  0.00            
ATOM    125  O30 ACD     1      21.380  27.830  10.210  1.00  0.00            
ATOM    126  H60 ACD     1      22.050  28.100  10.850  1.00  0.00            
ATOM    127  C1  DU7     2      20.310  33.280  15.700  1.00  0.00            
ATOM    128  N1  DU7     2      21.670  32.800  15.900  1.00  0.00            
ATOM    129  C2  DU7     2      22.610  33.710  16.500  1.00  0.00            
ATOM    130  C3  DU7     2      21.900  31.430  16.020  1.00  0.00            
ATOM    131  C4  DU7     2      21.290  30.540  15.140  1.00  0.00            
ATOM    132  C5  DU7     2      21.360  29.150  15.340  1.00  0.00            
ATOM    133  C6  DU7     2      22.160  28.550  16.310  1.00  0.00            
ATOM    134  N2  DU7     2      22.160  27.180  16.560  1.00  0.00            
ATOM    135  N3  DU7     2      21.200  26.680  17.160  1.00  0.00            
ATOM    136  C7  DU7     2      21.180  25.290  17.300  1.00  0.00            
ATOM    137  C8  DU7     2      21.440  24.660  18.560  1.00  0.00            
ATOM    138  C9  DU7     2      21.720  23.300  18.560  1.00  0.00            
ATOM    139  C10 DU7     2      21.500  22.420  17.470  1.00  0.00            
ATOM    140  S1  DU7     2      21.450  20.720  17.690  1.00  0.00            
ATOM    141  O1  DU7     2      22.760  20.480  18.330  1.00  0.00            
ATOM    142  O2  DU7     2      21.200  20.290  16.320  1.00  0.00            
ATOM    143  O3  DU7     2      20.260  20.530  18.500  1.00  0.00            
ATOM    144  C11 DU7     2      21.070  23.060  16.250  1.00  0.00            
ATOM    145  C12 DU7     2      20.980  24.470  16.190  1.00  0.00            
ATOM    146  C13 DU7     2      22.750  29.440  17.230  1.00  0.00            
ATOM    147  C14 DU7     2      22.650  30.850  17.080  1.00  0.00            
ATOM    148  H1  DU7     2      19.960  33.870  16.560  1.00  0.00            
ATOM    149  H2  DU7     2      20.240  33.860  14.770  1.00  0.00            
ATOM    150  H3  DU7     2      19.680  32.400  15.550  1.00  0.00            
ATOM    151  H4  DU7     2      22.150  33.960  17.460  1.00  0.00            
ATOM    152  H5  DU7     2      23.530  33.160  16.720  1.00  0.00            
ATOM    153  H6  DU7     2      22.690  34.650  15.950  1.00  0.00            
ATOM    154  H7  DU7     2      20.690  30.830  14.280  1.00  0.00            
ATOM    155  H8  DU7     2      20.860  28.490  14.630  1.00  0.00            
ATOM    156  H9  DU7     2      21.600  25.260  19.450  1.00  0.00            
ATOM    157  H10 DU7     2      21.970  22.860  19.520  1.00  0.00            
ATOM    158  H11 DU7     2      20.740  22.480  15.400  1.00  0.00            
ATOM    159  H12 DU7     2      20.530  24.890  15.290  1.00  0.00            
ATOM    160  H13 DU7     2      23.280  29.100  18.120  1.00  0.00            
ATOM    161  H14 DU7     2      23.040  31.410  17.920  1.00  0.00            
TER
ENDMDL
MODEL        1
ATOM      1  H1  ACD     1      15.450  14.010  12.390  1.00  0.00            
ATOM      2  O1  ACD     1      16.040  13.550  12.990  1.00  0.00            
ATOM      3  C1  ACD     1      16.160  12.160  12.820  1.00  0.00            
ATOM      4  H2  ACD     1      15.790  12.030  11.800  1.00  0.00            
ATOM      5  H3  ACD     1      15.470  11.600  13.460  1.00  0.00            
ATOM      6  C2  ACD     1      17.640  11.640  13.040  1.00  0.00            
ATOM      7  H4  ACD     1      18.200  12.400  12.480  1.00  0.00            
ATOM      8  O2  ACD     1      17.940  11.840  14.410  1.00  0.00            
ATOM      9  C3  ACD     1      19.130  11.300  14.940  1.00  0.00            
ATOM     10  H5  ACD     1      19.170  11.530  16.010  1.00  0.00            
ATOM     11  O3  ACD     1      20.260  11.980  14.330  1.00  0.00            
ATOM     12  C4  ACD     1      21.390  12.230  15.240  1.00  0.00            
ATOM     13  H6  ACD     1      21.330  11.650  16.170  1.00  0.00            
ATOM     14  C5  ACD     1      22.640  11.670  14.610  1.00  0.00            
ATOM     15  H7  ACD     1      22.630  11.950  13.550  1.00  0.00            
ATOM     16  O4  ACD     1      22.690  10.200  14.650  1.00  0.00            
ATOM     17  H8  ACD     1      23.400   9.820  14.120  1.00  0.00            
ATOM     18  C6  ACD     1      23.840  12.260  15.380  1.00  0.00            
ATOM     19  H9  ACD     1      23.680  12.010  16.440  1.00  0.00            
ATOM     20  O5  ACD     1      25.050  11.740  14.890  1.00  0.00            
ATOM     21  H10 ACD     1      25.550  12.430  14.440  1.00  0.00            
ATOM     22  C7  ACD     1      23.840  13.790  15.320  1.00  0.00            
ATOM     23  H11 ACD     1      24.700  14.180  15.870  1.00  0.00            
ATOM     24  O6  ACD     1      22.690  14.180  16.010  1.00  0.00            
ATOM     25  C8  ACD     1      21.380  13.740  15.510  1.00  0.00            
ATOM     26  H12 ACD     1      21.230  14.330  14.600  1.00  0.00            
ATOM     27  C9  ACD     1      20.210  14.150  16.450  1.00  0.00            
ATOM     28  H13 ACD     1      20.430  15.200  16.660  1.00  0.00            
ATOM     29  H14 ACD     1      19.230  14.010  15.970  1.00  0.00            
ATOM     30  O7  ACD     1      20.140  13.610  17.730  1.00  0.00            
ATOM     31  H15 ACD     1      20.690  14.190  18.270  1.00  0.00            
ATOM     32  O8  ACD     1      23.820  14.230  13.970  1.00  0.00            
ATOM     33  C10 ACD     1      24.630  15.320  13.640  1.00  0.00            
ATOM     34  H16 ACD     1      24.900  15.820  14.580  1.00  0.00            
ATOM     35  C11 ACD     1      25.970  14.800  13.090  1.00  0.00            
ATOM     36  H17 ACD     1      25.810  14.390  12.090  1.00  0.00            
ATOM     37  O9  ACD     1      26.730  13.930  14.020  1.00  0.00            
ATOM     38  H18 ACD     1      27.520  13.610  13.580  1.00  0.00            
ATOM     39  C12 ACD     1      26.880  16.000  12.790  1.00  0.00            
ATOM     40  H19 ACD     1      27.130  16.610  13.660  1.00  0.00            
ATOM     41  O10 ACD     1      28.120  15.550  12.130  1.00  0.00            
ATOM     42  H20 ACD     1      27.840  14.860  11.520  1.00  0.00            
ATOM     43  C13 ACD     1      26.120  16.960  11.870  1.00  0.00            
ATOM     44  H21 ACD     1      26.780  17.810  11.650  1.00  0.00            
ATOM     45  O11 ACD     1      24.910  17.400  12.460  1.00  0.00            
ATOM     46  C14 ACD     1      23.980  16.340  12.710  1.00  0.00            
ATOM     47  H22 ACD     1      23.710  15.760  11.820  1.00  0.00            
ATOM     48  C15 ACD     1      22.670  16.940  13.350  1.00  0.00            
ATOM     49  H23 ACD     1      22.180  17.730  12.770  1.00  0.00            
ATOM     50  H24 ACD     1      22.050  16.040  13.470  1.00  0.00            
ATOM     51  O12 ACD     1      22.940  17.460  14.670  1.00  0.00            
ATOM     52  H25 ACD     1      23.540  18.210  14.670  1.00  0.00            
ATOM     53  O13 ACD     1      25.780  16.270  10.720  1.00  0.00            
ATOM     54  C16 ACD     1      25.670  17.000   9.510  1.00  0.00            
ATOM     55  H26 ACD     1      26.480  17.730   9.470  1.00  0.00            
ATOM     56  C17 ACD     1      26.020  15.980   8.410  1.00  0.00            
ATOM     57  H27 ACD     1      25.360  15.140   8.660  1.00  0.00            
ATOM     58  O14 ACD     1      27.360  15.500   8.230  1.00  0.00            
ATOM     59  H28 ACD     1      27.470  14.880   8.960  1.00  0.00            
ATOM     60  C18 ACD     1      25.580  16.540   7.090  1.00  0.00            
ATOM     61  H29 ACD     1      26.140  17.470   6.990  1.00  0.00            
ATOM     62  O15 ACD     1      25.790  15.590   6.010  1.00  0.00            
ATOM     63  H30 ACD     1      26.530  15.090   6.360  1.00  0.00            
ATOM     64  C19 ACD     1      24.040  16.790   7.220  1.00  0.00            
ATOM     65  H31 ACD     1      23.510  17.150   6.330  1.00  0.00            
ATOM     66  O16 ACD     1      23.900  17.900   8.050  1.00  0.00            
ATOM     67  C20 ACD     1      24.300  17.740   9.410  1.00  0.00            
ATOM     68  H32 ACD     1      23.580  17.130   9.970  1.00  0.00            
ATOM     69  C21 ACD     1      24.250  19.150   9.940  1.00  0.00            
ATOM     70  H33 ACD     1      23.240  19.290  10.360  1.00  0.00            
ATOM     71  H34 ACD     1      24.870  19.270  10.840  1.00  0.00            
ATOM     72  O17 ACD     1      24.530  20.150   8.990  1.00  0.00            
ATOM     73  H35 ACD     1      24.100  19.730   8.240  1.00  0.00            
ATOM     74  O18 ACD     1      23.270  15.670   7.750  1.00  0.00            
ATOM     75  C22 ACD     1      22.620  14.820   6.810  1.00  0.00            
ATOM     76  H36 ACD     1      22.890  15.020   5.760  1.00  0.00            
ATOM     77  C23 ACD     1      22.950  13.410   7.160  1.00  0.00            
ATOM     78  H37 ACD     1      22.720  13.260   8.220  1.00  0.00            
ATOM     79  O19 ACD     1      24.340  13.090   6.960  1.00  0.00            
ATOM     80  H38 ACD     1      24.510  12.170   7.160  1.00  0.00            
ATOM     81  C24 ACD     1      22.070  12.500   6.300  1.00  0.00            
ATOM     82  H39 ACD     1      22.310  12.610   5.230  1.00  0.00            
ATOM     83  O20 ACD     1      22.290  11.150   6.550  1.00  0.00            
ATOM     84  H40 ACD     1      21.740  10.860   7.290  1.00  0.00            
ATOM     85  C25 ACD     1      20.590  12.840   6.570  1.00  0.00            
ATOM     86  H41 ACD     1      19.940  12.230   5.930  1.00  0.00            
ATOM     87  O21 ACD     1      20.360  14.180   6.050  1.00  0.00            
ATOM     88  C26 ACD     1      21.090  15.130   6.790  1.00  0.00            
ATOM     89  H42 ACD     1      20.740  15.120   7.830  1.00  0.00            
ATOM     90  C27 ACD     1      20.740  16.530   6.310  1.00  0.00            
ATOM     91  H43 ACD     1      21.290  17.280   6.900  1.00  0.00            
ATOM     92  H44 ACD     1      21.080  16.650   5.270  1.00  0.00            
ATOM     93  O22 ACD     1      19.330  16.710   6.380  1.00  0.00            
ATOM     94  H45 ACD     1      19.040  15.900   5.960  1.00  0.00            
ATOM     95  O23 ACD     1      20.280  12.620   7.910  1.00  0.00            
ATOM     96  C28 ACD     1      19.010  12.100   8.140  1.00  0.00            
ATOM     97  H46 ACD     1      18.310  12.230   7.300  1.00  0.00            
ATOM     98  C29 ACD     1      18.390  12.720   9.420  1.00  0.00            
ATOM     99  H47 ACD     1      19.100  12.640  10.250  1.00  0.00            
ATOM    100  O24 ACD     1      17.260  11.930   9.800  1.00  0.00            
ATOM    101  C30 ACD     1      17.970  14.110   9.120  1.00  0.00            
ATOM    102  H48 ACD     1      17.570  14.450  10.090  1.00  0.00            
ATOM    103  H49 ACD     1      18.850  14.750   8.950  1.00  0.00            
ATOM    104  O25 ACD     1      16.990  14.280   8.090  1.00  0.00            
ATOM    105  H50 ACD     1      16.210  14.050   8.610  1.00  0.00            
ATOM    106  C31 ACD     1      19.210  10.530   8.180  1.00  0.00            
ATOM    107  H51 ACD     1      20.010  10.310   8.900  1.00  0.00            
ATOM    108  O26 ACD     1      19.570   9.980   6.920  1.00  0.00            
ATOM    109  H52 ACD     1      19.640   9.030   7.030  1.00  0.00            
ATOM    110  C32 ACD     1      17.910   9.910   8.750  1.00  0.00            
ATOM    111  H53 ACD     1      17.170   9.950   7.940  1.00  0.00            
ATOM    112  O27 ACD     1      18.210   8.550   9.100  1.00  0.00            
ATOM    113  H54 ACD     1      17.570   8.390   9.810  1.00  0.00            
ATOM    114  C33 ACD     1      17.450  10.560  10.100  1.00  0.00            
ATOM    115  H55 ACD     1      16.490  10.160  10.440  1.00  0.00            
ATOM    116  O28 ACD     1      18.360  10.310  11.130  1.00  0.00            
ATOM    117  C34 ACD     1      17.950  10.280  12.470  1.00  0.00            
ATOM    118  H56 ACD     1      17.040   9.700  12.680  1.00  0.00            
ATOM    119  C35 ACD     1      19.060   9.480  13.200  1.00  0.00            
ATOM    120  H57 ACD     1      19.960   9.850  12.700  1.00  0.00            
ATOM    121  O29 ACD     1      18.950   8.090  12.890  1.00  0.00            
ATOM    122  H58 ACD     1      19.650   7.870  12.260  1.00  0.00            
ATOM    123  C36 ACD     1      19.160   9.800  14.730  1.00  0.00            
ATOM    124  H59 ACD     1      18.210   9.460  15.180  1.00  0.00            
ATOM    125  O30 ACD     1      20.330   9.150  15.330  1.00  0.00            
ATOM    126  H60 ACD     1      21.160   9.580  15.110  1.00  0.00            
ATOM    127  C1  DU7     2      25.240   8.130   7.920  1.00  0.00            
ATOM    128  N1  DU7     2      23.970   8.380   8.640  1.00  0.00            
ATOM    129  C2  DU7     2      23.540   7.110   9.200  1.00  0.00            
ATOM    130  C3  DU7     2      23.640   9.620   9.210  1.00  0.00            
ATOM    131  C4  DU7     2      24.560  10.740   9.240  1.00  0.00            
ATOM    132  C5  DU7     2      24.180  11.920   9.950  1.00  0.00            
ATOM    133  C6  DU7     2      22.910  12.070  10.630  1.00  0.00            
ATOM    134  N2  DU7     2      22.450  13.320  11.130  1.00  0.00            
ATOM    135  N3  DU7     2      21.330  13.640  10.600  1.00  0.00            
ATOM    136  C7  DU7     2      20.660  14.760  11.070  1.00  0.00            
ATOM    137  C8  DU7     2      19.800  14.840  12.200  1.00  0.00            
ATOM    138  C9  DU7     2      19.110  16.000  12.570  1.00  0.00            
ATOM    139  C10 DU7     2      19.320  17.140  11.780  1.00  0.00            
ATOM    140  S1  DU7     2      18.430  18.640  12.140  1.00  0.00            
ATOM    141  O1  DU7     2      17.070  18.170  12.260  1.00  0.00            
ATOM    142  O2  DU7     2      18.760  19.510  11.030  1.00  0.00            
ATOM    143  O3  DU7     2      18.980  19.000  13.450  1.00  0.00            
ATOM    144  C11 DU7     2      20.200  17.150  10.690  1.00  0.00            
ATOM    145  C12 DU7     2      20.900  15.950  10.370  1.00  0.00            
ATOM    146  C13 DU7     2      22.010  10.980  10.550  1.00  0.00            
ATOM    147  C14 DU7     2      22.410   9.790   9.870  1.00  0.00            
ATOM    148  H1  DU7     2      25.280   7.230   7.290  1.00  0.00            
ATOM    149  H2  DU7     2      25.260   9.000   7.250  1.00  0.00            
ATOM    150  H3  DU7     2      26.140   8.200   8.540  1.00  0.00            
ATOM    151  H4  DU7     2      24.010   6.270   8.670  1.00  0.00            
ATOM    152  H5  DU7     2      23.770   7.040  10.270  1.00  0.00            
ATOM    153  H6  DU7     2      22.450   7.010   9.120  1.00  0.00            
ATOM    154  H7  DU7     2      25.510  10.820   8.720  1.00  0.00            
ATOM    155  H8  DU7     2      24.910  12.710  10.120  1.00  0.00            
ATOM    156  H9  DU7     2      19.700  13.960  12.830  1.00  0.00            
ATOM    157  H10 DU7     2      18.420  16.030  13.420  1.00  0.00            
ATOM    158  H11 DU7     2      20.210  17.960   9.970  1.00  0.00            
ATOM    159  H12 DU7     2      21.610  16.120   9.570  1.00  0.00            
ATOM    160  H13 DU7     2      21.030  11.200  10.960  1.00  0.00            
ATOM    161  H14 DU7     2      21.770   8.910   9.880  1.00  0.00            
TER
ENDMDL
MODEL        1
ATOM      1  H1  ACD     1      22.810  33.400  14.110  1.00  0.00            
ATOM      2  O1  ACD     1      23.270  33.850  14.830  1.00  0.00            
ATOM      3  C1  ACD     1      24.080  32.950  15.590  1.00  0.00            
ATOM      4  H2  ACD     1      23.550  32.130  16.080  1.00  0.00            
ATOM      5  H3  ACD     1      24.380  33.410  16.540  1.00  0.00            
ATOM      6  C2  ACD     1      25.280  32.390  14.840  1.00  0.00            
ATOM      7  H4  ACD     1      25.900  31.850  15.560  1.00  0.00            
ATOM      8  O2  ACD     1      24.770  31.360  13.900  1.00  0.00            
ATOM      9  C3  ACD     1      25.780  30.590  13.260  1.00  0.00            
ATOM     10  H5  ACD     1      25.330  29.860  12.590  1.00  0.00            
ATOM     11  O3  ACD     1      26.600  29.970  14.240  1.00  0.00            
ATOM     12  C4  ACD     1      26.710  28.530  14.250  1.00  0.00            
ATOM     13  H6  ACD     1      26.140  27.980  13.490  1.00  0.00            
ATOM     14  C5  ACD     1      28.200  28.160  13.930  1.00  0.00            
ATOM     15  H7  ACD     1      28.780  28.840  14.570  1.00  0.00            
ATOM     16  O4  ACD     1      28.560  28.490  12.560  1.00  0.00            
ATOM     17  H8  ACD     1      28.360  29.440  12.550  1.00  0.00            
ATOM     18  C6  ACD     1      28.500  26.710  14.250  1.00  0.00            
ATOM     19  H9  ACD     1      27.960  26.080  13.530  1.00  0.00            
ATOM     20  O5  ACD     1      29.950  26.480  14.180  1.00  0.00            
ATOM     21  H10 ACD     1      30.320  26.770  15.020  1.00  0.00            
ATOM     22  C7  ACD     1      27.980  26.380  15.640  1.00  0.00            
ATOM     23  H11 ACD     1      28.030  25.300  15.800  1.00  0.00            
ATOM     24  O6  ACD     1      26.570  26.690  15.750  1.00  0.00            
ATOM     25  C8  ACD     1      26.240  28.060  15.580  1.00  0.00            
ATOM     26  H12 ACD     1      26.740  28.740  16.280  1.00  0.00            
ATOM     27  C9  ACD     1      24.690  28.250  15.740  1.00  0.00            
ATOM     28  H13 ACD     1      24.360  27.880  16.720  1.00  0.00            
ATOM     29  H14 ACD     1      24.620  29.310  15.990  1.00  0.00            
ATOM     30  O7  ACD     1      23.990  27.760  14.590  1.00  0.00            
ATOM     31  H15 ACD     1      23.080  28.070  14.570  1.00  0.00            
ATOM     32  O8  ACD     1      28.710  27.060  16.630  1.00  0.00            
ATOM     33  C10 ACD     1      29.220  26.290  17.780  1.00  0.00            
ATOM     34  H16 ACD     1      29.080  25.210  17.660  1.00  0.00            
ATOM     35  C11 ACD     1      30.700  26.610  17.780  1.00  0.00            
ATOM     36  H17 ACD     1      30.820  27.670  17.520  1.00  0.00            
ATOM     37  O9  ACD     1      31.350  25.750  16.770  1.00  0.00            
ATOM     38  H18 ACD     1      32.280  25.990  16.830  1.00  0.00            
ATOM     39  C12 ACD     1      31.250  26.460  19.190  1.00  0.00            
ATOM     40  H19 ACD     1      31.120  25.420  19.510  1.00  0.00            
ATOM     41  O10 ACD     1      32.630  26.750  19.190  1.00  0.00            
ATOM     42  H20 ACD     1      32.750  27.690  19.350  1.00  0.00            
ATOM     43  C13 ACD     1      30.430  27.370  20.150  1.00  0.00            
ATOM     44  H21 ACD     1      30.840  27.350  21.170  1.00  0.00            
ATOM     45  O11 ACD     1      29.100  26.940  20.260  1.00  0.00            
ATOM     46  C14 ACD     1      28.390  26.890  19.010  1.00  0.00            
ATOM     47  H22 ACD     1      28.200  27.930  18.710  1.00  0.00            
ATOM     48  C15 ACD     1      27.040  26.220  19.140  1.00  0.00            
ATOM     49  H23 ACD     1      26.670  26.410  20.160  1.00  0.00            
ATOM     50  H24 ACD     1      26.400  26.680  18.380  1.00  0.00            
ATOM     51  O12 ACD     1      27.180  24.810  18.870  1.00  0.00            
ATOM     52  H25 ACD     1      27.460  24.470  19.730  1.00  0.00            
ATOM     53  O13 ACD     1      30.560  28.690  19.660  1.00  0.00            
ATOM     54  C16 ACD     1      31.160  29.630  20.510  1.00  0.00            
ATOM     55  H26 ACD     1      31.530  29.160  21.430  1.00  0.00            
ATOM     56  C17 ACD     1      32.320  30.280  19.770  1.00  0.00            
ATOM     57  H27 ACD     1      31.940  30.620  18.800  1.00  0.00            
ATOM     58  O14 ACD     1      33.400  29.340  19.590  1.00  0.00            
ATOM     59  H28 ACD     1      33.990  29.780  18.970  1.00  0.00            
ATOM     60  C18 ACD     1      32.880  31.450  20.560  1.00  0.00            
ATOM     61  H29 ACD     1      33.280  31.030  21.490  1.00  0.00            
ATOM     62  O15 ACD     1      33.810  32.350  19.860  1.00  0.00            
ATOM     63  H30 ACD     1      33.350  32.540  19.040  1.00  0.00            
ATOM     64  C19 ACD     1      31.740  32.420  20.910  1.00  0.00            
ATOM     65  H31 ACD     1      32.230  33.120  21.600  1.00  0.00            
ATOM     66  O16 ACD     1      30.650  31.720  21.560  1.00  0.00            
ATOM     67  C20 ACD     1      30.090  30.590  20.920  1.00  0.00            
ATOM     68  H32 ACD     1      29.560  30.950  20.030  1.00  0.00            
ATOM     69  C21 ACD     1      28.950  29.980  21.790  1.00  0.00            
ATOM     70  H33 ACD     1      28.140  30.670  22.030  1.00  0.00            
ATOM     71  H34 ACD     1      28.550  29.090  21.290  1.00  0.00            
ATOM     72  O17 ACD     1      29.490  29.490  23.030  1.00  0.00            
ATOM     73  H35 ACD     1      28.910  28.830  23.410  1.00  0.00            
ATOM     74  O18 ACD     1      31.280  33.130  19.760  1.00  0.00            
ATOM     75  C22 ACD     1      30.750  34.490  19.890  1.00  0.00            
ATOM     76  H36 ACD     1      30.890  34.780  20.940  1.00  0.00            
ATOM     77  C23 ACD     1      31.530  35.470  18.970  1.00  0.00            
ATOM     78  H37 ACD     1      31.490  34.980  17.980  1.00  0.00            
ATOM     79  O19 ACD     1      32.930  35.530  19.380  1.00  0.00            
ATOM     80  H38 ACD     1      33.500  35.920  18.720  1.00  0.00            
ATOM     81  C24 ACD     1      30.940  36.860  19.120  1.00  0.00            
ATOM     82  H39 ACD     1      30.870  37.100  20.180  1.00  0.00            
ATOM     83  O20 ACD     1      31.720  37.840  18.470  1.00  0.00            
ATOM     84  H40 ACD     1      31.790  37.690  17.520  1.00  0.00            
ATOM     85  C25 ACD     1      29.500  36.810  18.680  1.00  0.00            
ATOM     86  H41 ACD     1      29.140  37.840  18.760  1.00  0.00            
ATOM     87  O21 ACD     1      28.820  35.990  19.500  1.00  0.00            
ATOM     88  C26 ACD     1      29.260  34.630  19.590  1.00  0.00            
ATOM     89  H42 ACD     1      29.010  34.200  18.620  1.00  0.00            
ATOM     90  C27 ACD     1      28.320  33.930  20.550  1.00  0.00            
ATOM     91  H43 ACD     1      27.270  33.930  20.230  1.00  0.00            
ATOM     92  H44 ACD     1      28.630  32.880  20.550  1.00  0.00            
ATOM     93  O22 ACD     1      28.310  34.490  21.830  1.00  0.00            
ATOM     94  H45 ACD     1      27.570  35.090  21.740  1.00  0.00            
ATOM     95  O23 ACD     1      29.260  36.480  17.300  1.00  0.00            
ATOM     96  C28 ACD     1      28.020  36.830  16.740  1.00  0.00            
ATOM     97  H46 ACD     1      27.780  37.880  16.930  1.00  0.00            
ATOM     98  C29 ACD     1      26.780  36.030  17.330  1.00  0.00            
ATOM     99  H47 ACD     1      27.090  35.010  17.600  1.00  0.00            
ATOM    100  O24 ACD     1      25.750  36.060  16.360  1.00  0.00            
ATOM    101  C30 ACD     1      26.160  36.710  18.540  1.00  0.00            
ATOM    102  H48 ACD     1      26.760  37.020  19.400  1.00  0.00            
ATOM    103  H49 ACD     1      25.620  37.620  18.230  1.00  0.00            
ATOM    104  O25 ACD     1      25.110  35.910  18.980  1.00  0.00            
ATOM    105  H50 ACD     1      24.680  35.540  18.200  1.00  0.00            
ATOM    106  C31 ACD     1      28.310  36.570  15.200  1.00  0.00            
ATOM    107  H51 ACD     1      28.830  35.610  15.060  1.00  0.00            
ATOM    108  O26 ACD     1      29.390  37.450  14.760  1.00  0.00            
ATOM    109  H52 ACD     1      29.140  38.330  15.060  1.00  0.00            
ATOM    110  C32 ACD     1      27.060  36.640  14.420  1.00  0.00            
ATOM    111  H53 ACD     1      26.700  37.670  14.390  1.00  0.00            
ATOM    112  O27 ACD     1      27.300  36.190  13.070  1.00  0.00            
ATOM    113  H54 ACD     1      26.560  36.560  12.570  1.00  0.00            
ATOM    114  C33 ACD     1      26.110  35.620  15.070  1.00  0.00            
ATOM    115  H55 ACD     1      25.180  35.500  14.500  1.00  0.00            
ATOM    116  O28 ACD     1      26.690  34.330  15.050  1.00  0.00            
ATOM    117  C34 ACD     1      26.160  33.400  14.080  1.00  0.00            
ATOM    118  H56 ACD     1      25.480  33.930  13.400  1.00  0.00            
ATOM    119  C35 ACD     1      27.220  32.660  13.310  1.00  0.00            
ATOM    120  H57 ACD     1      27.940  32.280  14.040  1.00  0.00            
ATOM    121  O29 ACD     1      27.910  33.540  12.450  1.00  0.00            
ATOM    122  H58 ACD     1      27.750  34.430  12.780  1.00  0.00            
ATOM    123  C36 ACD     1      26.600  31.590  12.410  1.00  0.00            
ATOM    124  H59 ACD     1      25.830  32.060  11.780  1.00  0.00            
ATOM    125  O30 ACD     1      27.620  30.950  11.620  1.00  0.00            
ATOM    126  H60 ACD     1      28.240  31.670  11.470  1.00  0.00            
ATOM    127  C1  DU7     2      34.090  33.100  15.360  1.00  0.00            
ATOM    128  N1  DU7     2      33.300  31.850  15.320  1.00  0.00            
ATOM    129  C2  DU7     2      33.950  30.740  14.690  1.00  0.00            
ATOM    130  C3  DU7     2      32.010  31.750  15.810  1.00  0.00            
ATOM    131  C4  DU7     2      31.390  30.500  16.110  1.00  0.00            
ATOM    132  C5  DU7     2      30.080  30.500  16.650  1.00  0.00            
ATOM    133  C6  DU7     2      29.360  31.710  16.850  1.00  0.00            
ATOM    134  N2  DU7     2      28.040  31.660  17.250  1.00  0.00            
ATOM    135  N3  DU7     2      27.820  31.440  18.490  1.00  0.00            
ATOM    136  C7  DU7     2      26.480  31.300  19.020  1.00  0.00            
ATOM    137  C8  DU7     2      25.590  32.320  18.800  1.00  0.00            
ATOM    138  C9  DU7     2      24.260  32.220  19.350  1.00  0.00            
ATOM    139  C10 DU7     2      23.930  31.130  20.210  1.00  0.00            
ATOM    140  S1  DU7     2      22.510  31.140  21.280  1.00  0.00            
ATOM    141  O1  DU7     2      21.620  32.250  20.810  1.00  0.00            
ATOM    142  O2  DU7     2      23.110  31.350  22.610  1.00  0.00            
ATOM    143  O3  DU7     2      21.930  29.810  21.170  1.00  0.00            
ATOM    144  C11 DU7     2      24.970  30.150  20.420  1.00  0.00            
ATOM    145  C12 DU7     2      26.160  30.170  19.830  1.00  0.00            
ATOM    146  C13 DU7     2      29.950  32.970  16.420  1.00  0.00            
ATOM    147  C14 DU7     2      31.250  32.940  15.880  1.00  0.00            
ATOM    148  H1  DU7     2      33.830  33.750  14.510  1.00  0.00            
ATOM    149  H2  DU7     2      33.810  33.670  16.260  1.00  0.00            
ATOM    150  H3  DU7     2      35.180  32.950  15.300  1.00  0.00            
ATOM    151  H4  DU7     2      33.780  30.880  13.620  1.00  0.00            
ATOM    152  H5  DU7     2      35.010  30.750  15.000  1.00  0.00            
ATOM    153  H6  DU7     2      33.570  29.740  14.950  1.00  0.00            
ATOM    154  H7  DU7     2      31.920  29.560  15.980  1.00  0.00            
ATOM    155  H8  DU7     2      29.520  29.600  16.890  1.00  0.00            
ATOM    156  H9  DU7     2      25.880  33.130  18.130  1.00  0.00            
ATOM    157  H10 DU7     2      23.540  33.010  19.170  1.00  0.00            
ATOM    158  H11 DU7     2      24.660  29.420  21.160  1.00  0.00            
ATOM    159  H12 DU7     2      26.950  29.450  20.020  1.00  0.00            
ATOM    160  H13 DU7     2      29.370  33.880  16.540  1.00  0.00            
ATOM    161  H14 DU7     2      31.640  33.890  15.530  1.00  0.00            
TER
ENDMDL
MODEL        1
ATOM      1  H1  ACD     1      30.830  13.860  11.570  1.00  0.00            
ATOM      2  O1  ACD     1      31.320  14.320  10.880  1.00  0.00            
ATOM      3  C1  ACD     1      31.300  15.720  11.170  1.00  0.00            
ATOM      4  H2  ACD     1      31.710  15.740  12.190  1.00  0.00            
ATOM      5  H3  ACD     1      30.290  16.130  11.350  1.00  0.00            
ATOM      6  C2  ACD     1      32.130  16.530  10.170  1.00  0.00            
ATOM      7  H4  ACD     1      31.850  17.590  10.290  1.00  0.00            
ATOM      8  O2  ACD     1      33.560  16.310  10.480  1.00  0.00            
ATOM      9  C3  ACD     1      34.510  16.880   9.640  1.00  0.00            
ATOM     10  H5  ACD     1      35.510  16.720  10.050  1.00  0.00            
ATOM     11  O3  ACD     1      34.310  18.270   9.420  1.00  0.00            
ATOM     12  C4  ACD     1      35.420  19.150   9.690  1.00  0.00            
ATOM     13  H6  ACD     1      36.410  18.690   9.640  1.00  0.00            
ATOM     14  C5  ACD     1      35.510  20.150   8.550  1.00  0.00            
ATOM     15  H7  ACD     1      34.520  20.640   8.550  1.00  0.00            
ATOM     16  O4  ACD     1      35.810  19.510   7.340  1.00  0.00            
ATOM     17  H8  ACD     1      36.030  20.130   6.630  1.00  0.00            
ATOM     18  C6  ACD     1      36.430  21.300   8.880  1.00  0.00            
ATOM     19  H9  ACD     1      37.490  21.010   8.830  1.00  0.00            
ATOM     20  O5  ACD     1      36.220  22.400   7.980  1.00  0.00            
ATOM     21  H10 ACD     1      36.420  22.140   7.080  1.00  0.00            
ATOM     22  C7  ACD     1      36.150  21.900  10.200  1.00  0.00            
ATOM     23  H11 ACD     1      36.930  22.650  10.380  1.00  0.00            
ATOM     24  O6  ACD     1      36.260  20.880  11.120  1.00  0.00            
ATOM     25  C8  ACD     1      35.340  19.840  10.990  1.00  0.00            
ATOM     26  H12 ACD     1      34.310  20.230  11.070  1.00  0.00            
ATOM     27  C9  ACD     1      35.570  18.820  12.190  1.00  0.00            
ATOM     28  H13 ACD     1      35.210  19.300  13.110  1.00  0.00            
ATOM     29  H14 ACD     1      34.890  17.960  12.090  1.00  0.00            
ATOM     30  O7  ACD     1      36.900  18.420  12.120  1.00  0.00            
ATOM     31  H15 ACD     1      36.880  17.570  12.580  1.00  0.00            
ATOM     32  O8  ACD     1      34.930  22.590  10.330  1.00  0.00            
ATOM     33  C10 ACD     1      34.950  23.840  11.070  1.00  0.00            
ATOM     34  H16 ACD     1      35.970  24.040  11.410  1.00  0.00            
ATOM     35  C11 ACD     1      34.600  25.010  10.140  1.00  0.00            
ATOM     36  H17 ACD     1      33.640  24.890   9.620  1.00  0.00            
ATOM     37  O9  ACD     1      35.680  25.080   9.170  1.00  0.00            
ATOM     38  H18 ACD     1      35.610  24.280   8.640  1.00  0.00            
ATOM     39  C12 ACD     1      34.410  26.240  10.990  1.00  0.00            
ATOM     40  H19 ACD     1      35.360  26.340  11.550  1.00  0.00            
ATOM     41  O10 ACD     1      34.170  27.400  10.250  1.00  0.00            
ATOM     42  H20 ACD     1      35.020  27.600   9.840  1.00  0.00            
ATOM     43  C13 ACD     1      33.350  26.020  12.060  1.00  0.00            
ATOM     44  H21 ACD     1      33.200  26.990  12.540  1.00  0.00            
ATOM     45  O11 ACD     1      33.900  25.060  12.930  1.00  0.00            
ATOM     46  C14 ACD     1      34.060  23.750  12.280  1.00  0.00            
ATOM     47  H22 ACD     1      33.150  23.300  11.850  1.00  0.00            
ATOM     48  C15 ACD     1      34.530  22.660  13.210  1.00  0.00            
ATOM     49  H23 ACD     1      34.640  21.690  12.710  1.00  0.00            
ATOM     50  H24 ACD     1      35.520  23.000  13.530  1.00  0.00            
ATOM     51  O12 ACD     1      33.610  22.420  14.300  1.00  0.00            
ATOM     52  H25 ACD     1      33.750  21.520  14.600  1.00  0.00            
ATOM     53  O13 ACD     1      32.090  25.640  11.570  1.00  0.00            
ATOM     54  C16 ACD     1      30.970  25.910  12.380  1.00  0.00            
ATOM     55  H26 ACD     1      31.060  26.820  12.990  1.00  0.00            
ATOM     56  C17 ACD     1      29.880  26.290  11.350  1.00  0.00            
ATOM     57  H27 ACD     1      30.000  25.510  10.590  1.00  0.00            
ATOM     58  O14 ACD     1      30.000  27.610  10.790  1.00  0.00            
ATOM     59  H28 ACD     1      30.110  28.220  11.530  1.00  0.00            
ATOM     60  C18 ACD     1      28.420  26.110  11.900  1.00  0.00            
ATOM     61  H29 ACD     1      28.120  26.840  12.660  1.00  0.00            
ATOM     62  O15 ACD     1      27.650  26.280  10.700  1.00  0.00            
ATOM     63  H30 ACD     1      27.810  25.580  10.070  1.00  0.00            
ATOM     64  C19 ACD     1      28.230  24.790  12.510  1.00  0.00            
ATOM     65  H31 ACD     1      27.200  24.660  12.850  1.00  0.00            
ATOM     66  O16 ACD     1      29.160  24.720  13.580  1.00  0.00            
ATOM     67  C20 ACD     1      30.520  24.710  13.300  1.00  0.00            
ATOM     68  H32 ACD     1      30.810  23.770  12.810  1.00  0.00            
ATOM     69  C21 ACD     1      31.240  24.720  14.640  1.00  0.00            
ATOM     70  H33 ACD     1      32.240  25.170  14.580  1.00  0.00            
ATOM     71  H34 ACD     1      30.640  25.340  15.320  1.00  0.00            
ATOM     72  O17 ACD     1      31.270  23.470  15.180  1.00  0.00            
ATOM     73  H35 ACD     1      31.910  22.970  14.650  1.00  0.00            
ATOM     74  O18 ACD     1      28.470  23.770  11.610  1.00  0.00            
ATOM     75  C22 ACD     1      27.340  23.080  11.030  1.00  0.00            
ATOM     76  H36 ACD     1      26.420  23.650  11.200  1.00  0.00            
ATOM     77  C23 ACD     1      27.660  23.050   9.500  1.00  0.00            
ATOM     78  H37 ACD     1      28.660  22.630   9.340  1.00  0.00            
ATOM     79  O19 ACD     1      27.620  24.350   8.870  1.00  0.00            
ATOM     80  H38 ACD     1      27.580  24.160   7.930  1.00  0.00            
ATOM     81  C24 ACD     1      26.660  22.140   8.800  1.00  0.00            
ATOM     82  H39 ACD     1      25.750  22.740   8.730  1.00  0.00            
ATOM     83  O20 ACD     1      27.060  21.990   7.450  1.00  0.00            
ATOM     84  H40 ACD     1      27.120  21.040   7.320  1.00  0.00            
ATOM     85  C25 ACD     1      26.500  20.790   9.520  1.00  0.00            
ATOM     86  H41 ACD     1      25.720  20.190   9.050  1.00  0.00            
ATOM     87  O21 ACD     1      26.290  20.910  10.890  1.00  0.00            
ATOM     88  C26 ACD     1      27.170  21.680  11.660  1.00  0.00            
ATOM     89  H42 ACD     1      28.170  21.230  11.640  1.00  0.00            
ATOM     90  C27 ACD     1      26.740  21.720  13.100  1.00  0.00            
ATOM     91  H43 ACD     1      26.890  20.700  13.480  1.00  0.00            
ATOM     92  H44 ACD     1      27.440  22.380  13.630  1.00  0.00            
ATOM     93  O22 ACD     1      25.420  22.230  13.310  1.00  0.00            
ATOM     94  H45 ACD     1      24.830  21.500  13.520  1.00  0.00            
ATOM     95  O23 ACD     1      27.800  20.130   9.350  1.00  0.00            
ATOM     96  C28 ACD     1      27.760  18.780   9.070  1.00  0.00            
ATOM     97  H46 ACD     1      26.750  18.350   9.160  1.00  0.00            
ATOM     98  C29 ACD     1      28.660  18.060  10.120  1.00  0.00            
ATOM     99  H47 ACD     1      29.650  18.520  10.080  1.00  0.00            
ATOM    100  O24 ACD     1      28.790  16.700   9.690  1.00  0.00            
ATOM    101  C30 ACD     1      28.170  18.130  11.520  1.00  0.00            
ATOM    102  H48 ACD     1      28.810  17.680  12.290  1.00  0.00            
ATOM    103  H49 ACD     1      28.200  19.180  11.820  1.00  0.00            
ATOM    104  O25 ACD     1      26.900  17.540  11.650  1.00  0.00            
ATOM    105  H50 ACD     1      26.760  17.500  12.600  1.00  0.00            
ATOM    106  C31 ACD     1      28.330  18.630   7.680  1.00  0.00            
ATOM    107  H51 ACD     1      29.290  19.170   7.730  1.00  0.00            
ATOM    108  O26 ACD     1      27.470  19.210   6.730  1.00  0.00            
ATOM    109  H52 ACD     1      27.800  19.070   5.840  1.00  0.00            
ATOM    110  C32 ACD     1      28.490  17.170   7.410  1.00  0.00            
ATOM    111  H53 ACD     1      27.460  16.790   7.500  1.00  0.00            
ATOM    112  O27 ACD     1      28.910  16.770   6.090  1.00  0.00            
ATOM    113  H54 ACD     1      29.840  16.970   5.940  1.00  0.00            
ATOM    114  C33 ACD     1      29.400  16.570   8.400  1.00  0.00            
ATOM    115  H55 ACD     1      29.390  15.490   8.210  1.00  0.00            
ATOM    116  O28 ACD     1      30.760  16.970   8.230  1.00  0.00            
ATOM    117  C34 ACD     1      31.790  16.170   8.690  1.00  0.00            
ATOM    118  H56 ACD     1      31.530  15.100   8.630  1.00  0.00            
ATOM    119  C35 ACD     1      32.980  16.440   7.770  1.00  0.00            
ATOM    120  H57 ACD     1      32.960  17.490   7.450  1.00  0.00            
ATOM    121  O29 ACD     1      32.850  15.530   6.640  1.00  0.00            
ATOM    122  H58 ACD     1      32.310  15.850   5.920  1.00  0.00            
ATOM    123  C36 ACD     1      34.350  16.210   8.400  1.00  0.00            
ATOM    124  H59 ACD     1      34.460  15.140   8.610  1.00  0.00            
ATOM    125  O30 ACD     1      35.380  16.660   7.560  1.00  0.00            
ATOM    126  H60 ACD     1      35.190  17.600   7.550  1.00  0.00            
ATOM    127  C1  DU7     2      33.270  24.850   6.380  1.00  0.00            
ATOM    128  N1  DU7     2      32.880  23.450   6.210  1.00  0.00            
ATOM    129  C2  DU7     2      33.400  22.780   5.020  1.00  0.00            
ATOM    130  C3  DU7     2      32.320  22.800   7.360  1.00  0.00            
ATOM    131  C4  DU7     2      32.330  21.370   7.380  1.00  0.00            
ATOM    132  C5  DU7     2      31.880  20.690   8.550  1.00  0.00            
ATOM    133  C6  DU7     2      31.290  21.390   9.610  1.00  0.00            
ATOM    134  N2  DU7     2      30.840  20.710  10.740  1.00  0.00            
ATOM    135  N3  DU7     2      31.630  20.690  11.680  1.00  0.00            
ATOM    136  C7  DU7     2      31.220  19.810  12.710  1.00  0.00            
ATOM    137  C8  DU7     2      30.290  20.190  13.710  1.00  0.00            
ATOM    138  C9  DU7     2      29.930  19.260  14.700  1.00  0.00            
ATOM    139  C10 DU7     2      30.460  18.020  14.800  1.00  0.00            
ATOM    140  S1  DU7     2      29.890  16.940  16.050  1.00  0.00            
ATOM    141  O1  DU7     2      30.690  17.210  17.250  1.00  0.00            
ATOM    142  O2  DU7     2      30.280  15.670  15.530  1.00  0.00            
ATOM    143  O3  DU7     2      28.500  17.260  16.120  1.00  0.00            
ATOM    144  C11 DU7     2      31.520  17.700  13.900  1.00  0.00            
ATOM    145  C12 DU7     2      31.850  18.610  12.870  1.00  0.00            
ATOM    146  C13 DU7     2      31.180  22.810   9.520  1.00  0.00            
ATOM    147  C14 DU7     2      31.660  23.480   8.430  1.00  0.00            
ATOM    148  H1  DU7     2      33.560  24.850   7.440  1.00  0.00            
ATOM    149  H2  DU7     2      34.030  25.210   5.670  1.00  0.00            
ATOM    150  H3  DU7     2      32.450  25.550   6.180  1.00  0.00            
ATOM    151  H4  DU7     2      32.610  22.140   4.620  1.00  0.00            
ATOM    152  H5  DU7     2      33.480  23.490   4.190  1.00  0.00            
ATOM    153  H6  DU7     2      34.290  22.180   5.210  1.00  0.00            
ATOM    154  H7  DU7     2      32.920  20.820   6.650  1.00  0.00            
ATOM    155  H8  DU7     2      31.830  19.610   8.610  1.00  0.00            
ATOM    156  H9  DU7     2      29.830  21.170  13.640  1.00  0.00            
ATOM    157  H10 DU7     2      29.150  19.560  15.390  1.00  0.00            
ATOM    158  H11 DU7     2      31.940  16.700  13.920  1.00  0.00            
ATOM    159  H12 DU7     2      32.680  18.280  12.250  1.00  0.00            
ATOM    160  H13 DU7     2      30.730  23.420  10.290  1.00  0.00            
ATOM    161  H14 DU7     2      31.470  24.550   8.490  1.00  0.00            
TER
ENDMDL
MODEL        1
ATOM      1  H1  ACD     1      23.090   7.510  18.130  1.00  0.00            
ATOM      2  O1  ACD     1      23.300   8.390  18.460  1.00  0.00            
ATOM      3  C1  ACD     1      24.320   8.180  19.330  1.00  0.00            
ATOM      4  H2  ACD     1      25.050   7.460  18.950  1.00  0.00            
ATOM      5  H3  ACD     1      23.880   7.750  20.240  1.00  0.00            
ATOM      6  C2  ACD     1      24.960   9.490  19.760  1.00  0.00            
ATOM      7  H4  ACD     1      25.460   9.470  20.740  1.00  0.00            
ATOM      8  O2  ACD     1      25.860   9.810  18.690  1.00  0.00            
ATOM      9  C3  ACD     1      26.530  11.090  18.920  1.00  0.00            
ATOM     10  H5  ACD     1      27.200  11.270  18.070  1.00  0.00            
ATOM     11  O3  ACD     1      27.210  10.990  20.220  1.00  0.00            
ATOM     12  C4  ACD     1      28.610  11.310  20.170  1.00  0.00            
ATOM     13  H6  ACD     1      28.810  11.950  19.300  1.00  0.00            
ATOM     14  C5  ACD     1      28.930  12.010  21.470  1.00  0.00            
ATOM     15  H7  ACD     1      28.540  11.410  22.310  1.00  0.00            
ATOM     16  O4  ACD     1      28.290  13.330  21.470  1.00  0.00            
ATOM     17  H8  ACD     1      28.490  13.860  22.250  1.00  0.00            
ATOM     18  C6  ACD     1      30.420  12.070  21.760  1.00  0.00            
ATOM     19  H9  ACD     1      30.840  12.800  21.050  1.00  0.00            
ATOM     20  O5  ACD     1      30.810  12.480  23.090  1.00  0.00            
ATOM     21  H10 ACD     1      30.500  13.340  23.370  1.00  0.00            
ATOM     22  C7  ACD     1      31.020  10.690  21.520  1.00  0.00            
ATOM     23  H11 ACD     1      32.120  10.750  21.500  1.00  0.00            
ATOM     24  O6  ACD     1      30.690  10.170  20.250  1.00  0.00            
ATOM     25  C8  ACD     1      29.300   9.960  20.020  1.00  0.00            
ATOM     26  H12 ACD     1      28.900   9.370  20.850  1.00  0.00            
ATOM     27  C9  ACD     1      29.100   9.150  18.770  1.00  0.00            
ATOM     28  H13 ACD     1      29.800   8.310  18.720  1.00  0.00            
ATOM     29  H14 ACD     1      28.110   8.690  18.670  1.00  0.00            
ATOM     30  O7  ACD     1      29.390  10.020  17.640  1.00  0.00            
ATOM     31  H15 ACD     1      29.280   9.510  16.830  1.00  0.00            
ATOM     32  O8  ACD     1      30.520   9.860  22.560  1.00  0.00            
ATOM     33  C10 ACD     1      31.400   9.050  23.290  1.00  0.00            
ATOM     34  H16 ACD     1      32.390   9.010  22.830  1.00  0.00            
ATOM     35  C11 ACD     1      31.630   9.660  24.690  1.00  0.00            
ATOM     36  H17 ACD     1      30.680   9.970  25.140  1.00  0.00            
ATOM     37  O9  ACD     1      32.430  10.840  24.570  1.00  0.00            
ATOM     38  H18 ACD     1      31.790  11.460  24.190  1.00  0.00            
ATOM     39  C12 ACD     1      32.400   8.690  25.630  1.00  0.00            
ATOM     40  H19 ACD     1      33.440   8.510  25.340  1.00  0.00            
ATOM     41  O10 ACD     1      32.450   9.190  26.950  1.00  0.00            
ATOM     42  H20 ACD     1      31.580   9.190  27.350  1.00  0.00            
ATOM     43  C13 ACD     1      31.650   7.310  25.620  1.00  0.00            
ATOM     44  H21 ACD     1      32.200   6.700  26.340  1.00  0.00            
ATOM     45  O11 ACD     1      31.530   6.790  24.320  1.00  0.00            
ATOM     46  C14 ACD     1      30.830   7.630  23.390  1.00  0.00            
ATOM     47  H22 ACD     1      29.850   7.770  23.850  1.00  0.00            
ATOM     48  C15 ACD     1      30.770   6.870  22.090  1.00  0.00            
ATOM     49  H23 ACD     1      30.290   5.890  22.170  1.00  0.00            
ATOM     50  H24 ACD     1      30.270   7.450  21.310  1.00  0.00            
ATOM     51  O12 ACD     1      32.060   6.710  21.590  1.00  0.00            
ATOM     52  H25 ACD     1      31.960   6.370  20.700  1.00  0.00            
ATOM     53  O13 ACD     1      30.370   7.500  26.150  1.00  0.00            
ATOM     54  C16 ACD     1      29.770   6.700  27.110  1.00  0.00            
ATOM     55  H26 ACD     1      30.520   6.160  27.710  1.00  0.00            
ATOM     56  C17 ACD     1      29.060   7.670  28.000  1.00  0.00            
ATOM     57  H27 ACD     1      28.520   8.330  27.310  1.00  0.00            
ATOM     58  O14 ACD     1      30.010   8.410  28.830  1.00  0.00            
ATOM     59  H28 ACD     1      29.670   9.200  29.250  1.00  0.00            
ATOM     60  C18 ACD     1      28.120   6.960  28.960  1.00  0.00            
ATOM     61  H29 ACD     1      28.660   6.230  29.580  1.00  0.00
[truncated: 1,511,822 more chars]
