# Supplementary material for: Achieving Chemical Accuracy in Cyclodextrin Host–Guest Binding via Integrative Atomistic Modelling
Source: Adv Sci (Weinh). 2025 Dec 14;13(10):e19782. doi: 10.1002/advs.202519782 (PMC12915143; doi:10.1002/advs.202519782)
Supplement: Supplementary file 1 — Supporting Information [file ADVS-13-e19782-s003.zip › all_poses/ACD.DX5.pdb]

MODEL        1
ATOM      1  H1  ACD     1      13.580  15.650  19.520  1.00  0.00            
ATOM      2  O1  ACD     1      13.870  14.890  19.010  1.00  0.00            
ATOM      3  C1  ACD     1      14.810  15.330  18.030  1.00  0.00            
ATOM      4  H2  ACD     1      14.210  15.580  17.150  1.00  0.00            
ATOM      5  H3  ACD     1      15.440  14.480  17.750  1.00  0.00            
ATOM      6  C2  ACD     1      15.620  16.460  18.430  1.00  0.00            
ATOM      7  H4  ACD     1      16.450  16.570  17.720  1.00  0.00            
ATOM      8  O2  ACD     1      14.790  17.570  18.180  1.00  0.00            
ATOM      9  C3  ACD     1      15.360  18.850  18.240  1.00  0.00            
ATOM     10  H5  ACD     1      14.570  19.570  18.020  1.00  0.00            
ATOM     11  O3  ACD     1      16.440  18.980  17.330  1.00  0.00            
ATOM     12  C4  ACD     1      16.370  19.910  16.250  1.00  0.00            
ATOM     13  H6  ACD     1      15.670  20.730  16.420  1.00  0.00            
ATOM     14  C5  ACD     1      17.680  20.620  16.430  1.00  0.00            
ATOM     15  H7  ACD     1      18.480  19.860  16.480  1.00  0.00            
ATOM     16  O4  ACD     1      17.630  21.470  17.600  1.00  0.00            
ATOM     17  H8  ACD     1      17.270  20.930  18.310  1.00  0.00            
ATOM     18  C6  ACD     1      18.040  21.320  15.040  1.00  0.00            
ATOM     19  H9  ACD     1      17.320  22.130  14.850  1.00  0.00            
ATOM     20  O5  ACD     1      19.420  21.730  15.030  1.00  0.00            
ATOM     21  H10 ACD     1      20.020  20.990  15.080  1.00  0.00            
ATOM     22  C7  ACD     1      17.900  20.250  13.920  1.00  0.00            
ATOM     23  H11 ACD     1      18.180  20.680  12.950  1.00  0.00            
ATOM     24  O6  ACD     1      16.540  19.830  13.890  1.00  0.00            
ATOM     25  C8  ACD     1      16.140  19.090  14.960  1.00  0.00            
ATOM     26  H12 ACD     1      16.810  18.220  14.920  1.00  0.00            
ATOM     27  C9  ACD     1      14.690  18.590  14.850  1.00  0.00            
ATOM     28  H13 ACD     1      14.550  18.090  13.880  1.00  0.00            
ATOM     29  H14 ACD     1      14.550  17.750  15.540  1.00  0.00            
ATOM     30  O7  ACD     1      13.680  19.600  14.950  1.00  0.00            
ATOM     31  H15 ACD     1      13.030  19.370  14.280  1.00  0.00            
ATOM     32  O8  ACD     1      18.800  19.130  14.250  1.00  0.00            
ATOM     33  C10 ACD     1      20.020  19.030  13.480  1.00  0.00            
ATOM     34  H16 ACD     1      20.280  19.950  12.940  1.00  0.00            
ATOM     35  C11 ACD     1      21.130  18.740  14.520  1.00  0.00            
ATOM     36  H17 ACD     1      20.740  17.930  15.150  1.00  0.00            
ATOM     37  O9  ACD     1      21.390  19.900  15.350  1.00  0.00            
ATOM     38  H18 ACD     1      22.290  20.190  15.190  1.00  0.00            
ATOM     39  C12 ACD     1      22.360  18.250  13.730  1.00  0.00            
ATOM     40  H19 ACD     1      22.600  19.090  13.060  1.00  0.00            
ATOM     41  O10 ACD     1      23.490  17.920  14.610  1.00  0.00            
ATOM     42  H20 ACD     1      23.800  18.800  14.860  1.00  0.00            
ATOM     43  C13 ACD     1      22.000  17.060  12.850  1.00  0.00            
ATOM     44  H21 ACD     1      22.860  16.740  12.260  1.00  0.00            
ATOM     45  O11 ACD     1      21.010  17.540  11.920  1.00  0.00            
ATOM     46  C14 ACD     1      19.730  17.950  12.410  1.00  0.00            
ATOM     47  H22 ACD     1      19.270  17.120  12.960  1.00  0.00            
ATOM     48  C15 ACD     1      18.860  18.420  11.290  1.00  0.00            
ATOM     49  H23 ACD     1      18.600  17.630  10.570  1.00  0.00            
ATOM     50  H24 ACD     1      17.850  18.640  11.650  1.00  0.00            
ATOM     51  O12 ACD     1      19.290  19.580  10.600  1.00  0.00            
ATOM     52  H25 ACD     1      18.530  20.170  10.520  1.00  0.00            
ATOM     53  O13 ACD     1      21.620  15.920  13.590  1.00  0.00            
ATOM     54  C16 ACD     1      21.400  14.790  12.810  1.00  0.00            
ATOM     55  H26 ACD     1      20.990  15.100  11.840  1.00  0.00            
ATOM     56  C17 ACD     1      22.680  14.080  12.430  1.00  0.00            
ATOM     57  H27 ACD     1      23.250  14.090  13.370  1.00  0.00            
ATOM     58  O14 ACD     1      23.340  14.670  11.280  1.00  0.00            
ATOM     59  H28 ACD     1      24.110  14.120  11.140  1.00  0.00            
ATOM     60  C18 ACD     1      22.380  12.580  12.240  1.00  0.00            
ATOM     61  H29 ACD     1      22.000  12.520  11.210  1.00  0.00            
ATOM     62  O15 ACD     1      23.590  11.810  12.250  1.00  0.00            
ATOM     63  H30 ACD     1      23.990  11.920  13.110  1.00  0.00            
ATOM     64  C19 ACD     1      21.330  11.910  13.220  1.00  0.00            
ATOM     65  H31 ACD     1      21.040  10.900  12.940  1.00  0.00            
ATOM     66  O16 ACD     1      20.160  12.720  13.230  1.00  0.00            
ATOM     67  C20 ACD     1      20.370  14.060  13.730  1.00  0.00            
ATOM     68  H32 ACD     1      20.810  14.100  14.730  1.00  0.00            
ATOM     69  C21 ACD     1      19.030  14.730  13.870  1.00  0.00            
ATOM     70  H33 ACD     1      18.390  14.010  14.390  1.00  0.00            
ATOM     71  H34 ACD     1      19.100  15.630  14.500  1.00  0.00            
ATOM     72  O17 ACD     1      18.460  15.000  12.590  1.00  0.00            
ATOM     73  H35 ACD     1      17.760  15.610  12.870  1.00  0.00            
ATOM     74  O18 ACD     1      21.970  11.900  14.510  1.00  0.00            
ATOM     75  C22 ACD     1      21.600  10.920  15.520  1.00  0.00            
ATOM     76  H36 ACD     1      22.120   9.980  15.260  1.00  0.00            
ATOM     77  C23 ACD     1      22.290  11.460  16.760  1.00  0.00            
ATOM     78  H37 ACD     1      21.920  12.470  17.000  1.00  0.00            
ATOM     79  O19 ACD     1      23.750  11.500  16.640  1.00  0.00            
ATOM     80  H38 ACD     1      24.020  12.160  17.290  1.00  0.00            
ATOM     81  C24 ACD     1      21.840  10.690  17.940  1.00  0.00            
ATOM     82  H39 ACD     1      22.120   9.630  17.830  1.00  0.00            
ATOM     83  O20 ACD     1      22.400  11.170  19.120  1.00  0.00            
ATOM     84  H40 ACD     1      23.320  10.900  19.190  1.00  0.00            
ATOM     85  C25 ACD     1      20.340  10.840  18.090  1.00  0.00            
ATOM     86  H41 ACD     1      19.930  10.320  18.960  1.00  0.00            
ATOM     87  O21 ACD     1      19.690  10.140  16.990  1.00  0.00            
ATOM     88  C26 ACD     1      20.070  10.720  15.760  1.00  0.00            
ATOM     89  H42 ACD     1      19.600  11.710  15.800  1.00  0.00            
ATOM     90  C27 ACD     1      19.390   9.830  14.690  1.00  0.00            
ATOM     91  H43 ACD     1      18.340   9.650  14.950  1.00  0.00            
ATOM     92  H44 ACD     1      19.240  10.420  13.770  1.00  0.00            
ATOM     93  O22 ACD     1      20.040   8.570  14.480  1.00  0.00            
ATOM     94  H45 ACD     1      19.660   8.190  13.680  1.00  0.00            
ATOM     95  O23 ACD     1      20.010  12.230  18.100  1.00  0.00            
ATOM     96  C28 ACD     1      18.950  12.520  19.110  1.00  0.00            
ATOM     97  H46 ACD     1      18.820  11.670  19.780  1.00  0.00            
ATOM     98  C29 ACD     1      17.670  13.010  18.480  1.00  0.00            
ATOM     99  H47 ACD     1      17.880  13.940  17.930  1.00  0.00            
ATOM    100  O24 ACD     1      16.750  13.350  19.530  1.00  0.00            
ATOM    101  C30 ACD     1      17.100  11.890  17.570  1.00  0.00            
ATOM    102  H48 ACD     1      16.100  12.270  17.310  1.00  0.00            
ATOM    103  H49 ACD     1      17.600  11.640  16.630  1.00  0.00            
ATOM    104  O25 ACD     1      16.980  10.610  18.300  1.00  0.00            
ATOM    105  H50 ACD     1      16.660   9.970  17.660  1.00  0.00            
ATOM    106  C31 ACD     1      19.550  13.620  19.990  1.00  0.00            
ATOM    107  H51 ACD     1      19.740  14.530  19.420  1.00  0.00            
ATOM    108  O26 ACD     1      20.760  13.120  20.440  1.00  0.00            
ATOM    109  H52 ACD     1      21.090  12.380  19.930  1.00  0.00            
ATOM    110  C32 ACD     1      18.570  13.970  21.080  1.00  0.00            
ATOM    111  H53 ACD     1      18.340  13.130  21.760  1.00  0.00            
ATOM    112  O27 ACD     1      19.020  14.970  21.930  1.00  0.00            
ATOM    113  H54 ACD     1      18.320  15.240  22.530  1.00  0.00            
ATOM    114  C33 ACD     1      17.150  14.350  20.500  1.00  0.00            
ATOM    115  H55 ACD     1      16.420  14.330  21.320  1.00  0.00            
ATOM    116  O28 ACD     1      17.290  15.660  19.980  1.00  0.00            
ATOM    117  C34 ACD     1      16.260  16.530  19.840  1.00  0.00            
ATOM    118  H56 ACD     1      15.540  16.290  20.640  1.00  0.00            
ATOM    119  C35 ACD     1      16.890  17.940  20.060  1.00  0.00            
ATOM    120  H57 ACD     1      17.700  17.990  19.310  1.00  0.00            
ATOM    121  O29 ACD     1      17.500  18.160  21.300  1.00  0.00            
ATOM    122  H58 ACD     1      17.090  18.960  21.640  1.00  0.00            
ATOM    123  C36 ACD     1      15.870  19.040  19.700  1.00  0.00            
ATOM    124  H59 ACD     1      15.000  19.110  20.360  1.00  0.00            
ATOM    125  O30 ACD     1      16.470  20.340  19.730  1.00  0.00            
ATOM    126  H60 ACD     1      16.670  20.600  20.640  1.00  0.00            
ATOM    127  C1  DX5     2      20.730  20.480  18.440  1.00  0.00            
ATOM    128  N1  DX5     2      20.730  20.670  19.900  1.00  0.00            
ATOM    129  C2  DX5     2      19.600  21.590  20.320  1.00  0.00            
ATOM    130  C3  DX5     2      22.070  20.920  20.650  1.00  0.00            
ATOM    131  C4  DX5     2      21.880  20.420  22.130  1.00  0.00            
ATOM    132  C5  DX5     2      21.020  19.120  22.400  1.00  0.00            
ATOM    133  N2  DX5     2      21.540  17.770  21.920  1.00  0.00            
ATOM    134  C6  DX5     2      22.780  17.480  22.710  1.00  0.00            
ATOM    135  C7  DX5     2      22.530  16.840  23.900  1.00  0.00            
ATOM    136  C8  DX5     2      23.540  16.540  24.850  1.00  0.00            
ATOM    137  C9  DX5     2      24.850  16.850  24.550  1.00  0.00            
ATOM    138  C10 DX5     2      25.130  17.380  23.250  1.00  0.00            
ATOM    139  C11 DX5     2      24.110  17.770  22.360  1.00  0.00            
ATOM    140  S1  DX5     2      24.560  18.280  20.660  1.00  0.00            
ATOM    141  C12 DX5     2      23.010  17.680  19.820  1.00  0.00            
ATOM    142  C13 DX5     2      23.100  17.370  18.450  1.00  0.00            
ATOM    143  C14 DX5     2      22.030  16.900  17.720  1.00  0.00            
ATOM    144  C15 DX5     2      20.760  16.770  18.340  1.00  0.00            
ATOM    145  Cl1 DX5     2      19.310  16.530  17.420  1.00  0.00            
ATOM    146  C16 DX5     2      20.680  17.070  19.710  1.00  0.00            
ATOM    147  C17 DX5     2      21.760  17.520  20.460  1.00  0.00            
ATOM    148  H1  DX5     2      20.850  21.400  17.860  1.00  0.00            
ATOM    149  H2  DX5     2      21.630  19.940  18.130  1.00  0.00            
ATOM    150  H3  DX5     2      19.870  19.930  18.030  1.00  0.00            
ATOM    151  H4  DX5     2      19.460  21.290  21.370  1.00  0.00            
ATOM    152  H5  DX5     2      19.810  22.660  20.210  1.00  0.00            
ATOM    153  H6  DX5     2      18.650  21.430  19.800  1.00  0.00            
ATOM    154  H7  DX5     2      22.380  21.970  20.650  1.00  0.00            
ATOM    155  H8  DX5     2      22.820  20.260  20.190  1.00  0.00            
ATOM    156  H9  DX5     2      21.530  21.200  22.820  1.00  0.00            
ATOM    157  H10 DX5     2      22.880  20.250  22.560  1.00  0.00            
ATOM    158  H11 DX5     2      20.050  19.210  21.900  1.00  0.00            
ATOM    159  H12 DX5     2      20.930  18.990  23.470  1.00  0.00            
ATOM    160  H13 DX5     2      20.940  17.040  22.330  1.00  0.00            
ATOM    161  H14 DX5     2      21.510  16.690  24.270  1.00  0.00            
ATOM    162  H15 DX5     2      23.240  15.990  25.740  1.00  0.00            
ATOM    163  H16 DX5     2      25.700  16.670  25.200  1.00  0.00            
ATOM    164  H17 DX5     2      26.170  17.530  22.980  1.00  0.00            
ATOM    165  H18 DX5     2      24.000  17.580  17.880  1.00  0.00            
ATOM    166  H19 DX5     2      22.200  16.620  16.690  1.00  0.00            
ATOM    167  H20 DX5     2      19.710  17.050  20.190  1.00  0.00            
TER
ENDMDL
MODEL        1
ATOM      1  H1  ACD     1      19.830  15.970  17.060  1.00  0.00            
ATOM      2  O1  ACD     1      20.580  15.500  17.430  1.00  0.00            
ATOM      3  C1  ACD     1      20.350  15.410  18.900  1.00  0.00            
ATOM      4  H2  ACD     1      20.880  14.610  19.420  1.00  0.00            
ATOM      5  H3  ACD     1      19.340  15.010  19.040  1.00  0.00            
ATOM      6  C2  ACD     1      20.590  16.790  19.540  1.00  0.00            
ATOM      7  H4  ACD     1      21.320  17.240  18.860  1.00  0.00            
ATOM      8  O2  ACD     1      19.410  17.590  19.520  1.00  0.00            
ATOM      9  C3  ACD     1      19.470  18.910  20.030  1.00  0.00            
ATOM     10  H5  ACD     1      18.440  19.280  19.970  1.00  0.00            
ATOM     11  O3  ACD     1      20.460  19.590  19.400  1.00  0.00            
ATOM     12  C4  ACD     1      19.920  20.690  18.630  1.00  0.00            
ATOM     13  H6  ACD     1      18.820  20.690  18.660  1.00  0.00            
ATOM     14  C5  ACD     1      20.380  21.930  19.270  1.00  0.00            
ATOM     15  H7  ACD     1      21.450  21.810  19.470  1.00  0.00            
ATOM     16  O4  ACD     1      19.670  22.170  20.480  1.00  0.00            
ATOM     17  H8  ACD     1      19.640  21.410  21.070  1.00  0.00            
ATOM     18  C6  ACD     1      20.290  23.090  18.290  1.00  0.00            
ATOM     19  H9  ACD     1      19.200  23.150  18.120  1.00  0.00            
ATOM     20  O5  ACD     1      20.950  24.260  18.870  1.00  0.00            
ATOM     21  H10 ACD     1      21.730  24.450  18.340  1.00  0.00            
ATOM     22  C7  ACD     1      20.930  22.800  17.000  1.00  0.00            
ATOM     23  H11 ACD     1      20.620  23.600  16.320  1.00  0.00            
ATOM     24  O6  ACD     1      20.390  21.630  16.340  1.00  0.00            
ATOM     25  C8  ACD     1      20.530  20.460  17.170  1.00  0.00            
ATOM     26  H12 ACD     1      21.590  20.190  17.270  1.00  0.00            
ATOM     27  C9  ACD     1      19.880  19.330  16.420  1.00  0.00            
ATOM     28  H13 ACD     1      20.450  19.250  15.480  1.00  0.00            
ATOM     29  H14 ACD     1      20.060  18.430  17.020  1.00  0.00            
ATOM     30  O7  ACD     1      18.510  19.610  16.170  1.00  0.00            
ATOM     31  H15 ACD     1      17.990  18.830  16.350  1.00  0.00            
ATOM     32  O8  ACD     1      22.310  22.710  16.970  1.00  0.00            
ATOM     33  C10 ACD     1      23.060  23.220  15.910  1.00  0.00            
ATOM     34  H16 ACD     1      22.490  23.800  15.170  1.00  0.00            
ATOM     35  C11 ACD     1      23.960  24.380  16.470  1.00  0.00            
ATOM     36  H17 ACD     1      24.510  23.880  17.280  1.00  0.00            
ATOM     37  O9  ACD     1      23.120  25.480  16.950  1.00  0.00            
ATOM     38  H18 ACD     1      23.620  26.300  16.910  1.00  0.00            
ATOM     39  C12 ACD     1      24.860  24.810  15.270  1.00  0.00            
ATOM     40  H19 ACD     1      24.210  25.110  14.430  1.00  0.00            
ATOM     41  O10 ACD     1      25.750  25.830  15.670  1.00  0.00            
ATOM     42  H20 ACD     1      26.180  25.580  16.500  1.00  0.00            
ATOM     43  C13 ACD     1      25.610  23.670  14.640  1.00  0.00            
ATOM     44  H21 ACD     1      26.210  24.000  13.780  1.00  0.00            
ATOM     45  O11 ACD     1      24.700  22.720  14.140  1.00  0.00            
ATOM     46  C14 ACD     1      23.830  22.150  15.140  1.00  0.00            
ATOM     47  H22 ACD     1      24.450  21.470  15.730  1.00  0.00            
ATOM     48  C15 ACD     1      22.870  21.340  14.360  1.00  0.00            
ATOM     49  H23 ACD     1      23.490  20.790  13.640  1.00  0.00            
ATOM     50  H24 ACD     1      22.320  20.640  15.000  1.00  0.00            
ATOM     51  O12 ACD     1      21.880  22.100  13.560  1.00  0.00            
ATOM     52  H25 ACD     1      21.110  21.550  13.370  1.00  0.00            
ATOM     53  O13 ACD     1      26.460  22.980  15.590  1.00  0.00            
ATOM     54  C16 ACD     1      27.700  22.470  15.080  1.00  0.00            
ATOM     55  H26 ACD     1      28.130  23.250  14.440  1.00  0.00            
ATOM     56  C17 ACD     1      28.640  22.320  16.290  1.00  0.00            
ATOM     57  H27 ACD     1      28.020  21.900  17.090  1.00  0.00            
ATOM     58  O14 ACD     1      29.030  23.580  16.780  1.00  0.00            
ATOM     59  H28 ACD     1      29.930  23.760  16.490  1.00  0.00            
ATOM     60  C18 ACD     1      29.800  21.330  16.100  1.00  0.00            
ATOM     61  H29 ACD     1      30.360  21.740  15.250  1.00  0.00            
ATOM     62  O15 ACD     1      30.720  21.230  17.230  1.00  0.00            
ATOM     63  H30 ACD     1      30.250  20.790  17.950  1.00  0.00            
ATOM     64  C19 ACD     1      29.190  20.010  15.710  1.00  0.00            
ATOM     65  H31 ACD     1      30.040  19.330  15.600  1.00  0.00            
ATOM     66  O16 ACD     1      28.570  20.110  14.390  1.00  0.00            
ATOM     67  C20 ACD     1      27.490  21.120  14.310  1.00  0.00            
ATOM     68  H32 ACD     1      26.580  20.730  14.780  1.00  0.00            
ATOM     69  C21 ACD     1      27.250  21.360  12.840  1.00  0.00            
ATOM     70  H33 ACD     1      26.540  22.180  12.710  1.00  0.00            
ATOM     71  H34 ACD     1      28.170  21.680  12.350  1.00  0.00            
ATOM     72  O17 ACD     1      26.740  20.220  12.180  1.00  0.00            
ATOM     73  H35 ACD     1      26.190  19.700  12.770  1.00  0.00            
ATOM     74  O18 ACD     1      28.290  19.490  16.670  1.00  0.00            
ATOM     75  C22 ACD     1      28.780  18.360  17.420  1.00  0.00            
ATOM     76  H36 ACD     1      29.850  18.190  17.240  1.00  0.00            
ATOM     77  C23 ACD     1      28.660  18.640  18.920  1.00  0.00            
ATOM     78  H37 ACD     1      27.660  19.020  19.170  1.00  0.00            
ATOM     79  O19 ACD     1      29.600  19.670  19.240  1.00  0.00            
ATOM     80  H38 ACD     1      29.660  19.790  20.200  1.00  0.00            
ATOM     81  C24 ACD     1      28.890  17.390  19.730  1.00  0.00            
ATOM     82  H39 ACD     1      29.910  17.030  19.570  1.00  0.00            
ATOM     83  O20 ACD     1      28.620  17.530  21.220  1.00  0.00            
ATOM     84  H40 ACD     1      29.180  18.230  21.560  1.00  0.00            
ATOM     85  C25 ACD     1      27.900  16.280  19.250  1.00  0.00            
ATOM     86  H41 ACD     1      27.990  15.330  19.780  1.00  0.00            
ATOM     87  O21 ACD     1      28.270  16.030  17.870  1.00  0.00            
ATOM     88  C26 ACD     1      28.050  17.110  16.960  1.00  0.00            
ATOM     89  H42 ACD     1      26.980  17.320  17.020  1.00  0.00            
ATOM     90  C27 ACD     1      28.460  16.680  15.560  1.00  0.00            
ATOM     91  H43 ACD     1      28.250  15.610  15.490  1.00  0.00            
ATOM     92  H44 ACD     1      27.920  17.280  14.810  1.00  0.00            
ATOM     93  O22 ACD     1      29.850  16.850  15.210  1.00  0.00            
ATOM     94  H45 ACD     1      30.330  16.130  15.640  1.00  0.00            
ATOM     95  O23 ACD     1      26.510  16.630  19.380  1.00  0.00            
ATOM     96  C28 ACD     1      25.620  15.630  19.910  1.00  0.00            
ATOM     97  H46 ACD     1      26.060  14.620  19.850  1.00  0.00            
ATOM     98  C29 ACD     1      24.310  15.620  19.090  1.00  0.00            
ATOM     99  H47 ACD     1      24.010  16.660  18.900  1.00  0.00            
ATOM    100  O24 ACD     1      23.330  14.780  19.730  1.00  0.00            
ATOM    101  C30 ACD     1      24.440  15.040  17.700  1.00  0.00            
ATOM    102  H48 ACD     1      25.410  15.270  17.250  1.00  0.00            
ATOM    103  H49 ACD     1      24.380  13.940  17.710  1.00  0.00            
ATOM    104  O25 ACD     1      23.350  15.500  16.920  1.00  0.00            
ATOM    105  H50 ACD     1      22.650  15.080  17.430  1.00  0.00            
ATOM    106  C31 ACD     1      25.270  16.080  21.300  1.00  0.00            
ATOM    107  H51 ACD     1      24.860  17.090  21.390  1.00  0.00            
ATOM    108  O26 ACD     1      26.400  15.940  22.140  1.00  0.00            
ATOM    109  H52 ACD     1      27.130  16.470  21.800  1.00  0.00            
ATOM    110  C32 ACD     1      24.260  15.150  21.860  1.00  0.00            
ATOM    111  H53 ACD     1      24.630  14.110  21.790  1.00  0.00            
ATOM    112  O27 ACD     1      24.130  15.470  23.270  1.00  0.00            
ATOM    113  H54 ACD     1      25.010  15.330  23.610  1.00  0.00            
ATOM    114  C33 ACD     1      22.970  15.190  21.060  1.00  0.00            
ATOM    115  H55 ACD     1      22.260  14.510  21.530  1.00  0.00            
ATOM    116  O28 ACD     1      22.530  16.530  21.090  1.00  0.00            
ATOM    117  C34 ACD     1      21.130  16.770  21.010  1.00  0.00            
ATOM    118  H56 ACD     1      20.600  16.020  21.610  1.00  0.00            
ATOM    119  C35 ACD     1      21.070  18.130  21.720  1.00  0.00            
ATOM    120  H57 ACD     1      21.800  18.860  21.340  1.00  0.00            
ATOM    121  O29 ACD     1      21.280  18.050  23.140  1.00  0.00            
ATOM    122  H58 ACD     1      20.830  17.260  23.460  1.00  0.00            
ATOM    123  C36 ACD     1      19.690  18.750  21.500  1.00  0.00            
ATOM    124  H59 ACD     1      18.930  18.040  21.840  1.00  0.00            
ATOM    125  O30 ACD     1      19.650  20.090  22.100  1.00  0.00            
ATOM    126  H60 ACD     1      20.020  20.010  22.980  1.00  0.00            
ATOM    127  C1  DX5     2      21.390  25.040  24.300  1.00  0.00            
ATOM    128  N1  DX5     2      22.130  24.580  23.110  1.00  0.00            
ATOM    129  C2  DX5     2      21.800  25.420  21.910  1.00  0.00            
ATOM    130  C3  DX5     2      22.000  23.140  22.870  1.00  0.00            
ATOM    131  C4  DX5     2      23.300  22.390  22.680  1.00  0.00            
ATOM    132  C5  DX5     2      23.020  20.920  22.450  1.00  0.00            
ATOM    133  N2  DX5     2      24.180  19.980  22.060  1.00  0.00            
ATOM    134  C6  DX5     2      25.180  19.700  23.070  1.00  0.00            
ATOM    135  C7  DX5     2      24.930  18.680  23.990  1.00  0.00            
ATOM    136  C8  DX5     2      25.850  18.370  24.950  1.00  0.00            
ATOM    137  C9  DX5     2      27.050  19.070  25.060  1.00  0.00            
ATOM    138  C10 DX5     2      27.330  20.140  24.170  1.00  0.00            
ATOM    139  C11 DX5     2      26.330  20.500  23.210  1.00  0.00            
ATOM    140  S1  DX5     2      26.640  21.740  22.030  1.00  0.00            
ATOM    141  C12 DX5     2      25.770  21.180  20.630  1.00  0.00            
ATOM    142  C13 DX5     2      26.280  21.410  19.320  1.00  0.00            
ATOM    143  C14 DX5     2      25.840  20.690  18.190  1.00  0.00            
ATOM    144  C15 DX5     2      24.780  19.840  18.330  1.00  0.00            
ATOM    145  Cl1 DX5     2      24.270  18.970  16.970  1.00  0.00            
ATOM    146  C16 DX5     2      24.280  19.480  19.580  1.00  0.00            
ATOM    147  C17 DX5     2      24.720  20.220  20.720  1.00  0.00            
ATOM    148  H1  DX5     2      20.300  24.920  24.260  1.00  0.00            
ATOM    149  H2  DX5     2      21.750  24.580  25.230  1.00  0.00            
ATOM    150  H3  DX5     2      21.400  26.130  24.390  1.00  0.00            
ATOM    151  H4  DX5     2      20.900  24.950  21.500  1.00  0.00            
ATOM    152  H5  DX5     2      21.600  26.470  22.150  1.00  0.00            
ATOM    153  H6  DX5     2      22.580  25.400  21.140  1.00  0.00            
ATOM    154  H7  DX5     2      21.420  22.850  21.980  1.00  0.00            
ATOM    155  H8  DX5     2      21.350  22.670  23.610  1.00  0.00            
ATOM    156  H9  DX5     2      23.810  22.490  23.650  1.00  0.00            
ATOM    157  H10 DX5     2      23.950  22.760  21.880  1.00  0.00            
ATOM    158  H11 DX5     2      22.230  20.720  21.720  1.00  0.00            
ATOM    159  H12 DX5     2      22.470  20.530  23.310  1.00  0.00            
ATOM    160  H13 DX5     2      23.810  19.020  21.940  1.00  0.00            
ATOM    161  H14 DX5     2      24.000  18.120  23.910  1.00  0.00            
ATOM    162  H15 DX5     2      25.770  17.610  25.720  1.00  0.00            
ATOM    163  H16 DX5     2      27.740  18.760  25.840  1.00  0.00            
ATOM    164  H17 DX5     2      28.250  20.700  24.330  1.00  0.00            
ATOM    165  H18 DX5     2      27.060  22.160  19.200  1.00  0.00            
ATOM    166  H19 DX5     2      26.250  20.810  17.190  1.00  0.00            
ATOM    167  H20 DX5     2      23.510  18.720  19.660  1.00  0.00            
TER
ENDMDL
MODEL        1
ATOM      1  H1  ACD     1      14.860  15.620  20.220  1.00  0.00            
ATOM      2  O1  ACD     1      15.320  16.340  20.660  1.00  0.00            
ATOM      3  C1  ACD     1      16.070  16.880  19.580  1.00  0.00            
ATOM      4  H2  ACD     1      15.440  17.010  18.690  1.00  0.00            
ATOM      5  H3  ACD     1      16.830  16.170  19.240  1.00  0.00            
ATOM      6  C2  ACD     1      16.690  18.250  19.840  1.00  0.00            
ATOM      7  H4  ACD     1      17.230  18.540  18.920  1.00  0.00            
ATOM      8  O2  ACD     1      15.650  19.230  20.180  1.00  0.00            
ATOM      9  C3  ACD     1      16.100  20.600  20.290  1.00  0.00            
ATOM     10  H5  ACD     1      15.290  21.310  20.480  1.00  0.00            
ATOM     11  O3  ACD     1      16.600  20.940  19.040  1.00  0.00            
ATOM     12  C4  ACD     1      15.670  21.570  18.080  1.00  0.00            
ATOM     13  H6  ACD     1      15.050  22.270  18.660  1.00  0.00            
ATOM     14  C5  ACD     1      16.570  22.440  17.160  1.00  0.00            
ATOM     15  H7  ACD     1      17.440  21.850  16.830  1.00  0.00            
ATOM     16  O4  ACD     1      17.090  23.570  17.870  1.00  0.00            
ATOM     17  H8  ACD     1      17.800  23.330  18.470  1.00  0.00            
ATOM     18  C6  ACD     1      15.770  22.860  15.950  1.00  0.00            
ATOM     19  H9  ACD     1      14.950  23.530  16.210  1.00  0.00            
ATOM     20  O5  ACD     1      16.580  23.580  15.020  1.00  0.00            
ATOM     21  H10 ACD     1      16.810  24.430  15.390  1.00  0.00            
ATOM     22  C7  ACD     1      15.170  21.660  15.230  1.00  0.00            
ATOM     23  H11 ACD     1      14.760  22.160  14.350  1.00  0.00            
ATOM     24  O6  ACD     1      14.200  21.030  16.080  1.00  0.00            
ATOM     25  C8  ACD     1      14.730  20.570  17.410  1.00  0.00            
ATOM     26  H12 ACD     1      15.380  19.720  17.140  1.00  0.00            
ATOM     27  C9  ACD     1      13.480  20.230  18.140  1.00  0.00            
ATOM     28  H13 ACD     1      12.860  19.690  17.430  1.00  0.00            
ATOM     29  H14 ACD     1      13.680  19.460  18.900  1.00  0.00            
ATOM     30  O7  ACD     1      12.750  21.340  18.570  1.00  0.00            
ATOM     31  H15 ACD     1      11.830  21.160  18.790  1.00  0.00            
ATOM     32  O8  ACD     1      16.210  20.680  14.830  1.00  0.00            
ATOM     33  C10 ACD     1      16.320  20.530  13.470  1.00  0.00            
ATOM     34  H16 ACD     1      15.540  21.080  12.910  1.00  0.00            
ATOM     35  C11 ACD     1      17.790  20.970  13.150  1.00  0.00            
ATOM     36  H17 ACD     1      18.410  20.450  13.880  1.00  0.00            
ATOM     37  O9  ACD     1      17.890  22.330  13.210  1.00  0.00            
ATOM     38  H18 ACD     1      17.320  22.730  13.870  1.00  0.00            
ATOM     39  C12 ACD     1      18.210  20.490  11.800  1.00  0.00            
ATOM     40  H19 ACD     1      17.670  21.050  11.020  1.00  0.00            
ATOM     41  O10 ACD     1      19.660  20.710  11.670  1.00  0.00            
ATOM     42  H20 ACD     1      19.650  21.670  11.740  1.00  0.00            
ATOM     43  C13 ACD     1      17.900  19.050  11.620  1.00  0.00            
ATOM     44  H21 ACD     1      18.140  18.850  10.570  1.00  0.00            
ATOM     45  O11 ACD     1      16.510  18.750  11.810  1.00  0.00            
ATOM     46  C14 ACD     1      16.110  19.090  13.200  1.00  0.00            
ATOM     47  H22 ACD     1      16.740  18.500  13.880  1.00  0.00            
ATOM     48  C15 ACD     1      14.610  18.690  13.400  1.00  0.00            
ATOM     49  H23 ACD     1      14.500  17.730  12.890  1.00  0.00            
ATOM     50  H24 ACD     1      14.410  18.500  14.460  1.00  0.00            
ATOM     51  O12 ACD     1      13.620  19.640  12.880  1.00  0.00            
ATOM     52  H25 ACD     1      12.730  19.490  13.210  1.00  0.00            
ATOM     53  O13 ACD     1      18.590  18.180  12.510  1.00  0.00            
ATOM     54  C16 ACD     1      19.380  17.110  11.940  1.00  0.00            
ATOM     55  H26 ACD     1      19.330  17.060  10.850  1.00  0.00            
ATOM     56  C17 ACD     1      20.940  17.400  12.160  1.00  0.00            
ATOM     57  H27 ACD     1      21.060  17.620  13.230  1.00  0.00            
ATOM     58  O14 ACD     1      21.250  18.560  11.360  1.00  0.00            
ATOM     59  H28 ACD     1      20.610  19.270  11.460  1.00  0.00            
ATOM     60  C18 ACD     1      21.810  16.140  11.930  1.00  0.00            
ATOM     61  H29 ACD     1      21.850  15.860  10.870  1.00  0.00            
ATOM     62  O15 ACD     1      23.070  16.370  12.530  1.00  0.00            
ATOM     63  H30 ACD     1      23.600  16.910  11.940  1.00  0.00            
ATOM     64  C19 ACD     1      21.210  14.930  12.640  1.00  0.00            
ATOM     65  H31 ACD     1      21.740  14.020  12.350  1.00  0.00            
ATOM     66  O16 ACD     1      19.880  14.800  12.170  1.00  0.00            
ATOM     67  C20 ACD     1      18.900  15.780  12.510  1.00  0.00            
ATOM     68  H32 ACD     1      18.760  15.890  13.590  1.00  0.00            
ATOM     69  C21 ACD     1      17.490  15.400  11.930  1.00  0.00            
ATOM     70  H33 ACD     1      17.090  14.550  12.480  1.00  0.00            
ATOM     71  H34 ACD     1      16.740  16.190  12.070  1.00  0.00            
ATOM     72  O17 ACD     1      17.570  14.970  10.580  1.00  0.00            
ATOM     73  H35 ACD     1      16.960  15.490  10.040  1.00  0.00            
ATOM     74  O18 ACD     1      21.300  15.090  14.020  1.00  0.00            
ATOM     75  C22 ACD     1      21.700  14.020  14.850  1.00  0.00            
ATOM     76  H36 ACD     1      22.210  13.220  14.290  1.00  0.00            
ATOM     77  C23 ACD     1      22.800  14.650  15.660  1.00  0.00            
ATOM     78  H37 ACD     1      22.460  15.640  15.960  1.00  0.00            
ATOM     79  O19 ACD     1      23.970  14.840  14.810  1.00  0.00            
ATOM     80  H38 ACD     1      23.670  15.430  14.110  1.00  0.00            
ATOM     81  C24 ACD     1      23.150  13.900  16.940  1.00  0.00            
ATOM     82  H39 ACD     1      23.680  12.970  16.690  1.00  0.00            
ATOM     83  O20 ACD     1      24.000  14.630  17.870  1.00  0.00            
ATOM     84  H40 ACD     1      24.800  15.030  17.510  1.00  0.00            
ATOM     85  C25 ACD     1      21.850  13.490  17.640  1.00  0.00            
ATOM     86  H41 ACD     1      22.050  12.940  18.560  1.00  0.00            
ATOM     87  O21 ACD     1      21.100  12.710  16.730  1.00  0.00            
ATOM     88  C26 ACD     1      20.530  13.360  15.660  1.00  0.00            
ATOM     89  H42 ACD     1      19.960  14.240  15.990  1.00  0.00            
ATOM     90  C27 ACD     1      19.700  12.300  14.890  1.00  0.00            
ATOM     91  H43 ACD     1      18.850  12.030  15.530  1.00  0.00            
ATOM     92  H44 ACD     1      19.280  12.780  14.000  1.00  0.00            
ATOM     93  O22 ACD     1      20.530  11.220  14.440  1.00  0.00            
ATOM     94  H45 ACD     1      20.040  10.720  13.790  1.00  0.00            
ATOM     95  O23 ACD     1      21.210  14.670  18.060  1.00  0.00            
ATOM     96  C28 ACD     1      21.110  15.000  19.430  1.00  0.00            
ATOM     97  H46 ACD     1      21.800  14.330  19.960  1.00  0.00            
ATOM     98  C29 ACD     1      19.640  14.660  19.840  1.00  0.00            
ATOM     99  H47 ACD     1      18.890  15.080  19.150  1.00  0.00            
ATOM    100  O24 ACD     1      19.370  15.240  21.070  1.00  0.00            
ATOM    101  C30 ACD     1      19.310  13.130  19.840  1.00  0.00            
ATOM    102  H48 ACD     1      18.260  12.980  20.130  1.00  0.00            
ATOM    103  H49 ACD     1      19.410  12.870  18.780  1.00  0.00            
ATOM    104  O25 ACD     1      20.140  12.310  20.560  1.00  0.00            
ATOM    105  H50 ACD     1      19.890  11.410  20.360  1.00  0.00            
ATOM    106  C31 ACD     1      21.470  16.440  19.600  1.00  0.00            
ATOM    107  H51 ACD     1      20.860  16.830  18.770  1.00  0.00            
ATOM    108  O26 ACD     1      22.860  16.640  19.350  1.00  0.00            
ATOM    109  H52 ACD     1      23.170  16.030  18.680  1.00  0.00            
ATOM    110  C32 ACD     1      21.070  16.980  20.960  1.00  0.00            
ATOM    111  H53 ACD     1      21.750  16.520  21.690  1.00  0.00            
ATOM    112  O27 ACD     1      21.250  18.440  21.040  1.00  0.00            
ATOM    113  H54 ACD     1      20.500  18.720  21.570  1.00  0.00            
ATOM    114  C33 ACD     1      19.640  16.680  21.250  1.00  0.00            
ATOM    115  H55 ACD     1      19.360  16.950  22.280  1.00  0.00            
ATOM    116  O28 ACD     1      18.810  17.420  20.360  1.00  0.00            
ATOM    117  C34 ACD     1      17.710  18.140  20.970  1.00  0.00            
ATOM    118  H56 ACD     1      17.320  17.690  21.890  1.00  0.00            
ATOM    119  C35 ACD     1      18.220  19.560  21.230  1.00  0.00            
ATOM    120  H57 ACD     1      18.760  19.860  20.330  1.00  0.00            
ATOM    121  O29 ACD     1      19.060  19.530  22.380  1.00  0.00            
ATOM    122  H58 ACD     1      19.550  20.350  22.370  1.00  0.00            
ATOM    123  C36 ACD     1      17.100  20.560  21.490  1.00  0.00            
ATOM    124  H59 ACD     1      16.520  20.270  22.370  1.00  0.00            
ATOM    125  O30 ACD     1      17.640  21.880  21.610  1.00  0.00            
ATOM    126  H60 ACD     1      17.940  22.100  20.720  1.00  0.00            
ATOM    127  C1  DX5     2      21.530  21.780  14.770  1.00  0.00            
ATOM    128  N1  DX5     2      21.720  22.310  16.150  1.00  0.00            
ATOM    129  C2  DX5     2      20.960  23.520  16.300  1.00  0.00            
ATOM    130  C3  DX5     2      23.110  22.370  16.560  1.00  0.00            
ATOM    131  C4  DX5     2      23.290  22.450  18.100  1.00  0.00            
ATOM    132  C5  DX5     2      22.320  21.720  18.950  1.00  0.00            
ATOM    133  N2  DX5     2      22.400  20.220  19.050  1.00  0.00            
ATOM    134  C6  DX5     2      23.710  19.880  19.530  1.00  0.00            
ATOM    135  C7  DX5     2      24.000  20.080  20.890  1.00  0.00            
ATOM    136  C8  DX5     2      25.150  19.590  21.460  1.00  0.00            
ATOM    137  C9  DX5     2      26.130  18.980  20.700  1.00  0.00            
ATOM    138  C10 DX5     2      25.870  18.710  19.350  1.00  0.00            
ATOM    139  C11 DX5     2      24.670  19.170  18.740  1.00  0.00            
ATOM    140  S1  DX5     2      24.320  18.800  17.020  1.00  0.00            
ATOM    141  C12 DX5     2      22.600  18.760  16.950  1.00  0.00            
ATOM    142  C13 DX5     2      21.990  18.120  15.910  1.00  0.00            
ATOM    143  C14 DX5     2      20.550  18.040  15.830  1.00  0.00            
ATOM    144  C15 DX5     2      19.840  18.650  16.830  1.00  0.00            
ATOM    145  Cl1 DX5     2      18.170  18.820  16.490  1.00  0.00            
ATOM    146  C16 DX5     2      20.420  19.330  17.910  1.00  0.00            
ATOM    147  C17 DX5     2      21.810  19.410  17.900  1.00  0.00            
ATOM    148  H1  DX5     2      20.470  21.550  14.630  1.00  0.00            
ATOM    149  H2  DX5     2      21.800  22.530  14.020  1.00  0.00            
ATOM    150  H3  DX5     2      22.160  20.920  14.530  1.00  0.00            
ATOM    151  H4  DX5     2      19.880  23.400  16.180  1.00  0.00            
ATOM    152  H5  DX5     2      20.950  23.900  17.330  1.00  0.00            
ATOM    153  H6  DX5     2      21.400  24.280  15.650  1.00  0.00            
ATOM    154  H7  DX5     2      23.620  23.170  16.010  1.00  0.00            
ATOM    155  H8  DX5     2      23.700  21.500  16.220  1.00  0.00            
ATOM    156  H9  DX5     2      23.180  23.530  18.280  1.00  0.00            
ATOM    157  H10 DX5     2      24.280  22.170  18.480  1.00  0.00            
ATOM    158  H11 DX5     2      21.260  21.930  18.790  1.00  0.00            
ATOM    159  H12 DX5     2      22.540  21.980  19.980  1.00  0.00            
ATOM    160  H13 DX5     2      21.760  19.930  19.810  1.00  0.00            
ATOM    161  H14 DX5     2      23.230  20.450  21.560  1.00  0.00            
ATOM    162  H15 DX5     2      25.320  19.800  22.510  1.00  0.00            
ATOM    163  H16 DX5     2      27.090  18.670  21.110  1.00  0.00            
ATOM    164  H17 DX5     2      26.540  18.110  18.740  1.00  0.00            
ATOM    165  H18 DX5     2      22.590  17.550  15.210  1.00  0.00            
ATOM    166  H19 DX5     2      20.090  17.520  15.000  1.00  0.00            
ATOM    167  H20 DX5     2      19.800  19.700  18.720  1.00  0.00            
TER
ENDMDL
MODEL        1
ATOM      1  H1  ACD     1      14.740  15.380  21.450  1.00  0.00            
ATOM      2  O1  ACD     1      14.260  16.050  20.950  1.00  0.00            
ATOM      3  C1  ACD     1      15.130  16.580  19.930  1.00  0.00            
ATOM      4  H2  ACD     1      14.550  16.700  19.010  1.00  0.00            
ATOM      5  H3  ACD     1      16.070  16.080  19.640  1.00  0.00            
ATOM      6  C2  ACD     1      15.640  18.030  20.210  1.00  0.00            
ATOM      7  H4  ACD     1      16.130  18.390  19.300  1.00  0.00            
ATOM      8  O2  ACD     1      14.430  18.870  20.300  1.00  0.00            
ATOM      9  C3  ACD     1      14.690  20.220  20.690  1.00  0.00            
ATOM     10  H5  ACD     1      13.780  20.800  20.820  1.00  0.00            
ATOM     11  O3  ACD     1      15.490  20.790  19.700  1.00  0.00            
ATOM     12  C4  ACD     1      14.910  21.460  18.590  1.00  0.00            
ATOM     13  H6  ACD     1      14.230  22.270  18.890  1.00  0.00            
ATOM     14  C5  ACD     1      16.160  22.160  18.060  1.00  0.00            
ATOM     15  H7  ACD     1      16.970  21.430  17.960  1.00  0.00            
ATOM     16  O4  ACD     1      16.560  23.160  19.020  1.00  0.00            
ATOM     17  H8  ACD     1      16.850  22.740  19.840  1.00  0.00            
ATOM     18  C6  ACD     1      15.850  22.750  16.720  1.00  0.00            
ATOM     19  H9  ACD     1      15.000  23.440  16.830  1.00  0.00            
ATOM     20  O5  ACD     1      16.970  23.450  16.100  1.00  0.00            
ATOM     21  H10 ACD     1      17.240  24.070  16.790  1.00  0.00            
ATOM     22  C7  ACD     1      15.420  21.650  15.800  1.00  0.00            
ATOM     23  H11 ACD     1      15.080  22.010  14.810  1.00  0.00            
ATOM     24  O6  ACD     1      14.260  21.010  16.260  1.00  0.00            
ATOM     25  C8  ACD     1      14.310  20.490  17.590  1.00  0.00            
ATOM     26  H12 ACD     1      14.830  19.520  17.680  1.00  0.00            
ATOM     27  C9  ACD     1      12.830  20.260  17.930  1.00  0.00            
ATOM     28  H13 ACD     1      12.470  19.660  17.100  1.00  0.00            
ATOM     29  H14 ACD     1      12.650  19.700  18.860  1.00  0.00            
ATOM     30  O7  ACD     1      12.080  21.520  18.030  1.00  0.00            
ATOM     31  H15 ACD     1      12.140  21.850  17.130  1.00  0.00            
ATOM     32  O8  ACD     1      16.520  20.820  15.580  1.00  0.00            
ATOM     33  C10 ACD     1      16.800  20.440  14.200  1.00  0.00            
ATOM     34  H16 ACD     1      16.400  21.160  13.470  1.00  0.00            
ATOM     35  C11 ACD     1      18.320  20.620  14.050  1.00  0.00            
ATOM     36  H17 ACD     1      18.770  20.010  14.850  1.00  0.00            
ATOM     37  O9  ACD     1      18.660  21.990  14.310  1.00  0.00            
ATOM     38  H18 ACD     1      18.230  22.310  15.110  1.00  0.00            
ATOM     39  C12 ACD     1      18.820  20.060  12.760  1.00  0.00            
ATOM     40  H19 ACD     1      18.470  20.640  11.900  1.00  0.00            
ATOM     41  O10 ACD     1      20.300  19.950  12.660  1.00  0.00            
ATOM     42  H20 ACD     1      20.600  20.850  12.820  1.00  0.00            
ATOM     43  C13 ACD     1      18.240  18.670  12.510  1.00  0.00            
ATOM     44  H21 ACD     1      18.410  18.430  11.460  1.00  0.00            
ATOM     45  O11 ACD     1      16.790  18.770  12.470  1.00  0.00            
ATOM     46  C14 ACD     1      16.200  19.100  13.750  1.00  0.00            
ATOM     47  H22 ACD     1      16.440  18.380  14.540  1.00  0.00            
ATOM     48  C15 ACD     1      14.680  19.120  13.530  1.00  0.00            
ATOM     49  H23 ACD     1      14.340  18.180  13.090  1.00  0.00            
ATOM     50  H24 ACD     1      14.150  19.240  14.490  1.00  0.00            
ATOM     51  O12 ACD     1      14.280  20.190  12.690  1.00  0.00            
ATOM     52  H25 ACD     1      13.410  20.480  12.950  1.00  0.00            
ATOM     53  O13 ACD     1      18.630  17.780  13.480  1.00  0.00            
ATOM     54  C16 ACD     1      19.090  16.450  12.990  1.00  0.00            
ATOM     55  H26 ACD     1      18.590  16.170  12.050  1.00  0.00            
ATOM     56  C17 ACD     1      20.580  16.440  12.810  1.00  0.00            
ATOM     57  H27 ACD     1      21.080  16.680  13.750  1.00  0.00            
ATOM     58  O14 ACD     1      20.950  17.370  11.750  1.00  0.00            
ATOM     59  H28 ACD     1      20.810  18.300  11.960  1.00  0.00            
ATOM     60  C18 ACD     1      21.030  15.050  12.490  1.00  0.00            
ATOM     61  H29 ACD     1      20.370  14.790  11.660  1.00  0.00            
ATOM     62  O15 ACD     1      22.390  15.070  12.130  1.00  0.00            
ATOM     63  H30 ACD     1      22.480  14.160  11.830  1.00  0.00            
ATOM     64  C19 ACD     1      20.800  14.140  13.730  1.00  0.00            
ATOM     65  H31 ACD     1      21.020  13.080  13.580  1.00  0.00            
ATOM     66  O16 ACD     1      19.420  14.140  13.940  1.00  0.00            
ATOM     67  C20 ACD     1      18.720  15.380  14.020  1.00  0.00            
ATOM     68  H32 ACD     1      18.900  15.830  15.000  1.00  0.00            
ATOM     69  C21 ACD     1      17.260  14.930  14.020  1.00  0.00            
ATOM     70  H33 ACD     1      17.100  14.080  14.700  1.00  0.00            
ATOM     71  H34 ACD     1      16.670  15.790  14.370  1.00  0.00            
ATOM     72  O17 ACD     1      16.750  14.450  12.790  1.00  0.00            
ATOM     73  H35 ACD     1      17.120  13.570  12.730  1.00  0.00            
ATOM     74  O18 ACD     1      21.540  14.540  14.800  1.00  0.00            
ATOM     75  C22 ACD     1      21.860  13.690  15.870  1.00  0.00            
ATOM     76  H36 ACD     1      22.480  12.900  15.430  1.00  0.00            
ATOM     77  C23 ACD     1      22.720  14.680  16.720  1.00  0.00            
ATOM     78  H37 ACD     1      22.190  15.640  16.750  1.00  0.00            
ATOM     79  O19 ACD     1      24.030  14.890  16.120  1.00  0.00            
ATOM     80  H38 ACD     1      23.880  15.480  15.380  1.00  0.00            
ATOM     81  C24 ACD     1      23.040  14.210  18.130  1.00  0.00            
ATOM     82  H39 ACD     1      23.550  13.260  17.900  1.00  0.00            
ATOM     83  O20 ACD     1      23.720  15.230  18.900  1.00  0.00            
ATOM     84  H40 ACD     1      24.540  15.360  18.430  1.00  0.00            
ATOM     85  C25 ACD     1      21.720  13.830  18.820  1.00  0.00            
ATOM     86  H41 ACD     1      21.940  13.450  19.820  1.00  0.00            
ATOM     87  O21 ACD     1      21.080  12.830  18.030  1.00  0.00            
ATOM     88  C26 ACD     1      20.650  13.200  16.660  1.00  0.00            
ATOM     89  H42 ACD     1      19.780  13.870  16.710  1.00  0.00            
ATOM     90  C27 ACD     1      20.060  11.900  16.090  1.00  0.00            
ATOM     91  H43 ACD     1      19.330  11.540  16.830  1.00  0.00            
ATOM     92  H44 ACD     1      19.430  12.090  15.220  1.00  0.00            
ATOM     93  O22 ACD     1      21.030  10.960  15.800  1.00  0.00            
ATOM     94  H45 ACD     1      20.680  10.110  16.080  1.00  0.00            
ATOM     95  O23 ACD     1      20.810  14.900  19.060  1.00  0.00            
ATOM     96  C28 ACD     1      20.300  15.050  20.380  1.00  0.00            
ATOM     97  H46 ACD     1      20.700  14.390  21.160  1.00  0.00            
ATOM     98  C29 ACD     1      18.760  14.900  20.310  1.00  0.00            
ATOM     99  H47 ACD     1      18.390  15.530  19.490  1.00  0.00            
ATOM    100  O24 ACD     1      18.220  15.320  21.520  1.00  0.00            
ATOM    101  C30 ACD     1      18.250  13.470  20.100  1.00  0.00            
ATOM    102  H48 ACD     1      17.170  13.550  19.940  1.00  0.00            
ATOM    103  H49 ACD     1      18.670  13.080  19.160  1.00  0.00            
ATOM    104  O25 ACD     1      18.640  12.570  21.130  1.00  0.00            
ATOM    105  H50 ACD     1      17.840  12.100  21.370  1.00  0.00            
ATOM    106  C31 ACD     1      20.660  16.530  20.690  1.00  0.00            
ATOM    107  H51 ACD     1      20.150  17.040  19.860  1.00  0.00            
ATOM    108  O26 ACD     1      22.070  16.760  20.550  1.00  0.00            
ATOM    109  H52 ACD     1      22.520  16.160  19.960  1.00  0.00            
ATOM    110  C32 ACD     1      19.940  17.000  21.980  1.00  0.00            
ATOM    111  H53 ACD     1      20.360  16.390  22.790  1.00  0.00            
ATOM    112  O27 ACD     1      20.190  18.370  22.310  1.00  0.00            
ATOM    113  H54 ACD     1      19.930  18.320  23.230  1.00  0.00            
ATOM    114  C33 ACD     1      18.480  16.680  21.890  1.00  0.00            
ATOM    115  H55 ACD     1      18.130  16.930  22.890  1.00  0.00            
ATOM    116  O28 ACD     1      17.910  17.610  20.960  1.00  0.00            
ATOM    117  C34 ACD     1      16.580  18.130  21.420  1.00  0.00            
ATOM    118  H56 ACD     1      16.180  17.470  22.200  1.00  0.00            
ATOM    119  C35 ACD     1      16.730  19.520  21.930  1.00  0.00            
ATOM    120  H57 ACD     1      17.280  20.040  21.140  1.00  0.00            
ATOM    121  O29 ACD     1      17.460  19.470  23.200  1.00  0.00            
ATOM    122  H58 ACD     1      16.840  19.210  23.880  1.00  0.00            
ATOM    123  C36 ACD     1      15.370  20.280  22.050  1.00  0.00            
ATOM    124  H59 ACD     1      14.660  19.760  22.720  1.00  0.00            
ATOM    125  O30 ACD     1      15.490  21.660  22.390  1.00  0.00            
ATOM    126  H60 ACD     1      16.290  22.010  21.980  1.00  0.00            
ATOM    127  C1  DX5     2      21.590  22.230  16.290  1.00  0.00            
ATOM    128  N1  DX5     2      21.100  22.320  17.700  1.00  0.00            
ATOM    129  C2  DX5     2      19.880  23.110  17.870  1.00  0.00            
ATOM    130  C3  DX5     2      22.180  22.870  18.680  1.00  0.00            
ATOM    131  C4  DX5     2      21.830  22.650  20.160  1.00  0.00            
ATOM    132  C5  DX5     2      21.090  21.330  20.440  1.00  0.00            
ATOM    133  N2  DX5     2      21.680  19.910  20.170  1.00  0.00            
ATOM    134  C6  DX5     2      23.100  19.830  20.640  1.00  0.00            
ATOM    135  C7  DX5     2      23.470  19.830  22.020  1.00  0.00            
ATOM    136  C8  DX5     2      24.790  19.810  22.550  1.00  0.00            
ATOM    137  C9  DX5     2      25.800  19.720  21.640  1.00  0.00            
ATOM    138  C10 DX5     2      25.510  19.550  20.270  1.00  0.00            
ATOM    139  C11 DX5     2      24.190  19.600  19.770  1.00  0.00            
ATOM    140  S1  DX5     2      24.050  19.440  18.020  1.00  0.00            
ATOM    141  C12 DX5     2      22.430  18.990  17.780  1.00  0.00            
ATOM    142  C13 DX5     2      22.060  18.490  16.500  1.00  0.00            
ATOM    143  C14 DX5     2      20.690  18.160  16.320  1.00  0.00            
ATOM    144  C15 DX5     2      19.740  18.380  17.290  1.00  0.00            
ATOM    145  Cl1 DX5     2      18.060  17.990  17.100  1.00  0.00            
ATOM    146  C16 DX5     2      20.060  18.990  18.500  1.00  0.00            
ATOM    147  C17 DX5     2      21.370  19.290  18.750  1.00  0.00            
ATOM    148  H1  DX5     2      22.530  21.670  16.250  1.00  0.00            
ATOM    149  H2  DX5     2      20.880  21.630  15.710  1.00  0.00            
ATOM    150  H3  DX5     2      21.670  23.250  15.880  1.00  0.00            
ATOM    151  H4  DX5     2      19.470  23.160  18.890  1.00  0.00            
ATOM    152  H5  DX5     2      19.900  24.120  17.450  1.00  0.00            
ATOM    153  H6  DX5     2      19.250  22.520  17.190  1.00  0.00            
ATOM    154  H7  DX5     2      22.380  23.920  18.430  1.00  0.00            
ATOM    155  H8  DX5     2      23.150  22.370  18.650  1.00  0.00            
ATOM    156  H9  DX5     2      21.190  23.480  20.490  1.00  0.00            
ATOM    157  H10 DX5     2      22.720  22.760  20.780  1.00  0.00            
ATOM    158  H11 DX5     2      20.050  21.430  20.130  1.00  0.00            
ATOM    159  H12 DX5     2      20.920  21.270  21.510  1.00  0.00            
ATOM    160  H13 DX5     2      21.310  19.140  20.750  1.00  0.00            
ATOM    161  H14 DX5     2      22.650  19.920  22.740  1.00  0.00            
ATOM    162  H15 DX5     2      25.030  19.910  23.600  1.00  0.00            
ATOM    163  H16 DX5     2      26.850  19.880  21.870  1.00  0.00            
ATOM    164  H17 DX5     2      26.330  19.560  19.560  1.00  0.00            
ATOM    165  H18 DX5     2      22.850  18.310  15.780  1.00  0.00            
ATOM    166  H19 DX5     2      20.400  17.600  15.440  1.00  0.00            
ATOM    167  H20 DX5     2      19.310  19.190  19.270  1.00  0.00            
TER
ENDMDL
MODEL        1
ATOM      1  H1  ACD     1      12.520  17.630  18.740  1.00  0.00            
ATOM      2  O1  ACD     1      13.300  18.180  18.690  1.00  0.00            
ATOM      3  C1  ACD     1      13.940  17.720  17.510  1.00  0.00            
ATOM      4  H2  ACD     1      13.510  18.210  16.620  1.00  0.00            
ATOM      5  H3  ACD     1      13.920  16.630  17.370  1.00  0.00            
ATOM      6  C2  ACD     1      15.480  18.030  17.530  1.00  0.00            
ATOM      7  H4  ACD     1      15.970  17.470  16.720  1.00  0.00            
ATOM      8  O2  ACD     1      15.810  19.450  17.320  1.00  0.00            
ATOM      9  C3  ACD     1      17.210  19.730  17.210  1.00  0.00            
ATOM     10  H5  ACD     1      17.210  20.830  17.200  1.00  0.00            
ATOM     11  O3  ACD     1      17.830  19.140  16.050  1.00  0.00            
ATOM     12  C4  ACD     1      18.120  20.060  15.030  1.00  0.00            
ATOM     13  H6  ACD     1      18.200  21.120  15.300  1.00  0.00            
ATOM     14  C5  ACD     1      19.540  19.690  14.580  1.00  0.00            
ATOM     15  H7  ACD     1      19.740  18.620  14.450  1.00  0.00            
ATOM     16  O4  ACD     1      20.530  20.260  15.460  1.00  0.00            
ATOM     17  H8  ACD     1      21.390  19.930  15.170  1.00  0.00            
ATOM     18  C6  ACD     1      19.740  20.130  13.170  1.00  0.00            
ATOM     19  H9  ACD     1      19.920  21.210  13.280  1.00  0.00            
ATOM     20  O5  ACD     1      20.890  19.530  12.610  1.00  0.00            
ATOM     21  H10 ACD     1      20.520  18.650  12.500  1.00  0.00            
ATOM     22  C7  ACD     1      18.550  19.840  12.230  1.00  0.00            
ATOM     23  H11 ACD     1      18.610  20.200  11.200  1.00  0.00            
ATOM     24  O6  ACD     1      17.350  20.470  12.750  1.00  0.00            
ATOM     25  C8  ACD     1      16.960  19.940  14.000  1.00  0.00            
ATOM     26  H12 ACD     1      16.640  18.900  13.840  1.00  0.00            
ATOM     27  C9  ACD     1      15.660  20.560  14.470  1.00  0.00            
ATOM     28  H13 ACD     1      15.100  20.780  13.560  1.00  0.00            
ATOM     29  H14 ACD     1      15.120  19.810  15.060  1.00  0.00            
ATOM     30  O7  ACD     1      15.830  21.900  15.070  1.00  0.00            
ATOM     31  H15 ACD     1      16.180  22.440  14.350  1.00  0.00            
ATOM     32  O8  ACD     1      18.470  18.430  12.280  1.00  0.00            
ATOM     33  C10 ACD     1      18.280  17.630  11.070  1.00  0.00            
ATOM     34  H16 ACD     1      18.870  17.990  10.220  1.00  0.00            
ATOM     35  C11 ACD     1      19.000  16.300  11.410  1.00  0.00            
ATOM     36  H17 ACD     1      18.640  15.940  12.390  1.00  0.00            
ATOM     37  O9  ACD     1      20.410  16.560  11.480  1.00  0.00            
ATOM     38  H18 ACD     1      20.790  16.760  10.620  1.00  0.00            
ATOM     39  C12 ACD     1      18.610  15.110  10.480  1.00  0.00            
ATOM     40  H19 ACD     1      18.950  15.190   9.440  1.00  0.00            
ATOM     41  O10 ACD     1      19.190  13.970  11.120  1.00  0.00            
ATOM     42  H20 ACD     1      20.140  13.990  10.980  1.00  0.00            
ATOM     43  C13 ACD     1      17.120  15.010  10.460  1.00  0.00            
ATOM     44  H21 ACD     1      16.900  14.280   9.670  1.00  0.00            
ATOM     45  O11 ACD     1      16.490  16.180  10.080  1.00  0.00            
ATOM     46  C14 ACD     1      16.780  17.380  10.780  1.00  0.00            
ATOM     47  H22 ACD     1      16.400  17.360  11.800  1.00  0.00            
ATOM     48  C15 ACD     1      16.050  18.550  10.180  1.00  0.00            
ATOM     49  H23 ACD     1      14.970  18.350  10.250  1.00  0.00            
ATOM     50  H24 ACD     1      16.150  19.460  10.780  1.00  0.00            
ATOM     51  O12 ACD     1      16.420  18.860   8.770  1.00  0.00            
ATOM     52  H25 ACD     1      15.870  19.590   8.480  1.00  0.00            
ATOM     53  O13 ACD     1      16.560  14.700  11.750  1.00  0.00            
ATOM     54  C16 ACD     1      15.520  13.690  11.750  1.00  0.00            
ATOM     55  H26 ACD     1      15.320  13.280  10.750  1.00  0.00            
ATOM     56  C17 ACD     1      16.070  12.490  12.480  1.00  0.00            
ATOM     57  H27 ACD     1      16.460  12.810  13.450  1.00  0.00            
ATOM     58  O14 ACD     1      17.180  11.970  11.740  1.00  0.00            
ATOM     59  H28 ACD     1      17.820  12.690  11.690  1.00  0.00            
ATOM     60  C18 ACD     1      14.930  11.420  12.810  1.00  0.00            
ATOM     61  H29 ACD     1      14.580  11.130  11.810  1.00  0.00            
ATOM     62  O15 ACD     1      15.400  10.310  13.640  1.00  0.00            
ATOM     63  H30 ACD     1      16.090   9.870  13.130  1.00  0.00            
ATOM     64  C19 ACD     1      13.750  12.070  13.540  1.00  0.00            
ATOM     65  H31 ACD     1      12.980  11.290  13.560  1.00  0.00            
ATOM     66  O16 ACD     1      13.340  13.220  12.700  1.00  0.00            
ATOM     67  C20 ACD     1      14.280  14.280  12.450  1.00  0.00            
ATOM     68  H32 ACD     1      14.640  14.640  13.430  1.00  0.00            
ATOM     69  C21 ACD     1      13.720  15.500  11.700  1.00  0.00            
ATOM     70  H33 ACD     1      12.730  15.620  12.170  1.00  0.00            
ATOM     71  H34 ACD     1      14.240  16.440  11.870  1.00  0.00            
ATOM     72  O17 ACD     1      13.540  15.300  10.280  1.00  0.00            
ATOM     73  H35 ACD     1      14.340  15.510   9.780  1.00  0.00            
ATOM     74  O18 ACD     1      14.060  12.560  14.850  1.00  0.00            
ATOM     75  C22 ACD     1      13.210  12.200  15.900  1.00  0.00            
ATOM     76  H36 ACD     1      12.190  11.970  15.570  1.00  0.00            
ATOM     77  C23 ACD     1      13.770  10.990  16.680  1.00  0.00            
ATOM     78  H37 ACD     1      14.800  11.270  16.930  1.00  0.00            
ATOM     79  O19 ACD     1      13.720   9.860  15.800  1.00  0.00            
ATOM     80  H38 ACD     1      14.500   9.950  15.250  1.00  0.00            
ATOM     81  C24 ACD     1      13.000  10.730  17.960  1.00  0.00            
ATOM     82  H39 ACD     1      11.970  10.480  17.700  1.00  0.00            
ATOM     83  O20 ACD     1      13.620   9.600  18.680  1.00  0.00            
ATOM     84  H40 ACD     1      13.640   8.870  18.060  1.00  0.00            
ATOM     85  C25 ACD     1      13.000  11.980  18.800  1.00  0.00            
ATOM     86  H41 ACD     1      12.450  11.850  19.740  1.00  0.00            
ATOM     87  O21 ACD     1      12.390  13.040  17.960  1.00  0.00            
ATOM     88  C26 ACD     1      13.010  13.430  16.820  1.00  0.00            
ATOM     89  H42 ACD     1      14.000  13.840  17.060  1.00  0.00            
ATOM     90  C27 ACD     1      12.260  14.530  16.090  1.00  0.00            
ATOM     91  H43 ACD     1      12.160  15.410  16.740  1.00  0.00            
ATOM     92  H44 ACD     1      12.840  14.870  15.220  1.00  0.00            
ATOM     93  O22 ACD     1      10.950  14.190  15.700  1.00  0.00            
ATOM     94  H45 ACD     1      10.600  14.970  15.250  1.00  0.00            
ATOM     95  O23 ACD     1      14.340  12.260  19.170  1.00  0.00            
ATOM     96  C28 ACD     1      14.660  13.200  20.190  1.00  0.00            
ATOM     97  H46 ACD     1      14.580  12.820  21.220  1.00  0.00            
ATOM     98  C29 ACD     1      13.870  14.620  20.140  1.00  0.00            
ATOM     99  H47 ACD     1      13.810  14.970  19.110  1.00  0.00            
ATOM    100  O24 ACD     1      14.580  15.640  20.880  1.00  0.00            
ATOM    101  C30 ACD     1      12.480  14.620  20.780  1.00  0.00            
ATOM    102  H48 ACD     1      12.040  15.630  20.770  1.00  0.00            
ATOM    103  H49 ACD     1      11.770  13.970  20.260  1.00  0.00            
ATOM    104  O25 ACD     1      12.540  14.160  22.220  1.00  0.00            
ATOM    105  H50 ACD     1      13.140  14.840  22.540  1.00  0.00            
ATOM    106  C31 ACD     1      16.160  13.450  20.040  1.00  0.00            
ATOM    107  H51 ACD     1      16.340  13.680  18.980  1.00  0.00            
ATOM    108  O26 ACD     1      16.940  12.270  20.500  1.00  0.00            
ATOM    109  H52 ACD     1      16.640  11.500  20.010  1.00  0.00            
ATOM    110  C32 ACD     1      16.660  14.600  20.780  1.00  0.00            
ATOM    111  H53 ACD     1      16.640  14.360  21.850  1.00  0.00            
ATOM    112  O27 ACD     1      18.010  14.770  20.250  1.00  0.00            
ATOM    113  H54 ACD     1      18.400  13.920  20.440  1.00  0.00            
ATOM    114  C33 ACD     1      15.870  15.870  20.480  1.00  0.00            
ATOM    115  H55 ACD     1      16.310  16.640  21.110  1.00  0.00            
ATOM    116  O28 ACD     1      15.860  16.260  19.100  1.00  0.00            
ATOM    117  C34 ACD     1      16.150  17.610  18.840  1.00  0.00            
ATOM    118  H56 ACD     1      15.830  18.300  19.630  1.00  0.00            
ATOM    119  C35 ACD     1      17.670  17.850  18.730  1.00  0.00            
ATOM    120  H57 ACD     1      17.940  17.220  17.880  1.00  0.00            
ATOM    121  O29 ACD     1      18.450  17.380  19.810  1.00  0.00            
ATOM    122  H58 ACD     1      18.280  16.450  20.010  1.00  0.00            
ATOM    123  C36 ACD     1      17.970  19.280  18.450  1.00  0.00            
ATOM    124  H59 ACD     1      17.600  19.800  19.340  1.00  0.00            
ATOM    125  O30 ACD     1      19.350  19.510  18.070  1.00  0.00            
ATOM    126  H60 ACD     1      19.270  19.480  17.110  1.00  0.00            
ATOM    127  C1  DX5     2      19.640  12.130  14.250  1.00  0.00            
ATOM    128  N1  DX5     2      20.790  12.850  14.820  1.00  0.00            
ATOM    129  C2  DX5     2      21.550  13.540  13.750  1.00  0.00            
ATOM    130  C3  DX5     2      21.590  11.990  15.730  1.00  0.00            
ATOM    131  C4  DX5     2      22.560  12.680  16.710  1.00  0.00            
ATOM    132  C5  DX5     2      22.150  14.130  17.150  1.00  0.00            
ATOM    133  N2  DX5     2      20.980  14.450  18.080  1.00  0.00            
ATOM    134  C6  DX5     2      21.260  13.870  19.490  1.00  0.00            
ATOM    135  C7  DX5     2      22.210  14.500  20.280  1.00  0.00            
ATOM    136  C8  DX5     2      22.710  13.900  21.430  1.00  0.00            
ATOM    137  C9  DX5     2      22.130  12.700  21.860  1.00  0.00            
ATOM    138  C10 DX5     2      21.120  12.040  21.100  1.00  0.00            
ATOM    139  C11 DX5     2      20.670  12.600  19.900  1.00  0.00            
ATOM    140  S1  DX5     2      19.510  11.700  18.860  1.00  0.00            
ATOM    141  C12 DX5     2      18.950  12.900  17.760  1.00  0.00            
ATOM    142  C13 DX5     2      17.740  12.610  17.070  1.00  0.00            
ATOM    143  C14 DX5     2      17.130  13.630  16.280  1.00  0.00            
ATOM    144  C15 DX5     2      17.880  14.760  16.020  1.00  0.00            
ATOM    145  Cl1 DX5     2      17.110  16.010  14.930  1.00  0.00            
ATOM    146  C16 DX5     2      19.130  15.020  16.540  1.00  0.00            
ATOM    147  C17 DX5     2      19.650  14.090  17.500  1.00  0.00            
ATOM    148  H1  DX5     2      19.930  11.350  13.540  1.00  0.00            
ATOM    149  H2  DX5     2      19.010  11.720  15.050  1.00  0.00            
ATOM    150  H3  DX5     2      19.020  12.840  13.690  1.00  0.00            
ATOM    151  H4  DX5     2      20.830  14.230  13.290  1.00  0.00            
ATOM    152  H5  DX5     2      22.250  14.260  14.210  1.00  0.00            
ATOM    153  H6  DX5     2      22.030  12.930  12.980  1.00  0.00            
ATOM    154  H7  DX5     2      22.130  11.260  15.110  1.00  0.00            
ATOM    155  H8  DX5     2      20.950  11.480  16.450  1.00  0.00            
ATOM    156  H9  DX5     2      23.600  12.730  16.350  1.00  0.00            
ATOM    157  H10 DX5     2      22.640  12.050  17.600  1.00  0.00            
ATOM    158  H11 DX5     2      21.980  14.770  16.280  1.00  0.00            
ATOM    159  H12 DX5     2      22.990  14.640  17.620  1.00  0.00            
ATOM    160  H13 DX5     2      20.860  15.460  18.270  1.00  0.00            
ATOM    161  H14 DX5     2      22.540  15.500  20.020  1.00  0.00            
ATOM    162  H15 DX5     2      23.530  14.350  21.980  1.00  0.00            
ATOM    163  H16 DX5     2      22.460  12.260  22.800  1.00  0.00            
ATOM    164  H17 DX5     2      20.830  11.090  21.520  1.00  0.00            
ATOM    165  H18 DX5     2      17.190  11.680  17.220  1.00  0.00            
ATOM    166  H19 DX5     2      16.220  13.470  15.700  1.00  0.00            
ATOM    167  H20 DX5     2      19.690  15.900  16.260  1.00  0.00            
TER
ENDMDL
MODEL        1
ATOM      1  H1  ACD     1      17.900  13.030  19.410  1.00  0.00            
ATOM      2  O1  ACD     1      18.490  12.620  18.770  1.00  0.00            
ATOM      3  C1  ACD     1      19.770  12.420  19.300  1.00  0.00            
ATOM      4  H2  ACD     1      20.170  11.470  18.930  1.00  0.00            
ATOM      5  H3  ACD     1      19.570  12.340  20.380  1.00  0.00            
ATOM      6  C2  ACD     1      20.860  13.560  19.090  1.00  0.00            
ATOM      7  H4  ACD     1      20.900  13.710  18.000  1.00  0.00            
ATOM      8  O2  ACD     1      20.460  14.750  19.740  1.00  0.00            
ATOM      9  C3  ACD     1      21.150  15.920  19.420  1.00  0.00            
ATOM     10  H5  ACD     1      20.650  16.750  19.940  1.00  0.00            
ATOM     11  O3  ACD     1      21.160  16.160  18.060  1.00  0.00            
ATOM     12  C4  ACD     1      20.280  17.130  17.550  1.00  0.00            
ATOM     13  H6  ACD     1      19.620  17.600  18.280  1.00  0.00            
ATOM     14  C5  ACD     1      21.220  18.080  16.810  1.00  0.00            
ATOM     15  H7  ACD     1      21.790  17.450  16.110  1.00  0.00            
ATOM     16  O4  ACD     1      22.030  18.760  17.840  1.00  0.00            
ATOM     17  H8  ACD     1      22.470  18.110  18.400  1.00  0.00            
ATOM     18  C6  ACD     1      20.390  19.080  16.000  1.00  0.00            
ATOM     19  H9  ACD     1      19.720  19.550  16.730  1.00  0.00            
ATOM     20  O5  ACD     1      21.130  20.030  15.290  1.00  0.00            
ATOM     21  H10 ACD     1      21.890  19.520  14.990  1.00  0.00            
ATOM     22  C7  ACD     1      19.580  18.210  15.060  1.00  0.00            
ATOM     23  H11 ACD     1      19.040  18.880  14.380  1.00  0.00            
ATOM     24  O6  ACD     1      18.640  17.490  15.790  1.00  0.00            
ATOM     25  C8  ACD     1      19.280  16.510  16.620  1.00  0.00            
ATOM     26  H12 ACD     1      19.650  15.680  16.010  1.00  0.00            
ATOM     27  C9  ACD     1      18.200  15.840  17.540  1.00  0.00            
ATOM     28  H13 ACD     1      18.600  15.110  18.250  1.00  0.00            
ATOM     29  H14 ACD     1      17.720  16.680  18.070  1.00  0.00            
ATOM     30  O7  ACD     1      17.290  15.130  16.710  1.00  0.00            
ATOM     31  H15 ACD     1      17.100  15.710  15.970  1.00  0.00            
ATOM     32  O8  ACD     1      20.430  17.340  14.290  1.00  0.00            
ATOM     33  C10 ACD     1      20.210  17.260  12.870  1.00  0.00            
ATOM     34  H16 ACD     1      19.840  18.260  12.620  1.00  0.00            
ATOM     35  C11 ACD     1      21.610  17.060  12.160  1.00  0.00            
ATOM     36  H17 ACD     1      22.180  16.280  12.690  1.00  0.00            
ATOM     37  O9  ACD     1      22.310  18.330  12.220  1.00  0.00            
ATOM     38  H18 ACD     1      21.820  18.990  11.710  1.00  0.00            
ATOM     39  C12 ACD     1      21.430  16.620  10.750  1.00  0.00            
ATOM     40  H19 ACD     1      20.920  17.450  10.230  1.00  0.00            
ATOM     41  O10 ACD     1      22.700  16.290  10.180  1.00  0.00            
ATOM     42  H20 ACD     1      23.180  17.120  10.150  1.00  0.00            
ATOM     43  C13 ACD     1      20.440  15.410  10.710  1.00  0.00            
ATOM     44  H21 ACD     1      20.280  15.040   9.690  1.00  0.00            
ATOM     45  O11 ACD     1      19.200  15.910  11.130  1.00  0.00            
ATOM     46  C14 ACD     1      19.170  16.200  12.490  1.00  0.00            
ATOM     47  H22 ACD     1      19.470  15.370  13.150  1.00  0.00            
ATOM     48  C15 ACD     1      17.760  16.670  12.810  1.00  0.00            
ATOM     49  H23 ACD     1      17.790  17.490  13.540  1.00  0.00            
ATOM     50  H24 ACD     1      17.310  17.140  11.930  1.00  0.00            
ATOM     51  O12 ACD     1      16.920  15.570  13.220  1.00  0.00            
ATOM     52  H25 ACD     1      16.900  15.050  12.410  1.00  0.00            
ATOM     53  O13 ACD     1      20.790  14.340  11.520  1.00  0.00            
ATOM     54  C16 ACD     1      20.810  13.070  10.900  1.00  0.00            
ATOM     55  H26 ACD     1      20.280  12.960   9.940  1.00  0.00            
ATOM     56  C17 ACD     1      22.250  12.660  10.820  1.00  0.00            
ATOM     57  H27 ACD     1      22.600  12.740  11.860  1.00  0.00            
ATOM     58  O14 ACD     1      22.870  13.490   9.840  1.00  0.00            
ATOM     59  H28 ACD     1      22.600  14.380  10.080  1.00  0.00            
ATOM     60  C18 ACD     1      22.330  11.230  10.460  1.00  0.00            
ATOM     61  H29 ACD     1      21.890  11.160   9.460  1.00  0.00            
ATOM     62  O15 ACD     1      23.590  10.740  10.480  1.00  0.00            
ATOM     63  H30 ACD     1      24.100  11.440  10.060  1.00  0.00            
ATOM     64  C19 ACD     1      21.540  10.360  11.430  1.00  0.00            
ATOM     65  H31 ACD     1      21.600   9.320  11.080  1.00  0.00            
ATOM     66  O16 ACD     1      20.160  10.750  11.410  1.00  0.00            
ATOM     67  C20 ACD     1      19.900  12.100  11.770  1.00  0.00            
ATOM     68  H32 ACD     1      20.210  12.230  12.820  1.00  0.00            
ATOM     69  C21 ACD     1      18.420  12.520  11.680  1.00  0.00            
ATOM     70  H33 ACD     1      18.200  13.590  11.800  1.00  0.00            
ATOM     71  H34 ACD     1      18.150  12.210  10.660  1.00  0.00            
ATOM     72  O17 ACD     1      17.680  11.820  12.670  1.00  0.00            
ATOM     73  H35 ACD     1      18.030  12.000  13.540  1.00  0.00            
ATOM     74  O18 ACD     1      21.950  10.280  12.800  1.00  0.00            
ATOM     75  C22 ACD     1      21.920   9.010  13.390  1.00  0.00            
ATOM     76  H36 ACD     1      21.180   8.380  12.880  1.00  0.00            
ATOM     77  C23 ACD     1      23.380   8.440  13.450  1.00  0.00            
ATOM     78  H37 ACD     1      24.040   9.240  13.810  1.00  0.00            
ATOM     79  O19 ACD     1      23.880   8.180  12.130  1.00  0.00            
ATOM     80  H38 ACD     1      23.910   9.020  11.680  1.00  0.00            
ATOM     81  C24 ACD     1      23.530   7.310  14.430  1.00  0.00            
ATOM     82  H39 ACD     1      23.040   6.440  13.980  1.00  0.00            
ATOM     83  O20 ACD     1      24.960   7.030  14.620  1.00  0.00            
ATOM     84  H40 ACD     1      25.440   7.860  14.720  1.00  0.00            
ATOM     85  C25 ACD     1      22.900   7.630  15.800  1.00  0.00            
ATOM     86  H41 ACD     1      22.850   6.700  16.380  1.00  0.00            
ATOM     87  O21 ACD     1      21.560   8.080  15.630  1.00  0.00            
ATOM     88  C26 ACD     1      21.400   9.240  14.800  1.00  0.00            
ATOM     89  H42 ACD     1      21.940  10.090  15.250  1.00  0.00            
ATOM     90  C27 ACD     1      19.950   9.580  14.790  1.00  0.00            
ATOM     91  H43 ACD     1      19.780  10.500  14.220  1.00  0.00            
ATOM     92  H44 ACD     1      19.400   8.730  14.360  1.00  0.00            
ATOM     93  O22 ACD     1      19.430   9.900  16.070  1.00  0.00            
ATOM     94  H45 ACD     1      18.780  10.590  15.940  1.00  0.00            
ATOM     95  O23 ACD     1      23.780   8.530  16.460  1.00  0.00            
ATOM     96  C28 ACD     1      23.680   8.790  17.880  1.00  0.00            
ATOM     97  H46 ACD     1      24.100   7.960  18.480  1.00  0.00            
ATOM     98  C29 ACD     1      22.240   9.190  18.410  1.00  0.00            
ATOM     99  H47 ACD     1      21.810   9.880  17.670  1.00  0.00            
ATOM    100  O24 ACD     1      22.400   9.950  19.640  1.00  0.00            
ATOM    101  C30 ACD     1      21.230   8.100  18.650  1.00  0.00            
ATOM    102  H48 ACD     1      21.340   7.250  17.970  1.00  0.00            
ATOM    103  H49 ACD     1      21.380   7.660  19.640  1.00  0.00            
ATOM    104  O25 ACD     1      19.910   8.620  18.470  1.00  0.00            
ATOM    105  H50 ACD     1      19.930   9.140  17.670  1.00  0.00            
ATOM    106  C31 ACD     1      24.720   9.930  17.970  1.00  0.00            
ATOM    107  H51 ACD     1      24.520  10.700  17.220  1.00  0.00            
ATOM    108  O26 ACD     1      26.120   9.400  17.730  1.00  0.00            
ATOM    109  H52 ACD     1      26.300   9.200  16.800  1.00  0.00            
ATOM    110  C32 ACD     1      24.640  10.590  19.400  1.00  0.00            
ATOM    111  H53 ACD     1      24.800   9.840  20.190  1.00  0.00            
ATOM    112  O27 ACD     1      25.520  11.720  19.530  1.00  0.00            
ATOM    113  H54 ACD     1      26.400  11.350  19.460  1.00  0.00            
ATOM    114  C33 ACD     1      23.260  11.120  19.730  1.00  0.00            
ATOM    115  H55 ACD     1      23.310  11.400  20.780  1.00  0.00            
ATOM    116  O28 ACD     1      22.730  12.170  18.940  1.00  0.00            
ATOM    117  C34 ACD     1      22.240  13.280  19.630  1.00  0.00            
ATOM    118  H56 ACD     1      22.020  13.010  20.670  1.00  0.00            
ATOM    119  C35 ACD     1      23.210  14.460  19.420  1.00  0.00            
ATOM    120  H57 ACD     1      23.430  14.620  18.360  1.00  0.00            
ATOM    121  O29 ACD     1      24.430  14.130  20.110  1.00  0.00            
ATOM    122  H58 ACD     1      24.670  13.210  19.930  1.00  0.00            
ATOM    123  C36 ACD     1      22.590  15.800  19.940  1.00  0.00            
ATOM    124  H59 ACD     1      22.550  15.760  21.040  1.00  0.00            
ATOM    125  O30 ACD     1      23.330  17.050  19.610  1.00  0.00            
ATOM    126  H60 ACD     1      24.230  17.090  19.960  1.00  0.00            
ATOM    127  C1  DX5     2      27.720  14.500  11.830  1.00  0.00            
ATOM    128  N1  DX5     2      26.520  14.200  12.690  1.00  0.00            
ATOM    129  C2  DX5     2      26.150  12.790  12.650  1.00  0.00            
ATOM    130  C3  DX5     2      25.340  15.080  12.320  1.00  0.00            
ATOM    131  C4  DX5     2      25.590  16.600  12.660  1.00  0.00            
ATOM    132  C5  DX5     2      26.190  16.790  14.100  1.00  0.00            
ATOM    133  N2  DX5     2      25.320  16.670  15.350  1.00  0.00            
ATOM    134  C6  DX5     2      26.030  17.210  16.490  1.00  0.00            
ATOM    135  C7  DX5     2      26.060  18.610  16.720  1.00  0.00            
ATOM    136  C8  DX5     2      26.810  19.120  17.740  1.00  0.00            
ATOM    137  C9  DX5     2      27.610  18.230  18.500  1.00  0.00            
ATOM    138  C10 DX5     2      27.690  16.900  18.290  1.00  0.00            
ATOM    139  C11 DX5     2      26.850  16.340  17.260  1.00  0.00            
ATOM    140  S1  DX5     2      26.960  14.600  16.900  1.00  0.00            
ATOM    141  C12 DX5     2      25.430  14.280  16.080  1.00  0.00            
ATOM    142  C13 DX5     2      24.880  13.000  16.020  1.00  0.00            
ATOM    143  C14 DX5     2      23.600  12.820  15.490  1.00  0.00            
ATOM    144  C15 DX5     2      22.790  13.960  15.300  1.00  0.00            
ATOM    145  Cl1 DX5     2      21.110  13.670  14.980  1.00  0.00            
ATOM    146  C16 DX5     2      23.410  15.210  15.180  1.00  0.00            
ATOM    147  C17 DX5     2      24.710  15.370  15.600  1.00  0.00            
ATOM    148  H1  DX5     2      27.620  14.250  10.770  1.00  0.00            
ATOM    149  H2  DX5     2      28.000  15.550  11.890  1.00  0.00            
ATOM    150  H3  DX5     2      28.590  13.940  12.210  1.00  0.00            
ATOM    151  H4  DX5     2      25.360  12.530  13.360  1.00  0.00            
ATOM    152  H5  DX5     2      25.810  12.680  11.620  1.00  0.00            
ATOM    153  H6  DX5     2      26.900  12.000  12.840  1.00  0.00            
ATOM    154  H7  DX5     2      24.440  14.710  12.830  1.00  0.00            
ATOM    155  H8  DX5     2      25.170  15.000  11.240  1.00  0.00            
ATOM    156  H9  DX5     2      24.710  17.200  12.420  1.00  0.00            
ATOM    157  H10 DX5     2      26.420  16.890  12.010  1.00  0.00            
ATOM    158  H11 DX5     2      26.600  17.800  14.110  1.00  0.00            
ATOM    159  H12 DX5     2      27.060  16.160  14.260  1.00  0.00            
ATOM    160  H13 DX5     2      24.590  17.390  15.230  1.00  0.00            
ATOM    161  H14 DX5     2      25.490  19.300  16.110  1.00  0.00            
ATOM    162  H15 DX5     2      26.830  20.170  17.990  1.00  0.00            
ATOM    163  H16 DX5     2      28.270  18.640  19.270  1.00  0.00            
ATOM    164  H17 DX5     2      28.450  16.370  18.860  1.00  0.00            
ATOM    165  H18 DX5     2      25.490  12.150  16.320  1.00  0.00            
ATOM    166  H19 DX5     2      23.070  11.880  15.410  1.00  0.00            
ATOM    167  H20 DX5     2      22.860  16.100  14.890  1.00  0.00            
TER
ENDMDL
MODEL        1
ATOM      1  H1  ACD     1      22.120  12.060  20.660  1.00  0.00            
ATOM      2  O1  ACD     1      22.390  12.550  19.880  1.00  0.00            
ATOM      3  C1  ACD     1      23.780  12.780  20.070  1.00  0.00            
ATOM      4  H2  ACD     1      24.320  11.820  20.010  1.00  0.00            
ATOM      5  H3  ACD     1      24.080  13.060  21.090  1.00  0.00            
ATOM      6  C2  ACD     1      24.310  13.730  19.010  1.00  0.00            
ATOM      7  H4  ACD     1      23.990  13.420  18.010  1.00  0.00            
ATOM      8  O2  ACD     1      23.990  15.060  19.340  1.00  0.00            
ATOM      9  C3  ACD     1      24.300  16.030  18.330  1.00  0.00            
ATOM     10  H5  ACD     1      24.180  17.070  18.660  1.00  0.00            
ATOM     11  O3  ACD     1      23.640  15.910  17.140  1.00  0.00            
ATOM     12  C4  ACD     1      22.690  16.990  16.780  1.00  0.00            
ATOM     13  H6  ACD     1      22.400  17.570  17.670  1.00  0.00            
ATOM     14  C5  ACD     1      23.370  17.840  15.690  1.00  0.00            
ATOM     15  H7  ACD     1      23.740  17.160  14.910  1.00  0.00            
ATOM     16  O4  ACD     1      24.480  18.620  16.210  1.00  0.00            
ATOM     17  H8  ACD     1      25.040  17.960  16.640  1.00  0.00            
ATOM     18  C6  ACD     1      22.220  18.780  15.210  1.00  0.00            
ATOM     19  H9  ACD     1      21.790  19.360  16.030  1.00  0.00            
ATOM     20  O5  ACD     1      22.650  19.710  14.220  1.00  0.00            
ATOM     21  H10 ACD     1      23.230  19.280  13.590  1.00  0.00            
ATOM     22  C7  ACD     1      21.080  17.940  14.600  1.00  0.00            
ATOM     23  H11 ACD     1      20.270  18.590  14.250  1.00  0.00            
ATOM     24  O6  ACD     1      20.520  17.140  15.700  1.00  0.00            
ATOM     25  C8  ACD     1      21.510  16.310  16.290  1.00  0.00            
ATOM     26  H12 ACD     1      21.840  15.610  15.510  1.00  0.00            
ATOM     27  C9  ACD     1      20.870  15.640  17.460  1.00  0.00            
ATOM     28  H13 ACD     1      21.630  15.190  18.110  1.00  0.00            
ATOM     29  H14 ACD     1      20.270  16.350  18.050  1.00  0.00            
ATOM     30  O7  ACD     1      19.920  14.630  16.910  1.00  0.00            
ATOM     31  H15 ACD     1      19.290  15.120  16.360  1.00  0.00            
ATOM     32  O8  ACD     1      21.550  17.160  13.510  1.00  0.00            
ATOM     33  C10 ACD     1      20.740  16.810  12.360  1.00  0.00            
ATOM     34  H16 ACD     1      20.170  17.650  11.940  1.00  0.00            
ATOM     35  C11 ACD     1      21.820  16.620  11.310  1.00  0.00            
ATOM     36  H17 ACD     1      22.540  15.910  11.740  1.00  0.00            
ATOM     37  O9  ACD     1      22.410  17.860  10.870  1.00  0.00            
ATOM     38  H18 ACD     1      21.800  18.490  10.470  1.00  0.00            
ATOM     39  C12 ACD     1      21.200  15.930  10.060  1.00  0.00            
ATOM     40  H19 ACD     1      20.540  16.720   9.660  1.00  0.00            
ATOM     41  O10 ACD     1      22.100  15.510   9.030  1.00  0.00            
ATOM     42  H20 ACD     1      22.750  16.210   8.900  1.00  0.00            
ATOM     43  C13 ACD     1      20.360  14.680  10.460  1.00  0.00            
ATOM     44  H21 ACD     1      19.800  14.180   9.660  1.00  0.00            
ATOM     45  O11 ACD     1      19.430  15.100  11.420  1.00  0.00            
ATOM     46  C14 ACD     1      19.930  15.590  12.660  1.00  0.00            
ATOM     47  H22 ACD     1      20.520  14.810  13.150  1.00  0.00            
ATOM     48  C15 ACD     1      18.620  15.890  13.490  1.00  0.00            
ATOM     49  H23 ACD     1      18.690  16.860  13.990  1.00  0.00            
ATOM     50  H24 ACD     1      17.790  16.110  12.800  1.00  0.00            
ATOM     51  O12 ACD     1      18.310  14.730  14.360  1.00  0.00            
ATOM     52  H25 ACD     1      17.680  14.160  13.920  1.00  0.00            
ATOM     53  O13 ACD     1      21.220  13.720  11.170  1.00  0.00            
ATOM     54  C16 ACD     1      21.220  12.350  10.710  1.00  0.00            
ATOM     55  H26 ACD     1      20.490  12.140   9.910  1.00  0.00            
ATOM     56  C17 ACD     1      22.610  12.060  10.160  1.00  0.00            
ATOM     57  H27 ACD     1      23.340  12.560  10.810  1.00  0.00            
ATOM     58  O14 ACD     1      22.630  12.760   8.910  1.00  0.00            
ATOM     59  H28 ACD     1      22.350  13.680   8.940  1.00  0.00            
ATOM     60  C18 ACD     1      22.860  10.540  10.050  1.00  0.00            
ATOM     61  H29 ACD     1      22.360  10.090   9.180  1.00  0.00            
ATOM     62  O15 ACD     1      24.240  10.230   9.750  1.00  0.00            
ATOM     63  H30 ACD     1      24.340  10.450   8.820  1.00  0.00            
ATOM     64  C19 ACD     1      22.480   9.750  11.260  1.00  0.00            
ATOM     65  H31 ACD     1      22.500   8.690  10.980  1.00  0.00            
ATOM     66  O16 ACD     1      21.160  10.060  11.570  1.00  0.00            
ATOM     67  C20 ACD     1      20.840  11.410  11.890  1.00  0.00            
ATOM     68  H32 ACD     1      21.360  11.760  12.790  1.00  0.00            
ATOM     69  C21 ACD     1      19.330  11.470  12.230  1.00  0.00            
ATOM     70  H33 ACD     1      19.070  12.510  12.480  1.00  0.00            
ATOM     71  H34 ACD     1      18.820  11.170  11.310  1.00  0.00            
ATOM     72  O17 ACD     1      18.940  10.570  13.290  1.00  0.00            
ATOM     73  H35 ACD     1      19.210  11.080  14.060  1.00  0.00            
ATOM     74  O18 ACD     1      23.290   9.990  12.430  1.00  0.00            
ATOM     75  C22 ACD     1      23.680   8.800  13.080  1.00  0.00            
ATOM     76  H36 ACD     1      23.190   7.920  12.650  1.00  0.00            
ATOM     77  C23 ACD     1      25.220   8.650  12.790  1.00  0.00            
ATOM     78  H37 ACD     1      25.660   9.640  12.960  1.00  0.00            
ATOM     79  O19 ACD     1      25.540   8.460  11.390  1.00  0.00            
ATOM     80  H38 ACD     1      25.090   9.110  10.830  1.00  0.00            
ATOM     81  C24 ACD     1      25.770   7.610  13.800  1.00  0.00            
ATOM     82  H39 ACD     1      25.350   6.620  13.580  1.00  0.00            
ATOM     83  O20 ACD     1      27.190   7.510  13.870  1.00  0.00            
ATOM     84  H40 ACD     1      27.310   8.220  14.490  1.00  0.00            
ATOM     85  C25 ACD     1      25.300   7.870  15.260  1.00  0.00            
ATOM     86  H41 ACD     1      25.630   7.120  15.990  1.00  0.00            
ATOM     87  O21 ACD     1      23.870   7.820  15.320  1.00  0.00            
ATOM     88  C26 ACD     1      23.280   8.840  14.560  1.00  0.00            
ATOM     89  H42 ACD     1      23.570   9.780  15.050  1.00  0.00            
ATOM     90  C27 ACD     1      21.720   8.710  14.700  1.00  0.00            
ATOM     91  H43 ACD     1      21.210   9.430  14.060  1.00  0.00            
ATOM     92  H44 ACD     1      21.410   7.740  14.290  1.00  0.00            
ATOM     93  O22 ACD     1      21.270   8.810  16.090  1.00  0.00            
ATOM     94  H45 ACD     1      20.310   8.760  16.150  1.00  0.00            
ATOM     95  O23 ACD     1      25.810   9.170  15.700  1.00  0.00            
ATOM     96  C28 ACD     1      26.410   9.260  17.040  1.00  0.00            
ATOM     97  H46 ACD     1      26.860   8.310  17.360  1.00  0.00            
ATOM     98  C29 ACD     1      25.270   9.660  17.970  1.00  0.00            
ATOM     99  H47 ACD     1      24.680  10.510  17.600  1.00  0.00            
ATOM    100  O24 ACD     1      25.840  10.210  19.190  1.00  0.00            
ATOM    101  C30 ACD     1      24.570   8.420  18.470  1.00  0.00            
ATOM    102  H48 ACD     1      23.980   8.040  17.630  1.00  0.00            
ATOM    103  H49 ACD     1      25.350   7.720  18.800  1.00  0.00            
ATOM    104  O25 ACD     1      23.710   8.570  19.620  1.00  0.00            
ATOM    105  H50 ACD     1      24.250   8.890  20.350  1.00  0.00            
ATOM    106  C31 ACD     1      27.480  10.330  16.910  1.00  0.00            
ATOM    107  H51 ACD     1      27.010  11.170  16.390  1.00  0.00            
ATOM    108  O26 ACD     1      28.590   9.900  16.000  1.00  0.00            
ATOM    109  H52 ACD     1      29.120  10.660  15.730  1.00  0.00            
ATOM    110  C32 ACD     1      27.970  10.890  18.260  1.00  0.00            
ATOM    111  H53 ACD     1      28.560  10.120  18.780  1.00  0.00            
ATOM    112  O27 ACD     1      28.690  12.120  18.060  1.00  0.00            
ATOM    113  H54 ACD     1      29.420  12.120  18.680  1.00  0.00            
ATOM    114  C33 ACD     1      26.710  11.320  19.050  1.00  0.00            
ATOM    115  H55 ACD     1      27.020  11.690  20.030  1.00  0.00            
ATOM    116  O28 ACD     1      26.090  12.380  18.290  1.00  0.00            
ATOM    117  C34 ACD     1      25.830  13.650  18.890  1.00  0.00            
ATOM    118  H56 ACD     1      26.430  13.730  19.810  1.00  0.00            
ATOM    119  C35 ACD     1      26.340  14.640  17.780  1.00  0.00            
ATOM    120  H57 ACD     1      25.830  14.260  16.890  1.00  0.00            
ATOM    121  O29 ACD     1      27.770  14.610  17.550  1.00  0.00            
ATOM    122  H58 ACD     1      28.080  13.710  17.460  1.00  0.00            
ATOM    123  C36 ACD     1      25.850  15.980  18.100  1.00  0.00            
ATOM    124  H59 ACD     1      26.340  16.300  19.020  1.00  0.00            
ATOM    125  O30 ACD     1      26.150  16.880  17.080  1.00  0.00            
ATOM    126  H60 ACD     1      27.110  16.950  17.050  1.00  0.00            
ATOM    127  C1  DX5     2      27.910  14.170   9.520  1.00  0.00            
ATOM    128  N1  DX5     2      27.100  13.690  10.670  1.00  0.00            
ATOM    129  C2  DX5     2      26.870  12.250  10.830  1.00  0.00            
ATOM    130  C3  DX5     2      25.770  14.220  10.770  1.00  0.00            
ATOM    131  C4  DX5     2      25.740  15.760  10.760  1.00  0.00            
ATOM    132  C5  DX5     2      26.760  16.510  11.750  1.00  0.00            
ATOM    133  N2  DX5     2      26.480  16.550  13.260  1.00  0.00            
ATOM    134  C6  DX5     2      27.660  17.190  13.960  1.00  0.00            
ATOM    135  C7  DX5     2      27.640  18.510  14.390  1.00  0.00            
ATOM    136  C8  DX5     2      28.850  19.040  14.980  1.00  0.00            
ATOM    137  C9  DX5     2      30.080  18.230  14.910  1.00  0.00            
ATOM    138  C10 DX5     2      30.060  16.930  14.310  1.00  0.00            
ATOM    139  C11 DX5     2      28.860  16.420  13.850  1.00  0.00            
ATOM    140  S1  DX5     2      28.820  14.680  13.480  1.00  0.00            
ATOM    141  C12 DX5     2      27.160  14.190  13.920  1.00  0.00            
ATOM    142  C13 DX5     2      26.930  12.880  14.360  1.00  0.00            
ATOM    143  C14 DX5     2      25.560  12.480  14.550  1.00  0.00            
ATOM    144  C15 DX5     2      24.490  13.380  14.480  1.00  0.00            
ATOM    145  Cl1 DX5     2      22.850  12.830  14.740  1.00  0.00            
ATOM    146  C16 DX5     2      24.790  14.750  14.130  1.00  0.00            
ATOM    147  C17 DX5     2      26.140  15.160  13.780  1.00  0.00            
ATOM    148  H1  DX5     2      27.360  14.010   8.590  1.00  0.00            
ATOM    149  H2  DX5     2      28.200  15.220   9.460  1.00  0.00            
ATOM    150  H3  DX5     2      28.850  13.630   9.310  1.00  0.00            
ATOM    151  H4  DX5     2      26.380  12.060  11.790  1.00  0.00            
ATOM    152  H5  DX5     2      26.280  11.920   9.960  1.00  0.00            
ATOM    153  H6  DX5     2      27.820  11.710  10.900  1.00  0.00            
ATOM    154  H7  DX5     2      25.270  13.890  11.690  1.00  0.00            
ATOM    155  H8  DX5     2      25.110  13.950   9.940  1.00  0.00            
ATOM    156  H9  DX5     2      24.690  16.000  10.960  1.00  0.00            
ATOM    157  H10 DX5     2      25.900  16.150   9.740  1.00  0.00            
ATOM    158  H11 DX5     2      26.820  17.560  11.470  1.00  0.00            
ATOM    159  H12 DX5     2      27.730  16.010  11.630  1.00  0.00            
ATOM    160  H13 DX5     2      25.670  17.190  13.340  1.00  0.00            
ATOM    161  H14 DX5     2      26.780  19.160  14.480  1.00  0.00            
ATOM    162  H15 DX5     2      28.860  20.060  15.350  1.00  0.00            
ATOM    163  H16 DX5     2      31.050  18.620  15.200  1.00  0.00            
ATOM    164  H17 DX5     2      30.960  16.320  14.280  1.00  0.00            
ATOM    165  H18 DX5     2      27.770  12.190  14.420  1.00  0.00            
ATOM    166  H19 DX5     2      25.310  11.480  14.890  1.00  0.00            
ATOM    167  H20 DX5     2      23.960  15.440  14.020  1.00  0.00            
TER
ENDMDL
MODEL        1
ATOM      1  H1  ACD     1      14.370  21.490   6.100  1.00  0.00            
ATOM      2  O1  ACD     1      14.050  21.340   6.990  1.00  0.00            
ATOM      3  C1  ACD     1      15.290  21.160   7.730  1.00  0.00            
ATOM      4  H2  ACD     1      15.870  20.320   7.340  1.00  0.00            
ATOM      5  H3  ACD     1      15.010  20.820   8.730  1.00  0.00            
ATOM      6  C2  ACD     1      16.100  22.510   7.820  1.00  0.00            
ATOM      7  H4  ACD     1      16.750  22.350   8.690  1.00  0.00            
ATOM      8  O2  ACD     1      17.090  22.810   6.790  1.00  0.00            
ATOM      9  C3  ACD     1      17.950  23.910   7.110  1.00  0.00            
ATOM     10  H5  ACD     1      18.600  24.000   6.230  1.00  0.00            
ATOM     11  O3  ACD     1      18.750  23.510   8.240  1.00  0.00            
ATOM     12  C4  ACD     1      20.040  22.930   8.080  1.00  0.00            
ATOM     13  H6  ACD     1      20.280  22.590   7.060  1.00  0.00            
ATOM     14  C5  ACD     1      21.060  24.070   8.440  1.00  0.00            
ATOM     15  H7  ACD     1      20.730  24.330   9.450  1.00  0.00            
ATOM     16  O4  ACD     1      21.000  25.040   7.410  1.00  0.00            
ATOM     17  H8  ACD     1      20.180  25.530   7.520  1.00  0.00            
ATOM     18  C6  ACD     1      22.450  23.510   8.520  1.00  0.00            
ATOM     19  H9  ACD     1      22.760  23.090   7.550  1.00  0.00            
ATOM     20  O5  ACD     1      23.380  24.430   9.050  1.00  0.00            
ATOM     21  H10 ACD     1      23.330  25.260   8.570  1.00  0.00            
ATOM     22  C7  ACD     1      22.440  22.300   9.550  1.00  0.00            
ATOM     23  H11 ACD     1      23.490  22.010   9.630  1.00  0.00            
ATOM     24  O6  ACD     1      21.570  21.300   9.130  1.00  0.00            
ATOM     25  C8  ACD     1      20.170  21.710   9.020  1.00  0.00            
ATOM     26  H12 ACD     1      19.930  22.010  10.050  1.00  0.00            
ATOM     27  C9  ACD     1      19.400  20.500   8.570  1.00  0.00            
ATOM     28  H13 ACD     1      19.470  19.950   9.520  1.00  0.00            
ATOM     29  H14 ACD     1      18.310  20.590   8.520  1.00  0.00            
ATOM     30  O7  ACD     1      19.830  19.750   7.410  1.00  0.00            
ATOM     31  H15 ACD     1      19.880  18.810   7.580  1.00  0.00            
ATOM     32  O8  ACD     1      22.060  22.760  10.800  1.00  0.00            
ATOM     33  C10 ACD     1      22.790  22.410  11.870  1.00  0.00            
ATOM     34  H16 ACD     1      23.420  21.550  11.590  1.00  0.00            
ATOM     35  C11 ACD     1      23.620  23.640  12.340  1.00  0.00            
ATOM     36  H17 ACD     1      22.850  24.410  12.480  1.00  0.00            
ATOM     37  O9  ACD     1      24.650  23.980  11.400  1.00  0.00            
ATOM     38  H18 ACD     1      24.340  24.220  10.520  1.00  0.00            
ATOM     39  C12 ACD     1      24.210  23.380  13.700  1.00  0.00            
ATOM     40  H19 ACD     1      24.950  22.570  13.770  1.00  0.00            
ATOM     41  O10 ACD     1      24.830  24.550  14.220  1.00  0.00            
ATOM     42  H20 ACD     1      25.090  24.400  15.130  1.00  0.00            
ATOM     43  C13 ACD     1      23.070  23.030  14.660  1.00  0.00            
ATOM     44  H21 ACD     1      23.470  22.780  15.650  1.00  0.00            
ATOM     45  O11 ACD     1      22.440  21.820  14.220  1.00  0.00            
ATOM     46  C14 ACD     1      21.770  21.940  12.930  1.00  0.00            
ATOM     47  H22 ACD     1      21.030  22.740  13.000  1.00  0.00            
ATOM     48  C15 ACD     1      21.080  20.660  12.400  1.00  0.00            
ATOM     49  H23 ACD     1      21.380  20.410  11.380  1.00  0.00            
ATOM     50  H24 ACD     1      21.530  19.870  13.020  1.00  0.00            
ATOM     51  O12 ACD     1      19.670  20.760  12.620  1.00  0.00            
ATOM     52  H25 ACD     1      19.210  20.010  12.240  1.00  0.00            
ATOM     53  O13 ACD     1      22.090  24.000  14.850  1.00  0.00            
ATOM     54  C16 ACD     1      21.440  24.160  16.160  1.00  0.00            
ATOM     55  H26 ACD     1      22.170  24.390  16.950  1.00  0.00            
ATOM     56  C17 ACD     1      20.600  25.460  15.920  1.00  0.00            
ATOM     57  H27 ACD     1      20.100  25.300  14.960  1.00  0.00            
ATOM     58  O14 ACD     1      21.400  26.650  15.970  1.00  0.00            
ATOM     59  H28 ACD     1      21.920  26.790  15.180  1.00  0.00            
ATOM     60  C18 ACD     1      19.500  25.580  16.890  1.00  0.00            
ATOM     61  H29 ACD     1      20.000  25.880  17.820  1.00  0.00            
ATOM     62  O15 ACD     1      18.620  26.670  16.690  1.00  0.00            
ATOM     63  H30 ACD     1      19.270  27.370  16.600  1.00  0.00            
ATOM     64  C19 ACD     1      18.720  24.330  17.000  1.00  0.00            
ATOM     65  H31 ACD     1      17.960  24.460  17.780  1.00  0.00            
ATOM     66  O16 ACD     1      19.550  23.210  17.420  1.00  0.00            
ATOM     67  C20 ACD     1      20.670  22.940  16.610  1.00  0.00            
ATOM     68  H32 ACD     1      20.270  22.420  15.730  1.00  0.00            
ATOM     69  C21 ACD     1      21.600  21.930  17.370  1.00  0.00            
ATOM     70  H33 ACD     1      20.910  21.250  17.890  1.00  0.00            
ATOM     71  H34 ACD     1      22.090  21.170  16.750  1.00  0.00            
ATOM     72  O17 ACD     1      22.480  22.460  18.330  1.00  0.00            
ATOM     73  H35 ACD     1      22.040  22.510  19.180  1.00  0.00            
ATOM     74  O18 ACD     1      18.090  23.920  15.840  1.00  0.00            
ATOM     75  C22 ACD     1      16.700  23.510  16.090  1.00  0.00            
ATOM     76  H36 ACD     1      16.540  22.970  17.040  1.00  0.00            
ATOM     77  C23 ACD     1      15.860  24.760  15.980  1.00  0.00            
ATOM     78  H37 ACD     1      16.090  25.200  15.000  1.00  0.00            
ATOM     79  O19 ACD     1      16.100  25.750  17.060  1.00  0.00            
ATOM     80  H38 ACD     1      16.930  26.180  16.820  1.00  0.00            
ATOM     81  C24 ACD     1      14.330  24.360  16.010  1.00  0.00            
ATOM     82  H39 ACD     1      14.180  23.790  16.930  1.00  0.00            
ATOM     83  O20 ACD     1      13.490  25.470  15.920  1.00  0.00            
ATOM     84  H40 ACD     1      13.790  25.970  15.160  1.00  0.00            
ATOM     85  C25 ACD     1      14.050  23.410  14.800  1.00  0.00            
ATOM     86  H41 ACD     1      12.960  23.290  14.850  1.00  0.00            
ATOM     87  O21 ACD     1      14.810  22.250  14.970  1.00  0.00            
ATOM     88  C26 ACD     1      16.220  22.510  14.960  1.00  0.00            
ATOM     89  H42 ACD     1      16.430  23.130  14.080  1.00  0.00            
ATOM     90  C27 ACD     1      16.930  21.190  14.970  1.00  0.00            
ATOM     91  H43 ACD     1      16.450  20.490  14.270  1.00  0.00            
ATOM     92  H44 ACD     1      17.920  21.450  14.570  1.00  0.00            
ATOM     93  O22 ACD     1      17.200  20.660  16.270  1.00  0.00            
ATOM     94  H45 ACD     1      17.650  19.810  16.290  1.00  0.00            
ATOM     95  O23 ACD     1      14.360  24.070  13.590  1.00  0.00            
ATOM     96  C28 ACD     1      13.420  23.750  12.560  1.00  0.00            
ATOM     97  H46 ACD     1      12.410  23.700  13.000  1.00  0.00            
ATOM     98  C29 ACD     1      13.740  22.330  12.010  1.00  0.00            
ATOM     99  H47 ACD     1      14.820  22.130  12.030  1.00  0.00            
ATOM    100  O24 ACD     1      13.320  22.150  10.660  1.00  0.00            
ATOM    101  C30 ACD     1      12.950  21.230  12.650  1.00  0.00            
ATOM    102  H48 ACD     1      13.280  20.280  12.220  1.00  0.00            
ATOM    103  H49 ACD     1      13.320  21.120  13.680  1.00  0.00            
ATOM    104  O25 ACD     1      11.520  21.370  12.460  1.00  0.00            
ATOM    105  H50 ACD     1      11.180  20.500  12.200  1.00  0.00            
ATOM    106  C31 ACD     1      13.300  24.890  11.490  1.00  0.00            
ATOM    107  H51 ACD     1      14.290  25.320  11.280  1.00  0.00            
ATOM    108  O26 ACD     1      12.550  25.980  12.080  1.00  0.00            
ATOM    109  H52 ACD     1      11.620  25.840  11.860  1.00  0.00            
ATOM    110  C32 ACD     1      12.640  24.420  10.230  1.00  0.00            
ATOM    111  H53 ACD     1      11.580  24.320  10.480  1.00  0.00            
ATOM    112  O27 ACD     1      12.610  25.340   9.130  1.00  0.00            
ATOM    113  H54 ACD     1      13.500  25.530   8.830  1.00  0.00            
ATOM    114  C33 ACD     1      13.350  23.170   9.760  1.00  0.00            
ATOM    115  H55 ACD     1      12.950  22.780   8.820  1.00  0.00            
ATOM    116  O28 ACD     1      14.670  23.530   9.490  1.00  0.00            
ATOM    117  C34 ACD     1      15.270  23.740   8.130  1.00  0.00            
ATOM    118  H56 ACD     1      14.530  23.730   7.330  1.00  0.00            
ATOM    119  C35 ACD     1      15.920  25.060   8.130  1.00  0.00            
ATOM    120  H57 ACD     1      16.300  25.260   9.140  1.00  0.00            
ATOM    121  O29 ACD     1      14.910  26.000   7.770  1.00  0.00            
ATOM    122  H58 ACD     1      14.650  25.770   6.880  1.00  0.00            
ATOM    123  C36 ACD     1      17.190  25.190   7.230  1.00  0.00            
ATOM    124  H59 ACD     1      16.750  25.420   6.250  1.00  0.00            
ATOM    125  O30 ACD     1      18.140  26.230   7.660  1.00  0.00            
ATOM    126  H60 ACD     1      17.590  27.020   7.560  1.00  0.00            
ATOM    127  C1  DX5     2      13.680  30.160   8.210  1.00  0.00            
ATOM    128  N1  DX5     2      14.050  29.130   9.220  1.00  0.00            
ATOM    129  C2  DX5     2      12.820  28.510   9.690  1.00  0.00            
ATOM    130  C3  DX5     2      14.880  29.630  10.310  1.00  0.00            
ATOM    131  C4  DX5     2      15.690  28.510  11.040  1.00  0.00            
ATOM    132  C5  DX5     2      16.510  29.090  12.210  1.00  0.00            
ATOM    133  N2  DX5     2      16.820  28.160  13.310  1.00  0.00            
ATOM    134  C6  DX5     2      17.330  28.820  14.530  1.00  0.00            
ATOM    135  C7  DX5     2      16.700  28.930  15.780  1.00  0.00            
ATOM    136  C8  DX5     2      17.320  29.700  16.800  1.00  0.00            
ATOM    137  C9  DX5     2      18.530  30.320  16.710  1.00  0.00            
ATOM    138  C10 DX5     2      19.230  30.070  15.520  1.00  0.00            
ATOM    139  C11 DX5     2      18.660  29.350  14.460  1.00  0.00            
ATOM    140  S1  DX5     2      19.720  29.030  13.030  1.00  0.00            
ATOM    141  C12 DX5     2      19.140  27.370  12.750  1.00  0.00            
ATOM    142  C13 DX5     2      20.030  26.300  12.420  1.00  0.00            
ATOM    143  C14 DX5     2      19.520  25.040  12.030  1.00  0.00            
ATOM    144  C15 DX5     2      18.150  24.820  12.100  1.00  0.00            
ATOM    145  Cl1 DX5     2      17.420  23.260  11.640  1.00  0.00            
ATOM    146  C16 DX5     2      17.280  25.830  12.550  1.00  0.00            
ATOM    147  C17 DX5     2      17.730  27.060  12.910  1.00  0.00            
ATOM    148  H1  DX5     2      14.580  30.440   7.640  1.00  0.00            
ATOM    149  H2  DX5     2      13.000  29.730   7.470  1.00  0.00            
ATOM    150  H3  DX5     2      13.180  31.010   8.680  1.00  0.00            
ATOM    151  H4  DX5     2      13.040  27.530  10.120  1.00  0.00            
ATOM    152  H5  DX5     2      12.210  29.040  10.430  1.00  0.00            
ATOM    153  H6  DX5     2      12.210  28.260   8.810  1.00  0.00            
ATOM    154  H7  DX5     2      14.290  30.200  11.030  1.00  0.00            
ATOM    155  H8  DX5     2      15.620  30.370   9.970  1.00  0.00            
ATOM    156  H9  DX5     2      16.380  27.950  10.400  1.00  0.00            
ATOM    157  H10 DX5     2      14.960  27.810  11.460  1.00  0.00            
ATOM    158  H11 DX5     2      15.930  29.900  12.650  1.00  0.00            
ATOM    159  H12 DX5     2      17.470  29.460  11.840  1.00  0.00            
ATOM    160  H13 DX5     2      15.940  27.680  13.540  1.00  0.00            
ATOM    161  H14 DX5     2      15.710  28.500  15.920  1.00  0.00            
ATOM    162  H15 DX5     2      16.770  29.770  17.740  1.00  0.00            
ATOM    163  H16 DX5     2      18.930  30.940  17.510  1.00  0.00            
ATOM    164  H17 DX5     2      20.290  30.300  15.470  1.00  0.00            
ATOM    165  H18 DX5     2      21.090  26.510  12.280  1.00  0.00            
ATOM    166  H19 DX5     2      20.140  24.200  11.740  1.00  0.00            
ATOM    167  H20 DX5     2      16.190  25.780  12.620  1.00  0.00            
TER
ENDMDL
MODEL        1
ATOM      1  H1  ACD     1       9.220  23.680  19.750  1.00  0.00            
ATOM      2  O1  ACD     1       9.250  22.750  19.990  1.00  0.00            
ATOM      3  C1  ACD     1      10.660  22.410  20.170  1.00  0.00            
ATOM      4  H2  ACD     1      11.070  22.430  19.150  1.00  0.00            
ATOM      5  H3  ACD     1      10.730  21.410  20.620  1.00  0.00            
ATOM      6  C2  ACD     1      11.340  23.510  20.970  1.00  0.00            
ATOM      7  H4  ACD     1      12.420  23.300  21.010  1.00  0.00            
ATOM      8  O2  ACD     1      11.150  24.710  20.290  1.00  0.00            
ATOM      9  C3  ACD     1      11.710  25.870  20.830  1.00  0.00            
ATOM     10  H5  ACD     1      11.340  26.650  20.160  1.00  0.00            
ATOM     11  O3  ACD     1      13.160  25.930  20.860  1.00  0.00            
ATOM     12  C4  ACD     1      13.880  26.330  19.720  1.00  0.00            
ATOM     13  H6  ACD     1      13.650  27.400  19.550  1.00  0.00            
ATOM     14  C5  ACD     1      15.310  26.270  20.180  1.00  0.00            
ATOM     15  H7  ACD     1      15.400  25.350  20.770  1.00  0.00            
ATOM     16  O4  ACD     1      15.530  27.430  20.990  1.00  0.00            
ATOM     17  H8  ACD     1      16.460  27.520  21.200  1.00  0.00            
ATOM     18  C6  ACD     1      16.300  26.370  19.010  1.00  0.00            
ATOM     19  H9  ACD     1      16.270  27.380  18.590  1.00  0.00            
ATOM     20  O5  ACD     1      17.570  26.140  19.540  1.00  0.00            
ATOM     21  H10 ACD     1      17.830  26.960  19.980  1.00  0.00            
ATOM     22  C7  ACD     1      15.900  25.320  17.920  1.00  0.00            
ATOM     23  H11 ACD     1      16.610  25.320  17.090  1.00  0.00            
ATOM     24  O6  ACD     1      14.530  25.520  17.440  1.00  0.00            
ATOM     25  C8  ACD     1      13.500  25.480  18.420  1.00  0.00            
ATOM     26  H12 ACD     1      13.460  24.440  18.770  1.00  0.00            
ATOM     27  C9  ACD     1      12.180  25.900  17.680  1.00  0.00            
ATOM     28  H13 ACD     1      11.430  26.340  18.350  1.00  0.00            
ATOM     29  H14 ACD     1      12.410  26.650  16.910  1.00  0.00            
ATOM     30  O7  ACD     1      11.480  24.840  17.080  1.00  0.00            
ATOM     31  H15 ACD     1      12.130  24.230  16.720  1.00  0.00            
ATOM     32  O8  ACD     1      15.990  24.000  18.400  1.00  0.00            
ATOM     33  C10 ACD     1      15.960  22.900  17.500  1.00  0.00            
ATOM     34  H16 ACD     1      15.350  23.060  16.600  1.00  0.00            
ATOM     35  C11 ACD     1      17.470  22.590  17.220  1.00  0.00            
ATOM     36  H17 ACD     1      18.040  22.920  18.100  1.00  0.00            
ATOM     37  O9  ACD     1      17.910  23.330  16.120  1.00  0.00            
ATOM     38  H18 ACD     1      17.480  22.940  15.350  1.00  0.00            
ATOM     39  C12 ACD     1      17.870  21.130  17.060  1.00  0.00            
ATOM     40  H19 ACD     1      17.560  20.730  16.090  1.00  0.00            
ATOM     41  O10 ACD     1      19.350  20.980  17.240  1.00  0.00            
ATOM     42  H20 ACD     1      19.410  20.910  18.190  1.00  0.00            
ATOM     43  C13 ACD     1      17.190  20.170  18.040  1.00  0.00            
ATOM     44  H21 ACD     1      17.310  19.110  17.780  1.00  0.00            
ATOM     45  O11 ACD     1      15.820  20.390  17.850  1.00  0.00            
ATOM     46  C14 ACD     1      15.320  21.700  18.220  1.00  0.00            
ATOM     47  H22 ACD     1      15.460  21.790  19.300  1.00  0.00            
ATOM     48  C15 ACD     1      13.820  21.630  17.970  1.00  0.00            
ATOM     49  H23 ACD     1      13.330  22.480  18.450  1.00  0.00            
ATOM     50  H24 ACD     1      13.710  21.590  16.880  1.00  0.00            
ATOM     51  O12 ACD     1      13.240  20.450  18.550  1.00  0.00            
ATOM     52  H25 ACD     1      13.950  19.850  18.330  1.00  0.00            
ATOM     53  O13 ACD     1      17.530  20.460  19.370  1.00  0.00            
ATOM     54  C16 ACD     1      18.170  19.440  20.070  1.00  0.00            
ATOM     55  H26 ACD     1      18.720  18.790  19.380  1.00  0.00            
ATOM     56  C17 ACD     1      19.270  20.110  20.840  1.00  0.00            
ATOM     57  H27 ACD     1      18.800  20.930  21.390  1.00  0.00            
ATOM     58  O14 ACD     1      20.250  20.640  19.970  1.00  0.00            
ATOM     59  H28 ACD     1      20.770  21.290  20.440  1.00  0.00            
ATOM     60  C18 ACD     1      19.970  19.090  21.810  1.00  0.00            
ATOM     61  H29 ACD     1      20.490  18.310  21.230  1.00  0.00            
ATOM     62  O15 ACD     1      20.970  19.680  22.630  1.00  0.00            
ATOM     63  H30 ACD     1      20.580  20.530  22.880  1.00  0.00            
ATOM     64  C19 ACD     1      18.860  18.390  22.660  1.00  0.00            
ATOM     65  H31 ACD     1      19.330  17.560  23.190  1.00  0.00            
ATOM     66  O16 ACD     1      17.980  17.810  21.710  1.00  0.00            
ATOM     67  C20 ACD     1      17.210  18.640  20.890  1.00  0.00            
ATOM     68  H32 ACD     1      16.690  19.340  21.560  1.00  0.00            
ATOM     69  C21 ACD     1      16.240  17.830  20.000  1.00  0.00            
ATOM     70  H33 ACD     1      15.780  17.080  20.670  1.00  0.00            
ATOM     71  H34 ACD     1      15.480  18.560  19.690  1.00  0.00            
ATOM     72  O17 ACD     1      16.870  16.960  18.980  1.00  0.00            
ATOM     73  H35 ACD     1      17.290  16.200  19.390  1.00  0.00            
ATOM     74  O18 ACD     1      18.080  19.230  23.480  1.00  0.00            
ATOM     75  C22 ACD     1      17.360  18.600  24.580  1.00  0.00            
ATOM     76  H36 ACD     1      18.080  18.050  25.200  1.00  0.00            
ATOM     77  C23 ACD     1      16.970  19.930  25.310  1.00  0.00            
ATOM     78  H37 ACD     1      16.660  20.650  24.550  1.00  0.00            
ATOM     79  O19 ACD     1      18.130  20.450  26.020  1.00  0.00            
ATOM     80  H38 ACD     1      18.330  19.930  26.810  1.00  0.00            
ATOM     81  C24 ACD     1      15.730  19.760  26.260  1.00  0.00            
ATOM     82  H39 ACD     1      16.180  19.220  27.100  1.00  0.00            
ATOM     83  O20 ACD     1      15.270  21.000  26.790  1.00  0.00            
ATOM     84  H40 ACD     1      14.340  20.850  26.970  1.00  0.00            
ATOM     85  C25 ACD     1      14.670  18.920  25.620  1.00  0.00            
ATOM     86  H41 ACD     1      13.870  18.630  26.300  1.00  0.00            
ATOM     87  O21 ACD     1      15.190  17.630  25.130  1.00  0.00            
ATOM     88  C26 ACD     1      16.210  17.680  24.160  1.00  0.00            
ATOM     89  H42 ACD     1      15.850  18.070  23.200  1.00  0.00            
ATOM     90  C27 ACD     1      16.710  16.290  23.930  1.00  0.00            
ATOM     91  H43 ACD     1      17.780  16.280  23.680  1.00  0.00            
ATOM     92  H44 ACD     1      16.770  15.800  24.910  1.00  0.00            
ATOM     93  O22 ACD     1      15.910  15.490  23.100  1.00  0.00            
ATOM     94  H45 ACD     1      16.370  14.740  22.710  1.00  0.00            
ATOM     95  O23 ACD     1      14.060  19.660  24.580  1.00  0.00            
ATOM     96  C28 ACD     1      12.680  19.750  24.550  1.00  0.00            
ATOM     97  H46 ACD     1      12.250  18.810  24.930  1.00  0.00            
ATOM     98  C29 ACD     1      12.250  19.830  23.080  1.00  0.00            
ATOM     99  H47 ACD     1      12.890  20.580  22.600  1.00  0.00            
ATOM    100  O24 ACD     1      10.900  20.330  23.040  1.00  0.00            
ATOM    101  C30 ACD     1      12.380  18.420  22.420  1.00  0.00            
ATOM    102  H48 ACD     1      12.070  18.440  21.370  1.00  0.00            
ATOM    103  H49 ACD     1      13.430  18.120  22.490  1.00  0.00            
ATOM    104  O25 ACD     1      11.600  17.330  23.010  1.00  0.00            
ATOM    105  H50 ACD     1      11.940  16.470  22.750  1.00  0.00            
ATOM    106  C31 ACD     1      12.320  21.000  25.440  1.00  0.00            
ATOM    107  H51 ACD     1      12.990  21.760  25.020  1.00  0.00            
ATOM    108  O26 ACD     1      12.490  20.660  26.830  1.00  0.00            
ATOM    109  H52 ACD     1      12.230  21.390  27.390  1.00  0.00            
ATOM    110  C32 ACD     1      10.880  21.320  25.180  1.00  0.00            
ATOM    111  H53 ACD     1      10.150  20.590  25.540  1.00  0.00            
ATOM    112  O27 ACD     1      10.500  22.470  25.900  1.00  0.00            
ATOM    113  H54 ACD     1       9.720  22.180  26.380  1.00  0.00            
ATOM    114  C33 ACD     1      10.600  21.570  23.760  1.00  0.00            
ATOM    115  H55 ACD     1       9.530  21.730  23.630  1.00  0.00            
ATOM    116  O28 ACD     1      11.460  22.570  23.120  1.00  0.00            
ATOM    117  C34 ACD     1      10.870  23.610  22.410  1.00  0.00            
ATOM    118  H56 ACD     1       9.780  23.560  22.360  1.00  0.00            
ATOM    119  C35 ACD     1      11.260  24.900  23.130  1.00  0.00            
ATOM    120  H57 ACD     1      12.310  24.840  23.450  1.00  0.00            
ATOM    121  O29 ACD     1      10.470  24.980  24.310  1.00  0.00            
ATOM    122  H58 ACD     1      10.640  24.250  24.910  1.00  0.00            
ATOM    123  C36 ACD     1      11.050  26.110  22.210  1.00  0.00            
ATOM    124  H59 ACD     1       9.960  26.150  22.100  1.00  0.00            
ATOM    125  O30 ACD     1      11.490  27.390  22.750  1.00  0.00            
ATOM    126  H60 ACD     1      12.440  27.450  22.820  1.00  0.00            
ATOM    127  C1  DX5     2      12.470  27.200  28.500  1.00  0.00            
ATOM    128  N1  DX5     2      13.270  26.610  27.480  1.00  0.00            
ATOM    129  C2  DX5     2      13.050  27.160  26.140  1.00  0.00            
ATOM    130  C3  DX5     2      13.140  25.120  27.580  1.00  0.00            
ATOM    131  C4  DX5     2      14.170  24.330  26.880  1.00  0.00            
ATOM    132  C5  DX5     2      15.690  24.810  27.000  1.00  0.00            
ATOM    133  N2  DX5     2      16.760  23.870  26.360  1.00  0.00            
ATOM    134  C6  DX5     2      18.040  23.920  27.150  1.00  0.00            
ATOM    135  C7  DX5     2      18.310  22.870  28.070  1.00  0.00            
ATOM    136  C8  DX5     2      19.610  22.780  28.640  1.00  0.00            
ATOM    137  C9  DX5     2      20.520  23.800  28.340  1.00  0.00            
ATOM    138  C10 DX5     2      20.210  24.780  27.380  1.00  0.00            
ATOM    139  C11 DX5     2      18.960  24.890  26.760  1.00  0.00            
ATOM    140  S1  DX5     2      18.750  25.960  25.380  1.00  0.00            
ATOM    141  C12 DX5     2      17.850  24.820  24.350  1.00  0.00            
ATOM    142  C13 DX5     2      18.060  24.700  22.960  1.00  0.00            
ATOM    143  C14 DX5     2      17.390  23.780  22.110  1.00  0.00            
ATOM    144  C15 DX5     2      16.380  23.030  22.720  1.00  0.00            
ATOM    145  Cl1 DX5     2      15.430  21.850  21.800  1.00  0.00            
ATOM    146  C16 DX5     2      16.170  23.160  24.090  1.00  0.00            
ATOM    147  C17 DX5     2      16.880  23.960  24.920  1.00  0.00            
ATOM    148  H1  DX5     2      12.580  28.290  28.560  1.00  0.00            
ATOM    149  H2  DX5     2      11.430  26.950  28.270  1.00  0.00            
ATOM    150  H3  DX5     2      12.770  26.710  29.430  1.00  0.00            
ATOM    151  H4  DX5     2      12.990  28.250  26.110  1.00  0.00            
ATOM    152  H5  DX5     2      13.850  26.890  25.430  1.00  0.00            
ATOM    153  H6  DX5     2      12.060  26.890  25.750  1.00  0.00            
ATOM    154  H7  DX5     2      12.240  24.760  27.080  1.00  0.00            
ATOM    155  H8  DX5     2      13.010  24.750  28.610  1.00  0.00            
ATOM    156  H9  DX5     2      13.950  24.280  25.800  1.00  0.00            
ATOM    157  H10 DX5     2      14.100  23.300  27.230  1.00  0.00            
ATOM    158  H11 DX5     2      16.000  24.850  28.040  1.00  0.00            
ATOM    159  H12 DX5     2      15.860  25.840  26.650  1.00  0.00            
ATOM    160  H13 DX5     2      16.530  22.890  26.580  1.00  0.00            
ATOM    161  H14 DX5     2      17.720  21.960  28.180  1.00  0.00            
ATOM    162  H15 DX5     2      19.890  21.880  29.180  1.00  0.00            
ATOM    163  H16 DX5     2      21.540  23.670  28.680  1.00  0.00            
ATOM    164  H17 DX5     2      21.030  25.400  27.010  1.00  0.00            
ATOM    165  H18 DX5     2      18.800  25.420  22.630  1.00  0.00            
ATOM    166  H19 DX5     2      17.390  23.790  21.030  1.00  0.00            
ATOM    167  H20 DX5     2      15.420  22.560  24.590  1.00  0.00            
TER
ENDMDL
MODEL        1
ATOM      1  H1  ACD     1       9.550  27.500  17.710  1.00  0.00            
ATOM      2  O1  ACD     1       9.350  26.670  18.140  1.00  0.00            
ATOM      3  C1  ACD     1      10.640  26.110  18.330  1.00  0.00            
ATOM      4  H2  ACD     1      11.130  26.100  17.350  1.00  0.00            
ATOM      5  H3  ACD     1      10.530  25.080  18.700  1.00  0.00            
ATOM      6  C2  ACD     1      11.430  26.920  19.300  1.00  0.00            
ATOM      7  H4  ACD     1      12.410  26.440  19.380  1.00  0.00            
ATOM      8  O2  ACD     1      11.620  28.270  18.790  1.00  0.00            
ATOM      9  C3  ACD     1      12.450  29.030  19.610  1.00  0.00            
ATOM     10  H5  ACD     1      12.590  30.030  19.190  1.00  0.00            
ATOM     11  O3  ACD     1      13.710  28.410  19.640  1.00  0.00            
ATOM     12  C4  ACD     1      14.650  28.530  18.620  1.00  0.00            
ATOM     13  H6  ACD     1      14.850  29.560  18.270  1.00  0.00            
ATOM     14  C5  ACD     1      16.040  28.140  19.220  1.00  0.00            
ATOM     15  H7  ACD     1      15.810  27.230  19.790  1.00  0.00            
ATOM     16  O4  ACD     1      16.490  29.150  20.070  1.00  0.00            
ATOM     17  H8  ACD     1      16.470  28.990  21.020  1.00  0.00            
ATOM     18  C6  ACD     1      17.100  27.730  18.200  1.00  0.00            
ATOM     19  H9  ACD     1      17.270  28.680  17.670  1.00  0.00            
ATOM     20  O5  ACD     1      18.260  27.230  18.870  1.00  0.00            
ATOM     21  H10 ACD     1      18.520  27.880  19.530  1.00  0.00            
ATOM     22  C7  ACD     1      16.500  26.770  17.260  1.00  0.00            
ATOM     23  H11 ACD     1      17.190  26.280  16.570  1.00  0.00            
ATOM     24  O6  ACD     1      15.460  27.490  16.550  1.00  0.00            
ATOM     25  C8  ACD     1      14.320  27.820  17.330  1.00  0.00            
ATOM     26  H12 ACD     1      13.740  26.930  17.590  1.00  0.00            
ATOM     27  C9  ACD     1      13.470  28.710  16.380  1.00  0.00            
ATOM     28  H13 ACD     1      12.860  29.360  17.030  1.00  0.00            
ATOM     29  H14 ACD     1      14.110  29.440  15.860  1.00  0.00            
ATOM     30  O7  ACD     1      12.690  27.970  15.470  1.00  0.00            
ATOM     31  H15 ACD     1      11.780  27.910  15.780  1.00  0.00            
ATOM     32  O8  ACD     1      15.920  25.670  18.060  1.00  0.00            
ATOM     33  C10 ACD     1      16.170  24.350  17.500  1.00  0.00            
ATOM     34  H16 ACD     1      16.150  24.420  16.410  1.00  0.00            
ATOM     35  C11 ACD     1      17.500  23.790  18.080  1.00  0.00            
ATOM     36  H17 ACD     1      17.530  23.710  19.170  1.00  0.00            
ATOM     37  O9  ACD     1      18.610  24.680  17.720  1.00  0.00            
ATOM     38  H18 ACD     1      18.420  25.570  18.020  1.00  0.00            
ATOM     39  C12 ACD     1      17.740  22.390  17.470  1.00  0.00            
ATOM     40  H19 ACD     1      17.740  22.420  16.380  1.00  0.00            
ATOM     41  O10 ACD     1      18.970  21.860  17.960  1.00  0.00            
ATOM     42  H20 ACD     1      18.900  21.160  18.610  1.00  0.00            
ATOM     43  C13 ACD     1      16.550  21.460  17.790  1.00  0.00            
ATOM     44  H21 ACD     1      16.640  20.460  17.340  1.00  0.00            
ATOM     45  O11 ACD     1      15.430  22.090  17.240  1.00  0.00            
ATOM     46  C14 ACD     1      15.020  23.370  17.850  1.00  0.00            
ATOM     47  H22 ACD     1      14.970  23.230  18.940  1.00  0.00            
ATOM     48  C15 ACD     1      13.670  23.820  17.240  1.00  0.00            
ATOM     49  H23 ACD     1      13.620  24.920  17.260  1.00  0.00            
ATOM     50  H24 ACD     1      13.520  23.400  16.240  1.00  0.00            
ATOM     51  O12 ACD     1      12.630  23.360  18.060  1.00  0.00            
ATOM     52  H25 ACD     1      11.980  23.080  17.420  1.00  0.00            
ATOM     53  O13 ACD     1      16.460  21.290  19.210  1.00  0.00            
ATOM     54  C16 ACD     1      16.580  20.030  19.800  1.00  0.00            
ATOM     55  H26 ACD     1      16.930  19.320  19.040  1.00  0.00            
ATOM     56  C17 ACD     1      17.780  20.150  20.820  1.00  0.00            
ATOM     57  H27 ACD     1      17.740  21.080  21.400  1.00  0.00            
ATOM     58  O14 ACD     1      18.990  20.130  20.050  1.00  0.00            
ATOM     59  H28 ACD     1      19.800  20.000  20.560  1.00  0.00            
ATOM     60  C18 ACD     1      17.700  19.060  21.850  1.00  0.00            
ATOM     61  H29 ACD     1      17.880  18.070  21.400  1.00  0.00            
ATOM     62  O15 ACD     1      18.620  19.390  22.920  1.00  0.00            
ATOM     63  H30 ACD     1      18.320  20.180  23.380  1.00  0.00            
ATOM     64  C19 ACD     1      16.320  18.860  22.470  1.00  0.00            
ATOM     65  H31 ACD     1      16.410  17.990  23.130  1.00  0.00            
ATOM     66  O16 ACD     1      15.400  18.580  21.480  1.00  0.00            
ATOM     67  C20 ACD     1      15.210  19.620  20.460  1.00  0.00            
ATOM     68  H32 ACD     1      14.640  20.460  20.880  1.00  0.00            
ATOM     69  C21 ACD     1      14.120  19.070  19.480  1.00  0.00            
ATOM     70  H33 ACD     1      13.290  18.770  20.130  1.00  0.00            
ATOM     71  H34 ACD     1      13.740  19.890  18.870  1.00  0.00            
ATOM     72  O17 ACD     1      14.680  18.030  18.650  1.00  0.00            
ATOM     73  H35 ACD     1      15.320  17.640  19.240  1.00  0.00            
ATOM     74  O18 ACD     1      15.850  20.000  23.210  1.00  0.00            
ATOM     75  C22 ACD     1      14.760  20.020  24.140  1.00  0.00            
ATOM     76  H36 ACD     1      15.100  19.470  25.030  1.00  0.00            
ATOM     77  C23 ACD     1      14.620  21.500  24.560  1.00  0.00            
ATOM     78  H37 ACD     1      14.450  22.050  23.630  1.00  0.00            
ATOM     79  O19 ACD     1      15.660  21.960  25.480  1.00  0.00            
ATOM     80  H38 ACD     1      15.770  21.200  26.070  1.00  0.00            
ATOM     81  C24 ACD     1      13.260  21.610  25.280  1.00  0.00            
ATOM     82  H39 ACD     1      13.380  20.890  26.100  1.00  0.00            
ATOM     83  O20 ACD     1      12.950  22.900  25.790  1.00  0.00            
ATOM     84  H40 ACD     1      12.000  23.010  25.830  1.00  0.00            
ATOM     85  C25 ACD     1      12.080  21.140  24.430  1.00  0.00            
ATOM     86  H41 ACD     1      11.110  21.250  24.930  1.00  0.00            
ATOM     87  O21 ACD     1      12.270  19.720  24.310  1.00  0.00            
ATOM     88  C26 ACD     1      13.480  19.370  23.660  1.00  0.00            
ATOM     89  H42 ACD     1      13.320  19.860  22.680  1.00  0.00            
ATOM     90  C27 ACD     1      13.490  17.860  23.660  1.00  0.00            
ATOM     91  H43 ACD     1      14.470  17.380  23.790  1.00  0.00            
ATOM     92  H44 ACD     1      12.930  17.560  24.550  1.00  0.00            
ATOM     93  O22 ACD     1      12.800  17.490  22.480  1.00  0.00            
ATOM     94  H45 ACD     1      12.010  18.040  22.550  1.00  0.00            
ATOM     95  O23 ACD     1      12.000  21.710  23.080  1.00  0.00            
ATOM     96  C28 ACD     1      10.790  22.370  22.710  1.00  0.00            
ATOM     97  H46 ACD     1       9.860  21.800  22.830  1.00  0.00            
ATOM     98  C29 ACD     1      10.900  22.630  21.190  1.00  0.00            
ATOM     99  H47 ACD     1      11.860  23.120  21.010  1.00  0.00            
ATOM    100  O24 ACD     1       9.930  23.500  20.730  1.00  0.00            
ATOM    101  C30 ACD     1      10.710  21.340  20.350  1.00  0.00            
ATOM    102  H48 ACD     1      10.650  21.590  19.280  1.00  0.00            
ATOM    103  H49 ACD     1      11.560  20.640  20.450  1.00  0.00            
ATOM    104  O25 ACD     1       9.490  20.720  20.750  1.00  0.00            
ATOM    105  H50 ACD     1       8.840  21.410  20.560  1.00  0.00            
ATOM    106  C31 ACD     1      10.620  23.710  23.510  1.00  0.00            
ATOM    107  H51 ACD     1      11.520  24.340  23.490  1.00  0.00            
ATOM    108  O26 ACD     1      10.220  23.550  24.940  1.00  0.00            
ATOM    109  H52 ACD     1       9.280  23.370  25.050  1.00  0.00            
ATOM    110  C32 ACD     1       9.530  24.570  22.830  1.00  0.00            
ATOM    111  H53 ACD     1       8.580  24.030  22.890  1.00  0.00            
ATOM    112  O27 ACD     1       9.350  25.790  23.480  1.00  0.00            
ATOM    113  H54 ACD     1       8.940  25.590  24.320  1.00  0.00            
ATOM    114  C33 ACD     1       9.800  24.760  21.350  1.00  0.00            
ATOM    115  H55 ACD     1       8.910  25.240  20.910  1.00  0.00            
ATOM    116  O28 ACD     1      11.030  25.590  21.120  1.00  0.00            
ATOM    117  C34 ACD     1      10.870  26.880  20.720  1.00  0.00            
ATOM    118  H56 ACD     1       9.820  27.190  20.830  1.00  0.00            
ATOM    119  C35 ACD     1      11.630  27.730  21.670  1.00  0.00            
ATOM    120  H57 ACD     1      12.640  27.340  21.850  1.00  0.00            
ATOM    121  O29 ACD     1      10.920  27.870  22.960  1.00  0.00            
ATOM    122  H58 ACD     1      10.530  27.030  23.210  1.00  0.00            
ATOM    123  C36 ACD     1      11.860  29.080  21.010  1.00  0.00            
ATOM    124  H59 ACD     1      10.880  29.580  20.940  1.00  0.00            
ATOM    125  O30 ACD     1      12.790  29.830  21.800  1.00  0.00            
ATOM    126  H60 ACD     1      13.600  29.310  21.760  1.00  0.00            
ATOM    127  C1  DX5     2      12.410  30.040  26.740  1.00  0.00            
ATOM    128  N1  DX5     2      13.020  28.840  26.240  1.00  0.00            
ATOM    129  C2  DX5     2      13.470  28.920  24.840  1.00  0.00            
ATOM    130  C3  DX5     2      12.180  27.610  26.360  1.00  0.00            
ATOM    131  C4  DX5     2      12.830  26.230  26.000  1.00  0.00            
ATOM    132  C5  DX5     2      14.240  26.050  26.620  1.00  0.00            
ATOM    133  N2  DX5     2      15.080  24.840  26.210  1.00  0.00            
ATOM    134  C6  DX5     2      16.040  24.440  27.290  1.00  0.00            
ATOM    135  C7  DX5     2      15.540  23.640  28.370  1.00  0.00            
ATOM    136  C8  DX5     2      16.310  23.420  29.510  1.00  0.00            
ATOM    137  C9  DX5     2      17.560  23.970  29.520  1.00  0.00            
ATOM    138  C10 DX5     2      18.040  24.800  28.460  1.00  0.00            
ATOM    139  C11 DX5     2      17.310  25.050  27.290  1.00  0.00            
ATOM    140  S1  DX5     2      17.880  26.020  25.900  1.00  0.00            
ATOM    141  C12 DX5     2      16.900  25.520  24.550  1.00  0.00            
ATOM    142  C13 DX5     2      17.380  25.690  23.270  1.00  0.00            
ATOM    143  C14 DX5     2      16.500  25.500  22.210  1.00  0.00            
ATOM    144  C15 DX5     2      15.210  25.070  22.430  1.00  0.00            
ATOM    145  Cl1 DX5     2      14.190  24.910  21.100  1.00  0.00            
ATOM    146  C16 DX5     2      14.720  24.800  23.750  1.00  0.00            
ATOM    147  C17 DX5     2      15.570  25.060  24.850  1.00  0.00            
ATOM    148  H1  DX5     2      12.940  30.940  26.400  1.00  0.00            
ATOM    149  H2  DX5     2      11.410  30.130  26.310  1.00  0.00            
ATOM    150  H3  DX5     2      12.350  29.960  27.830  1.00  0.00            
ATOM    151  H4  DX5     2      12.630  29.110  24.160  1.00  0.00            
ATOM    152  H5  DX5     2      14.160  29.770  24.840  1.00  0.00            
ATOM    153  H6  DX5     2      14.030  28.060  24.450  1.00  0.00            
ATOM    154  H7  DX5     2      11.250  27.710  25.790  1.00  0.00            
ATOM    155  H8  DX5     2      11.860  27.500  27.410  1.00  0.00            
ATOM    156  H9  DX5     2      12.960  26.010  24.930  1.00  0.00            
ATOM    157  H10 DX5     2      12.220  25.400  26.400  1.00  0.00            
ATOM    158  H11 DX5     2      14.170  25.930  27.700  1.00  0.00            
ATOM    159  H12 DX5     2      14.820  26.850  26.170  1.00  0.00            
ATOM    160  H13 DX5     2      14.570  23.940  26.230  1.00  0.00            
ATOM    161  H14 DX5     2      14.520  23.250  28.350  1.00  0.00            
ATOM    162  H15 DX5     2      15.950  22.840  30.350  1.00  0.00            
ATOM    163  H16 DX5     2      18.190  23.780  30.380  1.00  0.00            
ATOM    164  H17 DX5     2      19.050  25.180  28.540  1.00  0.00            
ATOM    165  H18 DX5     2      18.380  26.090  23.150  1.00  0.00            
ATOM    166  H19 DX5     2      16.890  25.770  21.230  1.00  0.00            
ATOM    167  H20 DX5     2      13.700  24.460  23.850  1.00  0.00            
TER
ENDMDL
MODEL        1
ATOM      1  H1  ACD     1      26.210  12.150  19.290  1.00  0.00            
ATOM      2  O1  ACD     1      25.830  11.290  19.120  1.00  0.00            
ATOM      3  C1  ACD     1      26.730  10.590  18.300  1.00  0.00            
ATOM      4  H2  ACD     1      26.210   9.640  18.120  1.00  0.00            
ATOM      5  H3  ACD     1      27.640  10.330  18.860  1.00  0.00            
ATOM      6  C2  ACD     1      27.180  11.460  17.090  1.00  0.00            
ATOM      7  H4  ACD     1      26.370  11.890  16.490  1.00  0.00            
ATOM      8  O2  ACD     1      27.930  12.560  17.610  1.00  0.00            
ATOM      9  C3  ACD     1      28.310  13.450  16.600  1.00  0.00            
ATOM     10  H5  ACD     1      28.840  14.250  17.130  1.00  0.00            
ATOM     11  O3  ACD     1      27.210  13.970  15.830  1.00  0.00            
ATOM     12  C4  ACD     1      26.810  15.350  16.120  1.00  0.00            
ATOM     13  H6  ACD     1      27.100  15.650  17.130  1.00  0.00            
ATOM     14  C5  ACD     1      27.560  16.190  15.090  1.00  0.00            
ATOM     15  H7  ACD     1      27.450  15.770  14.080  1.00  0.00            
ATOM     16  O4  ACD     1      28.960  16.270  15.490  1.00  0.00            
ATOM     17  H8  ACD     1      29.360  15.410  15.300  1.00  0.00            
ATOM     18  C6  ACD     1      26.980  17.630  15.050  1.00  0.00            
ATOM     19  H9  ACD     1      27.220  18.100  16.010  1.00  0.00            
ATOM     20  O5  ACD     1      27.470  18.380  13.920  1.00  0.00            
ATOM     21  H10 ACD     1      27.550  17.830  13.130  1.00  0.00            
ATOM     22  C7  ACD     1      25.520  17.600  14.980  1.00  0.00            
ATOM     23  H11 ACD     1      25.290  18.660  15.120  1.00  0.00            
ATOM     24  O6  ACD     1      24.980  16.860  16.080  1.00  0.00            
ATOM     25  C8  ACD     1      25.270  15.470  16.040  1.00  0.00            
ATOM     26  H12 ACD     1      24.970  15.060  15.060  1.00  0.00            
ATOM     27  C9  ACD     1      24.490  14.620  17.050  1.00  0.00            
ATOM     28  H13 ACD     1      24.870  13.590  17.040  1.00  0.00            
ATOM     29  H14 ACD     1      24.670  14.940  18.080  1.00  0.00            
ATOM     30  O7  ACD     1      23.090  14.680  16.850  1.00  0.00            
ATOM     31  H15 ACD     1      22.780  15.470  17.310  1.00  0.00            
ATOM     32  O8  ACD     1      25.060  17.190  13.670  1.00  0.00            
ATOM     33  C10 ACD     1      24.010  17.790  13.030  1.00  0.00            
ATOM     34  H16 ACD     1      24.070  18.880  13.030  1.00  0.00            
ATOM     35  C11 ACD     1      24.100  17.220  11.650  1.00  0.00            
ATOM     36  H17 ACD     1      24.500  16.200  11.730  1.00  0.00            
ATOM     37  O9  ACD     1      25.010  17.890  10.800  1.00  0.00            
ATOM     38  H18 ACD     1      24.600  18.690  10.460  1.00  0.00            
ATOM     39  C12 ACD     1      22.790  17.160  10.940  1.00  0.00            
ATOM     40  H19 ACD     1      22.420  18.180  10.760  1.00  0.00            
ATOM     41  O10 ACD     1      22.820  16.580   9.590  1.00  0.00            
ATOM     42  H20 ACD     1      23.560  16.900   9.050  1.00  0.00            
ATOM     43  C13 ACD     1      21.760  16.420  11.820  1.00  0.00            
ATOM     44  H21 ACD     1      20.730  16.400  11.430  1.00  0.00            
ATOM     45  O11 ACD     1      21.580  17.190  12.990  1.00  0.00            
ATOM     46  C14 ACD     1      22.720  17.360  13.810  1.00  0.00            
ATOM     47  H22 ACD     1      22.890  16.350  14.220  1.00  0.00            
ATOM     48  C15 ACD     1      22.220  18.310  14.830  1.00  0.00            
ATOM     49  H23 ACD     1      23.050  18.600  15.490  1.00  0.00            
ATOM     50  H24 ACD     1      21.910  19.200  14.260  1.00  0.00            
ATOM     51  O12 ACD     1      21.190  17.820  15.640  1.00  0.00            
ATOM     52  H25 ACD     1      21.530  17.350  16.410  1.00  0.00            
ATOM     53  O13 ACD     1      22.170  15.050  12.060  1.00  0.00            
ATOM     54  C16 ACD     1      21.170  14.070  11.950  1.00  0.00            
ATOM     55  H26 ACD     1      20.180  14.490  11.700  1.00  0.00            
ATOM     56  C17 ACD     1      21.700  13.300  10.780  1.00  0.00            
ATOM     57  H27 ACD     1      22.730  13.040  11.060  1.00  0.00            
ATOM     58  O14 ACD     1      21.660  14.030   9.490  1.00  0.00            
ATOM     59  H28 ACD     1      21.770  14.980   9.580  1.00  0.00            
ATOM     60  C18 ACD     1      20.930  12.040  10.620  1.00  0.00            
ATOM     61  H29 ACD     1      19.880  12.300  10.410  1.00  0.00            
ATOM     62  O15 ACD     1      21.380  11.190   9.500  1.00  0.00            
ATOM     63  H30 ACD     1      21.180  11.660   8.690  1.00  0.00            
ATOM     64  C19 ACD     1      20.690  11.240  11.860  1.00  0.00            
ATOM     65  H31 ACD     1      19.870  10.540  11.740  1.00  0.00            
ATOM     66  O16 ACD     1      20.270  12.150  12.820  1.00  0.00            
ATOM     67  C20 ACD     1      21.140  13.230  13.130  1.00  0.00            
ATOM     68  H32 ACD     1      22.180  12.920  13.270  1.00  0.00            
ATOM     69  C21 ACD     1      20.700  13.980  14.290  1.00  0.00            
ATOM     70  H33 ACD     1      21.280  14.920  14.340  1.00  0.00            
ATOM     71  H34 ACD     1      19.670  14.330  14.160  1.00  0.00            
ATOM     72  O17 ACD     1      20.830  13.250  15.510  1.00  0.00            
ATOM     73  H35 ACD     1      21.510  13.760  15.950  1.00  0.00            
ATOM     74  O18 ACD     1      21.950  10.650  12.280  1.00  0.00            
ATOM     75  C22 ACD     1      22.050   9.260  12.520  1.00  0.00            
ATOM     76  H36 ACD     1      21.020   8.880  12.620  1.00  0.00            
ATOM     77  C23 ACD     1      22.780   8.540  11.350  1.00  0.00            
ATOM     78  H37 ACD     1      23.800   8.950  11.370  1.00  0.00            
ATOM     79  O19 ACD     1      22.110   8.710  10.040  1.00  0.00            
ATOM     80  H38 ACD     1      21.750   9.600   9.980  1.00  0.00            
ATOM     81  C24 ACD     1      22.930   7.060  11.670  1.00  0.00            
ATOM     82  H39 ACD     1      21.950   6.570  11.630  1.00  0.00            
ATOM     83  O20 ACD     1      23.570   6.290  10.640  1.00  0.00            
ATOM     84  H40 ACD     1      24.480   6.590  10.630  1.00  0.00            
ATOM     85  C25 ACD     1      23.570   6.870  13.030  1.00  0.00            
ATOM     86  H41 ACD     1      23.590   5.800  13.280  1.00  0.00            
ATOM     87  O21 ACD     1      22.770   7.590  13.930  1.00  0.00            
ATOM     88  C26 ACD     1      22.760   9.050  13.770  1.00  0.00            
ATOM     89  H42 ACD     1      23.750   9.520  13.720  1.00  0.00            
ATOM     90  C27 ACD     1      21.970   9.560  14.980  1.00  0.00            
ATOM     91  H43 ACD     1      21.490  10.530  14.810  1.00  0.00            
ATOM     92  H44 ACD     1      21.120   8.890  15.170  1.00  0.00            
ATOM     93  O22 ACD     1      22.790   9.790  16.140  1.00  0.00            
ATOM     94  H45 ACD     1      22.520  10.630  16.520  1.00  0.00            
ATOM     95  O23 ACD     1      24.900   7.420  12.930  1.00  0.00            
ATOM     96  C28 ACD     1      25.910   6.870  13.840  1.00  0.00            
ATOM     97  H46 ACD     1      26.040   5.790  13.690  1.00  0.00            
ATOM     98  C29 ACD     1      25.710   7.380  15.290  1.00  0.00            
ATOM     99  H47 ACD     1      25.290   8.380  15.140  1.00  0.00            
ATOM    100  O24 ACD     1      26.930   7.410  16.070  1.00  0.00            
ATOM    101  C30 ACD     1      24.700   6.600  16.110  1.00  0.00            
ATOM    102  H48 ACD     1      23.940   6.070  15.500  1.00  0.00            
ATOM    103  H49 ACD     1      25.170   5.820  16.720  1.00  0.00            
ATOM    104  O25 ACD     1      24.160   7.480  17.060  1.00  0.00            
ATOM    105  H50 ACD     1      23.530   8.020  16.570  1.00  0.00            
ATOM    106  C31 ACD     1      27.110   7.530  13.340  1.00  0.00            
ATOM    107  H51 ACD     1      26.900   8.600  13.230  1.00  0.00            
ATOM    108  O26 ACD     1      27.510   6.970  12.030  1.00  0.00            
ATOM    109  H52 ACD     1      28.390   7.300  11.850  1.00  0.00            
ATOM    110  C32 ACD     1      28.350   7.490  14.320  1.00  0.00            
ATOM    111  H53 ACD     1      28.570   6.440  14.550  1.00  0.00            
ATOM    112  O27 ACD     1      29.510   8.050  13.780  1.00  0.00            
ATOM    113  H54 ACD     1      30.200   7.870  14.440  1.00  0.00            
ATOM    114  C33 ACD     1      27.980   8.210  15.610  1.00  0.00            
ATOM    115  H55 ACD     1      28.820   8.190  16.310  1.00  0.00            
ATOM    116  O28 ACD     1      27.450   9.580  15.530  1.00  0.00            
ATOM    117  C34 ACD     1      28.190  10.640  16.230  1.00  0.00            
ATOM    118  H56 ACD     1      29.000  10.250  16.860  1.00  0.00            
ATOM    119  C35 ACD     1      28.780  11.510  15.120  1.00  0.00            
ATOM    120  H57 ACD     1      27.960  11.770  14.440  1.00  0.00            
ATOM    121  O29 ACD     1      29.690  10.840  14.220  1.00  0.00            
ATOM    122  H58 ACD     1      29.250  10.090  13.810  1.00  0.00            
ATOM    123  C36 ACD     1      29.360  12.780  15.700  1.00  0.00            
ATOM    124  H59 ACD     1      30.250  12.660  16.340  1.00  0.00            
ATOM    125  O30 ACD     1      29.820  13.680  14.670  1.00  0.00            
ATOM    126  H60 ACD     1      30.530  13.280  14.160  1.00  0.00            
ATOM    127  C1  DX5     2      25.970  12.220   7.440  1.00  0.00            
ATOM    128  N1  DX5     2      25.670  12.540   8.820  1.00  0.00            
ATOM    129  C2  DX5     2      24.600  11.690   9.370  1.00  0.00            
ATOM    130  C3  DX5     2      25.410  13.940   9.160  1.00  0.00            
ATOM    131  C4  DX5     2      26.620  14.920   8.920  1.00  0.00            
ATOM    132  C5  DX5     2      27.940  14.370   9.440  1.00  0.00            
ATOM    133  N2  DX5     2      28.230  14.180  10.920  1.00  0.00            
ATOM    134  C6  DX5     2      29.700  14.020  11.080  1.00  0.00            
ATOM    135  C7  DX5     2      30.530  15.050  11.510  1.00  0.00            
ATOM    136  C8  DX5     2      31.890  14.910  11.430  1.00  0.00            
ATOM    137  C9  DX5     2      32.500  13.740  11.020  1.00  0.00            
ATOM    138  C10 DX5     2      31.700  12.630  10.670  1.00  0.00            
ATOM    139  C11 DX5     2      30.290  12.770  10.790  1.00  0.00            
ATOM    140  S1  DX5     2      29.280  11.370  10.230  1.00  0.00            
ATOM    141  C12 DX5     2      27.830  11.720  11.250  1.00  0.00            
ATOM    142  C13 DX5     2      27.030  10.640  11.770  1.00  0.00            
ATOM    143  C14 DX5     2      25.980  10.950  12.650  1.00  0.00            
ATOM    144  C15 DX5     2      25.730  12.250  13.030  1.00  0.00            
ATOM    145  Cl1 DX5     2      24.500  12.610  14.250  1.00  0.00            
ATOM    146  C16 DX5     2      26.390  13.340  12.400  1.00  0.00            
ATOM    147  C17 DX5     2      27.480  13.040  11.520  1.00  0.00            
ATOM    148  H1  DX5     2      26.390  11.200   7.430  1.00  0.00            
ATOM    149  H2  DX5     2      25.050  12.210   6.850  1.00  0.00            
ATOM    150  H3  DX5     2      26.740  12.910   7.080  1.00  0.00            
ATOM    151  H4  DX5     2      24.660  10.620   9.140  1.00  0.00            
ATOM    152  H5  DX5     2      24.540  11.870  10.450  1.00  0.00            
ATOM    153  H6  DX5     2      23.650  11.970   8.890  1.00  0.00            
ATOM    154  H7  DX5     2      25.010  13.930  10.180  1.00  0.00            
ATOM    155  H8  DX5     2      24.580  14.320   8.550  1.00  0.00            
ATOM    156  H9  DX5     2      26.330  15.880   9.350  1.00  0.00            
ATOM    157  H10 DX5     2      26.700  14.980   7.820  1.00  0.00            
ATOM    158  H11 DX5     2      28.760  14.980   9.090  1.00  0.00            
ATOM    159  H12 DX5     2      28.080  13.440   8.890  1.00  0.00            
ATOM    160  H13 DX5     2      27.950  15.040  11.420  1.00  0.00            
ATOM    161  H14 DX5     2      30.140  15.970  11.930  1.00  0.00            
ATOM    162  H15 DX5     2      32.460  15.840  11.510  1.00  0.00            
ATOM    163  H16 DX5     2      33.570  13.630  10.870  1.00  0.00            
ATOM    164  H17 DX5     2      32.190  11.690  10.410  1.00  0.00            
ATOM    165  H18 DX5     2      27.170   9.640  11.390  1.00  0.00            
ATOM    166  H19 DX5     2      25.370  10.120  13.000  1.00  0.00            
ATOM    167  H20 DX5     2      26.170  14.340  12.760  1.00  0.00            
TER
ENDMDL
MODEL        1
ATOM      1  H1  ACD     1      16.220  25.870  17.700  1.00  0.00            
ATOM      2  O1  ACD     1      16.250  26.530  18.400  1.00  0.00            
ATOM      3  C1  ACD     1      17.490  26.320  19.010  1.00  0.00            
ATOM      4  H2  ACD     1      18.290  26.320  18.260  1.00  0.00            
ATOM      5  H3  ACD     1      17.420  25.300  19.400  1.00  0.00            
ATOM      6  C2  ACD     1      17.730  27.230  20.250  1.00  0.00            
ATOM      7  H4  ACD     1      18.750  27.000  20.590  1.00  0.00            
ATOM      8  O2  ACD     1      17.780  28.550  19.650  1.00  0.00            
ATOM      9  C3  ACD     1      17.960  29.650  20.540  1.00  0.00            
ATOM     10  H5  ACD     1      18.130  30.610  20.030  1.00  0.00            
ATOM     11  O3  ACD     1      19.220  29.380  21.200  1.00  0.00            
ATOM     12  C4  ACD     1      20.500  29.700  20.640  1.00  0.00            
ATOM     13  H6  ACD     1      20.470  30.790  20.570  1.00  0.00            
ATOM     14  C5  ACD     1      21.520  29.140  21.710  1.00  0.00            
ATOM     15  H7  ACD     1      21.170  28.120  21.920  1.00  0.00            
ATOM     16  O4  ACD     1      21.400  29.940  22.910  1.00  0.00            
ATOM     17  H8  ACD     1      22.040  29.590  23.550  1.00  0.00            
ATOM     18  C6  ACD     1      23.000  29.280  21.240  1.00  0.00            
ATOM     19  H9  ACD     1      23.150  30.320  20.950  1.00  0.00            
ATOM     20  O5  ACD     1      24.080  28.820  21.980  1.00  0.00            
ATOM     21  H10 ACD     1      24.200  29.430  22.720  1.00  0.00            
ATOM     22  C7  ACD     1      23.100  28.540  19.910  1.00  0.00            
ATOM     23  H11 ACD     1      24.120  28.670  19.540  1.00  0.00            
ATOM     24  O6  ACD     1      22.170  29.170  19.030  1.00  0.00            
ATOM     25  C8  ACD     1      20.720  29.150  19.250  1.00  0.00            
ATOM     26  H12 ACD     1      20.320  28.130  19.170  1.00  0.00            
ATOM     27  C9  ACD     1      20.150  29.980  18.070  1.00  0.00            
ATOM     28  H13 ACD     1      19.090  30.170  18.260  1.00  0.00            
ATOM     29  H14 ACD     1      20.680  30.930  18.200  1.00  0.00            
ATOM     30  O7  ACD     1      20.450  29.360  16.910  1.00  0.00            
ATOM     31  H15 ACD     1      21.410  29.270  16.910  1.00  0.00            
ATOM     32  O8  ACD     1      22.750  27.180  20.080  1.00  0.00            
ATOM     33  C10 ACD     1      23.600  26.350  19.310  1.00  0.00            
ATOM     34  H16 ACD     1      24.020  26.970  18.510  1.00  0.00            
ATOM     35  C11 ACD     1      24.760  25.880  20.300  1.00  0.00            
ATOM     36  H17 ACD     1      24.270  25.570  21.230  1.00  0.00            
ATOM     37  O9  ACD     1      25.540  27.070  20.480  1.00  0.00            
ATOM     38  H18 ACD     1      25.100  27.540  21.190  1.00  0.00            
ATOM     39  C12 ACD     1      25.550  24.670  19.640  1.00  0.00            
ATOM     40  H19 ACD     1      26.070  25.120  18.790  1.00  0.00            
ATOM     41  O10 ACD     1      26.570  24.150  20.540  1.00  0.00            
ATOM     42  H20 ACD     1      26.110  23.600  21.190  1.00  0.00            
ATOM     43  C13 ACD     1      24.520  23.660  19.250  1.00  0.00            
ATOM     44  H21 ACD     1      25.060  22.820  18.800  1.00  0.00            
ATOM     45  O11 ACD     1      23.650  24.230  18.290  1.00  0.00            
ATOM     46  C14 ACD     1      22.760  25.280  18.730  1.00  0.00            
ATOM     47  H22 ACD     1      22.130  24.840  19.510  1.00  0.00            
ATOM     48  C15 ACD     1      21.940  25.770  17.490  1.00  0.00            
ATOM     49  H23 ACD     1      21.680  26.830  17.590  1.00  0.00            
ATOM     50  H24 ACD     1      22.600  25.750  16.610  1.00  0.00            
ATOM     51  O12 ACD     1      20.830  24.960  17.210  1.00  0.00            
ATOM     52  H25 ACD     1      20.180  25.520  16.770  1.00  0.00            
ATOM     53  O13 ACD     1      23.770  23.160  20.410  1.00  0.00            
ATOM     54  C16 ACD     1      23.860  21.770  20.590  1.00  0.00            
ATOM     55  H26 ACD     1      24.600  21.280  19.940  1.00  0.00            
ATOM     56  C17 ACD     1      24.290  21.620  22.070  1.00  0.00            
ATOM     57  H27 ACD     1      23.570  22.120  22.730  1.00  0.00            
ATOM     58  O14 ACD     1      25.700  22.050  22.200  1.00  0.00            
ATOM     59  H28 ACD     1      26.060  21.700  23.020  1.00  0.00            
ATOM     60  C18 ACD     1      24.140  20.170  22.510  1.00  0.00            
ATOM     61  H29 ACD     1      24.760  19.580  21.830  1.00  0.00            
ATOM     62  O15 ACD     1      24.470  19.980  23.900  1.00  0.00            
ATOM     63  H30 ACD     1      23.890  20.610  24.330  1.00  0.00            
ATOM     64  C19 ACD     1      22.660  19.720  22.330  1.00  0.00            
ATOM     65  H31 ACD     1      22.680  18.660  22.640  1.00  0.00            
ATOM     66  O16 ACD     1      22.420  19.780  20.900  1.00  0.00            
ATOM     67  C20 ACD     1      22.470  21.060  20.270  1.00  0.00            
ATOM     68  H32 ACD     1      21.640  21.650  20.680  1.00  0.00            
ATOM     69  C21 ACD     1      22.170  20.840  18.780  1.00  0.00            
ATOM     70  H33 ACD     1      21.160  20.420  18.770  1.00  0.00            
ATOM     71  H34 ACD     1      22.100  21.810  18.270  1.00  0.00            
ATOM     72  O17 ACD     1      23.160  19.930  18.170  1.00  0.00            
ATOM     73  H35 ACD     1      23.710  20.560  17.700  1.00  0.00            
ATOM     74  O18 ACD     1      21.820  20.460  23.230  1.00  0.00            
ATOM     75  C22 ACD     1      20.600  19.860  23.630  1.00  0.00            
ATOM     76  H36 ACD     1      20.750  18.870  24.080  1.00  0.00            
ATOM     77  C23 ACD     1      20.180  20.880  24.790  1.00  0.00            
ATOM     78  H37 ACD     1      20.240  21.880  24.330  1.00  0.00            
ATOM     79  O19 ACD     1      21.020  20.840  25.980  1.00  0.00            
ATOM     80  H38 ACD     1      21.070  19.960  26.360  1.00  0.00            
ATOM     81  C24 ACD     1      18.710  20.820  25.110  1.00  0.00            
ATOM     82  H39 ACD     1      18.550  19.890  25.670  1.00  0.00            
ATOM     83  O20 ACD     1      18.220  21.850  26.010  1.00  0.00            
ATOM     84  H40 ACD     1      17.330  22.000  25.680  1.00  0.00            
ATOM     85  C25 ACD     1      17.810  20.710  23.890  1.00  0.00            
ATOM     86  H41 ACD     1      16.790  20.490  24.230  1.00  0.00            
ATOM     87  O21 ACD     1      18.230  19.650  23.060  1.00  0.00            
ATOM     88  C26 ACD     1      19.580  19.740  22.520  1.00  0.00            
ATOM     89  H42 ACD     1      19.650  20.630  21.880  1.00  0.00            
ATOM     90  C27 ACD     1      19.790  18.460  21.620  1.00  0.00            
ATOM     91  H43 ACD     1      20.810  18.240  21.270  1.00  0.00            
ATOM     92  H44 ACD     1      19.570  17.550  22.190  1.00  0.00            
ATOM     93  O22 ACD     1      18.950  18.570  20.500  1.00  0.00            
ATOM     94  H45 ACD     1      18.020  18.340  20.570  1.00  0.00            
ATOM     95  O23 ACD     1      17.800  21.890  23.130  1.00  0.00            
ATOM     96  C28 ACD     1      16.510  22.520  22.810  1.00  0.00            
ATOM     97  H46 ACD     1      15.730  21.750  22.780  1.00  0.00            
ATOM     98  C29 ACD     1      16.710  23.050  21.370  1.00  0.00            
ATOM     99  H47 ACD     1      17.600  23.690  21.390  1.00  0.00            
ATOM    100  O24 ACD     1      15.650  24.010  20.990  1.00  0.00            
ATOM    101  C30 ACD     1      16.870  21.950  20.280  1.00  0.00            
ATOM    102  H48 ACD     1      17.150  22.340  19.290  1.00  0.00            
ATOM    103  H49 ACD     1      17.720  21.340  20.610  1.00  0.00            
ATOM    104  O25 ACD     1      15.680  21.150  20.140  1.00  0.00            
ATOM    105  H50 ACD     1      15.980  20.470  19.530  1.00  0.00            
ATOM    106  C31 ACD     1      16.170  23.510  23.930  1.00  0.00            
ATOM    107  H51 ACD     1      17.040  24.090  24.260  1.00  0.00            
ATOM    108  O26 ACD     1      15.730  22.810  25.070  1.00  0.00            
ATOM    109  H52 ACD     1      15.050  23.280  25.560  1.00  0.00            
ATOM    110  C32 ACD     1      15.160  24.540  23.300  1.00  0.00            
ATOM    111  H53 ACD     1      14.270  23.930  23.100  1.00  0.00            
ATOM    112  O27 ACD     1      14.920  25.630  24.220  1.00  0.00            
ATOM    113  H54 ACD     1      14.760  25.290  25.110  1.00  0.00            
ATOM    114  C33 ACD     1      15.510  25.120  21.970  1.00  0.00            
ATOM    115  H55 ACD     1      14.650  25.770  21.760  1.00  0.00            
ATOM    116  O28 ACD     1      16.720  25.970  22.010  1.00  0.00            
ATOM    117  C34 ACD     1      16.630  27.180  21.260  1.00  0.00            
ATOM    118  H56 ACD     1      15.700  27.270  20.680  1.00  0.00            
ATOM    119  C35 ACD     1      16.800  28.280  22.330  1.00  0.00            
ATOM    120  H57 ACD     1      17.730  27.990  22.850  1.00  0.00            
ATOM    121  O29 ACD     1      15.710  28.260  23.220  1.00  0.00            
ATOM    122  H58 ACD     1      15.610  27.320  23.420  1.00  0.00            
ATOM    123  C36 ACD     1      16.900  29.630  21.560  1.00  0.00            
ATOM    124  H59 ACD     1      15.940  29.740  21.050  1.00  0.00            
ATOM    125  O30 ACD     1      16.930  30.770  22.340  1.00  0.00            
ATOM    126  H60 ACD     1      17.790  30.820  22.770  1.00  0.00            
ATOM    127  C1  DX5     2      17.940  28.610  28.780  1.00  0.00            
ATOM    128  N1  DX5     2      18.470  27.720  27.830  1.00  0.00            
ATOM    129  C2  DX5     2      19.660  28.300  27.060  1.00  0.00            
ATOM    130  C3  DX5     2      17.520  26.970  27.040  1.00  0.00            
ATOM    131  C4  DX5     2      18.250  25.720  26.350  1.00  0.00            
ATOM    132  C5  DX5     2      19.060  24.940  27.400  1.00  0.00            
ATOM    133  N2  DX5     2      20.110  23.980  26.860  1.00  0.00            
ATOM    134  C6  DX5     2      20.940  23.490  28.080  1.00  0.00            
ATOM    135  C7  DX5     2      20.520  22.270  28.700  1.00  0.00            
ATOM    136  C8  DX5     2      21.230  21.780  29.820  1.00  0.00            
ATOM    137  C9  DX5     2      22.320  22.440  30.340  1.00  0.00            
ATOM    138  C10 DX5     2      22.660  23.690  29.810  1.00  0.00            
ATOM    139  C11 DX5     2      22.000  24.190  28.670  1.00  0.00            
ATOM    140  S1  DX5     2      22.620  25.650  27.780  1.00  0.00            
ATOM    141  C12 DX5     2      22.060  25.460  26.050  1.00  0.00            
ATOM    142  C13 DX5     2      22.770  26.110  25.040  1.00  0.00            
ATOM    143  C14 DX5     2      22.330  25.950  23.720  1.00  0.00            
ATOM    144  C15 DX5     2      21.170  25.240  23.440  1.00  0.00            
ATOM    145  Cl1 DX5     2      20.720  25.080  21.750  1.00  0.00            
ATOM    146  C16 DX5     2      20.420  24.690  24.460  1.00  0.00            
ATOM    147  C17 DX5     2      20.890  24.690  25.730  1.00  0.00            
ATOM    148  H1  DX5     2      18.750  28.990  29.410  1.00  0.00            
ATOM    149  H2  DX5     2      17.670  29.560  28.300  1.00  0.00            
ATOM    150  H3  DX5     2      17.210  28.200  29.480  1.00  0.00            
ATOM    151  H4  DX5     2      20.260  27.530  26.560  1.00  0.00            
ATOM    152  H5  DX5     2      19.350  28.960  26.230  1.00  0.00            
ATOM    153  H6  DX5     2      20.350  28.840  27.720  1.00  0.00            
ATOM    154  H7  DX5     2      17.000  27.590  26.300  1.00  0.00            
ATOM    155  H8  DX5     2      16.810  26.510  27.730  1.00  0.00            
ATOM    156  H9  DX5     2      18.810  26.160  25.520  1.00  0.00            
ATOM    157  H10 DX5     2      17.430  25.060  26.030  1.00  0.00            
ATOM    158  H11 DX5     2      18.410  24.430  28.110  1.00  0.00            
ATOM    159  H12 DX5     2      19.600  25.660  28.020  1.00  0.00            
ATOM    160  H13 DX5     2      19.730  23.110  26.460  1.00  0.00            
ATOM    161  H14 DX5     2      19.720  21.650  28.320  1.00  0.00            
ATOM    162  H15 DX5     2      20.940  20.880  30.360  1.00  0.00            
ATOM    163  H16 DX5     2      22.780  22.090  31.260  1.00  0.00            
ATOM    164  H17 DX5     2      23.440  24.200  30.370  1.00  0.00            
ATOM    165  H18 DX5     2      23.620  26.750  25.290  1.00  0.00            
ATOM    166  H19 DX5     2      22.880  26.420  22.910  1.00  0.00            
ATOM    167  H20 DX5     2      19.460  24.230  24.240  1.00  0.00            
TER
ENDMDL
MODEL        1
ATOM      1  H1  ACD     1      16.560  25.450  17.270  1.00  0.00            
ATOM      2  O1  ACD     1      16.160  24.580  17.160  1.00  0.00            
ATOM      3  C1  ACD     1      17.050  23.800  16.400  1.00  0.00            
ATOM      4  H2  ACD     1      16.860  23.930  15.320  1.00  0.00            
ATOM      5  H3  ACD     1      16.920  22.740  16.660  1.00  0.00            
ATOM      6  C2  ACD     1      18.480  24.270  16.410  1.00  0.00            
ATOM      7  H4  ACD     1      18.890  23.580  15.660  1.00  0.00            
ATOM      8  O2  ACD     1      18.650  25.640  16.060  1.00  0.00            
ATOM      9  C3  ACD     1      19.880  26.270  16.280  1.00  0.00            
ATOM     10  H5  ACD     1      19.730  27.310  15.970  1.00  0.00            
ATOM     11  O3  ACD     1      20.840  25.760  15.410  1.00  0.00            
ATOM     12  C4  ACD     1      21.170  26.450  14.170  1.00  0.00            
ATOM     13  H6  ACD     1      20.700  27.440  14.040  1.00  0.00            
ATOM     14  C5  ACD     1      22.610  26.680  14.280  1.00  0.00            
ATOM     15  H7  ACD     1      22.930  25.750  14.770  1.00  0.00            
ATOM     16  O4  ACD     1      22.720  27.700  15.250  1.00  0.00            
ATOM     17  H8  ACD     1      22.420  28.500  14.810  1.00  0.00            
ATOM     18  C6  ACD     1      23.330  26.850  12.950  1.00  0.00            
ATOM     19  H9  ACD     1      23.060  27.870  12.630  1.00  0.00            
ATOM     20  O5  ACD     1      24.780  26.860  13.050  1.00  0.00            
ATOM     21  H10 ACD     1      25.090  27.040  12.160  1.00  0.00            
ATOM     22  C7  ACD     1      22.790  25.960  11.840  1.00  0.00            
ATOM     23  H11 ACD     1      23.110  26.380  10.890  1.00  0.00            
ATOM     24  O6  ACD     1      21.410  26.060  11.780  1.00  0.00            
ATOM     25  C8  ACD     1      20.820  25.540  12.980  1.00  0.00            
ATOM     26  H12 ACD     1      21.330  24.590  13.200  1.00  0.00            
ATOM     27  C9  ACD     1      19.380  25.360  12.720  1.00  0.00            
ATOM     28  H13 ACD     1      19.210  24.860  11.760  1.00  0.00            
ATOM     29  H14 ACD     1      19.100  24.670  13.520  1.00  0.00            
ATOM     30  O7  ACD     1      18.680  26.630  12.880  1.00  0.00            
ATOM     31  H15 ACD     1      18.210  26.570  13.720  1.00  0.00            
ATOM     32  O8  ACD     1      23.220  24.630  11.970  1.00  0.00            
ATOM     33  C10 ACD     1      23.710  23.870  10.850  1.00  0.00            
ATOM     34  H16 ACD     1      24.360  24.520  10.240  1.00  0.00            
ATOM     35  C11 ACD     1      24.670  22.790  11.510  1.00  0.00            
ATOM     36  H17 ACD     1      24.250  22.470  12.480  1.00  0.00            
ATOM     37  O9  ACD     1      25.940  23.370  11.880  1.00  0.00            
ATOM     38  H18 ACD     1      26.490  22.690  12.280  1.00  0.00            
ATOM     39  C12 ACD     1      24.860  21.650  10.590  1.00  0.00            
ATOM     40  H19 ACD     1      25.340  21.990   9.670  1.00  0.00            
ATOM     41  O10 ACD     1      25.500  20.540  11.180  1.00  0.00            
ATOM     42  H20 ACD     1      24.760  19.960  11.370  1.00  0.00            
ATOM     43  C13 ACD     1      23.550  21.130  10.090  1.00  0.00            
ATOM     44  H21 ACD     1      23.770  20.320   9.390  1.00  0.00            
ATOM     45  O11 ACD     1      22.900  22.130   9.380  1.00  0.00            
ATOM     46  C14 ACD     1      22.500  23.260  10.170  1.00  0.00            
ATOM     47  H22 ACD     1      21.750  22.950  10.910  1.00  0.00            
ATOM     48  C15 ACD     1      21.850  24.270   9.240  1.00  0.00            
ATOM     49  H23 ACD     1      20.990  23.850   8.700  1.00  0.00            
ATOM     50  H24 ACD     1      21.370  25.100   9.770  1.00  0.00            
ATOM     51  O12 ACD     1      22.690  24.860   8.240  1.00  0.00            
ATOM     52  H25 ACD     1      22.090  25.300   7.630  1.00  0.00            
ATOM     53  O13 ACD     1      22.780  20.570  11.090  1.00  0.00            
ATOM     54  C16 ACD     1      21.860  19.480  10.710  1.00  0.00            
ATOM     55  H26 ACD     1      21.790  19.340   9.630  1.00  0.00            
ATOM     56  C17 ACD     1      22.440  18.150  11.320  1.00  0.00            
ATOM     57  H27 ACD     1      22.690  18.260  12.380  1.00  0.00            
ATOM     58  O14 ACD     1      23.610  17.830  10.630  1.00  0.00            
ATOM     59  H28 ACD     1      24.000  17.080  11.080  1.00  0.00            
ATOM     60  C18 ACD     1      21.400  17.070  11.340  1.00  0.00            
ATOM     61  H29 ACD     1      21.220  16.820  10.280  1.00  0.00            
ATOM     62  O15 ACD     1      21.870  15.860  12.040  1.00  0.00            
ATOM     63  H30 ACD     1      21.970  16.060  12.970  1.00  0.00            
ATOM     64  C19 ACD     1      20.040  17.550  11.880  1.00  0.00            
ATOM     65  H31 ACD     1      19.360  16.710  11.710  1.00  0.00            
ATOM     66  O16 ACD     1      19.570  18.650  10.990  1.00  0.00            
ATOM     67  C20 ACD     1      20.380  19.790  10.980  1.00  0.00            
ATOM     68  H32 ACD     1      20.370  20.210  11.990  1.00  0.00            
ATOM     69  C21 ACD     1      19.850  20.760   9.970  1.00  0.00            
ATOM     70  H33 ACD     1      20.560  21.580   9.900  1.00  0.00            
ATOM     71  H34 ACD     1      19.870  20.490   8.900  1.00  0.00            
ATOM     72  O17 ACD     1      18.610  21.370  10.410  1.00  0.00            
ATOM     73  H35 ACD     1      18.560  22.280  10.100  1.00  0.00            
ATOM     74  O18 ACD     1      20.020  18.030  13.210  1.00  0.00            
ATOM     75  C22 ACD     1      19.880  17.030  14.250  1.00  0.00            
ATOM     76  H36 ACD     1      19.910  16.040  13.780  1.00  0.00            
ATOM     77  C23 ACD     1      21.120  17.170  15.200  1.00  0.00            
ATOM     78  H37 ACD     1      21.300  18.250  15.280  1.00  0.00            
ATOM     79  O19 ACD     1      22.300  16.510  14.690  1.00  0.00            
ATOM     80  H38 ACD     1      23.000  16.550  15.330  1.00  0.00            
ATOM     81  C24 ACD     1      20.730  16.550  16.580  1.00  0.00            
ATOM     82  H39 ACD     1      20.650  15.470  16.380  1.00  0.00            
ATOM     83  O20 ACD     1      21.650  16.880  17.570  1.00  0.00            
ATOM     84  H40 ACD     1      21.470  17.740  17.960  1.00  0.00            
ATOM     85  C25 ACD     1      19.340  17.030  17.060  1.00  0.00            
ATOM     86  H41 ACD     1      19.140  16.670  18.070  1.00  0.00            
ATOM     87  O21 ACD     1      18.410  16.520  16.180  1.00  0.00            
ATOM     88  C26 ACD     1      18.530  17.150  14.900  1.00  0.00            
ATOM     89  H42 ACD     1      18.230  18.210  14.970  1.00  0.00            
ATOM     90  C27 ACD     1      17.530  16.530  13.980  1.00  0.00            
ATOM     91  H43 ACD     1      16.540  16.920  14.230  1.00  0.00            
ATOM     92  H44 ACD     1      17.680  16.850  12.940  1.00  0.00            
ATOM     93  O22 ACD     1      17.550  15.130  14.180  1.00  0.00            
ATOM     94  H45 ACD     1      17.460  14.920  15.110  1.00  0.00            
ATOM     95  O23 ACD     1      19.260  18.420  17.010  1.00  0.00            
ATOM     96  C28 ACD     1      18.710  19.100  18.150  1.00  0.00            
ATOM     97  H46 ACD     1      18.250  18.300  18.750  1.00  0.00            
ATOM     98  C29 ACD     1      17.730  20.120  17.610  1.00  0.00            
ATOM     99  H47 ACD     1      18.100  20.610  16.700  1.00  0.00            
ATOM    100  O24 ACD     1      17.480  21.120  18.560  1.00  0.00            
ATOM    101  C30 ACD     1      16.300  19.480  17.290  1.00  0.00            
ATOM    102  H48 ACD     1      15.580  20.280  17.470  1.00  0.00            
ATOM    103  H49 ACD     1      16.280  19.100  16.260  1.00  0.00            
ATOM    104  O25 ACD     1      15.860  18.480  18.160  1.00  0.00            
ATOM    105  H50 ACD     1      14.900  18.530  18.140  1.00  0.00            
ATOM    106  C31 ACD     1      19.950  19.750  18.820  1.00  0.00            
ATOM    107  H51 ACD     1      20.620  20.230  18.090  1.00  0.00            
ATOM    108  O26 ACD     1      20.770  18.760  19.480  1.00  0.00            
ATOM    109  H52 ACD     1      20.470  18.380  20.310  1.00  0.00            
ATOM    110  C32 ACD     1      19.550  20.870  19.800  1.00  0.00            
ATOM    111  H53 ACD     1      18.990  20.380  20.610  1.00  0.00            
ATOM    112  O27 ACD     1      20.650  21.590  20.320  1.00  0.00            
ATOM    113  H54 ACD     1      20.260  21.900  21.140  1.00  0.00            
ATOM    114  C33 ACD     1      18.610  21.820  19.040  1.00  0.00            
ATOM    115  H55 ACD     1      18.220  22.600  19.700  1.00  0.00            
ATOM    116  O28 ACD     1      19.230  22.560  17.980  1.00  0.00            
ATOM    117  C34 ACD     1      19.050  23.970  17.860  1.00  0.00            
ATOM    118  H56 ACD     1      18.400  24.330  18.660  1.00  0.00            
ATOM    119  C35 ACD     1      20.450  24.570  18.080  1.00  0.00            
ATOM    120  H57 ACD     1      21.130  23.970  17.460  1.00  0.00            
ATOM    121  O29 ACD     1      20.800  24.470  19.430  1.00  0.00            
ATOM    122  H58 ACD     1      20.540  23.600  19.750  1.00  0.00            
ATOM    123  C36 ACD     1      20.390  26.080  17.720  1.00  0.00            
ATOM    124  H59 ACD     1      19.630  26.610  18.310  1.00  0.00            
ATOM    125  O30 ACD     1      21.640  26.690  17.760  1.00  0.00            
ATOM    126  H60 ACD     1      21.840  26.840  16.830  1.00  0.00            
ATOM    127  C1  DX5     2      25.050  23.540  15.440  1.00  0.00            
ATOM    128  N1  DX5     2      24.740  23.470  16.880  1.00  0.00            
ATOM    129  C2  DX5     2      24.380  24.760  17.440  1.00  0.00            
ATOM    130  C3  DX5     2      25.750  22.620  17.650  1.00  0.00            
ATOM    131  C4  DX5     2      25.440  22.270  19.170  1.00  0.00            
ATOM    132  C5  DX5     2      24.000  22.010  19.670  1.00  0.00            
ATOM    133  N2  DX5     2      23.370  20.790  19.050  1.00  0.00            
ATOM    134  C6  DX5     2      23.670  19.550  19.890  1.00  0.00            
ATOM    135  C7  DX5     2      23.040  19.410  21.180  1.00  0.00            
ATOM    136  C8  DX5     2      23.250  18.180  21.820  1.00  0.00            
ATOM    137  C9  DX5     2      23.840  17.090  21.240  1.00  0.00            
ATOM    138  C10 DX5     2      24.620  17.300  20.080  1.00  0.00            
ATOM    139  C11 DX5     2      24.530  18.520  19.370  1.00  0.00            
ATOM    140  S1  DX5     2      25.550  18.770  17.930  1.00  0.00            
ATOM    141  C12 DX5     2      24.340  19.680  17.000  1.00  0.00            
ATOM    142  C13 DX5     2      24.320  19.400  15.640  1.00  0.00            
ATOM    143  C14 DX5     2      23.420  20.020  14.750  1.00  0.00            
ATOM    144  C15 DX5     2      22.540  20.970  15.310  1.00  0.00            
ATOM    145  Cl1 DX5     2      21.360  21.760  14.250  1.00  0.00            
ATOM    146  C16 DX5     2      22.560  21.200  16.670  1.00  0.00            
ATOM    147  C17 DX5     2      23.410  20.590  17.560  1.00  0.00            
ATOM    148  H1  DX5     2      24.260  24.100  14.910  1.00  0.00            
ATOM    149  H2  DX5     2      26.090  23.820  15.270  1.00  0.00            
ATOM    150  H3  DX5     2      24.970  22.530  15.010  1.00  0.00            
ATOM    151  H4  DX5     2      23.880  25.410  16.700  1.00  0.00            
ATOM    152  H5  DX5     2      23.740  24.650  18.330  1.00  0.00            
ATOM    153  H6  DX5     2      25.280  25.260  17.810  1.00  0.00            
ATOM    154  H7  DX5     2      26.740  23.040  17.390  1.00  0.00            
ATOM    155  H8  DX5     2      25.760  21.650  17.150  1.00  0.00            
ATOM    156  H9  DX5     2      25.900  23.010  19.840  1.00  0.00            
ATOM    157  H10 DX5     2      25.980  21.340  19.340  1.00  0.00            
ATOM    158  H11 DX5     2      23.370  22.860  19.430  1.00  0.00            
ATOM    159  H12 DX5     2      23.870  21.870  20.750  1.00  0.00            
ATOM    160  H13 DX5     2      22.360  20.890  19.240  1.00  0.00            
ATOM    161  H14 DX5     2      22.370  20.180  21.580  1.00  0.00            
ATOM    162  H15 DX5     2      22.860  18.070  22.830  1.00  0.00            
ATOM    163  H16 DX5     2      23.890  16.170  21.820  1.00  0.00            
ATOM    164  H17 DX5     2      25.360  16.570  19.760  1.00  0.00            
ATOM    165  H18 DX5     2      25.040  18.680  15.260  1.00  0.00            
ATOM    166  H19 DX5     2      23.410  19.840  13.680  1.00  0.00            
ATOM    167  H20 DX5     2      21.830  21.900  17.060  1.00  0.00            
TER
ENDMDL
MODEL        1
ATOM      1  H1  ACD     1      19.530  14.230  26.940  1.00  0.00            
ATOM      2  O1  ACD     1      19.180  13.560  26.340  1.00  0.00            
ATOM      3  C1  ACD     1      19.380  13.900  24.970  1.00  0.00            
ATOM      4  H2  ACD     1      18.810  14.730  24.550  1.00  0.00            
ATOM      5  H3  ACD     1      19.020  13.130  24.270  1.00  0.00            
ATOM      6  C2  ACD     1      20.860  14.110  24.570  1.00  0.00            
ATOM      7  H4  ACD     1      20.900  14.130  23.470  1.00  0.00            
ATOM      8  O2  ACD     1      21.250  15.340  25.120  1.00  0.00            
ATOM      9  C3  ACD     1      22.620  15.610  24.990  1.00  0.00            
ATOM     10  H5  ACD     1      22.900  16.510  25.550  1.00  0.00            
ATOM     11  O3  ACD     1      22.860  15.840  23.610  1.00  0.00            
ATOM     12  C4  ACD     1      23.240  17.140  23.180  1.00  0.00            
ATOM     13  H6  ACD     1      23.280  17.780  24.070  1.00  0.00            
ATOM     14  C5  ACD     1      24.630  17.080  22.580  1.00  0.00            
ATOM     15  H7  ACD     1      24.600  16.220  21.890  1.00  0.00            
ATOM     16  O4  ACD     1      25.710  16.880  23.590  1.00  0.00            
ATOM     17  H8  ACD     1      25.360  16.210  24.190  1.00  0.00            
ATOM     18  C6  ACD     1      24.960  18.220  21.670  1.00  0.00            
ATOM     19  H9  ACD     1      25.070  19.090  22.330  1.00  0.00            
ATOM     20  O5  ACD     1      26.160  18.110  20.990  1.00  0.00            
ATOM     21  H10 ACD     1      26.880  18.230  21.620  1.00  0.00            
ATOM     22  C7  ACD     1      23.740  18.430  20.740  1.00  0.00            
ATOM     23  H11 ACD     1      23.840  19.320  20.110  1.00  0.00            
ATOM     24  O6  ACD     1      22.580  18.760  21.590  1.00  0.00            
ATOM     25  C8  ACD     1      22.110  17.620  22.260  1.00  0.00            
ATOM     26  H12 ACD     1      21.820  16.870  21.510  1.00  0.00            
ATOM     27  C9  ACD     1      20.850  18.020  22.990  1.00  0.00            
ATOM     28  H13 ACD     1      20.400  17.210  23.580  1.00  0.00            
ATOM     29  H14 ACD     1      21.170  18.850  23.640  1.00  0.00            
ATOM     30  O7  ACD     1      19.810  18.450  22.040  1.00  0.00            
ATOM     31  H15 ACD     1      19.470  17.640  21.640  1.00  0.00            
ATOM     32  O8  ACD     1      23.580  17.320  19.890  1.00  0.00            
ATOM     33  C10 ACD     1      23.720  17.500  18.480  1.00  0.00            
ATOM     34  H16 ACD     1      24.140  18.490  18.260  1.00  0.00            
ATOM     35  C11 ACD     1      24.780  16.480  18.120  1.00  0.00            
ATOM     36  H17 ACD     1      24.430  15.540  18.560  1.00  0.00            
ATOM     37  O9  ACD     1      26.110  16.760  18.550  1.00  0.00            
ATOM     38  H18 ACD     1      26.040  17.300  19.340  1.00  0.00            
ATOM     39  C12 ACD     1      24.710  16.280  16.560  1.00  0.00            
ATOM     40  H19 ACD     1      25.150  17.210  16.190  1.00  0.00            
ATOM     41  O10 ACD     1      25.520  15.220  16.290  1.00  0.00            
ATOM     42  H20 ACD     1      26.180  15.240  16.990  1.00  0.00            
ATOM     43  C13 ACD     1      23.320  15.970  16.070  1.00  0.00            
ATOM     44  H21 ACD     1      23.300  15.950  14.970  1.00  0.00            
ATOM     45  O11 ACD     1      22.480  17.030  16.410  1.00  0.00            
ATOM     46  C14 ACD     1      22.400  17.270  17.810  1.00  0.00            
ATOM     47  H22 ACD     1      21.920  16.360  18.210  1.00  0.00            
ATOM     48  C15 ACD     1      21.510  18.490  18.020  1.00  0.00            
ATOM     49  H23 ACD     1      21.470  18.650  19.100  1.00  0.00            
ATOM     50  H24 ACD     1      22.030  19.310  17.520  1.00  0.00            
ATOM     51  O12 ACD     1      20.160  18.360  17.440  1.00  0.00            
ATOM     52  H25 ACD     1      20.280  18.040  16.530  1.00  0.00            
ATOM     53  O13 ACD     1      22.850  14.750  16.680  1.00  0.00            
ATOM     54  C16 ACD     1      22.230  13.850  15.920  1.00  0.00            
ATOM     55  H26 ACD     1      22.240  14.240  14.890  1.00  0.00            
ATOM     56  C17 ACD     1      23.120  12.640  15.920  1.00  0.00            
ATOM     57  H27 ACD     1      23.470  12.330  16.920  1.00  0.00            
ATOM     58  O14 ACD     1      24.300  12.940  15.170  1.00  0.00            
ATOM     59  H28 ACD     1      24.640  13.750  15.570  1.00  0.00            
ATOM     60  C18 ACD     1      22.360  11.450  15.320  1.00  0.00            
ATOM     61  H29 ACD     1      22.190  11.680  14.260  1.00  0.00            
ATOM     62  O15 ACD     1      23.080  10.230  15.390  1.00  0.00            
ATOM     63  H30 ACD     1      22.580   9.680  14.790  1.00  0.00            
ATOM     64  C19 ACD     1      20.940  11.250  15.890  1.00  0.00            
ATOM     65  H31 ACD     1      20.300  10.540  15.360  1.00  0.00            
ATOM     66  O16 ACD     1      20.210  12.420  15.730  1.00  0.00            
ATOM     67  C20 ACD     1      20.750  13.600  16.340  1.00  0.00            
ATOM     68  H32 ACD     1      20.810  13.560  17.430  1.00  0.00            
ATOM     69  C21 ACD     1      19.950  14.800  16.020  1.00  0.00            
ATOM     70  H33 ACD     1      18.930  14.550  16.310  1.00  0.00            
ATOM     71  H34 ACD     1      20.380  15.550  16.690  1.00  0.00            
ATOM     72  O17 ACD     1      20.050  15.180  14.660  1.00  0.00            
ATOM     73  H35 ACD     1      19.340  15.820  14.690  1.00  0.00            
ATOM     74  O18 ACD     1      21.030  10.790  17.270  1.00  0.00            
ATOM     75  C22 ACD     1      20.520   9.480  17.550  1.00  0.00            
ATOM     76  H36 ACD     1      20.190   8.830  16.730  1.00  0.00            
ATOM     77  C23 ACD     1      21.720   8.870  18.340  1.00  0.00            
ATOM     78  H37 ACD     1      22.030   9.690  19.000  1.00  0.00            
ATOM     79  O19 ACD     1      22.790   8.430  17.410  1.00  0.00            
ATOM     80  H38 ACD     1      22.990   9.110  16.770  1.00  0.00            
ATOM     81  C24 ACD     1      21.400   7.730  19.360  1.00  0.00            
ATOM     82  H39 ACD     1      21.040   6.830  18.850  1.00  0.00            
ATOM     83  O20 ACD     1      22.500   7.250  20.200  1.00  0.00            
ATOM     84  H40 ACD     1      22.930   6.560  19.690  1.00  0.00            
ATOM     85  C25 ACD     1      20.310   8.210  20.290  1.00  0.00            
ATOM     86  H41 ACD     1      20.000   7.380  20.950  1.00  0.00            
ATOM     87  O21 ACD     1      19.160   8.630  19.560  1.00  0.00            
ATOM     88  C26 ACD     1      19.360   9.770  18.560  1.00  0.00            
ATOM     89  H42 ACD     1      19.520  10.720  19.100  1.00  0.00            
ATOM     90  C27 ACD     1      18.100  10.060  17.770  1.00  0.00            
ATOM     91  H43 ACD     1      18.310  10.790  16.980  1.00  0.00            
ATOM     92  H44 ACD     1      17.730   9.260  17.120  1.00  0.00            
ATOM     93  O22 ACD     1      17.070  10.720  18.620  1.00  0.00            
ATOM     94  H45 ACD     1      16.670  10.020  19.150  1.00  0.00            
ATOM     95  O23 ACD     1      20.680   9.290  21.200  1.00  0.00            
ATOM     96  C28 ACD     1      20.370   9.140  22.570  1.00  0.00            
ATOM     97  H46 ACD     1      19.740   8.260  22.740  1.00  0.00            
ATOM     98  C29 ACD     1      19.580  10.370  22.970  1.00  0.00            
ATOM     99  H47 ACD     1      19.900  11.290  22.460  1.00  0.00            
ATOM    100  O24 ACD     1      19.610  10.560  24.380  1.00  0.00            
ATOM    101  C30 ACD     1      18.140  10.160  22.500  1.00  0.00            
ATOM    102  H48 ACD     1      18.070  10.040  21.410  1.00  0.00            
ATOM    103  H49 ACD     1      17.750   9.230  22.940  1.00  0.00            
ATOM    104  O25 ACD     1      17.490  11.390  22.740  1.00  0.00            
ATOM    105  H50 ACD     1      17.950  12.210  22.530  1.00  0.00            
ATOM    106  C31 ACD     1      21.740   9.160  23.260  1.00  0.00            
ATOM    107  H51 ACD     1      22.290   9.960  22.760  1.00  0.00            
ATOM    108  O26 ACD     1      22.400   7.940  22.990  1.00  0.00            
ATOM    109  H52 ACD     1      22.410   7.820  22.030  1.00  0.00            
ATOM    110  C32 ACD     1      21.650   9.420  24.760  1.00  0.00            
ATOM    111  H53 ACD     1      21.220   8.500  25.180  1.00  0.00            
ATOM    112  O27 ACD     1      22.970   9.570  25.170  1.00  0.00            
ATOM    113  H54 ACD     1      23.460   8.820  24.820  1.00  0.00            
ATOM    114  C33 ACD     1      20.890  10.680  25.030  1.00  0.00            
ATOM    115  H55 ACD     1      20.580  10.800  26.070  1.00  0.00            
ATOM    116  O28 ACD     1      21.500  11.790  24.380  1.00  0.00            
ATOM    117  C34 ACD     1      21.680  12.960  25.140  1.00  0.00            
ATOM    118  H56 ACD     1      21.500  12.860  26.210  1.00  0.00            
ATOM    119  C35 ACD     1      23.200  13.200  25.030  1.00  0.00            
ATOM    120  H57 ACD     1      23.490  13.290  23.980  1.00  0.00            
ATOM    121  O29 ACD     1      24.010  12.150  25.590  1.00  0.00            
ATOM    122  H58 ACD     1      23.670  11.280  25.380  1.00  0.00            
ATOM    123  C36 ACD     1      23.530  14.590  25.600  1.00  0.00            
ATOM    124  H59 ACD     1      23.320  14.530  26.670  1.00  0.00            
ATOM    125  O30 ACD     1      24.900  14.940  25.430  1.00  0.00            
ATOM    126  H60 ACD     1      25.450  14.160  25.580  1.00  0.00            
ATOM    127  C1  DX5     2      26.890  11.780  16.680  1.00  0.00            
ATOM    128  N1  DX5     2      27.850  12.010  17.760  1.00  0.00            
ATOM    129  C2  DX5     2      29.240  11.960  17.290  1.00  0.00            
ATOM    130  C3  DX5     2      27.490  13.220  18.510  1.00  0.00            
ATOM    131  C4  DX5     2      28.340  13.420  19.760  1.00  0.00            
ATOM    132  C5  DX5     2      28.380  12.220  20.740  1.00  0.00            
ATOM    133  N2  DX5     2      27.230  12.250  21.780  1.00  0.00            
ATOM    134  C6  DX5     2      27.530  11.230  22.840  1.00  0.00            
ATOM    135  C7  DX5     2      28.140  11.640  24.070  1.00  0.00            
ATOM    136  C8  DX5     2      28.470  10.720  25.050  1.00  0.00            
ATOM    137  C9  DX5     2      28.330   9.390  24.670  1.00  0.00            
ATOM    138  C10 DX5     2      27.770   8.970  23.460  1.00  0.00            
ATOM    139  C11 DX5     2      27.240   9.920  22.590  1.00  0.00            
ATOM    140  S1  DX5     2      26.400   9.320  21.080  1.00  0.00            
ATOM    141  C12 DX5     2      25.340  10.720  20.860  1.00  0.00            
ATOM    142  C13 DX5     2      23.980  10.560  20.540  1.00  0.00            
ATOM    143  C14 DX5     2      23.110  11.670  20.440  1.00  0.00            
ATOM    144  C15 DX5     2      23.590  12.910  20.720  1.00  0.00            
ATOM    145  Cl1 DX5     2      22.430  14.190  20.520  1.00  0.00            
ATOM    146  C16 DX5     2      24.990  13.130  20.970  1.00  0.00            
ATOM    147  C17 DX5     2      25.880  12.040  21.120  1.00  0.00            
ATOM    148  H1  DX5     2      26.960  12.520  15.870  1.00  0.00            
ATOM    149  H2  DX5     2      27.130  10.860  16.130  1.00  0.00            
ATOM    150  H3  DX5     2      25.850  11.770  17.010  1.00  0.00            
ATOM    151  H4  DX5     2      29.350  11.080  16.630  1.00  0.00            
ATOM    152  H5  DX5     2      29.410  12.910  16.760  1.00  0.00            
ATOM    153  H6  DX5     2      29.950  11.900  18.120  1.00  0.00            
ATOM    154  H7  DX5     2      26.430  13.270  18.820  1.00  0.00            
ATOM    155  H8  DX5     2      27.610  14.080  17.840  1.00  0.00            
ATOM    156  H9  DX5     2      28.180  14.360  20.290  1.00  0.00            
ATOM    157  H10 DX5     2      29.390  13.500  19.430  1.00  0.00            
ATOM    158  H11 DX5     2      29.330  12.220  21.280  1.00  0.00            
ATOM    159  H12 DX5     2      28.270  11.320  20.140  1.00  0.00            
ATOM    160  H13 DX5     2      27.260  13.150  22.290  1.00  0.00            
ATOM    161  H14 DX5     2      28.240  12.700  24.250  1.00  0.00            
ATOM    162  H15 DX5     2      28.720  10.990  26.070  1.00  0.00            
ATOM    163  H16 DX5     2      28.740   8.700  25.410  1.00  0.00            
ATOM    164  H17 DX5     2      27.780   7.920  23.180  1.00  0.00            
ATOM    165  H18 DX5     2      23.670   9.530  20.420  1.00  0.00            
ATOM    166  H19 DX5     2      22.100  11.460  20.080  1.00  0.00            
ATOM    167  H20 DX5     2      25.360  14.140  21.180  1.00  0.00            
TER
ENDMDL
MODEL        1
ATOM      1  H1  ACD     1      21.770  17.830  18.960  1.00  0.00            
ATOM      2  O1  ACD     1      22.060  18.280  18.150  1.00  0.00            
ATOM      3  C1  ACD     1      20.880  18.560  17.410  1.00  0.00            
ATOM      4  H2  ACD     1      20.210  19.170  18.030  1.00  0.00            
ATOM      5  H3  ACD     1      20.390  17.580  17.300  1.00  0.00            
ATOM      6  C2  ACD     1      21.160  19.320  16.120  1.00  0.00            
ATOM      7  H4  ACD     1      20.170  19.700  15.820  1.00  0.00            
ATOM      8  O2  ACD     1      22.020  20.430  16.450  1.00  0.00            
ATOM      9  C3  ACD     1      22.400  21.280  15.390  1.00  0.00            
ATOM     10  H5  ACD     1      23.040  22.010  15.890  1.00  0.00            
ATOM     11  O3  ACD     1      21.270  21.920  14.720  1.00  0.00            
ATOM     12  C4  ACD     1      21.280  23.380  14.700  1.00  0.00            
ATOM     13  H6  ACD     1      22.290  23.720  14.960  1.00  0.00            
ATOM     14  C5  ACD     1      21.020  23.850  13.320  1.00  0.00            
ATOM     15  H7  ACD     1      20.150  23.310  12.930  1.00  0.00            
ATOM     16  O4  ACD     1      22.130  23.460  12.500  1.00  0.00            
ATOM     17  H8  ACD     1      22.500  22.640  12.850  1.00  0.00            
ATOM     18  C6  ACD     1      20.770  25.370  13.290  1.00  0.00            
ATOM     19  H9  ACD     1      21.690  25.910  13.550  1.00  0.00            
ATOM     20  O5  ACD     1      20.380  25.690  11.970  1.00  0.00            
ATOM     21  H10 ACD     1      19.610  25.170  11.730  1.00  0.00            
ATOM     22  C7  ACD     1      19.740  25.820  14.250  1.00  0.00            
ATOM     23  H11 ACD     1      19.850  26.910  14.320  1.00  0.00            
ATOM     24  O6  ACD     1      20.020  25.290  15.560  1.00  0.00            
ATOM     25  C8  ACD     1      20.220  23.880  15.660  1.00  0.00            
ATOM     26  H12 ACD     1      19.240  23.450  15.420  1.00  0.00            
ATOM     27  C9  ACD     1      20.640  23.600  17.100  1.00  0.00            
ATOM     28  H13 ACD     1      19.910  23.990  17.820  1.00  0.00            
ATOM     29  H14 ACD     1      20.420  22.530  17.210  1.00  0.00            
ATOM     30  O7  ACD     1      21.960  24.160  17.370  1.00  0.00            
ATOM     31  H15 ACD     1      21.790  25.100  17.310  1.00  0.00            
ATOM     32  O8  ACD     1      18.450  25.350  13.850  1.00  0.00            
ATOM     33  C10 ACD     1      17.340  26.260  14.030  1.00  0.00            
ATOM     34  H16 ACD     1      17.770  27.270  14.020  1.00  0.00            
ATOM     35  C11 ACD     1      16.260  26.010  12.850  1.00  0.00            
ATOM     36  H17 ACD     1      16.200  24.950  12.570  1.00  0.00            
ATOM     37  O9  ACD     1      16.650  26.830  11.700  1.00  0.00            
ATOM     38  H18 ACD     1      16.890  27.670  12.100  1.00  0.00            
ATOM     39  C12 ACD     1      14.860  26.330  13.320  1.00  0.00            
ATOM     40  H19 ACD     1      14.720  27.410  13.480  1.00  0.00            
ATOM     41  O10 ACD     1      13.910  25.910  12.310  1.00  0.00            
ATOM     42  H20 ACD     1      14.010  26.550  11.590  1.00  0.00            
ATOM     43  C13 ACD     1      14.580  25.580  14.580  1.00  0.00            
ATOM     44  H21 ACD     1      13.520  25.660  14.850  1.00  0.00            
ATOM     45  O11 ACD     1      15.400  26.180  15.620  1.00  0.00            
ATOM     46  C14 ACD     1      16.810  25.960  15.440  1.00  0.00            
ATOM     47  H22 ACD     1      17.110  24.930  15.690  1.00  0.00            
ATOM     48  C15 ACD     1      17.440  26.710  16.540  1.00  0.00            
ATOM     49  H23 ACD     1      17.180  26.400  17.560  1.00  0.00            
ATOM     50  H24 ACD     1      18.540  26.690  16.530  1.00  0.00            
ATOM     51  O12 ACD     1      17.180  28.160  16.480  1.00  0.00            
ATOM     52  H25 ACD     1      16.380  28.290  16.990  1.00  0.00            
ATOM     53  O13 ACD     1      14.830  24.170  14.350  1.00  0.00            
ATOM     54  C16 ACD     1      13.780  23.290  14.760  1.00  0.00            
ATOM     55  H26 ACD     1      12.850  23.800  15.040  1.00  0.00            
ATOM     56  C17 ACD     1      13.350  22.500  13.510  1.00  0.00            
ATOM     57  H27 ACD     1      14.270  22.100  13.050  1.00  0.00            
ATOM     58  O14 ACD     1      12.700  23.340  12.560  1.00  0.00            
ATOM     59  H28 ACD     1      13.340  23.950  12.190  1.00  0.00            
ATOM     60  C18 ACD     1      12.510  21.250  13.930  1.00  0.00            
ATOM     61  H29 ACD     1      11.570  21.720  14.240  1.00  0.00            
ATOM     62  O15 ACD     1      12.100  20.400  12.810  1.00  0.00            
ATOM     63  H30 ACD     1      11.830  21.050  12.160  1.00  0.00            
ATOM     64  C19 ACD     1      13.080  20.470  15.090  1.00  0.00            
ATOM     65  H31 ACD     1      12.450  19.660  15.480  1.00  0.00            
ATOM     66  O16 ACD     1      13.350  21.350  16.170  1.00  0.00            
ATOM     67  C20 ACD     1      14.280  22.470  15.920  1.00  0.00            
ATOM     68  H32 ACD     1      15.260  22.020  15.730  1.00  0.00            
ATOM     69  C21 ACD     1      14.400  23.190  17.260  1.00  0.00            
ATOM     70  H33 ACD     1      14.590  22.540  18.130  1.00  0.00            
ATOM     71  H34 ACD     1      15.170  23.960  17.110  1.00  0.00            
ATOM     72  O17 ACD     1      13.100  23.810  17.480  1.00  0.00            
ATOM     73  H35 ACD     1      13.190  24.510  18.140  1.00  0.00            
ATOM     74  O18 ACD     1      14.320  19.800  14.640  1.00  0.00            
ATOM     75  C22 ACD     1      14.520  18.440  15.090  1.00  0.00            
ATOM     76  H36 ACD     1      13.680  18.180  15.740  1.00  0.00            
ATOM     77  C23 ACD     1      14.380  17.650  13.760  1.00  0.00            
ATOM     78  H37 ACD     1      15.200  17.940  13.090  1.00  0.00            
ATOM     79  O19 ACD     1      13.090  17.780  13.090  1.00  0.00            
ATOM     80  H38 ACD     1      12.870  18.710  13.100  1.00  0.00            
ATOM     81  C24 ACD     1      14.600  16.150  14.010  1.00  0.00            
ATOM     82  H39 ACD     1      13.790  15.710  14.610  1.00  0.00            
ATOM     83  O20 ACD     1      14.600  15.390  12.820  1.00  0.00            
ATOM     84  H40 ACD     1      13.830  15.770  12.400  1.00  0.00            
ATOM     85  C25 ACD     1      15.890  15.920  14.830  1.00  0.00            
ATOM     86  H41 ACD     1      15.890  14.870  15.140  1.00  0.00            
ATOM     87  O21 ACD     1      16.020  16.720  15.940  1.00  0.00            
ATOM     88  C26 ACD     1      15.880  18.110  15.640  1.00  0.00            
ATOM     89  H42 ACD     1      16.670  18.500  14.980  1.00  0.00            
ATOM     90  C27 ACD     1      16.070  18.900  16.920  1.00  0.00            
ATOM     91  H43 ACD     1      15.780  19.950  16.770  1.00  0.00            
ATOM     92  H44 ACD     1      15.490  18.350  17.670  1.00  0.00            
ATOM     93  O22 ACD     1      17.430  18.850  17.370  1.00  0.00            
ATOM     94  H45 ACD     1      17.450  19.520  18.060  1.00  0.00            
ATOM     95  O23 ACD     1      17.000  16.090  13.900  1.00  0.00            
ATOM     96  C28 ACD     1      18.260  15.280  14.090  1.00  0.00            
ATOM     97  H46 ACD     1      17.950  14.230  14.130  1.00  0.00            
ATOM     98  C29 ACD     1      18.930  15.570  15.480  1.00  0.00            
ATOM     99  H47 ACD     1      18.700  16.610  15.760  1.00  0.00            
ATOM    100  O24 ACD     1      20.310  15.420  15.380  1.00  0.00            
ATOM    101  C30 ACD     1      18.460  14.650  16.610  1.00  0.00            
ATOM    102  H48 ACD     1      18.860  14.930  17.590  1.00  0.00            
ATOM    103  H49 ACD     1      17.370  14.620  16.700  1.00  0.00            
ATOM    104  O25 ACD     1      18.800  13.320  16.310  1.00  0.00            
ATOM    105  H50 ACD     1      18.690  12.850  17.130  1.00  0.00            
ATOM    106  C31 ACD     1      19.090  15.560  12.780  1.00  0.00            
ATOM    107  H51 ACD     1      18.870  16.590  12.480  1.00  0.00            
ATOM    108  O26 ACD     1      18.780  14.700  11.750  1.00  0.00            
ATOM    109  H52 ACD     1      19.280  14.760  10.940  1.00  0.00            
ATOM    110  C32 ACD     1      20.630  15.600  13.030  1.00  0.00            
ATOM    111  H53 ACD     1      20.970  14.560  13.130  1.00  0.00            
ATOM    112  O27 ACD     1      21.360  16.260  11.930  1.00  0.00            
ATOM    113  H54 ACD     1      20.970  15.940  11.110  1.00  0.00            
ATOM    114  C33 ACD     1      20.990  16.160  14.440  1.00  0.00            
ATOM    115  H55 ACD     1      22.070  16.020  14.610  1.00  0.00            
ATOM    116  O28 ACD     1      20.700  17.560  14.570  1.00  0.00            
ATOM    117  C34 ACD     1      21.740  18.380  15.040  1.00  0.00            
ATOM    118  H56 ACD     1      22.540  17.830  15.550  1.00  0.00            
ATOM    119  C35 ACD     1      22.320  19.230  13.850  1.00  0.00            
ATOM    120  H57 ACD     1      21.410  19.620  13.390  1.00  0.00            
ATOM    121  O29 ACD     1      23.060  18.360  12.960  1.00  0.00            
ATOM    122  H58 ACD     1      22.460  17.640  12.740  1.00  0.00            
ATOM    123  C36 ACD     1      23.160  20.400  14.450  1.00  0.00            
ATOM    124  H59 ACD     1      24.060  20.030  14.950  1.00  0.00            
ATOM    125  O30 ACD     1      23.630  21.280  13.420  1.00  0.00            
ATOM    126  H60 ACD     1      24.170  20.710  12.870  1.00  0.00            
ATOM    127  C1  DX5     2      20.020  21.460  10.970  1.00  0.00            
ATOM    128  N1  DX5     2      19.870  20.040  10.560  1.00  0.00            
ATOM    129  C2  DX5     2      21.220  19.610  10.190  1.00  0.00            
ATOM    130  C3  DX5     2      18.910  20.060   9.390  1.00  0.00            
ATOM    131  C4  DX5     2      18.540  18.660   8.910  1.00  0.00            
ATOM    132  C5  DX5     2      18.140  17.700  10.130  1.00  0.00            
ATOM    133  N2  DX5     2      16.760  17.870  10.820  1.00  0.00            
ATOM    134  C6  DX5     2      15.600  17.340  10.060  1.00  0.00            
ATOM    135  C7  DX5     2      15.530  15.950   9.980  1.00  0.00            
ATOM    136  C8  DX5     2      14.480  15.330   9.310  1.00  0.00            
ATOM    137  C9  DX5     2      13.560  16.140   8.620  1.00  0.00            
ATOM    138  C10 DX5     2      13.700  17.550   8.630  1.00  0.00            
ATOM    139  C11 DX5     2      14.740  18.170   9.360  1.00  0.00            
ATOM    140  S1  DX5     2      14.800  19.940   9.450  1.00  0.00            
ATOM    141  C12 DX5     2      15.930  20.190  10.890  1.00  0.00            
ATOM    142  C13 DX5     2      15.910  21.460  11.460  1.00  0.00            
ATOM    143  C14 DX5     2      16.610  21.730  12.630  1.00  0.00            
ATOM    144  C15 DX5     2      17.330  20.670  13.200  1.00  0.00            
ATOM    145  Cl1 DX5     2      18.080  20.990  14.690  1.00  0.00            
ATOM    146  C16 DX5     2      17.450  19.450  12.530  1.00  0.00            
ATOM    147  C17 DX5     2      16.670  19.210  11.420  1.00  0.00            
ATOM    148  H1  DX5     2      19.070  21.910  11.290  1.00  0.00            
ATOM    149  H2  DX5     2      20.790  21.620  11.730  1.00  0.00            
ATOM    150  H3  DX5     2      20.380  21.970  10.070  1.00  0.00            
ATOM    151  H4  DX5     2      21.850  19.560  11.090  1.00  0.00            
ATOM    152  H5  DX5     2      21.250  18.610   9.750  1.00  0.00            
ATOM    153  H6  DX5     2      21.760  20.340   9.570  1.00  0.00            
ATOM    154  H7  DX5     2      19.340  20.610   8.540  1.00  0.00            
ATOM    155  H8  DX5     2      17.980  20.530   9.740  1.00  0.00            
ATOM    156  H9  DX5     2      19.440  18.330   8.360  1.00  0.00            
ATOM    157  H10 DX5     2      17.740  18.650   8.160  1.00  0.00            
ATOM    158  H11 DX5     2      18.860  17.770  10.950  1.00  0.00            
ATOM    159  H12 DX5     2      18.190  16.670   9.780  1.00  0.00            
ATOM    160  H13 DX5     2      16.780  17.250  11.650  1.00  0.00            
ATOM    161  H14 DX5     2      16.200  15.270  10.510  1.00  0.00            
ATOM    162  H15 DX5     2      14.520  14.270   9.100  1.00  0.00            
ATOM    163  H16 DX5     2      12.740  15.740   8.030  1.00  0.00            
ATOM    164  H17 DX5     2      12.980  18.210   8.150  1.00  0.00            
ATOM    165  H18 DX5     2      15.160  22.140  11.070  1.00  0.00            
ATOM    166  H19 DX5     2      16.530  22.670  13.180  1.00  0.00            
ATOM    167  H20 DX5     2      18.120  18.720  12.970  1.00  0.00            
TER
ENDMDL
MODEL        1
ATOM      1  H1  ACD     1      24.110  35.970  29.950  1.00  0.00            
ATOM      2  O1  ACD     1      24.110  35.830  28.990  1.00  0.00            
ATOM      3  C1  ACD     1      25.430  35.310  28.760  1.00  0.00            
ATOM      4  H2  ACD     1      26.190  35.910  29.280  1.00  0.00            
ATOM      5  H3  ACD     1      25.600  35.190  27.680  1.00  0.00            
ATOM      6  C2  ACD     1      25.440  33.900  29.400  1.00  0.00            
ATOM      7  H4  ACD     1      26.360  33.320  29.230  1.00  0.00            
ATOM      8  O2  ACD     1      25.380  34.310  30.780  1.00  0.00            
ATOM      9  C3  ACD     1      25.350  33.200  31.680  1.00  0.00            
ATOM     10  H5  ACD     1      25.440  33.470  32.740  1.00  0.00            
ATOM     11  O3  ACD     1      26.390  32.280  31.390  1.00  0.00            
ATOM     12  C4  ACD     1      27.540  32.380  32.250  1.00  0.00            
ATOM     13  H6  ACD     1      27.390  33.260  32.880  1.00  0.00            
ATOM     14  C5  ACD     1      27.510  31.110  33.080  1.00  0.00            
ATOM     15  H7  ACD     1      27.520  30.280  32.360  1.00  0.00            
ATOM     16  O4  ACD     1      26.270  31.010  33.800  1.00  0.00            
ATOM     17  H8  ACD     1      25.540  31.310  33.260  1.00  0.00            
ATOM     18  C6  ACD     1      28.680  31.090  34.020  1.00  0.00            
ATOM     19  H9  ACD     1      28.540  31.910  34.730  1.00  0.00            
ATOM     20  O5  ACD     1      28.660  29.900  34.850  1.00  0.00            
ATOM     21  H10 ACD     1      27.760  29.900  35.190  1.00  0.00            
ATOM     22  C7  ACD     1      30.000  31.190  33.260  1.00  0.00            
ATOM     23  H11 ACD     1      30.880  31.220  33.910  1.00  0.00            
ATOM     24  O6  ACD     1      29.900  32.480  32.490  1.00  0.00            
ATOM     25  C8  ACD     1      28.850  32.640  31.550  1.00  0.00            
ATOM     26  H12 ACD     1      29.020  31.890  30.770  1.00  0.00            
ATOM     27  C9  ACD     1      28.940  34.050  30.900  1.00  0.00            
ATOM     28  H13 ACD     1      29.900  34.020  30.360  1.00  0.00            
ATOM     29  H14 ACD     1      28.030  34.100  30.300  1.00  0.00            
ATOM     30  O7  ACD     1      29.040  35.160  31.780  1.00  0.00            
ATOM     31  H15 ACD     1      29.730  34.880  32.390  1.00  0.00            
ATOM     32  O8  ACD     1      30.160  30.100  32.370  1.00  0.00            
ATOM     33  C10 ACD     1      31.430  29.470  32.480  1.00  0.00            
ATOM     34  H16 ACD     1      32.190  30.070  33.000  1.00  0.00            
ATOM     35  C11 ACD     1      31.320  28.190  33.220  1.00  0.00            
ATOM     36  H17 ACD     1      30.590  27.500  32.800  1.00  0.00            
ATOM     37  O9  ACD     1      30.950  28.380  34.570  1.00  0.00            
ATOM     38  H18 ACD     1      30.080  28.790  34.640  1.00  0.00            
ATOM     39  C12 ACD     1      32.630  27.390  33.170  1.00  0.00            
ATOM     40  H19 ACD     1      33.490  27.930  33.580  1.00  0.00            
ATOM     41  O10 ACD     1      32.440  26.070  33.790  1.00  0.00            
ATOM     42  H20 ACD     1      33.310  25.660  33.870  1.00  0.00            
ATOM     43  C13 ACD     1      33.030  27.120  31.770  1.00  0.00            
ATOM     44  H21 ACD     1      33.980  26.600  31.600  1.00  0.00            
ATOM     45  O11 ACD     1      33.230  28.330  31.160  1.00  0.00            
ATOM     46  C14 ACD     1      32.050  29.200  31.140  1.00  0.00            
ATOM     47  H22 ACD     1      31.330  28.620  30.540  1.00  0.00            
ATOM     48  C15 ACD     1      32.260  30.550  30.410  1.00  0.00            
ATOM     49  H23 ACD     1      31.270  31.010  30.290  1.00  0.00            
ATOM     50  H24 ACD     1      32.990  31.170  30.940  1.00  0.00            
ATOM     51  O12 ACD     1      32.640  30.370  29.070  1.00  0.00            
ATOM     52  H25 ACD     1      33.580  30.150  29.080  1.00  0.00            
ATOM     53  O13 ACD     1      32.050  26.380  31.130  1.00  0.00            
ATOM     54  C16 ACD     1      32.360  25.620  29.940  1.00  0.00            
ATOM     55  H26 ACD     1      33.220  24.940  30.050  1.00  0.00            
ATOM     56  C17 ACD     1      31.180  24.660  29.810  1.00  0.00            
ATOM     57  H27 ACD     1      30.250  25.170  30.100  1.00  0.00            
ATOM     58  O14 ACD     1      31.270  23.490  30.700  1.00  0.00            
ATOM     59  H28 ACD     1      31.460  22.690  30.200  1.00  0.00            
ATOM     60  C18 ACD     1      30.880  24.160  28.410  1.00  0.00            
ATOM     61  H29 ACD     1      31.590  23.410  28.060  1.00  0.00            
ATOM     62  O15 ACD     1      29.620  23.520  28.400  1.00  0.00            
ATOM     63  H30 ACD     1      28.980  24.190  28.150  1.00  0.00            
ATOM     64  C19 ACD     1      30.880  25.190  27.410  1.00  0.00            
ATOM     65  H31 ACD     1      30.810  24.670  26.440  1.00  0.00            
ATOM     66  O16 ACD     1      32.110  25.870  27.490  1.00  0.00            
ATOM     67  C20 ACD     1      32.540  26.530  28.680  1.00  0.00            
ATOM     68  H32 ACD     1      31.950  27.440  28.810  1.00  0.00            
ATOM     69  C21 ACD     1      33.940  27.030  28.510  1.00  0.00            
ATOM     70  H33 ACD     1      34.410  27.490  29.390  1.00  0.00            
ATOM     71  H34 ACD     1      34.580  26.200  28.170  1.00  0.00            
ATOM     72  O17 ACD     1      34.020  28.010  27.430  1.00  0.00            
ATOM     73  H35 ACD     1      33.880  27.540  26.600  1.00  0.00            
ATOM     74  O18 ACD     1      29.760  26.080  27.690  1.00  0.00            
ATOM     75  C22 ACD     1      28.850  26.200  26.630  1.00  0.00            
ATOM     76  H36 ACD     1      28.680  25.310  26.010  1.00  0.00            
ATOM     77  C23 ACD     1      27.440  26.220  27.190  1.00  0.00            
ATOM     78  H37 ACD     1      27.280  27.030  27.920  1.00  0.00            
ATOM     79  O19 ACD     1      27.120  24.910  27.730  1.00  0.00            
ATOM     80  H38 ACD     1      26.180  24.760  27.880  1.00  0.00            
ATOM     81  C24 ACD     1      26.420  26.570  26.110  1.00  0.00            
ATOM     82  H39 ACD     1      26.480  25.720  25.420  1.00  0.00            
ATOM     83  O20 ACD     1      25.120  26.630  26.530  1.00  0.00            
ATOM     84  H40 ACD     1      24.500  26.580  25.790  1.00  0.00            
ATOM     85  C25 ACD     1      26.790  27.880  25.340  1.00  0.00            
ATOM     86  H41 ACD     1      26.000  27.940  24.580  1.00  0.00            
ATOM     87  O21 ACD     1      28.070  27.760  24.860  1.00  0.00            
ATOM     88  C26 ACD     1      29.110  27.470  25.820  1.00  0.00            
ATOM     89  H42 ACD     1      29.180  28.290  26.550  1.00  0.00            
ATOM     90  C27 ACD     1      30.380  27.370  24.950  1.00  0.00            
ATOM     91  H43 ACD     1      30.450  28.230  24.280  1.00  0.00            
ATOM     92  H44 ACD     1      31.310  27.440  25.510  1.00  0.00            
ATOM     93  O22 ACD     1      30.360  26.180  24.200  1.00  0.00            
ATOM     94  H45 ACD     1      29.620  26.270  23.590  1.00  0.00            
ATOM     95  O23 ACD     1      26.700  28.990  26.200  1.00  0.00            
ATOM     96  C28 ACD     1      26.260  30.270  25.590  1.00  0.00            
ATOM     97  H46 ACD     1      26.550  30.280  24.530  1.00  0.00            
ATOM     98  C29 ACD     1      26.870  31.380  26.530  1.00  0.00            
ATOM     99  H47 ACD     1      26.820  31.050  27.580  1.00  0.00            
ATOM    100  O24 ACD     1      26.200  32.610  26.410  1.00  0.00            
ATOM    101  C30 ACD     1      28.400  31.490  26.240  1.00  0.00            
ATOM    102  H48 ACD     1      28.780  32.220  26.970  1.00  0.00            
ATOM    103  H49 ACD     1      28.830  30.530  26.530  1.00  0.00            
ATOM    104  O25 ACD     1      28.860  31.930  24.910  1.00  0.00            
ATOM    105  H50 ACD     1      28.340  32.660  24.580  1.00  0.00            
ATOM    106  C31 ACD     1      24.770  30.250  25.600  1.00  0.00            
ATOM    107  H51 ACD     1      24.500  29.900  26.600  1.00  0.00            
ATOM    108  O26 ACD     1      24.240  29.380  24.530  1.00  0.00            
ATOM    109  H52 ACD     1      23.280  29.470  24.500  1.00  0.00            
ATOM    110  C32 ACD     1      24.160  31.640  25.550  1.00  0.00            
ATOM    111  H53 ACD     1      24.340  32.170  24.610  1.00  0.00            
ATOM    112  O27 ACD     1      22.750  31.580  25.620  1.00  0.00            
ATOM    113  H54 ACD     1      22.360  31.200  26.410  1.00  0.00            
ATOM    114  C33 ACD     1      24.770  32.590  26.580  1.00  0.00            
ATOM    115  H55 ACD     1      24.400  33.610  26.480  1.00  0.00            
ATOM    116  O28 ACD     1      24.510  32.160  27.840  1.00  0.00            
ATOM    117  C34 ACD     1      24.270  33.100  28.930  1.00  0.00            
ATOM    118  H56 ACD     1      23.370  33.680  28.690  1.00  0.00            
ATOM    119  C35 ACD     1      23.730  32.160  30.030  1.00  0.00            
ATOM    120  H57 ACD     1      24.230  31.200  29.860  1.00  0.00            
ATOM    121  O29 ACD     1      22.340  31.920  29.810  1.00  0.00            
ATOM    122  H58 ACD     1      22.150  31.360  29.060  1.00  0.00            
ATOM    123  C36 ACD     1      23.990  32.580  31.520  1.00  0.00            
ATOM    124  H59 ACD     1      23.260  33.340  31.800  1.00  0.00            
ATOM    125  O30 ACD     1      23.880  31.470  32.380  1.00  0.00            
ATOM    126  H60 ACD     1      23.220  30.910  31.970  1.00  0.00            
ATOM    127  C1  DX5     2      28.810  21.290  31.740  1.00  0.00            
ATOM    128  N1  DX5     2      27.760  22.290  31.970  1.00  0.00            
ATOM    129  C2  DX5     2      26.480  21.650  32.280  1.00  0.00            
ATOM    130  C3  DX5     2      27.730  23.240  30.910  1.00  0.00            
ATOM    131  C4  DX5     2      26.720  24.400  31.010  1.00  0.00            
ATOM    132  C5  DX5     2      26.590  25.090  32.450  1.00  0.00            
ATOM    133  N2  DX5     2      27.520  26.220  32.880  1.00  0.00            
ATOM    134  C6  DX5     2      27.080  26.540  34.310  1.00  0.00            
ATOM    135  C7  DX5     2      27.720  25.850  35.350  1.00  0.00            
ATOM    136  C8  DX5     2      27.370  26.160  36.730  1.00  0.00            
ATOM    137  C9  DX5     2      26.190  26.920  36.950  1.00  0.00            
ATOM    138  C10 DX5     2      25.520  27.500  35.880  1.00  0.00            
ATOM    139  C11 DX5     2      25.950  27.350  34.600  1.00  0.00            
ATOM    140  S1  DX5     2      24.960  27.900  33.280  1.00  0.00            
ATOM    141  C12 DX5     2      26.240  28.080  31.990  1.00  0.00            
ATOM    142  C13 DX5     2      25.990  28.970  30.960  1.00  0.00            
ATOM    143  C14 DX5     2      26.960  29.180  29.940  1.00  0.00            
ATOM    144  C15 DX5     2      28.210  28.560  29.960  1.00  0.00            
ATOM    145  Cl1 DX5     2      29.450  28.950  28.850  1.00  0.00            
ATOM    146  C16 DX5     2      28.410  27.600  30.990  1.00  0.00            
ATOM    147  C17 DX5     2      27.410  27.400  31.960  1.00  0.00            
ATOM    148  H1  DX5     2      29.760  21.800  31.540  1.00  0.00            
ATOM    149  H2  DX5     2      28.850  20.710  32.670  1.00  0.00            
ATOM    150  H3  DX5     2      28.520  20.660  30.890  1.00  0.00            
ATOM    151  H4  DX5     2      25.780  22.400  32.660  1.00  0.00            
ATOM    152  H5  DX5     2      26.060  21.250  31.350  1.00  0.00            
ATOM    153  H6  DX5     2      26.710  20.840  32.990  1.00  0.00            
ATOM    154  H7  DX5     2      27.520  22.630  30.020  1.00  0.00            
ATOM    155  H8  DX5     2      28.740  23.670  30.900  1.00  0.00            
ATOM    156  H9  DX5     2      25.720  23.990  30.830  1.00  0.00            
ATOM    157  H10 DX5     2      26.930  25.150  30.240  1.00  0.00            
ATOM    158  H11 DX5     2      26.840  24.310  33.160  1.00  0.00            
ATOM    159  H12 DX5     2      25.570  25.440  32.610  1.00  0.00            
ATOM    160  H13 DX5     2      28.460  25.810  32.900  1.00  0.00            
ATOM    161  H14 DX5     2      28.530  25.120  35.290  1.00  0.00            
ATOM    162  H15 DX5     2      27.930  25.670  37.520  1.00  0.00            
ATOM    163  H16 DX5     2      25.750  27.050  37.930  1.00  0.00            
ATOM    164  H17 DX5     2      24.630  28.070  36.110  1.00  0.00            
ATOM    165  H18 DX5     2      24.990  29.370  30.870  1.00  0.00            
ATOM    166  H19 DX5     2      26.620  29.840  29.150  1.00  0.00            
ATOM    167  H20 DX5     2      29.270  26.960  30.880  1.00  0.00            
TER
ENDMDL
MODEL        1
ATOM      1  H1  ACD     1      25.340  21.980  17.200  1.00  0.00            
ATOM      2  O1  ACD     1      25.490  21.770  18.130  1.00  0.00            
ATOM      3  C1  ACD     1      25.320  23.010  18.850  1.00  0.00            
ATOM      4  H2  ACD     1      25.530  22.760  19.890  1.00  0.00            
ATOM      5  H3  ACD     1      24.320  23.460  18.750  1.00  0.00            
ATOM      6  C2  ACD     1      26.190  24.070  18.310  1.00  0.00            
ATOM      7  H4  ACD     1      27.240  23.750  18.350  1.00  0.00            
ATOM      8  O2  ACD     1      25.810  24.230  16.880  1.00  0.00            
ATOM      9  C3  ACD     1      26.610  25.160  16.200  1.00  0.00            
ATOM     10  H5  ACD     1      26.200  25.300  15.200  1.00  0.00            
ATOM     11  O3  ACD     1      27.990  24.820  16.100  1.00  0.00            
ATOM     12  C4  ACD     1      28.500  24.190  14.930  1.00  0.00            
ATOM     13  H6  ACD     1      27.700  24.090  14.180  1.00  0.00            
ATOM     14  C5  ACD     1      29.540  25.200  14.470  1.00  0.00            
ATOM     15  H7  ACD     1      30.110  25.540  15.340  1.00  0.00            
ATOM     16  O4  ACD     1      28.900  26.350  13.880  1.00  0.00            
ATOM     17  H8  ACD     1      28.600  26.160  12.990  1.00  0.00            
ATOM     18  C6  ACD     1      30.510  24.650  13.450  1.00  0.00            
ATOM     19  H9  ACD     1      29.900  24.560  12.540  1.00  0.00            
ATOM     20  O5  ACD     1      31.630  25.480  13.330  1.00  0.00            
ATOM     21  H10 ACD     1      31.350  26.240  12.810  1.00  0.00            
ATOM     22  C7  ACD     1      30.960  23.200  13.890  1.00  0.00            
ATOM     23  H11 ACD     1      31.550  22.630  13.160  1.00  0.00            
ATOM     24  O6  ACD     1      29.830  22.370  14.140  1.00  0.00            
ATOM     25  C8  ACD     1      29.070  22.850  15.260  1.00  0.00            
ATOM     26  H12 ACD     1      29.780  22.940  16.100  1.00  0.00            
ATOM     27  C9  ACD     1      28.170  21.740  15.600  1.00  0.00            
ATOM     28  H13 ACD     1      28.670  20.770  15.600  1.00  0.00            
ATOM     29  H14 ACD     1      27.780  21.900  16.620  1.00  0.00            
ATOM     30  O7  ACD     1      27.070  21.680  14.680  1.00  0.00            
ATOM     31  H15 ACD     1      27.400  21.370  13.840  1.00  0.00            
ATOM     32  O8  ACD     1      31.760  23.270  15.150  1.00  0.00            
ATOM     33  C10 ACD     1      33.100  22.710  15.160  1.00  0.00            
ATOM     34  H16 ACD     1      33.400  22.280  14.200  1.00  0.00            
ATOM     35  C11 ACD     1      33.990  23.900  15.580  1.00  0.00            
ATOM     36  H17 ACD     1      33.560  24.300  16.500  1.00  0.00            
ATOM     37  O9  ACD     1      34.120  24.900  14.500  1.00  0.00            
ATOM     38  H18 ACD     1      33.210  25.140  14.290  1.00  0.00            
ATOM     39  C12 ACD     1      35.390  23.430  16.160  1.00  0.00            
ATOM     40  H19 ACD     1      35.980  22.950  15.370  1.00  0.00            
ATOM     41  O10 ACD     1      36.070  24.570  16.630  1.00  0.00            
ATOM     42  H20 ACD     1      36.540  24.920  15.870  1.00  0.00            
ATOM     43  C13 ACD     1      35.230  22.360  17.260  1.00  0.00            
ATOM     44  H21 ACD     1      36.140  21.970  17.710  1.00  0.00            
ATOM     45  O11 ACD     1      34.480  21.290  16.670  1.00  0.00            
ATOM     46  C14 ACD     1      33.120  21.600  16.200  1.00  0.00            
ATOM     47  H22 ACD     1      32.530  21.870  17.090  1.00  0.00            
ATOM     48  C15 ACD     1      32.520  20.350  15.500  1.00  0.00            
ATOM     49  H23 ACD     1      31.740  20.680  14.800  1.00  0.00            
ATOM     50  H24 ACD     1      33.340  20.030  14.850  1.00  0.00            
ATOM     51  O12 ACD     1      32.120  19.350  16.430  1.00  0.00            
ATOM     52  H25 ACD     1      31.420  19.770  16.930  1.00  0.00            
ATOM     53  O13 ACD     1      34.500  22.930  18.260  1.00  0.00            
ATOM     54  C16 ACD     1      35.020  22.700  19.670  1.00  0.00            
ATOM     55  H26 ACD     1      35.980  22.160  19.720  1.00  0.00            
ATOM     56  C17 ACD     1      35.220  24.130  20.130  1.00  0.00            
ATOM     57  H27 ACD     1      34.250  24.570  19.840  1.00  0.00            
ATOM     58  O14 ACD     1      36.220  24.770  19.410  1.00  0.00            
ATOM     59  H28 ACD     1      36.150  24.700  18.450  1.00  0.00            
ATOM     60  C18 ACD     1      35.490  24.180  21.620  1.00  0.00            
ATOM     61  H29 ACD     1      36.490  23.790  21.840  1.00  0.00            
ATOM     62  O15 ACD     1      35.440  25.540  22.050  1.00  0.00            
ATOM     63  H30 ACD     1      35.530  26.080  21.260  1.00  0.00            
ATOM     64  C19 ACD     1      34.400  23.430  22.360  1.00  0.00            
ATOM     65  H31 ACD     1      34.780  23.350  23.380  1.00  0.00            
ATOM     66  O16 ACD     1      34.290  22.060  21.830  1.00  0.00            
ATOM     67  C20 ACD     1      33.960  21.970  20.460  1.00  0.00            
ATOM     68  H32 ACD     1      32.990  22.490  20.410  1.00  0.00            
ATOM     69  C21 ACD     1      33.700  20.540  19.990  1.00  0.00            
ATOM     70  H33 ACD     1      33.050  20.050  20.720  1.00  0.00            
ATOM     71  H34 ACD     1      33.140  20.400  19.060  1.00  0.00            
ATOM     72  O17 ACD     1      34.830  19.710  19.970  1.00  0.00            
ATOM     73  H35 ACD     1      34.580  18.840  19.650  1.00  0.00            
ATOM     74  O18 ACD     1      33.100  24.070  22.290  1.00  0.00            
ATOM     75  C22 ACD     1      32.310  23.870  23.460  1.00  0.00            
ATOM     76  H36 ACD     1      32.850  23.230  24.170  1.00  0.00            
ATOM     77  C23 ACD     1      32.140  25.320  23.900  1.00  0.00            
ATOM     78  H37 ACD     1      31.760  25.750  22.960  1.00  0.00            
ATOM     79  O19 ACD     1      33.420  25.920  24.220  1.00  0.00            
ATOM     80  H38 ACD     1      33.900  25.860  23.390  1.00  0.00            
ATOM     81  C24 ACD     1      31.140  25.350  25.060  1.00  0.00            
ATOM     82  H39 ACD     1      31.520  24.830  25.950  1.00  0.00            
ATOM     83  O20 ACD     1      30.860  26.630  25.520  1.00  0.00            
ATOM     84  H40 ACD     1      30.410  27.040  24.780  1.00  0.00            
ATOM     85  C25 ACD     1      29.780  24.790  24.680  1.00  0.00            
ATOM     86  H41 ACD     1      29.130  24.660  25.550  1.00  0.00            
ATOM     87  O21 ACD     1      30.030  23.490  24.280  1.00  0.00            
ATOM     88  C26 ACD     1      30.930  23.270  23.130  1.00  0.00            
ATOM     89  H42 ACD     1      30.510  23.670  22.190  1.00  0.00            
ATOM     90  C27 ACD     1      31.160  21.830  22.770  1.00  0.00            
ATOM     91  H43 ACD     1      31.940  21.620  22.020  1.00  0.00            
ATOM     92  H44 ACD     1      31.590  21.390  23.680  1.00  0.00            
ATOM     93  O22 ACD     1      29.910  21.310  22.460  1.00  0.00            
ATOM     94  H45 ACD     1      29.440  21.460  23.290  1.00  0.00            
ATOM     95  O23 ACD     1      29.100  25.430  23.680  1.00  0.00            
ATOM     96  C28 ACD     1      27.680  25.280  23.680  1.00  0.00            
ATOM     97  H46 ACD     1      27.280  25.380  24.700  1.00  0.00            
ATOM     98  C29 ACD     1      27.270  23.940  23.030  1.00  0.00            
ATOM     99  H47 ACD     1      28.070  23.660  22.330  1.00  0.00            
ATOM    100  O24 ACD     1      26.030  24.080  22.290  1.00  0.00            
ATOM    101  C30 ACD     1      27.010  22.890  24.150  1.00  0.00            
ATOM    102  H48 ACD     1      26.560  22.010  23.680  1.00  0.00            
ATOM    103  H49 ACD     1      27.940  22.600  24.660  1.00  0.00            
ATOM    104  O25 ACD     1      26.030  23.270  25.170  1.00  0.00            
ATOM    105  H50 ACD     1      25.950  22.460  25.690  1.00  0.00            
ATOM    106  C31 ACD     1      27.230  26.570  22.910  1.00  0.00            
ATOM    107  H51 ACD     1      27.830  26.670  22.000  1.00  0.00            
ATOM    108  O26 ACD     1      27.340  27.740  23.730  1.00  0.00            
ATOM    109  H52 ACD     1      26.700  27.600  24.430  1.00  0.00            
ATOM    110  C32 ACD     1      25.780  26.450  22.350  1.00  0.00            
ATOM    111  H53 ACD     1      25.030  26.450  23.160  1.00  0.00            
ATOM    112  O27 ACD     1      25.500  27.570  21.500  1.00  0.00            
ATOM    113  H54 ACD     1      25.890  27.400  20.640  1.00  0.00            
ATOM    114  C33 ACD     1      25.680  25.170  21.530  1.00  0.00            
ATOM    115  H55 ACD     1      24.670  24.990  21.150  1.00  0.00            
ATOM    116  O28 ACD     1      26.540  25.240  20.410  1.00  0.00            
ATOM    117  C34 ACD     1      26.010  25.410  19.030  1.00  0.00            
ATOM    118  H56 ACD     1      24.970  25.750  19.030  1.00  0.00            
ATOM    119  C35 ACD     1      26.860  26.510  18.280  1.00  0.00            
ATOM    120  H57 ACD     1      27.860  26.080  18.380  1.00  0.00            
ATOM    121  O29 ACD     1      26.650  27.760  18.960  1.00  0.00            
ATOM    122  H58 ACD     1      26.230  28.400  18.380  1.00  0.00            
ATOM    123  C36 ACD     1      26.460  26.520  16.840  1.00  0.00            
ATOM    124  H59 ACD     1      25.400  26.820  16.860  1.00  0.00            
ATOM    125  O30 ACD     1      27.250  27.530  16.100  1.00  0.00            
ATOM    126  H60 ACD     1      27.810  26.960  15.560  1.00  0.00            
ATOM    127  C1  DX5     2      28.620  32.060  18.160  1.00  0.00            
ATOM    128  N1  DX5     2      29.490  30.900  18.560  1.00  0.00            
ATOM    129  C2  DX5     2      29.970  30.070  17.440  1.00  0.00            
ATOM    130  C3  DX5     2      28.770  30.210  19.630  1.00  0.00            
ATOM    131  C4  DX5     2      29.460  28.990  20.200  1.00  0.00            
ATOM    132  C5  DX5     2      30.920  29.340  20.560  1.00  0.00            
ATOM    133  N2  DX5     2      31.720  28.190  21.150  1.00  0.00            
ATOM    134  C6  DX5     2      33.180  28.560  21.330  1.00  0.00            
ATOM    135  C7  DX5     2      33.630  28.860  22.610  1.00  0.00            
ATOM    136  C8  DX5     2      35.000  29.130  22.770  1.00  0.00            
ATOM    137  C9  DX5     2      35.870  29.110  21.680  1.00  0.00            
ATOM    138  C10 DX5     2      35.340  29.070  20.400  1.00  0.00            
ATOM    139  C11 DX5     2      34.010  28.750  20.170  1.00  0.00            
ATOM    140  S1  DX5     2      33.420  28.430  18.430  1.00  0.00            
ATOM    141  C12 DX5     2      32.210  27.140  18.880  1.00  0.00            
ATOM    142  C13 DX5     2      31.930  26.180  17.930  1.00  0.00            
ATOM    143  C14 DX5     2      31.250  25.000  18.310  1.00  0.00            
ATOM    144  C15 DX5     2      30.500  24.930  19.500  1.00  0.00            
ATOM    145  Cl1 DX5     2      29.590  23.520  19.850  1.00  0.00            
ATOM    146  C16 DX5     2      30.660  25.920  20.420  1.00  0.00            
ATOM    147  C17 DX5     2      31.580  27.040  20.160  1.00  0.00            
ATOM    148  H1  DX5     2      27.630  31.740  17.810  1.00  0.00            
ATOM    149  H2  DX5     2      28.400  32.690  19.020  1.00  0.00            
ATOM    150  H3  DX5     2      29.110  32.630  17.360  1.00  0.00            
ATOM    151  H4  DX5     2      30.780  30.580  16.900  1.00  0.00            
ATOM    152  H5  DX5     2      30.320  29.070  17.740  1.00  0.00            
ATOM    153  H6  DX5     2      29.110  29.860  16.800  1.00  0.00            
ATOM    154  H7  DX5     2      27.760  29.970  19.260  1.00  0.00            
ATOM    155  H8  DX5     2      28.610  30.900  20.460  1.00  0.00            
ATOM    156  H9  DX5     2      29.370  28.250  19.400  1.00  0.00            
ATOM    157  H10 DX5     2      28.940  28.760  21.140  1.00  0.00            
ATOM    158  H11 DX5     2      31.030  30.180  21.250  1.00  0.00            
ATOM    159  H12 DX5     2      31.360  29.650  19.610  1.00  0.00            
ATOM    160  H13 DX5     2      31.420  27.980  22.110  1.00  0.00            
ATOM    161  H14 DX5     2      32.930  28.720  23.420  1.00  0.00            
ATOM    162  H15 DX5     2      35.460  29.260  23.740  1.00  0.00            
ATOM    163  H16 DX5     2      36.900  29.330  21.930  1.00  0.00            
ATOM    164  H17 DX5     2      35.960  29.210  19.520  1.00  0.00            
ATOM    165  H18 DX5     2      32.370  26.330  16.950  1.00  0.00            
ATOM    166  H19 DX5     2      31.200  24.190  17.590  1.00  0.00            
ATOM    167  H20 DX5     2      30.110  25.830  21.350  1.00  0.00            
TER
ENDMDL
MODEL        1
ATOM      1  H1  ACD     1      16.600  23.670  23.570  1.00  0.00            
ATOM      2  O1  ACD     1      16.300  23.090  22.860  1.00  0.00            
ATOM      3  C1  ACD     1      16.790  21.790  23.130  1.00  0.00            
ATOM      4  H2  ACD     1      16.480  21.130  22.310  1.00  0.00            
ATOM      5  H3  ACD     1      16.320  21.320  24.000  1.00  0.00            
ATOM      6  C2  ACD     1      18.290  21.660  23.170  1.00  0.00            
ATOM      7  H4  ACD     1      18.620  22.190  22.270  1.00  0.00            
ATOM      8  O2  ACD     1      18.830  22.260  24.410  1.00  0.00            
ATOM      9  C3  ACD     1      20.220  22.460  24.480  1.00  0.00            
ATOM     10  H5  ACD     1      20.440  23.030  25.390  1.00  0.00            
ATOM     11  O3  ACD     1      20.740  23.260  23.390  1.00  0.00            
ATOM     12  C4  ACD     1      21.010  24.630  23.570  1.00  0.00            
ATOM     13  H6  ACD     1      20.480  25.060  24.430  1.00  0.00            
ATOM     14  C5  ACD     1      22.420  24.710  23.890  1.00  0.00            
ATOM     15  H7  ACD     1      23.090  24.250  23.150  1.00  0.00            
ATOM     16  O4  ACD     1      22.680  24.040  25.110  1.00  0.00            
ATOM     17  H8  ACD     1      23.620  23.950  25.290  1.00  0.00            
ATOM     18  C6  ACD     1      22.780  26.230  24.090  1.00  0.00            
ATOM     19  H9  ACD     1      22.280  26.650  24.960  1.00  0.00            
ATOM     20  O5  ACD     1      24.110  26.420  24.280  1.00  0.00            
ATOM     21  H10 ACD     1      24.500  25.780  23.680  1.00  0.00            
ATOM     22  C7  ACD     1      22.450  27.050  22.850  1.00  0.00            
ATOM     23  H11 ACD     1      22.720  28.090  23.050  1.00  0.00            
ATOM     24  O6  ACD     1      21.040  26.820  22.650  1.00  0.00            
ATOM     25  C8  ACD     1      20.610  25.470  22.370  1.00  0.00            
ATOM     26  H12 ACD     1      21.260  25.090  21.570  1.00  0.00            
ATOM     27  C9  ACD     1      19.110  25.300  21.920  1.00  0.00            
ATOM     28  H13 ACD     1      18.830  24.240  21.920  1.00  0.00            
ATOM     29  H14 ACD     1      18.400  25.700  22.650  1.00  0.00            
ATOM     30  O7  ACD     1      18.850  25.940  20.680  1.00  0.00            
ATOM     31  H15 ACD     1      17.960  25.630  20.510  1.00  0.00            
ATOM     32  O8  ACD     1      23.190  26.540  21.790  1.00  0.00            
ATOM     33  C10 ACD     1      23.430  27.510  20.730  1.00  0.00            
ATOM     34  H16 ACD     1      23.750  28.510  21.040  1.00  0.00            
ATOM     35  C11 ACD     1      24.680  26.880  20.090  1.00  0.00            
ATOM     36  H17 ACD     1      24.760  25.800  20.260  1.00  0.00            
ATOM     37  O9  ACD     1      25.840  27.440  20.700  1.00  0.00            
ATOM     38  H18 ACD     1      26.610  27.210  20.170  1.00  0.00            
ATOM     39  C12 ACD     1      24.750  27.200  18.550  1.00  0.00            
ATOM     40  H19 ACD     1      25.240  28.180  18.510  1.00  0.00            
ATOM     41  O10 ACD     1      25.600  26.300  17.890  1.00  0.00            
ATOM     42  H20 ACD     1      25.080  25.600  17.500  1.00  0.00            
ATOM     43  C13 ACD     1      23.400  27.070  17.830  1.00  0.00            
ATOM     44  H21 ACD     1      23.570  27.490  16.830  1.00  0.00            
ATOM     45  O11 ACD     1      22.460  27.950  18.490  1.00  0.00            
ATOM     46  C14 ACD     1      22.150  27.620  19.820  1.00  0.00            
ATOM     47  H22 ACD     1      21.620  26.660  19.850  1.00  0.00            
ATOM     48  C15 ACD     1      21.180  28.680  20.370  1.00  0.00            
ATOM     49  H23 ACD     1      21.140  28.670  21.460  1.00  0.00            
ATOM     50  H24 ACD     1      21.410  29.700  20.030  1.00  0.00            
ATOM     51  O12 ACD     1      19.840  28.440  19.990  1.00  0.00            
ATOM     52  H25 ACD     1      19.650  27.600  20.420  1.00  0.00            
ATOM     53  O13 ACD     1      23.000  25.770  17.880  1.00  0.00            
ATOM     54  C16 ACD     1      22.420  25.190  16.680  1.00  0.00            
ATOM     55  H26 ACD     1      22.660  25.780  15.790  1.00  0.00            
ATOM     56  C17 ACD     1      23.220  23.850  16.530  1.00  0.00            
ATOM     57  H27 ACD     1      23.130  23.350  17.500  1.00  0.00            
ATOM     58  O14 ACD     1      24.580  24.100  16.300  1.00  0.00            
ATOM     59  H28 ACD     1      25.100  23.290  16.290  1.00  0.00            
ATOM     60  C18 ACD     1      22.640  22.960  15.450  1.00  0.00            
ATOM     61  H29 ACD     1      23.010  23.540  14.600  1.00  0.00            
ATOM     62  O15 ACD     1      23.180  21.620  15.470  1.00  0.00            
ATOM     63  H30 ACD     1      24.140  21.690  15.440  1.00  0.00            
ATOM     64  C19 ACD     1      21.070  22.850  15.460  1.00  0.00            
ATOM     65  H31 ACD     1      20.720  22.440  14.510  1.00  0.00            
ATOM     66  O16 ACD     1      20.430  24.150  15.680  1.00  0.00            
ATOM     67  C20 ACD     1      20.940  25.060  16.700  1.00  0.00            
ATOM     68  H32 ACD     1      20.810  24.610  17.690  1.00  0.00            
ATOM     69  C21 ACD     1      20.240  26.390  16.590  1.00  0.00            
ATOM     70  H33 ACD     1      19.190  26.060  16.660  1.00  0.00            
ATOM     71  H34 ACD     1      20.580  27.100  17.360  1.00  0.00            
ATOM     72  O17 ACD     1      20.420  27.090  15.310  1.00  0.00            
ATOM     73  H35 ACD     1      19.810  27.830  15.230  1.00  0.00            
ATOM     74  O18 ACD     1      20.630  22.070  16.620  1.00  0.00            
ATOM     75  C22 ACD     1      19.580  21.230  16.250  1.00  0.00            
ATOM     76  H36 ACD     1      19.090  21.600  15.340  1.00  0.00            
ATOM     77  C23 ACD     1      20.090  19.760  16.060  1.00  0.00            
ATOM     78  H37 ACD     1      20.550  19.460  17.010  1.00  0.00            
ATOM     79  O19 ACD     1      21.060  19.620  14.940  1.00  0.00            
ATOM     80  H38 ACD     1      21.840  20.160  15.100  1.00  0.00            
ATOM     81  C24 ACD     1      18.930  18.860  15.850  1.00  0.00            
ATOM     82  H39 ACD     1      18.430  19.220  14.940  1.00  0.00            
ATOM     83  O20 ACD     1      19.260  17.560  15.660  1.00  0.00            
ATOM     84  H40 ACD     1      18.440  17.100  15.460  1.00  0.00            
ATOM     85  C25 ACD     1      17.900  18.930  16.940  1.00  0.00            
ATOM     86  H41 ACD     1      17.070  18.270  16.660  1.00  0.00            
ATOM     87  O21 ACD     1      17.470  20.280  17.050  1.00  0.00            
ATOM     88  C26 ACD     1      18.480  21.230  17.340  1.00  0.00            
ATOM     89  H42 ACD     1      18.920  20.910  18.290  1.00  0.00            
ATOM     90  C27 ACD     1      17.860  22.550  17.430  1.00  0.00            
ATOM     91  H43 ACD     1      18.540  23.230  17.960  1.00  0.00            
ATOM     92  H44 ACD     1      17.630  22.960  16.440  1.00  0.00            
ATOM     93  O22 ACD     1      16.620  22.530  18.170  1.00  0.00            
ATOM     94  H45 ACD     1      15.920  22.150  17.630  1.00  0.00            
ATOM     95  O23 ACD     1      18.520  18.480  18.140  1.00  0.00            
ATOM     96  C28 ACD     1      17.700  17.830  19.060  1.00  0.00            
ATOM     97  H46 ACD     1      17.170  17.010  18.560  1.00  0.00            
ATOM     98  C29 ACD     1      16.720  18.910  19.780  1.00  0.00            
ATOM     99  H47 ACD     1      17.310  19.830  19.800  1.00  0.00            
ATOM    100  O24 ACD     1      16.460  18.610  21.180  1.00  0.00            
ATOM    101  C30 ACD     1      15.360  19.040  19.050  1.00  0.00            
ATOM    102  H48 ACD     1      15.590  19.180  17.980  1.00  0.00            
ATOM    103  H49 ACD     1      14.790  18.120  19.220  1.00  0.00            
ATOM    104  O25 ACD     1      14.570  20.190  19.420  1.00  0.00            
ATOM    105  H50 ACD     1      14.920  20.960  18.960  1.00  0.00            
ATOM    106  C31 ACD     1      18.790  17.260  20.030  1.00  0.00            
ATOM    107  H51 ACD     1      19.660  17.920  19.990  1.00  0.00            
ATOM    108  O26 ACD     1      19.260  15.970  19.580  1.00  0.00            
ATOM    109  H52 ACD     1      18.510  15.390  19.390  1.00  0.00            
ATOM    110  C32 ACD     1      18.350  17.220  21.480  1.00  0.00            
ATOM    111  H53 ACD     1      17.600  16.420  21.530  1.00  0.00            
ATOM    112  O27 ACD     1      19.390  16.770  22.290  1.00  0.00            
ATOM    113  H54 ACD     1      19.840  17.600  22.490  1.00  0.00            
ATOM    114  C33 ACD     1      17.630  18.450  21.990  1.00  0.00            
ATOM    115  H55 ACD     1      17.300  18.270  23.020  1.00  0.00            
ATOM    116  O28 ACD     1      18.430  19.600  21.860  1.00  0.00            
ATOM    117  C34 ACD     1      18.780  20.230  23.120  1.00  0.00            
ATOM    118  H56 ACD     1      18.400  19.640  23.970  1.00  0.00            
ATOM    119  C35 ACD     1      20.360  20.250  23.250  1.00  0.00            
ATOM    120  H57 ACD     1      20.820  20.740  22.390  1.00  0.00            
ATOM    121  O29 ACD     1      20.840  18.910  23.390  1.00  0.00            
ATOM    122  H58 ACD     1      21.760  19.050  23.610  1.00  0.00            
ATOM    123  C36 ACD     1      20.810  21.050  24.470  1.00  0.00            
ATOM    124  H59 ACD     1      20.560  20.530  25.410  1.00  0.00            
ATOM    125  O30 ACD     1      22.200  21.270  24.460  1.00  0.00            
ATOM    126  H60 ACD     1      22.270  22.210  24.590  1.00  0.00            
ATOM    127  C1  DX5     2      24.420  18.930  22.880  1.00  0.00            
ATOM    128  N1  DX5     2      23.550  17.780  23.150  1.00  0.00            
ATOM    129  C2  DX5     2      23.510  17.250  24.510  1.00  0.00            
ATOM    130  C3  DX5     2      23.670  16.780  22.070  1.00  0.00            
ATOM    131  C4  DX5     2      22.930  17.350  20.750  1.00  0.00            
ATOM    132  C5  DX5     2      23.930  17.510  19.560  1.00  0.00            
ATOM    133  N2  DX5     2      23.540  18.360  18.400  1.00  0.00            
ATOM    134  C6  DX5     2      24.380  18.240  17.160  1.00  0.00            
ATOM    135  C7  DX5     2      24.080  17.490  16.040  1.00  0.00            
ATOM    136  C8  DX5     2      25.060  17.170  14.980  1.00  0.00            
ATOM    137  C9  DX5     2      26.330  17.640  15.180  1.00  0.00            
ATOM    138  C10 DX5     2      26.600  18.510  16.290  1.00  0.00            
ATOM    139  C11 DX5     2      25.630  18.810  17.260  1.00  0.00            
ATOM    140  S1  DX5     2      26.210  19.680  18.700  1.00  0.00            
ATOM    141  C12 DX5     2      24.620  20.490  19.050  1.00  0.00            
ATOM    142  C13 DX5     2      24.540  21.760  19.620  1.00  0.00            
ATOM    143  C14 DX5     2      23.310  22.420  19.940  1.00  0.00            
ATOM    144  C15 DX5     2      22.100  21.780  19.660  1.00  0.00            
ATOM    145  Cl1 DX5     2      20.590  22.530  20.180  1.00  0.00            
ATOM    146  C16 DX5     2      22.170  20.440  19.200  1.00  0.00            
ATOM    147  C17 DX5     2      23.410  19.790  18.840  1.00  0.00            
ATOM    148  H1  DX5     2      25.460  18.750  23.160  1.00  0.00            
ATOM    149  H2  DX5     2      24.480  19.360  21.870  1.00  0.00            
ATOM    150  H3  DX5     2      24.260  19.830  23.480  1.00  0.00            
ATOM    151  H4  DX5     2      22.710  16.500  24.630  1.00  0.00            
ATOM    152  H5  DX5     2      24.510  16.810  24.610  1.00  0.00            
ATOM    153  H6  DX5     2      23.510  18.010  25.310  1.00  0.00            
ATOM    154  H7  DX5     2      23.080  15.910  22.390  1.00  0.00            
ATOM    155  H8  DX5     2      24.690  16.420  21.890  1.00  0.00            
ATOM    156  H9  DX5     2      22.590  18.390  20.850  1.00  0.00            
ATOM    157  H10 DX5     2      22.060  16.710  20.540  1.00  0.00            
ATOM    158  H11 DX5     2      24.340  16.600  19.130  1.00  0.00            
ATOM    159  H12 DX5     2      24.890  17.980  19.760  1.00  0.00            
ATOM    160  H13 DX5     2      22.670  17.930  18.060  1.00  0.00            
ATOM    161  H14 DX5     2      23.090  17.060  15.920  1.00  0.00            
ATOM    162  H15 DX5     2      24.760  16.650  14.080  1.00  0.00            
ATOM    163  H16 DX5     2      27.140  17.360  14.520  1.00  0.00            
ATOM    164  H17 DX5     2      27.610  18.840  16.510  1.00  0.00            
ATOM    165  H18 DX5     2      25.500  22.190  19.890  1.00  0.00            
ATOM    166  H19 DX5     2      23.260  23.360  20.470  1.00  0.00            
ATOM    167  H20 DX5     2      21.280  19.900  18.890  1.00  0.00            
TER
ENDMDL
MODEL        1
ATOM      1  H1  ACD     1      17.220  30.140   3.710  1.00  0.00            
ATOM      2  O1  ACD     1      17.620  30.930   4.070  1.00  0.00            
ATOM      3  C1  ACD     1      18.820  30.520   4.670  1.00  0.00            
ATOM      4  H2  ACD     1      19.360  29.760   4.100  1.00  0.00            
ATOM      5  H3  ACD     1      18.450  29.960   5.540  1.00  0.00            
ATOM      6  C2  ACD     1      19.850  31.650   4.990  1.00  0.00            
ATOM      7  H4  ACD     1      20.630  31.060   5.490  1.00  0.00            
ATOM      8  O2  ACD     1      20.380  32.360   3.800  1.00  0.00            
ATOM      9  C3  ACD     1      21.370  33.360   3.920  1.00  0.00            
ATOM     10  H5  ACD     1      21.580  33.760   2.920  1.00  0.00            
ATOM     11  O3  ACD     1      22.520  32.850   4.480  1.00  0.00            
ATOM     12  C4  ACD     1      23.510  32.400   3.580  1.00  0.00            
ATOM     13  H6  ACD     1      23.200  32.530   2.540  1.00  0.00            
ATOM     14  C5  ACD     1      24.780  33.300   3.850  1.00  0.00            
ATOM     15  H7  ACD     1      24.880  33.520   4.920  1.00  0.00            
ATOM     16  O4  ACD     1      24.570  34.520   3.140  1.00  0.00            
ATOM     17  H8  ACD     1      24.480  34.360   2.200  1.00  0.00            
ATOM     18  C6  ACD     1      26.110  32.660   3.460  1.00  0.00            
ATOM     19  H9  ACD     1      26.140  32.650   2.360  1.00  0.00            
ATOM     20  O5  ACD     1      27.270  33.340   3.930  1.00  0.00            
ATOM     21  H10 ACD     1      27.180  33.340   4.890  1.00  0.00            
ATOM     22  C7  ACD     1      26.170  31.180   3.830  1.00  0.00            
ATOM     23  H11 ACD     1      26.950  30.650   3.280  1.00  0.00            
ATOM     24  O6  ACD     1      24.990  30.530   3.240  1.00  0.00            
ATOM     25  C8  ACD     1      23.770  30.880   3.850  1.00  0.00            
ATOM     26  H12 ACD     1      23.800  30.570   4.910  1.00  0.00            
ATOM     27  C9  ACD     1      22.660  30.100   3.130  1.00  0.00            
ATOM     28  H13 ACD     1      21.630  30.350   3.440  1.00  0.00            
ATOM     29  H14 ACD     1      22.760  30.360   2.070  1.00  0.00            
ATOM     30  O7  ACD     1      22.840  28.720   3.290  1.00  0.00            
ATOM     31  H15 ACD     1      22.080  28.220   2.970  1.00  0.00            
ATOM     32  O8  ACD     1      26.180  30.950   5.200  1.00  0.00            
ATOM     33  C10 ACD     1      27.350  31.040   5.970  1.00  0.00            
ATOM     34  H16 ACD     1      28.120  31.440   5.300  1.00  0.00            
ATOM     35  C11 ACD     1      27.090  32.100   7.070  1.00  0.00            
ATOM     36  H17 ACD     1      26.100  31.960   7.550  1.00  0.00            
ATOM     37  O9  ACD     1      27.140  33.360   6.480  1.00  0.00            
ATOM     38  H18 ACD     1      27.480  34.050   7.050  1.00  0.00            
ATOM     39  C12 ACD     1      28.130  31.890   8.220  1.00  0.00            
ATOM     40  H19 ACD     1      29.090  32.120   7.760  1.00  0.00            
ATOM     41  O10 ACD     1      27.800  32.810   9.270  1.00  0.00            
ATOM     42  H20 ACD     1      27.390  32.150   9.840  1.00  0.00            
ATOM     43  C13 ACD     1      28.080  30.480   8.790  1.00  0.00            
ATOM     44  H21 ACD     1      28.800  30.260   9.580  1.00  0.00            
ATOM     45  O11 ACD     1      28.400  29.610   7.690  1.00  0.00            
ATOM     46  C14 ACD     1      27.580  29.600   6.510  1.00  0.00            
ATOM     47  H22 ACD     1      26.600  29.180   6.780  1.00  0.00            
ATOM     48  C15 ACD     1      28.270  28.740   5.530  1.00  0.00            
ATOM     49  H23 ACD     1      27.980  29.000   4.500  1.00  0.00            
ATOM     50  H24 ACD     1      29.320  29.040   5.420  1.00  0.00            
ATOM     51  O12 ACD     1      28.140  27.380   5.720  1.00  0.00            
ATOM     52  H25 ACD     1      28.520  27.260   6.600  1.00  0.00            
ATOM     53  O13 ACD     1      26.760  30.160   9.250  1.00  0.00            
ATOM     54  C16 ACD     1      26.760  29.330  10.440  1.00  0.00            
ATOM     55  H26 ACD     1      27.760  28.880  10.540  1.00  0.00            
ATOM     56  C17 ACD     1      26.480  30.240  11.650  1.00  0.00            
ATOM     57  H27 ACD     1      25.690  30.910  11.300  1.00  0.00            
ATOM     58  O14 ACD     1      27.660  31.010  11.950  1.00  0.00            
ATOM     59  H28 ACD     1      27.390  31.610  12.640  1.00  0.00            
ATOM     60  C18 ACD     1      26.020  29.530  12.870  1.00  0.00            
ATOM     61  H29 ACD     1      26.890  28.920  13.160  1.00  0.00            
ATOM     62  O15 ACD     1      25.740  30.410  13.970  1.00  0.00            
ATOM     63  H30 ACD     1      24.800  30.600  13.850  1.00  0.00            
ATOM     64  C19 ACD     1      24.870  28.620  12.520  1.00  0.00            
ATOM     65  H31 ACD     1      24.600  27.960  13.350  1.00  0.00            
ATOM     66  O16 ACD     1      25.340  27.710  11.480  1.00  0.00            
ATOM     67  C20 ACD     1      25.660  28.290  10.210  1.00  0.00            
ATOM     68  H32 ACD     1      24.820  28.800   9.710  1.00  0.00            
ATOM     69  C21 ACD     1      26.190  27.270   9.280  1.00  0.00            
ATOM     70  H33 ACD     1      25.470  26.460   9.070  1.00  0.00            
ATOM     71  H34 ACD     1      26.420  27.740   8.320  1.00  0.00            
ATOM     72  O17 ACD     1      27.410  26.620   9.770  1.00  0.00            
ATOM     73  H35 ACD     1      27.130  25.740  10.050  1.00  0.00            
ATOM     74  O18 ACD     1      23.780  29.400  12.120  1.00  0.00            
ATOM     75  C22 ACD     1      22.530  29.240  12.800  1.00  0.00            
ATOM     76  H36 ACD     1      22.550  28.630  13.720  1.00  0.00            
ATOM     77  C23 ACD     1      22.170  30.640  13.160  1.00  0.00            
ATOM     78  H37 ACD     1      22.380  31.290  12.300  1.00  0.00            
ATOM     79  O19 ACD     1      22.970  31.120  14.250  1.00  0.00            
ATOM     80  H38 ACD     1      22.800  32.030  14.500  1.00  0.00            
ATOM     81  C24 ACD     1      20.630  30.770  13.450  1.00  0.00            
ATOM     82  H39 ACD     1      20.420  30.230  14.390  1.00  0.00            
ATOM     83  O20 ACD     1      20.380  32.170  13.530  1.00  0.00            
ATOM     84  H40 ACD     1      19.420  32.130  13.530  1.00  0.00            
ATOM     85  C25 ACD     1      19.750  30.060  12.410  1.00  0.00            
ATOM     86  H41 ACD     1      18.700  30.040  12.690  1.00  0.00            
ATOM     87  O21 ACD     1      20.160  28.670  12.280  1.00  0.00            
ATOM     88  C26 ACD     1      21.530  28.490  11.850  1.00  0.00            
ATOM     89  H42 ACD     1      21.570  28.900  10.830  1.00  0.00            
ATOM     90  C27 ACD     1      21.890  27.040  11.670  1.00  0.00            
ATOM     91  H43 ACD     1      21.180  26.560  10.990  1.00  0.00            
ATOM     92  H44 ACD     1      22.860  26.840  11.200  1.00  0.00            
ATOM     93  O22 ACD     1      21.840  26.360  12.930  1.00  0.00            
ATOM     94  H45 ACD     1      20.910  26.180  13.080  1.00  0.00            
ATOM     95  O23 ACD     1      19.890  30.840  11.240  1.00  0.00            
ATOM     96  C28 ACD     1      18.640  30.950  10.430  1.00  0.00            
ATOM     97  H46 ACD     1      17.830  30.520  11.030  1.00  0.00            
ATOM     98  C29 ACD     1      18.900  30.070   9.190  1.00  0.00            
ATOM     99  H47 ACD     1      19.910  30.150   8.770  1.00  0.00            
ATOM    100  O24 ACD     1      17.870  30.420   8.170  1.00  0.00            
ATOM    101  C30 ACD     1      18.640  28.630   9.540  1.00  0.00            
ATOM    102  H48 ACD     1      19.220  28.300  10.410  1.00  0.00            
ATOM    103  H49 ACD     1      17.600  28.460   9.840  1.00  0.00            
ATOM    104  O25 ACD     1      18.980  27.740   8.460  1.00  0.00            
ATOM    105  H50 ACD     1      19.080  26.860   8.850  1.00  0.00            
ATOM    106  C31 ACD     1      18.510  32.450  10.140  1.00  0.00            
ATOM    107  H51 ACD     1      19.490  32.800   9.790  1.00  0.00            
ATOM    108  O26 ACD     1      18.230  33.220  11.330  1.00  0.00            
ATOM    109  H52 ACD     1      17.360  33.080  11.700  1.00  0.00            
ATOM    110  C32 ACD     1      17.690  32.730   8.920  1.00  0.00            
ATOM    111  H53 ACD     1      16.640  32.490   9.150  1.00  0.00            
ATOM    112  O27 ACD     1      17.890  34.050   8.450  1.00  0.00            
ATOM    113  H54 ACD     1      18.760  34.130   8.060  1.00  0.00            
ATOM    114  C33 ACD     1      18.040  31.800   7.770  1.00  0.00            
ATOM    115  H55 ACD     1      17.230  31.970   7.050  1.00  0.00            
ATOM    116  O28 ACD     1      19.360  32.110   7.300  1.00  0.00            
ATOM    117  C34 ACD     1      19.370  32.740   6.010  1.00  0.00            
ATOM    118  H56 ACD     1      18.440  33.280   5.780  1.00  0.00            
ATOM    119  C35 ACD     1      20.470  33.820   6.140  1.00  0.00            
ATOM    120  H57 ACD     1      21.340  33.220   6.440  1.00  0.00            
ATOM    121  O29 ACD     1      20.020  34.810   7.050  1.00  0.00            
ATOM    122  H58 ACD     1      20.660  35.500   6.840  1.00  0.00            
ATOM    123  C36 ACD     1      20.830  34.460   4.830  1.00  0.00            
ATOM    124  H59 ACD     1      19.900  34.800   4.360  1.00  0.00            
ATOM    125  O30 ACD     1      21.790  35.490   5.110  1.00  0.00            
ATOM    126  H60 ACD     1      21.800  36.000   4.300  1.00  0.00            
ATOM    127  C1  DX5     2      24.860  34.050  11.980  1.00  0.00            
ATOM    128  N1  DX5     2      25.030  35.230  11.240  1.00  0.00            
ATOM    129  C2  DX5     2      25.620  36.380  11.970  1.00  0.00            
ATOM    130  C3  DX5     2      25.770  34.840  10.020  1.00  0.00            
ATOM    131  C4  DX5     2      25.660  35.930   8.910  1.00  0.00            
ATOM    132  C5  DX5     2      24.320  36.600   8.760  1.00  0.00            
ATOM    133  N2  DX5     2      23.110  35.920   8.100  1.00  0.00            
ATOM    134  C6  DX5     2      21.970  36.820   8.190  1.00  0.00            
ATOM    135  C7  DX5     2      21.780  37.770   7.140  1.00  0.00            
ATOM    136  C8  DX5     2      20.870  38.830   7.370  1.00  0.00            
ATOM    137  C9  DX5     2      20.120  38.890   8.550  1.00  0.00            
ATOM    138  C10 DX5     2      20.280  37.970   9.590  1.00  0.00            
ATOM    139  C11 DX5     2      21.260  36.920   9.390  1.00  0.00            
ATOM    140  S1  DX5     2      21.480  35.690  10.650  1.00  0.00            
ATOM    141  C12 DX5     2      22.200  34.320   9.750  1.00  0.00            
ATOM    142  C13 DX5     2      22.020  33.070  10.270  1.00  0.00            
ATOM    143  C14 DX5     2      22.630  31.970   9.640  1.00  0.00            
ATOM    144  C15 DX5     2      23.340  32.120   8.480  1.00  0.00            
ATOM    145  Cl1 DX5     2      23.640  30.620   7.650  1.00  0.00            
ATOM    146  C16 DX5     2      23.500  33.440   7.880  1.00  0.00            
ATOM    147  C17 DX5     2      22.910  34.540   8.570  1.00  0.00            
ATOM    148  H1  DX5     2      25.720  33.380  12.000  1.00  0.00            
ATOM    149  H2  DX5     2      24.580  34.320  13.010  1.00  0.00            
ATOM    150  H3  DX5     2      24.050  33.430  11.580  1.00  0.00            
ATOM    151  H4  DX5     2      24.870  36.710  12.690  1.00  0.00            
ATOM    152  H5  DX5     2      26.610  36.080  12.350  1.00  0.00            
ATOM    153  H6  DX5     2      25.760  37.270  11.360  1.00  0.00            
ATOM    154  H7  DX5     2      25.270  33.920   9.710  1.00  0.00            
ATOM    155  H8  DX5     2      26.820  34.660  10.290  1.00  0.00            
ATOM    156  H9  DX5     2      26.000  35.550   7.940  1.00  0.00            
ATOM    157  H10 DX5     2      26.410  36.700   9.140  1.00  0.00            
ATOM    158  H11 DX5     2      24.430  37.490   8.130  1.00  0.00            
ATOM    159  H12 DX5     2      23.930  36.900   9.740  1.00  0.00            
ATOM    160  H13 DX5     2      23.310  35.750   7.110  1.00  0.00            
ATOM    161  H14 DX5     2      22.410  37.750   6.250  1.00  0.00            
ATOM    162  H15 DX5     2      20.820  39.600   6.610  1.00  0.00            
ATOM    163  H16 DX5     2      19.280  39.550   8.770  1.00  0.00            
ATOM    164  H17 DX5     2      19.770  37.980  10.540  1.00  0.00            
ATOM    165  H18 DX5     2      21.410  32.920  11.150  1.00  0.00            
ATOM    166  H19 DX5     2      22.570  30.970  10.070  1.00  0.00            
ATOM    167  H20 DX5     2      24.120  33.600   7.000  1.00  0.00            
TER
ENDMDL
MODEL        1
ATOM      1  H1  ACD     1      28.050  13.300  24.820  1.00  0.00            
ATOM      2  O1  ACD     1      27.540  13.270  25.630  1.00  0.00            
ATOM      3  C1  ACD     1      27.010  14.610  25.900  1.00  0.00            
ATOM      4  H2  ACD     1      27.860  15.280  26.060  1.00  0.00            
ATOM      5  H3  ACD     1      26.420  14.700  26.820  1.00  0.00            
ATOM      6  C2  ACD     1      26.420  15.210  24.600  1.00  0.00            
ATOM      7  H4  ACD     1      26.010  16.210  24.760  1.00  0.00            
ATOM      8  O2  ACD     1      27.510  15.340  23.770  1.00  0.00            
ATOM      9  C3  ACD     1      27.210  15.870  22.530  1.00  0.00            
ATOM     10  H5  ACD     1      28.090  15.750  21.890  1.00  0.00            
ATOM     11  O3  ACD     1      26.730  17.280  22.620  1.00  0.00            
ATOM     12  C4  ACD     1      27.630  18.440  22.780  1.00  0.00            
ATOM     13  H6  ACD     1      28.370  18.520  21.980  1.00  0.00            
ATOM     14  C5  ACD     1      26.610  19.600  22.670  1.00  0.00            
ATOM     15  H7  ACD     1      25.740  19.370  23.300  1.00  0.00            
ATOM     16  O4  ACD     1      26.130  19.660  21.350  1.00  0.00            
ATOM     17  H8  ACD     1      25.540  18.910  21.230  1.00  0.00            
ATOM     18  C6  ACD     1      27.080  20.910  23.210  1.00  0.00            
ATOM     19  H9  ACD     1      27.830  21.260  22.500  1.00  0.00            
ATOM     20  O5  ACD     1      26.030  21.890  23.240  1.00  0.00            
ATOM     21  H10 ACD     1      25.780  21.980  22.320  1.00  0.00            
ATOM     22  C7  ACD     1      27.740  20.770  24.590  1.00  0.00            
ATOM     23  H11 ACD     1      28.210  21.730  24.790  1.00  0.00            
ATOM     24  O6  ACD     1      28.790  19.820  24.540  1.00  0.00            
ATOM     25  C8  ACD     1      28.410  18.460  24.150  1.00  0.00            
ATOM     26  H12 ACD     1      27.730  18.130  24.950  1.00  0.00            
ATOM     27  C9  ACD     1      29.660  17.550  24.190  1.00  0.00            
ATOM     28  H13 ACD     1      29.470  16.540  23.820  1.00  0.00            
ATOM     29  H14 ACD     1      30.400  17.900  23.460  1.00  0.00            
ATOM     30  O7  ACD     1      30.300  17.460  25.440  1.00  0.00            
ATOM     31  H15 ACD     1      30.640  18.340  25.620  1.00  0.00            
ATOM     32  O8  ACD     1      26.820  20.400  25.640  1.00  0.00            
ATOM     33  C10 ACD     1      26.900  21.230  26.800  1.00  0.00            
ATOM     34  H16 ACD     1      27.730  21.940  26.720  1.00  0.00            
ATOM     35  C11 ACD     1      25.520  21.940  26.890  1.00  0.00            
ATOM     36  H17 ACD     1      24.760  21.150  26.800  1.00  0.00            
ATOM     37  O9  ACD     1      25.450  22.860  25.740  1.00  0.00            
ATOM     38  H18 ACD     1      25.530  22.330  24.940  1.00  0.00            
ATOM     39  C12 ACD     1      25.480  22.650  28.270  1.00  0.00            
ATOM     40  H19 ACD     1      26.250  23.420  28.380  1.00  0.00            
ATOM     41  O10 ACD     1      24.160  23.210  28.470  1.00  0.00            
ATOM     42  H20 ACD     1      23.720  22.600  29.070  1.00  0.00            
ATOM     43  C13 ACD     1      25.690  21.620  29.330  1.00  0.00            
ATOM     44  H21 ACD     1      25.700  22.180  30.270  1.00  0.00            
ATOM     45  O11 ACD     1      26.980  21.070  29.150  1.00  0.00            
ATOM     46  C14 ACD     1      27.080  20.250  27.990  1.00  0.00            
ATOM     47  H22 ACD     1      26.380  19.410  28.030  1.00  0.00            
ATOM     48  C15 ACD     1      28.470  19.580  28.030  1.00  0.00            
ATOM     49  H23 ACD     1      28.780  19.270  27.020  1.00  0.00            
ATOM     50  H24 ACD     1      29.210  20.310  28.380  1.00  0.00            
ATOM     51  O12 ACD     1      28.400  18.560  28.940  1.00  0.00            
ATOM     52  H25 ACD     1      28.220  18.860  29.840  1.00  0.00            
ATOM     53  O13 ACD     1      24.550  20.670  29.260  1.00  0.00            
ATOM     54  C16 ACD     1      24.120  20.280  30.540  1.00  0.00            
ATOM     55  H26 ACD     1      24.840  20.580  31.310  1.00  0.00            
ATOM     56  C17 ACD     1      22.910  21.130  30.940  1.00  0.00            
ATOM     57  H27 ACD     1      22.210  21.090  30.100  1.00  0.00            
ATOM     58  O14 ACD     1      23.310  22.480  31.270  1.00  0.00            
ATOM     59  H28 ACD     1      22.690  23.120  31.640  1.00  0.00            
ATOM     60  C18 ACD     1      22.230  20.570  32.220  1.00  0.00            
ATOM     61  H29 ACD     1      22.900  20.730  33.070  1.00  0.00            
ATOM     62  O15 ACD     1      21.070  21.310  32.630  1.00  0.00            
ATOM     63  H30 ACD     1      20.570  21.140  31.830  1.00  0.00            
ATOM     64  C19 ACD     1      21.930  19.070  32.070  1.00  0.00            
ATOM     65  H31 ACD     1      21.490  18.730  33.010  1.00  0.00            
ATOM     66  O16 ACD     1      23.250  18.470  31.810  1.00  0.00            
ATOM     67  C20 ACD     1      23.830  18.810  30.570  1.00  0.00            
ATOM     68  H32 ACD     1      23.160  18.570  29.750  1.00  0.00            
ATOM     69  C21 ACD     1      25.110  17.920  30.410  1.00  0.00            
ATOM     70  H33 ACD     1      25.820  18.340  29.680  1.00  0.00            
ATOM     71  H34 ACD     1      25.630  17.950  31.370  1.00  0.00            
ATOM     72  O17 ACD     1      24.770  16.560  30.040  1.00  0.00            
ATOM     73  H35 ACD     1      24.700  16.120  30.890  1.00  0.00            
ATOM     74  O18 ACD     1      21.010  18.920  30.960  1.00  0.00            
ATOM     75  C22 ACD     1      20.240  17.660  30.770  1.00  0.00            
ATOM     76  H36 ACD     1      19.490  17.550  31.560  1.00  0.00            
ATOM     77  C23 ACD     1      19.520  17.870  29.420  1.00  0.00            
ATOM     78  H37 ACD     1      20.230  18.300  28.700  1.00  0.00            
ATOM     79  O19 ACD     1      18.440  18.820  29.570  1.00  0.00            
ATOM     80  H38 ACD     1      18.880  19.660  29.720  1.00  0.00            
ATOM     81  C24 ACD     1      19.030  16.550  28.790  1.00  0.00            
ATOM     82  H39 ACD     1      18.190  16.180  29.400  1.00  0.00            
ATOM     83  O20 ACD     1      18.540  16.780  27.440  1.00  0.00            
ATOM     84  H40 ACD     1      18.000  17.560  27.600  1.00  0.00            
ATOM     85  C25 ACD     1      20.020  15.440  28.850  1.00  0.00            
ATOM     86  H41 ACD     1      19.460  14.560  28.510  1.00  0.00            
ATOM     87  O21 ACD     1      20.460  15.210  30.140  1.00  0.00            
ATOM     88  C26 ACD     1      21.140  16.400  30.690  1.00  0.00            
ATOM     89  H42 ACD     1      21.990  16.630  30.050  1.00  0.00            
ATOM     90  C27 ACD     1      21.660  15.950  32.100  1.00  0.00            
ATOM     91  H43 ACD     1      22.340  15.130  31.830  1.00  0.00            
ATOM     92  H44 ACD     1      22.220  16.660  32.710  1.00  0.00            
ATOM     93  O22 ACD     1      20.570  15.440  32.880  1.00  0.00            
ATOM     94  H45 ACD     1      20.500  14.500  32.730  1.00  0.00            
ATOM     95  O23 ACD     1      21.100  15.590  27.950  1.00  0.00            
ATOM     96  C28 ACD     1      21.570  14.450  27.250  1.00  0.00            
ATOM     97  H46 ACD     1      21.030  13.570  27.610  1.00  0.00            
ATOM     98  C29 ACD     1      23.100  14.270  27.480  1.00  0.00            
ATOM     99  H47 ACD     1      23.530  15.280  27.420  1.00  0.00            
ATOM    100  O24 ACD     1      23.640  13.240  26.560  1.00  0.00            
ATOM    101  C30 ACD     1      23.340  13.620  28.860  1.00  0.00            
ATOM    102  H48 ACD     1      22.930  14.360  29.560  1.00  0.00            
ATOM    103  H49 ACD     1      22.760  12.690  28.820  1.00  0.00            
ATOM    104  O25 ACD     1      24.730  13.470  29.110  1.00  0.00            
ATOM    105  H50 ACD     1      25.190  14.290  28.910  1.00  0.00            
ATOM    106  C31 ACD     1      21.360  14.810  25.850  1.00  0.00            
ATOM    107  H51 ACD     1      21.970  15.670  25.560  1.00  0.00            
ATOM    108  O26 ACD     1      19.940  15.010  25.600  1.00  0.00            
ATOM    109  H52 ACD     1      19.620  15.550  26.330  1.00  0.00            
ATOM    110  C32 ACD     1      21.820  13.680  24.970  1.00  0.00            
ATOM    111  H53 ACD     1      21.240  12.770  25.140  1.00  0.00            
ATOM    112  O27 ACD     1      21.770  13.950  23.550  1.00  0.00            
ATOM    113  H54 ACD     1      20.900  14.350  23.450  1.00  0.00            
ATOM    114  C33 ACD     1      23.350  13.540  25.200  1.00  0.00            
ATOM    115  H55 ACD     1      23.660  12.670  24.610  1.00  0.00            
ATOM    116  O28 ACD     1      24.140  14.670  24.900  1.00  0.00            
ATOM    117  C34 ACD     1      25.230  14.470  24.040  1.00  0.00            
ATOM    118  H56 ACD     1      25.540  13.420  23.910  1.00  0.00            
ATOM    119  C35 ACD     1      24.880  14.870  22.620  1.00  0.00            
ATOM    120  H57 ACD     1      24.380  15.830  22.810  1.00  0.00            
ATOM    121  O29 ACD     1      23.890  14.010  21.990  1.00  0.00            
ATOM    122  H58 ACD     1      23.130  13.930  22.580  1.00  0.00            
ATOM    123  C36 ACD     1      26.220  15.020  21.750  1.00  0.00            
ATOM    124  H59 ACD     1      26.740  14.060  21.610  1.00  0.00            
ATOM    125  O30 ACD     1      26.020  15.710  20.540  1.00  0.00            
ATOM    126  H60 ACD     1      26.900  15.760  20.160  1.00  0.00            
ATOM    127  C1  DX5     2      20.940  23.770  23.130  1.00  0.00            
ATOM    128  N1  DX5     2      21.400  22.400  23.280  1.00  0.00            
ATOM    129  C2  DX5     2      21.800  22.260  24.690  1.00  0.00            
ATOM    130  C3  DX5     2      22.460  22.200  22.310  1.00  0.00            
ATOM    131  C4  DX5     2      22.960  20.750  22.180  1.00  0.00            
ATOM    132  C5  DX5     2      21.780  19.730  21.980  1.00  0.00            
ATOM    133  N2  DX5     2      21.940  18.280  22.440  1.00  0.00            
ATOM    134  C6  DX5     2      20.820  17.340  21.980  1.00  0.00            
ATOM    135  C7  DX5     2      21.020  16.450  20.930  1.00  0.00            
ATOM    136  C8  DX5     2      19.990  15.530  20.510  1.00  0.00            
ATOM    137  C9  DX5     2      18.770  15.520  21.240  1.00  0.00            
ATOM    138  C10 DX5     2      18.560  16.450  22.260  1.00  0.00            
ATOM    139  C11 DX5     2      19.540  17.390  22.550  1.00  0.00            
ATOM    140  S1  DX5     2      19.250  18.660  23.770  1.00  0.00            
ATOM    141  C12 DX5     2      20.800  18.690  24.610  1.00  0.00            
ATOM    142  C13 DX5     2      20.880  18.780  26.000  1.00  0.00            
ATOM    143  C14 DX5     2      22.110  18.540  26.670  1.00  0.00            
ATOM    144  C15 DX5     2      23.280  18.240  25.960  1.00  0.00            
ATOM    145  Cl1 DX5     2      24.770  18.010  26.840  1.00  0.00            
ATOM    146  C16 DX5     2      23.220  18.140  24.560  1.00  0.00            
ATOM    147  C17 DX5     2      21.970  18.320  23.920  1.00  0.00            
ATOM    148  H1  DX5     2      20.730  24.110  22.110  1.00  0.00            
ATOM    149  H2  DX5     2      19.970  23.920  23.620  1.00  0.00            
ATOM    150  H3  DX5     2      21.650  24.500  23.540  1.00  0.00            
ATOM    151  H4  DX5     2      22.030  21.220  24.950  1.00  0.00            
ATOM    152  H5  DX5     2      22.730  22.840  24.800  1.00  0.00            
ATOM    153  H6  DX5     2      21.090  22.740  25.380  1.00  0.00            
ATOM    154  H7  DX5     2      23.280  22.850  22.660  1.00  0.00            
ATOM    155  H8  DX5     2      22.100  22.560  21.340  1.00  0.00            
ATOM    156  H9  DX5     2      23.480  20.450  23.100  1.00  0.00            
ATOM    157  H10 DX5     2      23.610  20.650  21.300  1.00  0.00            
ATOM    158  H11 DX5     2      21.580  19.630  20.910  1.00  0.00            
ATOM    159  H12 DX5     2      20.850  20.180  22.350  1.00  0.00            
ATOM    160  H13 DX5     2      22.810  17.880  22.050  1.00  0.00            
ATOM    161  H14 DX5     2      21.950  16.310  20.380  1.00  0.00            
ATOM    162  H15 DX5     2      20.100  14.780  19.730  1.00  0.00            
ATOM    163  H16 DX5     2      17.950  14.850  21.010  1.00  0.00            
ATOM    164  H17 DX5     2      17.630  16.640  22.790  1.00  0.00            
ATOM    165  H18 DX5     2      20.030  18.910  26.670  1.00  0.00            
ATOM    166  H19 DX5     2      22.260  18.700  27.730  1.00  0.00            
ATOM    167  H20 DX5     2      24.110  18.020  23.960  1.00  0.00            
TER
ENDMDL
MODEL        1
ATOM      1  H1  ACD     1       9.630  23.890  15.950  1.00  0.00            
ATOM      2  O1  ACD     1       9.720  24.690  16.470  1.00  0.00            
ATOM      3  C1  ACD     1       8.780  25.610  15.840  1.00  0.00            
ATOM      4  H2  ACD     1       8.430  26.350  16.580  1.00  0.00            
ATOM      5  H3  ACD     1       7.810  25.240  15.510  1.00  0.00            
ATOM      6  C2  ACD     1       9.530  26.290  14.720  1.00  0.00            
ATOM      7  H4  ACD     1      10.410  26.740  15.200  1.00  0.00            
ATOM      8  O2  ACD     1       9.670  25.230  13.780  1.00  0.00            
ATOM      9  C3  ACD     1      10.480  25.650  12.620  1.00  0.00            
ATOM     10  H5  ACD     1      10.440  24.770  11.980  1.00  0.00            
ATOM     11  O3  ACD     1      11.800  25.960  13.120  1.00  0.00            
ATOM     12  C4  ACD     1      12.760  25.130  12.680  1.00  0.00            
ATOM     13  H6  ACD     1      12.400  24.530  11.840  1.00  0.00            
ATOM     14  C5  ACD     1      13.850  26.010  12.030  1.00  0.00            
ATOM     15  H7  ACD     1      14.100  26.770  12.780  1.00  0.00            
ATOM     16  O4  ACD     1      13.350  26.740  10.860  1.00  0.00            
ATOM     17  H8  ACD     1      12.410  26.840  11.040  1.00  0.00            
ATOM     18  C6  ACD     1      15.130  25.240  11.740  1.00  0.00            
ATOM     19  H9  ACD     1      14.940  24.450  11.010  1.00  0.00            
ATOM     20  O5  ACD     1      16.230  26.120  11.330  1.00  0.00            
ATOM     21  H10 ACD     1      16.810  25.690  10.690  1.00  0.00            
ATOM     22  C7  ACD     1      15.570  24.510  13.000  1.00  0.00            
ATOM     23  H11 ACD     1      16.480  23.930  12.810  1.00  0.00            
ATOM     24  O6  ACD     1      14.530  23.690  13.330  1.00  0.00            
ATOM     25  C8  ACD     1      13.270  24.250  13.780  1.00  0.00            
ATOM     26  H12 ACD     1      13.350  24.870  14.690  1.00  0.00            
ATOM     27  C9  ACD     1      12.260  23.140  14.070  1.00  0.00            
ATOM     28  H13 ACD     1      12.760  22.320  14.600  1.00  0.00            
ATOM     29  H14 ACD     1      11.380  23.470  14.630  1.00  0.00            
ATOM     30  O7  ACD     1      11.630  22.600  12.880  1.00  0.00            
ATOM     31  H15 ACD     1      10.750  22.360  13.160  1.00  0.00            
ATOM     32  O8  ACD     1      15.800  25.440  14.010  1.00  0.00            
ATOM     33  C10 ACD     1      16.870  25.280  14.940  1.00  0.00            
ATOM     34  H16 ACD     1      17.570  24.580  14.470  1.00  0.00            
ATOM     35  C11 ACD     1      17.550  26.680  15.160  1.00  0.00            
ATOM     36  H17 ACD     1      16.720  27.330  15.450  1.00  0.00            
ATOM     37  O9  ACD     1      18.190  27.220  13.940  1.00  0.00            
ATOM     38  H18 ACD     1      17.620  26.990  13.200  1.00  0.00            
ATOM     39  C12 ACD     1      18.470  26.600  16.400  1.00  0.00            
ATOM     40  H19 ACD     1      19.260  25.880  16.190  1.00  0.00            
ATOM     41  O10 ACD     1      19.140  27.820  16.560  1.00  0.00            
ATOM     42  H20 ACD     1      19.580  28.000  15.720  1.00  0.00            
ATOM     43  C13 ACD     1      17.620  26.190  17.590  1.00  0.00            
ATOM     44  H21 ACD     1      18.190  26.180  18.520  1.00  0.00            
ATOM     45  O11 ACD     1      17.180  24.820  17.350  1.00  0.00            
ATOM     46  C14 ACD     1      16.360  24.620  16.230  1.00  0.00            
ATOM     47  H22 ACD     1      15.390  25.090  16.440  1.00  0.00            
ATOM     48  C15 ACD     1      16.240  23.090  16.030  1.00  0.00            
ATOM     49  H23 ACD     1      15.910  22.670  16.990  1.00  0.00            
ATOM     50  H24 ACD     1      15.440  22.830  15.330  1.00  0.00            
ATOM     51  O12 ACD     1      17.450  22.480  15.640  1.00  0.00            
ATOM     52  H25 ACD     1      17.370  21.580  15.950  1.00  0.00            
ATOM     53  O13 ACD     1      16.450  26.960  17.780  1.00  0.00            
ATOM     54  C16 ACD     1      16.490  27.820  18.950  1.00  0.00            
ATOM     55  H26 ACD     1      17.130  27.550  19.800  1.00  0.00            
ATOM     56  C17 ACD     1      16.750  29.250  18.510  1.00  0.00            
ATOM     57  H27 ACD     1      16.190  29.300  17.570  1.00  0.00            
ATOM     58  O14 ACD     1      18.160  29.430  18.250  1.00  0.00            
ATOM     59  H28 ACD     1      18.390  28.800  17.560  1.00  0.00            
ATOM     60  C18 ACD     1      16.250  30.330  19.480  1.00  0.00            
ATOM     61  H29 ACD     1      16.900  30.450  20.360  1.00  0.00            
ATOM     62  O15 ACD     1      16.270  31.630  18.780  1.00  0.00            
ATOM     63  H30 ACD     1      15.360  31.780  18.500  1.00  0.00            
ATOM     64  C19 ACD     1      14.840  30.060  19.960  1.00  0.00            
ATOM     65  H31 ACD     1      14.670  30.710  20.820  1.00  0.00            
ATOM     66  O16 ACD     1      14.720  28.780  20.490  1.00  0.00            
ATOM     67  C20 ACD     1      14.970  27.730  19.490  1.00  0.00            
ATOM     68  H32 ACD     1      14.320  27.820  18.610  1.00  0.00            
ATOM     69  C21 ACD     1      14.540  26.410  20.120  1.00  0.00            
ATOM     70  H33 ACD     1      13.630  26.580  20.710  1.00  0.00            
ATOM     71  H34 ACD     1      14.230  25.700  19.340  1.00  0.00            
ATOM     72  O17 ACD     1      15.650  25.820  20.840  1.00  0.00            
ATOM     73  H35 ACD     1      15.390  26.010  21.750  1.00  0.00            
ATOM     74  O18 ACD     1      13.880  30.440  18.980  1.00  0.00            
ATOM     75  C22 ACD     1      12.690  31.160  19.390  1.00  0.00            
ATOM     76  H36 ACD     1      12.750  31.570  20.400  1.00  0.00            
ATOM     77  C23 ACD     1      12.550  32.250  18.380  1.00  0.00            
ATOM     78  H37 ACD     1      12.540  31.730  17.420  1.00  0.00            
ATOM     79  O19 ACD     1      13.590  33.210  18.340  1.00  0.00            
ATOM     80  H38 ACD     1      13.650  33.640  19.200  1.00  0.00            
ATOM     81  C24 ACD     1      11.190  32.920  18.560  1.00  0.00            
ATOM     82  H39 ACD     1      11.210  33.420  19.540  1.00  0.00            
ATOM     83  O20 ACD     1      10.780  33.870  17.610  1.00  0.00            
ATOM     84  H40 ACD     1      11.460  34.540  17.510  1.00  0.00            
ATOM     85  C25 ACD     1      10.080  31.860  18.660  1.00  0.00            
ATOM     86  H41 ACD     1       9.180  32.440  18.900  1.00  0.00            
ATOM     87  O21 ACD     1      10.330  30.900  19.620  1.00  0.00            
ATOM     88  C26 ACD     1      11.520  30.200  19.390  1.00  0.00            
ATOM     89  H42 ACD     1      11.410  29.700  18.420  1.00  0.00            
ATOM     90  C27 ACD     1      11.560  29.060  20.440  1.00  0.00            
ATOM     91  H43 ACD     1      10.650  28.470  20.300  1.00  0.00            
ATOM     92  H44 ACD     1      12.370  28.340  20.310  1.00  0.00            
ATOM     93  O22 ACD     1      11.800  29.640  21.730  1.00  0.00            
ATOM     94  H45 ACD     1      12.370  28.970  22.110  1.00  0.00            
ATOM     95  O23 ACD     1       9.760  31.190  17.460  1.00  0.00            
ATOM     96  C28 ACD     1       8.370  30.790  17.280  1.00  0.00            
ATOM     97  H46 ACD     1       7.650  31.310  17.910  1.00  0.00            
ATOM     98  C29 ACD     1       8.300  29.330  17.650  1.00  0.00            
ATOM     99  H47 ACD     1       9.250  28.810  17.500  1.00  0.00            
ATOM    100  O24 ACD     1       7.280  28.670  16.880  1.00  0.00            
ATOM    101  C30 ACD     1       7.790  29.220  19.020  1.00  0.00            
ATOM    102  H48 ACD     1       8.580  29.470  19.750  1.00  0.00            
ATOM    103  H49 ACD     1       7.020  29.970  19.260  1.00  0.00            
ATOM    104  O25 ACD     1       7.270  28.010  19.410  1.00  0.00            
ATOM    105  H50 ACD     1       8.020  27.430  19.250  1.00  0.00            
ATOM    106  C31 ACD     1       7.960  31.200  15.800  1.00  0.00            
ATOM    107  H51 ACD     1       8.830  31.040  15.140  1.00  0.00            
ATOM    108  O26 ACD     1       7.600  32.550  15.660  1.00  0.00            
ATOM    109  H52 ACD     1       7.150  32.760  14.840  1.00  0.00            
ATOM    110  C32 ACD     1       6.950  30.240  15.150  1.00  0.00            
ATOM    111  H53 ACD     1       5.960  30.440  15.560  1.00  0.00            
ATOM    112  O27 ACD     1       6.890  30.490  13.720  1.00  0.00            
ATOM    113  H54 ACD     1       6.120  30.000  13.420  1.00  0.00            
ATOM    114  C33 ACD     1       7.340  28.810  15.510  1.00  0.00            
ATOM    115  H55 ACD     1       6.620  28.080  15.110  1.00  0.00            
ATOM    116  O28 ACD     1       8.630  28.530  14.990  1.00  0.00            
ATOM    117  C34 ACD     1       8.790  27.400  14.050  1.00  0.00            
ATOM    118  H56 ACD     1       7.790  27.100  13.710  1.00  0.00            
ATOM    119  C35 ACD     1       9.540  28.030  12.860  1.00  0.00            
ATOM    120  H57 ACD     1      10.470  28.500  13.210  1.00  0.00            
ATOM    121  O29 ACD     1       8.700  28.990  12.130  1.00  0.00            
ATOM    122  H58 ACD     1       8.190  29.560  12.700  1.00  0.00            
ATOM    123  C36 ACD     1       9.900  26.890  11.900  1.00  0.00            
ATOM    124  H59 ACD     1       8.970  26.650  11.360  1.00  0.00            
ATOM    125  O30 ACD     1      10.910  27.380  11.010  1.00  0.00            
ATOM    126  H60 ACD     1      10.440  28.140  10.680  1.00  0.00            
ATOM    127  C1  DX5     2      18.320  29.240  11.190  1.00  0.00            
ATOM    128  N1  DX5     2      17.730  30.490  11.650  1.00  0.00            
ATOM    129  C2  DX5     2      18.770  31.560  11.750  1.00  0.00            
ATOM    130  C3  DX5     2      16.980  30.320  12.910  1.00  0.00            
ATOM    131  C4  DX5     2      16.300  31.600  13.520  1.00  0.00            
ATOM    132  C5  DX5     2      15.350  32.290  12.520  1.00  0.00            
ATOM    133  N2  DX5     2      14.180  31.390  12.030  1.00  0.00            
ATOM    134  C6  DX5     2      13.420  31.990  10.940  1.00  0.00            
ATOM    135  C7  DX5     2      13.770  31.770   9.610  1.00  0.00            
ATOM    136  C8  DX5     2      12.920  32.320   8.640  1.00  0.00            
ATOM    137  C9  DX5     2      11.970  33.350   8.970  1.00  0.00            
ATOM    138  C10 DX5     2      11.690  33.610  10.290  1.00  0.00            
ATOM    139  C11 DX5     2      12.380  32.900  11.310  1.00  0.00            
ATOM    140  S1  DX5     2      11.950  33.310  13.030  1.00  0.00            
ATOM    141  C12 DX5     2      12.390  31.760  13.750  1.00  0.00            
ATOM    142  C13 DX5     2      11.660  31.300  14.820  1.00  0.00            
ATOM    143  C14 DX5     2      11.910  30.000  15.370  1.00  0.00            
ATOM    144  C15 DX5     2      12.920  29.170  14.870  1.00  0.00            
ATOM    145  Cl1 DX5     2      13.240  27.760  15.810  1.00  0.00            
ATOM    146  C16 DX5     2      13.710  29.650  13.800  1.00  0.00            
ATOM    147  C17 DX5     2      13.360  30.890  13.180  1.00  0.00            
ATOM    148  H1  DX5     2      19.070  28.880  11.900  1.00  0.00            
ATOM    149  H2  DX5     2      17.480  28.550  11.060  1.00  0.00            
ATOM    150  H3  DX5     2      18.740  29.410  10.190  1.00  0.00            
ATOM    151  H4  DX5     2      18.280  32.510  11.970  1.00  0.00            
ATOM    152  H5  DX5     2      19.490  31.500  12.580  1.00  0.00            
ATOM    153  H6  DX5     2      19.430  31.600  10.880  1.00  0.00            
ATOM    154  H7  DX5     2      17.660  29.880  13.650  1.00  0.00            
ATOM    155  H8  DX5     2      16.250  29.500  12.780  1.00  0.00            
ATOM    156  H9  DX5     2      17.140  32.250  13.800  1.00  0.00            
ATOM    157  H10 DX5     2      15.930  31.370  14.530  1.00  0.00            
ATOM    158  H11 DX5     2      15.970  32.640  11.700  1.00  0.00            
ATOM    159  H12 DX5     2      15.010  33.220  12.980  1.00  0.00            
ATOM    160  H13 DX5     2      14.660  30.650  11.510  1.00  0.00            
ATOM    161  H14 DX5     2      14.610  31.110   9.370  1.00  0.00            
ATOM    162  H15 DX5     2      13.050  32.120   7.590  1.00  0.00            
ATOM    163  H16 DX5     2      11.360  33.860   8.230  1.00  0.00            
ATOM    164  H17 DX5     2      10.850  34.240  10.590  1.00  0.00            
ATOM    165  H18 DX5     2      10.830  31.920  15.170  1.00  0.00            
ATOM    166  H19 DX5     2      11.290  29.690  16.210  1.00  0.00            
ATOM    167  H20 DX5     2      14.440  29.010  13.320  1.00  0.00            
TER
ENDMDL
MODEL        1
ATOM      1  H1  ACD     1      22.640  10.860  23.240  1.00  0.00            
ATOM      2  O1  ACD     1      21.990  10.770  23.940  1.00  0.00            
ATOM      3  C1  ACD     1      21.760  12.060  24.550  1.00  0.00            
ATOM      4  H2  ACD     1      22.580  12.530  25.110  1.00  0.00            
ATOM      5  H3  ACD     1      20.890  12.150  25.220  1.00  0.00            
ATOM      6  C2  ACD     1      21.530  13.080  23.430  1.00  0.00            
ATOM      7  H4  ACD     1      21.170  14.010  23.880  1.00  0.00            
ATOM      8  O2  ACD     1      22.750  13.220  22.650  1.00  0.00            
ATOM      9  C3  ACD     1      22.690  14.290  21.690  1.00  0.00            
ATOM     10  H5  ACD     1      23.690  14.350  21.250  1.00  0.00            
ATOM     11  O3  ACD     1      22.400  15.540  22.260  1.00  0.00            
ATOM     12  C4  ACD     1      23.440  16.430  22.750  1.00  0.00            
ATOM     13  H6  ACD     1      24.200  16.600  21.970  1.00  0.00            
ATOM     14  C5  ACD     1      22.750  17.710  23.100  1.00  0.00            
ATOM     15  H7  ACD     1      21.790  17.500  23.570  1.00  0.00            
ATOM     16  O4  ACD     1      22.560  18.470  21.850  1.00  0.00            
ATOM     17  H8  ACD     1      23.390  18.670  21.400  1.00  0.00            
ATOM     18  C6  ACD     1      23.550  18.490  24.080  1.00  0.00            
ATOM     19  H9  ACD     1      24.400  18.970  23.570  1.00  0.00            
ATOM     20  O5  ACD     1      22.810  19.590  24.510  1.00  0.00            
ATOM     21  H10 ACD     1      22.490  19.940  23.670  1.00  0.00            
ATOM     22  C7  ACD     1      24.030  17.710  25.270  1.00  0.00            
ATOM     23  H11 ACD     1      24.790  18.260  25.850  1.00  0.00            
ATOM     24  O6  ACD     1      24.890  16.730  24.730  1.00  0.00            
ATOM     25  C8  ACD     1      24.250  15.790  23.880  1.00  0.00            
ATOM     26  H12 ACD     1      23.500  15.160  24.380  1.00  0.00            
ATOM     27  C9  ACD     1      25.400  14.940  23.280  1.00  0.00            
ATOM     28  H13 ACD     1      25.090  14.260  22.470  1.00  0.00            
ATOM     29  H14 ACD     1      26.120  15.540  22.710  1.00  0.00            
ATOM     30  O7  ACD     1      25.970  14.160  24.310  1.00  0.00            
ATOM     31  H15 ACD     1      26.110  14.720  25.090  1.00  0.00            
ATOM     32  O8  ACD     1      23.040  17.150  26.070  1.00  0.00            
ATOM     33  C10 ACD     1      22.990  17.320  27.490  1.00  0.00            
ATOM     34  H16 ACD     1      23.920  17.730  27.900  1.00  0.00            
ATOM     35  C11 ACD     1      21.930  18.290  27.820  1.00  0.00            
ATOM     36  H17 ACD     1      21.030  17.880  27.340  1.00  0.00            
ATOM     37  O9  ACD     1      22.260  19.550  27.190  1.00  0.00            
ATOM     38  H18 ACD     1      22.450  19.320  26.280  1.00  0.00            
ATOM     39  C12 ACD     1      21.760  18.380  29.390  1.00  0.00            
ATOM     40  H19 ACD     1      22.740  18.630  29.810  1.00  0.00            
ATOM     41  O10 ACD     1      20.720  19.300  29.720  1.00  0.00            
ATOM     42  H20 ACD     1      19.890  18.880  29.440  1.00  0.00            
ATOM     43  C13 ACD     1      21.420  17.000  29.850  1.00  0.00            
ATOM     44  H21 ACD     1      21.360  16.920  30.940  1.00  0.00            
ATOM     45  O11 ACD     1      22.510  16.130  29.460  1.00  0.00            
ATOM     46  C14 ACD     1      22.810  15.910  28.060  1.00  0.00            
ATOM     47  H22 ACD     1      22.040  15.330  27.540  1.00  0.00            
ATOM     48  C15 ACD     1      24.130  15.070  27.980  1.00  0.00            
ATOM     49  H23 ACD     1      24.430  15.050  26.920  1.00  0.00            
ATOM     50  H24 ACD     1      24.880  15.670  28.500  1.00  0.00            
ATOM     51  O12 ACD     1      24.160  13.740  28.470  1.00  0.00            
ATOM     52  H25 ACD     1      24.760  13.290  27.870  1.00  0.00            
ATOM     53  O13 ACD     1      20.210  16.610  29.180  1.00  0.00            
ATOM     54  C16 ACD     1      19.060  16.370  30.090  1.00  0.00            
ATOM     55  H26 ACD     1      19.130  16.750  31.110  1.00  0.00            
ATOM     56  C17 ACD     1      17.860  17.180  29.490  1.00  0.00            
ATOM     57  H27 ACD     1      17.610  16.830  28.490  1.00  0.00            
ATOM     58  O14 ACD     1      18.220  18.580  29.490  1.00  0.00            
ATOM     59  H28 ACD     1      17.410  19.100  29.400  1.00  0.00            
ATOM     60  C18 ACD     1      16.640  16.810  30.370  1.00  0.00            
ATOM     61  H29 ACD     1      16.800  17.230  31.380  1.00  0.00            
ATOM     62  O15 ACD     1      15.450  17.410  29.860  1.00  0.00            
ATOM     63  H30 ACD     1      15.050  16.650  29.430  1.00  0.00            
ATOM     64  C19 ACD     1      16.400  15.350  30.550  1.00  0.00            
ATOM     65  H31 ACD     1      15.550  15.100  31.190  1.00  0.00            
ATOM     66  O16 ACD     1      17.630  14.650  31.020  1.00  0.00            
ATOM     67  C20 ACD     1      18.800  14.810  30.230  1.00  0.00            
ATOM     68  H32 ACD     1      18.570  14.490  29.210  1.00  0.00            
ATOM     69  C21 ACD     1      19.960  13.980  30.820  1.00  0.00            
ATOM     70  H33 ACD     1      20.840  14.270  30.220  1.00  0.00            
ATOM     71  H34 ACD     1      20.260  14.190  31.850  1.00  0.00            
ATOM     72  O17 ACD     1      19.840  12.560  30.700  1.00  0.00            
ATOM     73  H35 ACD     1      20.680  12.310  30.320  1.00  0.00            
ATOM     74  O18 ACD     1      16.120  14.820  29.300  1.00  0.00            
ATOM     75  C22 ACD     1      15.050  13.940  29.150  1.00  0.00            
ATOM     76  H36 ACD     1      14.250  13.980  29.900  1.00  0.00            
ATOM     77  C23 ACD     1      14.310  14.460  27.930  1.00  0.00            
ATOM     78  H37 ACD     1      15.070  14.800  27.220  1.00  0.00            
ATOM     79  O19 ACD     1      13.600  15.730  28.250  1.00  0.00            
ATOM     80  H38 ACD     1      13.430  16.200  27.430  1.00  0.00            
ATOM     81  C24 ACD     1      13.560  13.390  27.170  1.00  0.00            
ATOM     82  H39 ACD     1      12.740  13.000  27.780  1.00  0.00            
ATOM     83  O20 ACD     1      13.080  13.820  25.960  1.00  0.00            
ATOM     84  H40 ACD     1      13.710  13.510  25.290  1.00  0.00            
ATOM     85  C25 ACD     1      14.570  12.250  26.980  1.00  0.00            
ATOM     86  H41 ACD     1      14.120  11.460  26.360  1.00  0.00            
ATOM     87  O21 ACD     1      14.840  11.720  28.280  1.00  0.00            
ATOM     88  C26 ACD     1      15.620  12.540  29.080  1.00  0.00            
ATOM     89  H42 ACD     1      16.650  12.630  28.700  1.00  0.00            
ATOM     90  C27 ACD     1      15.800  11.870  30.440  1.00  0.00            
ATOM     91  H43 ACD     1      15.960  10.800  30.280  1.00  0.00            
ATOM     92  H44 ACD     1      16.750  12.270  30.830  1.00  0.00            
ATOM     93  O22 ACD     1      14.760  11.970  31.390  1.00  0.00            
ATOM     94  H45 ACD     1      13.900  11.890  30.980  1.00  0.00            
ATOM     95  O23 ACD     1      15.780  12.640  26.350  1.00  0.00            
ATOM     96  C28 ACD     1      16.310  11.840  25.280  1.00  0.00            
ATOM     97  H46 ACD     1      15.970  10.790  25.240  1.00  0.00            
ATOM     98  C29 ACD     1      17.790  11.630  25.510  1.00  0.00            
ATOM     99  H47 ACD     1      18.280  12.610  25.640  1.00  0.00            
ATOM    100  O24 ACD     1      18.370  10.960  24.370  1.00  0.00            
ATOM    101  C30 ACD     1      18.030  10.810  26.720  1.00  0.00            
ATOM    102  H48 ACD     1      17.370  11.240  27.490  1.00  0.00            
ATOM    103  H49 ACD     1      17.650   9.800  26.530  1.00  0.00            
ATOM    104  O25 ACD     1      19.390  10.870  27.160  1.00  0.00            
ATOM    105  H50 ACD     1      19.910  10.490  26.450  1.00  0.00            
ATOM    106  C31 ACD     1      16.100  12.630  23.970  1.00  0.00            
ATOM    107  H51 ACD     1      16.510  13.640  24.070  1.00  0.00            
ATOM    108  O26 ACD     1      14.660  12.790  23.790  1.00  0.00            
ATOM    109  H52 ACD     1      14.560  12.930  22.840  1.00  0.00            
ATOM    110  C32 ACD     1      16.870  11.990  22.850  1.00  0.00            
ATOM    111  H53 ACD     1      16.480  10.990  22.640  1.00  0.00            
ATOM    112  O27 ACD     1      16.850  12.900  21.720  1.00  0.00            
ATOM    113  H54 ACD     1      15.960  12.950  21.350  1.00  0.00            
ATOM    114  C33 ACD     1      18.320  11.660  23.210  1.00  0.00            
ATOM    115  H55 ACD     1      18.710  11.040  22.400  1.00  0.00            
ATOM    116  O28 ACD     1      19.170  12.820  23.220  1.00  0.00            
ATOM    117  C34 ACD     1      20.350  12.690  22.490  1.00  0.00            
ATOM    118  H56 ACD     1      20.510  11.650  22.150  1.00  0.00            
ATOM    119  C35 ACD     1      20.270  13.700  21.310  1.00  0.00            
ATOM    120  H57 ACD     1      20.080  14.650  21.810  1.00  0.00            
ATOM    121  O29 ACD     1      19.210  13.490  20.310  1.00  0.00            
ATOM    122  H58 ACD     1      18.350  13.430  20.740  1.00  0.00            
ATOM    123  C36 ACD     1      21.670  13.910  20.670  1.00  0.00            
ATOM    124  H59 ACD     1      21.980  12.950  20.240  1.00  0.00            
ATOM    125  O30 ACD     1      21.650  14.880  19.660  1.00  0.00            
ATOM    126  H60 ACD     1      21.550  15.690  20.170  1.00  0.00            
ATOM    127  C1  DX5     2      16.990  19.230  25.520  1.00  0.00            
ATOM    128  N1  DX5     2      18.160  19.200  24.560  1.00  0.00            
ATOM    129  C2  DX5     2      19.440  19.220  25.330  1.00  0.00            
ATOM    130  C3  DX5     2      18.030  20.300  23.520  1.00  0.00            
ATOM    131  C4  DX5     2      18.570  19.750  22.180  1.00  0.00            
ATOM    132  C5  DX5     2      17.560  18.900  21.460  1.00  0.00            
ATOM    133  N2  DX5     2      17.770  17.430  21.490  1.00  0.00            
ATOM    134  C6  DX5     2      17.030  16.930  20.390  1.00  0.00            
ATOM    135  C7  DX5     2      17.680  16.740  19.170  1.00  0.00            
ATOM    136  C8  DX5     2      16.950  16.200  18.110  1.00  0.00            
ATOM    137  C9  DX5     2      15.640  15.740  18.290  1.00  0.00            
ATOM    138  C10 DX5     2      15.030  15.880  19.590  1.00  0.00            
ATOM    139  C11 DX5     2      15.680  16.560  20.640  1.00  0.00            
ATOM    140  S1  DX5     2      14.920  16.810  22.300  1.00  0.00            
ATOM    141  C12 DX5     2      16.210  16.530  23.420  1.00  0.00            
ATOM    142  C13 DX5     2      16.040  16.050  24.720  1.00  0.00            
ATOM    143  C14 DX5     2      17.150  15.660  25.430  1.00  0.00            
ATOM    144  C15 DX5     2      18.420  15.720  24.820  1.00  0.00            
ATOM    145  Cl1 DX5     2      19.850  15.360  25.790  1.00  0.00            
ATOM    146  C16 DX5     2      18.600  16.250  23.540  1.00  0.00            
ATOM    147  C17 DX5     2      17.500  16.820  22.880  1.00  0.00            
ATOM    148  H1  DX5     2      17.210  18.480  26.290  1.00  0.00            
ATOM    149  H2  DX5     2      17.000  20.230  25.960  1.00  0.00            
ATOM    150  H3  DX5     2      16.020  18.940  25.110  1.00  0.00            
ATOM    151  H4  DX5     2      19.290  18.360  25.990  1.00  0.00            
ATOM    152  H5  DX5     2      20.290  18.920  24.690  1.00  0.00            
ATOM    153  H6  DX5     2      19.660  20.100  25.930  1.00  0.00            
ATOM    154  H7  DX5     2      18.630  21.160  23.850  1.00  0.00            
ATOM    155  H8  DX5     2      16.970  20.580  23.440  1.00  0.00            
ATOM    156  H9  DX5     2      19.540  19.250  22.200  1.00  0.00            
ATOM    157  H10 DX5     2      18.630  20.600  21.490  1.00  0.00            
ATOM    158  H11 DX5     2      17.700  19.190  20.420  1.00  0.00            
ATOM    159  H12 DX5     2      16.560  19.150  21.820  1.00  0.00            
ATOM    160  H13 DX5     2      18.770  17.260  21.280  1.00  0.00            
ATOM    161  H14 DX5     2      18.720  17.030  19.070  1.00  0.00            
ATOM    162  H15 DX5     2      17.370  16.200  17.110  1.00  0.00            
ATOM    163  H16 DX5     2      15.130  15.300  17.440  1.00  0.00            
ATOM    164  H17 DX5     2      14.020  15.530  19.780  1.00  0.00            
ATOM    165  H18 DX5     2      15.020  15.840  25.020  1.00  0.00            
ATOM    166  H19 DX5     2      16.990  15.270  26.430  1.00  0.00            
ATOM    167  H20 DX5     2      19.630  16.350  23.200  1.00  0.00            
TER
ENDMDL
MODEL        1
ATOM      1  H1  ACD     1      23.580  10.300  27.830  1.00  0.00            
ATOM      2  O1  ACD     1      22.700  10.100  28.150  1.00  0.00            
ATOM      3  C1  ACD     1      21.720   9.820  27.090  1.00  0.00            
ATOM      4  H2  ACD     1      20.730  10.150  27.440  1.00  0.00            
ATOM      5  H3  ACD     1      21.580   8.760  26.840  1.00  0.00            
ATOM      6  C2  ACD     1      22.030  10.730  25.900  1.00  0.00            
ATOM      7  H4  ACD     1      22.250  11.740  26.280  1.00  0.00            
ATOM      8  O2  ACD     1      23.270  10.400  25.240  1.00  0.00            
ATOM      9  C3  ACD     1      23.560  11.260  24.120  1.00  0.00            
ATOM     10  H5  ACD     1      24.530  10.890  23.740  1.00  0.00            
ATOM     11  O3  ACD     1      23.790  12.570  24.450  1.00  0.00            
ATOM     12  C4  ACD     1      25.010  13.110  24.790  1.00  0.00            
ATOM     13  H6  ACD     1      25.730  12.650  24.100  1.00  0.00            
ATOM     14  C5  ACD     1      25.000  14.650  24.410  1.00  0.00            
ATOM     15  H7  ACD     1      24.170  15.170  24.910  1.00  0.00            
ATOM     16  O4  ACD     1      25.060  14.950  22.990  1.00  0.00            
ATOM     17  H8  ACD     1      25.910  14.630  22.660  1.00  0.00            
ATOM     18  C6  ACD     1      26.260  15.250  25.060  1.00  0.00            
ATOM     19  H9  ACD     1      27.130  14.690  24.680  1.00  0.00            
ATOM     20  O5  ACD     1      26.360  16.730  24.940  1.00  0.00            
ATOM     21  H10 ACD     1      26.360  16.970  24.010  1.00  0.00            
ATOM     22  C7  ACD     1      26.330  14.940  26.590  1.00  0.00            
ATOM     23  H11 ACD     1      27.220  15.490  26.940  1.00  0.00            
ATOM     24  O6  ACD     1      26.540  13.580  26.710  1.00  0.00            
ATOM     25  C8  ACD     1      25.460  12.750  26.240  1.00  0.00            
ATOM     26  H12 ACD     1      24.610  12.950  26.900  1.00  0.00            
ATOM     27  C9  ACD     1      25.920  11.290  26.410  1.00  0.00            
ATOM     28  H13 ACD     1      25.670  10.720  25.500  1.00  0.00            
ATOM     29  H14 ACD     1      27.010  11.350  26.350  1.00  0.00            
ATOM     30  O7  ACD     1      25.370  10.710  27.620  1.00  0.00            
ATOM     31  H15 ACD     1      25.640   9.790  27.670  1.00  0.00            
ATOM     32  O8  ACD     1      25.190  15.430  27.260  1.00  0.00            
ATOM     33  C10 ACD     1      25.370  16.440  28.330  1.00  0.00            
ATOM     34  H16 ACD     1      26.420  16.760  28.250  1.00  0.00            
ATOM     35  C11 ACD     1      24.360  17.550  27.880  1.00  0.00            
ATOM     36  H17 ACD     1      23.410  17.110  27.560  1.00  0.00            
ATOM     37  O9  ACD     1      24.890  18.490  26.900  1.00  0.00            
ATOM     38  H18 ACD     1      25.470  17.980  26.340  1.00  0.00            
ATOM     39  C12 ACD     1      23.970  18.440  29.010  1.00  0.00            
ATOM     40  H19 ACD     1      24.840  19.060  29.280  1.00  0.00            
ATOM     41  O10 ACD     1      22.820  19.220  28.680  1.00  0.00            
ATOM     42  H20 ACD     1      22.080  18.620  28.820  1.00  0.00            
ATOM     43  C13 ACD     1      23.740  17.720  30.360  1.00  0.00            
ATOM     44  H21 ACD     1      23.740  18.470  31.160  1.00  0.00            
ATOM     45  O11 ACD     1      24.860  16.870  30.570  1.00  0.00            
ATOM     46  C14 ACD     1      25.080  15.790  29.660  1.00  0.00            
ATOM     47  H22 ACD     1      24.160  15.210  29.480  1.00  0.00            
ATOM     48  C15 ACD     1      26.240  14.940  30.160  1.00  0.00            
ATOM     49  H23 ACD     1      26.740  14.460  29.310  1.00  0.00            
ATOM     50  H24 ACD     1      27.000  15.640  30.520  1.00  0.00            
ATOM     51  O12 ACD     1      25.940  14.140  31.200  1.00  0.00            
ATOM     52  H25 ACD     1      26.490  13.360  31.130  1.00  0.00            
ATOM     53  O13 ACD     1      22.560  16.930  30.340  1.00  0.00            
ATOM     54  C16 ACD     1      21.850  16.890  31.600  1.00  0.00            
ATOM     55  H26 ACD     1      22.510  17.290  32.390  1.00  0.00            
ATOM     56  C17 ACD     1      20.580  17.770  31.560  1.00  0.00            
ATOM     57  H27 ACD     1      20.050  17.540  30.640  1.00  0.00            
ATOM     58  O14 ACD     1      21.060  19.150  31.620  1.00  0.00            
ATOM     59  H28 ACD     1      20.260  19.680  31.550  1.00  0.00            
ATOM     60  C18 ACD     1      19.580  17.510  32.650  1.00  0.00            
ATOM     61  H29 ACD     1      19.940  17.810  33.640  1.00  0.00            
ATOM     62  O15 ACD     1      18.360  18.310  32.480  1.00  0.00            
ATOM     63  H30 ACD     1      18.490  19.250  32.600  1.00  0.00            
ATOM     64  C19 ACD     1      19.260  16.060  32.780  1.00  0.00            
ATOM     65  H31 ACD     1      18.500  15.890  33.550  1.00  0.00            
ATOM     66  O16 ACD     1      20.470  15.430  33.040  1.00  0.00            
ATOM     67  C20 ACD     1      21.510  15.440  31.970  1.00  0.00            
ATOM     68  H32 ACD     1      21.190  14.970  31.040  1.00  0.00            
ATOM     69  C21 ACD     1      22.710  14.660  32.330  1.00  0.00            
ATOM     70  H33 ACD     1      23.640  14.830  31.780  1.00  0.00            
ATOM     71  H34 ACD     1      23.010  14.940  33.350  1.00  0.00            
ATOM     72  O17 ACD     1      22.460  13.230  32.180  1.00  0.00            
ATOM     73  H35 ACD     1      23.270  12.780  32.440  1.00  0.00            
ATOM     74  O18 ACD     1      18.890  15.650  31.550  1.00  0.00            
ATOM     75  C22 ACD     1      17.560  15.270  31.390  1.00  0.00            
ATOM     76  H36 ACD     1      16.910  15.680  32.170  1.00  0.00            
ATOM     77  C23 ACD     1      17.140  15.980  30.110  1.00  0.00            
ATOM     78  H37 ACD     1      17.960  15.810  29.400  1.00  0.00            
ATOM     79  O19 ACD     1      17.050  17.380  30.280  1.00  0.00            
ATOM     80  H38 ACD     1      17.810  17.610  30.830  1.00  0.00            
ATOM     81  C24 ACD     1      15.930  15.320  29.480  1.00  0.00            
ATOM     82  H39 ACD     1      15.020  15.510  30.060  1.00  0.00            
ATOM     83  O20 ACD     1      15.800  15.780  28.130  1.00  0.00            
ATOM     84  H40 ACD     1      16.370  15.210  27.600  1.00  0.00            
ATOM     85  C25 ACD     1      16.130  13.840  29.360  1.00  0.00            
ATOM     86  H41 ACD     1      15.280  13.330  28.880  1.00  0.00            
ATOM     87  O21 ACD     1      16.360  13.250  30.630  1.00  0.00            
ATOM     88  C26 ACD     1      17.540  13.770  31.340  1.00  0.00            
ATOM     89  H42 ACD     1      18.440  13.470  30.780  1.00  0.00            
ATOM     90  C27 ACD     1      17.760  13.060  32.620  1.00  0.00            
ATOM     91  H43 ACD     1      17.600  11.990  32.480  1.00  0.00            
ATOM     92  H44 ACD     1      18.760  13.170  33.040  1.00  0.00            
ATOM     93  O22 ACD     1      16.790  13.400  33.490  1.00  0.00            
ATOM     94  H45 ACD     1      15.920  13.130  33.200  1.00  0.00            
ATOM     95  O23 ACD     1      17.270  13.600  28.550  1.00  0.00            
ATOM     96  C28 ACD     1      17.090  12.610  27.470  1.00  0.00            
ATOM     97  H46 ACD     1      16.030  12.350  27.390  1.00  0.00            
ATOM     98  C29 ACD     1      17.970  11.360  27.860  1.00  0.00            
ATOM     99  H47 ACD     1      18.900  11.840  28.200  1.00  0.00            
ATOM    100  O24 ACD     1      18.160  10.500  26.710  1.00  0.00            
ATOM    101  C30 ACD     1      17.320  10.530  28.960  1.00  0.00            
ATOM    102  H48 ACD     1      17.220  11.210  29.810  1.00  0.00            
ATOM    103  H49 ACD     1      16.320  10.160  28.700  1.00  0.00            
ATOM    104  O25 ACD     1      18.100   9.440  29.450  1.00  0.00            
ATOM    105  H50 ACD     1      18.080   8.860  28.680  1.00  0.00            
ATOM    106  C31 ACD     1      17.540  13.170  26.130  1.00  0.00            
ATOM    107  H51 ACD     1      18.610  13.400  26.170  1.00  0.00            
ATOM    108  O26 ACD     1      16.650  14.310  25.860  1.00  0.00            
ATOM    109  H52 ACD     1      15.740  14.000  25.850  1.00  0.00            
ATOM    110  C32 ACD     1      17.550  12.080  25.070  1.00  0.00            
ATOM    111  H53 ACD     1      16.580  11.570  25.140  1.00  0.00            
ATOM    112  O27 ACD     1      17.700  12.490  23.760  1.00  0.00            
ATOM    113  H54 ACD     1      16.960  13.100  23.710  1.00  0.00            
ATOM    114  C33 ACD     1      18.520  10.950  25.440  1.00  0.00            
ATOM    115  H55 ACD     1      18.520  10.140  24.710  1.00  0.00            
ATOM    116  O28 ACD     1      19.810  11.500  25.500  1.00  0.00            
ATOM    117  C34 ACD     1      20.840  10.750  24.920  1.00  0.00            
ATOM    118  H56 ACD     1      20.540   9.720  24.670  1.00  0.00            
ATOM    119  C35 ACD     1      21.180  11.520  23.610  1.00  0.00            
ATOM    120  H57 ACD     1      21.270  12.580  23.870  1.00  0.00            
ATOM    121  O29 ACD     1      20.070  11.460  22.660  1.00  0.00            
ATOM    122  H58 ACD     1      19.250  11.780  23.040  1.00  0.00            
ATOM    123  C36 ACD     1      22.500  11.080  22.990  1.00  0.00            
ATOM    124  H59 ACD     1      22.460  10.070  22.560  1.00  0.00            
ATOM    125  O30 ACD     1      22.810  11.970  21.920  1.00  0.00            
ATOM    126  H60 ACD     1      22.530  12.830  22.230  1.00  0.00            
ATOM    127  C1  DX5     2      23.690  20.600  22.350  1.00  0.00            
ATOM    128  N1  DX5     2      22.640  19.650  22.950  1.00  0.00            
ATOM    129  C2  DX5     2      21.750  20.470  23.790  1.00  0.00            
ATOM    130  C3  DX5     2      23.370  18.490  23.510  1.00  0.00            
ATOM    131  C4  DX5     2      22.450  17.590  24.370  1.00  0.00            
ATOM    132  C5  DX5     2      21.250  17.180  23.520  1.00  0.00            
ATOM    133  N2  DX5     2      20.560  15.890  23.880  1.00  0.00            
ATOM    134  C6  DX5     2      19.260  15.840  23.050  1.00  0.00            
ATOM    135  C7  DX5     2      19.050  14.900  22.030  1.00  0.00            
ATOM    136  C8  DX5     2      17.810  14.700  21.510  1.00  0.00            
ATOM    137  C9  DX5     2      16.730  15.230  22.140  1.00  0.00            
ATOM    138  C10 DX5     2      16.830  16.120  23.240  1.00  0.00            
ATOM    139  C11 DX5     2      18.100  16.430  23.670  1.00  0.00            
ATOM    140  S1  DX5     2      18.220  17.440  25.100  1.00  0.00            
ATOM    141  C12 DX5     2      19.360  16.440  26.020  1.00  0.00            
ATOM    142  C13 DX5     2      19.270  16.590  27.440  1.00  0.00            
ATOM    143  C14 DX5     2      20.100  15.770  28.210  1.00  0.00            
ATOM    144  C15 DX5     2      21.000  14.920  27.560  1.00  0.00            
ATOM    145  Cl1 DX5     2      22.090  13.950  28.490  1.00  0.00            
ATOM    146  C16 DX5     2      21.130  14.920  26.180  1.00  0.00            
ATOM    147  C17 DX5     2      20.340  15.650  25.350  1.00  0.00            
ATOM    148  H1  DX5     2      23.250  21.530  21.980  1.00  0.00            
ATOM    149  H2  DX5     2      24.460  20.770  23.110  1.00  0.00            
ATOM    150  H3  DX5     2      24.200  20.090  21.530  1.00  0.00            
ATOM    151  H4  DX5     2      22.260  20.860  24.680  1.00  0.00            
ATOM    152  H5  DX5     2      21.280  21.340  23.320  1.00  0.00            
ATOM    153  H6  DX5     2      20.970  19.790  24.170  1.00  0.00            
ATOM    154  H7  DX5     2      24.220  18.740  24.150  1.00  0.00            
ATOM    155  H8  DX5     2      23.820  18.010  22.640  1.00  0.00            
ATOM    156  H9  DX5     2      22.150  18.090  25.300  1.00  0.00            
ATOM    157  H10 DX5     2      22.970  16.650  24.590  1.00  0.00            
ATOM    158  H11 DX5     2      21.560  17.170  22.470  1.00  0.00            
ATOM    159  H12 DX5     2      20.490  17.960  23.520  1.00  0.00            
ATOM    160  H13 DX5     2      21.100  15.070  23.550  1.00  0.00            
ATOM    161  H14 DX5     2      19.910  14.370  21.670  1.00  0.00            
ATOM    162  H15 DX5     2      17.650  13.990  20.710  1.00  0.00            
ATOM    163  H16 DX5     2      15.670  15.130  21.900  1.00  0.00            
ATOM    164  H17 DX5     2      15.950  16.580  23.680  1.00  0.00            
ATOM    165  H18 DX5     2      18.620  17.370  27.830  1.00  0.00            
ATOM    166  H19 DX5     2      20.110  15.780  29.290  1.00  0.00            
ATOM    167  H20 DX5     2      21.860  14.290  25.660  1.00  0.00            
TER
ENDMDL
MODEL        1
ATOM      1  H1  ACD     1      17.240  31.320  21.410  1.00  0.00            
ATOM      2  O1  ACD     1      18.190  31.370  21.270  1.00  0.00            
ATOM      3  C1  ACD     1      18.320  30.160  20.540  1.00  0.00            
ATOM      4  H2  ACD     1      19.370  29.870  20.660  1.00  0.00            
ATOM      5  H3  ACD     1      18.100  30.340  19.470  1.00  0.00            
ATOM      6  C2  ACD     1      17.400  29.080  21.110  1.00  0.00            
ATOM      7  H4  ACD     1      17.680  28.740  22.120  1.00  0.00            
ATOM      8  O2  ACD     1      16.150  29.760  21.320  1.00  0.00            
ATOM      9  C3  ACD     1      15.110  28.950  21.820  1.00  0.00            
ATOM     10  H5  ACD     1      14.300  29.690  21.930  1.00  0.00            
ATOM     11  O3  ACD     1      15.500  28.350  23.000  1.00  0.00            
ATOM     12  C4  ACD     1      14.860  28.720  24.240  1.00  0.00            
ATOM     13  H6  ACD     1      13.870  29.160  24.050  1.00  0.00            
ATOM     14  C5  ACD     1      14.600  27.480  25.030  1.00  0.00            
ATOM     15  H7  ACD     1      15.500  26.860  24.970  1.00  0.00            
ATOM     16  O4  ACD     1      13.550  26.700  24.470  1.00  0.00            
ATOM     17  H8  ACD     1      13.310  25.920  24.980  1.00  0.00            
ATOM     18  C6  ACD     1      14.220  27.810  26.520  1.00  0.00            
ATOM     19  H9  ACD     1      13.290  28.380  26.510  1.00  0.00            
ATOM     20  O5  ACD     1      14.070  26.650  27.260  1.00  0.00            
ATOM     21  H10 ACD     1      13.350  26.820  27.880  1.00  0.00            
ATOM     22  C7  ACD     1      15.370  28.630  27.080  1.00  0.00            
ATOM     23  H11 ACD     1      15.110  28.800  28.120  1.00  0.00            
ATOM     24  O6  ACD     1      15.450  29.790  26.380  1.00  0.00            
ATOM     25  C8  ACD     1      15.820  29.660  25.000  1.00  0.00            
ATOM     26  H12 ACD     1      16.860  29.350  24.860  1.00  0.00            
ATOM     27  C9  ACD     1      15.860  31.110  24.520  1.00  0.00            
ATOM     28  H13 ACD     1      16.860  31.480  24.780  1.00  0.00            
ATOM     29  H14 ACD     1      15.740  31.000  23.430  1.00  0.00            
ATOM     30  O7  ACD     1      14.820  31.960  24.960  1.00  0.00            
ATOM     31  H15 ACD     1      15.250  32.320  25.750  1.00  0.00            
ATOM     32  O8  ACD     1      16.660  27.890  27.010  1.00  0.00            
ATOM     33  C10 ACD     1      17.240  27.530  28.230  1.00  0.00            
ATOM     34  H16 ACD     1      16.520  27.530  29.060  1.00  0.00            
ATOM     35  C11 ACD     1      17.640  26.110  28.020  1.00  0.00            
ATOM     36  H17 ACD     1      18.070  26.200  27.020  1.00  0.00            
ATOM     37  O9  ACD     1      16.440  25.330  28.090  1.00  0.00            
ATOM     38  H18 ACD     1      15.680  25.820  27.750  1.00  0.00            
ATOM     39  C12 ACD     1      18.780  25.570  28.930  1.00  0.00            
ATOM     40  H19 ACD     1      18.270  25.480  29.900  1.00  0.00            
ATOM     41  O10 ACD     1      19.150  24.260  28.440  1.00  0.00            
ATOM     42  H20 ACD     1      18.510  23.590  28.710  1.00  0.00            
ATOM     43  C13 ACD     1      19.960  26.550  29.000  1.00  0.00            
ATOM     44  H21 ACD     1      20.740  26.200  29.680  1.00  0.00            
ATOM     45  O11 ACD     1      19.450  27.870  29.390  1.00  0.00            
ATOM     46  C14 ACD     1      18.460  28.430  28.490  1.00  0.00            
ATOM     47  H22 ACD     1      18.860  28.680  27.500  1.00  0.00            
ATOM     48  C15 ACD     1      17.970  29.760  28.960  1.00  0.00            
ATOM     49  H23 ACD     1      17.080  30.080  28.400  1.00  0.00            
ATOM     50  H24 ACD     1      17.650  29.610  30.000  1.00  0.00            
ATOM     51  O12 ACD     1      19.020  30.740  28.910  1.00  0.00            
ATOM     52  H25 ACD     1      19.790  30.370  29.350  1.00  0.00            
ATOM     53  O13 ACD     1      20.550  26.750  27.710  1.00  0.00            
ATOM     54  C16 ACD     1      22.010  26.690  27.770  1.00  0.00            
ATOM     55  H26 ACD     1      22.390  26.960  28.760  1.00  0.00            
ATOM     56  C17 ACD     1      22.400  25.290  27.380  1.00  0.00            
ATOM     57  H27 ACD     1      21.860  25.230  26.430  1.00  0.00            
ATOM     58  O14 ACD     1      21.930  24.400  28.410  1.00  0.00            
ATOM     59  H28 ACD     1      20.980  24.420  28.310  1.00  0.00            
ATOM     60  C18 ACD     1      23.900  25.190  27.110  1.00  0.00            
ATOM     61  H29 ACD     1      24.400  25.580  28.000  1.00  0.00            
ATOM     62  O15 ACD     1      24.380  23.910  26.770  1.00  0.00            
ATOM     63  H30 ACD     1      25.260  24.090  26.430  1.00  0.00            
ATOM     64  C19 ACD     1      24.230  26.270  25.950  1.00  0.00            
ATOM     65  H31 ACD     1      25.320  26.270  25.850  1.00  0.00            
ATOM     66  O16 ACD     1      23.970  27.510  26.450  1.00  0.00            
ATOM     67  C20 ACD     1      22.540  27.700  26.700  1.00  0.00            
ATOM     68  H32 ACD     1      21.990  27.560  25.760  1.00  0.00            
ATOM     69  C21 ACD     1      22.270  29.120  27.120  1.00  0.00            
ATOM     70  H33 ACD     1      22.720  29.790  26.380  1.00  0.00            
ATOM     71  H34 ACD     1      21.190  29.290  27.220  1.00  0.00            
ATOM     72  O17 ACD     1      22.890  29.350  28.420  1.00  0.00            
ATOM     73  H35 ACD     1      22.500  30.190  28.680  1.00  0.00            
ATOM     74  O18 ACD     1      23.480  26.000  24.790  1.00  0.00            
ATOM     75  C22 ACD     1      24.210  25.900  23.530  1.00  0.00            
ATOM     76  H36 ACD     1      25.300  25.760  23.640  1.00  0.00            
ATOM     77  C23 ACD     1      23.730  24.540  22.820  1.00  0.00            
ATOM     78  H37 ACD     1      22.640  24.600  22.780  1.00  0.00            
ATOM     79  O19 ACD     1      24.010  23.450  23.710  1.00  0.00            
ATOM     80  H38 ACD     1      23.790  23.770  24.590  1.00  0.00            
ATOM     81  C24 ACD     1      24.330  24.550  21.400  1.00  0.00            
ATOM     82  H39 ACD     1      25.430  24.550  21.430  1.00  0.00            
ATOM     83  O20 ACD     1      23.940  23.370  20.660  1.00  0.00            
ATOM     84  H40 ACD     1      24.350  22.670  21.190  1.00  0.00            
ATOM     85  C25 ACD     1      23.810  25.800  20.770  1.00  0.00            
ATOM     86  H41 ACD     1      24.080  25.840  19.710  1.00  0.00            
ATOM     87  O21 ACD     1      24.380  26.930  21.400  1.00  0.00            
ATOM     88  C26 ACD     1      23.960  27.170  22.710  1.00  0.00            
ATOM     89  H42 ACD     1      22.910  27.450  22.590  1.00  0.00            
ATOM     90  C27 ACD     1      24.670  28.450  23.210  1.00  0.00            
ATOM     91  H43 ACD     1      24.430  29.170  22.410  1.00  0.00            
ATOM     92  H44 ACD     1      24.100  28.770  24.090  1.00  0.00            
ATOM     93  O22 ACD     1      26.080  28.330  23.470  1.00  0.00            
ATOM     94  H45 ACD     1      26.420  27.800  22.750  1.00  0.00            
ATOM     95  O23 ACD     1      22.360  25.900  20.840  1.00  0.00            
ATOM     96  C28 ACD     1      21.690  26.150  19.570  1.00  0.00            
ATOM     97  H46 ACD     1      22.290  25.840  18.700  1.00  0.00            
ATOM     98  C29 ACD     1      21.220  27.590  19.570  1.00  0.00            
ATOM     99  H47 ACD     1      20.860  27.800  20.590  1.00  0.00            
ATOM    100  O24 ACD     1      20.150  27.790  18.680  1.00  0.00            
ATOM    101  C30 ACD     1      22.350  28.580  19.230  1.00  0.00            
ATOM    102  H48 ACD     1      23.160  28.390  19.940  1.00  0.00            
ATOM    103  H49 ACD     1      22.810  28.270  18.280  1.00  0.00            
ATOM    104  O25 ACD     1      21.930  29.970  19.160  1.00  0.00            
ATOM    105  H50 ACD     1      22.180  30.470  19.940  1.00  0.00            
ATOM    106  C31 ACD     1      20.580  25.140  19.570  1.00  0.00            
ATOM    107  H51 ACD     1      20.090  25.190  20.560  1.00  0.00            
ATOM    108  O26 ACD     1      21.120  23.840  19.300  1.00  0.00            
ATOM    109  H52 ACD     1      21.850  23.750  19.930  1.00  0.00            
ATOM    110  C32 ACD     1      19.470  25.450  18.520  1.00  0.00            
ATOM    111  H53 ACD     1      19.960  25.390  17.540  1.00  0.00            
ATOM    112  O27 ACD     1      18.280  24.680  18.600  1.00  0.00            
ATOM    113  H54 ACD     1      17.610  25.110  19.140  1.00  0.00            
ATOM    114  C33 ACD     1      19.010  26.920  18.750  1.00  0.00            
ATOM    115  H55 ACD     1      18.240  27.170  18.010  1.00  0.00            
ATOM    116  O28 ACD     1      18.480  27.150  20.110  1.00  0.00            
ATOM    117  C34 ACD     1      17.210  27.890  20.180  1.00  0.00            
ATOM    118  H56 ACD     1      16.950  28.180  19.160  1.00  0.00            
ATOM    119  C35 ACD     1      16.080  26.940  20.680  1.00  0.00            
ATOM    120  H57 ACD     1      16.490  26.480  21.590  1.00  0.00            
ATOM    121  O29 ACD     1      16.010  25.840  19.740  1.00  0.00            
ATOM    122  H58 ACD     1      15.540  26.140  18.960  1.00  0.00            
ATOM    123  C36 ACD     1      14.840  27.890  20.810  1.00  0.00            
ATOM    124  H59 ACD     1      14.650  28.350  19.830  1.00  0.00            
ATOM    125  O30 ACD     1      13.720  27.220  21.330  1.00  0.00            
ATOM    126  H60 ACD     1      13.830  27.240  22.280  1.00  0.00            
ATOM    127  C1  DX5     2      18.610  21.830  19.900  1.00  0.00            
ATOM    128  N1  DX5     2      18.540  20.500  20.510  1.00  0.00            
ATOM    129  C2  DX5     2      18.230  19.580  19.490  1.00  0.00            
ATOM    130  C3  DX5     2      19.760  20.220  21.220  1.00  0.00            
ATOM    131  C4  DX5     2      20.190  21.150  22.320  1.00  0.00            
ATOM    132  C5  DX5     2      19.370  20.980  23.620  1.00  0.00            
ATOM    133  N2  DX5     2      19.450  21.940  24.800  1.00  0.00            
ATOM    134  C6  DX5     2      18.870  21.370  26.050  1.00  0.00            
ATOM    135  C7  DX5     2      19.690  20.560  26.800  1.00  0.00            
ATOM    136  C8  DX5     2      19.100  19.830  27.850  1.00  0.00            
ATOM    137  C9  DX5     2      17.670  19.820  28.100  1.00  0.00            
ATOM    138  C10 DX5     2      16.870  20.600  27.260  1.00  0.00            
ATOM    139  C11 DX5     2      17.490  21.410  26.290  1.00  0.00            
ATOM    140  S1  DX5     2      16.500  22.120  25.030  1.00  0.00            
ATOM    141  C12 DX5     2      17.540  23.490  24.510  1.00  0.00            
ATOM    142  C13 DX5     2      16.940  24.770  24.370  1.00  0.00            
ATOM    143  C14 DX5     2      17.800  25.900  24.160  1.00  0.00            
ATOM    144  C15 DX5     2      19.220  25.690  24.130  1.00  0.00            
ATOM    145  Cl1 DX5     2      20.280  26.930  23.620  1.00  0.00            
ATOM    146  C16 DX5     2      19.720  24.390  24.350  1.00  0.00            
ATOM    147  C17 DX5     2      18.910  23.230  24.420  1.00  0.00            
ATOM    148  H1  DX5     2      17.890  21.910  19.070  1.00  0.00            
ATOM    149  H2  DX5     2      18.430  22.650  20.600  1.00  0.00            
ATOM    150  H3  DX5     2      19.620  21.900  19.500  1.00  0.00            
ATOM    151  H4  DX5     2      17.290  19.850  18.980  1.00  0.00            
ATOM    152  H5  DX5     2      18.970  19.560  18.680  1.00  0.00            
ATOM    153  H6  DX5     2      18.140  18.630  20.030  1.00  0.00            
ATOM    154  H7  DX5     2      20.530  20.310  20.440  1.00  0.00            
ATOM    155  H8  DX5     2      19.700  19.200  21.620  1.00  0.00            
ATOM    156  H9  DX5     2      20.040  22.190  22.000  1.00  0.00            
ATOM    157  H10 DX5     2      21.260  21.220  22.550  1.00  0.00            
ATOM    158  H11 DX5     2      19.630  20.030  24.090  1.00  0.00            
ATOM    159  H12 DX5     2      18.330  20.800  23.340  1.00  0.00            
ATOM    160  H13 DX5     2      20.430  22.110  25.090  1.00  0.00            
ATOM    161  H14 DX5     2      20.720  20.480  26.480  1.00  0.00            
ATOM    162  H15 DX5     2      19.770  19.120  28.330  1.00  0.00            
ATOM    163  H16 DX5     2      17.180  19.070  28.710  1.00  0.00            
ATOM    164  H17 DX5     2      15.790  20.480  27.260  1.00  0.00            
ATOM    165  H18 DX5     2      15.870  24.860  24.520  1.00  0.00            
ATOM    166  H19 DX5     2      17.440  26.880  23.850  1.00  0.00            
ATOM    167  H20 DX5     2      20.790  24.290  24.460  1.00  0.00            
TER
ENDMDL
MODEL        1
ATOM      1  H1  ACD     1      15.030   5.940  15.120  1.00  0.00            
ATOM      2  O1  ACD     1      15.130   6.780  14.670  1.00  0.00            
ATOM      3  C1  ACD     1      15.810   7.630  15.590  1.00  0.00            
ATOM      4  H2  ACD     1      15.270   7.680  16.550  1.00  0.00            
ATOM      5  H3  ACD     1      15.850   8.620  15.130  1.00  0.00            
ATOM      6  C2  ACD     1      17.290   7.360  15.870  1.00  0.00            
ATOM      7  H4  ACD     1      17.750   8.270  16.260  1.00  0.00            
ATOM      8  O2  ACD     1      17.380   6.230  16.670  1.00  0.00            
ATOM      9  C3  ACD     1      18.730   5.980  17.020  1.00  0.00            
ATOM     10  H5  ACD     1      18.790   5.180  17.750  1.00  0.00            
ATOM     11  O3  ACD     1      19.280   7.170  17.660  1.00  0.00            
ATOM     12  C4  ACD     1      19.160   7.340  19.060  1.00  0.00            
ATOM     13  H6  ACD     1      18.720   6.420  19.460  1.00  0.00            
ATOM     14  C5  ACD     1      20.600   7.530  19.530  1.00  0.00            
ATOM     15  H7  ACD     1      21.040   8.350  18.940  1.00  0.00            
ATOM     16  O4  ACD     1      21.280   6.350  19.190  1.00  0.00            
ATOM     17  H8  ACD     1      21.110   6.330  18.250  1.00  0.00            
ATOM     18  C6  ACD     1      20.680   7.910  20.970  1.00  0.00            
ATOM     19  H9  ACD     1      20.280   7.110  21.600  1.00  0.00            
ATOM     20  O5  ACD     1      22.000   8.290  21.330  1.00  0.00            
ATOM     21  H10 ACD     1      22.560   7.640  20.900  1.00  0.00            
ATOM     22  C7  ACD     1      19.800   9.100  21.180  1.00  0.00            
ATOM     23  H11 ACD     1      19.790   9.340  22.240  1.00  0.00            
ATOM     24  O6  ACD     1      18.450   8.810  20.880  1.00  0.00            
ATOM     25  C8  ACD     1      18.160   8.480  19.470  1.00  0.00            
ATOM     26  H12 ACD     1      18.310   9.390  18.880  1.00  0.00            
ATOM     27  C9  ACD     1      16.730   8.000  19.440  1.00  0.00            
ATOM     28  H13 ACD     1      16.380   8.110  18.400  1.00  0.00            
ATOM     29  H14 ACD     1      16.630   6.930  19.620  1.00  0.00            
ATOM     30  O7  ACD     1      15.950   8.810  20.390  1.00  0.00            
ATOM     31  H15 ACD     1      16.430   8.780  21.220  1.00  0.00            
ATOM     32  O8  ACD     1      20.280  10.230  20.330  1.00  0.00            
ATOM     33  C10 ACD     1      20.770  11.380  21.070  1.00  0.00            
ATOM     34  H16 ACD     1      21.020  11.040  22.080  1.00  0.00            
ATOM     35  C11 ACD     1      22.070  11.830  20.380  1.00  0.00            
ATOM     36  H17 ACD     1      21.950  11.840  19.290  1.00  0.00            
ATOM     37  O9  ACD     1      23.150  10.870  20.620  1.00  0.00            
ATOM     38  H18 ACD     1      22.770   9.990  20.640  1.00  0.00            
ATOM     39  C12 ACD     1      22.420  13.220  20.790  1.00  0.00            
ATOM     40  H19 ACD     1      22.670  13.140  21.860  1.00  0.00            
ATOM     41  O10 ACD     1      23.570  13.760  20.200  1.00  0.00            
ATOM     42  H20 ACD     1      24.280  13.340  20.690  1.00  0.00            
ATOM     43  C13 ACD     1      21.240  14.150  20.640  1.00  0.00            
ATOM     44  H21 ACD     1      21.440  15.150  21.020  1.00  0.00            
ATOM     45  O11 ACD     1      20.170  13.720  21.540  1.00  0.00            
ATOM     46  C14 ACD     1      19.610  12.430  21.220  1.00  0.00            
ATOM     47  H22 ACD     1      19.200  12.600  20.210  1.00  0.00            
ATOM     48  C15 ACD     1      18.440  12.180  22.200  1.00  0.00            
ATOM     49  H23 ACD     1      17.820  13.070  22.280  1.00  0.00            
ATOM     50  H24 ACD     1      17.810  11.330  21.900  1.00  0.00            
ATOM     51  O12 ACD     1      18.980  11.760  23.510  1.00  0.00            
ATOM     52  H25 ACD     1      19.370  12.550  23.900  1.00  0.00            
ATOM     53  O13 ACD     1      20.780  14.320  19.300  1.00  0.00            
ATOM     54  C16 ACD     1      20.380  15.630  18.880  1.00  0.00            
ATOM     55  H26 ACD     1      20.540  16.310  19.730  1.00  0.00            
ATOM     56  C17 ACD     1      21.370  16.020  17.710  1.00  0.00            
ATOM     57  H27 ACD     1      21.460  15.160  17.040  1.00  0.00            
ATOM     58  O14 ACD     1      22.600  16.300  18.310  1.00  0.00            
ATOM     59  H28 ACD     1      22.930  15.490  18.720  1.00  0.00            
ATOM     60  C18 ACD     1      20.830  17.260  16.830  1.00  0.00            
ATOM     61  H29 ACD     1      20.730  18.150  17.450  1.00  0.00            
ATOM     62  O15 ACD     1      21.630  17.510  15.660  1.00  0.00            
ATOM     63  H30 ACD     1      21.280  16.850  15.050  1.00  0.00            
ATOM     64  C19 ACD     1      19.400  16.890  16.440  1.00  0.00            
ATOM     65  H31 ACD     1      18.950  17.650  15.790  1.00  0.00            
ATOM     66  O16 ACD     1      18.560  16.740  17.600  1.00  0.00            
ATOM     67  C20 ACD     1      18.870  15.580  18.490  1.00  0.00            
ATOM     68  H32 ACD     1      18.770  14.620  17.960  1.00  0.00            
ATOM     69  C21 ACD     1      17.880  15.580  19.670  1.00  0.00            
ATOM     70  H33 ACD     1      16.860  15.720  19.290  1.00  0.00            
ATOM     71  H34 ACD     1      17.930  14.550  20.040  1.00  0.00            
ATOM     72  O17 ACD     1      18.150  16.600  20.660  1.00  0.00            
ATOM     73  H35 ACD     1      17.560  16.460  21.420  1.00  0.00            
ATOM     74  O18 ACD     1      19.500  15.660  15.660  1.00  0.00            
ATOM     75  C22 ACD     1      19.250  15.730  14.290  1.00  0.00            
ATOM     76  H36 ACD     1      19.440  16.740  13.890  1.00  0.00            
ATOM     77  C23 ACD     1      20.380  14.850  13.660  1.00  0.00            
ATOM     78  H37 ACD     1      20.310  13.910  14.230  1.00  0.00            
ATOM     79  O19 ACD     1      21.670  15.520  13.820  1.00  0.00            
ATOM     80  H38 ACD     1      22.300  15.200  13.170  1.00  0.00            
ATOM     81  C24 ACD     1      20.050  14.530  12.180  1.00  0.00            
ATOM     82  H39 ACD     1      20.070  15.500  11.650  1.00  0.00            
ATOM     83  O20 ACD     1      21.020  13.620  11.540  1.00  0.00            
ATOM     84  H40 ACD     1      21.750  14.110  11.160  1.00  0.00            
ATOM     85  C25 ACD     1      18.650  13.870  12.200  1.00  0.00            
ATOM     86  H41 ACD     1      18.460  13.620  11.150  1.00  0.00            
ATOM     87  O21 ACD     1      17.690  14.800  12.660  1.00  0.00            
ATOM     88  C26 ACD     1      17.930  15.200  14.010  1.00  0.00            
ATOM     89  H42 ACD     1      17.780  14.370  14.710  1.00  0.00            
ATOM     90  C27 ACD     1      16.790  16.190  14.260  1.00  0.00            
ATOM     91  H43 ACD     1      15.890  15.700  13.880  1.00  0.00            
ATOM     92  H44 ACD     1      16.560  16.330  15.330  1.00  0.00            
ATOM     93  O22 ACD     1      17.060  17.430  13.570  1.00  0.00            
ATOM     94  H45 ACD     1      16.980  17.220  12.640  1.00  0.00            
ATOM     95  O23 ACD     1      18.670  12.690  12.940  1.00  0.00            
ATOM     96  C28 ACD     1      18.040  11.510  12.380  1.00  0.00            
ATOM     97  H46 ACD     1      17.520  11.840  11.470  1.00  0.00            
ATOM     98  C29 ACD     1      16.930  10.910  13.340  1.00  0.00            
ATOM     99  H47 ACD     1      17.370  10.850  14.350  1.00  0.00            
ATOM    100  O24 ACD     1      16.530   9.640  12.910  1.00  0.00            
ATOM    101  C30 ACD     1      15.730  11.830  13.390  1.00  0.00            
ATOM    102  H48 ACD     1      16.020  12.790  13.840  1.00  0.00            
ATOM    103  H49 ACD     1      15.420  11.860  12.340  1.00  0.00            
ATOM    104  O25 ACD     1      14.740  11.270  14.250  1.00  0.00            
ATOM    105  H50 ACD     1      14.410  10.430  13.920  1.00  0.00            
ATOM    106  C31 ACD     1      19.170  10.460  12.100  1.00  0.00            
ATOM    107  H51 ACD     1      19.640  10.100  13.020  1.00  0.00            
ATOM    108  O26 ACD     1      20.020  11.060  11.120  1.00  0.00            
ATOM    109  H52 ACD     1      20.530  11.800  11.480  1.00  0.00            
ATOM    110  C32 ACD     1      18.520   9.160  11.560  1.00  0.00            
ATOM    111  H53 ACD     1      18.000   9.480  10.650  1.00  0.00            
ATOM    112  O27 ACD     1      19.400   8.050  11.320  1.00  0.00            
ATOM    113  H54 ACD     1      19.520   7.600  12.160  1.00  0.00            
ATOM    114  C33 ACD     1      17.580   8.650  12.690  1.00  0.00            
ATOM    115  H55 ACD     1      17.050   7.780  12.280  1.00  0.00            
ATOM    116  O28 ACD     1      18.320   8.380  13.880  1.00  0.00            
ATOM    117  C34 ACD     1      18.090   7.120  14.550  1.00  0.00            
ATOM    118  H56 ACD     1      17.580   6.410  13.890  1.00  0.00            
ATOM    119  C35 ACD     1      19.540   6.650  14.770  1.00  0.00            
ATOM    120  H57 ACD     1      20.120   7.500  15.150  1.00  0.00            
ATOM    121  O29 ACD     1      20.080   6.310  13.480  1.00  0.00            
ATOM    122  H58 ACD     1      21.000   6.070  13.660  1.00  0.00            
ATOM    123  C36 ACD     1      19.520   5.490  15.800  1.00  0.00            
ATOM    124  H59 ACD     1      19.260   4.550  15.300  1.00  0.00            
ATOM    125  O30 ACD     1      20.880   5.470  16.290  1.00  0.00            
ATOM    126  H60 ACD     1      21.020   4.570  16.600  1.00  0.00            
ATOM    127  C1  DX5     2      22.370   8.580  12.840  1.00  0.00            
ATOM    128  N1  DX5     2      23.500   9.500  13.000  1.00  0.00            
ATOM    129  C2  DX5     2      24.550   9.320  11.980  1.00  0.00            
ATOM    130  C3  DX5     2      23.100  10.910  13.120  1.00  0.00            
ATOM    131  C4  DX5     2      24.230  11.970  13.490  1.00  0.00            
ATOM    132  C5  DX5     2      25.000  11.610  14.830  1.00  0.00            
ATOM    133  N2  DX5     2      24.230  12.070  16.090  1.00  0.00            
ATOM    134  C6  DX5     2      25.110  11.840  17.250  1.00  0.00            
ATOM    135  C7  DX5     2      25.840  12.940  17.740  1.00  0.00            
ATOM    136  C8  DX5     2      26.710  12.650  18.810  1.00  0.00            
ATOM    137  C9  DX5     2      26.990  11.380  19.330  1.00  0.00            
ATOM    138  C10 DX5     2      26.310  10.270  18.770  1.00  0.00            
ATOM    139  C11 DX5     2      25.380  10.550  17.720  1.00  0.00            
ATOM    140  S1  DX5     2      24.330   9.230  17.110  1.00  0.00            
ATOM    141  C12 DX5     2      22.830  10.120  16.500  1.00  0.00            
ATOM    142  C13 DX5     2      21.600   9.480  16.530  1.00  0.00            
ATOM    143  C14 DX5     2      20.370  10.130  16.430  1.00  0.00            
ATOM    144  C15 DX5     2      20.440  11.540  16.330  1.00  0.00            
ATOM    145  Cl1 DX5     2      19.050  12.550  16.510  1.00  0.00            
ATOM    146  C16 DX5     2      21.660  12.190  16.200  1.00  0.00            
ATOM    147  C17 DX5     2      22.810  11.460  16.200  1.00  0.00            
ATOM    148  H1  DX5     2      21.740   8.930  12.010  1.00  0.00            
ATOM    149  H2  DX5     2      22.710   7.590  12.520  1.00  0.00            
ATOM    150  H3  DX5     2      21.690   8.530  13.710  1.00  0.00            
ATOM    151  H4  DX5     2      24.130   9.410  10.970  1.00  0.00            
ATOM    152  H5  DX5     2      25.390  10.020  12.070  1.00  0.00            
ATOM    153  H6  DX5     2      24.950   8.300  12.030  1.00  0.00            
ATOM    154  H7  DX5     2      22.270  10.990  13.840  1.00  0.00            
ATOM    155  H8  DX5     2      22.580  11.210  12.190  1.00  0.00            
ATOM    156  H9  DX5     2      23.820  12.980  13.410  1.00  0.00            
ATOM    157  H10 DX5     2      24.970  12.020  12.680  1.00  0.00            
ATOM    158  H11 DX5     2      26.000  12.050  14.850  1.00  0.00            
ATOM    159  H12 DX5     2      24.970  10.520  14.880  1.00  0.00            
ATOM    160  H13 DX5     2      24.160  13.090  16.100  1.00  0.00            
ATOM    161  H14 DX5     2      25.710  14.000  17.540  1.00  0.00            
ATOM    162  H15 DX5     2      27.210  13.540  19.190  1.00  0.00            
ATOM    163  H16 DX5     2      27.720  11.180  20.120  1.00  0.00            
ATOM    164  H17 DX5     2      26.530   9.260  19.110  1.00  0.00            
ATOM    165  H18 DX5     2      21.600   8.410  16.740  1.00  0.00            
ATOM    166  H19 DX5     2      19.420   9.630  16.610  1.00  0.00            
ATOM    167  H20 DX5     2      21.700  13.280  16.120  1.00  0.00            
TER
ENDMDL
MODEL        1
ATOM      1  H1  ACD     1      35.960  25.650  14.140  1.00  0.00            
ATOM      2  O1  ACD     1      36.430  26.480  14.280  1.00  0.00            
ATOM      3  C1  ACD     1      36.290  26.780  15.700  1.00  0.00            
ATOM      4  H2  ACD     1      35.240  26.980  15.940  1.00  0.00            
ATOM      5  H3  ACD     1      36.940  27.650  15.900  1.00  0.00            
ATOM      6  C2  ACD     1      36.830  25.670  16.590  1.00  0.00            
ATOM      7  H4  ACD     1      36.520  24.660  16.290  1.00  0.00            
ATOM      8  O2  ACD     1      38.270  25.660  16.510  1.00  0.00            
ATOM      9  C3  ACD     1      38.860  24.750  17.470  1.00  0.00            
ATOM     10  H5  ACD     1      39.930  24.660  17.290  1.00  0.00            
ATOM     11  O3  ACD     1      38.400  23.480  17.170  1.00  0.00            
ATOM     12  C4  ACD     1      39.180  22.610  16.350  1.00  0.00            
ATOM     13  H6  ACD     1      39.940  23.190  15.820  1.00  0.00            
ATOM     14  C5  ACD     1      39.820  21.770  17.440  1.00  0.00            
ATOM     15  H7  ACD     1      39.050  21.390  18.120  1.00  0.00            
ATOM     16  O4  ACD     1      40.870  22.420  18.170  1.00  0.00            
ATOM     17  H8  ACD     1      40.560  23.120  18.750  1.00  0.00            
ATOM     18  C6  ACD     1      40.420  20.600  16.800  1.00  0.00            
ATOM     19  H9  ACD     1      41.240  20.920  16.140  1.00  0.00            
ATOM     20  O5  ACD     1      40.880  19.600  17.730  1.00  0.00            
ATOM     21  H10 ACD     1      41.320  20.120  18.410  1.00  0.00            
ATOM     22  C7  ACD     1      39.390  19.860  15.930  1.00  0.00            
ATOM     23  H11 ACD     1      39.850  18.930  15.560  1.00  0.00            
ATOM     24  O6  ACD     1      39.040  20.730  14.870  1.00  0.00            
ATOM     25  C8  ACD     1      38.350  21.860  15.350  1.00  0.00            
ATOM     26  H12 ACD     1      37.460  21.550  15.920  1.00  0.00            
ATOM     27  C9  ACD     1      37.810  22.820  14.210  1.00  0.00            
ATOM     28  H13 ACD     1      37.510  23.770  14.660  1.00  0.00            
ATOM     29  H14 ACD     1      38.670  22.970  13.540  1.00  0.00            
ATOM     30  O7  ACD     1      36.720  22.160  13.560  1.00  0.00            
ATOM     31  H15 ACD     1      37.140  21.420  13.100  1.00  0.00            
ATOM     32  O8  ACD     1      38.220  19.460  16.670  1.00  0.00            
ATOM     33  C10 ACD     1      37.850  18.070  16.580  1.00  0.00            
ATOM     34  H16 ACD     1      38.350  17.590  15.730  1.00  0.00            
ATOM     35  C11 ACD     1      38.310  17.310  17.820  1.00  0.00            
ATOM     36  H17 ACD     1      37.930  17.760  18.740  1.00  0.00            
ATOM     37  O9  ACD     1      39.740  17.180  17.810  1.00  0.00            
ATOM     38  H18 ACD     1      40.030  18.090  17.930  1.00  0.00            
ATOM     39  C12 ACD     1      37.580  15.990  17.810  1.00  0.00            
ATOM     40  H19 ACD     1      38.040  15.380  17.030  1.00  0.00            
ATOM     41  O10 ACD     1      37.730  15.250  19.060  1.00  0.00            
ATOM     42  H20 ACD     1      37.640  15.920  19.740  1.00  0.00            
ATOM     43  C13 ACD     1      36.110  16.100  17.430  1.00  0.00            
ATOM     44  H21 ACD     1      35.840  15.050  17.250  1.00  0.00            
ATOM     45  O11 ACD     1      35.890  16.890  16.300  1.00  0.00            
ATOM     46  C14 ACD     1      36.370  18.210  16.420  1.00  0.00            
ATOM     47  H22 ACD     1      35.870  18.750  17.240  1.00  0.00            
ATOM     48  C15 ACD     1      36.010  18.950  15.110  1.00  0.00            
ATOM     49  H23 ACD     1      36.310  20.000  15.040  1.00  0.00            
ATOM     50  H24 ACD     1      36.670  18.510  14.350  1.00  0.00            
ATOM     51  O12 ACD     1      34.640  18.980  14.770  1.00  0.00            
ATOM     52  H25 ACD     1      34.460  18.040  14.660  1.00  0.00            
ATOM     53  O13 ACD     1      35.380  16.680  18.510  1.00  0.00            
ATOM     54  C16 ACD     1      34.010  16.500  18.870  1.00  0.00            
ATOM     55  H26 ACD     1      33.810  15.460  19.180  1.00  0.00            
ATOM     56  C17 ACD     1      33.830  17.540  20.020  1.00  0.00            
ATOM     57  H27 ACD     1      33.980  18.510  19.540  1.00  0.00            
ATOM     58  O14 ACD     1      34.670  17.260  21.130  1.00  0.00            
ATOM     59  H28 ACD     1      35.610  17.380  20.960  1.00  0.00            
ATOM     60  C18 ACD     1      32.360  17.660  20.420  1.00  0.00            
ATOM     61  H29 ACD     1      32.090  16.680  20.830  1.00  0.00            
ATOM     62  O15 ACD     1      32.050  18.540  21.520  1.00  0.00            
ATOM     63  H30 ACD     1      32.230  19.430  21.200  1.00  0.00            
ATOM     64  C19 ACD     1      31.460  18.040  19.260  1.00  0.00            
ATOM     65  H31 ACD     1      30.410  18.040  19.570  1.00  0.00            
ATOM     66  O16 ACD     1      31.610  17.090  18.260  1.00  0.00            
ATOM     67  C20 ACD     1      33.000  16.920  17.760  1.00  0.00            
ATOM     68  H32 ACD     1      33.220  17.900  17.310  1.00  0.00            
ATOM     69  C21 ACD     1      33.010  15.760  16.680  1.00  0.00            
ATOM     70  H33 ACD     1      32.250  16.020  15.940  1.00  0.00            
ATOM     71  H34 ACD     1      33.920  15.710  16.060  1.00  0.00            
ATOM     72  O17 ACD     1      32.530  14.480  17.160  1.00  0.00            
ATOM     73  H35 ACD     1      32.660  13.740  16.560  1.00  0.00            
ATOM     74  O18 ACD     1      31.780  19.380  18.790  1.00  0.00            
ATOM     75  C22 ACD     1      30.680  19.960  18.180  1.00  0.00            
ATOM     76  H36 ACD     1      29.880  19.220  17.980  1.00  0.00            
ATOM     77  C23 ACD     1      30.060  20.930  19.200  1.00  0.00            
ATOM     78  H37 ACD     1      30.870  21.400  19.780  1.00  0.00            
ATOM     79  O19 ACD     1      29.130  20.260  20.070  1.00  0.00            
ATOM     80  H38 ACD     1      28.370  20.040  19.520  1.00  0.00            
ATOM     81  C24 ACD     1      29.380  22.110  18.550  1.00  0.00            
ATOM     82  H39 ACD     1      28.520  21.710  18.000  1.00  0.00            
ATOM     83  O20 ACD     1      29.070  23.180  19.440  1.00  0.00            
ATOM     84  H40 ACD     1      29.950  23.520  19.650  1.00  0.00            
ATOM     85  C25 ACD     1      30.210  22.650  17.480  1.00  0.00            
ATOM     86  H41 ACD     1      29.690  23.490  16.990  1.00  0.00            
ATOM     87  O21 ACD     1      30.320  21.680  16.500  1.00  0.00            
ATOM     88  C26 ACD     1      31.140  20.570  16.860  1.00  0.00            
ATOM     89  H42 ACD     1      32.180  20.920  16.860  1.00  0.00            
ATOM     90  C27 ACD     1      31.020  19.650  15.670  1.00  0.00            
ATOM     91  H43 ACD     1      31.520  20.100  14.810  1.00  0.00            
ATOM     92  H44 ACD     1      31.520  18.700  15.880  1.00  0.00            
ATOM     93  O22 ACD     1      29.650  19.310  15.390  1.00  0.00            
ATOM     94  H45 ACD     1      29.040  20.040  15.580  1.00  0.00            
ATOM     95  O23 ACD     1      31.460  23.040  17.960  1.00  0.00            
ATOM     96  C28 ACD     1      31.810  24.440  17.960  1.00  0.00            
ATOM     97  H46 ACD     1      30.960  25.120  17.790  1.00  0.00            
ATOM     98  C29 ACD     1      32.740  24.740  16.750  1.00  0.00            
ATOM     99  H47 ACD     1      33.520  23.980  16.790  1.00  0.00            
ATOM    100  O24 ACD     1      33.330  26.060  16.890  1.00  0.00            
ATOM    101  C30 ACD     1      32.020  24.700  15.400  1.00  0.00            
ATOM    102  H48 ACD     1      32.810  24.890  14.660  1.00  0.00            
ATOM    103  H49 ACD     1      31.570  23.720  15.180  1.00  0.00            
ATOM    104  O25 ACD     1      31.080  25.790  15.230  1.00  0.00            
ATOM    105  H50 ACD     1      30.390  25.530  14.600  1.00  0.00            
ATOM    106  C31 ACD     1      32.500  24.710  19.260  1.00  0.00            
ATOM    107  H51 ACD     1      33.240  23.900  19.280  1.00  0.00            
ATOM    108  O26 ACD     1      31.500  24.600  20.330  1.00  0.00            
ATOM    109  H52 ACD     1      31.620  25.240  21.030  1.00  0.00            
ATOM    110  C32 ACD     1      33.110  26.100  19.300  1.00  0.00            
ATOM    111  H53 ACD     1      32.320  26.860  19.280  1.00  0.00            
ATOM    112  O27 ACD     1      33.980  26.240  20.470  1.00  0.00            
ATOM    113  H54 ACD     1      33.370  26.500  21.160  1.00  0.00            
ATOM    114  C33 ACD     1      34.010  26.330  18.080  1.00  0.00            
ATOM    115  H55 ACD     1      34.320  27.370  17.890  1.00  0.00            
ATOM    116  O28 ACD     1      35.050  25.460  18.110  1.00  0.00            
ATOM    117  C34 ACD     1      36.350  25.930  18.050  1.00  0.00            
ATOM    118  H56 ACD     1      36.430  26.980  18.370  1.00  0.00            
ATOM    119  C35 ACD     1      37.090  25.160  19.130  1.00  0.00            
ATOM    120  H57 ACD     1      36.700  24.130  19.050  1.00  0.00            
ATOM    121  O29 ACD     1      36.770  25.710  20.350  1.00  0.00            
ATOM    122  H58 ACD     1      35.810  25.700  20.450  1.00  0.00            
ATOM    123  C36 ACD     1      38.640  25.090  18.910  1.00  0.00            
ATOM    124  H59 ACD     1      39.040  26.090  19.090  1.00  0.00            
ATOM    125  O30 ACD     1      39.210  24.050  19.750  1.00  0.00            
ATOM    126  H60 ACD     1      39.010  24.250  20.670  1.00  0.00            
ATOM    127  C1  DX5     2      34.700  27.640  23.470  1.00  0.00            
ATOM    128  N1  DX5     2      34.290  26.590  24.420  1.00  0.00            
ATOM    129  C2  DX5     2      33.710  27.140  25.650  1.00  0.00            
ATOM    130  C3  DX5     2      35.290  25.440  24.640  1.00  0.00            
ATOM    131  C4  DX5     2      35.140  24.360  23.520  1.00  0.00            
ATOM    132  C5  DX5     2      35.460  22.890  23.890  1.00  0.00            
ATOM    133  N2  DX5     2      35.060  21.760  23.010  1.00  0.00            
ATOM    134  C6  DX5     2      35.360  20.550  23.790  1.00  0.00            
ATOM    135  C7  DX5     2      34.350  19.940  24.520  1.00  0.00            
ATOM    136  C8  DX5     2      34.690  18.870  25.360  1.00  0.00            
ATOM    137  C9  DX5     2      36.010  18.440  25.530  1.00  0.00            
ATOM    138  C10 DX5     2      37.050  19.070  24.820  1.00  0.00            
ATOM    139  C11 DX5     2      36.730  20.110  23.920  1.00  0.00            
ATOM    140  S1  DX5     2      38.010  20.960  23.010  1.00  0.00            
ATOM    141  C12 DX5     2      36.980  21.170  21.540  1.00  0.00            
ATOM    142  C13 DX5     2      37.490  20.850  20.280  1.00  0.00            
ATOM    143  C14 DX5     2      36.680  20.990  19.140  1.00  0.00            
ATOM    144  C15 DX5     2      35.430  21.450  19.310  1.00  0.00            
ATOM    145  Cl1 DX5     2      34.380  21.520  17.920  1.00  0.00            
ATOM    146  C16 DX5     2      34.830  21.610  20.530  1.00  0.00            
ATOM    147  C17 DX5     2      35.690  21.600  21.670  1.00  0.00            
ATOM    148  H1  DX5     2      34.610  27.190  22.470  1.00  0.00            
ATOM    149  H2  DX5     2      34.020  28.510  23.510  1.00  0.00            
ATOM    150  H3  DX5     2      35.730  28.000  23.560  1.00  0.00            
ATOM    151  H4  DX5     2      34.480  27.660  26.240  1.00  0.00            
ATOM    152  H5  DX5     2      32.880  27.840  25.480  1.00  0.00            
ATOM    153  H6  DX5     2      33.200  26.330  26.170  1.00  0.00            
ATOM    154  H7  DX5     2      35.070  24.950  25.600  1.00  0.00            
ATOM    155  H8  DX5     2      36.340  25.770  24.670  1.00  0.00            
ATOM    156  H9  DX5     2      35.870  24.610  22.740  1.00  0.00            
ATOM    157  H10 DX5     2      34.150  24.550  23.100  1.00  0.00            
ATOM    158  H11 DX5     2      34.990  22.830  24.870  1.00  0.00            
ATOM    159  H12 DX5     2      36.550  22.790  23.850  1.00  0.00            
ATOM    160  H13 DX5     2      34.040  21.840  22.910  1.00  0.00            
ATOM    161  H14 DX5     2      33.320  20.290  24.570  1.00  0.00            
ATOM    162  H15 DX5     2      33.850  18.430  25.880  1.00  0.00            
ATOM    163  H16 DX5     2      36.150  17.550  26.140  1.00  0.00            
ATOM    164  H17 DX5     2      38.090  18.810  24.960  1.00  0.00            
ATOM    165  H18 DX5     2      38.520  20.490  20.260  1.00  0.00            
ATOM    166  H19 DX5     2      37.000  20.790  18.130  1.00  0.00            
ATOM    167  H20 DX5     2      33.780  21.870  20.550  1.00  0.00            
TER
ENDMDL
MODEL        1
ATOM      1  H1  ACD     1      22.350  15.380  32.350  1.00  0.00            
ATOM      2  O1  ACD     1      21.990  15.940  33.040  1.00  0.00            
ATOM      3  C1  ACD     1      21.730  17.140  32.340  1.00  0.00            
ATOM      4  H2  ACD     1      22.720  17.550  32.100  1.00  0.00            
ATOM      5  H3  ACD     1      21.170  17.810  33.000  1.00  0.00            
ATOM      6  C2  ACD     1      20.960  16.830  31.070  1.00  0.00            
ATOM      7  H4  ACD     1      20.870  17.800  30.560  1.00  0.00            
ATOM      8  O2  ACD     1      21.750  15.980  30.330  1.00  0.00            
ATOM      9  C3  ACD     1      21.200  15.420  29.230  1.00  0.00            
ATOM     10  H5  ACD     1      22.000  14.830  28.770  1.00  0.00            
ATOM     11  O3  ACD     1      20.850  16.450  28.250  1.00  0.00            
ATOM     12  C4  ACD     1      21.010  16.080  26.820  1.00  0.00            
ATOM     13  H6  ACD     1      21.220  15.010  26.740  1.00  0.00            
ATOM     14  C5  ACD     1      19.740  16.420  26.130  1.00  0.00            
ATOM     15  H7  ACD     1      19.500  17.420  26.540  1.00  0.00            
ATOM     16  O4  ACD     1      18.700  15.470  26.500  1.00  0.00            
ATOM     17  H8  ACD     1      17.940  15.550  25.920  1.00  0.00            
ATOM     18  C6  ACD     1      19.860  16.420  24.560  1.00  0.00            
ATOM     19  H9  ACD     1      20.100  15.440  24.120  1.00  0.00            
ATOM     20  O5  ACD     1      18.690  16.830  23.880  1.00  0.00            
ATOM     21  H10 ACD     1      18.940  17.570  23.320  1.00  0.00            
ATOM     22  C7  ACD     1      20.940  17.450  24.240  1.00  0.00            
ATOM     23  H11 ACD     1      21.170  17.390  23.170  1.00  0.00            
ATOM     24  O6  ACD     1      22.170  17.130  24.910  1.00  0.00            
ATOM     25  C8  ACD     1      22.210  16.970  26.340  1.00  0.00            
ATOM     26  H12 ACD     1      22.130  18.000  26.710  1.00  0.00            
ATOM     27  C9  ACD     1      23.490  16.350  26.730  1.00  0.00            
ATOM     28  H13 ACD     1      23.460  16.180  27.810  1.00  0.00            
ATOM     29  H14 ACD     1      23.700  15.380  26.260  1.00  0.00            
ATOM     30  O7  ACD     1      24.540  17.270  26.470  1.00  0.00            
ATOM     31  H15 ACD     1      24.540  17.490  25.530  1.00  0.00            
ATOM     32  O8  ACD     1      20.530  18.760  24.560  1.00  0.00            
ATOM     33  C10 ACD     1      20.950  19.770  23.590  1.00  0.00            
ATOM     34  H16 ACD     1      21.840  19.460  23.030  1.00  0.00            
ATOM     35  C11 ACD     1      19.790  20.060  22.590  1.00  0.00            
ATOM     36  H17 ACD     1      18.980  20.310  23.280  1.00  0.00            
ATOM     37  O9  ACD     1      19.370  18.850  21.910  1.00  0.00            
ATOM     38  H18 ACD     1      19.540  19.030  20.980  1.00  0.00            
ATOM     39  C12 ACD     1      20.110  21.230  21.670  1.00  0.00            
ATOM     40  H19 ACD     1      21.030  21.090  21.090  1.00  0.00            
ATOM     41  O10 ACD     1      19.060  21.640  20.820  1.00  0.00            
ATOM     42  H20 ACD     1      19.430  22.310  20.250  1.00  0.00            
ATOM     43  C13 ACD     1      20.480  22.410  22.530  1.00  0.00            
ATOM     44  H21 ACD     1      20.780  23.250  21.900  1.00  0.00            
ATOM     45  O11 ACD     1      21.560  22.000  23.280  1.00  0.00            
ATOM     46  C14 ACD     1      21.430  21.050  24.300  1.00  0.00            
ATOM     47  H22 ACD     1      20.600  21.390  24.930  1.00  0.00            
ATOM     48  C15 ACD     1      22.610  20.850  25.180  1.00  0.00            
ATOM     49  H23 ACD     1      22.310  20.210  26.020  1.00  0.00            
ATOM     50  H24 ACD     1      23.430  20.310  24.700  1.00  0.00            
ATOM     51  O12 ACD     1      23.080  22.060  25.690  1.00  0.00            
ATOM     52  H25 ACD     1      23.490  22.430  24.910  1.00  0.00            
ATOM     53  O13 ACD     1      19.460  22.780  23.390  1.00  0.00            
ATOM     54  C16 ACD     1      19.210  24.130  23.780  1.00  0.00            
ATOM     55  H26 ACD     1      19.360  24.840  22.960  1.00  0.00            
ATOM     56  C17 ACD     1      17.650  24.110  24.040  1.00  0.00            
ATOM     57  H27 ACD     1      17.450  23.170  24.580  1.00  0.00            
ATOM     58  O14 ACD     1      16.920  24.010  22.830  1.00  0.00            
ATOM     59  H28 ACD     1      17.100  24.770  22.270  1.00  0.00            
ATOM     60  C18 ACD     1      17.270  25.290  24.930  1.00  0.00            
ATOM     61  H29 ACD     1      17.470  26.230  24.410  1.00  0.00            
ATOM     62  O15 ACD     1      15.910  25.190  25.260  1.00  0.00            
ATOM     63  H30 ACD     1      15.460  25.280  24.410  1.00  0.00            
ATOM     64  C19 ACD     1      18.110  25.410  26.160  1.00  0.00            
ATOM     65  H31 ACD     1      17.770  26.230  26.800  1.00  0.00            
ATOM     66  O16 ACD     1      19.470  25.630  25.760  1.00  0.00            
ATOM     67  C20 ACD     1      20.110  24.540  25.010  1.00  0.00            
ATOM     68  H32 ACD     1      20.210  23.660  25.660  1.00  0.00            
ATOM     69  C21 ACD     1      21.530  24.910  24.550  1.00  0.00            
ATOM     70  H33 ACD     1      21.900  24.310  23.700  1.00  0.00            
ATOM     71  H34 ACD     1      21.510  25.920  24.120  1.00  0.00            
ATOM     72  O17 ACD     1      22.450  24.850  25.620  1.00  0.00            
ATOM     73  H35 ACD     1      22.760  23.940  25.650  1.00  0.00            
ATOM     74  O18 ACD     1      18.100  24.210  26.950  1.00  0.00            
ATOM     75  C22 ACD     1      17.330  24.280  28.100  1.00  0.00            
ATOM     76  H36 ACD     1      16.650  25.140  28.140  1.00  0.00            
ATOM     77  C23 ACD     1      16.490  23.020  28.030  1.00  0.00            
ATOM     78  H37 ACD     1      17.090  22.120  27.850  1.00  0.00            
ATOM     79  O19 ACD     1      15.600  23.010  26.820  1.00  0.00            
ATOM     80  H38 ACD     1      15.770  23.790  26.280  1.00  0.00            
ATOM     81  C24 ACD     1      15.700  22.930  29.320  1.00  0.00            
ATOM     82  H39 ACD     1      15.080  23.830  29.320  1.00  0.00            
ATOM     83  O20 ACD     1      14.760  21.860  29.490  1.00  0.00            
ATOM     84  H40 ACD     1      15.070  21.280  30.190  1.00  0.00            
ATOM     85  C25 ACD     1      16.690  22.810  30.510  1.00  0.00            
ATOM     86  H41 ACD     1      16.110  22.760  31.440  1.00  0.00            
ATOM     87  O21 ACD     1      17.510  23.980  30.460  1.00  0.00            
ATOM     88  C26 ACD     1      18.250  24.250  29.300  1.00  0.00            
ATOM     89  H42 ACD     1      18.970  23.450  29.090  1.00  0.00            
ATOM     90  C27 ACD     1      19.020  25.540  29.460  1.00  0.00            
ATOM     91  H43 ACD     1      19.440  25.460  30.470  1.00  0.00            
ATOM     92  H44 ACD     1      19.880  25.630  28.790  1.00  0.00            
ATOM     93  O22 ACD     1      18.300  26.670  29.260  1.00  0.00            
ATOM     94  H45 ACD     1      17.510  26.650  29.810  1.00  0.00            
ATOM     95  O23 ACD     1      17.510  21.600  30.370  1.00  0.00            
ATOM     96  C28 ACD     1      17.900  20.830  31.560  1.00  0.00            
ATOM     97  H46 ACD     1      17.870  21.440  32.470  1.00  0.00            
ATOM     98  C29 ACD     1      19.240  20.180  31.370  1.00  0.00            
ATOM     99  H47 ACD     1      19.280  19.660  30.410  1.00  0.00            
ATOM    100  O24 ACD     1      19.500  19.220  32.460  1.00  0.00            
ATOM    101  C30 ACD     1      20.350  21.210  31.370  1.00  0.00            
ATOM    102  H48 ACD     1      20.180  22.060  30.690  1.00  0.00            
ATOM    103  H49 ACD     1      20.590  21.680  32.330  1.00  0.00            
ATOM    104  O25 ACD     1      21.590  20.610  30.940  1.00  0.00            
ATOM    105  H50 ACD     1      22.090  20.300  31.700  1.00  0.00            
ATOM    106  C31 ACD     1      16.840  19.710  31.720  1.00  0.00            
ATOM    107  H51 ACD     1      16.900  19.240  30.730  1.00  0.00            
ATOM    108  O26 ACD     1      15.530  20.150  31.980  1.00  0.00            
ATOM    109  H52 ACD     1      15.020  19.400  31.670  1.00  0.00            
ATOM    110  C32 ACD     1      17.240  18.690  32.800  1.00  0.00            
ATOM    111  H53 ACD     1      17.310  19.180  33.780  1.00  0.00            
ATOM    112  O27 ACD     1      16.250  17.620  32.880  1.00  0.00            
ATOM    113  H54 ACD     1      16.590  16.910  33.420  1.00  0.00            
ATOM    114  C33 ACD     1      18.640  18.120  32.640  1.00  0.00            
ATOM    115  H55 ACD     1      18.940  17.520  33.500  1.00  0.00            
ATOM    116  O28 ACD     1      18.590  17.290  31.480  1.00  0.00            
ATOM    117  C34 ACD     1      19.550  16.250  31.360  1.00  0.00            
ATOM    118  H56 ACD     1      19.550  15.780  32.350  1.00  0.00            
ATOM    119  C35 ACD     1      18.940  15.360  30.230  1.00  0.00            
ATOM    120  H57 ACD     1      18.580  15.980  29.390  1.00  0.00            
ATOM    121  O29 ACD     1      17.810  14.650  30.800  1.00  0.00            
ATOM    122  H58 ACD     1      17.430  15.110  31.540  1.00  0.00            
ATOM    123  C36 ACD     1      20.050  14.510  29.570  1.00  0.00            
ATOM    124  H59 ACD     1      20.350  13.740  30.290  1.00  0.00            
ATOM    125  O30 ACD     1      19.630  13.860  28.410  1.00  0.00            
ATOM    126  H60 ACD     1      19.400  14.510  27.740  1.00  0.00            
ATOM    127  C1  DX5     2      10.360  21.300  22.340  1.00  0.00            
ATOM    128  N1  DX5     2      11.840  21.510  22.330  1.00  0.00            
ATOM    129  C2  DX5     2      12.280  22.870  21.950  1.00  0.00            
ATOM    130  C3  DX5     2      12.440  21.060  23.560  1.00  0.00            
ATOM    131  C4  DX5     2      13.950  20.770  23.420  1.00  0.00            
ATOM    132  C5  DX5     2      14.560  19.990  24.620  1.00  0.00            
ATOM    133  N2  DX5     2      15.810  19.200  24.370  1.00  0.00            
ATOM    134  C6  DX5     2      15.510  18.030  23.540  1.00  0.00            
ATOM    135  C7  DX5     2      15.880  17.890  22.200  1.00  0.00            
ATOM    136  C8  DX5     2      15.690  16.750  21.500  1.00  0.00            
ATOM    137  C9  DX5     2      14.960  15.700  22.040  1.00  0.00            
ATOM    138  C10 DX5     2      14.560  15.770  23.420  1.00  0.00            
ATOM    139  C11 DX5     2      14.820  16.950  24.130  1.00  0.00            
ATOM    140  S1  DX5     2      14.630  16.840  25.860  1.00  0.00            
ATOM    141  C12 DX5     2      16.060  17.800  26.440  1.00  0.00            
ATOM    142  C13 DX5     2      16.750  17.530  27.610  1.00  0.00            
ATOM    143  C14 DX5     2      17.880  18.330  28.060  1.00  0.00            
ATOM    144  C15 DX5     2      18.250  19.410  27.310  1.00  0.00            
ATOM    145  Cl1 DX5     2      19.610  20.320  27.770  1.00  0.00            
ATOM    146  C16 DX5     2      17.560  19.610  26.110  1.00  0.00            
ATOM    147  C17 DX5     2      16.480  18.900  25.660  1.00  0.00            
ATOM    148  H1  DX5     2       9.900  20.310  22.460  1.00  0.00            
ATOM    149  H2  DX5     2       9.890  22.000  23.040  1.00  0.00            
ATOM    150  H3  DX5     2       9.930  21.570  21.360  1.00  0.00            
ATOM    151  H4  DX5     2      13.360  22.970  21.780  1.00  0.00            
ATOM    152  H5  DX5     2      11.740  23.330  21.110  1.00  0.00            
ATOM    153  H6  DX5     2      12.060  23.580  22.760  1.00  0.00            
ATOM    154  H7  DX5     2      12.090  20.060  23.860  1.00  0.00            
ATOM    155  H8  DX5     2      12.250  21.660  24.460  1.00  0.00            
ATOM    156  H9  DX5     2      14.400  21.760  23.300  1.00  0.00            
ATOM    157  H10 DX5     2      14.170  20.220  22.500  1.00  0.00            
ATOM    158  H11 DX5     2      13.830  19.220  24.870  1.00  0.00            
ATOM    159  H12 DX5     2      14.810  20.690  25.420  1.00  0.00            
ATOM    160  H13 DX5     2      16.450  19.790  23.830  1.00  0.00            
ATOM    161  H14 DX5     2      16.510  18.710  21.850  1.00  0.00            
ATOM    162  H15 DX5     2      16.020  16.730  20.470  1.00  0.00            
ATOM    163  H16 DX5     2      14.740  14.810  21.460  1.00  0.00            
ATOM    164  H17 DX5     2      13.890  15.030  23.850  1.00  0.00            
ATOM    165  H18 DX5     2      16.430  16.790  28.340  1.00  0.00            
ATOM    166  H19 DX5     2      18.340  18.190  29.030  1.00  0.00            
ATOM    167  H20 DX5     2      17.840  20.520  25.590  1.00  0.00            
TER
ENDMDL
MODEL        1
ATOM      1  H1  ACD     1      16.630  28.060  12.230  1.00  0.00            
ATOM      2  O1  ACD     1      16.430  28.560  13.020  1.00  0.00            
ATOM      3  C1  ACD     1      16.400  27.750  14.130  1.00  0.00            
ATOM      4  H2  ACD     1      15.820  26.850  13.910  1.00  0.00            
ATOM      5  H3  ACD     1      16.030  28.300  15.000  1.00  0.00            
ATOM      6  C2  ACD     1      17.780  27.220  14.550  1.00  0.00            
ATOM      7  H4  ACD     1      18.140  26.700  13.660  1.00  0.00            
ATOM      8  O2  ACD     1      18.680  28.300  14.860  1.00  0.00            
ATOM      9  C3  ACD     1      19.870  27.950  15.490  1.00  0.00            
ATOM     10  H5  ACD     1      20.380  28.880  15.750  1.00  0.00            
ATOM     11  O3  ACD     1      20.710  27.080  14.740  1.00  0.00            
ATOM     12  C4  ACD     1      21.850  27.620  14.020  1.00  0.00            
ATOM     13  H6  ACD     1      22.080  28.690  14.110  1.00  0.00            
ATOM     14  C5  ACD     1      23.040  26.820  14.600  1.00  0.00            
ATOM     15  H7  ACD     1      22.790  25.750  14.540  1.00  0.00            
ATOM     16  O4  ACD     1      23.250  27.160  15.980  1.00  0.00            
ATOM     17  H8  ACD     1      23.700  27.980  16.200  1.00  0.00            
ATOM     18  C6  ACD     1      24.270  27.090  13.760  1.00  0.00            
ATOM     19  H9  ACD     1      24.550  28.150  13.880  1.00  0.00            
ATOM     20  O5  ACD     1      25.420  26.340  14.250  1.00  0.00            
ATOM     21  H10 ACD     1      25.530  25.570  13.690  1.00  0.00            
ATOM     22  C7  ACD     1      23.960  26.800  12.270  1.00  0.00            
ATOM     23  H11 ACD     1      24.830  27.090  11.680  1.00  0.00            
ATOM     24  O6  ACD     1      22.830  27.540  11.860  1.00  0.00            
ATOM     25  C8  ACD     1      21.590  27.210  12.540  1.00  0.00            
ATOM     26  H12 ACD     1      21.490  26.120  12.540  1.00  0.00            
ATOM     27  C9  ACD     1      20.480  27.860  11.870  1.00  0.00            
ATOM     28  H13 ACD     1      19.560  27.900  12.460  1.00  0.00            
ATOM     29  H14 ACD     1      20.750  28.900  11.630  1.00  0.00            
ATOM     30  O7  ACD     1      20.230  27.230  10.620  1.00  0.00            
ATOM     31  H15 ACD     1      21.070  27.030  10.200  1.00  0.00            
ATOM     32  O8  ACD     1      23.700  25.480  12.000  1.00  0.00            
ATOM     33  C10 ACD     1      24.690  24.740  11.360  1.00  0.00            
ATOM     34  H16 ACD     1      25.640  25.290  11.370  1.00  0.00            
ATOM     35  C11 ACD     1      25.000  23.480  12.120  1.00  0.00            
ATOM     36  H17 ACD     1      23.990  23.190  12.420  1.00  0.00            
ATOM     37  O9  ACD     1      25.850  23.810  13.240  1.00  0.00            
ATOM     38  H18 ACD     1      26.320  23.070  13.630  1.00  0.00            
ATOM     39  C12 ACD     1      25.510  22.370  11.140  1.00  0.00            
ATOM     40  H19 ACD     1      26.500  22.690  10.780  1.00  0.00            
ATOM     41  O10 ACD     1      25.530  21.180  11.830  1.00  0.00            
ATOM     42  H20 ACD     1      25.650  20.420  11.260  1.00  0.00            
ATOM     43  C13 ACD     1      24.710  22.240   9.810  1.00  0.00            
ATOM     44  H21 ACD     1      25.170  21.450   9.210  1.00  0.00            
ATOM     45  O11 ACD     1      24.810  23.510   9.240  1.00  0.00            
ATOM     46  C14 ACD     1      24.200  24.660   9.930  1.00  0.00            
ATOM     47  H22 ACD     1      23.120  24.470   9.870  1.00  0.00            
ATOM     48  C15 ACD     1      24.530  25.850   9.070  1.00  0.00            
ATOM     49  H23 ACD     1      24.130  25.680   8.070  1.00  0.00            
ATOM     50  H24 ACD     1      23.970  26.660   9.540  1.00  0.00            
ATOM     51  O12 ACD     1      25.920  26.170   9.050  1.00  0.00            
ATOM     52  H25 ACD     1      26.360  25.550   8.470  1.00  0.00            
ATOM     53  O13 ACD     1      23.410  21.800  10.040  1.00  0.00            
ATOM     54  C16 ACD     1      22.750  20.930   9.110  1.00  0.00            
ATOM     55  H26 ACD     1      23.350  20.860   8.200  1.00  0.00            
ATOM     56  C17 ACD     1      22.690  19.610   9.780  1.00  0.00            
ATOM     57  H27 ACD     1      22.330  19.890  10.780  1.00  0.00            
ATOM     58  O14 ACD     1      23.980  18.930   9.910  1.00  0.00            
ATOM     59  H28 ACD     1      24.470  19.200   9.130  1.00  0.00            
ATOM     60  C18 ACD     1      21.570  18.710   9.170  1.00  0.00            
ATOM     61  H29 ACD     1      21.820  18.450   8.130  1.00  0.00            
ATOM     62  O15 ACD     1      21.390  17.500   9.880  1.00  0.00            
ATOM     63  H30 ACD     1      21.140  17.870  10.730  1.00  0.00            
ATOM     64  C19 ACD     1      20.290  19.540   9.110  1.00  0.00            
ATOM     65  H31 ACD     1      19.470  18.900   8.770  1.00  0.00            
ATOM     66  O16 ACD     1      20.470  20.630   8.280  1.00  0.00            
ATOM     67  C20 ACD     1      21.390  21.600   8.830  1.00  0.00            
ATOM     68  H32 ACD     1      20.910  22.040   9.710  1.00  0.00            
ATOM     69  C21 ACD     1      21.430  22.700   7.810  1.00  0.00            
ATOM     70  H33 ACD     1      22.180  23.420   8.160  1.00  0.00            
ATOM     71  H34 ACD     1      21.940  22.390   6.890  1.00  0.00            
ATOM     72  O17 ACD     1      20.120  23.300   7.550  1.00  0.00            
ATOM     73  H35 ACD     1      19.610  22.650   7.070  1.00  0.00            
ATOM     74  O18 ACD     1      20.060  19.940  10.410  1.00  0.00            
ATOM     75  C22 ACD     1      18.880  19.450  11.090  1.00  0.00            
ATOM     76  H36 ACD     1      18.490  18.590  10.520  1.00  0.00            
ATOM     77  C23 ACD     1      19.230  19.100  12.510  1.00  0.00            
ATOM     78  H37 ACD     1      19.790  19.880  13.030  1.00  0.00            
ATOM     79  O19 ACD     1      20.120  17.960  12.490  1.00  0.00            
ATOM     80  H38 ACD     1      20.060  17.460  13.310  1.00  0.00            
ATOM     81  C24 ACD     1      18.030  18.760  13.320  1.00  0.00            
ATOM     82  H39 ACD     1      17.520  17.890  12.870  1.00  0.00            
ATOM     83  O20 ACD     1      18.340  18.540  14.700  1.00  0.00            
ATOM     84  H40 ACD     1      18.440  19.420  15.070  1.00  0.00            
ATOM     85  C25 ACD     1      16.950  19.820  13.260  1.00  0.00            
ATOM     86  H41 ACD     1      16.130  19.330  13.800  1.00  0.00            
ATOM     87  O21 ACD     1      16.620  20.060  11.930  1.00  0.00            
ATOM     88  C26 ACD     1      17.700  20.480  11.000  1.00  0.00            
ATOM     89  H42 ACD     1      18.070  21.500  11.190  1.00  0.00            
ATOM     90  C27 ACD     1      17.060  20.610   9.590  1.00  0.00            
ATOM     91  H43 ACD     1      16.180  21.270   9.630  1.00  0.00            
ATOM     92  H44 ACD     1      17.790  21.110   8.930  1.00  0.00            
ATOM     93  O22 ACD     1      16.670  19.390   9.050  1.00  0.00            
ATOM     94  H45 ACD     1      15.890  19.140   9.550  1.00  0.00            
ATOM     95  O23 ACD     1      17.400  21.020  13.980  1.00  0.00            
ATOM     96  C28 ACD     1      16.400  21.820  14.520  1.00  0.00            
ATOM     97  H46 ACD     1      15.500  21.210  14.630  1.00  0.00            
ATOM     98  C29 ACD     1      15.980  23.080  13.730  1.00  0.00            
ATOM     99  H47 ACD     1      16.880  23.500  13.280  1.00  0.00            
ATOM    100  O24 ACD     1      15.220  23.930  14.560  1.00  0.00            
ATOM    101  C30 ACD     1      15.130  22.750  12.490  1.00  0.00            
ATOM    102  H48 ACD     1      14.670  23.720  12.270  1.00  0.00            
ATOM    103  H49 ACD     1      15.940  22.620  11.770  1.00  0.00            
ATOM    104  O25 ACD     1      14.140  21.750  12.580  1.00  0.00            
ATOM    105  H50 ACD     1      13.680  21.870  13.410  1.00  0.00            
ATOM    106  C31 ACD     1      17.030  22.150  15.900  1.00  0.00            
ATOM    107  H51 ACD     1      17.980  22.680  15.750  1.00  0.00            
ATOM    108  O26 ACD     1      17.210  20.950  16.630  1.00  0.00            
ATOM    109  H52 ACD     1      16.320  20.570  16.650  1.00  0.00            
ATOM    110  C32 ACD     1      16.120  23.150  16.620  1.00  0.00            
ATOM    111  H53 ACD     1      15.130  22.670  16.650  1.00  0.00            
ATOM    112  O27 ACD     1      16.590  23.520  17.920  1.00  0.00            
ATOM    113  H54 ACD     1      16.590  22.750  18.500  1.00  0.00            
ATOM    114  C33 ACD     1      15.940  24.390  15.690  1.00  0.00            
ATOM    115  H55 ACD     1      15.370  25.110  16.290  1.00  0.00            
ATOM    116  O28 ACD     1      17.260  24.970  15.350  1.00  0.00            
ATOM    117  C34 ACD     1      17.600  26.290  15.790  1.00  0.00            
ATOM    118  H56 ACD     1      16.790  26.650  16.440  1.00  0.00            
ATOM    119  C35 ACD     1      18.850  26.050  16.670  1.00  0.00            
ATOM    120  H57 ACD     1      19.580  25.430  16.140  1.00  0.00            
ATOM    121  O29 ACD     1      18.590  25.440  17.980  1.00  0.00            
ATOM    122  H58 ACD     1      17.830  24.850  17.920  1.00  0.00            
ATOM    123  C36 ACD     1      19.600  27.330  16.880  1.00  0.00            
ATOM    124  H59 ACD     1      18.930  28.070  17.320  1.00  0.00            
ATOM    125  O30 ACD     1      20.820  27.250  17.650  1.00  0.00            
ATOM    126  H60 ACD     1      21.600  27.100  17.120  1.00  0.00            
ATOM    127  C1  DX5     2      25.180  25.530  21.090  1.00  0.00            
ATOM    128  N1  DX5     2      24.830  26.130  19.830  1.00  0.00            
ATOM    129  C2  DX5     2      24.180  27.450  20.110  1.00  0.00            
ATOM    130  C3  DX5     2      24.050  25.200  18.990  1.00  0.00            
ATOM    131  C4  DX5     2      24.980  24.180  18.160  1.00  0.00            
ATOM    132  C5  DX5     2      24.180  23.620  16.920  1.00  0.00            
ATOM    133  N2  DX5     2      22.990  22.710  17.150  1.00  0.00            
ATOM    134  C6  DX5     2      23.280  21.500  17.980  1.00  0.00            
ATOM    135  C7  DX5     2      23.050  21.490  19.380  1.00  0.00            
ATOM    136  C8  DX5     2      23.470  20.410  20.110  1.00  0.00            
ATOM    137  C9  DX5     2      23.920  19.240  19.570  1.00  0.00            
ATOM    138  C10 DX5     2      24.160  19.180  18.170  1.00  0.00            
ATOM    139  C11 DX5     2      23.850  20.320  17.390  1.00  0.00            
ATOM    140  S1  DX5     2      24.240  20.280  15.670  1.00  0.00            
ATOM    141  C12 DX5     2      22.890  21.310  15.070  1.00  0.00            
ATOM    142  C13 DX5     2      22.390  21.090  13.780  1.00  0.00            
ATOM    143  C14 DX5     2      21.440  21.950  13.180  1.00  0.00            
ATOM    144  C15 DX5     2      20.950  23.060  13.880  1.00  0.00            
ATOM    145  Cl1 DX5     2      19.680  24.040  13.190  1.00  0.00            
ATOM    146  C16 DX5     2      21.370  23.320  15.200  1.00  0.00            
ATOM    147  C17 DX5     2      22.400  22.460  15.770  1.00  0.00            
ATOM    148  H1  DX5     2      25.810  24.650  20.940  1.00  0.00            
ATOM    149  H2  DX5     2      25.650  26.300  21.710  1.00  0.00            
ATOM    150  H3  DX5     2      24.290  25.120  21.590  1.00  0.00            
ATOM    151  H4  DX5     2      24.340  27.980  19.160  1.00  0.00            
ATOM    152  H5  DX5     2      23.110  27.350  20.320  1.00  0.00            
ATOM    153  H6  DX5     2      24.640  28.100  20.860  1.00  0.00            
ATOM    154  H7  DX5     2      23.590  25.770  18.180  1.00  0.00            
ATOM    155  H8  DX5     2      23.220  24.840  19.610  1.00  0.00            
ATOM    156  H9  DX5     2      25.110  23.330  18.840  1.00  0.00            
ATOM    157  H10 DX5     2      25.900  24.670  17.810  1.00  0.00            
ATOM    158  H11 DX5     2      24.840  23.040  16.270  1.00  0.00            
ATOM    159  H12 DX5     2      23.800  24.530  16.440  1.00  0.00            
ATOM    160  H13 DX5     2      22.290  23.170  17.760  1.00  0.00            
ATOM    161  H14 DX5     2      22.680  22.340  19.940  1.00  0.00            
ATOM    162  H15 DX5     2      23.410  20.420  21.190  1.00  0.00            
ATOM    163  H16 DX5     2      24.120  18.460  20.290  1.00  0.00            
ATOM    164  H17 DX5     2      24.520  18.260  17.720  1.00  0.00            
ATOM    165  H18 DX5     2      22.630  20.130  13.320  1.00  0.00            
ATOM    166  H19 DX5     2      21.060  21.660  12.210  1.00  0.00            
ATOM    167  H20 DX5     2      21.110  24.210  15.760  1.00  0.00            
TER
ENDMDL
MODEL        1
ATOM      1  H1  ACD     1      40.380  22.590  12.850  1.00  0.00            
ATOM      2  O1  ACD     1      39.600  22.940  13.280  1.00  0.00            
ATOM      3  C1  ACD     1      39.130  21.890  14.090  1.00  0.00            
ATOM      4  H2  ACD     1      38.990  20.990  13.480  1.00  0.00            
ATOM      5  H3  ACD     1      38.130  22.150  14.450  1.00  0.00            
ATOM      6  C2  ACD     1      39.980  21.490  15.290  1.00  0.00            
ATOM      7  H4  ACD     1      39.330  20.880  15.940  1.00  0.00            
ATOM      8  O2  ACD     1      41.120  20.770  14.870  1.00  0.00            
ATOM      9  C3  ACD     1      41.960  20.210  15.910  1.00  0.00            
ATOM     10  H5  ACD     1      42.730  19.710  15.310  1.00  0.00            
ATOM     11  O3  ACD     1      41.250  19.290  16.780  1.00  0.00            
ATOM     12  C4  ACD     1      41.480  17.890  16.520  1.00  0.00            
ATOM     13  H6  ACD     1      42.410  17.850  15.930  1.00  0.00            
ATOM     14  C5  ACD     1      41.910  17.240  17.810  1.00  0.00            
ATOM     15  H7  ACD     1      41.230  17.540  18.620  1.00  0.00            
ATOM     16  O4  ACD     1      43.280  17.630  18.090  1.00  0.00            
ATOM     17  H8  ACD     1      43.320  18.550  18.370  1.00  0.00            
ATOM     18  C6  ACD     1      41.770  15.700  17.720  1.00  0.00            
ATOM     19  H9  ACD     1      42.650  15.420  17.120  1.00  0.00            
ATOM     20  O5  ACD     1      41.820  15.060  19.010  1.00  0.00            
ATOM     21  H10 ACD     1      42.710  15.200  19.350  1.00  0.00            
ATOM     22  C7  ACD     1      40.520  15.200  16.970  1.00  0.00            
ATOM     23  H11 ACD     1      40.540  14.110  16.890  1.00  0.00            
ATOM     24  O6  ACD     1      40.460  15.720  15.680  1.00  0.00            
ATOM     25  C8  ACD     1      40.410  17.150  15.640  1.00  0.00            
ATOM     26  H12 ACD     1      39.400  17.410  15.970  1.00  0.00            
ATOM     27  C9  ACD     1      40.490  17.520  14.210  1.00  0.00            
ATOM     28  H13 ACD     1      40.580  18.610  14.160  1.00  0.00            
ATOM     29  H14 ACD     1      41.380  17.010  13.790  1.00  0.00            
ATOM     30  O7  ACD     1      39.340  17.100  13.490  1.00  0.00            
ATOM     31  H15 ACD     1      39.430  16.150  13.330  1.00  0.00            
ATOM     32  O8  ACD     1      39.370  15.700  17.630  1.00  0.00            
ATOM     33  C10 ACD     1      38.280  14.960  18.050  1.00  0.00            
ATOM     34  H16 ACD     1      38.410  13.900  17.760  1.00  0.00            
ATOM     35  C11 ACD     1      38.270  15.050  19.590  1.00  0.00            
ATOM     36  H17 ACD     1      38.140  16.090  19.910  1.00  0.00            
ATOM     37  O9  ACD     1      39.410  14.480  20.150  1.00  0.00            
ATOM     38  H18 ACD     1      40.200  14.710  19.660  1.00  0.00            
ATOM     39  C12 ACD     1      36.980  14.360  20.090  1.00  0.00            
ATOM     40  H19 ACD     1      36.920  13.280  19.940  1.00  0.00            
ATOM     41  O10 ACD     1      36.850  14.500  21.530  1.00  0.00            
ATOM     42  H20 ACD     1      37.610  14.130  21.990  1.00  0.00            
ATOM     43  C13 ACD     1      35.730  15.020  19.470  1.00  0.00            
ATOM     44  H21 ACD     1      34.810  14.530  19.800  1.00  0.00            
ATOM     45  O11 ACD     1      35.880  14.810  18.060  1.00  0.00            
ATOM     46  C14 ACD     1      37.020  15.490  17.470  1.00  0.00            
ATOM     47  H22 ACD     1      36.940  16.580  17.550  1.00  0.00            
ATOM     48  C15 ACD     1      37.020  15.350  15.930  1.00  0.00            
ATOM     49  H23 ACD     1      36.000  15.540  15.560  1.00  0.00            
ATOM     50  H24 ACD     1      37.660  16.130  15.510  1.00  0.00            
ATOM     51  O12 ACD     1      37.500  14.150  15.370  1.00  0.00            
ATOM     52  H25 ACD     1      36.790  13.530  15.170  1.00  0.00            
ATOM     53  O13 ACD     1      35.610  16.360  19.740  1.00  0.00            
ATOM     54  C16 ACD     1      34.460  16.980  20.230  1.00  0.00            
ATOM     55  H26 ACD     1      33.780  16.220  20.640  1.00  0.00            
ATOM     56  C17 ACD     1      35.020  17.860  21.350  1.00  0.00            
ATOM     57  H27 ACD     1      35.810  18.450  20.880  1.00  0.00            
ATOM     58  O14 ACD     1      35.710  16.980  22.300  1.00  0.00            
ATOM     59  H28 ACD     1      36.140  16.330  21.730  1.00  0.00            
ATOM     60  C18 ACD     1      33.900  18.830  21.790  1.00  0.00            
ATOM     61  H29 ACD     1      33.170  18.260  22.380  1.00  0.00            
ATOM     62  O15 ACD     1      34.450  19.810  22.640  1.00  0.00            
ATOM     63  H30 ACD     1      34.660  20.560  22.080  1.00  0.00            
ATOM     64  C19 ACD     1      33.170  19.540  20.680  1.00  0.00            
ATOM     65  H31 ACD     1      32.370  20.140  21.130  1.00  0.00            
ATOM     66  O16 ACD     1      32.730  18.570  19.740  1.00  0.00            
ATOM     67  C20 ACD     1      33.800  17.800  19.160  1.00  0.00            
ATOM     68  H32 ACD     1      34.510  18.480  18.670  1.00  0.00            
ATOM     69  C21 ACD     1      33.170  16.950  18.030  1.00  0.00            
ATOM     70  H33 ACD     1      32.620  17.630  17.360  1.00  0.00            
ATOM     71  H34 ACD     1      34.010  16.540  17.450  1.00  0.00            
ATOM     72  O17 ACD     1      32.420  15.880  18.550  1.00  0.00            
ATOM     73  H35 ACD     1      31.890  15.430  17.880  1.00  0.00            
ATOM     74  O18 ACD     1      34.060  20.400  19.900  1.00  0.00            
ATOM     75  C22 ACD     1      33.470  21.600  19.520  1.00  0.00            
ATOM     76  H36 ACD     1      32.420  21.660  19.820  1.00  0.00            
ATOM     77  C23 ACD     1      34.220  22.670  20.300  1.00  0.00            
ATOM     78  H37 ACD     1      35.280  22.440  20.120  1.00  0.00            
ATOM     79  O19 ACD     1      33.880  22.610  21.690  1.00  0.00            
ATOM     80  H38 ACD     1      32.940  22.670  21.880  1.00  0.00            
ATOM     81  C24 ACD     1      33.870  24.060  19.770  1.00  0.00            
ATOM     82  H39 ACD     1      32.810  24.250  19.950  1.00  0.00            
ATOM     83  O20 ACD     1      34.630  25.170  20.410  1.00  0.00            
ATOM     84  H40 ACD     1      35.460  24.790  20.690  1.00  0.00            
ATOM     85  C25 ACD     1      34.330  24.140  18.350  1.00  0.00            
ATOM     86  H41 ACD     1      34.000  25.100  17.930  1.00  0.00            
ATOM     87  O21 ACD     1      33.570  23.160  17.700  1.00  0.00            
ATOM     88  C26 ACD     1      33.740  21.760  18.000  1.00  0.00            
ATOM     89  H42 ACD     1      34.770  21.460  17.780  1.00  0.00            
ATOM     90  C27 ACD     1      32.820  20.940  17.110  1.00  0.00            
ATOM     91  H43 ACD     1      33.030  21.420  16.140  1.00  0.00            
ATOM     92  H44 ACD     1      33.070  19.880  17.150  1.00  0.00            
ATOM     93  O22 ACD     1      31.410  21.150  17.380  1.00  0.00            
ATOM     94  H45 ACD     1      30.950  21.190  16.530  1.00  0.00            
ATOM     95  O23 ACD     1      35.680  23.880  18.140  1.00  0.00            
ATOM     96  C28 ACD     1      36.330  24.830  17.310  1.00  0.00            
ATOM     97  H46 ACD     1      35.830  25.790  17.170  1.00  0.00            
ATOM     98  C29 ACD     1      36.560  24.070  15.980  1.00  0.00            
ATOM     99  H47 ACD     1      36.750  22.990  16.120  1.00  0.00            
ATOM    100  O24 ACD     1      37.700  24.620  15.340  1.00  0.00            
ATOM    101  C30 ACD     1      35.380  24.050  14.990  1.00  0.00            
ATOM    102  H48 ACD     1      35.720  23.420  14.160  1.00  0.00            
ATOM    103  H49 ACD     1      34.580  23.480  15.470  1.00  0.00            
ATOM    104  O25 ACD     1      34.900  25.260  14.430  1.00  0.00            
ATOM    105  H50 ACD     1      34.050  25.130  14.000  1.00  0.00            
ATOM    106  C31 ACD     1      37.580  25.250  18.100  1.00  0.00            
ATOM    107  H51 ACD     1      37.940  24.350  18.610  1.00  0.00            
ATOM    108  O26 ACD     1      37.310  26.210  19.050  1.00  0.00            
ATOM    109  H52 ACD     1      36.780  25.780  19.730  1.00  0.00            
ATOM    110  C32 ACD     1      38.740  25.650  17.180  1.00  0.00            
ATOM    111  H53 ACD     1      38.500  26.640  16.780  1.00  0.00            
ATOM    112  O27 ACD     1      40.010  25.690  17.850  1.00  0.00            
ATOM    113  H54 ACD     1      40.030  26.550  18.280  1.00  0.00            
ATOM    114  C33 ACD     1      38.920  24.600  16.080  1.00  0.00            
ATOM    115  H55 ACD     1      39.640  24.990  15.350  1.00  0.00            
ATOM    116  O28 ACD     1      39.190  23.310  16.600  1.00  0.00            
ATOM    117  C34 ACD     1      40.420  22.710  16.080  1.00  0.00            
ATOM    118  H56 ACD     1      40.930  23.400  15.410  1.00  0.00            
ATOM    119  C35 ACD     1      41.350  22.360  17.190  1.00  0.00            
ATOM    120  H57 ACD     1      40.780  21.840  17.970  1.00  0.00            
ATOM    121  O29 ACD     1      42.000  23.470  17.700  1.00  0.00            
ATOM    122  H58 ACD     1      41.410  24.230  17.780  1.00  0.00            
ATOM    123  C36 ACD     1      42.470  21.420  16.630  1.00  0.00            
ATOM    124  H59 ACD     1      43.060  21.910  15.840  1.00  0.00            
ATOM    125  O30 ACD     1      43.330  20.940  17.690  1.00  0.00            
ATOM    126  H60 ACD     1      43.550  21.700  18.240  1.00  0.00            
ATOM    127  C1  DX5     2      43.340  22.110  23.010  1.00  0.00            
ATOM    128  N1  DX5     2      41.920  21.850  22.670  1.00  0.00            
ATOM    129  C2  DX5     2      41.670  22.200  21.260  1.00  0.00            
ATOM    130  C3  DX5     2      40.990  22.550  23.630  1.00  0.00            
ATOM    131  C4  DX5     2      39.510  22.120  23.470  1.00  0.00            
ATOM    132  C5  DX5     2      39.370  20.690  23.960  1.00  0.00            
ATOM    133  N2  DX5     2      38.040  20.080  23.560  1.00  0.00            
ATOM    134  C6  DX5     2      37.570  19.030  24.530  1.00  0.00            
ATOM    135  C7  DX5     2      36.620  19.360  25.440  1.00  0.00            
ATOM    136  C8  DX5     2      36.160  18.350  26.300  1.00  0.00            
ATOM    137  C9  DX5     2      36.780  17.080  26.320  1.00  0.00            
ATOM    138  C10 DX5     2      37.730  16.740  25.380  1.00  0.00            
ATOM    139  C11 DX5     2      38.070  17.730  24.460  1.00  0.00            
ATOM    140  S1  DX5     2      39.310  17.300  23.260  1.00  0.00            
ATOM    141  C12 DX5     2      38.830  18.410  21.910  1.00  0.00            
ATOM    142  C13 DX5     2      39.290  18.150  20.590  1.00  0.00            
ATOM    143  C14 DX5     2      38.890  18.950  19.540  1.00  0.00            
ATOM    144  C15 DX5     2      37.980  20.040  19.770  1.00  0.00            
ATOM    145  Cl1 DX5     2      37.580  21.110  18.400  1.00  0.00            
ATOM    146  C16 DX5     2      37.580  20.360  21.120  1.00  0.00            
ATOM    147  C17 DX5     2      38.060  19.580  22.190  1.00  0.00            
ATOM    148  H1  DX5     2      43.960  21.380  22.470  1.00  0.00            
ATOM    149  H2  DX5     2      43.530  23.150  22.730  1.00  0.00            
ATOM    150  H3  DX5     2      43.610  21.990  24.060  1.00  0.00            
ATOM    151  H4  DX5     2      42.040  23.220  21.130  1.00  0.00            
ATOM    152  H5  DX5     2      42.250  21.560  20.580  1.00  0.00            
ATOM    153  H6  DX5     2      40.600  22.200  21.010  1.00  0.00            
ATOM    154  H7  DX5     2      41.110  23.610  23.350  1.00  0.00            
ATOM    155  H8  DX5     2      41.280  22.550  24.690  1.00  0.00            
ATOM    156  H9  DX5     2      39.120  22.170  22.450  1.00  0.00            
ATOM    157  H10 DX5     2      38.860  22.800  24.050  1.00  0.00            
ATOM    158  H11 DX5     2      39.540  20.450  25.000  1.00  0.00            
ATOM    159  H12 DX5     2      40.160  20.090  23.500  1.00  0.00            
ATOM    160  H13 DX5     2      37.330  20.820  23.500  1.00  0.00            
ATOM    161  H14 DX5     2      36.190  20.350  25.370  1.00  0.00            
ATOM    162  H15 DX5     2      35.410  18.500  27.070  1.00  0.00            
ATOM    163  H16 DX5     2      36.450  16.470  27.160  1.00  0.00            
ATOM    164  H17 DX5     2      38.240  15.780  25.330  1.00  0.00            
ATOM    165  H18 DX5     2      39.900  17.270  20.440  1.00  0.00            
ATOM    166  H19 DX5     2      39.270  18.700  18.560  1.00  0.00            
ATOM    167  H20 DX5     2      37.120  21.320  21.330  1.00  0.00            
TER
ENDMDL
MODEL        1
ATOM      1  H1  ACD     1       9.740  34.500  17.460  1.00  0.00            
ATOM      2  O1  ACD     1      10.500  33.940  17.620  1.00  0.00            
ATOM      3  C1  ACD     1      11.330  34.280  16.510  1.00  0.00            
ATOM      4  H2  ACD     1      12.370  33.980  16.700  1.00  0.00            
ATOM      5  H3  ACD     1      11.310  35.370  16.360  1.00  0.00            
ATOM      6  C2  ACD     1      10.800  33.530  15.250  1.00  0.00            
ATOM      7  H4  ACD     1      10.380  32.570  15.580  1.00  0.00            
ATOM      8  O2  ACD     1       9.860  34.340  14.580  1.00  0.00            
ATOM      9  C3  ACD     1       9.330  33.780  13.380  1.00  0.00            
ATOM     10  H5  ACD     1       8.680  34.560  12.960  1.00  0.00            
ATOM     11  O3  ACD     1       8.760  32.550  13.500  1.00  0.00            
ATOM     12  C4  ACD     1       7.310  32.580  13.470  1.00  0.00            
ATOM     13  H6  ACD     1       6.870  33.550  13.220  1.00  0.00            
ATOM     14  C5  ACD     1       6.910  31.570  12.360  1.00  0.00            
ATOM     15  H7  ACD     1       7.440  30.610  12.380  1.00  0.00            
ATOM     16  O4  ACD     1       7.350  32.210  11.200  1.00  0.00            
ATOM     17  H8  ACD     1       7.390  31.670  10.410  1.00  0.00            
ATOM     18  C6  ACD     1       5.430  31.340  12.340  1.00  0.00            
ATOM     19  H9  ACD     1       4.960  32.280  12.010  1.00  0.00            
ATOM     20  O5  ACD     1       5.070  30.330  11.360  1.00  0.00            
ATOM     21  H10 ACD     1       5.080  29.490  11.850  1.00  0.00            
ATOM     22  C7  ACD     1       4.780  31.070  13.630  1.00  0.00            
ATOM     23  H11 ACD     1       3.690  31.080  13.570  1.00  0.00            
ATOM     24  O6  ACD     1       5.240  31.970  14.640  1.00  0.00            
ATOM     25  C8  ACD     1       6.680  32.190  14.830  1.00  0.00            
ATOM     26  H12 ACD     1       7.140  31.260  15.170  1.00  0.00            
ATOM     27  C9  ACD     1       6.880  33.230  15.960  1.00  0.00            
ATOM     28  H13 ACD     1       6.270  33.040  16.850  1.00  0.00            
ATOM     29  H14 ACD     1       7.910  33.110  16.330  1.00  0.00            
ATOM     30  O7  ACD     1       6.700  34.540  15.530  1.00  0.00            
ATOM     31  H15 ACD     1       5.890  34.670  15.020  1.00  0.00            
ATOM     32  O8  ACD     1       5.170  29.770  14.010  1.00  0.00            
ATOM     33  C10 ACD     1       4.210  29.190  14.940  1.00  0.00            
ATOM     34  H16 ACD     1       3.620  29.970  15.440  1.00  0.00            
ATOM     35  C11 ACD     1       3.300  28.340  14.030  1.00  0.00            
ATOM     36  H17 ACD     1       3.970  27.690  13.450  1.00  0.00            
ATOM     37  O9  ACD     1       2.480  29.050  13.080  1.00  0.00            
ATOM     38  H18 ACD     1       1.970  28.410  12.570  1.00  0.00            
ATOM     39  C12 ACD     1       2.470  27.400  14.910  1.00  0.00            
ATOM     40  H19 ACD     1       1.660  27.950  15.410  1.00  0.00            
ATOM     41  O10 ACD     1       1.780  26.430  14.160  1.00  0.00            
ATOM     42  H20 ACD     1       2.410  25.740  13.940  1.00  0.00            
ATOM     43  C13 ACD     1       3.280  26.710  15.950  1.00  0.00            
ATOM     44  H21 ACD     1       2.710  26.080  16.630  1.00  0.00            
ATOM     45  O11 ACD     1       3.950  27.660  16.630  1.00  0.00            
ATOM     46  C14 ACD     1       4.920  28.380  16.000  1.00  0.00            
ATOM     47  H22 ACD     1       5.630  27.670  15.540  1.00  0.00            
ATOM     48  C15 ACD     1       5.760  29.230  17.010  1.00  0.00            
ATOM     49  H23 ACD     1       5.870  30.240  16.580  1.00  0.00            
ATOM     50  H24 ACD     1       5.230  29.250  17.970  1.00  0.00            
ATOM     51  O12 ACD     1       7.070  28.640  17.230  1.00  0.00            
ATOM     52  H25 ACD     1       7.570  28.880  16.450  1.00  0.00            
ATOM     53  O13 ACD     1       4.280  25.810  15.400  1.00  0.00            
ATOM     54  C16 ACD     1       4.890  24.630  16.040  1.00  0.00            
ATOM     55  H26 ACD     1       4.090  23.890  16.180  1.00  0.00            
ATOM     56  C17 ACD     1       5.990  24.240  15.120  1.00  0.00            
ATOM     57  H27 ACD     1       6.690  25.080  14.990  1.00  0.00            
ATOM     58  O14 ACD     1       5.560  23.830  13.780  1.00  0.00            
ATOM     59  H28 ACD     1       4.950  24.490  13.450  1.00  0.00            
ATOM     60  C18 ACD     1       6.830  23.110  15.830  1.00  0.00            
ATOM     61  H29 ACD     1       6.130  22.310  16.100  1.00  0.00            
ATOM     62  O15 ACD     1       7.900  22.660  14.970  1.00  0.00            
ATOM     63  H30 ACD     1       8.650  23.140  15.340  1.00  0.00            
ATOM     64  C19 ACD     1       7.450  23.630  17.060  1.00  0.00            
ATOM     65  H31 ACD     1       8.070  22.880  17.570  1.00  0.00            
ATOM     66  O16 ACD     1       6.300  23.910  17.870  1.00  0.00            
ATOM     67  C20 ACD     1       5.400  24.950  17.450  1.00  0.00            
ATOM     68  H32 ACD     1       5.920  25.910  17.390  1.00  0.00            
ATOM     69  C21 ACD     1       4.330  25.080  18.580  1.00  0.00            
ATOM     70  H33 ACD     1       4.840  25.110  19.560  1.00  0.00            
ATOM     71  H34 ACD     1       3.710  25.970  18.440  1.00  0.00            
ATOM     72  O17 ACD     1       3.480  23.900  18.570  1.00  0.00            
ATOM     73  H35 ACD     1       2.630  24.160  18.200  1.00  0.00            
ATOM     74  O18 ACD     1       8.170  24.840  16.780  1.00  0.00            
ATOM     75  C22 ACD     1       9.510  25.140  17.220  1.00  0.00            
ATOM     76  H36 ACD     1       9.880  24.350  17.890  1.00  0.00            
ATOM     77  C23 ACD     1      10.420  25.130  16.000  1.00  0.00            
ATOM     78  H37 ACD     1      10.090  25.930  15.320  1.00  0.00            
ATOM     79  O19 ACD     1      10.330  23.840  15.320  1.00  0.00            
ATOM     80  H38 ACD     1      10.800  23.740  14.480  1.00  0.00            
ATOM     81  C24 ACD     1      11.870  25.420  16.460  1.00  0.00            
ATOM     82  H39 ACD     1      12.220  24.600  17.090  1.00  0.00            
ATOM     83  O20 ACD     1      12.820  25.510  15.440  1.00  0.00            
ATOM     84  H40 ACD     1      13.000  24.590  15.220  1.00  0.00            
ATOM     85  C25 ACD     1      11.830  26.780  17.210  1.00  0.00            
ATOM     86  H41 ACD     1      12.770  26.900  17.770  1.00  0.00            
ATOM     87  O21 ACD     1      10.810  26.770  18.240  1.00  0.00            
ATOM     88  C26 ACD     1       9.540  26.440  17.890  1.00  0.00            
ATOM     89  H42 ACD     1       9.170  27.080  17.080  1.00  0.00            
ATOM     90  C27 ACD     1       8.580  26.640  19.070  1.00  0.00            
ATOM     91  H43 ACD     1       8.590  27.660  19.460  1.00  0.00            
ATOM     92  H44 ACD     1       7.540  26.490  18.740  1.00  0.00            
ATOM     93  O22 ACD     1       8.850  25.590  20.050  1.00  0.00            
ATOM     94  H45 ACD     1       9.750  25.760  20.350  1.00  0.00            
ATOM     95  O23 ACD     1      11.610  27.910  16.410  1.00  0.00            
ATOM     96  C28 ACD     1      12.420  29.040  16.790  1.00  0.00            
ATOM     97  H46 ACD     1      12.780  28.840  17.810  1.00  0.00            
ATOM     98  C29 ACD     1      11.490  30.250  16.830  1.00  0.00            
ATOM     99  H47 ACD     1      10.850  30.290  15.940  1.00  0.00            
ATOM    100  O24 ACD     1      12.300  31.380  16.970  1.00  0.00            
ATOM    101  C30 ACD     1      10.570  30.150  18.040  1.00  0.00            
ATOM    102  H48 ACD     1      10.130  29.140  18.020  1.00  0.00            
ATOM    103  H49 ACD     1      11.220  30.270  18.920  1.00  0.00            
ATOM    104  O25 ACD     1       9.460  31.130  17.900  1.00  0.00            
ATOM    105  H50 ACD     1       9.910  31.980  17.950  1.00  0.00            
ATOM    106  C31 ACD     1      13.520  29.200  15.700  1.00  0.00            
ATOM    107  H51 ACD     1      12.960  29.140  14.760  1.00  0.00            
ATOM    108  O26 ACD     1      14.400  28.050  15.820  1.00  0.00            
ATOM    109  H52 ACD     1      13.930  27.250  15.540  1.00  0.00            
ATOM    110  C32 ACD     1      14.220  30.570  15.870  1.00  0.00            
ATOM    111  H53 ACD     1      14.760  30.540  16.820  1.00  0.00            
ATOM    112  O27 ACD     1      15.180  30.750  14.780  1.00  0.00            
ATOM    113  H54 ACD     1      15.940  30.210  15.010  1.00  0.00            
ATOM    114  C33 ACD     1      13.110  31.670  15.900  1.00  0.00            
ATOM    115  H55 ACD     1      13.550  32.640  16.130  1.00  0.00            
ATOM    116  O28 ACD     1      12.510  31.780  14.680  1.00  0.00            
ATOM    117  C34 ACD     1      11.960  33.060  14.340  1.00  0.00            
ATOM    118  H56 ACD     1      12.780  33.790  14.330  1.00  0.00            
ATOM    119  C35 ACD     1      11.570  32.780  12.860  1.00  0.00            
ATOM    120  H57 ACD     1      11.100  31.790  12.910  1.00  0.00            
ATOM    121  O29 ACD     1      12.690  32.620  11.940  1.00  0.00            
ATOM    122  H58 ACD     1      13.500  33.040  12.250  1.00  0.00            
ATOM    123  C36 ACD     1      10.530  33.760  12.420  1.00  0.00            
ATOM    124  H59 ACD     1      11.050  34.720  12.410  1.00  0.00            
ATOM    125  O30 ACD     1      10.010  33.190  11.220  1.00  0.00            
ATOM    126  H60 ACD     1       9.410  32.480  11.450  1.00  0.00            
ATOM    127  C1  DX5     2      11.500  29.660   6.130  1.00  0.00            
ATOM    128  N1  DX5     2      12.100  29.600   7.430  1.00  0.00            
ATOM    129  C2  DX5     2      13.390  30.230   7.330  1.00  0.00            
ATOM    130  C3  DX5     2      11.250  30.040   8.560  1.00  0.00            
ATOM    131  C4  DX5     2      11.880  29.780   9.970  1.00  0.00            
ATOM    132  C5  DX5     2      12.430  28.340  10.200  1.00  0.00            
ATOM    133  N2  DX5     2      12.620  28.010  11.670  1.00  0.00            
ATOM    134  C6  DX5     2      13.740  27.000  11.860  1.00  0.00            
ATOM    135  C7  DX5     2      14.910  27.380  12.570  1.00  0.00            
ATOM    136  C8  DX5     2      15.870  26.360  12.870  1.00  0.00            
ATOM    137  C9  DX5     2      15.630  25.020  12.620  1.00  0.00            
ATOM    138  C10 DX5     2      14.440  24.620  12.030  1.00  0.00            
ATOM    139  C11 DX5     2      13.420  25.590  11.710  1.00  0.00            
ATOM    140  S1  DX5     2      11.820  25.040  11.110  1.00  0.00            
ATOM    141  C12 DX5     2      10.860  26.190  12.020  1.00  0.00            
ATOM    142  C13 DX5     2       9.630  25.840  12.480  1.00  0.00            
ATOM    143  C14 DX5     2       8.870  26.700  13.260  1.00  0.00            
ATOM    144  C15 DX5     2       9.300  27.970  13.530  1.00  0.00            
ATOM    145  Cl1 DX5     2       8.480  29.030  14.730  1.00  0.00            
ATOM    146  C16 DX5     2      10.620  28.360  13.110  1.00  0.00            
ATOM    147  C17 DX5     2      11.390  27.480  12.360  1.00  0.00            
ATOM    148  H1  DX5     2      11.430  30.740   5.940  1.00  0.00            
ATOM    149  H2  DX5     2      12.240  29.310   5.400  1.00  0.00            
ATOM    150  H3  DX5     2      10.550  29.110   6.060  1.00  0.00            
ATOM    151  H4  DX5     2      14.070  30.150   8.190  1.00  0.00            
ATOM    152  H5  DX5     2      14.010  29.800   6.530  1.00  0.00            
ATOM    153  H6  DX5     2      13.200  31.290   7.090  1.00  0.00            
ATOM    154  H7  DX5     2      10.290  29.520   8.490  1.00  0.00            
ATOM    155  H8  DX5     2      10.990  31.100   8.420  1.00  0.00            
ATOM    156  H9  DX5     2      11.240  30.110  10.800  1.00  0.00            
ATOM    157  H10 DX5     2      12.750  30.440  10.090  1.00  0.00            
ATOM    158  H11 DX5     2      13.330  28.220   9.600  1.00  0.00            
ATOM    159  H12 DX5     2      11.740  27.590   9.800  1.00  0.00            
ATOM    160  H13 DX5     2      12.800  28.860  12.220  1.00  0.00            
ATOM    161  H14 DX5     2      15.120  28.420  12.780  1.00  0.00            
ATOM    162  H15 DX5     2      16.860  26.660  13.190  1.00  0.00            
ATOM    163  H16 DX5     2      16.370  24.260  12.870  1.00  0.00            
ATOM    164  H17 DX5     2      14.270  23.550  12.020  1.00  0.00            
ATOM    165  H18 DX5     2       9.310  24.830  12.280  1.00  0.00            
ATOM    166  H19 DX5     2       7.960  26.330  13.710  1.00  0.00            
ATOM    167  H20 DX5     2      11.040  29.320  13.390  1.00  0.00            
TER
ENDMDL
MODEL        1
ATOM      1  H1  ACD     1      10.850  18.660  20.470  1.00  0.00            
ATOM      2  O1  ACD     1      11.340  18.460  19.670  1.00  0.00            
ATOM      3  C1  ACD     1      11.400  17.020  19.460  1.00  0.00            
ATOM      4  H2  ACD     1      11.510  16.490  20.410  1.00  0.00            
ATOM      5  H3  ACD     1      12.290  16.860  18.850  1.00  0.00            
ATOM      6  C2  ACD     1      10.170  16.460  18.710  1.00  0.00            
ATOM      7  H4  ACD     1      10.240  15.390  18.470  1.00  0.00            
ATOM      8  O2  ACD     1       9.040  16.560  19.630  1.00  0.00            
ATOM      9  C3  ACD     1       7.770  16.280  19.130  1.00  0.00            
ATOM     10  H5  ACD     1       7.070  16.480  19.940  1.00  0.00            
ATOM     11  O3  ACD     1       7.790  14.860  18.850  1.00  0.00            
ATOM     12  C4  ACD     1       7.120  14.020  19.810  1.00  0.00            
ATOM     13  H6  ACD     1       6.620  14.650  20.550  1.00  0.00            
ATOM     14  C5  ACD     1       5.940  13.450  19.020  1.00  0.00            
ATOM     15  H7  ACD     1       6.490  13.080  18.150  1.00  0.00            
ATOM     16  O4  ACD     1       4.970  14.380  18.570  1.00  0.00            
ATOM     17  H8  ACD     1       5.510  15.050  18.140  1.00  0.00            
ATOM     18  C6  ACD     1       5.350  12.210  19.670  1.00  0.00            
ATOM     19  H9  ACD     1       4.840  12.550  20.580  1.00  0.00            
ATOM     20  O5  ACD     1       4.520  11.470  18.810  1.00  0.00            
ATOM     21  H10 ACD     1       3.810  12.000  18.440  1.00  0.00            
ATOM     22  C7  ACD     1       6.440  11.290  20.210  1.00  0.00            
ATOM     23  H11 ACD     1       5.840  10.500  20.680  1.00  0.00            
ATOM     24  O6  ACD     1       7.420  11.940  21.030  1.00  0.00            
ATOM     25  C8  ACD     1       8.070  13.030  20.410  1.00  0.00            
ATOM     26  H12 ACD     1       8.690  12.630  19.600  1.00  0.00            
ATOM     27  C9  ACD     1       9.020  13.630  21.340  1.00  0.00            
ATOM     28  H13 ACD     1       9.740  12.860  21.650  1.00  0.00            
ATOM     29  H14 ACD     1       9.690  14.330  20.820  1.00  0.00            
ATOM     30  O7  ACD     1       8.470  14.170  22.540  1.00  0.00            
ATOM     31  H15 ACD     1       9.070  14.900  22.740  1.00  0.00            
ATOM     32  O8  ACD     1       7.020  10.780  18.990  1.00  0.00            
ATOM     33  C10 ACD     1       7.420   9.460  18.910  1.00  0.00            
ATOM     34  H16 ACD     1       7.180   8.780  19.740  1.00  0.00            
ATOM     35  C11 ACD     1       6.770   9.110  17.550  1.00  0.00            
ATOM     36  H17 ACD     1       7.000   9.820  16.750  1.00  0.00            
ATOM     37  O9  ACD     1       5.290   8.930  17.620  1.00  0.00            
ATOM     38  H18 ACD     1       4.780   9.740  17.730  1.00  0.00            
ATOM     39  C12 ACD     1       7.420   7.860  17.000  1.00  0.00            
ATOM     40  H19 ACD     1       7.220   7.000  17.660  1.00  0.00            
ATOM     41  O10 ACD     1       6.920   7.600  15.650  1.00  0.00            
ATOM     42  H20 ACD     1       7.290   8.240  15.040  1.00  0.00            
ATOM     43  C13 ACD     1       8.900   7.970  17.000  1.00  0.00
[truncated: 1,582,869 more chars]
